# Supplementary material for: Alternative splicing in seasonal plasticity and the potential for adaptation to environmental change
Source: Nat Commun. 2022 Feb 8;13:755. doi: 10.1038/s41467-022-28306-8 (PMC8825856; doi:10.1038/s41467-022-28306-8)
Supplement: Supplementary file 5 — Supplementary Data 1 [file 41467_2022_28306_MOESM5_ESM.xlsx]

## Sheet: SupplementaryData1
# Supplementary Data 1. Sample metadata, adapter trimming (columns beginning with ‘AdaptTrim’), quality filtering (columns beginning with ‘QualFilt’), alignment with STAR (columns beginning with Mapping) and feature assignment (columns beginning with FeatureCount) statistics.
SRR_file	Sample_name	Individual	Run	Body_part	Season	Food_treatment	Family	Archived_reads	AdaptTrim_Reads_in	AdaptTrim_Bases_in	AdaptTrim_Reads_out	AdaptTrim_Reads_out_percent	AdaptTrim_Bases_out	AdaptTrim_bases_trim_percent	QualFilt_Reads_in	QualFilt_Bases_in	QualFilt_Reads_out	QualFilt_Reads_out_percent	QualFilt_Bases_out	QualFilt_Bases_out_percent	Mapping_Reads_in	Mapping_Reads_unique	Mapping_Reads_unique_percent	Mapping_Annotated_splice_sites	Mapping_noncanonical_splice_sites	Mapping_noncanonical_splice_sites_percent	FeatureCounts_RawReads_assigned	FeatureCounts_RawAssigned_reads_percent
SRR5430691	A4_5	4_5	AB_DRY_21_691	abdomen	dry	stress	21	15750750	31501500	3150150000	31501500	1	3149997366	1	31501500	3149997366	29619594	0.94	2799555085	0.8887	14809797	13409972	0.91	5867057	13745	0.0023	10406501	0.6607
SRR5430692	A4_4	4_4	AB_DRY_21_692	abdomen	dry	control	21	15696847	31393694	3139369400	31393692	1	3139218030	1	31393692	3139218030	29698342	0.95	2824251346	0.8997	14849171	13491446	0.91	5778500	15179	0.0026	10389423	0.6619
SRR5430720	A2_4	2_4	AB_DRY_21_720	abdomen	dry	stress	21	14983314	29966628	2996662800	29966624	1	2996510733	0.9999	29966624	2996510733	28725280	0.96	2768213989	0.9238	14362640	12984253	0.9	5826741	14780	0.0025	10098381	0.674
SRR5430735	A1_4	1_4	AB_DRY_21_735	abdomen	dry	control	21	15498261	30996522	3099652200	30996518	1	3099504500	1	30996518	3099504500	29771488	0.96	2868579121	0.9255	14885744	13370243	0.9	5988368	13506	0.0023	10379164	0.6697
SRR5430702	A3_6	3_6	AB_DRY_29_702	abdomen	dry	stress	29	15045193	30090386	3009038600	30090382	1	3008893350	1	30090382	3008893350	28798616	0.96	2771299128	0.921	14399308	12852117	0.89	5743073	13542	0.0024	9917487	0.6592
SRR5430703	A3_5	3_5	AB_DRY_29_703	abdomen	dry	control	29	15107779	30215558	3021555800	30215556	1	3021405717	1	30215556	3021405717	28946680	0.96	2787695950	0.9226	14473340	12857932	0.89	5535484	12639	0.0023	9783701	0.6476
SRR5430719	A2_6	2_6	AB_DRY_29_719	abdomen	dry	control	29	15996496	31992992	3199299200	31992990	1	3199122790	0.9999	31992990	3199122790	30668110	0.96	2910407458	0.9098	15334055	13734002	0.9	5797005	17715	0.003	10473568	0.6547
SRR5430734	A1_6	1_6	AB_DRY_29_734	abdomen	dry	stress	29	16024643	32049286	3204928600	32049282	1	3204767400	0.9999	32049282	3204767400	30711830	0.96	2913492909	0.9091	15355915	13653943	0.89	5608452	15202	0.0027	10353846	0.6461
SRR5430688	A5_10	5_10	AB_DRY_30_688	abdomen	dry	control	30	15730723	31461446	3146144600	31461446	1	3145997182	1	31461446	3145997182	29405736	0.93	2769953903	0.8805	14702868	13311406	0.91	6042650	14453	0.0024	10499667	0.6675
SRR5430689	A4_9	4_9	AB_DRY_30_689	abdomen	dry	control	30	15806206	31612412	3161241200	31612412	1	3161082307	0.9999	31612412	3161082307	29817804	0.94	2824132123	0.8934	14908902	13511189	0.91	6039989	15605	0.0026	10670759	0.6751
SRR5430699	A4_10	4_10	AB_DRY_30_699	abdomen	dry	stress	30	15793735	31587470	3158747000	31587470	1	3158591337	1	31587470	3158591337	29481738	0.93	2778890099	0.8798	14740869	13346905	0.91	6033756	14209	0.0023	10613712	0.672
SRR5430717	A3_10	3_10	AB_DRY_30_717	abdomen	dry	stress	30	15864709	31729418	3172941800	31729418	1	3172785644	1	31729418	3172785644	29724980	0.94	2809206423	0.8854	14862490	13350260	0.9	5598740	13282	0.0024	10173515	0.6413
SRR5430730	A2_10	2_10	AB_DRY_30_730	abdomen	dry	stress	30	15262586	30525172	3052517200	30525170	1	3052363543	0.9999	30525170	3052363543	29289046	0.96	2825816395	0.9258	14644523	13229975	0.9	5894932	14584	0.0025	10315012	0.6758
SRR5430732	A1_8	1_8	AB_DRY_30_732	abdomen	dry	control	30	15293419	30586838	3058683800	30586836	1	3058541683	1	30586836	3058541683	29397150	0.96	2834949977	0.9269	14698575	13206039	0.9	5663627	12747	0.0022	10124539	0.662
SRR5430685	A5_14	5_14	AB_DRY_37_685	abdomen	dry	stress	37	15024437	30048874	3004887400	30048872	1	3004743905	1	30048872	3004743905	28240062	0.94	2672641429	0.8895	14120031	12832629	0.91	5908301	14420	0.0024	10155146	0.6759
SRR5430686	A5_13	5_13	AB_DRY_37_686	abdomen	dry	control	37	15811318	31622636	3162263600	31622636	1	3162107998	1	31622636	3162107998	30005578	0.95	2864854029	0.906	15002789	13667884	0.91	6430954	16534	0.0026	10873807	0.6877
SRR5430697	A4_12	4_12	AB_DRY_37_697	abdomen	dry	stress	37	15174381	30348762	3034876200	30348762	1	3034722113	0.9999	30348762	3034722113	28443632	0.94	2678131610	0.8825	14221816	12991802	0.91	6502965	17399	0.0027	10743966	0.708
SRR5430714	A3_13	3_13	AB_DRY_37_714	abdomen	dry	control	37	15437257	30874514	3087451400	30874514	1	3087304816	1	30874514	3087304816	29598892	0.96	2851509396	0.9236	14799446	13392148	0.9	6071928	14253	0.0023	10436713	0.6761
SRR5430728	A2_12	2_12	AB_DRY_37_728	abdomen	dry	control	37	15747780	31495560	3149556000	31495556	1	3149400534	1	31495556	3149400534	30183342	0.96	2875208246	0.9129	15091671	13666968	0.91	6039514	12698	0.0021	10652915	0.6765
SRR5430745	A1_12	1_12	AB_DRY_37_745	abdomen	dry	stress	37	16181210	32362420	3236242000	32362420	1	3236092589	1	32362420	3236092589	31167524	0.96	3009548643	0.93	15583762	14148585	0.91	6301200	15842	0.0025	10952584	0.6769
SRR5430683	A5_16	5_16	AB_DRY_53_683	abdomen	dry	stress	53	16078133	32156266	3215626600	32156266	1	3215465291	0.9999	32156266	3215465291	30622156	0.95	2930260507	0.9113	15311078	13890845	0.91	6437864	14950	0.0023	10960752	0.6817
SRR5430711	A3_16	3_16	AB_DRY_53_711	abdomen	dry	control	53	14391206	28782412	2878241200	28782412	1	2878096560	0.9999	28782412	2878096560	26255648	0.91	2465872275	0.8568	13127824	11887914	0.91	5095174	12198	0.0024	9079807	0.6309
SRR5430726	A2_16	2_16	AB_DRY_53_726	abdomen	dry	control	53	15783785	31567570	3156757000	31567570	1	3156597277	0.9999	31567570	3156597277	30242230	0.96	2874038644	0.9105	15121115	13786657	0.91	6695256	17882	0.0027	11160654	0.7071
SRR5430743	A1_15	1_15	AB_DRY_53_743	abdomen	dry	stress	53	15899090	31798180	3179818000	31798176	1	3179664873	1	31798176	3179664873	30516640	0.96	2945562079	0.9264	15258320	13763972	0.9	5949079	13217	0.0022	10530049	0.6623
SRR5430681	A5_21	5_21	AB_DRY_60_681	abdomen	dry	stress	60	15793735	31587470	3158747000	31587468	1	3158597060	1	31587468	3158597060	30062514	0.95	2875403232	0.9103	15031257	13720016	0.91	6668775	14537	0.0022	11049445	0.6996
SRR5430694	A4_21	4_21	AB_DRY_60_694	abdomen	dry	control	60	14187160	28374320	2837432000	28374320	1	2837284526	0.9999	28374320	2837284526	24846516	0.88	2321056383	0.8181	12423258	11294426	0.91	5166106	13822	0.0027	9028255	0.6364
SRR5430709	A3_19	3_19	AB_DRY_60_709	abdomen	dry	stress	60	14193095	28386190	2838619000	28386190	1	2838484466	1	28386190	2838484466	26413466	0.93	2484664687	0.8753	13206733	11959400	0.91	5533463	13269	0.0024	9545383	0.6725
SRR5430725	A2_20	2_20	AB_DRY_60_725	abdomen	dry	control	60	15094859	30189718	3018971800	30189718	1	3018825842	1	30189718	3018825842	28918814	0.96	2744982416	0.9093	14459407	13053676	0.9	5853974	16944	0.0029	10243551	0.6786
SRR5430740	A1_20	1_20	AB_DRY_60_740	abdomen	dry	stress	60	15042860	30085720	3008572000	30085718	1	3008429428	1	30085718	3008429428	28825224	0.96	2774071031	0.9221	14412612	13088423	0.91	5885709	12988	0.0022	10298504	0.6846
SRR5430741	A1_19	1_19	AB_DRY_60_741	abdomen	dry	control	60	15129142	30258284	3025828400	30258284	1	3025684308	1	30258284	3025684308	28982184	0.96	2788827387	0.9217	14491092	13174496	0.91	6139102	13078	0.0021	10457007	0.6912
SRR5430706	A3_23	3_23	AB_DRY_63_706	abdomen	dry	stress	63	15744064	31488128	3148812800	31488126	1	3148674722	1	31488126	3148674722	29370898	0.93	2770367324	0.8799	14685449	13201217	0.9	6002541	14057	0.0023	10389555	0.6599
SRR5430707	A3_22	3_22	AB_DRY_63_707	abdomen	dry	control	63	15643081	31286162	3128616200	31286162	1	3128462904	1	31286162	3128462904	29087698	0.93	2734157587	0.874	14543849	13173031	0.91	6398758	16455	0.0026	10741385	0.6867
SRR5430722	A2_23	2_23	AB_DRY_63_722	abdomen	dry	stress	63	15821603	31643206	3164320600	31643202	1	3164173997	1	31643202	3164173997	30290906	0.96	2870393169	0.9072	15145453	13689057	0.9	6126038	14823	0.0024	10714396	0.6772
SRR5430737	A1_23	1_23	AB_DRY_63_737	abdomen	dry	control	63	15127321	30254642	3025464200	30254636	1	3025320791	1	30254636	3025320791	29086464	0.96	2801934511	0.9262	14543232	13161739	0.91	6275084	16894	0.0027	10527259	0.6959
SRR5430678	A5_5	5_5	AB_WET_21_678	abdomen	wet	stress	21	14496464	28992928	2899292800	28992928	1	2899153916	1	28992928	2899153916	26992864	0.93	2532068581	0.8734	13496432	12395741	0.92	6048984	14512	0.0024	10263537	0.708
SRR5430679	A5_4	5_4	AB_WET_21_679	abdomen	wet	control	21	15045699	30091398	3009139800	30091398	1	3008995876	1	30091398	3008995876	28024086	0.93	2630022978	0.8741	14012043	12820546	0.92	5864562	14269	0.0024	10370467	0.6893
SRR5430690	A4_6	4_6	AB_WET_21_690	abdomen	wet	stress	21	15327288	30654576	3065457600	30654576	1	3065310302	1	30654576	3065310302	28907654	0.94	2737475856	0.8931	14453827	13212233	0.91	6261802	16380	0.0026	10688996	0.6974
SRR5430704	A3_4	3_4	AB_WET_21_704	abdomen	wet	control	21	16236565	32473130	3247313000	32473124	1	3247150828	1	32473124	3247150828	31121804	0.96	2955391562	0.9101	15560902	14102672	0.91	6055882	14421	0.0024	10968611	0.6755
SRR5430674	A5_9	5_9	AB_WET_29_674	abdomen	wet	stress	29	15015093	30030186	3003018600	30030186	1	3002868340	0.9999	30030186	3002868340	27615700	0.92	2524334386	0.8406	13807850	12134479	0.88	5003467	15909	0.0032	9486780	0.6318
SRR5430675	A5_8	5_8	AB_WET_29_675	abdomen	wet	control	29	14196580	28393160	2839316000	28393160	1	2839166435	0.9999	28393160	2839166435	25708354	0.91	2393057967	0.8429	12854177	11696666	0.91	5582230	19313	0.0034	9676784	0.6816
SRR5430700	A3_8	3_8	AB_WET_29_700	abdomen	wet	stress	29	15066696	30133392	3013339200	30133390	1	3013188751	1	30133390	3013188751	28879330	0.96	2781853338	0.9232	14439665	13103397	0.91	6006178	13813	0.0023	10257166	0.6808
SRR5430701	A3_7	3_7	AB_WET_29_701	abdomen	wet	control	29	15816950	31633900	3163390000	31633894	1	3163233619	1	31633894	3163233619	30292314	0.96	2914288626	0.9213	15146157	13539892	0.89	5926664	15004	0.0025	10432223	0.6596
SRR5430718	A2_7	2_7	AB_WET_29_718	abdomen	wet	control	29	16058155	32116310	3211631000	32116308	1	3211474335	1	32116308	3211474335	30807734	0.96	2971258167	0.9252	15403867	14074781	0.91	6672090	16624	0.0025	11290513	0.7031
SRR5430733	A1_7	1_7	AB_WET_29_733	abdomen	wet	stress	29	16013800	32027600	3202760000	32027598	1	3202608820	1	32027598	3202608820	30785564	0.96	2968272276	0.9268	15392782	14009923	0.91	6502240	16433	0.0025	11130890	0.6951
SRR5430687	A5_12	5_12	AB_WET_30_687	abdomen	wet	stress	30	15882637	31765274	3176527400	31765274	1	3176370201	1	31765274	3176370201	29695128	0.93	2798793267	0.8811	14847564	13422426	0.9	6207265	15189	0.0024	10650226	0.6706
SRR5430698	A4_11	4_11	AB_WET_30_698	abdomen	wet	stress	30	13843661	27687322	2768732200	27687320	1	2768582521	0.9999	27687320	2768582521	24612124	0.89	2312809160	0.8354	12306062	11193923	0.91	5183146	12781	0.0025	9010963	0.6509
SRR5430715	A3_12	3_12	AB_WET_30_715	abdomen	wet	stress	30	14999245	29998490	2999849000	29998488	1	2999709992	1	29998488	2999709992	28732652	0.96	2766654030	0.9223	14366326	12888377	0.9	5893957	16237	0.0027	10121482	0.6748
SRR5430716	A3_11	3_11	AB_WET_30_716	abdomen	wet	control	30	15026965	30053930	3005393000	30053930	1	3005240404	0.9999	30053930	3005240404	28763088	0.96	2765003107	0.9201	14381544	13194650	0.92	6536171	15286	0.0023	10683322	0.7109
SRR5430729	A2_11	2_11	AB_WET_30_729	abdomen	wet	control	30	15186889	30373778	3037377800	30373778	1	3037224261	0.9999	30373778	3037224261	29147448	0.96	2805070206	0.9236	14573724	13355547	0.92	6661658	18508	0.0028	10985914	0.7234
SRR5430731	A1_9	1_9	AB_WET_30_731	abdomen	wet	control	30	15924128	31848256	3184825600	31848254	1	3184680573	1	31848254	3184680573	30637224	0.96	2955919390	0.9282	15318612	13898397	0.91	6113242	16764	0.0027	10922326	0.6859
SRR5430684	A5_15	5_15	AB_WET_37_684	abdomen	wet	control	37	15869885	31739770	3173977000	31739770	1	3173827684	1	31739770	3173827684	29863898	0.94	2830372271	0.8918	14931949	13730259	0.92	6602097	16770	0.0025	11181092	0.7045
SRR5430696	A4_14	4_14	AB_WET_37_696	abdomen	wet	stress	37	14624806	29249612	2924961200	29249612	1	2924822341	1	29249612	2924822341	27466534	0.94	2590481125	0.8857	13733267	12629874	0.92	6216039	16553	0.0027	10491771	0.7174
SRR5430712	A3_15	3_15	AB_WET_37_712	abdomen	wet	stress	37	15657054	31314108	3131410800	31314106	1	3131260699	1	31314106	3131260699	29584834	0.94	2805587148	0.896	14792417	13558009	0.92	6287914	17814	0.0028	10807598	0.6903
SRR5430713	A3_14	3_14	AB_WET_37_713	abdomen	wet	control	37	14693982	29387964	2938796400	29387964	1	2938663592	1	29387964	2938663592	27387404	0.93	2581326761	0.8784	13693702	12500904	0.91	5626503	13101	0.0023	10069908	0.6853
SRR5430727	A2_14	2_14	AB_WET_37_727	abdomen	wet	control	37	15151834	30303668	3030366800	30303666	1	3030216433	1	30303666	3030216433	29062192	0.96	2802934887	0.925	14531096	13320817	0.92	6488713	15675	0.0024	10883270	0.7183
SRR5430744	A1_14	1_14	AB_WET_37_744	abdomen	wet	stress	37	15041725	30083450	3008345000	30083450	1	3008200061	1	30083450	3008200061	28962154	0.96	2795260065	0.9292	14481077	13200898	0.91	6062556	15365	0.0025	10411559	0.6922
SRR5430695	A4_17	4_17	AB_WET_53_695	abdomen	wet	control	53	14609006	29218012	2921801200	29218012	1	2921657464	1	29218012	2921657464	27388770	0.94	2580964066	0.8834	13694385	12625289	0.92	6287385	17272	0.0027	10564668	0.7232
SRR5430710	A3_17	3_17	AB_WET_53_710	abdomen	wet	stress	53	14269690	28539380	2853938000	28539380	1	2853804234	1	28539380	2853804234	26583622	0.93	2503152021	0.8771	13291811	12172180	0.92	5488848	13570	0.0025	9865367	0.6914
SRR5430742	A1_16	1_16	AB_WET_53_742	abdomen	wet	stress	53	15489329	30978658	3097865800	30978658	1	3097715311	1	30978658	3097715311	29801558	0.96	2873435620	0.9276	14900779	13566674	0.91	6405966	14002	0.0022	10841420	0.6999
SRR5430680	A5_22	5_22	AB_WET_60_680	abdomen	wet	stress	60	15608909	31217818	3121781800	31217816	1	3121636788	1	31217816	3121636788	29763802	0.95	2854029544	0.9143	14881901	13520485	0.91	5606940	13216	0.0024	10040972	0.6433
SRR5430708	A3_20	3_20	AB_WET_60_708	abdomen	wet	control	60	15159453	30318906	3031890600	30318906	1	3031743467	1	30318906	3031743467	28200948	0.93	2653632596	0.8753	14100474	12869651	0.91	6264770	15212	0.0024	10607489	0.6997
SRR5430723	A2_22	2_22	AB_WET_60_723	abdomen	wet	stress	60	16118411	32236822	3223682200	32236822	1	3223525459	1	32236822	3223525459	30951026	0.96	2986037876	0.9263	15475513	14111608	0.91	6684706	16858	0.0025	11301020	0.7011
SRR5430724	A2_21	2_21	AB_WET_60_724	abdomen	wet	control	60	15805136	31610272	3161027200	31610270	1	3160876571	1	31610270	3160876571	30269390	0.96	2872564931	0.9088	15134695	13929446	0.92	6726110	14808	0.0022	11549130	0.7307
SRR5430738	A1_22	1_22	AB_WET_60_738	abdomen	wet	stress	60	15149114	30298228	3029822800	30298228	1	3029673187	1	30298228	3029673187	29035308	0.96	2755146431	0.9094	14517654	13195113	0.91	6104400	14699	0.0024	10586576	0.6988
SRR5430739	A1_21	1_21	AB_WET_60_739	abdomen	wet	control	60	15261150	30522300	3052230000	30522300	1	3052083132	1	30522300	3052083132	29308322	0.96	2828637714	0.9268	14654161	13245472	0.9	5928976	14160	0.0024	10465252	0.6857
SRR5430693	A4_24	4_24	AB_WET_63_693	abdomen	wet	stress	63	14045922	28091844	2809184400	28091842	1	2809030563	0.9999	28091842	2809030563	24418536	0.87	2273175962	0.8092	12209268	11263467	0.92	5743663	17003	0.003	9466408	0.674
SRR5430705	A3_24	3_24	AB_WET_63_705	abdomen	wet	control	63	15376402	30752804	3075280400	30752804	1	3075137754	1	30752804	3075137754	28753278	0.94	2717280781	0.8836	14376639	13157453	0.92	6248922	17529	0.0028	10726518	0.6976
SRR5430721	A2_24	2_24	AB_WET_63_721	abdomen	wet	stress	63	14985581	29971162	2997116200	29971160	1	2996973012	1	29971160	2996973012	28684236	0.96	2762615611	0.9218	14342118	13117546	0.91	6244345	17034	0.0027	10474521	0.699
SRR5430736	A1_24	1_24	AB_WET_63_736	abdomen	wet	control	63	15875236	31750472	3175047200	31750472	1	3174898232	1	31750472	3174898232	30462540	0.96	2937087725	0.9251	15231270	13955716	0.92	6829033	18285	0.0027	11327639	0.7135
SRR5430619	T4_5	4_5	TH_DRY_21_619	thorax	dry	stress	21	16074929	32149858	3214985800	32149858	1	3214627348	0.9999	32149858	3214627348	29964992	0.93	2843868864	0.8847	14982496	14265972	0.95	7865857	17674	0.0022	11875114	0.7387
SRR5430620	T4_4	4_4	TH_DRY_21_620	thorax	dry	control	21	15219263	30438526	3043852600	30438526	1	3043585469	0.9999	30438526	3043585469	28533244	0.94	2718077288	0.8931	14266622	13597169	0.95	7601913	16013	0.0021	11609396	0.7628
SRR5430648	T2_4	2_4	TH_DRY_21_648	thorax	dry	stress	21	15061470	30122940	3012294000	30122936	1	3012036687	0.9999	30122936	3012036687	27124504	0.9	2556103260	0.8486	13562252	12841825	0.95	5968544	12449	0.0021	10081693	0.6694
SRR5430663	T1_4	1_4	TH_DRY_21_663	thorax	dry	control	21	16114220	32228440	3222844000	32228440	1	3222680316	0.9999	32228440	3222680316	30642148	0.95	2931353764	0.9096	15321074	14543803	0.95	6634393	14951	0.0022	10935833	0.6786
SRR5430604	T5_7	5_7	TH_DRY_29_604	thorax	dry	stress	29	15709430	31418860	3141886000	31418860	1	3141466200	0.9999	31418860	3141466200	29419016	0.94	2800743331	0.8915	14709508	13948843	0.95	7793429	18097	0.0023	11903243	0.7577
SRR5430605	T5_6	5_6	TH_DRY_29_605	thorax	dry	control	29	15004530	30009060	3000906000	30009060	1	3000718189	0.9999	30009060	3000718189	27832318	0.93	2637455510	0.8789	13916159	13155019	0.95	7176215	19720	0.0027	11250393	0.7498
SRR5430630	T3_6	3_6	TH_DRY_29_630	thorax	dry	stress	29	15817110	31634220	3163422000	31634218	1	3163253286	0.9999	31634218	3163253286	29547122	0.93	2809691641	0.8882	14773561	13931307	0.94	6558562	19020	0.0029	11053363	0.6988
SRR5430631	T3_5	3_5	TH_DRY_29_631	thorax	dry	control	29	15650884	31301768	3130176800	31301766	1	3130019423	0.9999	31301766	3130019423	29740320	0.95	2841732078	0.9079	14870160	14023826	0.94	6439603	14987	0.0023	10876894	0.695
SRR5430647	T2_6	2_6	TH_DRY_29_647	thorax	dry	control	29	15485805	30971610	3097161000	30971604	1	3096914722	0.9999	30971604	3096914722	27852020	0.9	2620203704	0.8461	13926010	13214964	0.95	6985689	15291	0.0022	11058149	0.7141
SRR5430662	T1_6	1_6	TH_DRY_29_662	thorax	dry	stress	29	15925821	31851642	3185164200	31851640	1	3184996672	0.9999	31851640	3184996672	30285712	0.95	2893499743	0.9085	15142856	14389300	0.95	7209745	17223	0.0024	11429697	0.7177
SRR5430616	T5_10	5_10	TH_DRY_30_616	thorax	dry	control	30	16024306	32048612	3204861200	32048608	1	3204617013	0.9999	32048608	3204617013	30059590	0.94	2863237337	0.8935	15029795	14318432	0.95	7782784	16337	0.0021	11818759	0.7376
SRR5430617	T4_9	4_9	TH_DRY_30_617	thorax	dry	control	30	15097088	30194176	3019417600	30194176	1	3019212746	0.9999	30194176	3019212746	28096600	0.93	2661590225	0.8816	14048300	13389199	0.95	7262223	14631	0.002	11329423	0.7504
SRR5430627	T4_10	4_10	TH_DRY_30_627	thorax	dry	stress	30	15592841	31185682	3118568200	31185682	1	3118300440	0.9999	31185682	3118300440	29101948	0.93	2768716899	0.8879	14550974	13856014	0.95	7016030	14586	0.0021	10960479	0.7029
SRR5430645	T3_10	3_10	TH_DRY_30_645	thorax	dry	stress	30	15364757	30729514	3072951400	30729514	1	3072821333	1	30729514	3072821333	28315278	0.92	2590870676	0.8432	14157639	13353411	0.94	5526575	13250	0.0024	10143211	0.6602
SRR5430658	T2_10	2_10	TH_DRY_30_658	thorax	dry	stress	30	15296886	30593772	3059377200	30593766	1	3059224307	1	30593766	3059224307	27554170	0.9	2594304699	0.848	13777085	13005542	0.94	5928234	14878	0.0025	10339578	0.6759
SRR5430660	T1_8	1_8	TH_DRY_30_660	thorax	dry	control	30	15777551	31555102	3155510200	31555094	1	3155207157	0.9999	31555094	3155207157	29684464	0.94	2834006753	0.8982	14842232	14115652	0.95	7185645	17033	0.0024	11431491	0.7245
SRR5430613	T5_14	5_14	TH_DRY_37_613	thorax	dry	stress	37	15880326	31760652	3176065200	31760648	1	3175930468	1	31760648	3175930468	29867216	0.94	2852190362	0.8981	14933608	14248325	0.95	7508582	19575	0.0026	11450030	0.721
SRR5430614	T5_13	5_13	TH_DRY_37_614	thorax	dry	control	37	15716144	31432288	3143228800	31432288	1	3143080987	1	31432288	3143080987	29483514	0.94	2808934699	0.8937	14741757	14035392	0.95	7247041	18121	0.0025	11352638	0.7224
SRR5430625	T4_12	4_12	TH_DRY_37_625	thorax	dry	stress	37	15455687	30911374	3091137400	30911372	1	3090972397	0.9999	30911372	3090972397	28853354	0.93	2744664069	0.888	14426677	13673846	0.95	7145409	18654	0.0026	10993773	0.7113
SRR5430642	T3_13	3_13	TH_DRY_37_642	thorax	dry	control	37	15716259	31432518	3143251800	31432516	1	3143143898	1	31432516	3143143898	29241882	0.93	2696289059	0.8578	14620941	13805304	0.94	4601177	12019	0.0026	8933901	0.5684
SRR5430656	T2_12	2_12	TH_DRY_37_656	thorax	dry	control	37	15803193	31606386	3160638600	31606382	1	3160490709	1	31606382	3160490709	29128936	0.92	2733683297	0.865	14564468	13786893	0.95	6784054	15888	0.0023	11345212	0.7179
SRR5430673	T1_12	1_12	TH_DRY_37_673	thorax	dry	stress	37	15872064	31744128	3174412800	31744122	1	3174260302	1	31744122	3174260302	29890190	0.94	2857147754	0.9001	14945095	14189029	0.95	6969272	16810	0.0024	11215285	0.7066
SRR5430611	T5_16	5_16	TH_DRY_53_611	thorax	dry	stress	53	15542489	31084978	3108497800	31084978	1	3108217870	0.9999	31084978	3108217870	29168478	0.94	2782399888	0.8952	14584239	13756793	0.94	7058169	19671	0.0028	11327285	0.7288
SRR5430639	T3_16	3_16	TH_DRY_53_639	thorax	dry	control	53	15163369	30326738	3032673800	30326736	1	3032507405	0.9999	30326736	3032507405	28287858	0.93	2685109223	0.8854	14143929	13374090	0.95	6158544	15910	0.0026	10521257	0.6939
SRR5430654	T2_16	2_16	TH_DRY_53_654	thorax	dry	control	53	16197324	32394648	3239464800	32394644	1	3239294282	0.9999	32394644	3239294282	30109692	0.93	2848352862	0.8793	15054846	14228505	0.95	6211302	16545	0.0027	10750310	0.6637
SRR5430671	T1_15	1_15	TH_DRY_53_671	thorax	dry	stress	53	15030815	30061630	3006163000	30061628	1	3005963702	0.9999	30061628	3005963702	28286632	0.94	2701996379	0.8989	14143316	13391099	0.95	6364349	13493	0.0021	10320688	0.6866
SRR5430609	T5_21	5_21	TH_DRY_60_609	thorax	dry	stress	60	15827360	31654720	3165472000	31654720	1	3165310716	0.9999	31654720	3165310716	29528376	0.93	2779629113	0.8782	14764188	13929235	0.94	6024180	18037	0.003	10064903	0.6359
SRR5430622	T4_21	4_21	TH_DRY_60_622	thorax	dry	control	60	15935286	31870572	3187057200	31870572	1	3186929361	1	31870572	3186929361	29778240	0.93	2835698329	0.8898	14889120	14098111	0.95	6996287	18546	0.0026	11042915	0.693
SRR5430653	T2_20	2_20	TH_DRY_60_653	thorax	dry	control	60	16034572	32069144	3206914400	32069142	1	3206769495	1	32069142	3206769495	29729476	0.93	2805273898	0.8748	14864738	14041550	0.94	6079252	17640	0.0029	10679490	0.666
SRR5430668	T1_20	1_20	TH_DRY_60_668	thorax	dry	stress	60	15830539	31661078	3166107800	31661078	1	3165898011	0.9999	31661078	3165898011	28255820	0.89	2648604863	0.8366	14127910	13424502	0.95	6989227	16272	0.0023	11146704	0.7041
SRR5430669	T1_19	1_19	TH_DRY_60_669	thorax	dry	control	60	15957570	31915140	3191514000	31915140	1	3191321899	0.9999	31915140	3191321899	28525004	0.89	2673972525	0.8379	14262502	13565086	0.95	7123171	17560	0.0025	11282637	0.707
SRR5430634	T3_23	3_23	TH_DRY_63_634	thorax	dry	stress	63	15905007	31810014	3181001400	31810010	1	3180830077	0.9999	31810010	3180830077	29882680	0.94	2855004796	0.8976	14941340	14082238	0.94	6786678	15656	0.0023	11093650	0.6975
SRR5430635	T3_22	3_22	TH_DRY_63_635	thorax	dry	control	63	16191926	32383852	3238385200	32383848	1	3238251824	1	32383848	3238251824	29700254	0.92	2715666014	0.8386	14850127	14092355	0.95	5641485	13245	0.0023	10188223	0.6292
SRR5430650	T2_23	2_23	TH_DRY_63_650	thorax	dry	stress	63	15791748	31583496	3158349600	31583494	1	3158189587	0.9999	31583494	3158189587	29485198	0.93	2797126380	0.8857	14742599	13866911	0.94	5477599	13796	0.0025	10147549	0.6426
SRR5430665	T1_23	1_23	TH_DRY_63_665	thorax	dry	control	63	15239167	30478334	3047833400	30478328	1	3047644553	0.9999	30478328	3047644553	27370372	0.9	2570629640	0.8435	13685186	13006031	0.95	7002912	15588	0.0022	11019292	0.7231
SRR5430606	T5_5	5_5	TH_WET_21_606	thorax	wet	stress	21	15072396	30144792	3014479200	30144788	1	3014280322	0.9999	30144788	3014280322	28117140	0.93	2673768784	0.887	14058570	13353097	0.95	6977151	16624	0.0024	10844173	0.7195
SRR5430607	T5_4	5_4	TH_WET_21_607	thorax	wet	control	21	15609118	31218236	3121823600	31218234	1	3121675134	1	31218234	3121675134	29128110	0.93	2770837416	0.8876	14564055	13830802	0.95	7163539	22915	0.0032	11212341	0.7183
SRR5430618	T4_6	4_6	TH_WET_21_618	thorax	wet	stress	21	15033790	30067580	3006758000	30067580	1	3006555803	0.9999	30067580	3006555803	28022634	0.93	2658699548	0.8843	14011317	13257199	0.95	7009388	17415	0.0025	10968100	0.7296
SRR5430632	T3_4	3_4	TH_WET_21_632	thorax	wet	control	21	15627849	31255698	3125569800	31255692	1	3125412254	0.9999	31255692	3125412254	29759868	0.95	2847749684	0.9112	14879934	14132204	0.95	6023138	17339	0.0029	10454556	0.669
SRR5430602	T5_9	5_9	TH_WET_29_602	thorax	wet	stress	29	15243911	30487822	3048782200	30487822	1	3048372302	0.9999	30487822	3048372302	28604510	0.94	2729240979	0.8953	14302255	13560071	0.95	7664611	17591	0.0023	11219473	0.736
SRR5430603	T5_8	5_8	TH_WET_29_603	thorax	wet	control	29	15386500	30773000	3077300000	30772996	1	3077037233	0.9999	30772996	3077037233	28954580	0.94	2766110036	0.899	14477290	13754067	0.95	7331346	25538	0.0035	11009771	0.7155
SRR5430628	T3_8	3_8	TH_WET_29_628	thorax	wet	stress	29	15762860	31525720	3152572000	31525716	1	3152415659	1	31525716	3152415659	28916000	0.92	2637170761	0.8366	14458000	13684760	0.95	6556762	21111	0.0032	11365056	0.721
SRR5430629	T3_7	3_7	TH_WET_29_629	thorax	wet	control	29	14970723	29941446	2994144600	29941446	1	2994012842	1	29941446	2994012842	27478342	0.92	2506082330	0.837	13739171	12991567	0.95	5966195	17194	0.0029	10519777	0.7027
SRR5430646	T2_7	2_7	TH_WET_29_646	thorax	wet	control	29	16631127	33262254	3326225400	33262254	1	3326037942	0.9999	33262254	3326037942	31014122	0.93	2912942014	0.8758	15507061	14672601	0.95	7298920	19489	0.0027	11825153	0.711
SRR5430661	T1_7	1_7	TH_WET_29_661	thorax	wet	stress	29	15588258	31176516	3117651600	31176516	1	3117407495	0.9999	31176516	3117407495	29742602	0.95	2849766046	0.9141	14871301	14139308	0.95	6899459	20330	0.0029	10544487	0.6764
SRR5430615	T5_12	5_12	TH_WET_30_615	thorax	wet	stress	30	15018255	30036510	3003651000	30036508	1	3003481264	0.9999	30036508	3003481264	28220324	0.94	2696591281	0.8978	14110162	13384902	0.95	6452020	16842	0.0026	10460938	0.6965
SRR5430626	T4_11	4_11	TH_WET_30_626	thorax	wet	stress	30	15525441	31050882	3105088200	31050882	1	3104812974	0.9999	31050882	3104812974	29010850	0.93	2729083884	0.879	14505425	13750425	0.95	6599444	15875	0.0024	10775501	0.6941
SRR5430643	T3_12	3_12	TH_WET_30_643	thorax	wet	stress	30	15999593	31999186	3199918600	31999184	1	3199776759	1	31999184	3199776759	29940326	0.94	2847971711	0.8901	14970163	14170543	0.95	6677306	19514	0.0029	11051850	0.6908
SRR5430644	T3_11	3_11	TH_WET_30_644	thorax	wet	control	30	16216469	32432938	3243293800	32432938	1	3243160382	1	32432938	3243160382	30374602	0.94	2892050520	0.8917	15187301	14358418	0.95	6250298	17883	0.0029	10815700	0.667
SRR5430657	T2_11	2_11	TH_WET_30_657	thorax	wet	control	30	15910708	31821416	3182141600	31821416	1	3181950829	0.9999	31821416	3181950829	29477610	0.93	2770741885	0.8708	14738805	14026311	0.95	7433655	20431	0.0027	11840856	0.7442
SRR5430659	T1_9	1_9	TH_WET_30_659	thorax	wet	control	30	15050937	30101874	3010187400	30101870	1	3009980788	0.9999	30101870	3009980788	28352280	0.94	2708833472	0.9	14176140	13497972	0.95	6728616	17937	0.0027	10787505	0.7167
SRR5430612	T5_15	5_15	TH_WET_37_612	thorax	wet	control	37	15437684	30875368	3087536800	30875368	1	3087374331	0.9999	30875368	3087374331	28954046	0.94	2759068205	0.8937	14477023	13784104	0.95	6968301	18376	0.0026	10981417	0.7113
SRR5430624	T4_14	4_14	TH_WET_37_624	thorax	wet	stress	37	15019858	30039716	3003971600	30039714	1	3003832846	1	30039714	3003832846	27980742	0.93	2661820136	0.8861	13990371	13252696	0.95	6496030	15366	0.0024	10452028	0.6959
SRR5430640	T3_15	3_15	TH_WET_37_640	thorax	wet	stress	37	14997777	29995554	2999555400	29995548	1	2999426707	1	29995548	2999426707	28091776	0.94	2673248235	0.8913	14045888	13311131	0.95	6246243	16361	0.0026	10414263	0.6944
SRR5430641	T3_14	3_14	TH_WET_37_641	thorax	wet	control	37	15254855	30509710	3050971000	30509706	1	3050844551	1	30509706	3050844551	28529280	0.94	2713131623	0.8893	14264640	13438665	0.94	6276432	16785	0.0027	10623120	0.6964
SRR5430655	T2_14	2_14	TH_WET_37_655	thorax	wet	control	37	15653525	31307050	3130705000	31307046	1	3130555251	1	31307046	3130555251	28839680	0.92	2704943426	0.864	14419840	13659668	0.95	6900566	19549	0.0028	11339634	0.7244
SRR5430672	T1_14	1_14	TH_WET_37_672	thorax	wet	stress	37	15324084	30648168	3064816800	30648160	1	3064588097	0.9999	30648160	3064588097	28787916	0.94	2744942407	0.8957	14393958	13687288	0.95	7077914	16459	0.0023	11277723	0.7359
SRR5430610	T5_17	5_17	TH_WET_53_610	thorax	wet	control	53	15687730	31375460	3137546000	31375458	1	3137359398	0.9999	31375458	3137359398	29405586	0.94	2776763469	0.8851	14702793	13837156	0.94	6234457	16836	0.0027	10430678	0.6649
SRR5430623	T4_17	4_17	TH_WET_53_623	thorax	wet	control	53	15836669	31673338	3167333800	31673336	1	3167204389	1	31673336	3167204389	29641510	0.94	2827140716	0.8926	14820755	14026186	0.95	6805207	17824	0.0026	10841286	0.6846
SRR5430638	T3_17	3_17	TH_WET_53_638	thorax	wet	stress	53	15933457	31866914	3186691400	31866914	1	3186563223	1	31866914	3186563223	29268494	0.92	2672934428	0.8388	14634247	13814893	0.94	6204007	18275	0.0029	10721576	0.6729
SRR5430670	T1_16	1_16	TH_WET_53_670	thorax	wet	stress	53	15691298	31382596	3138259600	31382592	1	3138078287	0.9999	31382592	3138078287	29467258	0.94	2810690327	0.8957	14733629	13963375	0.95	6655662	15128	0.0023	10861012	0.6922
SRR5430608	T5_22	5_22	TH_WET_60_608	thorax	wet	stress	60	16595191	33190382	3319038200	33190382	1	3318846966	0.9999	33190382	3318846966	31092318	0.94	2929974361	0.8828	15546159	14793157	0.95	6868316	19349	0.0028	11125966	0.6704
SRR5430651	T2_22	2_22	TH_WET_60_651	thorax	wet	stress	60	16024254	32048508	3204850800	32048508	1	3204728001	1	32048508	3204728001	29781308	0.93	2818197352	0.8794	14890654	14074446	0.95	5400293	14518	0.0027	9953974	0.6212
SRR5430652	T2_21	2_21	TH_WET_60_652	thorax	wet	control	60	15519558	31039116	3103911600	31039108	1	3103780185	1	31039108	3103780185	28939454	0.93	2750219833	0.8861	14469727	13691108	0.95	5109064	15457	0.003	9351740	0.6026
SRR5430666	T1_22	1_22	TH_WET_60_666	thorax	wet	stress	60	15967006	31934012	3193401200	31934010	1	3193222074	0.9999	31934010	3193222074	28544158	0.89	2672736803	0.837	14272079	13569376	0.95	7476593	21967	0.0029	11716645	0.7338
SRR5430667	T1_21	1_21	TH_WET_60_667	thorax	wet	control	60	15558244	31116488	3111648800	31116486	1	3111493550	1	31116486	3111493550	27974152	0.9	2629845856	0.8452	13987076	13257691	0.95	7100752	21567	0.003	11315316	0.7273
SRR5430621	T4_24	4_24	TH_WET_63_621	thorax	wet	stress	63	16213218	32426436	3242643600	32426434	1	3242453607	0.9999	32426434	3242453607	30242492	0.93	2872951014	0.886	15121246	14390252	0.95	7729096	16924	0.0022	11885297	0.7331
SRR5430633	T3_24	3_24	TH_WET_63_633	thorax	wet	control	63	15515354	31030708	3103070800	31030702	1	3102904150	0.9999	31030702	3102904150	29027258	0.94	2762742378	0.8904	14513629	13788588	0.95	7305577	19710	0.0027	11591589	0.7471
SRR5430649	T2_24	2_24	TH_WET_63_649	thorax	wet	stress	63	15107797	30215594	3021559400	30215590	1	3021430577	1	30215590	3021430577	28113274	0.93	2669301150	0.8835	14056637	13306718	0.95	5132603	13832	0.0027	9414694	0.6232
SRR5430664	T1_24	1_24	TH_WET_63_664	thorax	wet	control	63	15584882	31169764	3116976400	31169760	1	3116791585	0.9999	31169760	3116791585	28103350	0.9	2644345142	0.8484	14051675	13374406	0.95	6782736	15603	0.0023	11017152	0.7069
