# Supplementary material for: Alternative splicing in seasonal plasticity and the potential for adaptation to environmental change
Source: Nat Commun. 2022 Feb 8;13:755. doi: 10.1038/s41467-022-28306-8 (PMC8825856; doi:10.1038/s41467-022-28306-8)
Supplement: Supplementary file 6 — Supplementary Data 2 [file 41467_2022_28306_MOESM6_ESM.xlsx]

## Sheet: SupplementaryData2
# Supplementary Data 2. Differentially spliced (DS) genes [Simes correction of quasi-likelihood F-tests; BH adjusted p-values (FDR) < 0.05] by season, family and season x family interaction detected by edgeR in the abdomen and thorax. Exon expression was contrasted between seasonal morphs, resulting in a single p-value per locus. Family and season-by-family (SxF) interactions were assessed in a s…
Tissue	GeneID	Chr	Exons	Season_FDR	Season_signficantComparisons	Family_minimumFDR	Family_significantComparisons	SxF_minimumFDR	SxF_significantComparisons	Name	Function
Abdomen	LOC112055571	NW_019863550.1	6	3.65e-07	1	1.78e-20	9	5.61e-18	6	NA	NA
Abdomen	LOC112049806	NW_019862991.1	86	0.859	0	5.18e-17	13	1.75e-11	6	RyR	Ryanodine-sensitive calcium-release channel activity. It is involved in the biological process described with
Abdomen	LOC112052272	NW_019863137.1	18	0.445	0	2.21e-09	6	5.58e-11	6	NA	It is involved in the biological process described with regulation of Rab GTPase activity
Abdomen	LOC112056343	NW_019863781.1	11	0.382	0	3.94e-11	10	6.01e-11	5	NA	Helicase associated domain (HA2) Add an annotation
Abdomen	LOC112052995	NW_019863194.1	6	0.000227	1	1.37e-14	7	1.84e-10	6	NA	Proteasome subunit
Abdomen	LOC112050624	NW_019863034.1	6	1	0	1.78e-05	6	1.42e-08	5	PGRPS1	Ami_2
Abdomen	LOC112056251	NW_019863747.1	26	1	0	8.34e-22	17	2.23e-07	4	polybromo	Bromo adjacent homology domain
Abdomen	LOC112054929	NW_019863433.1	18	9.31e-06	1	9.23e-16	10	1.93e-06	3	NA	nucleic acid binding
Abdomen	LOC112056249	NW_019863746.1	8	0.0272	1	1.06e-06	6	2.55e-06	6	NA	Aldo/keto reductase family
Abdomen	LOC112052021	NW_019863119.1	12	8.15e-06	1	2.43e-61	10	3.21e-06	6	NA	Isocitrate/isopropylmalate dehydrogenase
Abdomen	LOC112056022	NW_019863685.1	12	0.00151	1	1.04e-16	10	1.52e-05	2	NA	pre-mRNA processing factor 4 (PRP4) like
Abdomen	LOC112054652	NW_019863390.1	8	7.99e-21	1	5.4e-37	12	2.47e-05	3	NA	Glutathione S-transferase, C-terminal domain
Abdomen	LOC112050866	NW_019863047.1	69	2.12e-42	1	2.45e-49	17	4.63e-05	3	Unc-89	Immunoglobulin
Abdomen	LOC112046056	NW_019862846.1	38	0.0986	0	9.23e-07	7	0.000157	2	NA	Myosin. Large ATPases.
Abdomen	LOC112043478	NW_019862791.1	5	1	0	5.05e-08	5	0.000166	2	NA	Protein of unknown function (DUF1349)
Abdomen	LOC112057146	NW_019864372.1	8	1	0	1.19e-07	6	0.000268	1	polybromo	Bromo adjacent homology domain
Abdomen	LOC112055499	NW_019863537.1	17	0.265	0	2.18e-25	12	0.000483	4	NA	nucleic acid binding
Abdomen	LOC112055471	NW_019863529.1	16	1	0	3.36e-16	11	0.000951	2	MED25	Mediator complex subunit 25 von Willebrand factor type A
Abdomen	LOC112050953	NW_019862757.1	12	4.39e-05	1	4.74e-11	13	0.00106	3	NA	NA
Abdomen	LOC112051056	NW_019863060.1	10	0.0024	1	5.86e-13	11	0.00107	5	NA	Protein of unknown function (DUF2465)
Abdomen	LOC112051523	NW_019863087.1	25	0.0789	0	0.00611	1	0.00114	1	NA	RNA recognition motif
Abdomen	LOC112058415	NW_019862776.1	39	1	0	2.14e-05	7	0.0013	1	NA	WWE domain
Abdomen	LOC112055864	NW_019863640.1	7	1	0	2.07e-18	15	0.00168	3	NA	NA
Abdomen	LOC112050198	NW_019863012.1	16	0.635	0	0.014	2	0.00267	1	NA	Glycosyl transferase family 8
Abdomen	LOC112043852	NW_019862799.1	9	1	0	0.89	0	0.00267	1	NA	Vps53-like, N-terminal
Abdomen	LOC112056327	NW_019863776.1	9	1	0	7.61e-14	12	0.00563	1	NA	Tubulin folding cofactor D C terminal
Abdomen	LOC112045656	NW_019862837.1	39	0.341	0	4.58e-07	9	0.00583	1	NA	Filamin-type immunoglobulin domains
Abdomen	LOC112043576	NW_019862792.1	12	0.775	0	0.00944	4	0.00691	1	NA	Protein of unknown function (DUF773)
Abdomen	LOC112053284	NW_019863225.1	17	1	0	0.0427	1	0.00777	1	Myo1A	Myosin. Large ATPases.
Abdomen	LOC112044500	NW_019862751.1	11	1	0	2.09e-05	6	0.00952	1	NA	Aldehyde dehydrogenase family
Abdomen	LOC112055365	NW_019863507.1	12	1	0	3.31e-27	15	0.00956	1	NA	NA
Abdomen	LOC112053886	NW_019863292.1	25	0.104	0	0.0172	1	0.0105	1	NA	Smoothelin cytoskeleton protein
Abdomen	LOC112043839	NW_019862799.1	13	0.113	0	0.105	0	0.013	1	NA	Transketolase, pyrimidine binding domain
Abdomen	LOC112049074	NW_019862958.1	21	1	0	0.404	0	0.013	1	NA	chromatin binding
Abdomen	LOC112050652	NW_019863035.1	6	1	0	1.88e-14	11	0.0134	1	NA	NA
Abdomen	LOC112051320	NW_019863075.1	6	1.31e-05	1	2.03e-15	10	0.0157	2	NA	NA
Abdomen	LOC112057063	NW_019864256.1	9	0.416	0	1.24e-07	4	0.0178	1	Cog7	Golgi complex component 7 (COG7)
Abdomen	LOC112051357	NW_019863077.1	14	3.01e-05	1	0.435	0	0.0191	1	NA	nucleic acid binding
Abdomen	LOC112058156	NW_019862772.1	28	1	0	8.26e-13	10	0.0216	1	NA	NA
Abdomen	LOC112050845	NW_019862757.1	5	0.652	0	0.0424	1	0.0242	1	Bap60	SWI complex, BAF60b domains
Abdomen	LOC112054730	NW_019862761.1	27	1	0	0.0015	5	0.0242	1	NA	RNA polymerase Rpb1, domain 1
Abdomen	LOC112046474	NW_019862858.1	15	0.648	0	0.782	0	0.0278	1	NA	NA
Abdomen	LOC112048504	NW_019862933.1	7	0.0096	1	4.27e-20	12	0.0313	1	NA	Tetraspanin family
Abdomen	LOC112052538	NW_019863155.1	9	0.156	0	1.32e-08	10	0.0313	1	NA	Flavin containing amine oxidoreductase
Abdomen	LOC112050527	NW_019863028.1	14	1.47e-05	1	0.00804	1	0.0387	1	NA	K homology RNA-binding domain
Abdomen	LOC112046874	NW_019862874.1	16	1	0	0.00255	1	0.0394	1	NA	zinc finger
Abdomen	LOC112050857	NW_019863046.1	14	1	0	1.45e-23	12	0.0413	1	NA	HepA-related protein (HARP)
Abdomen	LOC112044713	NW_019862751.1	9	1	0	0.0689	0	0.0434	1	Cka	Striatin family
Abdomen	LOC112051862	NW_019862748.1	30	0.549	0	0.329	0	0.046	1	NA	Belongs to the cation transport ATPase (P-type) (TC 3.A.3) family. Type IV subfamily
Abdomen	LOC112045202	NW_019862826.1	17	1	0	0.0273	1	0.046	1	omd	Integrator complex subunit 5 C-terminus
Abdomen	LOC112053956	NW_019863299.1	12	1	0	0.997	0	0.0487	1	NA	negative regulation of cell growth
Abdomen	LOC112049052	NW_019862956.1	24	1	0	1.97e-13	10	0.0604	0	NA	poly(A)+ mRNA export from nucleus
Abdomen	LOC112046593	NW_019862863.1	32	0.0801	0	3.56e-20	14	0.0605	0	NA	positive regulation of invadopodium disassembly
Abdomen	LOC112048780	NW_019862945.1	13	0.341	0	6.6e-27	6	0.0778	0	NA	Zinc-finger associated domain (zf-AD)
Abdomen	LOC112048813	NW_019862946.1	11	0.332	0	3.27e-31	8	0.0796	0	Caf1-105	WD domain, G-beta repeat
Abdomen	LOC112052425	NW_019863147.1	12	1	0	2.75e-29	10	0.083	0	NA	Arv1-like family
Abdomen	LOC112055118	NW_019863461.1	4	1	0	1.08e-08	13	0.0835	0	NA	Protein phosphatase 2A homologues, catalytic domain.
Abdomen	LOC112052647	NW_019862759.1	20	1	0	8.88e-07	6	0.0865	0	NA	protein transport
Abdomen	LOC112056868	NW_019864039.1	8	1	0	2.7e-15	7	0.0915	0	NA	NA
Abdomen	LOC112049677	NW_019862984.1	11	1	0	0.00025	4	0.102	0	NA	Major Facilitator Superfamily
Abdomen	LOC112055467	NW_019863528.1	6	1	0	0.000232	10	0.112	0	NA	C-type lectin (CTL) or carbohydrate-recognition domain (CRD)
Abdomen	LOC112047778	NW_019862904.1	22	1	0	2.44e-07	4	0.117	0	NA	Carboxylesterase family
Abdomen	LOC112045794	NW_019862841.1	8	1	0	1.59e-07	6	0.125	0	NA	NA
Abdomen	LOC112050433	NW_019863023.1	10	1	0	0.00168	2	0.127	0	NA	gag-polyprotein putative aspartyl protease
Abdomen	LOC112043296	NW_019862788.1	54	0.162	0	0.000801	4	0.159	0	hyd	E3 ubiquitin ligase EDD
Abdomen	LOC112045818	NW_019862841.1	34	1	0	2.98e-29	10	0.177	0	NA	Lissencephaly type-1-like homology motif
Abdomen	LOC112057496	NW_019865864.1	3	1	0	1.11e-08	6	0.196	0	NA	NA
Abdomen	LOC112051779	NW_019863102.1	13	0.34	0	0.0358	1	0.197	0	NA	amino acid transmembrane transporter activity. It is involved in the biological process described with amino acid transmembrane transport
Abdomen	LOC112047142	NW_019862883.1	9	0.0602	0	0.0107	1	0.198	0	NA	NA
Abdomen	LOC112047767	NW_019862904.1	11	1	0	0.00247	2	0.203	0	snRNP70K	U1 small nuclear ribonucleoprotein of 70kDa MW N terminal
Abdomen	LOC112055195	NW_019863475.1	12	5.39e-15	1	0.0701	0	0.208	0	NA	Catalyzes the formation of S-adenosylmethionine from methionine and ATP
Abdomen	LOC112058416	NW_019862776.1	28	1	0	2.24e-07	6	0.208	0	NA	Vault protein inter-alpha-trypsin domain
Abdomen	LOC112052141	NW_019863130.1	34	0.285	0	0.00261	2	0.211	0	NA	Histidine phosphatase superfamily (branch 2)
Abdomen	LOC112047985	NW_019862910.1	16	1	0	0.0236	2	0.211	0	TppII	Tripeptidyl peptidase II
Abdomen	LOC112051572	NW_019863090.1	6	1	0	0.0309	1	0.211	0	NA	Carnitine deficiency-associated protein 3
Abdomen	LOC112043412	NW_019862790.1	9	0.564	0	0.0273	1	0.227	0	SA	STAG domain
Abdomen	LOC112056765	NW_019863972.1	9	0.62	0	6.72e-06	5	0.233	0	Gli	alpha/beta hydrolase fold
Abdomen	LOC112056221	NW_019863737.1	4	1	0	0.0037	4	0.233	0	Phm	Copper type II ascorbate-dependent monooxygenase, N-terminal domain
Abdomen	LOC112051433	NW_019863082.1	30	0.736	0	4.66e-37	11	0.233	0	Esyt2	Protein kinase C conserved region 2 (CalB)
Abdomen	LOC112050934	NW_019863052.1	18	0.742	0	0.000856	5	0.233	0	kinesin-2B	Microtubule binding
Abdomen	LOC112054318	NW_019863343.1	29	0.000588	1	2.32e-09	6	0.235	0	NA	Nuclear receptor coactivator 7
Abdomen	LOC112055045	NW_019863452.1	8	0.689	0	5.33e-29	10	0.246	0	NA	NEMP family
Abdomen	LOC112054185	NW_019862760.1	26	0.812	0	1.41e-13	9	0.246	0	NA	NA
Abdomen	LOC112043086	NW_019862749.1	13	0.884	0	0.0117	1	0.246	0	NA	Cytidylyltransferase-like
Abdomen	LOC112050921	NW_019863051.1	24	1	0	0.00785	1	0.246	0	NA	DNA-dependent RNA polymerase
Abdomen	LOC112055308	NW_019863498.1	6	1	0	1.79e-10	8	0.248	0	NA	Catalyzes the hydrolysis of N-formyl-L-kynurenine to L- kynurenine, the second step in the kynurenine pathway of tryptophan degradation. Required for elimination of toxic metabolites
Abdomen	LOC112050512	NW_019863027.1	8	1	0	0.000347	3	0.258	0	NA	Oxidoreductase activity. It is involved in the biological process described with oxidation-reduction process
Abdomen	LOC112046942	NW_019862878.1	44	1	0	0.0195	2	0.277	0	NA	Family with sequence similarity 193 member B
Abdomen	LOC112050343	NW_019863018.1	45	0.583	0	0.0325	1	0.291	0	mask	domain-containing protein
Abdomen	LOC112055951	NW_019863664.1	8	1	0	3.07e-05	8	0.3	0	NA	Zinc finger, C2H2 type
Abdomen	LOC112054875	NW_019863427.1	16	0.532	0	1.16e-14	11	0.348	0	NA	Zinc ion binding
Abdomen	LOC112050546	NW_019863028.1	2	1	0	0.0139	1	0.348	0	NA	Protein of unknown function (DUF3677)
Abdomen	LOC112054244	NW_019863333.1	4	1	0	0.0137	3	0.378	0	NA	cell differentiation
Abdomen	LOC112044400	NW_019862808.1	11	0.0181	1	1.42e-17	14	0.388	0	NA	Thioredoxin
Abdomen	LOC112043787	NW_019862797.1	6	1	0	1.62e-24	13	0.422	0	NA	NA
Abdomen	LOC112044096	NW_019862803.1	20	0.00832	1	0.0768	0	0.427	0	NA	C2 domain of PTEN tumour-suppressor protein
Abdomen	LOC112049307	NW_019862967.1	10	1	0	1.25e-05	5	0.431	0	NA	Glycosyl hydrolases family 31
Abdomen	LOC112055094	NW_019863458.1	16	1	0	4.1e-05	6	0.431	0	NA	NA
Abdomen	LOC112044845	NW_019862818.1	16	1	0	8.51e-23	8	0.442	0	NA	Cleavage and polyadenylation specificity factor
Abdomen	LOC112043800	NW_019862798.1	11	0.00103	1	0.865	0	0.442	0	NA	SANT SWI3, ADA2, N-CoR and TFIIIB'' DNA-binding domains
Abdomen	LOC112056971	NW_019864153.1	5	1	0	8.02e-06	8	0.442	0	NA	Sulfotransferase family
Abdomen	LOC112047608	NW_019862898.1	6	0.00246	1	5.49e-14	9	0.447	0	NA	Alcohol dehydrogenase GroES-like domain
Abdomen	LOC112049069	NW_019862755.1	17	0.0264	1	0.0652	0	0.469	0	NA	SPOC domain
Abdomen	LOC112051409	NW_019863081.1	8	1	0	2.45e-11	12	0.482	0	MKP-4	Dual specificity phosphatase, catalytic domain
Abdomen	LOC112056802	NW_019863990.1	14	1	0	3.44e-16	8	0.483	0	NA	Permease family
Abdomen	LOC112049700	NW_019862985.1	6	0.000159	1	7.97e-18	12	0.505	0	NA	Sugar (and other) transporter
Abdomen	LOC112053000	NW_019863194.1	11	1	0	0.000396	3	0.574	0	NA	Mitochondrial NAD( ) kinase that phosphorylates NAD( ) to yield NADP( ). Can use both ATP or inorganic polyphosphate as the phosphoryl donor
Abdomen	LOC112053798	NW_019863282.1	8	0.00178	1	1	0	0.584	0	NA	chromatin remodeling
Abdomen	LOC112053924	NW_019863295.1	10	0.413	0	0.00629	2	0.597	0	sgg	It is involved in the biological process described with protein phosphorylation
Abdomen	LOC112047011	NW_019862880.1	11	0.467	0	0.043	1	0.613	0	NA	Zinc-finger associated domain (zf-AD)
Abdomen	LOC112055839	NW_019863632.1	6	0.00699	1	0.273	0	0.65	0	NA	Glycosyl hydrolase family 1
Abdomen	LOC112053871	NW_019863290.1	26	1	0	7.7e-18	16	0.665	0	NA	Receptor family ligand binding region
Abdomen	LOC112054370	NW_019863352.1	2	1	0	1.63e-05	7	0.671	0	NA	Transposase IS4
Abdomen	LOC112051334	NW_019863076.1	9	0.27	0	3.88e-11	7	0.705	0	NA	Enoyl-(Acyl carrier protein) reductase
Abdomen	LOC112043700	NW_019862750.1	21	0.375	0	3.15e-05	5	0.71	0	NA	NA
Abdomen	LOC112054719	NW_019863402.1	2	0.35	0	3.54e-12	12	0.724	0	Idh	Belongs to the isocitrate and isopropylmalate dehydrogenases family
Abdomen	LOC112052404	NW_019863145.1	6	1	0	0.00424	1	0.735	0	RpS12	Ribosomal protein L7Ae/L30e/S12e/Gadd45 family
Abdomen	LOC112049274	NW_019862966.1	7	1	0	7.14e-09	10	0.749	0	NA	in StAR and phosphatidylcholine transfer protein
Abdomen	LOC112048374	NW_019862927.1	5	1	0	1.4e-09	11	0.759	0	coq7	Ubiquinone biosynthesis protein COQ7
Abdomen	LOC112055478	NW_019863529.1	6	1	0	6.39e-06	5	0.783	0	NA	NA
Abdomen	LOC112056691	NW_019863945.1	19	1	0	1.86e-29	9	0.807	0	NA	NA
Abdomen	LOC112055333	NW_019863502.1	6	7.25e-08	1	1	0	0.816	0	NA	NA
Abdomen	LOC112043219	NW_019862787.1	28	8.01e-05	1	1.81e-06	6	0.82	0	NA	NA
Abdomen	LOC112056170	NW_019863725.1	26	0.0264	1	4.58e-17	13	0.82	0	NA	Contains two conserved F residues
Abdomen	LOC112049398	NW_019862971.1	12	1	0	1.5e-14	11	0.82	0	NA	NA
Abdomen	LOC112049382	NW_019862969.1	5	1	0	1.7e-07	9	0.854	0	NA	WD40 repeats
Abdomen	LOC112045593	NW_019862836.1	12	1	0	6.26e-10	9	0.854	0	NA	Leucine Rich repeat
Abdomen	LOC112051955	NW_019863115.1	3	1	0	0.0212	2	0.921	0	MRPL43	structural constituent of ribosome
Abdomen	LOC112052999	NW_019863194.1	12	0.000214	1	0.00589	3	0.944	0	NA	Thyroglobulin type I repeats.
Abdomen	LOC112045468	NW_019862833.1	7	0.839	0	1.24e-09	10	0.959	0	NA	Eukaryotic translation initiation factor 2 alpha subunit
Abdomen	LOC112044804	NW_019862817.1	11	1	0	0.0002	3	0.97	0	NA	assists the folding of proteins upon ATP hydrolysis
Abdomen	LOC112047364	NW_019862890.1	13	1.02e-48	1	0.262	0	1	0	Rga	NOT2 / NOT3 / NOT5 family
Abdomen	LOC112050069	NW_019863004.1	19	3.18e-35	1	8.95e-10	6	1	0	Ance-3	Angiotensin-converting enzyme
Abdomen	LOC112051327	NW_019863075.1	19	3.18e-35	1	0.0226	1	1	0	NA	A domain family that is part of the cupin metalloenzyme superfamily.
Abdomen	LOC112045357	NW_019862829.1	11	1.77e-29	1	0.000252	5	1	0	NA	Phosphoglycerate mutase family
Abdomen	LOC112052090	NW_019863124.1	18	2.48e-29	1	2.61e-06	4	1	0	NA	Minichromosome loss protein, Mcl1, middle region
Abdomen	LOC112052465	NW_019863150.1	17	3.73e-25	1	0.636	0	1	0	NA	Zinc-binding domain present in Lin-11, Isl-1, Mec-3.
Abdomen	LOC112050422	NW_019863022.1	5	2.08e-22	1	0.0689	0	1	0	NA	Leucine rich repeat
Abdomen	LOC112042856	NW_019862780.1	18	2.53e-21	1	1.88e-05	5	1	0	NA	NA
Abdomen	LOC112046819	NW_019862872.1	8	5.43e-21	1	0.651	0	1	0	NA	Glutathione S-transferase N-terminal domain
Abdomen	LOC112058252	NW_019862773.1	13	5.62e-21	1	0.00864	2	1	0	cnn	Centrosomin N-terminal motif 1
Abdomen	LOC112057654	NW_019862765.1	38	5.29e-19	1	0.65	0	1	0	Mhc	Belongs to the TRAFAC class myosin-kinesin ATPase superfamily. Myosin family
Abdomen	LOC112045975	NW_019862845.1	7	5.49e-18	1	0.0264	1	1	0	NA	C2H2-type zinc finger
Abdomen	LOC112043992	NW_019862801.1	14	1.37e-17	1	1	0	1	0	NA	Sugar (and other) transporter
Abdomen	LOC112056771	NW_019863975.1	18	2.21e-17	1	0.0792	0	1	0	Dap160	Eps15 homology domain
Abdomen	LOC112051544	NW_019863088.1	15	1.73e-16	1	0.0232	1	1	0	NA	It is involved in the biological process described with protein phosphorylation
Abdomen	LOC112047727	NW_019862902.1	17	3.71e-16	1	1	0	1	0	NA	Major Facilitator Superfamily
Abdomen	LOC112055197	NW_019862762.1	4	1.39e-15	1	0.132	0	1	0	NA	Iron-sulphur cluster biosynthesis
Abdomen	LOC112051116	NW_019863064.1	7	1.18e-14	1	9.44e-05	4	1	0	Fer1HCH	Stores iron in a soluble, non-toxic, readily available form. Important for iron homeostasis. Iron is taken up in the ferrous form and deposited as ferric hydroxides after oxidation
Abdomen	LOC112047425	NW_019862892.1	19	1.59e-14	1	1.31e-07	5	1	0	NA	Dipeptidyl peptidase IV (DPP IV) N-terminal region
Abdomen	LOC112045923	NW_019862843.1	13	1.63e-14	1	0.148	0	1	0	NA	GTPase activator activity
Abdomen	LOC112055487	NW_019863535.1	5	2e-14	1	0.0181	3	1	0	RpS27	Ribosomal protein S27
Abdomen	LOC112050884	NW_019863048.1	4	4.28e-14	1	0.694	0	1	0	NA	KIAA1430 homologue
Abdomen	LOC112049354	NW_019862968.1	2	4.28e-14	1	0.824	0	1	0	NA	NA
Abdomen	LOC112058408	NW_019862749.1	14	1.13e-13	1	1	0	1	0	NA	Aminotransferase class I and II
Abdomen	LOC112044295	NW_019862806.1	3	1.82e-13	1	0.116	0	1	0	NA	ML domain
Abdomen	LOC112053447	NW_019863241.1	8	2.65e-13	1	0.0403	1	1	0	NA	Mediator of CRAC channel activity
Abdomen	LOC112043789	NW_019862750.1	16	5.24e-13	1	0.00239	2	1	0	NA	Domain with 2 conserved Trp (W) residues
Abdomen	LOC112047434	NW_019862893.1	9	1.31e-12	1	0.293	0	1	0	NA	Type III restriction enzyme, res subunit
Abdomen	LOC112049013	NW_019862955.1	5	1.31e-12	1	0.149	0	1	0	NA	Allows the formation of correctly charged Gln-tRNA(Gln) through the transamidation of misacylated Glu-tRNA(Gln) in the mitochondria. The reaction takes place in the presence of glutamine and ATP through an activated gamma-phospho-Glu- tRNA(Gln)
Abdomen	LOC112058377	NW_019862775.1	23	1.42e-12	1	0.00674	2	1	0	NA	Cation transporter/ATPase, N-terminus
Abdomen	LOC112048069	NW_019862915.1	3	6.26e-12	1	1	0	1	0	NA	NA
Abdomen	LOC112043483	NW_019862791.1	20	1.57e-11	1	1	0	1	0	tmod	binding. It is involved in the biological process described with pointed-end actin filament capping
Abdomen	LOC112043681	NW_019862794.1	5	2e-11	1	1	0	1	0	NA	NA
Abdomen	LOC112046162	NW_019862849.1	48	2.09e-11	1	9.21e-34	12	1	0	Dcr-1	Belongs to the helicase family. Dicer subfamily
Abdomen	LOC112043013	NW_019862784.1	4	4.23e-11	1	0.00894	1	1	0	NA	Insect pheromone/odorant binding protein domains.
Abdomen	LOC112048290	NW_019862924.1	16	5.92e-11	1	0.992	0	1	0	NA	protein, isoform A
Abdomen	LOC112053580	NW_019863256.1	8	1.15e-10	1	7.73e-12	9	1	0	NA	Cathepsin propeptide inhibitor domain (I29)
Abdomen	LOC112051663	NW_019863094.1	6	1.54e-10	1	2.69e-05	6	1	0	crc	bZIP transcription factor
Abdomen	LOC112054590	NW_019863380.1	18	7.87e-10	1	0.188	0	1	0	NA	Pre-SET motif
Abdomen	LOC112044221	NW_019862805.1	12	1.1e-09	1	6.24e-05	2	1	0	NA	Major Facilitator Superfamily
Abdomen	LOC112048155	NW_019862918.1	17	1.23e-09	1	1	0	1	0	NA	DWNN
Abdomen	LOC112058428	NW_019862776.1	28	1.44e-09	1	0.00029	2	1	0	NA	Vault protein inter-alpha-trypsin domain
Abdomen	LOC112056595	NW_019863897.1	5	2.31e-09	1	0.00124	3	1	0	NA	Tubulin is the major constituent of microtubules. It binds two moles of GTP, one at an exchangeable site on the beta chain and one at a non-exchangeable site on the alpha chain
Abdomen	LOC112055621	NW_019863566.1	2	2.51e-09	1	0.524	0	1	0	NA	NA
Abdomen	LOC112046203	NW_019862850.1	14	3.03e-09	1	1.16e-05	4	1	0	NA	proton-transporting ATPase activity, rotational mechanism. It is involved in the biological process described with ATP hydrolysis coupled proton transport
Abdomen	LOC112046876	NW_019862874.1	16	7.14e-09	1	0.000143	3	1	0	Ars2	Arsenite-resistance protein 2
Abdomen	LOC112056035	NW_019863690.1	3	7.89e-09	1	1	0	1	0	NA	NA
Abdomen	LOC112045973	NW_019862844.1	7	9.25e-09	1	0.0617	0	1	0	vlc	It is involved in the biological process described with cell-cell signaling
Abdomen	LOC112052803	NW_019863177.1	4	1.18e-08	1	0.601	0	1	0	NA	Zinc ion binding
Abdomen	LOC112046772	NW_019862870.1	3	1.29e-08	1	4.75e-06	6	1	0	UBB	Ubiquitin-2 like Rad60 SUMO-like
Abdomen	LOC112053795	NW_019863282.1	4	1.31e-08	1	0.39	0	1	0	NA	NA
Abdomen	LOC112054660	NW_019863391.1	20	1.31e-08	1	5.76e-10	12	1	0	NA	superoxide-generating NADPH oxidase activator activity
Abdomen	LOC112045444	NW_019862832.1	3	1.33e-08	1	0.0078	2	1	0	NA	Thiolase, C-terminal domain
Abdomen	LOC112051439	NW_019863083.1	6	1.69e-08	1	0.107	0	1	0	NA	N-terminal region of glycosyl transferase group 7
Abdomen	LOC112046732	NW_019862869.1	12	1.69e-08	1	0.607	0	1	0	NA	NA
Abdomen	LOC112044042	NW_019862802.1	8	1.95e-08	1	0.131	0	1	0	NA	NADP oxidoreductase coenzyme F420-dependent
Abdomen	LOC112054254	NW_019863334.1	2	3.16e-08	1	0.211	0	1	0	NA	Ubiquitin-conjugating enzyme E2, catalytic domain homologues
Abdomen	LOC112049741	NW_019862987.1	2	3.17e-08	1	6.26e-09	6	1	0	NA	Zinc ion binding
Abdomen	LOC112049829	NW_019862993.1	4	4.52e-08	1	2.43e-06	5	1	0	NA	NA
Abdomen	LOC112050466	NW_019863024.1	3	4.8e-08	1	1	0	1	0	NA	NA
Abdomen	LOC112055429	NW_019862762.1	36	5.54e-08	1	6.74e-08	11	1	0	NA	SERine Proteinase INhibitors
Abdomen	LOC112050828	NW_019863045.1	11	7.91e-08	1	1.12e-12	10	1	0	Gpdh	NAD-dependent glycerol-3-phosphate dehydrogenase N-terminus
Abdomen	LOC112052077	NW_019863123.1	8	9.86e-08	1	1	0	1	0	NA	Sugar (and other) transporter
Abdomen	LOC112052839	NW_019862748.1	16	1.08e-07	1	0.89	0	1	0	NA	ankyrin repeat
Abdomen	LOC112045952	NW_019862844.1	16	1.64e-07	1	1.18e-10	14	1	0	ced-6	Phosphotyrosine-binding domain
Abdomen	LOC112044107	NW_019862750.1	16	2.24e-07	1	0.0772	0	1	0	NA	Sulfotransferase family
Abdomen	LOC112048503	NW_019862933.1	8	2.32e-07	1	0.758	0	1	0	NA	Ubiquitin-conjugating enzyme E2, catalytic domain homologues
Abdomen	LOC112056668	NW_019863935.1	11	3.23e-07	1	0.556	0	1	0	NA	Sperm-tail PG-rich repeat
Abdomen	LOC112045998	NW_019862845.1	13	5.45e-07	1	0.00126	5	1	0	NA	Major Facilitator Superfamily
Abdomen	LOC112049390	NW_019862970.1	13	6.35e-07	1	1	0	1	0	rtGEF	RhoGEF domain
Abdomen	LOC112056973	NW_019862764.1	14	6.62e-07	1	0.0451	1	1	0	NA	BPTI/Kunitz family of serine protease inhibitors.
Abdomen	LOC112052443	NW_019863149.1	5	6.76e-07	1	0.0358	1	1	0	NA	Insect pheromone-binding family, A10/OS-D
Abdomen	LOC112049569	NW_019862979.1	17	7.15e-07	1	0.0788	0	1	0	Hexo1	Glycosyl hydrolase family 20, catalytic domain
Abdomen	LOC112047017	NW_019862753.1	10	7.27e-07	1	0.00447	3	1	0	Syx1A	Syntaxin
Abdomen	LOC112055261	NW_019863485.1	3	9.12e-07	1	0.000396	3	1	0	PPO1	Common central domain of tyrosinase
Abdomen	LOC112042852	NW_019862780.1	7	9.2e-07	1	0.655	0	1	0	NA	NA
Abdomen	LOC112055343	NW_019863505.1	12	1.07e-06	1	0.449	0	1	0	NA	Melibiase
Abdomen	LOC112049613	NW_019862981.1	12	1.31e-06	1	1	0	1	0	Hsf	Sequence-specific DNA binding. It is involved in the biological process described with
Abdomen	LOC112054114	NW_019863320.1	10	1.44e-06	1	0.662	0	1	0	NA	Alpha galactosidase A C-terminal beta sandwich domain
Abdomen	LOC112043210	NW_019862787.1	6	1.45e-06	1	1	0	1	0	NA	Uncharacterized conserved protein (DUF2181)
Abdomen	LOC112042907	NW_019862781.1	22	1.46e-06	1	0.285	0	1	0	NA	Spectrin repeat
Abdomen	LOC112050918	NW_019863051.1	26	1.5e-06	1	0.0138	1	1	0	NA	zinc finger
Abdomen	LOC112043862	NW_019862799.1	6	1.66e-06	1	0.18	0	1	0	NA	Required for homeostatic regulation of sleep under normal conditions and after sleep deprivation. Important regulator of the Sh K( ) channel, acting as a signaling molecule that connects sleep drive to lowered membrane excitability, possibly by enhancing K( ) channel activity and thus reducing neuronal excitability
Abdomen	LOC112046614	NW_019862863.1	11	1.66e-06	1	1	0	1	0	NA	Ctr copper transporter family
Abdomen	LOC112043486	NW_019862791.1	38	1.95e-06	1	0.661	0	1	0	NA	large conductance calcium-activated potassium channel activity
Abdomen	LOC112048271	NW_019862923.1	8	2.16e-06	1	0.0695	0	1	0	ImpL2	Immunoglobulin C-2 Type
Abdomen	LOC112045276	NW_019862828.1	4	2.21e-06	1	0.556	0	1	0	NA	Dual specificity phosphatase, catalytic domain
Abdomen	LOC112044935	NW_019862820.1	3	2.53e-06	1	0.453	0	1	0	NA	NA
Abdomen	LOC112054781	NW_019863409.1	2	4.58e-06	1	0.00513	2	1	0	NA	Oxidoreductase activity, acting on the CH-CH group of donors. It is involved in the biological process described with lipid metabolic process
Abdomen	LOC112056867	NW_019862764.1	11	4.89e-06	1	1	0	1	0	NA	NA
Abdomen	LOC112057680	NW_019862765.1	18	5.38e-06	1	2.55e-24	12	1	0	NA	Eukaryotic domain of unknown function (DUF1716)
Abdomen	LOC112055283	NW_019863491.1	19	6.89e-06	1	0.00749	3	1	0	NA	NA
Abdomen	LOC112045525	NW_019862834.1	9	7.36e-06	1	0.106	0	1	0	NA	Amino acid permease
Abdomen	LOC112051951	NW_019862758.1	7	7.88e-06	1	0.516	0	1	0	NA	N-acetyltransferase activity
Abdomen	LOC112044568	NW_019862812.1	11	8.54e-06	1	1.11e-05	2	1	0	NA	ATP binding
Abdomen	LOC112045526	NW_019862834.1	4	9.02e-06	1	0.00909	1	1	0	NA	NA
Abdomen	LOC112047890	NW_019862907.1	17	9.31e-06	1	0.162	0	1	0	GNBP3	Carbohydrate binding domain (family 32)
Abdomen	LOC112056185	NW_019863730.1	14	1.01e-05	1	0.758	0	1	0	VhaSFD	V-ATPase subunit H
Abdomen	LOC112052885	NW_019862759.1	8	1.18e-05	1	0.00234	2	1	0	E75	Ligand binding domain of hormone receptors
Abdomen	LOC112043476	NW_019862791.1	12	1.28e-05	1	0.00182	4	1	0	PyK	Pyruvate kinase, alpha/beta domain
Abdomen	LOC112055169	NW_019863470.1	12	1.34e-05	1	0.0471	1	1	0	NA	Rab subfamily of small GTPases
Abdomen	LOC112046778	NW_019862753.1	5	1.34e-05	1	5.37e-05	4	1	0	LYSC4	Lysozyme
Abdomen	LOC112053123	NW_019862759.1	6	1.62e-05	1	0.668	0	1	0	NA	Inositol polyphosphate kinase
Abdomen	LOC112058374	NW_019862775.1	7	1.64e-05	1	1	0	1	0	NA	PHR domain
Abdomen	LOC112052511	NW_019863154.1	4	1.76e-05	1	0.381	0	1	0	Gp150	Leucine-rich repeats, typical (most populated) subfamily
Abdomen	LOC112048857	NW_019862948.1	6	2.12e-05	1	0.225	0	1	0	RpS11	Ribosomal protein S17
Abdomen	LOC112055516	NW_019863543.1	4	2.13e-05	1	1	0	1	0	NA	NA
Abdomen	LOC112052638	NW_019863165.1	6	2.25e-05	1	0.875	0	1	0	NA	NA
Abdomen	LOC112045443	NW_019862832.1	7	2.27e-05	1	2.34e-05	3	1	0	NA	Sodium:neurotransmitter symporter family
Abdomen	LOC112054724	NW_019863402.1	18	2.39e-05	1	0.0793	0	1	0	NA	Hydrolyzes ATP, and can also hydrolyze GTP with lower efficiency. Has lower affinity for GTP
Abdomen	LOC112046939	NW_019862748.1	34	2.84e-05	1	1	0	1	0	NA	Cadherin repeats.
Abdomen	LOC112057892	NW_019862768.1	24	3.18e-05	1	0.274	0	1	0	Myo1B	Myosin head (motor domain)
Abdomen	LOC112056160	NW_019863721.1	10	3.28e-05	1	0.597	0	1	0	NA	zinc finger
Abdomen	LOC112049783	NW_019862756.1	13	3.28e-05	1	1	0	1	0	Men	Malic enzyme, N-terminal domain
Abdomen	LOC112047321	NW_019862887.1	13	4.26e-05	1	1	0	1	0	cry2	FAD binding domain of DNA photolyase
Abdomen	LOC112049207	NW_019862963.1	11	4.4e-05	1	6.26e-06	4	1	0	NA	Diacylglycerol kinase catalytic domain (presumed)
Abdomen	LOC112056182	NW_019862763.1	8	4.48e-05	1	0.00119	2	1	0	NA	NA
Abdomen	LOC112045027	NW_019862822.1	17	5.28e-05	1	9.76e-09	5	1	0	NA	NHL repeat
Abdomen	LOC112058473	NW_019862777.1	12	6.08e-05	1	0.158	0	1	0	aret	RNA recognition motif
Abdomen	LOC112053327	NW_019863229.1	7	6.4e-05	1	1	0	1	0	NA	Glucosamine-6-phosphate isomerases/6-phosphogluconolactonase
Abdomen	LOC112046090	NW_019862847.1	22	6.53e-05	1	0.511	0	1	0	NA	NA
Abdomen	LOC112057899	NW_019862768.1	7	6.78e-05	1	0.00554	1	1	0	Cht6	It is involved in the biological process described with carbohydrate metabolic process
Abdomen	LOC112058443	NW_019862776.1	3	6.78e-05	1	0.00136	2	1	0	NA	Carboxylesterase family
Abdomen	LOC112054431	NW_019863356.1	4	9.15e-05	1	0.267	0	1	0	NA	NA
Abdomen	LOC112047557	NW_019862896.1	11	9.87e-05	1	0.19	0	1	0	NA	Lyase
Abdomen	LOC112046132	NW_019862848.1	4	0.000103	1	0.00282	3	1	0	NA	betaine-homocysteine S-methyltransferase activity
Abdomen	LOC112050768	NW_019863042.1	2	0.000113	1	2.76e-06	5	1	0	NA	DDE superfamily endonuclease
Abdomen	LOC112045734	NW_019862839.1	17	0.000113	1	1	0	1	0	NA	Myosin tail
Abdomen	LOC112049011	NW_019862755.1	16	0.000114	1	2.87e-05	4	1	0	NA	zinc-finger of a C2HC-type
Abdomen	LOC112049495	NW_019862976.1	7	0.00012	1	0.248	0	1	0	NA	NA
Abdomen	LOC112051371	NW_019863078.1	53	0.000122	1	7.29e-26	10	1	0	NA	dynein heavy chain
Abdomen	LOC112047816	NW_019862904.1	3	0.00013	1	0.291	0	1	0	NA	Carboxylesterase family
Abdomen	LOC112055964	NW_019863667.1	8	0.000133	1	0.0742	0	1	0	NA	Protein tyrosine serine threonine phosphatase activity. It is involved in the biological process described with protein dephosphorylation
Abdomen	LOC112051684	NW_019863097.1	12	0.000134	1	7.89e-12	9	1	0	NA	Zinc ion binding
Abdomen	LOC112049503	NW_019862976.1	42	0.000151	1	0.000231	5	1	0	NA	NA
Abdomen	LOC112043866	NW_019862799.1	34	0.000156	1	0.0115	1	1	0	chb	CLASP N terminal
Abdomen	LOC112044491	NW_019862810.1	11	0.000156	1	0.069	0	1	0	cib	Thymosin beta actin-binding motif.
Abdomen	LOC112054834	NW_019863423.1	10	0.000156	1	0.465	0	1	0	NA	Plays a complex role in regulating the basal catalytic activity of the alpha subunit
Abdomen	LOC112043423	NW_019862790.1	6	0.000253	1	0.486	0	1	0	NA	PH domain
Abdomen	LOC112057718	NW_019862765.1	16	0.000275	1	0.472	0	1	0	NA	positive regulation of protein homodimerization activity
Abdomen	LOC112056560	NW_019863879.1	14	0.000275	1	0.333	0	1	0	NA	Iron/zinc purple acid phosphatase-like protein C
Abdomen	LOC112048273	NW_019862923.1	8	0.000277	1	0.0282	2	1	0	ImpL2	Immunoglobulin domain
Abdomen	LOC112043624	NW_019862793.1	16	0.00029	1	1	0	1	0	NA	RUN
Abdomen	LOC112054462	NW_019863361.1	2	0.000316	1	0.7	0	1	0	NA	A-kinase anchor protein 2 C-terminus
Abdomen	LOC112045960	NW_019862844.1	12	0.000335	1	0.000785	2	1	0	NA	Translation initiation factor IF-2, N-terminal region
Abdomen	LOC112050424	NW_019863022.1	6	0.00036	1	0.00555	1	1	0	NA	Domain present in PSD-95, Dlg, and ZO-1/2.
Abdomen	LOC112052705	NW_019863169.1	8	0.000364	1	0.0675	0	1	0	NA	Guanylate kinase homologues.
Abdomen	LOC112052168	NW_019863132.1	16	0.000364	1	0.000299	3	1	0	NA	EF-hand domain
Abdomen	LOC112049557	NW_019862978.1	9	0.000403	1	0.0141	2	1	0	NA	diacylglycerol cholinephosphotransferase activity
Abdomen	LOC112054110	NW_019862760.1	7	0.00041	1	1	0	1	0	NA	Matrixin
Abdomen	LOC112058082	NW_019862771.1	12	0.000435	1	1	0	1	0	NA	Amino acid kinase family
Abdomen	LOC112045098	NW_019862823.1	15	0.000488	1	0.000654	5	1	0	NA	Repeated motif present between transmembrane helices in cystinosin, yeast ERS1p, mannose-P-dolichol utilization defect 1, and other hypothetical proteins.
Abdomen	LOC112046252	NW_019862852.1	7	0.000508	1	0.107	0	1	0	NA	Gamma-glutamyltranspeptidase
Abdomen	LOC112052150	NW_019863130.1	18	0.00052	1	0.668	0	1	0	NA	This magnesium-dependent enzyme catalyzes the hydrolysis of ATP coupled with the transport of calcium
Abdomen	LOC112047514	NW_019862895.1	4	0.00053	1	0.000226	3	1	0	Ero1L	Endoplasmic Reticulum Oxidoreductin 1 (ERO1)
Abdomen	LOC112051307	NW_019863073.1	35	0.000554	1	5.57e-09	9	1	0	NA	VPS10
Abdomen	LOC112051326	NW_019863075.1	9	0.000555	1	0.00279	4	1	0	NA	TB2/DP1, HVA22 family
Abdomen	LOC112053041	NW_019863199.1	10	0.000584	1	0.273	0	1	0	Haspin	Domain of unknown function
Abdomen	LOC112046441	NW_019862857.1	14	0.000696	1	1	0	1	0	NA	Zinc ion binding. It is involved in the biological process described with
Abdomen	LOC112056405	NW_019863803.1	7	0.000706	1	0.841	0	1	0	NA	Copper/zinc superoxide dismutase (SODC)
Abdomen	LOC112058375	NW_019862775.1	10	0.000716	1	0.0904	0	1	0	NA	bZIP Maf transcription factor
Abdomen	LOC112055353	NW_019863506.1	4	0.000729	1	0.355	0	1	0	NA	Phenylalanine zipper
Abdomen	LOC112048701	NW_019862941.1	6	0.000729	1	1	0	1	0	NA	Tetraspanin family
Abdomen	LOC112047428	NW_019862893.1	9	0.000729	1	0.17	0	1	0	NA	Uncharacterised protein family, YAP/Alf4/glomulin
Abdomen	LOC112051233	NW_019863069.1	12	0.00074	1	0.435	0	1	0	NA	GDP-mannose 4,6 dehydratase
Abdomen	LOC112046714	NW_019862869.1	10	0.000778	1	1	0	1	0	NA	Microtubule binding
Abdomen	LOC112043046	NW_019862784.1	12	0.000816	1	0.06	0	1	0	NA	Glycosyl hydrolase family 1
Abdomen	LOC112047714	NW_019862902.1	19	0.000842	1	0.334	0	1	0	NA	NA
Abdomen	LOC112053774	NW_019863280.1	2	0.000842	1	0.202	0	1	0	NA	NA
Abdomen	LOC112054104	NW_019863319.1	7	0.000842	1	1	0	1	0	NA	Tetraspanin family
Abdomen	LOC112053847	NW_019863288.1	25	0.000844	1	0.00223	3	1	0	wupA	Troponin
Abdomen	LOC112054036	NW_019863307.1	6	0.000914	1	0.0112	1	1	0	NA	Leucine-rich repeats, outliers
Abdomen	LOC112057848	NW_019862767.1	11	0.000997	1	0.00525	3	1	0	NA	Inositol polyphosphate kinase
Abdomen	LOC112052940	NW_019863189.1	4	0.0011	1	0.829	0	1	0	NA	NA
Abdomen	LOC112046328	NW_019862855.1	10	0.0011	1	0.0391	1	1	0	NA	NA
Abdomen	LOC112047245	NW_019862885.1	8	0.00113	1	1	0	1	0	NA	Major Facilitator Superfamily
Abdomen	LOC112044644	NW_019862814.1	2	0.00122	1	0.864	0	1	0	NA	WD domain, G-beta repeat
Abdomen	LOC112046192	NW_019862850.1	6	0.00149	1	6.32e-10	8	1	0	thoc5	Fms-interacting protein
Abdomen	LOC112051088	NW_019863062.1	2	0.00158	1	0.72	0	1	0	hipk	Serine/Threonine protein kinases, catalytic domain
Abdomen	LOC112047716	NW_019862902.1	15	0.00176	1	0.476	0	1	0	NA	C-terminus of AA_permease
Abdomen	LOC112053321	NW_019863229.1	8	0.00201	1	1	0	1	0	NA	GTPase activator activity
Abdomen	LOC112048087	NW_019862916.1	21	0.00204	1	1	0	1	0	NA	glycine rich nucleic binding domain
Abdomen	LOC112049794	NW_019862756.1	17	0.00213	1	0.0703	0	1	0	NA	It is involved in the biological process described with protein phosphorylation
Abdomen	LOC112046887	NW_019862874.1	11	0.00221	1	0.109	0	1	0	NA	NA
Abdomen	LOC112052867	NW_019863182.1	8	0.00221	1	0.233	0	1	0	NA	PMP-22/EMP/MP20/Claudin tight junction
Abdomen	LOC112047641	NW_019862899.1	10	0.0023	1	0.317	0	1	0	NA	Poly (ADP-ribose) glycohydrolase (PARG)
Abdomen	LOC112051061	NW_019862757.1	4	0.00233	1	0.166	0	1	0	NA	C2H2 type zinc-finger (2 copies)
Abdomen	LOC112052396	NW_019863145.1	11	0.00233	1	0.0135	2	1	0	Hsp67Bb	Rhodanese Homology Domain
Abdomen	LOC112045305	NW_019862828.1	78	0.00233	1	0.000368	6	1	0	NA	Calcium ion binding. It is involved in the biological process described with cell cycle arrest
Abdomen	LOC112043322	NW_019862788.1	17	0.00239	1	1	0	1	0	Mmp1	Putative peptidoglycan binding domain
Abdomen	LOC112046976	NW_019862879.1	3	0.0024	1	0.000255	5	1	0	NA	Oxidoreductase activity. It is involved in the biological process described with oxidation-reduction process
Abdomen	LOC112052248	NW_019863136.1	4	0.00245	1	0.096	0	1	0	NA	MADF
Abdomen	LOC112042847	NW_019862780.1	5	0.00247	1	0.281	0	1	0	NA	NA
Abdomen	LOC112052779	NW_019863175.1	11	0.0026	1	0.000204	2	1	0	NA	EF hand
Abdomen	LOC112053194	NW_019863216.1	35	0.00261	1	1	0	1	0	NA	Cadherin repeats.
Abdomen	LOC112044621	NW_019862813.1	5	0.00282	1	0.517	0	1	0	aPKC	Extension to Ser/Thr-type protein kinases
Abdomen	LOC112055428	NW_019863522.1	9	0.00289	1	0.0234	1	1	0	NA	SPRY domain
Abdomen	LOC112043934	NW_019862800.1	16	0.00293	1	0.188	0	1	0	nonA	NOPS (NUC059) domain
Abdomen	LOC112048262	NW_019862923.1	15	0.00293	1	0.222	0	1	0	NA	Protein of unknown function DUF89
Abdomen	LOC112044436	NW_019862809.1	8	0.00294	1	0.936	0	1	0	NA	WD domain, G-beta repeat
Abdomen	LOC112046558	NW_019862861.1	37	0.00333	1	1.28e-09	9	1	0	NA	Immunoglobulin
Abdomen	LOC112048229	NW_019862921.1	26	0.00336	1	0.567	0	1	0	NA	Transcription elongation factor that enhances transcription elongation by RNA polymerase II (RNAPII)
Abdomen	LOC112058515	NW_019862777.1	4	0.00339	1	0.246	0	1	0	NA	NA
Abdomen	LOC112043184	NW_019862787.1	36	0.00349	1	0.000351	10	1	0	NA	Calponin homology domain
Abdomen	LOC112052747	NW_019862759.1	17	0.00359	1	0.483	0	1	0	NA	high mobility group
Abdomen	LOC112054484	NW_019863363.1	5	0.00361	1	0.0773	0	1	0	Argk	ATP:guanido phosphotransferase, C-terminal catalytic domain
Abdomen	LOC112045113	NW_019862824.1	8	0.0038	1	1	0	1	0	NA	Leucine rich repeat
Abdomen	LOC112048699	NW_019862941.1	6	0.00392	1	1	0	1	0	Rrp1	Endonuclease/Exonuclease/phosphatase family
Abdomen	LOC112057979	NW_019862770.1	15	0.00397	1	0.0172	1	1	0	NA	channel activity. It is involved in the biological process described with
Abdomen	LOC112049370	NW_019862969.1	10	0.00418	1	0.00206	7	1	0	NA	Translation release factor activity, codon specific. It is involved in the biological process described with translational termination
Abdomen	LOC112050026	NW_019863002.1	11	0.00418	1	6.91e-11	11	1	0	NA	XRN-Two Binding Domain, XTBD
Abdomen	LOC112047339	NW_019862888.1	18	0.00419	1	0.0198	1	1	0	NA	Zinc-binding domain present in Lin-11, Isl-1, Mec-3.
Abdomen	LOC112055421	NW_019863521.1	10	0.00434	1	0.0916	0	1	0	gish	Casein kinase 1 gamma C terminal
Abdomen	LOC112049139	NW_019862961.1	25	0.00435	1	1	0	1	0	NA	It is involved in the biological process described with cell-matrix adhesion
Abdomen	LOC112055436	NW_019863523.1	4	0.00437	1	0.00012	7	1	0	NA	NA
Abdomen	LOC112058444	NW_019862776.1	3	0.00439	1	0.0121	1	1	0	NA	Carboxylesterase family
Abdomen	LOC112047846	NW_019862906.1	14	0.00492	1	0.0149	1	1	0	NA	Bile acid
Abdomen	LOC112046065	NW_019862846.1	15	0.00549	1	1	0	1	0	NA	twin BRCT domain
Abdomen	LOC112055895	NW_019863652.1	9	0.00572	1	1	0	1	0	NA	Amidase
Abdomen	LOC112043643	NW_019862793.1	10	0.00594	1	0.168	0	1	0	fru	Metal ion binding
Abdomen	LOC112058614	NW_019862779.1	10	0.00619	1	3.75e-05	6	1	0	NA	Leucine Rich Repeat
Abdomen	LOC112055531	NW_019863546.1	3	0.00627	1	0.57	0	1	0	NA	G-quadruplex DNA unwinding
Abdomen	LOC112058090	NW_019862771.1	20	0.0063	1	0.563	0	1	0	NA	Kinase-like
Abdomen	LOC112045029	NW_019862822.1	25	0.0064	1	0.00228	1	1	0	ade3	It is involved in the biological process described with purine nucleobase biosynthetic process
Abdomen	LOC112056600	NW_019863899.1	8	0.0064	1	6.57e-22	10	1	0	NA	NA
Abdomen	LOC112056422	NW_019863809.1	13	0.00657	1	1	0	1	0	NA	N-acetylmuramoyl-L-alanine amidase activity. It is involved in the biological process described with peptidoglycan catabolic process
Abdomen	LOC112053188	NW_019863215.1	11	0.00673	1	1	0	1	0	NA	Nucleosome assembly protein (NAP)
Abdomen	LOC112048612	NW_019862937.1	4	0.00673	1	0.0324	2	1	0	NA	Dynein light chain type 1
Abdomen	LOC112054059	NW_019863311.1	12	0.00673	1	1	0	1	0	NA	MAP-kinase scaffold activity
Abdomen	LOC112052061	NW_019863122.1	31	0.00749	1	1	0	1	0	NA	AAA domain, putative AbiEii toxin, Type IV TA system
Abdomen	LOC112046101	NW_019862848.1	17	0.0075	1	1	0	1	0	NA	AAA domain (Cdc48 subfamily)
Abdomen	LOC112045725	NW_019862752.1	6	0.00775	1	0.36	0	1	0	IAP1	Baculoviral inhibition of apoptosis protein repeat
Abdomen	LOC112056775	NW_019863977.1	4	0.00791	1	4.35e-05	5	1	0	NA	Zinc finger, C2H2 type
Abdomen	LOC112055553	NW_019863549.1	2	0.00823	1	0.312	0	1	0	NA	Cupin-like domain
Abdomen	LOC112049326	NW_019862968.1	7	0.00833	1	1	0	1	0	Rab5	Ras family
Abdomen	LOC112047852	NW_019862906.1	6	0.00839	1	1	0	1	0	Mlh1	DNA mismatch repair protein Mlh1 C-terminus
Abdomen	LOC112043945	NW_019862800.1	24	0.00855	1	7.33e-12	6	1	0	NA	Peptidase family M1 domain
Abdomen	LOC112056836	NW_019862764.1	7	0.00885	1	0.0431	1	1	0	NA	emp24/gp25L/p24 family/GOLD
Abdomen	LOC112058458	NW_019862749.1	8	0.0089	1	1	0	1	0	NA	Inosine-uridine preferring nucleoside hydrolase
Abdomen	LOC112050534	NW_019863028.1	2	0.00923	1	0.516	0	1	0	PKD	Protein kinase C conserved region 1 (C1) domains (Cysteine-rich domains)
Abdomen	LOC112051940	NW_019863113.1	8	0.00923	1	1	0	1	0	NA	Major Facilitator Superfamily
Abdomen	LOC112054082	NW_019863315.1	18	0.0099	1	1	0	1	0	NA	Peptidase family M28
Abdomen	LOC112043772	NW_019862797.1	7	0.01	1	0.264	0	1	0	NA	STAS domain
Abdomen	LOC112045058	NW_019862823.1	12	0.0102	1	0.202	0	1	0	Mal-A6	activity. It is involved in the biological process described with carbohydrate metabolic process
Abdomen	LOC112043159	NW_019862786.1	16	0.0106	1	1	0	1	0	hay	Helicase conserved C-terminal domain
Abdomen	LOC112048611	NW_019862937.1	6	0.0109	1	0.00655	5	1	0	NA	RNA recognition motif
Abdomen	LOC112048123	NW_019862917.1	5	0.0109	1	0.464	0	1	0	glob1	Globin
Abdomen	LOC112055532	NW_019863546.1	9	0.011	1	1	0	1	0	NA	NA
Abdomen	LOC112051973	NW_019863117.1	24	0.011	1	0.000556	4	1	0	CAD	Carbamoyl-phosphate synthase small chain, CPSase domain
Abdomen	LOC112055589	NW_019863555.1	5	0.011	1	1	0	1	0	NA	NA
Abdomen	LOC112055366	NW_019862762.1	3	0.0112	1	0.441	0	1	0	NA	Sulfotransferase family
Abdomen	LOC112054521	NW_019863369.1	3	0.0112	1	1	0	1	0	NA	Alcohol dehydrogenase transcription factor Myb/SANT-like
Abdomen	LOC112044277	NW_019862806.1	5	0.0114	1	1	0	1	0	NA	Domain of unknown function (DUF4789)
Abdomen	LOC112045061	NW_019862823.1	2	0.0114	1	0.000292	3	1	0	NA	Core histone H2A/H2B/H3/H4
Abdomen	LOC112055306	NW_019862762.1	18	0.0116	1	0.647	0	1	0	NA	Domain present in PSD-95, Dlg, and ZO-1/2.
Abdomen	LOC112049458	NW_019862975.1	14	0.0118	1	0.728	0	1	0	NA	A Receptor for Ubiquitination Targets
Abdomen	LOC112048545	NW_019862934.1	6	0.0118	1	1	0	1	0	NA	NA
Abdomen	LOC112043162	NW_019862786.1	8	0.0119	1	0.00116	3	1	0	hay	Helicase conserved C-terminal domain
Abdomen	LOC112047122	NW_019862882.1	18	0.0121	1	0.107	0	1	0	NA	Zinc finger protein
Abdomen	LOC112046354	NW_019862855.1	12	0.0128	1	0.000529	3	1	0	NA	NA
Abdomen	LOC112052767	NW_019863173.1	9	0.0129	1	0.302	0	1	0	NA	NA
Abdomen	LOC112051427	NW_019863082.1	8	0.0135	1	1	0	1	0	NA	Isocitrate/isopropylmalate dehydrogenase
Abdomen	LOC112052488	NW_019862759.1	9	0.0143	1	0.000791	1	1	0	NA	DnaJ molecular chaperone homology domain
Abdomen	LOC112045747	NW_019862840.1	13	0.0143	1	0.925	0	1	0	NA	transferase activity, transferring acyl groups other than amino-acyl groups
Abdomen	LOC112047923	NW_019862754.1	10	0.0143	1	0.00037	2	1	0	NA	Acyl-coenzyme A:6-aminopenicillanic acid acyl-transferase
Abdomen	LOC112058339	NW_019862774.1	21	0.0144	1	0.509	0	1	0	PMCA	Plasma membrane calcium transporter ATPase C terminal
Abdomen	LOC112048035	NW_019862913.1	16	0.0151	1	0.0506	0	1	0	NA	Anaphase-promoting complex subunit 4 WD40 domain
Abdomen	LOC112056556	NW_019863878.1	7	0.0157	1	0.00279	1	1	0	NA	PhoX homologous domain, present in p47phox and p40phox.
Abdomen	LOC112047732	NW_019862903.1	12	0.0157	1	0.934	0	1	0	SCRB9	CD36 family
Abdomen	LOC112055735	NW_019863598.1	11	0.016	1	0.00875	2	1	0	NA	Zinc finger, C2H2 type
Abdomen	LOC112058407	NW_019862776.1	10	0.016	1	0.0139	3	1	0	NA	FERM N-terminal domain
Abdomen	LOC112044617	NW_019862751.1	2	0.0166	1	1	0	1	0	ex	Band 4.1 homologues
Abdomen	LOC112050337	NW_019863018.1	3	0.0173	1	0.00889	2	1	0	NA	Sugar (and other) transporter
Abdomen	LOC112044866	NW_019862819.1	24	0.0173	1	1	0	1	0	NA	Transferase activity, transferring hexosyl groups
Abdomen	LOC112054209	NW_019863329.1	14	0.0174	1	0.0567	0	1	0	NA	DNA binding domain with preference for A/T rich regions
Abdomen	LOC112055832	NW_019862762.1	7	0.0174	1	0.0191	2	1	0	NA	Nuclear transport factor 2 (NTF2) domain
Abdomen	LOC112049328	NW_019862968.1	7	0.0176	1	0.668	0	1	0	stai	Stathmin family
Abdomen	LOC112057910	NW_019862768.1	2	0.0179	1	0.0199	2	1	0	NA	NA
Abdomen	LOC112047706	NW_019862901.1	3	0.0184	1	0.00534	1	1	0	NA	Domain of unknown function (DUF1693)
Abdomen	LOC112058093	NW_019862771.1	16	0.0196	1	0.136	0	1	0	hrg	Poly(A) polymerase central domain
Abdomen	LOC112051105	NW_019863063.1	10	0.0196	1	1	0	1	0	NA	Possible plasma membrane-binding motif in junctophilins, PIP-5-kinases and protein kinases.
Abdomen	LOC112043386	NW_019862789.1	22	0.02	1	0.409	0	1	0	MAP7	Microtubule-associated protein 7
Abdomen	LOC112044019	NW_019862802.1	9	0.0205	1	0.83	0	1	0	NA	Bromo adjacent homology domain
Abdomen	LOC112053695	NW_019863272.1	19	0.0207	1	1	0	1	0	pot	NA
Abdomen	LOC112058543	NW_019862778.1	3	0.0207	1	1	0	1	0	NA	Complex I intermediate-associated protein 30 (CIA30)
Abdomen	LOC112043994	NW_019862801.1	16	0.0208	1	1	0	1	0	NA	nucleic acid-templated transcription
Abdomen	LOC112045059	NW_019862823.1	11	0.021	1	0.000158	10	1	0	Mal-A6	activity. It is involved in the biological process described with carbohydrate metabolic process
Abdomen	LOC112052103	NW_019863124.1	6	0.0212	1	0.342	0	1	0	NA	Oxidoreductase family, NAD-binding Rossmann fold
Abdomen	LOC112043574	NW_019862750.1	10	0.0217	1	0.00232	2	1	0	NA	FG-GAP repeat
Abdomen	LOC112054600	NW_019863381.1	90	0.0217	1	2.47e-41	10	1	0	NA	Zinc ion binding
Abdomen	LOC112056421	NW_019863809.1	5	0.0219	1	0.000841	6	1	0	Tret1	Sugar (and other) transporter
Abdomen	LOC112053524	NW_019863249.1	15	0.0223	1	0.174	0	1	0	NA	Otopetrin
Abdomen	LOC112044453	NW_019862809.1	12	0.0223	1	1	0	1	0	NA	Sugar (and other) transporter
Abdomen	LOC112058537	NW_019862778.1	4	0.0224	1	0.195	0	1	0	NA	G-protein coupled receptor activity. It is involved in the biological process described with G-protein coupled receptor signaling pathway
Abdomen	LOC112043754	NW_019862796.1	6	0.0225	1	0.0418	2	1	0	Pole2	Participates in DNA repair and in chromosomal DNA replication
Abdomen	LOC112051805	NW_019863105.1	8	0.0225	1	0.928	0	1	0	NA	Leucine rich repeat
Abdomen	LOC112043745	NW_019862796.1	5	0.023	1	0.0615	0	1	0	NA	NA
Abdomen	LOC112053018	NW_019863196.1	6	0.0239	1	0.133	0	1	0	NA	Cofilin/tropomyosin-type actin-binding protein
Abdomen	LOC112051392	NW_019863080.1	3	0.0247	1	1	0	1	0	NA	Sugar (and other) transporter
Abdomen	LOC112049945	NW_019862998.1	12	0.0247	1	0.332	0	1	0	NA	Glycosyl hydrolase family 30 TIM-barrel domain
Abdomen	LOC112054303	NW_019863340.1	15	0.0261	1	1	0	1	0	NA	Ndr family
Abdomen	LOC112051703	NW_019863098.1	2	0.0271	1	1	0	1	0	NA	NA
Abdomen	LOC112050417	NW_019862756.1	9	0.0281	1	0.096	0	1	0	NA	RNA recognition motif
Abdomen	LOC112052100	NW_019863124.1	10	0.0286	1	0.00418	2	1	0	NA	Cys/Met metabolism PLP-dependent enzyme
Abdomen	LOC112043497	NW_019862791.1	4	0.029	1	1	0	1	0	RpS25	S25 ribosomal protein
Abdomen	LOC112054938	NW_019863435.1	4	0.029	1	0.0399	1	1	0	NA	water channel activity
Abdomen	LOC112047246	NW_019862885.1	11	0.0293	1	1	0	1	0	NA	Kinesin motor, catalytic domain. ATPase.
Abdomen	LOC112046377	NW_019862856.1	8	0.0299	1	1.59e-07	7	1	0	NA	Glycosyl hydrolases family 31
Abdomen	LOC112056516	NW_019863857.1	8	0.0309	1	0.0441	1	1	0	NA	NA
Abdomen	LOC112043821	NW_019862799.1	11	0.0314	1	0.0782	0	1	0	NA	myosin II head/neck binding
Abdomen	LOC112054527	NW_019862761.1	7	0.0324	1	0.00796	2	1	0	NA	RNA recognition motif
Abdomen	LOC112044620	NW_019862813.1	6	0.0333	1	0.606	0	1	0	NA	Eukaryotic elongation factor 5A hypusine, DNA-binding OB fold
Abdomen	LOC112047462	NW_019862894.1	29	0.0335	1	1.16e-07	8	1	0	spn-E	Helicase associated domain (HA2) Add an annotation
Abdomen	LOC112055884	NW_019863649.1	9	0.0335	1	1.99e-08	11	1	0	Synd	Src homology 3 domains
Abdomen	LOC112043675	NW_019862794.1	8	0.0351	1	0.395	0	1	0	NA	Reticulon-like protein
Abdomen	LOC112049337	NW_019862968.1	6	0.0364	1	0.00117	3	1	0	NA	NA
Abdomen	LOC112055975	NW_019863672.1	12	0.0364	1	1	0	1	0	NA	Carbon-nitrogen hydrolase
Abdomen	LOC112047743	NW_019862903.1	16	0.0367	1	2.56e-07	7	1	0	Fas3	coreceptor-mediated virion attachment to host cell
Abdomen	LOC112052485	NW_019863151.1	7	0.0374	1	0.583	0	1	0	NA	Glycosyl hydrolase family 1
Abdomen	LOC112046693	NW_019862867.1	42	0.0392	1	0.00191	2	1	0	beta-Spec	CAMSAP CH domain
Abdomen	LOC112044724	NW_019862816.1	3	0.0394	1	1	0	1	0	NA	alpha/beta hydrolase fold
Abdomen	LOC112047772	NW_019862904.1	7	0.0396	1	0.00176	5	1	0	NA	PCNA-associated factor
Abdomen	LOC112058437	NW_019862776.1	3	0.0401	1	0.00241	4	1	0	NA	C-type lectin (CTL) or carbohydrate-recognition domain (CRD)
Abdomen	LOC112047350	NW_019862889.1	11	0.0404	1	1	0	1	0	NA	NA
Abdomen	LOC112045055	NW_019862823.1	5	0.0405	1	2.55e-11	11	1	0	NA	NA
Abdomen	LOC112055684	NW_019863585.1	11	0.0419	1	1	0	1	0	NA	Ankyrin repeats (many copies)
Abdomen	LOC112058424	NW_019862776.1	9	0.0419	1	0.000444	8	1	0	NA	Vault protein inter-alpha-trypsin domain
Abdomen	LOC112042961	NW_019862783.1	7	0.0434	1	1	0	1	0	NA	Glutathione S-transferase, C-terminal domain
Abdomen	LOC112045558	NW_019862835.1	4	0.0441	1	2.44e-05	9	1	0	NA	Zinc finger, C2H2 type
Abdomen	LOC112054337	NW_019863347.1	12	0.0446	1	0.336	0	1	0	Cht5	Glyco_18
Abdomen	LOC112046170	NW_019862849.1	10	0.045	1	0.0542	0	1	0	NA	Major Facilitator Superfamily
Abdomen	LOC112045806	NW_019862841.1	4	0.045	1	0.679	0	1	0	NA	Zinc-finger associated domain (zf-AD)
Abdomen	LOC112045537	NW_019862835.1	8	0.0457	1	0.071	0	1	0	NA	Belongs to the helicase family
Abdomen	LOC112047675	NW_019862754.1	4	0.0457	1	1	0	1	0	NA	NA
Abdomen	LOC112046735	NW_019862753.1	7	0.0461	1	0.496	0	1	0	NA	Ankyrin repeats (many copies)
Abdomen	LOC112057896	NW_019862768.1	8	0.0491	1	0.969	0	1	0	tra2	RNA recognition motif
Abdomen	LOC112051438	NW_019863083.1	12	0.0496	1	2.5e-15	12	1	0	NA	Mannosyl-glycoprotein endo-beta-N-acetylglucosaminidase activity
Abdomen	LOC112054175	NW_019863326.1	2	0.0499	1	1	0	1	0	NA	Rough deal protein C-terminal region
Abdomen	LOC112044943	NW_019862748.1	5	0.0514	0	0.00233	2	1	0	NA	Conserved hypothetical ATP binding protein
Abdomen	LOC112046825	NW_019862753.1	48	0.0641	0	3.99e-09	8	1	0	NA	von Willebrand factor (vWF) type D domain
Abdomen	LOC112051655	NW_019863094.1	13	0.0651	0	0.0136	1	1	0	Mtor	TPR/MLP1/MLP2-like protein
Abdomen	LOC112053596	NW_019863259.1	28	0.066	0	0.000884	2	1	0	NA	copulation
Abdomen	LOC112056039	NW_019863690.1	13	0.0677	0	0.027	1	1	0	Mf	Myofilin
Abdomen	LOC112043860	NW_019862750.1	7	0.0712	0	0.00313	2	1	0	NA	Protein tyrosine kinase
Abdomen	LOC112058105	NW_019862771.1	6	0.0733	0	0.000615	3	1	0	tsr	Actin depolymerisation factor/cofilin -like domains
Abdomen	LOC112051646	NW_019863094.1	4	0.0736	0	5.51e-05	6	1	0	NA	UBA-like domain
Abdomen	LOC112046091	NW_019862847.1	9	0.0743	0	0.000548	1	1	0	NA	NA
Abdomen	LOC112049097	NW_019862958.1	9	0.0744	0	0.0154	4	1	0	NA	ALG11 mannosyltransferase N-terminus
Abdomen	LOC112043477	NW_019862791.1	3	0.0749	0	7.04e-06	5	1	0	NA	Larval cuticle protein
Abdomen	LOC112054505	NW_019863366.1	19	0.0778	0	1.23e-13	11	1	0	NA	Phosphorylase b kinase catalyzes the phosphorylation of serine in certain substrates, including troponin I
Abdomen	LOC112049270	NW_019862966.1	14	0.0778	0	0.00542	3	1	0	NA	Cation efflux family
Abdomen	LOC112050868	NW_019863047.1	4	0.079	0	0.0117	1	1	0	Vps25	Phosphorylates Ins(1,3,4,5,6)P5 at position 2 to form Ins(1,2,3,4,5,6)P6 (InsP6 or phytate)
Abdomen	LOC112054619	NW_019863384.1	8	0.0831	0	5.68e-06	5	1	0	NA	Zinc finger, C2H2 type
Abdomen	LOC112050691	NW_019863038.1	7	0.0911	0	3.53e-05	8	1	0	NA	NA
Abdomen	LOC112049716	NW_019862987.1	12	0.0917	0	0.0408	1	1	0	NA	Wnt-binding factor required for Wnt secretion
Abdomen	LOC112051208	NW_019863068.1	16	0.0917	0	2.76e-05	7	1	0	copd	Adaptor complexes medium subunit family
Abdomen	LOC112051754	NW_019863101.1	2	0.0923	0	0.0468	1	1	0	NA	Talin, middle domain
Abdomen	LOC112045661	NW_019862837.1	8	0.0943	0	0.01	1	1	0	NA	Guanylate-kinase-associated protein (GKAP) protein
Abdomen	LOC112046296	NW_019862853.1	10	0.104	0	0.00841	3	1	0	Imp	KH domain
Abdomen	LOC112055443	NW_019863524.1	3	0.106	0	0.000465	5	1	0	NA	NA
Abdomen	LOC112042894	NW_019862781.1	61	0.106	0	0.00109	4	1	0	NA	Laminin B domain
Abdomen	LOC112057540	NW_019866275.1	2	0.108	0	0.0113	3	1	0	NA	NA
Abdomen	LOC112052001	NW_019863118.1	24	0.108	0	0.0396	1	1	0	nahoda	Possible catecholamine-binding domain present in a variety of eukaryotic proteins.
Abdomen	LOC112053412	NW_019863239.1	15	0.11	0	0.00754	4	1	0	NA	procollagen-lysine 5-dioxygenase activity
Abdomen	LOC112053692	NW_019863272.1	8	0.112	0	0.000196	9	1	0	NA	NA
Abdomen	LOC112054615	NW_019863384.1	17	0.113	0	2.83e-05	3	1	0	NA	ubiquitin-protein transferase activity
Abdomen	LOC112043711	NW_019862795.1	11	0.115	0	4.1e-06	4	1	0	NA	Carboxylic ester hydrolase activity. It is involved in the biological process described with lipid metabolic process
Abdomen	LOC112046344	NW_019862855.1	13	0.117	0	0.0439	1	1	0	Met	PAS domain
Abdomen	LOC112052118	NW_019863127.1	4	0.121	0	2.47e-09	6	1	0	NA	NA
Abdomen	LOC112052201	NW_019863133.1	31	0.124	0	0.00164	2	1	0	NA	interkinetic nuclear migration
Abdomen	LOC112044825	NW_019862818.1	2	0.125	0	0.000621	3	1	0	NA	ATPase family associated with various cellular activities (AAA)
Abdomen	LOC112056567	NW_019863881.1	8	0.125	0	0.0126	2	1	0	Lam	Intermediate filament protein
Abdomen	LOC112046724	NW_019862869.1	7	0.125	0	0.00425	3	1	0	NA	LEM domain
Abdomen	LOC112047058	NW_019862881.1	8	0.127	0	0.0136	2	1	0	NA	Homeobox KN domain
Abdomen	LOC112048024	NW_019862913.1	8	0.13	0	0.0253	1	1	0	Unr	Cold shock protein domain
Abdomen	LOC112048145	NW_019862918.1	9	0.13	0	0.0421	1	1	0	NA	Nuclear distribution protein
Abdomen	LOC112046029	NW_019862752.1	16	0.132	0	0.00726	2	1	0	NA	5' nucleotidase family
Abdomen	LOC112044057	NW_019862802.1	10	0.139	0	5.2e-05	7	1	0	NA	FAD binding domain
Abdomen	LOC112046143	NW_019862849.1	17	0.139	0	1.07e-07	7	1	0	NA	Creatinase/Prolidase N-terminal domain
Abdomen	LOC112045707	NW_019862838.1	8	0.144	0	0.0455	1	1	0	NA	Gamma interferon inducible lysosomal thiol reductase (GILT)
Abdomen	LOC112049870	NW_019862756.1	9	0.144	0	0.00186	2	1	0	NA	A20-like zinc finger
Abdomen	LOC112046986	NW_019862879.1	16	0.147	0	0.0053	2	1	0	Fmr1	K homology RNA-binding domain
Abdomen	LOC112054356	NW_019863349.1	28	0.156	0	0.00133	3	1	0	kinesin-7	Belongs to the TRAFAC class myosin-kinesin ATPase superfamily. Kinesin family
Abdomen	LOC112053885	NW_019863291.1	5	0.156	0	0.0128	1	1	0	NA	Protein kinase domain
Abdomen	LOC112045534	NW_019862752.1	8	0.157	0	0.00979	2	1	0	NA	Phosphorylase superfamily
Abdomen	LOC112045825	NW_019862841.1	12	0.16	0	1.46e-13	10	1	0	NA	Zinc finger, C2H2 type
Abdomen	LOC112052096	NW_019863124.1	2	0.161	0	0.00949	2	1	0	InR	Furin-like cysteine rich region
Abdomen	LOC112049543	NW_019862977.1	13	0.169	0	3.68e-10	8	1	0	NA	Metal ion binding
Abdomen	LOC112050420	NW_019863022.1	10	0.178	0	0.000381	4	1	0	Pgk	Phosphoglycerate kinase
Abdomen	LOC112049232	NW_019862964.1	13	0.184	0	5.26e-21	12	1	0	NA	Amidase
Abdomen	LOC112053802	NW_019863283.1	25	0.188	0	5.37e-06	6	1	0	NA	Cytochrome P450
Abdomen	LOC112053273	NW_019863223.1	18	0.191	0	0.00263	1	1	0	shi	Dynamin GTPase effector domain
Abdomen	LOC112049385	NW_019862970.1	4	0.193	0	0.017	1	1	0	NA	Ankyrin repeat
Abdomen	LOC112051365	NW_019863078.1	3	0.194	0	4.69e-05	5	1	0	NA	NA
Abdomen	LOC112043912	NW_019862750.1	10	0.2	0	0.00402	2	1	0	NA	Mitochondrial carrier protein
Abdomen	LOC112050446	NW_019863023.1	11	0.206	0	2.05e-05	4	1	0	NA	lactate/malate dehydrogenase, NAD binding domain
Abdomen	LOC112049255	NW_019862965.1	12	0.213	0	0.0284	1	1	0	NA	ABC transporter transmembrane region
Abdomen	LOC112048804	NW_019862945.1	19	0.213	0	2.27e-16	11	1	0	NA	Zinc finger, C2H2 type
Abdomen	LOC112043274	NW_019862788.1	24	0.221	0	0.000111	2	1	0	NA	ABC transporter
Abdomen	LOC112043094	NW_019862785.1	5	0.223	0	1.9e-13	9	1	0	NA	Domains present in proteins implicated in post-mortem DNA fragmentation
Abdomen	LOC112056683	NW_019863941.1	16	0.232	0	0.000287	6	1	0	NA	Zinc finger, C2H2 type
Abdomen	LOC112047274	NW_019862886.1	25	0.233	0	0.0224	2	1	0	Sap-r	Saposin (B) Domains
Abdomen	LOC112050867	NW_019863047.1	9	0.234	0	0.00317	2	1	0	NA	It is involved in the biological process described with transmembrane transport
Abdomen	LOC112049969	NW_019862756.1	35	0.237	0	0.0278	1	1	0	NA	Broad-Complex, Tramtrack and Bric a brac
Abdomen	LOC112058157	NW_019862772.1	8	0.239	0	0.0189	2	1	0	NA	FORKHEAD
Abdomen	LOC112047515	NW_019862895.1	4	0.243	0	0.0149	1	1	0	NA	NCK-associated protein 5
Abdomen	LOC112043167	NW_019862786.1	9	0.25	0	0.00814	1	1	0	NA	Transmembrane protein 55A
Abdomen	LOC112051161	NW_019863066.1	8	0.251	0	0.0198	1	1	0	trx	FY-rich' domain, C-terminal region
Abdomen	LOC112050846	NW_019863046.1	9	0.251	0	1.05e-19	9	1	0	NA	D-isomer specific 2-hydroxyacid dehydrogenase, catalytic domain
Abdomen	LOC112044518	NW_019862810.1	8	0.253	0	0.000176	4	1	0	NA	Dehydrogenase E1 component
Abdomen	LOC112058069	NW_019862771.1	11	0.259	0	0.00818	2	1	0	NA	Zinc finger, C2H2 type
Abdomen	LOC112045802	NW_019862841.1	10	0.264	0	0.00427	1	1	0	NA	UDP-glucoronosyl and UDP-glucosyl transferase
Abdomen	LOC112053742	NW_019863277.1	19	0.282	0	0.000247	5	1	0	NA	It is involved in the biological process described with peptidyl-amino acid modification
Abdomen	LOC112055048	NW_019863452.1	13	0.287	0	2.73e-06	5	1	0	NA	NA
Abdomen	LOC112050521	NW_019863027.1	5	0.287	0	0.016	1	1	0	NA	BAG domain
Abdomen	LOC112058513	NW_019862777.1	6	0.3	0	0.00229	1	1	0	NA	Domain present in ubiquitin-regulatory proteins
Abdomen	LOC112055840	NW_019863632.1	7	0.3	0	4.28e-05	4	1	0	Nhe3	Sodium/hydrogen exchanger family
Abdomen	LOC112050844	NW_019863046.1	26	0.301	0	6.48e-21	8	1	0	NA	It is involved in the biological process described with cholesterol transport
Abdomen	LOC112055463	NW_019863528.1	6	0.302	0	0.00415	2	1	0	NA	GMC oxidoreductase
Abdomen	LOC112046656	NW_019862753.1	15	0.305	0	0.0349	1	1	0	NA	Breast carcinoma amplified sequence 3
Abdomen	LOC112046300	NW_019862853.1	7	0.306	0	0.00504	1	1	0	NA	Zinc finger domain
Abdomen	LOC112051831	NW_019863107.1	16	0.32	0	1.08e-06	3	1	0	NA	Jerky protein homolog-like
Abdomen	LOC112052608	NW_019862759.1	31	0.329	0	0.00768	2	1	0	NA	Epidermal growth factor-like domain.
Abdomen	LOC112056145	NW_019863717.1	9	0.335	0	9.95e-08	9	1	0	NA	NA
Abdomen	LOC112051386	NW_019863079.1	9	0.336	0	0.0107	1	1	0	14-3-3zeta	14-3-3 homologues
Abdomen	LOC112055847	NW_019863634.1	6	0.34	0	0.021	1	1	0	NA	Zinc finger, C2H2 type
Abdomen	LOC112047876	NW_019862907.1	10	0.341	0	5.31e-05	4	1	0	NA	Likely ribonuclease with RNase H fold.
Abdomen	LOC112053533	NW_019863250.1	6	0.343	0	2.38e-05	2	1	0	NA	Serine carboxypeptidase S28
Abdomen	LOC112045789	NW_019862841.1	11	0.348	0	0.0268	1	1	0	NA	WD40 repeats
Abdomen	LOC112048901	NW_019862950.1	9	0.348	0	0.0207	2	1	0	Dlic	Dynein light intermediate chain (DLIC)
Abdomen	LOC112056845	NW_019864022.1	2	0.348	0	0.0414	2	1	0	NA	XK-related protein
Abdomen	LOC112049089	NW_019862958.1	6	0.35	0	0.00782	2	1	0	NA	protein polyufmylation
Abdomen	LOC112058263	NW_019862773.1	9	0.354	0	0.00284	3	1	0	NA	Domain of unknown function (DUF3398)
Abdomen	LOC112056705	NW_019863950.1	20	0.357	0	1.63e-05	5	1	0	NA	NA
Abdomen	LOC112051559	NW_019862758.1	14	0.36	0	3.35e-08	7	1	0	NA	Protein N-terminal asparagine amidohydrolase
Abdomen	LOC112051824	NW_019863106.1	9	0.375	0	0.00862	1	1	0	NA	Malate/L-lactate dehydrogenase
Abdomen	LOC112044887	NW_019862819.1	5	0.375	0	2.75e-06	4	1	0	NA	RING-like zinc finger
Abdomen	LOC112047547	NW_019862896.1	17	0.388	0	0.00482	2	1	0	eIF5	domain present in translation initiation factor eIF2B and eIF5
Abdomen	LOC112046213	NW_019862850.1	10	0.4	0	0.0422	1	1	0	NA	Zn_pept
Abdomen	LOC112053371	NW_019863234.1	8	0.4	0	0.0442	1	1	0	NA	Mitochondrial carrier required for the biosynthesis of heme, possibly by facilitating 5-aminolevulinate (ALA) production. May act by importing glycine into mitochondria or by exchanging glycine for ALA across the mitochondrial inner membrane
Abdomen	LOC112043377	NW_019862789.1	17	0.413	0	0.0439	1	1	0	lap	Phosphatidylinositol-binding clathrin assembly protein
Abdomen	LOC112053429	NW_019863240.1	8	0.422	0	0.000522	1	1	0	NA	Amidase
Abdomen	LOC112044041	NW_019862750.1	6	0.426	0	0.00306	1	1	0	NA	SH3 domain-binding protein 5 (SH3BP5)
Abdomen	LOC112052515	NW_019863155.1	7	0.431	0	2.16e-06	4	1	0	NA	NA
Abdomen	LOC112055916	NW_019863655.1	2	0.435	0	0.000285	1	1	0	NA	NA
Abdomen	LOC112054769	NW_019863408.1	17	0.442	0	0.00462	1	1	0	NA	Cullin
Abdomen	LOC112043178	NW_019862786.1	9	0.448	0	0.0176	1	1	0	NA	actin binding
Abdomen	LOC112047132	NW_019862882.1	36	0.457	0	1.72e-05	6	1	0	NA	Zinc finger, C2H2 type
Abdomen	LOC112055061	NW_019863453.1	13	0.46	0	2.04e-05	4	1	0	tral	Scd6-like Sm domain
Abdomen	LOC112053209	NW_019863216.1	9	0.483	0	0.00975	2	1	0	NA	F-box only protein
Abdomen	LOC112047134	NW_019862882.1	37	0.484	0	0.0139	2	1	0	NA	Zinc finger, C2H2 type
Abdomen	LOC112045805	NW_019862841.1	4	0.484	0	0.00037	2	1	0	NA	Biotin-lipoyl like
Abdomen	LOC112057878	NW_019862768.1	10	0.487	0	0.00252	2	1	0	Est-6	Carboxylesterase family
Abdomen	LOC112052046	NW_019863120.1	8	0.489	0	0.0111	1	1	0	NA	EB module
Abdomen	LOC112053203	NW_019863216.1	9	0.522	0	0.0121	1	1	0	AP-1sigma	Clathrin adaptor complex small chain
Abdomen	LOC112051008	NW_019863056.1	13	0.524	0	7.5e-06	9	1	0	NA	NA
Abdomen	LOC112046898	NW_019862874.1	5	0.525	0	5.89e-05	2	1	0	NA	NA
Abdomen	LOC112047987	NW_019862910.1	7	0.525	0	2.15e-07	8	1	0	NA	Trypsin-like serine protease
Abdomen	LOC112049188	NW_019862962.1	3	0.528	0	0.00112	1	1	0	NA	NA
Abdomen	LOC112053481	NW_019863245.1	6	0.532	0	3.18e-06	4	1	0	Clc	Clathrin light chain
Abdomen	LOC112055922	NW_019862763.1	130	0.533	0	1.52e-08	8	1	0	bt	Immunoglobulin
Abdomen	LOC112054155	NW_019863325.1	13	0.533	0	6.69e-08	5	1	0	NA	NA
Abdomen	LOC112046042	NW_019862846.1	10	0.539	0	1.96e-16	11	1	0	NA	Scramblase
Abdomen	LOC112052933	NW_019863187.1	7	0.541	0	0.000955	1	1	0	NA	short chain dehydrogenase
Abdomen	LOC112051279	NW_019863071.1	27	0.569	0	1.59e-05	4	1	0	Zn72D	Zinc ion binding
Abdomen	LOC112055762	NW_019863605.1	6	0.583	0	0.000239	3	1	0	NA	Zinc finger, C2H2 type
Abdomen	LOC112046677	NW_019862867.1	6	0.584	0	1.31e-10	11	1	0	NA	Metallo-beta-lactamase superfamily
Abdomen	LOC112047455	NW_019862894.1	16	0.584	0	6.29e-05	4	1	0	pug	Formate--tetrahydrofolate ligase
Abdomen	LOC112045728	NW_019862839.1	15	0.584	0	0.00091	4	1	0	NA	Formin Homology 2 Domain
Abdomen	LOC112045941	NW_019862752.1	20	0.588	0	0.011	1	1	0	NA	Munc13 (mammalian uncoordinated) homology domain
Abdomen	LOC112044678	NW_019862815.1	22	0.592	0	0.000983	2	1	0	NA	Belongs to the glycosyl hydrolase 1 family
Abdomen	LOC112045999	NW_019862845.1	5	0.599	0	0.0176	1	1	0	NA	NA
Abdomen	LOC112053120	NW_019863209.1	13	0.613	0	0.000183	3	1	0	NA	AMP-binding enzyme
Abdomen	LOC112056296	NW_019862763.1	37	0.62	0	0.00939	1	1	0	NA	It is involved in the biological process described with protein phosphorylation
Abdomen	LOC112045697	NW_019862838.1	9	0.626	0	0.000312	3	1	0	NA	NA
Abdomen	LOC112053060	NW_019863202.1	3	0.645	0	0.00027	2	1	0	NA	Retinoic acid induced 16-like protein
Abdomen	LOC112053965	NW_019862760.1	21	0.659	0	0.0259	1	1	0	NA	Amino acid permease
Abdomen	LOC112043819	NW_019862750.1	11	0.663	0	0.0054	2	1	0	NA	Glutathione S-transferase, N-terminal domain
Abdomen	LOC112048883	NW_019862949.1	8	0.678	0	0.029	2	1	0	gprs	Broad-Complex, Tramtrack and Bric a brac
Abdomen	LOC112052298	NW_019863138.1	2	0.689	0	0.0228	1	1	0	TOR	Domain of unknown function
Abdomen	LOC112048525	NW_019862933.1	10	0.692	0	0.00353	4	1	0	NA	Zinc ion binding
Abdomen	LOC112054644	NW_019863390.1	5	0.692	0	1.51e-12	6	1	0	NA	Src homology 2 domains
Abdomen	LOC112055583	NW_019863554.1	8	0.698	0	1.66e-06	6	1	0	NA	Peptidase C26
Abdomen	LOC112051454	NW_019863083.1	8	0.701	0	3.92e-06	9	1	0	mRpS33	Mitochondrial ribosomal subunit S27
Abdomen	LOC112045992	NW_019862845.1	4	0.701	0	0.00302	3	1	0	NA	Serine/Threonine protein kinases, catalytic domain
Abdomen	LOC112055178	NW_019863471.1	9	0.711	0	0.0301	1	1	0	NA	It is involved in the biological process described with regulation of Ras GTPase activity
Abdomen	LOC112054625	NW_019863386.1	13	0.711	0	0.0048	1	1	0	NA	NA
Abdomen	LOC112051476	NW_019863084.1	7	0.727	0	0.000518	3	1	0	NA	TIP41-like family
Abdomen	LOC112056844	NW_019864022.1	11	0.732	0	0.0231	1	1	0	NA	NA
Abdomen	LOC112049331	NW_019862968.1	10	0.732	0	0.012	1	1	0	NA	EF-hand domain pair
Abdomen	LOC112049384	NW_019862970.1	8	0.741	0	0.0347	2	1	0	NA	Homocysteine S-methyltransferase
Abdomen	LOC112053762	NW_019863279.1	22	0.747	0	8.32e-06	5	1	0	NA	Involved in pyrimidine base degradation. Catalyzes the reduction of uracil and thymine
Abdomen	LOC112048117	NW_019862917.1	5	0.75	0	0.00042	5	1	0	glob1	Globin
Abdomen	LOC112050670	NW_019863036.1	6	0.777	0	0.00209	3	1	0	Scsalpha	Succinyl-CoA synthetase functions in the citric acid cycle (TCA), coupling the hydrolysis of succinyl-CoA to the synthesis of either ATP or GTP and thus represents the only step of substrate-level phosphorylation in the TCA. The alpha subunit of the enzyme binds the substrates coenzyme A and phosphate, while succinate binding and specificity for either ATP or GTP is provided by different beta sub…
Abdomen	LOC112054447	NW_019862761.1	20	0.78	0	0.021	2	1	0	lds	DNA binding
Abdomen	LOC112054111	NW_019863319.1	4	0.783	0	0.000281	6	1	0	NA	Tetraspanin family
Abdomen	LOC112049251	NW_019862965.1	7	0.801	0	4.96e-08	8	1	0	NA	NA
Abdomen	LOC112058238	NW_019862773.1	4	0.803	0	0.00227	3	1	0	NA	Histone-like transcription factor (CBF/NF-Y) and archaeal histone
Abdomen	LOC112051019	NW_019863056.1	2	0.804	0	0.00124	1	1	0	NA	NA
Abdomen	LOC112057713	NW_019862765.1	5	0.804	0	7.16e-06	5	1	0	NA	C-terminal duplication domain of Friend of PRMT1
Abdomen	LOC112056503	NW_019863853.1	14	0.809	0	2.24e-07	6	1	0	NA	hydrolase activity, acting on ester bonds. It is involved in the biological process described with
Abdomen	LOC112047659	NW_019862900.1	17	0.843	0	0.0135	1	1	0	Aats-thr	Threonyl and Alanyl tRNA synthetase second additional domain
Abdomen	LOC112048517	NW_019862933.1	12	0.857	0	0.00689	2	1	0	NA	NA
Abdomen	LOC112046844	NW_019862873.1	11	0.873	0	0.033	3	1	0	NA	poly(A)+ mRNA export from nucleus
Abdomen	LOC112058257	NW_019862773.1	9	0.891	0	5.63e-05	4	1	0	NA	Starch binding domain
Abdomen	LOC112055904	NW_019863654.1	8	0.898	0	1.3e-12	6	1	0	NA	macromolecule localization
Abdomen	LOC112056583	NW_019863888.1	5	0.923	0	0.0116	4	1	0	NA	NA
Abdomen	LOC112046088	NW_019862847.1	23	0.928	0	8.01e-08	10	1	0	NA	It is involved in the biological process described with intracellular signal transduction
Abdomen	LOC112051339	NW_019863076.1	7	0.938	0	3.52e-08	6	1	0	NA	Polysaccharide biosynthesis protein
Abdomen	LOC112045442	NW_019862832.1	4	0.938	0	0.00784	3	1	0	NA	Thiolase, C-terminal domain
Abdomen	LOC112049036	NW_019862955.1	4	0.939	0	3.13e-05	2	1	0	NA	Insect pheromone-binding family, A10/OS-D
Abdomen	LOC112054708	NW_019863400.1	5	0.947	0	0.00116	4	1	0	NA	Leucine Rich repeat
Abdomen	LOC112053292	NW_019863225.1	2	0.962	0	0.00215	2	1	0	NA	FORKHEAD
Abdomen	LOC112053121	NW_019863209.1	11	0.963	0	0.0105	1	1	0	NA	AMP-binding enzyme
Abdomen	LOC112047899	NW_019862908.1	15	0.975	0	0.0114	1	1	0	NA	Beta-catenin binding. It is involved in the biological process described with negative regulation of Wnt signaling pathway
Abdomen	LOC112054931	NW_019862761.1	6	0.979	0	6.28e-07	7	1	0	Plip	phosphatase activity. It is involved in the biological process described with protein dephosphorylation
Abdomen	LOC112047720	NW_019862902.1	9	0.982	0	9.65e-05	7	1	0	NA	Acyltransferase family
Abdomen	LOC112057820	NW_019862767.1	7	0.99	0	0.0305	2	1	0	NA	NA
Abdomen	LOC112053713	NW_019863275.1	4	0.993	0	0.00226	2	1	0	NA	NA
Abdomen	LOC112057169	NW_019864447.1	2	0.996	0	3.9e-05	7	1	0	NA	Transcription initiation factor IID, 18kD subunit
Abdomen	LOC112053498	NW_019863247.1	25	1	0	0.00579	3	1	0	NA	Actin binding. It is involved in the biological process described with cytoskeleton organization
Abdomen	LOC112055210	NW_019863479.1	4	1	0	0.00579	3	1	0	NA	NA
Abdomen	LOC112045160	NW_019862751.1	26	1	0	0.000106	4	1	0	NA	Peptidase family M20/M25/M40
Abdomen	LOC112045921	NW_019862843.1	24	1	0	0.000122	4	1	0	NA	Zn_pept
Abdomen	LOC112055811	NW_019863621.1	22	1	0	1.44e-06	6	1	0	Tim2	Timeless protein C terminal region
Abdomen	LOC112048533	NW_019862934.1	32	1	0	1.8e-70	18	1	0	NA	NA
Abdomen	LOC112052063	NW_019863122.1	4	1	0	0.0125	2	1	0	NA	Elongation complex protein 6
Abdomen	LOC112049350	NW_019862968.1	7	1	0	7.1e-05	2	1	0	NA	Sodium / potassium ATPase beta chain
Abdomen	LOC112048489	NW_019862933.1	14	1	0	0.000732	4	1	0	NA	LMBR1-like membrane protein
Abdomen	LOC112043458	NW_019862791.1	5	1	0	0.000406	4	1	0	NA	Polyprenyl synthetase
Abdomen	LOC112048418	NW_019862929.1	9	1	0	0.000414	2	1	0	NA	Protein phosphatase 2A homologues, catalytic domain.
Abdomen	LOC112054807	NW_019862761.1	22	1	0	5.53e-15	6	1	0	NA	Adenosine/AMP deaminase
Abdomen	LOC112056316	NW_019863771.1	7	1	0	1.19e-07	6	1	0	Y-e3	Major royal jelly protein
Abdomen	LOC112046960	NW_019862879.1	4	1	0	1.15e-19	11	1	0	NA	Got1/Sft2-like family
Abdomen	LOC112047665	NW_019862900.1	20	1	0	9.53e-06	2	1	0	NA	zinc ion binding
Abdomen	LOC112054298	NW_019863339.1	4	1	0	2.69e-11	6	1	0	Nufip	Metal ion binding
Abdomen	LOC112051832	NW_019863107.1	5	1	0	0.000506	3	1	0	NA	FAM177 family
Abdomen	LOC112051150	NW_019863065.1	9	1	0	6.63e-20	10	1	0	NA	N-terminal of Homeobox Meis and PKNOX1
Abdomen	LOC112057038	NW_019864241.1	2	1	0	4.77e-13	9	1	0	NA	NA
Abdomen	LOC112043773	NW_019862797.1	9	1	0	4.33e-05	3	1	0	NA	WD40 repeats
Abdomen	LOC112046194	NW_019862752.1	7	1	0	0.0446	1	1	0	NA	NA
Abdomen	LOC112050515	NW_019863027.1	3	1	0	0.00641	2	1	0	mRpL12	Ribosomal protein L7/L12 dimerisation domain
Abdomen	LOC112058243	NW_019862773.1	8	1	0	1.62e-06	7	1	0	NA	RAWUL domain RING finger- and WD40-associated ubiquitin-like
Abdomen	LOC112050231	NW_019863013.1	18	1	0	0.00668	1	1	0	NA	NA
Abdomen	LOC112047209	NW_019862884.1	10	1	0	3.29e-06	6	1	0	NA	MOSC domain
Abdomen	LOC112053634	NW_019863264.1	12	1	0	0.0391	1	1	0	NA	Ubiquitin carboxyl-terminal hydrolase
Abdomen	LOC112053259	NW_019863221.1	11	1	0	0.0086	4	1	0	fu	Haspin like kinase domain
Abdomen	LOC112045223	NW_019862826.1	8	1	0	4.68e-06	4	1	0	Lk6	Protein tyrosine kinase
Abdomen	LOC112052786	NW_019862759.1	25	1	0	0.00346	1	1	0	NA	Telomerase activating protein Est1
Abdomen	LOC112051764	NW_019862758.1	9	1	0	2.82e-12	11	1	0	Ppt1	Palmitoyl protein thioesterase
Abdomen	LOC112058536	NW_019862778.1	15	1	0	9.98e-08	9	1	0	NA	Sodium/hydrogen exchanger family
Abdomen	LOC112047813	NW_019862904.1	26	1	0	0.0223	1	1	0	alpha-Cat	Vinculin family
Abdomen	LOC112046134	NW_019862848.1	7	1	0	0.013	2	1	0	NA	WD40 repeats
Abdomen	LOC112054033	NW_019863307.1	8	1	0	0.0397	1	1	0	NA	IKI3 family
Abdomen	LOC112042969	NW_019862783.1	8	1	0	0.0138	3	1	0	NA	Flavin containing amine oxidoreductase
Abdomen	LOC112050165	NW_019863009.1	16	1	0	0.00143	4	1	0	NA	FAD dependent oxidoreductase central domain
Abdomen	LOC112048034	NW_019862913.1	9	1	0	1.43e-11	10	1	0	NA	N-acetylmuramoyl-L-alanine amidase
Abdomen	LOC112051718	NW_019863099.1	4	1	0	0.00809	1	1	0	NA	PWWP domain
Abdomen	LOC112056629	NW_019863914.1	12	1	0	0.000262	6	1	0	NA	NA
Abdomen	LOC112046329	NW_019862855.1	4	1	0	0.041	1	1	0	NA	NA
Abdomen	LOC112055064	NW_019863453.1	11	1	0	0.0104	1	1	0	NA	Condensin complex subunit 2
Abdomen	LOC112051969	NW_019863116.1	37	1	0	0.00434	2	1	0	egg	Pre-SET motif
Abdomen	LOC112048234	NW_019862922.1	19	1	0	0.00351	2	1	0	NA	Trehalase
Abdomen	LOC112048626	NW_019862937.1	10	1	0	2.41e-07	8	1	0	NA	Pex2 / Pex12 amino terminal region
Abdomen	LOC112051443	NW_019863083.1	13	1	0	0.0149	1	1	0	NA	Domain of unknown function (DUF4976)
Abdomen	LOC112054861	NW_019863426.1	11	1	0	0.0287	2	1	0	NA	RNA recognition motif
Abdomen	LOC112053402	NW_019862759.1	2	1	0	0.000252	5	1	0	NA	PhoX homologous domain, present in p47phox and p40phox.
Abdomen	LOC112051742	NW_019863100.1	11	1	0	0.0186	3	1	0	NA	nucleic acid binding
Abdomen	LOC112047635	NW_019862899.1	5	1	0	0.000379	7	1	0	NA	Sugar (and other) transporter
Abdomen	LOC112048983	NW_019862954.1	26	1	0	0.00118	2	1	0	NA	ABC transporter
Abdomen	LOC112052115	NW_019863127.1	15	1	0	1.25e-15	11	1	0	NA	FR47-like protein
Abdomen	LOC112055556	NW_019863549.1	14	1	0	0.0489	1	1	0	CYLD	CAP_GLY
Abdomen	LOC112051676	NW_019862758.1	9	1	0	0.00382	2	1	0	NA	Fibronectin type 3 domain
Abdomen	LOC112058013	NW_019862770.1	9	1	0	0.0216	1	1	0	NA	Domain of unknown function (DUF4820)
Abdomen	LOC112042913	NW_019862781.1	4	1	0	0.0371	1	1	0	NA	Fibronectin type 3 domain
Abdomen	LOC112051015	NW_019863056.1	6	1	0	0.031	1	1	0	NA	NA
Abdomen	LOC112055455	NW_019863526.1	13	1	0	9.54e-06	5	1	0	NA	Immunoglobulin
Abdomen	LOC112045541	NW_019862835.1	2	1	0	0.0405	1	1	0	NA	Transposase IS4
Abdomen	LOC112043930	NW_019862800.1	10	1	0	0.00435	3	1	0	NA	SERine Proteinase INhibitors
Abdomen	LOC112056640	NW_019863920.1	6	1	0	0.000628	4	1	0	NA	Aldose 1-epimerase
Abdomen	LOC112047247	NW_019862753.1	9	1	0	4.55e-05	3	1	0	NA	EF-hand domain pair
Abdomen	LOC112047927	NW_019862908.1	7	1	0	0.00357	2	1	0	wdn	zinc finger
Abdomen	LOC112043475	NW_019862791.1	9	1	0	0.000379	3	1	0	NA	Ubiquitin carboxyl-terminal hydrolase
Abdomen	LOC112047847	NW_019862906.1	10	1	0	0.0121	1	1	0	NA	Isocitrate/isopropylmalate dehydrogenase
Abdomen	LOC112044981	NW_019862820.1	4	1	0	0.00335	1	1	0	NA	Glutathione S-transferase, N-terminal domain
Abdomen	LOC112050001	NW_019863001.1	14	1	0	3.94e-07	8	1	0	Ddx1	DEAD/DEAH box helicase
Abdomen	LOC112048805	NW_019862945.1	5	1	0	0.0017	4	1	0	NA	NA
Abdomen	LOC112054463	NW_019863361.1	6	1	0	0.00104	3	1	0	smg	Sterile alpha motif.
Abdomen	LOC112053503	NW_019863248.1	8	1	0	0.00228	3	1	0	NA	Aminotransferase class I and II
Abdomen	LOC112056566	NW_019863881.1	24	1	0	0.000425	3	1	0	NA	Domain Homologous to E6-AP Carboxyl Terminus with
Abdomen	LOC112051528	NW_019863087.1	10	1	0	0.00126	2	1	0	NA	TCP-1/cpn60 chaperonin family
Abdomen	LOC112044654	NW_019862815.1	13	1	0	0.00983	1	1	0	NA	NA
Abdomen	LOC112056452	NW_019863827.1	10	1	0	0.0198	1	1	0	NA	NA
Abdomen	LOC112046492	NW_019862859.1	5	1	0	2.25e-12	6	1	0	NA	XPG domain containing
Abdomen	LOC112050700	NW_019863038.1	9	1	0	3.58e-05	6	1	0	NA	ankyrin repeats
Abdomen	LOC112056174	NW_019863727.1	17	1	0	0.00513	4	1	0	NA	high mobility group
Abdomen	LOC112055843	NW_019863634.1	7	1	0	0.014	1	1	0	NA	Zinc finger, C2H2 type
Abdomen	LOC112053691	NW_019863272.1	3	1	0	0.0423	1	1	0	NA	2Fe-2S iron-sulfur cluster binding domain
Abdomen	LOC112052880	NW_019863183.1	21	1	0	0.000488	4	1	0	NA	Putative zinc finger motif, C2HC5-type
Abdomen	LOC112050699	NW_019863038.1	14	1	0	0.024	2	1	0	NA	ankyrin repeats
Abdomen	LOC112050301	NW_019863017.1	11	1	0	0.00495	2	1	0	NA	Transmembrane amino acid transporter protein
Abdomen	LOC112053604	NW_019863260.1	11	1	0	2.4e-05	2	1	0	NA	Arginine/serine-rich protein PNISR
Abdomen	LOC112054667	NW_019863391.1	3	1	0	4.99e-13	12	1	0	NA	Belongs to the sodium solute symporter (SSF) (TC 2.A.21) family
Abdomen	LOC112056437	NW_019863821.1	6	1	0	0.000375	4	1	0	mal	Sulfurates the molybdenum cofactor. Sulfation of molybdenum is essential for xanthine dehydrogenase (XDH) and aldehyde oxidase (ADO) enzymes in which molybdenum cofactor is liganded by 1 oxygen and 1 sulfur atom in active form
Abdomen	LOC112047070	NW_019862881.1	15	1	0	0.000346	2	1	0	NA	Elongation factor Tu GTP binding domain
Abdomen	LOC112052684	NW_019862759.1	6	1	0	0.0175	2	1	0	NA	Dysferlin domain, N-terminal region.
Abdomen	LOC112051774	NW_019863102.1	7	1	0	0.0408	1	1	0	NA	Ribosomal protein S7p/S5e
Abdomen	LOC112046953	NW_019862878.1	5	1	0	0.0108	1	1	0	NA	Ankyrin repeat
Abdomen	LOC112044879	NW_019862819.1	16	1	0	0.00021	5	1	0	fbl	Fumble
Abdomen	LOC112046962	NW_019862879.1	11	1	0	1.99e-06	10	1	0	NA	extracellular matrix
Abdomen	LOC112053868	NW_019863290.1	10	1	0	2.74e-14	11	1	0	NA	MBOAT, membrane-bound O-acyltransferase family
Abdomen	LOC112048609	NW_019862937.1	7	1	0	0.000728	5	1	0	coq5	Methyltransferase required for the conversion of 2- polyprenyl-6-methoxy-1,4-benzoquinol (DDMQH2) to 2-polyprenyl-3- methyl-6-methoxy-1,4-benzoquinol (DMQH2)
Abdomen	LOC112053687	NW_019863272.1	5	1	0	0.000181	4	1	0	Prat	Glutamine amidotransferase domain
Abdomen	LOC112050082	NW_019863005.1	21	1	0	5.84e-11	6	1	0	Nup154	Structural constituent of nuclear pore. It is involved in the biological process described with nucleocytoplasmic transport
Abdomen	LOC112044496	NW_019862810.1	9	1	0	0.0279	2	1	0	NA	Coproporphyrinogen III oxidase
Abdomen	LOC112058475	NW_019862777.1	6	1	0	0.0196	2	1	0	NA	UDP-glucoronosyl and UDP-glucosyl transferase
Abdomen	LOC112052147	NW_019863130.1	7	1	0	8.77e-11	6	1	0	NA	phosphatidylglycerol acyl-chain remodeling
Abdomen	LOC112046643	NW_019862865.1	18	1	0	0.011	1	1	0	NA	Trypsin Inhibitor like cysteine rich domain
Abdomen	LOC112055519	NW_019863544.1	13	1	0	1.83e-05	10	1	0	NA	Zinc-finger associated domain (zf-AD)
Abdomen	LOC112043466	NW_019862791.1	12	1	0	3.73e-06	3	1	0	NA	Angiomotin C terminal
Abdomen	LOC112054021	NW_019863306.1	7	1	0	0.00734	2	1	0	NA	NA
Abdomen	LOC112047357	NW_019862890.1	8	1	0	0.00543	2	1	0	NA	Ubiquitin-like autophagy protein Apg12
Abdomen	LOC112045763	NW_019862840.1	12	1	0	0.0413	1	1	0	NA	Ndr family
Abdomen	LOC112045542	NW_019862835.1	18	1	0	0.000609	2	1	0	NA	Zinc ion binding
Abdomen	LOC112043944	NW_019862800.1	2	1	0	0.00231	6	1	0	NA	NA
Abdomen	LOC112055406	NW_019863516.1	7	1	0	4.09e-08	9	1	0	NA	Belongs to the Ca(2 ) cation antiporter (CaCA) (TC 2.A.19) family
Abdomen	LOC112043807	NW_019862798.1	19	1	0	0.00201	3	1	0	CNOT1	Domain of unknown function (DUF3819)
Abdomen	LOC112046684	NW_019862867.1	4	1	0	0.0151	1	1	0	NA	NA
Abdomen	LOC112054897	NW_019863429.1	11	1	0	4.46e-11	6	1	0	NA	Glycosyl hydrolase family 1
Abdomen	LOC112045746	NW_019862840.1	3	1	0	0.00168	4	1	0	NA	transferase activity, transferring acyl groups other than amino-acyl groups
Abdomen	LOC112045548	NW_019862835.1	4	1	0	0.0249	1	1	0	NA	Destabilase
Abdomen	LOC112056777	NW_019862764.1	13	1	0	0.0428	1	1	0	NA	GRIP domain
Abdomen	LOC112057705	NW_019862765.1	8	1	0	0.000212	4	1	0	UGP	UTP--glucose-1-phosphate uridylyltransferase
Abdomen	LOC112050967	NW_019863053.1	32	1	0	0.00206	1	1	0	msps	TOG
Abdomen	LOC112056215	NW_019863736.1	13	1	0	0.00119	4	1	0	NA	BRO1-like domain
Abdomen	LOC112052822	NW_019862759.1	3	1	0	0.0149	1	1	0	SAK	Protein tyrosine kinase
Abdomen	LOC112055117	NW_019862762.1	8	1	0	0.0231	1	1	0	NA	Cotranslationally removes the N-terminal methionine from nascent proteins. The N-terminal methionine is often cleaved when the second residue in the primary sequence is small and uncharged (Met-Ala-, Cys, Gly, Pro, Ser, Thr, or Val)
Abdomen	LOC112047834	NW_019862905.1	28	1	0	2.68e-05	3	1	0	Eif4g	Middle domain of eukaryotic initiation factor 4G (eIF4G)
Abdomen	LOC112056281	NW_019863757.1	7	1	0	0.0408	1	1	0	NA	Zinc ion binding
Abdomen	LOC112048398	NW_019862929.1	7	1	0	0.00883	1	1	0	sqh	EF-hand, calcium binding motif
Abdomen	LOC112046682	NW_019862867.1	19	1	0	0.000377	2	1	0	NA	SNF2 family N-terminal domain
Abdomen	LOC112044828	NW_019862818.1	5	1	0	0.000755	4	1	0	NA	Immunoglobulin
Abdomen	LOC112049126	NW_019862960.1	19	1	0	0.0401	3	1	0	NA	Repeat of unknown function (DUF1136)
Abdomen	LOC112057192	NW_019864488.1	3	1	0	0.0016	4	1	0	NA	NADH-ubiquinone oxidoreductase ASHI subunit (CI-ASHI or NDUFB8)
Abdomen	LOC112049826	NW_019862993.1	4	1	0	0.0481	1	1	0	NA	motif in proteasome subunits, Int-6, Nip-1 and TRIP-15
Abdomen	LOC112049649	NW_019862982.1	5	1	0	0.0316	1	1	0	NA	Low-density lipoprotein receptor domain class A
Abdomen	LOC112057974	NW_019862770.1	21	1	0	1.98e-07	6	1	0	Dg	Dystroglycan (Dystrophin-associated glycoprotein 1)
Abdomen	LOC112048064	NW_019862914.1	4	1	0	7.27e-06	3	1	0	NA	domain in glucosyltransferases, myotubularins and other putative membrane-associated proteins
Abdomen	LOC112055395	NW_019863513.1	8	1	0	4.69e-09	10	1	0	NA	Vesicle associated protein
Abdomen	LOC112043265	NW_019862788.1	11	1	0	0.00108	2	1	0	MED14	Component of the Mediator complex, a coactivator involved in the regulated transcription of nearly all RNA polymerase II-dependent genes. Mediator functions as a bridge to convey information from gene-specific regulatory proteins to the basal RNA polymerase II transcription machinery. Mediator is recruited to promoters by direct interactions with regulatory proteins and serves as a scaffold for t…
Abdomen	LOC112052126	NW_019863128.1	17	1	0	0.0189	1	1	0	Top2	Control of topological states of DNA by transient breakage and subsequent rejoining of DNA strands. Topoisomerase II makes double-strand breaks
Abdomen	LOC112055993	NW_019863677.1	6	1	0	0.00398	3	1	0	NA	NA
Abdomen	LOC112053028	NW_019863197.1	4	1	0	0.000398	2	1	0	NA	NA
Abdomen	LOC112055441	NW_019863523.1	11	1	0	3.49e-05	2	1	0	NA	Zinc finger, C2H2 type
Abdomen	LOC112050570	NW_019863030.1	8	1	0	8.71e-05	4	1	0	NA	MobA-like NTP transferase domain
Abdomen	LOC112047140	NW_019862883.1	10	1	0	0.00156	3	1	0	NA	Alpha/beta hydrolase family
Abdomen	LOC112050375	NW_019863019.1	52	1	0	1.15e-09	5	1	0	NA	Biotin carboxylase C-terminal domain
Abdomen	LOC112057686	NW_019862765.1	11	1	0	0.0233	1	1	0	NA	eIF4-gamma/eIF5/eIF2-epsilon
Abdomen	LOC112057475	NW_019865712.1	2	1	0	0.0207	2	1	0	NA	NA
Abdomen	LOC112046856	NW_019862753.1	8	1	0	0.0342	1	1	0	Mtap	Catalyzes the reversible phosphorylation of S-methyl-5'- thioadenosine (MTA) to adenine and 5-methylthioribose-1-phosphate. Involved in the breakdown of MTA, a major by-product of polyamine biosynthesis. Responsible for the first step in the methionine salvage pathway after MTA has been generated from S- adenosylmethionine. Has broad substrate specificity with 6- aminopurine nucleosides as prefer…
Abdomen	LOC112046070	NW_019862847.1	18	1	0	0.0175	1	1	0	NA	Regulator of chromosome condensation (RCC1) repeat
Abdomen	LOC112043953	NW_019862800.1	7	1	0	0.00707	2	1	0	NA	Oxidoreductase activity, acting on paired donors, with oxidation of a pair of donors resulting in the reduction of molecular oxygen to two molecules of water. It is involved in the biological process described with oxidation-reduction process
Abdomen	LOC112045836	NW_019862842.1	19	1	0	0.00121	5	1	0	NA	Immunoglobulin C-2 Type
Abdomen	LOC112055434	NW_019863523.1	5	1	0	1.84e-10	9	1	0	NA	NA
Abdomen	LOC112050911	NW_019863050.1	14	1	0	2.77e-06	4	1	0	NA	Domain in Tre-2, BUB2p, and Cdc16p. Probable Rab-GAPs.
Abdomen	LOC112053588	NW_019862760.1	6	1	0	0.0024	2	1	0	NA	NA
Abdomen	LOC112046370	NW_019862856.1	13	1	0	1.49e-06	6	1	0	Cctgamma	TCP-1/cpn60 chaperonin family
Abdomen	LOC112050998	NW_019863056.1	15	1	0	7.01e-08	11	1	0	Gel	Gelsolin homology domain
Abdomen	LOC112058083	NW_019862748.1	7	1	0	8.12e-07	4	1	0	NA	Protein tyrosine kinase
Abdomen	LOC112048558	NW_019862935.1	8	1	0	0.0393	1	1	0	NA	NA
Abdomen	LOC112051962	NW_019863116.1	7	1	0	1.32e-05	4	1	0	Sgt1	SGS domain
Abdomen	LOC112049401	NW_019862971.1	3	1	0	0.00359	1	1	0	NA	Popeye protein conserved region
Abdomen	LOC112054414	NW_019863355.1	8	1	0	0.00027	2	1	0	NA	Methyltransferase domain
Abdomen	LOC112047381	NW_019862890.1	11	1	0	0.0267	1	1	0	NA	Protein tyrosine phosphatase, catalytic domain
Abdomen	LOC112047634	NW_019862899.1	11	1	0	8.57e-06	2	1	0	NA	WD domain, G-beta repeat
Abdomen	LOC112056436	NW_019863819.1	20	1	0	5.31e-18	14	1	0	NA	NA
Abdomen	LOC112056790	NW_019863984.1	8	1	0	0.00225	4	1	0	NA	Zinc finger, C2H2 type
Abdomen	LOC112056852	NW_019864031.1	5	1	0	0.000162	6	1	0	NA	NA
Abdomen	LOC112052521	NW_019863155.1	7	1	0	1.4e-05	3	1	0	NA	Oxidoreductase activity. It is involved in the biological process described with oxidation-reduction process
Abdomen	LOC112044837	NW_019862751.1	18	1	0	0.0189	3	1	0	NA	beta-glucosidase 2, glycosyl-hydrolase family 116 N-term
Abdomen	LOC112056434	NW_019863819.1	22	1	0	6.38e-14	11	1	0	NA	maintenance of centrosome location
Abdomen	LOC112051879	NW_019863109.1	28	1	0	1.61e-06	8	1	0	NA	Microtubule binding
Abdomen	LOC112051465	NW_019863083.1	15	1	0	0.0139	1	1	0	sn	Fascin domain
Abdomen	LOC112048476	NW_019862932.1	12	1	0	8.03e-06	4	1	0	NA	NA
Abdomen	LOC112048102	NW_019862916.1	5	1	0	0.000166	1	1	0	NA	Glutathione peroxidase
Abdomen	LOC112043991	NW_019862801.1	8	1	0	1.3e-07	4	1	0	NA	Fungal trichothecene efflux pump (TRI12)
Abdomen	LOC112053437	NW_019863240.1	4	1	0	1.2e-14	15	1	0	NA	NA
Abdomen	LOC112057203	NW_019864505.1	3	1	0	0.01	1	1	0	NA	NA
Abdomen	LOC112043674	NW_019862794.1	2	1	0	0.00583	5	1	0	NA	Protein of unknown function (DUF1011)
Abdomen	LOC112056262	NW_019862763.1	16	1	0	2.55e-09	12	1	0	Magi	Domain with 2 conserved Trp (W) residues
Abdomen	LOC112048819	NW_019862946.1	4	1	0	0.0409	1	1	0	aph-1	Aph-1 protein
Abdomen	LOC112047606	NW_019862898.1	13	1	0	1.24e-16	7	1	0	car	Sec1 family
Abdomen	LOC112056057	NW_019863695.1	16	1	0	0.0291	1	1	0	NA	Myotubularin-like phosphatase domain
Abdomen	LOC112056471	NW_019863834.1	5	1	0	0.00438	2	1	0	NA	ABC transporter transmembrane region
Abdomen	LOC112043252	NW_019862787.1	13	1	0	4.03e-33	14	1	0	NA	N-terminal domain of NEFA-interacting nuclear protein NIP30
Abdomen	LOC112048421	NW_019862929.1	5	1	0	0.0201	1	1	0	NA	NA
Abdomen	LOC112051127	NW_019863064.1	9	1	0	0.00299	1	1	0	NA	C2H2-type zinc finger
Abdomen	LOC112045348	NW_019862829.1	17	1	0	1.31e-05	3	1	0	NA	Carbohydrate-binding module 48 (Isoamylase N-terminal domain)
Abdomen	LOC112055130	NW_019863465.1	6	1	0	0.000231	3	1	0	NA	Zinc finger, C2H2 type
Abdomen	LOC112048439	NW_019862930.1	22	1	0	1.97e-07	4	1	0	Chd3	CHDCT2 (NUC038) domain
Abdomen	LOC112046338	NW_019862855.1	6	1	0	0.00425	1	1	0	fax	Glutathione S-transferase N-terminal domain
Abdomen	LOC112050298	NW_019863016.1	5	1	0	4.8e-08	8	1	0	NA	ABC-2 family transporter protein
Abdomen	LOC112053827	NW_019863285.1	7	1	0	0.0187	1	1	0	wal	Electron transfer flavoprotein FAD-binding domain
Abdomen	LOC112055567	NW_019862762.1	7	1	0	0.00512	1	1	0	NA	Trypsin Inhibitor like cysteine rich domain
Abdomen	LOC112052614	NW_019863163.1	11	1	0	2.27e-08	7	1	0	NA	ATP synthase alpha/beta family, nucleotide-binding domain
Abdomen	LOC112046148	NW_019862849.1	5	1	0	0.00199	3	1	0	NA	Ribonuclease H2 non-catalytic subunit (Ylr154p-like)
Abdomen	LOC112050873	NW_019863047.1	6	1	0	4.26e-10	11	1	0	NA	NA
Abdomen	LOC112053881	NW_019862760.1	8	1	0	4.81e-15	9	1	0	NA	NA
Abdomen	LOC112053184	NW_019863215.1	20	1	0	1.65e-06	5	1	0	NA	PCAF (P300/CBP-associated factor) N-terminal domain
Abdomen	LOC112054138	NW_019863323.1	21	1	0	0.00125	3	1	0	NA	Otopetrin
Abdomen	LOC112046747	NW_019862869.1	8	1	0	4.28e-06	5	1	0	NA	Major Facilitator Superfamily
Abdomen	LOC112056673	NW_019863937.1	12	1	0	0.000589	4	1	0	NA	Zinc-finger associated domain (zf-AD)
Abdomen	LOC112056106	NW_019863702.1	10	1	0	0.0298	1	1	0	NA	NA
Abdomen	LOC112053913	NW_019863295.1	6	1	0	0.00924	1	1	0	NA	Leucine Rich repeat
Abdomen	LOC112048047	NW_019862914.1	7	1	0	0.00868	4	1	0	Gos28	Involved in transport from the ER to the Golgi apparatus as well as in intra-Golgi transport. It belongs to a super-family of proteins called t-SNAREs or soluble NSF (N-ethylmaleimide- sensitive factor) attachment protein receptor
Abdomen	LOC112047860	NW_019862906.1	9	1	0	0.0031	1	1	0	Tfb4	Transcription factor Tfb4
Abdomen	LOC112046119	NW_019862848.1	10	1	0	0.0072	3	1	0	NA	Microtubule binding. It is involved in the biological process described with microtubule cytoskeleton organization
Abdomen	LOC112044836	NW_019862818.1	4	1	0	0.0148	3	1	0	NA	FDF
Abdomen	LOC112044591	NW_019862813.1	9	1	0	0.0249	1	1	0	Faa	Fumarylacetoacetase N-terminal
Abdomen	LOC112058281	NW_019862773.1	14	1	0	0.00777	1	1	0	vari	PDZ domain
Abdomen	LOC112050757	NW_019863041.1	11	1	0	1.8e-12	10	1	0	NA	RNA recognition motif
Abdomen	LOC112049828	NW_019862993.1	7	1	0	0.015	2	1	0	NA	Cytochrome P450
Abdomen	LOC112051355	NW_019863077.1	11	1	0	1.06e-06	8	1	0	NA	Helicase conserved C-terminal domain
Abdomen	LOC112055913	NW_019863655.1	2	1	0	0.00028	5	1	0	NA	NA
Abdomen	LOC112053758	NW_019863279.1	8	1	0	0.00191	5	1	0	NA	Sin-like protein conserved region
Abdomen	LOC112047540	NW_019862896.1	5	1	0	0.000488	4	1	0	NA	NA
Abdomen	LOC112056949	NW_019864132.1	4	1	0	1.33e-18	6	1	0	NA	U11-48K-like CHHC zinc finger
Abdomen	LOC112055932	NW_019863660.1	2	1	0	4.77e-05	6	1	0	NA	piggyBac transposable element-derived protein
Abdomen	LOC112052842	NW_019863180.1	24	1	0	2.11e-11	8	1	0	NA	Rho guanyl-nucleotide exchange factor activity. It is involved in the biological process described with
Abdomen	LOC112043776	NW_019862797.1	16	1	0	0.0384	1	1	0	NA	peptidase activity
Abdomen	LOC112045981	NW_019862845.1	14	1	0	9.34e-07	7	1	0	NA	Trypsin-like serine protease
Abdomen	LOC112049763	NW_019862756.1	14	1	0	0.0476	1	1	0	eIF-4B	translation Initiation Factor
Abdomen	LOC112057131	NW_019864360.1	5	1	0	1.44e-05	5	1	0	NA	NA
Abdomen	LOC112049165	NW_019862755.1	11	1	0	7.49e-05	3	1	0	NA	Cytochrome P450
Abdomen	LOC112052020	NW_019862758.1	4	1	0	0.000324	2	1	0	NA	GTPase that associates with pre-60S ribosomal subunits in the nucleolus and is required for their nuclear export and maturation
Abdomen	LOC112056138	NW_019863716.1	4	1	0	2.67e-13	9	1	0	NA	Transcriptional regulator of RNA polII, SAGA, subunit
Abdomen	LOC112058399	NW_019862776.1	11	1	0	0.00016	5	1	0	NA	Galactosyltransferase
Abdomen	LOC112051959	NW_019863115.1	5	1	0	0.0442	1	1	0	S	NA
Abdomen	LOC112045070	NW_019862823.1	3	1	0	0.00442	3	1	0	NA	regulation of otic vesicle morphogenesis
Abdomen	LOC112047873	NW_019862907.1	15	1	0	5.87e-18	11	1	0	GNBP1	Carbohydrate binding domain (family 32)
Abdomen	LOC112053859	NW_019862760.1	10	1	0	0.0335	1	1	0	RpL4	60S ribosomal protein L4 C-terminal domain
Abdomen	LOC112055050	NW_019863452.1	6	1	0	0.00028	7	1	0	NA	Diacylglycerol acyltransferase
Abdomen	LOC112043609	NW_019862793.1	14	1	0	0.00597	1	1	0	NA	Cation channel complex component UNC80
Abdomen	LOC112055070	NW_019863455.1	22	1	0	2.07e-07	8	1	0	NA	activity. It is involved in the biological process described with transport
Abdomen	LOC112051310	NW_019863073.1	2	1	0	0.0204	1	1	0	CYP334A1	Cytochrome P450
Abdomen	LOC112053159	NW_019863213.1	26	1	0	0.0107	2	1	0	NA	Nucleocytoplasmic shuttling protein for mRNA cap-binding EIF4E
Abdomen	LOC112054656	NW_019863390.1	5	1	0	1.73e-14	6	1	0	NA	Glutathione S-transferase, C-terminal domain
Abdomen	LOC112055598	NW_019863557.1	5	1	0	0.00335	3	1	0	NA	Fibroblast growth factor
Abdomen	LOC112049701	NW_019862756.1	6	1	0	0.00243	3	1	0	RpL15	Ribosomal L15
Abdomen	LOC112051976	NW_019863117.1	4	1	0	0.00399	2	1	0	NA	NA
Abdomen	LOC112057763	NW_019862766.1	10	1	0	0.00142	4	1	0	CstF-64	Transcription termination and cleavage factor C-terminal
Abdomen	LOC112054601	NW_019863381.1	19	1	0	0.00715	1	1	0	Cas	Cse1
Abdomen	LOC112056762	NW_019863971.1	4	1	0	6.02e-12	9	1	0	NA	NA
Abdomen	LOC112055941	NW_019863661.1	7	1	0	0.0413	1	1	0	NA	CBF/Mak21 family
Abdomen	LOC112044900	NW_019862819.1	10	1	0	0.0328	1	1	0	NA	Domain in DAP-5, eIF4G, MA-3 and other proteins.
Abdomen	LOC112056078	NW_019863697.1	7	1	0	0.0066	1	1	0	NA	Thioredoxin-like [2Fe-2S] ferredoxin
Abdomen	LOC112044926	NW_019862820.1	5	1	0	0.00223	2	1	0	NA	Uncharacterised conserved protein
Abdomen	LOC112056937	NW_019862764.1	13	1	0	3.95e-06	6	1	0	NA	Alpha amylase, catalytic domain
Abdomen	LOC112043028	NW_019862784.1	7	1	0	0.0109	2	1	0	NA	nucleic acid binding
Abdomen	LOC112047284	NW_019862887.1	24	1	0	1.52e-08	8	1	0	NA	ABC transporter transmembrane region
Abdomen	LOC112055423	NW_019863521.1	6	1	0	0.00233	1	1	0	NA	NA
Abdomen	LOC112055541	NW_019863548.1	22	1	0	1.65e-30	12	1	0	NA	Ubiquitin protein ligase binding. It is involved in the biological process described with ubiquitin-dependent protein catabolic process
Abdomen	LOC112050254	NW_019863014.1	2	1	0	0.0348	1	1	0	NA	Coiled-coil domain-containing protein
Abdomen	LOC112054766	NW_019863407.1	4	1	0	0.012	1	1	0	NA	DNA binding
Abdomen	LOC112054866	NW_019863427.1	2	1	0	0.0076	1	1	0	NA	oxidoreductase activity, acting on paired donors, with incorporation or reduction of molecular oxygen, 2-oxoglutarate as one donor, and incorporation of one atom each of oxygen into both donors
Abdomen	LOC112044891	NW_019862819.1	11	1	0	5.2e-05	5	1	0	NA	Belongs to the SNF7 family
Abdomen	LOC112051137	NW_019863064.1	39	1	0	0.00719	2	1	0	NA	nucleic acid binding
Abdomen	LOC112056208	NW_019863733.1	13	1	0	2.67e-06	5	1	0	NA	zinc-finger of a C2HC-type
Abdomen	LOC112056186	NW_019863730.1	5	1	0	0.0156	1	1	0	NA	tRNA intron endonuclease, N-terminal domain
Abdomen	LOC112050093	NW_019863005.1	8	1	0	1.1e-20	8	1	0	NA	Enoyl-(Acyl carrier protein) reductase
Abdomen	LOC112050575	NW_019863030.1	11	1	0	5.13e-06	4	1	0	NA	Down-regulated in metastasis
Abdomen	LOC112046667	NW_019862866.1	6	1	0	0.000386	1	1	0	NA	26S proteasome subunit RPN7
Abdomen	LOC112053736	NW_019863277.1	6	1	0	2.93e-24	13	1	0	NA	Na,K-Atpase Interacting protein
Abdomen	LOC112052048	NW_019863120.1	7	1	0	0.0223	1	1	0	NA	Low-density lipoprotein receptor domain class A
Abdomen	LOC112045056	NW_019862823.1	2	1	0	0.00804	1	1	0	NA	NA
Abdomen	LOC112048823	NW_019862755.1	7	1	0	4.47e-06	10	1	0	NA	chitin binding. It is involved in the biological process described with chitin metabolic process
Abdomen	LOC112056142	NW_019863717.1	6	1	0	0.00493	3	1	0	NA	Contains two conserved F residues
Abdomen	LOC112044290	NW_019862806.1	6	1	0	5.05e-15	9	1	0	NA	DNA-dependent RNA polymerase catalyzes the transcription of DNA into RNA using the four ribonucleoside triphosphates as substrates. Specific peripheric component of RNA polymerase III which synthesizes small RNAs, such as 5S rRNA and tRNAs
Abdomen	LOC112053626	NW_019863263.1	17	1	0	0.000179	2	1	0	NA	NA
Abdomen	LOC112045257	NW_019862827.1	12	1	0	0.00138	4	1	0	NA	Dihydrolipoyllysine-residue acetyltransferase activity. It is involved in the biological process described with pyruvate metabolic process
Abdomen	LOC112047979	NW_019862910.1	6	1	0	0.0149	1	1	0	NA	CRAL/TRIO domain
Abdomen	LOC112047208	NW_019862884.1	17	1	0	0.0061	2	1	0	NA	Protein present in Fab1, YOTB, Vac1, and EEA1
Abdomen	LOC112044126	NW_019862804.1	10	1	0	1.75e-06	3	1	0	NA	Domain with 2 conserved Trp (W) residues
Abdomen	LOC112055203	NW_019863475.1	6	1	0	2.06e-08	12	1	0	NA	NA
Abdomen	LOC112052762	NW_019863173.1	4	1	0	1.53e-17	6	1	0	NA	Inositol monophosphatase family
Abdomen	LOC112042981	NW_019862783.1	9	1	0	0.00103	5	1	0	NA	DEAD/DEAH box helicase
Abdomen	LOC112055150	NW_019863466.1	13	1	0	0.0223	1	1	0	NA	NA
Abdomen	LOC112047442	NW_019862893.1	4	1	0	9e-08	6	1	0	RpL14	Ribosomal protein L14
Abdomen	LOC112044492	NW_019862810.1	5	1	0	6.93e-05	3	1	0	regucalcin	SMP-30/Gluconolaconase/LRE-like region
Abdomen	LOC112055740	NW_019862762.1	31	1	0	2.79e-06	4	1	0	NA	protein serine threonine kinase activity. It is involved in the biological process described with protein phosphorylation
Abdomen	LOC112054186	NW_019863326.1	2	1	0	1.16e-05	5	1	0	NA	protein dimerization activity
Abdomen	LOC112050202	NW_019863012.1	4	1	0	3.95e-06	6	1	0	NA	NA
Abdomen	LOC112057167	NW_019864442.1	7	1	0	7.01e-05	5	1	0	NA	Peptidase C1-like family
Abdomen	LOC112046574	NW_019862862.1	2	1	0	0.0337	1	1	0	NA	KR domain
Abdomen	LOC112056545	NW_019863876.1	9	1	0	0.000138	6	1	0	DNaseII	Deoxyribonuclease II
Abdomen	LOC112053642	NW_019863264.1	25	1	0	0.0121	1	1	0	tho2	Transcription- and export-related complex subunit
Abdomen	LOC112058418	NW_019862776.1	21	1	0	0.00379	2	1	0	NA	Vault protein inter-alpha-trypsin domain
Abdomen	LOC112049705	NW_019862985.1	4	1	0	0.0255	2	1	0	NA	Glycine cleavage H-protein
Abdomen	LOC112052495	NW_019863152.1	9	1	0	0.0129	1	1	0	NA	Alkaline phosphatase homologues
Abdomen	LOC112045579	NW_019862835.1	5	1	0	0.0149	1	1	0	NA	KR domain
Abdomen	LOC112043011	NW_019862784.1	14	1	0	0.0057	3	1	0	NA	Mak10 subunit, NatC N(alpha)-terminal acetyltransferase
Abdomen	LOC112047884	NW_019862907.1	9	1	0	0.0336	2	1	0	NA	NA
Abdomen	LOC112056946	NW_019864130.1	8	1	0	2.31e-09	12	1	0	NA	Cupin-like domain
Abdomen	LOC112054664	NW_019863391.1	9	1	0	8.7e-16	13	1	0	NA	otic vesicle formation
Abdomen	LOC112056474	NW_019863835.1	5	1	0	7.61e-06	5	1	0	NA	Integral membrane protein DUF106
Abdomen	LOC112050686	NW_019863038.1	8	1	0	0.00362	2	1	0	NA	NA
Abdomen	LOC112047057	NW_019862881.1	12	1	0	0.00425	3	1	0	NA	RNA 3'-terminal phosphate cyclase
Abdomen	LOC112053469	NW_019862748.1	11	1	0	0.000475	2	1	0	NA	ATP-dependent protease La (LON) substrate-binding domain
Abdomen	LOC112053462	NW_019863243.1	6	1	0	0.0181	1	1	0	NA	NA
Abdomen	LOC112053838	NW_019863287.1	5	1	0	0.0167	1	1	0	NA	Inositol polyphosphate phosphatase, catalytic domain homologues
Abdomen	LOC112058417	NW_019862776.1	30	1	0	1.71e-18	9	1	0	NA	Vault protein inter-alpha-trypsin domain
Abdomen	LOC112055447	NW_019863525.1	2	1	0	0.00453	3	1	0	NA	NA
Abdomen	LOC112048006	NW_019862754.1	19	1	0	0.0109	2	1	0	NA	Zinc ion binding
Abdomen	LOC112044682	NW_019862815.1	11	1	0	5.37e-14	11	1	0	NA	Vps51/Vps67
Abdomen	LOC112049906	NW_019862997.1	10	1	0	0.0152	1	1	0	NA	Serine/Threonine protein kinases, catalytic domain
Abdomen	LOC112054094	NW_019863318.1	10	1	0	3.99e-05	5	1	0	GNBP1	Carbohydrate binding domain (family 32)
Abdomen	LOC112046723	NW_019862869.1	25	1	0	0.000159	10	1	0	NA	Nuclear pore complex scaffold, nucleoporins 186/192/205
Abdomen	LOC112056355	NW_019863786.1	14	1	0	3.9e-06	6	1	0	NA	NA
Abdomen	LOC112050179	NW_019863009.1	11	1	0	0.00262	2	1	0	NA	Src homology 3 domains
Abdomen	LOC112056900	NW_019864076.1	3	1	0	0.00124	2	1	0	NA	CRAL/TRIO, N-terminal domain
Abdomen	LOC112044298	NW_019862806.1	24	1	0	0.0236	1	1	0	NA	biological adhesion
Abdomen	LOC112045004	NW_019862821.1	17	1	0	0.0365	1	1	0	Ago3	Belongs to the argonaute family
Abdomen	LOC112056694	NW_019863946.1	12	1	0	3.35e-07	6	1	0	sog	von Willebrand factor type C domain
Abdomen	LOC112049204	NW_019862755.1	5	1	0	2.54e-05	4	1	0	RpL11	ribosomal L5P family C-terminus
Abdomen	LOC112052058	NW_019863122.1	7	1	0	0.0158	1	1	0	NA	Ubiquitin carboxyl-terminal hydrolase
Abdomen	LOC112047487	NW_019862894.1	4	1	0	6.48e-08	6	1	0	NA	S-adenosyl-L-homocysteine hydrolase, NAD binding domain
Abdomen	LOC112043868	NW_019862799.1	4	1	0	0.00805	2	1	0	NA	NA
Abdomen	LOC112051781	NW_019863102.1	5	1	0	0.00344	2	1	0	NA	ATP-grasp domain
Abdomen	LOC112047882	NW_019862907.1	4	1	0	0.00089	5	1	0	fab1	Translation initiation factor IF-2, N-terminal region
Abdomen	LOC112052082	NW_019863123.1	7	1	0	0.0367	2	1	0	NA	It is involved in the biological process described with cobalamin metabolic process
Abdomen	LOC112051946	NW_019863113.1	9	1	0	0.0404	1	1	0	NA	NA
Abdomen	LOC112046093	NW_019862847.1	8	1	0	1.42e-05	3	1	0	NA	NA
Abdomen	LOC112052401	NW_019863145.1	16	1	0	0.000121	4	1	0	NA	MT-A70
Abdomen	LOC112057166	NW_019862764.1	7	1	0	0.0126	2	1	0	NA	rRNA biogenesis protein RRP36
Abdomen	LOC112056176	NW_019863728.1	10	1	0	1.11e-08	5	1	0	Upf1	AAA domain
Abdomen	LOC112043750	NW_019862750.1	4	1	0	0.0105	1	1	0	NA	NA
Abdomen	LOC112043413	NW_019862790.1	7	1	0	0.0479	1	1	0	NA	TLD
Abdomen	LOC112051694	NW_019863098.1	24	1	0	0.000284	5	1	0	Chro	Chromatin organization modifier domain
Abdomen	LOC112051567	NW_019863089.1	11	1	0	1.25e-05	5	1	0	NA	zinc finger
Abdomen	LOC112044672	NW_019862815.1	14	1	0	0.000264	3	1	0	NA	Regulatory CLIP domain of proteinases
Abdomen	LOC112055759	NW_019863602.1	11	1	0	0.0385	1	1	0	Fen1	Structure-specific nuclease with 5'-flap endonuclease and 5'-3' exonuclease activities involved in DNA replication and repair. During DNA replication, cleaves the 5'-overhanging flap structure that is generated by displacement synthesis when DNA polymerase encounters the 5'-end of a downstream Okazaki fragment. It enters the flap from the 5'-end and then tracks to cleave the flap base, leaving a …
Abdomen	LOC112045215	NW_019862826.1	12	1	0	0.00526	1	1	0	NA	Domain of unknown function (DUF1986)
Abdomen	LOC112056620	NW_019863909.1	3	1	0	4.46e-05	6	1	0	NA	Transcription activator MBF2
Abdomen	LOC112052411	NW_019863146.1	20	1	0	0.0191	1	1	0	NA	NA
Abdomen	LOC112052400	NW_019863145.1	6	1	0	1.12e-06	7	1	0	NA	Enoyl-CoA hydratase/isomerase
Abdomen	LOC112052284	NW_019863138.1	15	1	0	2.45e-06	3	1	0	Ndufs1	NADH-ubiquinone oxidoreductase subunit G, C-terminal
Abdomen	LOC112048125	NW_019862917.1	6	1	0	2.27e-05	5	1	0	Sra-1	Cytoplasmic Fragile-X interacting family
Abdomen	LOC112056089	NW_019863700.1	4	1	0	0.0401	1	1	0	NA	NA
Abdomen	LOC112053528	NW_019863250.1	9	1	0	0.00719	2	1	0	NA	Citrate synthase, C-terminal domain
Abdomen	LOC112053119	NW_019863209.1	19	1	0	0.0363	1	1	0	kz	Helicase associated domain (HA2) Add an annotation
Abdomen	LOC112058379	NW_019862775.1	11	1	0	0.0245	2	1	0	Dhap-at	Phosphate acyltransferases
Abdomen	LOC112053907	NW_019863293.1	10	1	0	0.0283	1	1	0	NA	Q-cell neuroblast polarisation
Abdomen	LOC112045914	NW_019862843.1	16	1	0	1.64e-15	10	1	0	NA	STAS domain
Abdomen	LOC112054925	NW_019863433.1	5	1	0	0.00317	3	1	0	NA	NA
Abdomen	LOC112044125	NW_019862804.1	7	1	0	9.55e-05	5	1	0	NA	Juvenile hormone binding protein domains in insects.
Abdomen	LOC112045657	NW_019862752.1	3	1	0	0.0134	2	1	0	NA	Glutamine amidotransferase domain
Abdomen	LOC112047520	NW_019862895.1	13	1	0	0.0104	2	1	0	NA	Beige/BEACH domain
Abdomen	LOC112048689	NW_019862940.1	16	1	0	9.09e-11	11	1	0	NA	C2H2-type zinc finger
Abdomen	LOC112056515	NW_019863856.1	9	1	0	0.0342	1	1	0	NA	Uracil phosphoribosyltransferase
Abdomen	LOC112054899	NW_019863429.1	8	1	0	1.93e-09	6	1	0	NA	NA
Abdomen	LOC112057684	NW_019862765.1	6	1	0	0.00473	3	1	0	NA	NA
Abdomen	LOC112048735	NW_019862942.1	6	1	0	0.00612	3	1	0	Ppt2	Palmitoyl protein thioesterase
Abdomen	LOC112058450	NW_019862776.1	10	1	0	0.000708	3	1	0	NA	Myotubularin-like phosphatase domain
Abdomen	LOC112049684	NW_019862984.1	7	1	0	0.00339	2	1	0	sta	Required for the assembly and or stability of the 40S ribosomal subunit. Required for the processing of the 20S rRNA- precursor to mature 18S rRNA in a late step of the maturation of 40S ribosomal subunits
Abdomen	LOC112045690	NW_019862838.1	24	1	0	0.0223	1	1	0	NA	Middle or third domain of peptidase_M16
Abdomen	LOC112053324	NW_019863229.1	7	1	0	0.00362	2	1	0	Noa36	NOA36 protein
Abdomen	LOC112043518	NW_019862792.1	5	1	0	0.000556	4	1	0	Aats-ser	tRNA synthetase class II core domain (G, H, P, S and T)
Abdomen	LOC112046414	NW_019862857.1	10	1	0	0.000559	5	1	0	NA	Adenylosuccinate synthetase
Abdomen	LOC112050410	NW_019863021.1	12	1	0	1.88e-08	9	1	0	NA	NA
Abdomen	LOC112053386	NW_019863237.1	20	1	0	3.26e-21	10	1	0	NA	NA
Abdomen	LOC112044035	NW_019862802.1	4	1	0	0.00151	5	1	0	NA	Proteasome subunit
Abdomen	LOC112044703	NW_019862751.1	6	1	0	0.0444	1	1	0	NA	zinc finger
Abdomen	LOC112051322	NW_019863075.1	8	1	0	0.0408	1	1	0	NA	Dual specificity phosphatase, catalytic domain
Abdomen	LOC112047167	NW_019862883.1	5	1	0	0.0458	1	1	0	Rab23	50S ribosome-binding GTPase
Abdomen	LOC112053438	NW_019863240.1	6	1	0	2.32e-14	13	1	0	NA	NA
Abdomen	LOC112047069	NW_019862881.1	9	1	0	2.74e-05	5	1	0	Nup44A	WD domain, G-beta repeat
Abdomen	LOC112046650	NW_019862748.1	23	1	0	0.0243	2	1	0	ade2	AIR synthase related protein, C-terminal domain
Abdomen	LOC112058465	NW_019862776.1	6	1	0	3.88e-20	13	1	0	NA	Pumilio-like repeats
Abdomen	LOC112055185	NW_019863472.1	11	1	0	4.28e-05	5	1	0	NA	NA
Abdomen	LOC112056991	NW_019864187.1	4	1	0	0.0198	1	1	0	NA	NA
Abdomen	LOC112057410	NW_019865313.1	5	1	0	0.0221	2	1	0	NA	NA
Abdomen	LOC112052908	NW_019863186.1	21	1	0	0.0407	1	1	0	NA	Repeat of unknown function (DUF1136)
Abdomen	LOC112057150	NW_019864382.1	3	1	0	1.59e-11	10	1	0	MKP-4	Dual specificity phosphatase, catalytic domain
Abdomen	LOC112048521	NW_019862933.1	12	1	0	0.000426	3	1	0	NA	Sugar (and other) transporter
Abdomen	LOC112043830	NW_019862799.1	7	1	0	0.00297	3	1	0	NA	Myosin-like coiled-coil protein
Abdomen	LOC112058363	NW_019862775.1	3	1	0	0.0143	1	1	0	NA	NA
Abdomen	LOC112050291	NW_019863016.1	2	1	0	0.000531	6	1	0	NA	NA
Abdomen	LOC112046947	NW_019862878.1	20	1	0	2.15e-10	6	1	0	Brd8	bromo domain
Abdomen	LOC112050214	NW_019863013.1	20	1	0	4.88e-06	7	1	0	NA	Peptidase family M13
Abdomen	LOC112045242	NW_019862827.1	9	1	0	4.39e-05	4	1	0	NA	BEN
Abdomen	LOC112046190	NW_019862850.1	17	1	0	0.0109	2	1	0	Atg1	Domain of unknown function (DUF3543)
Abdomen	LOC112044925	NW_019862820.1	6	1	0	0.000888	1	1	0	NA	Enoyl-(Acyl carrier protein) reductase
Abdomen	LOC112056134	NW_019863715.1	12	1	0	9.57e-16	10	1	0	NA	Lissencephaly type-1-like homology motif
Abdomen	LOC112053451	NW_019863242.1	9	1	0	3.02e-06	8	1	0	NA	Trypsin-like serine protease
Abdomen	LOC112056060	NW_019863695.1	8	1	0	0.00764	3	1	0	NA	Protein kinase C conserved region 2 (CalB)
Abdomen	LOC112050749	NW_019863040.1	7	1	0	2.6e-18	8	1	0	NA	Enoyl-CoA hydratase/isomerase
Abdomen	LOC112046572	NW_019862862.1	20	1	0	0.000434	3	1	0	NA	It is involved in the biological process described with protein polyglutamylation
Abdomen	LOC112049997	NW_019863001.1	4	1	0	1.59e-11	6	1	0	NA	PD-(D/E)XK nuclease superfamily
Abdomen	LOC112048859	NW_019862948.1	8	1	0	0.000651	2	1	0	NA	zinc ion binding. It is involved in the biological process described with transcription, DNA-templated
Abdomen	LOC112056135	NW_019863716.1	24	1	0	0.0294	1	1	0	eIF5B	Elongation factor Tu domain 2
Abdomen	LOC112056674	NW_019863937.1	13	1	0	0.000866	2	1	0	NA	Zinc-finger associated domain (zf-AD)
Abdomen	LOC112054588	NW_019863380.1	43	1	0	7.35e-08	8	1	0	alpha-Spec	Ca2+ insensitive EF hand
Abdomen	LOC112050786	NW_019863043.1	7	1	0	0.0288	1	1	0	NA	Zinc finger, C2H2 type
Abdomen	LOC112043898	NW_019862800.1	2	1	0	0.00988	2	1	0	NA	NA
Abdomen	LOC112049540	NW_019862977.1	10	1	0	3.09e-08	13	1	0	abs	DEAD-like helicases superfamily
Abdomen	LOC112050509	NW_019863027.1	10	1	0	0.00832	2	1	0	NA	monoubiquitinated histone deubiquitination
Abdomen	LOC112052522	NW_019863155.1	7	1	0	4.49e-11	8	1	0	NA	Oxidoreductase activity. It is involved in the biological process described with oxidation-reduction process
Abdomen	LOC112054623	NW_019863384.1	12	1	0	2.79e-08	7	1	0	NA	Zinc finger, C2H2 type
Abdomen	LOC112056876	NW_019864044.1	11	1	0	0.0243	1	1	0	NA	Cytochrome P450
Abdomen	LOC112048785	NW_019862945.1	3	1	0	1.97e-13	11	1	0	NA	identical protein binding
Abdomen	LOC112049811	NW_019862992.1	7	1	0	7.03e-07	3	1	0	NA	Domain of unknown function (DUF1726)
Abdomen	LOC112055897	NW_019863653.1	18	1	0	0.00164	2	1	0	shtd	Anaphase-promoting complex subunit 1
Abdomen	LOC112043489	NW_019862791.1	3	1	0	0.000308	5	1	0	NA	NA
Abdomen	LOC112047112	NW_019862882.1	6	1	0	1.13e-05	6	1	0	NA	Zinc finger, C2H2 type
Abdomen	LOC112045680	NW_019862838.1	4	1	0	0.0263	1	1	0	NA	Putative Phosphatase
Abdomen	LOC112051842	NW_019863107.1	7	1	0	0.0138	3	1	0	Usf	helix loop helix domain
Abdomen	LOC112047220	NW_019862884.1	12	1	0	0.000839	2	1	0	NA	May play an essential role at the early stage of chromosomal DNA replication by coupling the polymerase alpha primase complex to the cellular replication machinery
Abdomen	LOC112053870	NW_019863290.1	3	1	0	0.0384	1	1	0	NA	Fungal protease inhibitor
Abdomen	LOC112051964	NW_019863116.1	7	1	0	0.0239	1	1	0	NA	NA
Abdomen	LOC112056779	NW_019863978.1	11	1	0	0.000875	4	1	0	NA	NA
Abdomen	LOC112045358	NW_019862829.1	3	1	0	0.00127	2	1	0	CCE-I1	alpha/beta hydrolase fold
Abdomen	LOC112052084	NW_019863124.1	8	1	0	1.02e-17	12	1	0	Lam	Intermediate filament protein
Abdomen	LOC112051132	NW_019863064.1	28	1	0	6.28e-07	10	1	0	eIF3-S10	RNA-binding component of the eukaryotic translation initiation factor 3 (eIF-3) complex, which is involved in protein synthesis of a specialized repertoire of mRNAs and, together with other initiation factors, stimulates binding of mRNA and methionyl-tRNAi to the 40S ribosome. The eIF-3 complex specifically targets and initiates translation of a subset of mRNAs involved in cell proliferation
Abdomen	LOC112053401	NW_019863238.1	9	1	0	1.02e-06	5	1	0	NA	Trypsin
Abdomen	LOC112051002	NW_019863056.1	15	1	0	3.79e-09	7	1	0	NA	dopachrome isomerase activity
Abdomen	LOC112052339	NW_019863141.1	4	1	0	9.27e-10	10	1	0	NA	NA
Abdomen	LOC112046511	NW_019862859.1	12	1	0	0.0123	2	1	0	NA	NA
Abdomen	LOC112050695	NW_019863038.1	11	1	0	1.16e-08	6	1	0	NA	NA
Abdomen	LOC112044318	NW_019862806.1	2	1	0	0.0359	2	1	0	NA	NA
Abdomen	LOC112054088	NW_019863315.1	7	1	0	4.98e-10	6	1	0	NA	MYND finger
Abdomen	LOC112049625	NW_019862981.1	8	1	0	0.0409	1	1	0	Oaz	Zinc finger, C2H2 type
Abdomen	LOC112056040	NW_019863691.1	2	1	0	1.09e-05	2	1	0	NA	NA
Abdomen	LOC112046202	NW_019862850.1	11	1	0	0.00258	2	1	0	RpA-70	As part of the heterotrimeric replication protein A complex (RPA RP-A), binds and stabilizes single-stranded DNA intermediates, that form during DNA replication or upon DNA stress. It prevents their reannealing and in parallel, recruits and activates different proteins and complexes involved in DNA metabolism. Thereby, it plays an essential role both in DNA replication and the cellular response t…
Abdomen	LOC112052764	NW_019863173.1	6	1	0	0.0228	2	1	0	NA	It is involved in the biological process described with cell redox homeostasis
Abdomen	LOC112055483	NW_019863532.1	2	1	0	0.0058	4	1	0	NA	MADF
Abdomen	LOC112055036	NW_019863450.1	10	1	0	5e-05	2	1	0	tam	DNA-directed DNA polymerase activity. It is involved in the biological process described with DNA replication
Abdomen	LOC112047110	NW_019862882.1	2	1	0	3.77e-10	10	1	0	NA	NA
Abdomen	LOC112056380	NW_019863794.1	5	1	0	0.00344	4	1	0	NA	NA
Abdomen	LOC112046460	NW_019862858.1	6	1	0	0.0388	2	1	0	NA	NA
Abdomen	LOC112056334	NW_019863777.1	6	1	0	0.00174	2	1	0	NA	LEM3 (ligand-effect modulator 3) family / CDC50 family
Abdomen	LOC112056982	NW_019864178.1	7	1	0	1.51e-09	10	1	0	NA	Taurine catabolism dioxygenase TauD, TfdA family
Abdomen	LOC112055328	NW_019863501.1	6	1	0	4.43e-05	10	1	0	Cpap3-b	Chitin-binding domain type 2
Abdomen	LOC112056502	NW_019863852.1	10	1	0	0.016	1	1	0	NA	C2H2-type zinc finger
Abdomen	LOC112056870	NW_019864040.1	8	1	0	1.72e-76	6	1	0	NA	Histidine phosphatase superfamily (branch 2)
Abdomen	LOC112047371	NW_019862890.1	12	1	0	0.0314	1	1	0	pix	4Fe-4S binding domain
Abdomen	LOC112057065	NW_019864257.1	6	1	0	0.00145	2	1	0	NA	NA
Abdomen	LOC112053547	NW_019863252.1	8	1	0	4.93e-06	10	1	0	SRPN12	SERine Proteinase INhibitors
Abdomen	LOC112054653	NW_019863390.1	2	1	0	0.0143	1	1	0	NA	Glutathione S-transferase, C-terminal domain
Abdomen	LOC112050107	NW_019863005.1	8	1	0	0.00523	2	1	0	Cog7	Golgi complex component 7 (COG7)
Abdomen	LOC112049003	NW_019862955.1	24	1	0	2e-10	11	1	0	NA	N-terminal region of Chorein or VPS13
Abdomen	LOC112056120	NW_019863707.1	16	1	0	5.71e-08	5	1	0	SREBP	protein dimerization activity
Abdomen	LOC112055794	NW_019863615.1	16	1	0	8.86e-05	2	1	0	rump	RNA recognition motif
Abdomen	LOC112044805	NW_019862817.1	10	1	0	0.018	3	1	0	DMAP1	SANT/Myb-like domain of DAMP1
Abdomen	LOC112051724	NW_019863099.1	10	1	0	0.00688	2	1	0	NA	Ankyrin repeats (many copies)
Abdomen	LOC112044134	NW_019862804.1	2	1	0	0.000158	4	1	0	NA	NA
Abdomen	LOC112053270	NW_019863223.1	10	1	0	0.000786	1	1	0	NA	cell differentiation
Abdomen	LOC112045539	NW_019862835.1	8	1	0	0.00647	2	1	0	NA	NA
Abdomen	LOC112055067	NW_019863454.1	4	1	0	8.37e-05	4	1	0	zetaCOP	Clathrin adaptor complex small chain
Abdomen	LOC112043448	NW_019862791.1	4	1	0	0.00037	4	1	0	NA	Zinc finger, C2H2 type
Abdomen	LOC112055986	NW_019863674.1	6	1	0	0.000805	4	1	0	NA	zinc finger
Abdomen	LOC112057830	NW_019862767.1	8	1	0	2.23e-07	9	1	0	DAAM	binding. It is involved in the biological process described with actin cytoskeleton organization
Abdomen	LOC112050321	NW_019863017.1	13	1	0	4.73e-06	6	1	0	NA	histone binding
Abdomen	LOC112043464	NW_019862791.1	3	1	0	0.0329	2	1	0	NA	Ankyrin repeat
Abdomen	LOC112045759	NW_019862752.1	7	1	0	0.0377	1	1	0	NA	Aldo/keto reductase family
Abdomen	LOC112055642	NW_019863572.1	14	1	0	3.36e-07	6	1	0	NA	JNK_SAPK-associated protein-1
Abdomen	LOC112054863	NW_019863426.1	8	1	0	0.029	1	1	0	NA	NA
Abdomen	LOC112050329	NW_019863017.1	8	1	0	0.000487	4	1	0	NA	Histone acetyl transferase HAT1 N-terminus
Abdomen	LOC112049890	NW_019862996.1	9	1	0	1.18e-36	18	1	0	NA	Zinc finger, C2H2 type
Abdomen	LOC112055432	NW_019863523.1	4	1	0	0.00061	2	1	0	NA	Zinc finger, C2H2 type
Abdomen	LOC112053234	NW_019863219.1	9	1	0	6.13e-10	6	1	0	NA	Domain in the RNA-binding Lupus La protein; unknown function
Abdomen	LOC112057430	NW_019865429.1	5	1	0	9.6e-07	11	1	0	tral	Scd6-like Sm domain
Abdomen	LOC112054801	NW_019863415.1	11	1	0	1.22e-06	7	1	0	NA	RNA helicase
Abdomen	LOC112056701	NW_019863948.1	3	1	0	0.00118	4	1	0	NA	Enoyl-CoA hydratase/isomerase
Abdomen	LOC112050514	NW_019862756.1	12	1	0	0.00647	2	1	0	NA	Sugar (and other) transporter
Abdomen	LOC112048422	NW_019862929.1	10	1	0	0.00486	2	1	0	NA	positive regulation of protein localization to cell cortex
Abdomen	LOC112056662	NW_019862763.1	2	1	0	0.0044	2	1	0	NA	NA
Abdomen	LOC112044270	NW_019862806.1	24	1	0	7.34e-14	9	1	0	NA	RNA binding activity-knot of a chromodomain
Abdomen	LOC112044932	NW_019862820.1	3	1	0	2.06e-06	4	1	0	NA	NA
Abdomen	LOC112055629	NW_019863567.1	6	1	0	0.00973	2	1	0	bw	ABC transporter
Abdomen	LOC112052395	NW_019863145.1	9	1	0	1.06e-32	14	1	0	Prosbeta5	Proteasome subunit
Abdomen	LOC112052750	NW_019863172.1	2	1	0	0.0399	1	1	0	NA	Neuralized
Abdomen	LOC112045572	NW_019862835.1	2	1	0	0.00669	2	1	0	kinesin-3B	Kinesin protein 1B
Abdomen	LOC112052045	NW_019863120.1	9	1	0	0.0236	1	1	0	NA	7 transmembrane receptor (rhodopsin family)
Abdomen	LOC112046538	NW_019862861.1	2	1	0	0.000125	4	1	0	NA	NA
Abdomen	LOC112047804	NW_019862904.1	7	1	0	4.6e-12	10	1	0	NA	Phosphotransferase enzyme family
Abdomen	LOC112052489	NW_019863152.1	6	1	0	0.0391	1	1	0	NA	EF hand
Abdomen	LOC112053485	NW_019863245.1	11	1	0	7.65e-07	8	1	0	scf	EF-hand, calcium binding motif
Abdomen	LOC112052792	NW_019863176.1	3	1	0	5.9e-05	4	1	0	NA	Tho complex subunit 7
Abdomen	LOC112057849	NW_019862767.1	18	1	0	0.000221	4	1	0	NA	Helicase
Abdomen	LOC112056702	NW_019863948.1	3	1	0	0.0425	1	1	0	NA	NA
Abdomen	LOC112044328	NW_019862806.1	10	1	0	7.46e-06	3	1	0	NA	AMP-binding enzyme
Abdomen	LOC112057332	NW_019864920.1	5	1	0	0.0421	2	1	0	NA	NA
Abdomen	LOC112053035	NW_019863198.1	16	1	0	0.0472	1	1	0	NA	pre-mRNA splicing factor component
Abdomen	LOC112046699	NW_019862753.1	9	1	0	0.0386	1	1	0	NA	WD domain, G-beta repeat
Abdomen	LOC112053048	NW_019863200.1	6	1	0	0.0152	4	1	0	NA	Leucine-rich repeat-containing protein C10orf11 homolog
Abdomen	LOC112057190	NW_019864485.1	3	1	0	0.0331	3	1	0	NA	NA
Abdomen	LOC112056207	NW_019863733.1	2	1	0	4.99e-09	13	1	0	NA	Enoyl-(Acyl carrier protein) reductase
Abdomen	LOC112052781	NW_019863175.1	6	1	0	0.0396	1	1	0	wun	Catalytic activity
Abdomen	LOC112053535	NW_019863250.1	8	1	0	0.00629	1	1	0	NA	Major Facilitator Superfamily
Abdomen	LOC112056239	NW_019863744.1	6	1	0	0.0243	1	1	0	NA	U11-48K-like CHHC zinc finger
Abdomen	LOC112047648	NW_019862900.1	8	1	0	0.00432	4	1	0	yip2	Thiolase, N-terminal domain
Abdomen	LOC112056217	NW_019863736.1	7	1	0	0.0249	2	1	0	NA	NA
Abdomen	LOC112054429	NW_019863356.1	6	1	0	0.00653	2	1	0	GALE5	Galectin
Abdomen	LOC112055182	NW_019863471.1	13	1	0	5.95e-11	6	1	0	Prat	Glutamine amidotransferase domain
Abdomen	LOC112050173	NW_019863009.1	6	1	0	0.00228	3	1	0	Cpap3-e	Chitin-binding domain type 2
Abdomen	LOC112052523	NW_019863155.1	4	1	0	6.13e-06	10	1	0	NA	NA
Abdomen	LOC112049012	NW_019862955.1	3	1	0	0.0158	1	1	0	CSP3	Insect pheromone-binding family, A10/OS-D
Abdomen	LOC112056030	NW_019863688.1	7	1	0	3.69e-05	4	1	0	NA	zinc finger
Abdomen	LOC112050805	NW_019863043.1	10	1	0	4.04e-17	12	1	0	NA	Zinc finger, C2H2 type
Abdomen	LOC112052282	NW_019863138.1	20	1	0	1.83e-07	7	1	0	mip120	Tesmin/TSO1-like CXC domain, cysteine-rich domain
Abdomen	LOC112057925	NW_019862769.1	8	1	0	6.61e-05	3	1	0	coq3	O-methyltransferase that catalyzes the 2 O-methylation steps in the ubiquinone biosynthetic pathway
Abdomen	LOC112056628	NW_019863914.1	12	1	0	1.21e-10	9	1	0	NA	Zinc finger, C2H2 type
Abdomen	LOC112053704	NW_019863274.1	9	1	0	0.0002	2	1	0	2021-09-02	Septin
Abdomen	LOC112050790	NW_019863043.1	7	1	0	2.74e-10	10	1	0	kin17	Domain of Kin17 curved DNA-binding protein
Abdomen	LOC112052988	NW_019862759.1	8	1	0	5.27e-11	9	1	0	NA	nucleic acid binding
Abdomen	LOC112044813	NW_019862818.1	3	1	0	4.29e-05	4	1	0	NA	Ecdysteroid kinase
Abdomen	LOC112050641	NW_019863035.1	5	1	0	0.00229	4	1	0	NA	DDE superfamily endonuclease
Abdomen	LOC112055016	NW_019863448.1	8	1	0	2.2e-17	10	1	0	NA	Eukaryotic porin
Abdomen	LOC112047481	NW_019862894.1	4	1	0	2.01e-06	4	1	0	NA	Rtf2 RING-finger
Abdomen	LOC112049407	NW_019862971.1	6	1	0	0.0293	1	1	0	NA	Alpha/beta hydrolase family
Abdomen	LOC112045957	NW_019862844.1	5	1	0	0.0397	1	1	0	NA	zinc finger
Abdomen	LOC112053737	NW_019863277.1	10	1	0	5.53e-08	3	1	0	Nhe3	Sodium/hydrogen exchanger family
Abdomen	LOC112043752	NW_019862796.1	11	1	0	0.00184	2	1	0	NA	Domain of unknown function (DUF4804)
Abdomen	LOC112057766	NW_019862766.1	6	1	0	9.03e-05	4	1	0	NA	Rho (Ras homology) subfamily of Ras-like small GTPases
Abdomen	LOC112053918	NW_019863295.1	11	1	0	0.00232	3	1	0	NA	Vacuolar sorting protein 39 domain 2
Abdomen	LOC112045470	NW_019862833.1	6	1	0	0.0128	2	1	0	NA	NA
Abdomen	LOC112055473	NW_019863529.1	10	1	0	1.7e-37	10	1	0	NA	F-box WD repeat-containing protein 4
Abdomen	LOC112055603	NW_019863559.1	9	1	0	6.97e-07	6	1	0	DAAM	binding. It is involved in the biological process described with actin cytoskeleton organization
Abdomen	LOC112052870	NW_019863183.1	18	1	0	0.0112	1	1	0	NA	NA
Abdomen	LOC112050810	NW_019863043.1	17	1	0	0.00109	2	1	0	NA	It is involved in the biological process described with protein phosphorylation
Abdomen	LOC112044504	NW_019862810.1	7	1	0	2.23e-05	4	1	0	cathD	Xylanase inhibitor C-terminal
Abdomen	LOC112047770	NW_019862904.1	20	1	0	0.00198	2	1	0	NA	zinc finger
Abdomen	LOC112053470	NW_019863243.1	3	1	0	0.0062	4	1	0	NA	NA
Abdomen	LOC112055142	NW_019863466.1	4	1	0	0.0112	3	1	0	NA	Tetratricopeptide repeat
Abdomen	LOC112054470	NW_019863361.1	5	1	0	3.77e-05	3	1	0	NA	Ribosomal protein S12/S23
Abdomen	LOC112056927	NW_019864109.1	8	1	0	0.0309	1	1	0	NA	R3H domain
Abdomen	LOC112044614	NW_019862813.1	10	1	0	0.0216	2	1	0	mts	Protein phosphatase 2A homologues, catalytic domain.
Abdomen	LOC112053882	NW_019863291.1	7	1	0	0.0294	1	1	0	NA	Metallo-beta-lactamase superfamily
Abdomen	LOC112043933	NW_019862800.1	17	1	0	2.2e-06	6	1	0	mei-9	endonuclease activity. It is involved in the biological process described with DNA repair
Abdomen	LOC112050794	NW_019863043.1	6	1	0	0.00411	2	1	0	NA	NA
Abdomen	LOC112049141	NW_019862755.1	11	1	0	0.0124	3	1	0	smo	Frizzled/Smoothened family membrane region
Abdomen	LOC112048789	NW_019862945.1	10	1	0	0.00194	1	1	0	NA	EF-hand domain pair
Abdomen	LOC112046150	NW_019862849.1	12	1	0	0.0247	1	1	0	rept	Proposed core component of the chromatin remodeling Ino80 complex which is involved in transcriptional regulation, DNA replication and probably DNA repair
Abdomen	LOC112049396	NW_019862971.1	3	1	0	0.00134	4	1	0	NA	NA
Abdomen	LOC112048772	NW_019862755.1	13	1	0	0.0371	1	1	0	NA	Scavenger receptor Cys-rich
Abdomen	LOC112056935	NW_019864121.1	10	1	0	0.000429	4	1	0	NA	Zinc finger, C2H2 type
Abdomen	LOC112047891	NW_019862907.1	6	1	0	2.04e-12	6	1	0	NA	NA
Abdomen	LOC112053465	NW_019863243.1	9	1	0	0.0369	2	1	0	NA	Cilia and flagella associated protein 161
Abdomen	LOC112043257	NW_019862787.1	10	1	0	3.83e-12	6	1	0	NA	Ferrochelatase
Abdomen	LOC112050407	NW_019862756.1	8	1	0	0.0227	1	1	0	NA	Follistatin/Osteonectin-like EGF domain
Abdomen	LOC112046606	NW_019862863.1	7	1	0	0.0219	1	1	0	NA	GMC oxidoreductase
Abdomen	LOC112055279	NW_019862762.1	13	1	0	8.87e-11	7	1	0	NA	EF-hand domain pair
Abdomen	LOC112046053	NW_019862748.1	14	1	0	0.0235	1	1	0	NA	NA
Abdomen	LOC112056177	NW_019863729.1	5	1	0	3.86e-08	9	1	0	NA	Protein of unknown function (DUF2465)
Abdomen	LOC112052486	NW_019863152.1	5	1	0	0.0121	1	1	0	NA	CRAL/TRIO domain
Abdomen	LOC112049587	NW_019862980.1	13	1	0	0.00379	1	1	0	NA	Zinc finger, C2H2 type
Abdomen	LOC112052989	NW_019863194.1	8	1	0	0.000643	5	1	0	NA	Zona pellucida (ZP) domain
Abdomen	LOC112052335	NW_019863141.1	6	1	0	0.0409	1	1	0	NA	Aldo/keto reductase family
Abdomen	LOC112048976	NW_019862954.1	6	1	0	0.0422	1	1	0	NA	Zinc ion binding
Abdomen	LOC112057012	NW_019864213.1	5	1	0	6.85e-06	6	1	0	NA	NA
Abdomen	LOC112053197	NW_019863216.1	11	1	0	0.000655	2	1	0	NA	F-box only protein
Abdomen	LOC112057034	NW_019864237.1	4	1	0	0.0317	1	1	0	larp	Domain in the RNA-binding Lupus La protein; unknown function
Abdomen	LOC112046892	NW_019862874.1	5	1	0	0.0117	2	1	0	RpL13	Ribosomal protein L13e
Abdomen	LOC112048622	NW_019862937.1	10	1	0	0.00928	2	1	0	NA	NA
Abdomen	LOC112050151	NW_019863008.1	19	1	0	0.044	1	1	0	Xpd	Helical and beta-bridge domain
Abdomen	LOC112051830	NW_019863107.1	15	1	0	1.17e-11	11	1	0	NA	BadF/BadG/BcrA/BcrD ATPase family
Abdomen	LOC112044762	NW_019862817.1	7	1	0	3.27e-13	6	1	0	NA	WW domain
Abdomen	LOC112046061	NW_019862846.1	7	1	0	0.013	1	1	0	ric8a	Guanine nucleotide exchange factor synembryn
Abdomen	LOC112058299	NW_019862749.1	7	1	0	0.00277	3	1	0	NA	NA
Abdomen	LOC112049020	NW_019862955.1	8	1	0	0.00724	1	1	0	Vinc	Vinculin family
Abdomen	LOC112056801	NW_019863989.1	10	1	0	0.00251	3	1	0	NA	NA
Abdomen	LOC112044376	NW_019862807.1	4	1	0	3.55e-13	8	1	0	NA	Rrp15p
Abdomen	LOC112053796	NW_019863282.1	3	1	0	0.0371	1	1	0	NA	Brain peptide responsible for activation of prothoracic glands to produce ecdysone in insects
Abdomen	LOC112047825	NW_019862905.1	16	1	0	0.000201	9	1	0	Nep2	Peptidase family M13
Abdomen	LOC112051912	NW_019863111.1	5	1	0	0.00106	4	1	0	NA	Zinc ion binding
Abdomen	LOC112058166	NW_019862748.1	15	1	0	0.0484	1	1	0	NA	Dak1 domain
Abdomen	LOC112043003	NW_019862784.1	14	1	0	0.00368	4	1	0	26-29-p	Cathepsin propeptide inhibitor domain (I29)
Abdomen	LOC112050572	NW_019863030.1	11	1	0	7.18e-06	3	1	0	NA	Sister chromatid cohesion protein PDS5 homolog
Abdomen	LOC112055376	NW_019863509.1	25	1	0	0.000594	4	1	0	gek	KELK-motif containing domain of MRCK Ser/Thr protein kinase
Abdomen	LOC112047656	NW_019862900.1	13	1	0	0.000111	3	1	0	NA	Transglutaminase/protease-like homologues
Abdomen	LOC112042810	NW_019862779.1	7	1	0	0.0162	1	1	0	NA	zinc finger
Abdomen	LOC112054947	NW_019862761.1	3	1	0	0.0171	4	1	0	NA	NA
Abdomen	LOC112047440	NW_019862893.1	12	1	0	0.0102	1	1	0	Rpd3	Histone deacetylase domain
Abdomen	LOC112050751	NW_019863040.1	4	1	0	0.011	1	1	0	NA	Leucine carboxyl methyltransferase
Abdomen	LOC112049586	NW_019862980.1	13	1	0	0.00939	1	1	0	NA	Zinc finger, C2H2 type
Abdomen	LOC112050519	NW_019863027.1	12	1	0	5.58e-25	8	1	0	NA	Acyl-CoA dehydrogenase, C-terminal domain
Abdomen	LOC112049536	NW_019862977.1	17	1	0	9.69e-22	6	1	0	NA	NA
Abdomen	LOC112045168	NW_019862751.1	4	1	0	0.00312	4	1	0	NA	NA
Abdomen	LOC112044372	NW_019862807.1	8	1	0	0.000204	2	1	0	NA	GTPase-activator protein for Rho-like GTPases
Abdomen	LOC112047068	NW_019862881.1	10	1	0	0.00739	2	1	0	NA	NA
Abdomen	LOC112043742	NW_019862796.1	18	1	0	0.0111	2	1	0	NA	protein C-terminus binding
Abdomen	LOC112055970	NW_019863670.1	11	1	0	0.0204	1	1	0	NA	Aconitase C-terminal domain
Abdomen	LOC112049630	NW_019862981.1	8	1	0	0.00435	4	1	0	NA	Type I phosphodiesterase / nucleotide pyrophosphatase
Abdomen	LOC112054365	NW_019863351.1	2	1	0	0.0106	2	1	0	NA	Sodium:solute symporter family
Abdomen	LOC112051121	NW_019863064.1	8	1	0	0.0433	1	1	0	NA	Zinc finger, C2H2 type
Abdomen	LOC112052182	NW_019863132.1	30	1	0	3.21e-05	1	1	0	NA	Calcium channel
Abdomen	LOC112048516	NW_019862933.1	5	1	0	0.000147	5	1	0	NA	Tetraspanin family
Abdomen	LOC112054171	NW_019863325.1	4	1	0	4.02e-05	3	1	0	NA	transporter activity. It is involved in the biological process described with transport
Abdomen	LOC112054275	NW_019863336.1	4	1	0	0.0112	1	1	0	NA	WD40 repeats
Abdomen	LOC112055522	NW_019863545.1	12	1	0	0.00233	2	1	0	NA	TraB family
Abdomen	LOC112057383	NW_019865142.1	2	1	0	2.15e-13	6	1	0	NA	NA
Abdomen	LOC112048763	NW_019862944.1	9	1	0	0.00604	1	1	0	NA	4-hydroxyphenylpyruvate dioxygenase activity. It is involved in the biological process described with oxidation-reduction process
Abdomen	LOC112055943	NW_019863661.1	17	1	0	0.0182	1	1	0	NA	Methyltransferase domain
Abdomen	LOC112054245	NW_019863333.1	2	1	0	0.0062	1	1	0	Fur2	Growth factor receptor domain IV
Abdomen	LOC112051573	NW_019863090.1	14	1	0	0.000388	4	1	0	NA	NA
Abdomen	LOC112052296	NW_019863138.1	5	1	0	0.0103	3	1	0	TOR	Domain of unknown function
Abdomen	LOC112045038	NW_019862822.1	9	1	0	0.0298	1	1	0	Bx42	SKIP/SNW domain
Abdomen	LOC112048378	NW_019862928.1	2	1	0	0.0374	1	1	0	NA	Protein tyrosine kinase
Abdomen	LOC112055263	NW_019863485.1	5	1	0	0.00286	6	1	0	PPO1	Common central domain of tyrosinase
Abdomen	LOC112050750	NW_019863040.1	4	1	0	5.42e-05	4	1	0	NA	Transmembrane protein 188
Abdomen	LOC112048577	NW_019862935.1	6	1	0	0.0224	1	1	0	NA	Ran-binding domain
Abdomen	LOC112055925	NW_019863657.1	15	1	0	2.41e-20	8	1	0	Dip-C	manganese ion binding
Abdomen	LOC112057271	NW_019864690.1	5	1	0	1.5e-18	10	1	0	NA	Tetraspanin family
Abdomen	LOC112046781	NW_019862871.1	4	1	0	0.00427	2	1	0	NA	Aminotransferase class-III
Abdomen	LOC112056596	NW_019863897.1	4	1	0	0.0358	1	1	0	NA	NA
Abdomen	LOC112057243	NW_019864621.1	5	1	0	0.0343	1	1	0	NA	helix loop helix domain
Abdomen	LOC112056569	NW_019863883.1	9	1	0	1.24e-09	9	1	0	NA	TRAM domain
Abdomen	LOC112055155	NW_019863467.1	8	1	0	0.0254	1	1	0	NA	NA
Abdomen	LOC112050639	NW_019863035.1	5	1	0	0.0461	1	1	0	NA	NA
Abdomen	LOC112057359	NW_019865046.1	3	1	0	0.0314	1	1	0	NA	NA
Abdomen	LOC112053101	NW_019863206.1	5	1	0	7.21e-05	4	1	0	NA	NA
Abdomen	LOC112052088	NW_019863124.1	6	1	0	2.86e-20	8	1	0	NA	NA
Abdomen	LOC112053105	NW_019863206.1	3	1	0	0.0201	2	1	0	NA	Protein phosphatase inhibitor 2 (IPP-2)
Abdomen	LOC112042909	NW_019862749.1	6	1	0	0.0387	1	1	0	RpS8	Ribosomal protein S8e
Abdomen	LOC112049668	NW_019862983.1	9	1	0	5.83e-10	6	1	0	NA	Uncharacterised protein family (UPF0160)
Abdomen	LOC112052626	NW_019863164.1	6	1	0	0.0043	1	1	0	NA	EF-hand domain pair
Abdomen	LOC112052914	NW_019863186.1	16	1	0	1.8e-49	14	1	0	NA	NA
Abdomen	LOC112052087	NW_019863124.1	17	1	0	8.56e-07	7	1	0	NA	Zinc finger, C2H2 type
Abdomen	LOC112050245	NW_019863014.1	10	1	0	0.000545	2	1	0	NA	heparan-alpha-glucosaminide N-acetyltransferase activity
Abdomen	LOC112045797	NW_019862841.1	8	1	0	3.08e-05	4	1	0	NA	Zinc finger, C2H2 type
Abdomen	LOC112049616	NW_019862981.1	16	1	0	1.43e-05	5	1	0	bgm	AMP-binding enzyme
Abdomen	LOC112057194	NW_019864490.1	7	1	0	0.000593	6	1	0	NA	NA
Abdomen	LOC112046448	NW_019862857.1	3	1	0	0.0367	1	1	0	RpS29	Ribosomal protein S14p/S29e
Abdomen	LOC112058370	NW_019862775.1	12	1	0	7.03e-05	4	1	0	NA	NA
Abdomen	LOC112045757	NW_019862840.1	11	1	0	0.0206	2	1	0	NA	It is involved in the biological process described with
Abdomen	LOC112056989	NW_019862764.1	7	1	0	0.0041	2	1	0	NA	Cystatin-like domain
Abdomen	LOC112056840	NW_019864020.1	9	1	0	2.86e-06	9	1	0	NA	NA
Abdomen	LOC112057004	NW_019864208.1	4	1	0	0.00197	2	1	0	NA	DUF3585
Abdomen	LOC112058058	NW_019862771.1	8	1	0	0.00261	1	1	0	NA	Putative transmembrane protein
Abdomen	LOC112046502	NW_019862859.1	15	1	0	4.93e-09	8	1	0	NA	Aconitase family (aconitate hydratase)
Abdomen	LOC112053808	NW_019862760.1	11	1	0	0.0013	3	1	0	NA	C2H2-type zinc finger
Abdomen	LOC112056514	NW_019863856.1	5	1	0	1.23e-10	10	1	0	NA	NA
Abdomen	LOC112053719	NW_019863276.1	6	1	0	7.02e-05	3	1	0	NA	NA
Abdomen	LOC112044637	NW_019862814.1	3	1	0	0.0263	1	1	0	NA	Amino acid permease
Abdomen	LOC112045945	NW_019862844.1	18	1	0	1.83e-11	8	1	0	NA	Lens epithelium-derived growth factor (LEDGF)
Abdomen	LOC112050941	NW_019863052.1	12	1	0	0.00596	4	1	0	NA	Rab GTPase binding
Abdomen	LOC112051164	NW_019863066.1	11	1	0	0.0452	1	1	0	NA	Ras association (RalGDS/AF-6) domain
Abdomen	LOC112052787	NW_019863176.1	23	1	0	6.02e-14	11	1	0	NA	RecF/RecN/SMC N terminal domain
Abdomen	LOC112049639	NW_019862982.1	13	1	0	4.05e-05	3	1	0	Fibp	Acidic fibroblast growth factor binding (FIBP)
Abdomen	LOC112057851	NW_019862767.1	8	1	0	0.00897	1	1	0	NA	Peptidase C1-like family
Abdomen	LOC112047753	NW_019862903.1	16	1	0	0.0467	1	1	0	NA	NA
Abdomen	LOC112045976	NW_019862845.1	7	1	0	0.0367	1	1	0	NA	Endonuclease/Exonuclease/phosphatase family
Abdomen	LOC112044517	NW_019862810.1	5	1	0	1.17e-06	4	1	0	NA	Dehydrogenase E1 component
Abdomen	LOC112053941	NW_019862760.1	5	1	0	0.000154	3	1	0	NA	UDP-glucoronosyl and UDP-glucosyl transferase
Abdomen	LOC112056804	NW_019863991.1	4	1	0	2.6e-06	4	1	0	NA	NA
Abdomen	LOC112055574	NW_019863551.1	21	1	0	0.00507	3	1	0	NA	BRO1-like domain
Abdomen	LOC112056431	NW_019863817.1	8	1	0	0.00822	3	1	0	NA	NA
Abdomen	LOC112051136	NW_019863064.1	4	1	0	1.26e-07	5	1	0	NA	Metal ion binding
Abdomen	LOC112053645	NW_019862760.1	3	1	0	0.00641	1	1	0	NA	Scavenger mRNA decapping enzyme C-term binding
Abdomen	LOC112043280	NW_019862749.1	2	1	0	0.037	1	1	0	NA	SCP / Tpx-1 / Ag5 / PR-1 / Sc7 family of extracellular domains.
Abdomen	LOC112043840	NW_019862750.1	5	1	0	5.88e-05	5	1	0	NA	RNA polymerase Rpb4
Abdomen	LOC112044303	NW_019862806.1	4	1	0	1.67e-09	11	1	0	NA	Domain with 2 conserved Trp (W) residues
Abdomen	LOC112048863	NW_019862948.1	21	1	0	0.0364	1	1	0	ssp3	cyclin A-associated protein in the
Abdomen	LOC112050276	NW_019863015.1	9	1	0	0.00434	4	1	0	NA	PAS domain
Abdomen	LOC112057083	NW_019864292.1	5	1	0	9.09e-05	6	1	0	NA	zinc finger
Abdomen	LOC112055667	NW_019863579.1	11	1	0	9.15e-11	9	1	0	NA	BING4CT (NUC141) domain
Abdomen	LOC112045595	NW_019862836.1	7	1	0	3.63e-05	4	1	0	NA	Aconitase C-terminal domain
Abdomen	LOC112053305	NW_019863226.1	9	1	0	1.01e-08	6	1	0	TfIIEalpha	C-terminal general transcription factor TFIIE alpha
Abdomen	LOC112051723	NW_019863099.1	12	1	0	0.0195	1	1	0	NA	NA
Abdomen	LOC112050098	NW_019863005.1	13	1	0	0.0339	1	1	0	Osbp	Oxysterol-binding protein
Abdomen	LOC112054900	NW_019863429.1	12	1	0	0.00361	2	1	0	NA	Mis6
Abdomen	LOC112050290	NW_019863016.1	5	1	0	0.0271	1	1	0	NA	Translocator protein
Abdomen	LOC112056425	NW_019863810.1	10	1	0	0.00165	3	1	0	NA	Zinc-finger associated domain (zf-AD)
Abdomen	LOC112058077	NW_019862771.1	6	1	0	0.0226	1	1	0	NA	Catalyzes the dehydration of methylthioribulose-1- phosphate (MTRu-1-P) into 2,3-diketo-5-methylthiopentyl-1- phosphate (DK-MTP-1-P)
Abdomen	LOC112050077	NW_019863005.1	17	1	0	1.34e-20	9	1	0	NA	Integrin_B_tail
Abdomen	LOC112049276	NW_019862966.1	7	1	0	0.00458	1	1	0	Dsp1	High mobility group
Abdomen	LOC112057867	NW_019862768.1	6	1	0	0.0346	1	1	0	Obp56d	Insect pheromone/odorant binding protein domains.
Abdomen	LOC112048030	NW_019862913.1	3	1	0	0.00939	2	1	0	NA	SET (Su(var)3-9, Enhancer-of-zeste, Trithorax) domain
Abdomen	LOC112055193	NW_019863473.1	6	1	0	9.55e-05	5	1	0	NA	NA
Abdomen	LOC112051014	NW_019863056.1	7	1	0	0.00202	1	1	0	NA	NA
Abdomen	LOC112049252	NW_019862965.1	3	1	0	0.000442	2	1	0	NA	THAP
Abdomen	LOC112056150	NW_019863718.1	12	1	0	2.76e-09	6	1	0	NA	Zinc finger, C2H2 type
Abdomen	LOC112044365	NW_019862807.1	38	1	0	0.0309	1	1	0	Atg2	It is involved in the biological process described with autophagy
Abdomen	LOC112043577	NW_019862792.1	8	1	0	0.0149	3	1	0	NA	positive regulation of small GTPase mediated signal transduction
Abdomen	LOC112055853	NW_019862762.1	19	1	0	0.000324	4	1	0	Taf2	Peptidase family M1 domain
Abdomen	LOC112049660	NW_019862756.1	13	1	0	0.00126	3	1	0	NA	Ubiquitin homologues
Abdomen	LOC112047845	NW_019862906.1	15	1	0	0.0221	1	1	0	NA	Zinc finger, C2H2 type
Abdomen	LOC112052365	NW_019862759.1	26	1	0	0.0253	1	1	0	NA	KAP family P-loop domain
Abdomen	LOC112056815	NW_019863997.1	6	1	0	0.00134	2	1	0	NA	SHNi-TPR
Abdomen	LOC112055416	NW_019863520.1	10	1	0	0.0347	1	1	0	brm	It is involved in the biological process described with regulation of transcription, DNA-templated
Abdomen	LOC112052130	NW_019863128.1	9	1	0	7.48e-06	5	1	0	NA	NA
Abdomen	LOC112046984	NW_019862879.1	8	1	0	0.0107	4	1	0	NA	NA
Abdomen	LOC112047915	NW_019862754.1	4	1	0	6.16e-09	6	1	0	NA	Selenoprotein SelK_SelG
Abdomen	LOC112043937	NW_019862800.1	13	1	0	0.000953	5	1	0	NA	SacI homology domain
Abdomen	LOC112047128	NW_019862882.1	7	1	0	2.77e-09	6	1	0	NA	Zinc-finger associated domain (zf-AD)
Abdomen	LOC112046200	NW_019862850.1	15	1	0	3.57e-05	4	1	0	NA	RNA recognition motif
Abdomen	LOC112057548	NW_019866388.1	4	1	0	6.4e-06	9	1	0	NA	NA
Abdomen	LOC112045007	NW_019862751.1	12	1	0	0.0396	1	1	0	Tango1	NA
Abdomen	LOC112057567	NW_019866624.1	3	1	0	1.68e-05	11	1	0	NA	NA
Abdomen	LOC112058410	NW_019862776.1	10	1	0	0.000218	4	1	0	NA	structural molecule activity
Abdomen	LOC112047366	NW_019862890.1	19	1	0	2.3e-07	6	1	0	NA	Metal ion binding
Abdomen	LOC112055125	NW_019862762.1	7	1	0	0.0207	2	1	0	NA	Brain and reproductive organ-expressed protein (BRE)
Abdomen	LOC112049491	NW_019862976.1	9	1	0	0.00653	2	1	0	NA	Zinc finger, C2H2 type
Abdomen	LOC112057136	NW_019864366.1	4	1	0	1.12e-09	10	1	0	NA	Histone acetyl transferase HAT1 N-terminus
Abdomen	LOC112043951	NW_019862800.1	8	1	0	0.000103	5	1	0	NA	Fatty acid desaturase
Abdomen	LOC112055444	NW_019863524.1	9	1	0	0.0212	3	1	0	NA	Enoyl-CoA hydratase/isomerase
Abdomen	LOC112054124	NW_019863321.1	10	1	0	0.0191	1	1	0	NA	TMPIT-like protein
Abdomen	LOC112045934	NW_019862844.1	11	1	0	0.00176	4	1	0	dgt1	Potential DNA-binding domain
Abdomen	LOC112054178	NW_019863326.1	6	1	0	0.00119	3	1	0	NA	Histone methylation protein DOT1
Abdomen	LOC112050091	NW_019863005.1	6	1	0	0.00707	3	1	0	NA	Lipocalin / cytosolic fatty-acid binding protein family
Abdomen	LOC112055092	NW_019863458.1	9	1	0	0.00959	2	1	0	26-29-p	Cathepsin propeptide inhibitor domain (I29)
Abdomen	LOC112055397	NW_019863514.1	16	1	0	8.16e-05	4	1	0	TER94	Cell division protein 48 (CDC48) domain 2
Abdomen	LOC112046164	NW_019862752.1	13	1	0	1.41e-05	6	1	0	NA	Domain of unknown function (DUF1741)
Abdomen	LOC112053026	NW_019863197.1	2	1	0	0.00039	5	1	0	NA	NA
Abdomen	LOC112050853	NW_019863046.1	2	1	0	1.24e-15	7	1	0	NA	It is involved in the biological process described with cell redox homeostasis
Abdomen	LOC112044723	NW_019862816.1	7	1	0	5.78e-07	4	1	0	l(2)09851	Histone-binding protein RBBP4 or subunit C of CAF1 complex
Abdomen	LOC112045946	NW_019862844.1	9	1	0	0.00526	3	1	0	NA	Nebulin repeat
Abdomen	LOC112056442	NW_019863822.1	7	1	0	0.00724	4	1	0	NA	Belongs to the D-isomer specific 2-hydroxyacid dehydrogenase family
Abdomen	LOC112056909	NW_019864091.1	10	1	0	2.48e-13	6	1	0	NA	Type III restriction enzyme, res subunit
Abdomen	LOC112046055	NW_019862846.1	6	1	0	0.0451	1	1	0	NA	Histidine phosphatase superfamily (branch 1)
Abdomen	LOC112055862	NW_019863639.1	8	1	0	8.63e-07	6	1	0	NA	NA
Abdomen	LOC112051200	NW_019863068.1	11	1	0	4.08e-30	14	1	0	NA	NA
Abdomen	LOC112057877	NW_019862768.1	7	1	0	0.0336	1	1	0	Est-6	Carboxylesterase family
Abdomen	LOC112053922	NW_019863295.1	3	1	0	0.0256	1	1	0	NA	DnaJ molecular chaperone homology domain
Abdomen	LOC112054383	NW_019863353.1	5	1	0	0.000157	4	1	0	NA	Insect pheromone/odorant binding protein domains.
Abdomen	LOC112057679	NW_019862765.1	5	1	0	4.69e-07	6	1	0	faf	Ubiquitin carboxyl-terminal hydrolase
Abdomen	LOC112042982	NW_019862783.1	5	1	0	0.00845	3	1	0	NA	DDE_Tnp_1-like zinc-ribbon
Abdomen	LOC112056088	NW_019863700.1	11	1	0	9.46e-27	6	1	0	NA	NA
Abdomen	LOC112049582	NW_019862980.1	26	1	0	1.59e-05	8	1	0	NA	Zinc finger, C2H2 type
Abdomen	LOC112054078	NW_019863315.1	14	1	0	0.0192	1	1	0	NA	Peptidase family M28
Abdomen	LOC112051329	NW_019863075.1	3	1	0	9.8e-11	10	1	0	NA	NA
Abdomen	LOC112051247	NW_019863070.1	13	1	0	0.000433	5	1	0	NA	Acyl-CoA oxidase
Abdomen	LOC112055063	NW_019863453.1	4	1	0	0.00181	1	1	0	RpL18	60S ribosomal protein L18
Abdomen	LOC112048778	NW_019862945.1	18	1	0	0.0457	1	1	0	NA	NA
Abdomen	LOC112053352	NW_019863233.1	18	1	0	0.000412	8	1	0	NA	Ion transport protein
Abdomen	LOC112049916	NW_019862997.1	4	1	0	1.36e-06	5	1	0	NA	NA
Abdomen	LOC112045557	NW_019862835.1	4	1	0	0.014	2	1	0	NA	Ankyrin repeat
Abdomen	LOC112053557	NW_019863252.1	14	1	0	0.00119	1	1	0	SRPN3	SERine Proteinase INhibitors
Abdomen	LOC112043230	NW_019862749.1	3	1	0	0.0376	1	1	0	Ndufa2	Mitochondrial ribosomal protein L51 / S25 / CI-B8 domain
Abdomen	LOC112054222	NW_019863330.1	6	1	0	2.8e-10	10	1	0	NA	Coiled-coil domain-containing protein 124
Abdomen	LOC112053614	NW_019862760.1	16	1	0	1.76e-12	12	1	0	NA	Peptidase family M41
Abdomen	LOC112045272	NW_019862827.1	13	1	0	0.0187	1	1	0	NA	N-terminal domain of galactosyltransferase
Abdomen	LOC112056153	NW_019863719.1	2	1	0	0.000574	3	1	0	NA	NA
Abdomen	LOC112056137	NW_019863716.1	15	1	0	0.00102	2	1	0	NA	ATP-dependent RNA helicase SUV3
Abdomen	LOC112057017	NW_019864222.1	7	1	0	1.07e-06	8	1	0	NA	Transferrin
Abdomen	LOC112049136	NW_019862960.1	2	1	0	9.28e-12	12	1	0	NA	Repeat of unknown function (DUF1136)
Abdomen	LOC112047289	NW_019862887.1	2	1	0	0.0147	1	1	0	NA	NA
Abdomen	LOC112052463	NW_019863150.1	8	1	0	1.3e-19	11	1	0	NA	NA
Abdomen	LOC112052234	NW_019863135.1	4	1	0	0.000796	2	1	0	NA	NA
Abdomen	LOC112053051	NW_019863200.1	29	1	0	0.00146	3	1	0	NA	Nuclear chaperone required for maturation and nuclear export of pre-60S ribosome subunits
Abdomen	LOC112056332	NW_019863777.1	17	1	0	2.6e-18	12	1	0	Rnp4F	RNA recognition motif
Abdomen	LOC112047466	NW_019862894.1	7	1	0	1.62e-17	9	1	0	NA	Cytochrome P450
Abdomen	LOC112054386	NW_019863353.1	2	1	0	0.00284	6	1	0	NA	Insect pheromone/odorant binding protein domains.
Abdomen	LOC112054444	NW_019863357.1	5	1	0	1.12e-09	10	1	0	NA	NA
Abdomen	LOC112056839	NW_019864020.1	13	1	0	2.98e-33	14	1	0	NA	Domain of unknown function (DUF1897)
Abdomen	LOC112056453	NW_019863828.1	22	1	0	1.57e-46	16	1	0	brm	It is involved in the biological process described with regulation of transcription, DNA-templated
Abdomen	LOC112057325	NW_019864899.1	5	1	0	2.8e-20	11	1	0	NA	NA
Abdomen	LOC112054455	NW_019863360.1	9	1	0	0.000354	8	1	0	NA	Cysteine dioxygenase type I
Abdomen	LOC112057067	NW_019864260.1	4	1	0	0.000358	5	1	0	NA	NA
Abdomen	LOC112054651	NW_019863390.1	7	1	0	6.53e-16	11	1	0	NA	Glutathione S-transferase, C-terminal domain
Abdomen	LOC112057219	NW_019864553.1	11	1	0	0.00628	4	1	0	NA	NA
Thorax	LOC112051973	NW_019863117.1	17	5.27e-48	1	0.363	0	1	0	CAD	Carbamoyl-phosphate synthase small chain, CPSase domain
Thorax	LOC112052465	NW_019863150.1	17	7.65e-40	1	0.865	0	1	0	NA	Zinc-binding domain present in Lin-11, Isl-1, Mec-3.
Thorax	LOC112050866	NW_019863047.1	75	4.6e-23	1	7.54e-59	15	1.15e-10	5	Unc-89	Immunoglobulin
Thorax	LOC112057654	NW_019862765.1	38	9.81e-22	1	0.0846	0	1	0	Mhc	Belongs to the TRAFAC class myosin-kinesin ATPase superfamily. Myosin family
Thorax	LOC112055366	NW_019862762.1	5	2.77e-20	1	0.00343	3	1	0	NA	Sulfotransferase family
Thorax	LOC112051327	NW_019863075.1	16	1.48e-18	1	0.182	0	1	0	NA	A domain family that is part of the cupin metalloenzyme superfamily.
Thorax	LOC112042826	NW_019862779.1	3	3.96e-18	1	1.07e-06	5	1	0	NA	Cytochrome P450
Thorax	LOC112046101	NW_019862848.1	17	4.95e-18	1	0.00537	1	1	0	NA	AAA domain (Cdc48 subfamily)
Thorax	LOC112049458	NW_019862975.1	14	2.28e-17	1	0.0194	1	1	0	NA	A Receptor for Ubiquitination Targets
Thorax	LOC112054590	NW_019863380.1	15	2.1e-16	1	0.00429	2	1	0	NA	Pre-SET motif
Thorax	LOC112047339	NW_019862888.1	16	9.15e-16	1	0.0489	1	1	0	NA	Zinc-binding domain present in Lin-11, Isl-1, Mec-3.
Thorax	LOC112043184	NW_019862787.1	50	2.74e-15	1	0.00242	3	1	0	NA	Calponin homology domain
Thorax	LOC112054181	NW_019863326.1	45	4.08e-15	1	0.0086	1	1	0	NA	SOGA family member
Thorax	LOC112055393	NW_019862762.1	26	8.24e-15	1	1	0	1	0	NA	Dehydrogenase E1 component
Thorax	LOC112043483	NW_019862791.1	19	1.49e-14	1	8.24e-05	2	1	0	tmod	binding. It is involved in the biological process described with pointed-end actin filament capping
Thorax	LOC112056668	NW_019863935.1	13	5.48e-14	1	0.13	0	1	0	NA	Sperm-tail PG-rich repeat
Thorax	LOC112047778	NW_019862904.1	22	1.45e-13	1	1.33e-10	9	1	0	NA	Carboxylesterase family
Thorax	LOC112048701	NW_019862941.1	9	1.99e-13	1	0.00487	3	1	0	NA	Tetraspanin family
Thorax	LOC112048525	NW_019862933.1	11	2.42e-12	1	2.76e-06	8	1	0	NA	Zinc ion binding
Thorax	LOC112045474	NW_019862833.1	4	4.43e-12	1	1	0	1	0	NA	Insect cuticle protein
Thorax	LOC112051030	NW_019863058.1	11	7.84e-11	1	2.51e-06	5	1	0	NA	Polyprenyl synthetase
Thorax	LOC112048560	NW_019862935.1	14	7.84e-11	1	0.00289	3	1	0	NA	protein serine threonine kinase activity. It is involved in the biological process described with intracellular signal transduction
Thorax	LOC112055520	NW_019863544.1	12	1.08e-10	1	0.0195	1	1	0	ATP6AP1L	proton-transporting ATP synthase activity, rotational mechanism
Thorax	LOC112049794	NW_019862756.1	18	2.51e-10	1	1	0	1	0	NA	It is involved in the biological process described with protein phosphorylation
Thorax	LOC112042930	NW_019862782.1	14	2.67e-10	1	0.402	0	1	0	HPX2	Animal haem peroxidase
Thorax	LOC112044935	NW_019862820.1	4	2.67e-10	1	0.00377	4	1	0	NA	NA
Thorax	LOC112055306	NW_019862762.1	20	2.99e-10	1	1.04e-07	3	1	0	NA	Domain present in PSD-95, Dlg, and ZO-1/2.
Thorax	LOC112052039	NW_019863120.1	33	2.99e-10	1	1	0	1	0	sws	Phospholipase B that deacylates intracellular phosphatidylcholine (PtdCho), generating glycerophosphocholine (GroPtdCho). This deacylation occurs at both sn-2 and sn-1 positions of PtdCho. Its specific chemical modification by certain organophosphorus (OP) compounds leads to distal axonopathy. Plays a role in the signaling mechanism between neurons and glia that regulates glia wrapping during dev…
Thorax	LOC112053695	NW_019863272.1	19	5.94e-10	1	1	0	1	0	pot	NA
Thorax	LOC112057836	NW_019862767.1	5	1.6e-09	1	1	0	1	0	NA	NA
Thorax	LOC112055261	NW_019863485.1	3	2.33e-09	1	0.385	0	1	0	PPO1	Common central domain of tyrosinase
Thorax	LOC112050301	NW_019863017.1	13	2.42e-09	1	0.339	0	1	0	NA	Transmembrane amino acid transporter protein
Thorax	LOC112042856	NW_019862780.1	18	4.17e-09	1	7.31e-09	6	1	0	NA	NA
Thorax	LOC112050422	NW_019863022.1	5	5.05e-09	1	0.777	0	1	0	NA	Leucine rich repeat
Thorax	LOC112047140	NW_019862883.1	9	1.28e-08	1	1	0	1	0	NA	Alpha/beta hydrolase family
Thorax	LOC112054043	NW_019863308.1	7	2.45e-08	1	1	0	1	0	NA	Elongation factor TS
Thorax	LOC112058475	NW_019862777.1	5	3.4e-08	1	5.21e-10	6	1	0	NA	UDP-glucoronosyl and UDP-glucosyl transferase
Thorax	LOC112052421	NW_019863146.1	18	9.03e-08	1	1.2e-05	5	1	0	NA	Component of the MICOS complex, a large protein complex of the mitochondrial inner membrane that plays crucial roles in the maintenance of crista junctions, inner membrane architecture, and formation of contact sites to the outer membrane
Thorax	LOC112051396	NW_019863080.1	30	1.17e-07	1	1	0	1	0	NA	Voltage gated chloride channel
Thorax	LOC112054416	NW_019862761.1	3	1.27e-07	1	0.0473	1	1	0	NA	Intraflagellar transport complex B protein 46 C terminal
Thorax	LOC112052285	NW_019863138.1	7	1.86e-07	1	1	0	1	0	porin	Eukaryotic porin
Thorax	LOC112048374	NW_019862927.1	6	1.99e-07	1	1	0	1	0	coq7	Ubiquinone biosynthesis protein COQ7
Thorax	LOC112051439	NW_019863083.1	3	4.01e-07	1	0.0332	1	1	0	NA	N-terminal region of glycosyl transferase group 7
Thorax	LOC112044894	NW_019862751.1	25	4.46e-07	1	0.0283	2	1	0	NA	Guanylate kinase homologues.
Thorax	LOC112053886	NW_019863292.1	26	5.5e-07	1	1.05e-09	8	0.0132	1	NA	Smoothelin cytoskeleton protein
Thorax	LOC112049870	NW_019862756.1	11	6.18e-07	1	1	0	1	0	NA	A20-like zinc finger
Thorax	LOC112043682	NW_019862794.1	6	8.59e-07	1	1	0	1	0	Mlc-c	EF-hand domain
Thorax	LOC112051080	NW_019863061.1	5	1.35e-06	1	0.531	0	1	0	NA	A domain family that is part of the cupin metalloenzyme superfamily.
Thorax	LOC112050918	NW_019863051.1	20	2.11e-06	1	3.46e-06	4	1	0	NA	zinc finger
Thorax	LOC112049354	NW_019862968.1	2	4.33e-06	1	1	0	1	0	NA	NA
Thorax	LOC112043423	NW_019862790.1	6	6.52e-06	1	0.23	0	1	0	NA	PH domain
Thorax	LOC112056316	NW_019863771.1	9	7.14e-06	1	4.35e-13	6	1	0	Y-e3	Major royal jelly protein
Thorax	LOC112049616	NW_019862981.1	17	8.56e-06	1	5.99e-08	5	1	0	bgm	AMP-binding enzyme
Thorax	LOC112054615	NW_019863384.1	11	1.07e-05	1	0.0309	1	1	0	NA	ubiquitin-protein transferase activity
Thorax	LOC112049036	NW_019862955.1	4	1.16e-05	1	1	0	1	0	NA	Insect pheromone-binding family, A10/OS-D
Thorax	LOC112043292	NW_019862788.1	12	1.18e-05	1	0.288	0	1	0	EF1a-F2	Elongation factor 1-alpha
Thorax	LOC112054484	NW_019863363.1	5	1.27e-05	1	1	0	1	0	Argk	ATP:guanido phosphotransferase, C-terminal catalytic domain
Thorax	LOC112046958	NW_019862879.1	3	1.4e-05	1	0.576	0	1	0	NA	FAD dependent oxidoreductase
Thorax	LOC112042847	NW_019862780.1	5	1.81e-05	1	1	0	1	0	NA	NA
Thorax	LOC112046772	NW_019862870.1	3	2.03e-05	1	0.000555	2	1	0	UBB	Ubiquitin-2 like Rad60 SUMO-like
Thorax	LOC112055832	NW_019862762.1	7	2.06e-05	1	1	0	1	0	NA	Nuclear transport factor 2 (NTF2) domain
Thorax	LOC112050069	NW_019863004.1	18	2.84e-05	1	0.172	0	1	0	Ance-3	Angiotensin-converting enzyme
Thorax	LOC112057834	NW_019862767.1	25	2.88e-05	1	6.53e-05	1	1	0	NA	Conserved carboxylase domain
Thorax	LOC112055217	NW_019862762.1	21	2.88e-05	1	1	0	1	0	NA	Zinc-binding domain present in Lin-11, Isl-1, Mec-3.
Thorax	LOC112054077	NW_019863315.1	16	2.92e-05	1	1	0	1	0	NA	NA
Thorax	LOC112054807	NW_019862761.1	21	3.12e-05	1	5.26e-05	10	1	0	NA	Adenosine/AMP deaminase
Thorax	LOC112043159	NW_019862786.1	16	3.44e-05	1	1	0	1	0	hay	Helicase conserved C-terminal domain
Thorax	LOC112049783	NW_019862756.1	13	3.49e-05	1	0.00372	3	1	0	Men	Malic enzyme, N-terminal domain
Thorax	LOC112042985	NW_019862783.1	13	3.6e-05	1	1	0	1	0	how	K homology RNA-binding domain
Thorax	LOC112045098	NW_019862823.1	12	3.62e-05	1	0.0452	1	1	0	NA	Repeated motif present between transmembrane helices in cystinosin, yeast ERS1p, mannose-P-dolichol utilization defect 1, and other hypothetical proteins.
Thorax	LOC112051828	NW_019863106.1	9	4.32e-05	1	0.186	0	1	0	NA	NA
Thorax	LOC112055283	NW_019863491.1	18	5.38e-05	1	0.0517	0	1	0	NA	NA
Thorax	LOC112055429	NW_019862762.1	32	5.91e-05	1	0.000199	4	1	0	NA	SERine Proteinase INhibitors
Thorax	LOC112054929	NW_019863433.1	18	6.52e-05	1	9.96e-15	8	1.33e-10	3	NA	nucleic acid binding
Thorax	LOC112053066	NW_019863202.1	5	6.68e-05	1	0.377	0	1	0	NA	Mediates the uptake of pyruvate into mitochondria
Thorax	LOC112046056	NW_019862846.1	36	6.81e-05	1	2.04e-07	7	2.84e-10	5	NA	Myosin. Large ATPases.
Thorax	LOC112042935	NW_019862782.1	34	7.86e-05	1	3.33e-12	6	1	0	NA	PDZ domain
Thorax	LOC112049328	NW_019862968.1	9	7.86e-05	1	1	0	1	0	stai	Stathmin family
Thorax	LOC112043210	NW_019862787.1	6	8.01e-05	1	1	0	1	0	NA	Uncharacterized conserved protein (DUF2181)
Thorax	LOC112043486	NW_019862791.1	41	0.000101	1	1	0	1	0	NA	large conductance calcium-activated potassium channel activity
Thorax	LOC112053447	NW_019863241.1	9	0.000101	1	0.48	0	1	0	NA	Mediator of CRAC channel activity
Thorax	LOC112052021	NW_019863119.1	12	0.000107	1	9.06e-38	9	2.19e-08	6	NA	Isocitrate/isopropylmalate dehydrogenase
Thorax	LOC112045975	NW_019862845.1	7	0.000115	1	1	0	1	0	NA	C2H2-type zinc finger
Thorax	LOC112048290	NW_019862924.1	15	0.000147	1	1	0	1	0	NA	protein, isoform A
Thorax	LOC112052325	NW_019863140.1	29	0.000153	1	0.284	0	1	0	NA	NA
Thorax	LOC112047259	NW_019862886.1	11	0.000163	1	1	0	1	0	NA	Domain present in PSD-95, Dlg, and ZO-1/2.
Thorax	LOC112046109	NW_019862848.1	2	0.000171	1	1	0	1	0	NA	Essential subunit of the N-oligosaccharyl transferase (OST) complex which catalyzes the transfer of a high mannose oligosaccharide from a lipid-linked oligosaccharide donor to an asparagine residue within an Asn-X-Ser Thr consensus motif in nascent polypeptide chains
Thorax	LOC112054660	NW_019863391.1	22	0.0002	1	7.72e-12	12	0.000118	2	NA	superoxide-generating NADPH oxidase activator activity
Thorax	LOC112046182	NW_019862850.1	9	0.000203	1	0.0375	2	1	0	Eno	Enolase, N-terminal domain
Thorax	LOC112043271	NW_019862788.1	15	0.000214	1	0.14	0	0.702	0	pbl	Guanine nucleotide exchange factor for Rho/Rac/Cdc42-like GTPases
Thorax	LOC112055553	NW_019863549.1	2	0.000224	1	1	0	1	0	NA	Cupin-like domain
Thorax	LOC112049013	NW_019862955.1	5	0.00027	1	1	0	1	0	NA	Allows the formation of correctly charged Gln-tRNA(Gln) through the transamidation of misacylated Glu-tRNA(Gln) in the mitochondria. The reaction takes place in the presence of glutamine and ATP through an activated gamma-phospho-Glu- tRNA(Gln)
Thorax	LOC112047434	NW_019862893.1	9	0.000291	1	1	0	1	0	NA	Type III restriction enzyme, res subunit
Thorax	LOC112044972	NW_019862820.1	8	0.000328	1	1	0	1	0	NA	PH domain
Thorax	LOC112042839	NW_019862780.1	7	0.000362	1	0.63	0	1	0	NA	NA
Thorax	LOC112051923	NW_019863112.1	11	0.000454	1	0.00132	5	1	0	pnut	Belongs to the TRAFAC class TrmE-Era-EngA-EngB-Septin- like GTPase superfamily. Septin GTPase family
Thorax	LOC112052150	NW_019863130.1	18	0.00046	1	0.245	0	1	0	NA	This magnesium-dependent enzyme catalyzes the hydrolysis of ATP coupled with the transport of calcium
Thorax	LOC112058408	NW_019862749.1	14	0.000512	1	0.147	0	1	0	NA	Aminotransferase class I and II
Thorax	LOC112053580	NW_019863256.1	8	0.000514	1	7.83e-15	6	1	0	NA	Cathepsin propeptide inhibitor domain (I29)
Thorax	LOC112048983	NW_019862954.1	5	0.000517	1	1	0	1	0	NA	ABC transporter
Thorax	LOC112045763	NW_019862840.1	14	0.000565	1	0.26	0	1	0	NA	Ndr family
Thorax	LOC112046330	NW_019862855.1	8	0.000614	1	1.01e-14	12	1	0	Tpi	Triosephosphate isomerase
Thorax	LOC112051684	NW_019863097.1	9	0.000637	1	3.73e-06	6	1	0	NA	Zinc ion binding
Thorax	LOC112046902	NW_019862874.1	14	0.000648	1	1	0	1	0	Pfk	Catalyzes the phosphorylation of D-fructose 6-phosphate to fructose 1,6-bisphosphate by ATP, the first committing step of glycolysis
Thorax	LOC112053295	NW_019863225.1	7	0.000868	1	1	0	1	0	NA	Domain in cystathionine beta-synthase and other proteins.
Thorax	LOC112045734	NW_019862839.1	17	0.00099	1	0.911	0	1	0	NA	Myosin tail
Thorax	LOC112051454	NW_019863083.1	8	0.0011	1	1e-09	10	1	0	mRpS33	Mitochondrial ribosomal subunit S27
Thorax	LOC112051880	NW_019862758.1	12	0.00135	1	1	0	1	0	NA	Organic solute transporter Ostalpha
Thorax	LOC112058415	NW_019862776.1	36	0.00137	1	7.77e-11	9	1	0	NA	WWE domain
Thorax	LOC112045354	NW_019862829.1	11	0.00138	1	0.133	0	1	0	Ing3	Inhibitor of growth proteins N-terminal histone-binding
Thorax	LOC112053841	NW_019863287.1	5	0.0014	1	1	0	1	0	NA	Mitochondrial carrier protein
Thorax	LOC112043372	NW_019862789.1	6	0.00171	1	0.0044	1	1	0	NA	Domain of unknown function (DUF4757)
Thorax	LOC112052043	NW_019863120.1	11	0.00234	1	1	0	1	0	NA	RNA recognition motif
Thorax	LOC112049654	NW_019862982.1	26	0.00234	1	2.77e-07	5	1	0	NA	ATP binding. It is involved in the biological process described with protein phosphorylation
Thorax	LOC112052626	NW_019863164.1	4	0.00271	1	0.0707	0	1	0	NA	EF-hand domain pair
Thorax	LOC112058432	NW_019862776.1	4	0.00276	1	1	0	1	0	NA	Yippee zinc-binding/DNA-binding /Mis18, centromere assembly
Thorax	LOC112052138	NW_019862758.1	3	0.00283	1	1	0	1	0	NA	Starch/carbohydrate-binding module (family 53)
Thorax	LOC112043416	NW_019862790.1	8	0.00304	1	1	0	1	0	NA	Zinc finger, C2H2 type
Thorax	LOC112047027	NW_019862880.1	2	0.00325	1	1	0	1	0	NA	Sugar (and other) transporter
Thorax	LOC112052995	NW_019863194.1	6	0.00325	1	4.18e-10	6	0.169	0	NA	Proteasome subunit
Thorax	LOC112048418	NW_019862929.1	9	0.00376	1	1	0	1	0	NA	Protein phosphatase 2A homologues, catalytic domain.
Thorax	LOC112047825	NW_019862905.1	12	0.00376	1	1	0	1	0	Nep2	Peptidase family M13
Thorax	LOC112051951	NW_019862758.1	7	0.00381	1	1	0	1	0	NA	N-acetyltransferase activity
Thorax	LOC112049806	NW_019862991.1	121	0.00381	1	8.13e-34	11	1.35e-14	5	RyR	Ryanodine-sensitive calcium-release channel activity. It is involved in the biological process described with
Thorax	LOC112054694	NW_019862761.1	5	0.0042	1	1	0	1	0	NA	S-adenosyl-L-methionine-dependent protein-lysine N- methyltransferase that methylates elongation factor 1-alpha
Thorax	LOC112049997	NW_019863001.1	10	0.00459	1	3.05e-21	6	8.23e-07	6	NA	PD-(D/E)XK nuclease superfamily
Thorax	LOC112048176	NW_019862919.1	22	0.00523	1	0.534	0	1	0	NA	Src homology 3 domains
Thorax	LOC112043776	NW_019862797.1	15	0.00527	1	0.012	1	1	0	NA	peptidase activity
Thorax	LOC112052060	NW_019863122.1	5	0.00531	1	1	0	1	0	Y-e	Major royal jelly protein
Thorax	LOC112053406	NW_019863238.1	6	0.00531	1	0.227	0	1	0	NA	Got1/Sft2-like family
Thorax	LOC112045475	NW_019862752.1	8	0.00562	1	6.3e-05	2	1	0	NA	TB2/DP1, HVA22 family
Thorax	LOC112047587	NW_019862897.1	8	0.00589	1	0.393	0	1	0	NA	Eukaryotic cytochrome b561
Thorax	LOC112053260	NW_019863221.1	8	0.00659	1	1	0	1	0	TpnC47D	EF hand
Thorax	LOC112057034	NW_019864237.1	5	0.00659	1	0.00124	3	1	0	larp	Domain in the RNA-binding Lupus La protein; unknown function
Thorax	LOC112056867	NW_019862764.1	11	0.00661	1	0.921	0	1	0	NA	NA
Thorax	LOC112057476	NW_019862748.1	3	0.00679	1	1	0	1	0	NA	NA
Thorax	LOC112051658	NW_019863094.1	8	0.0072	1	1	0	1	0	Pka-R1	RIIalpha, Regulatory subunit portion of type II PKA R-subunit
Thorax	LOC112055922	NW_019862763.1	135	0.00751	1	1	0	1	0	bt	Immunoglobulin
Thorax	LOC112052141	NW_019863130.1	34	0.00782	1	0.057	0	0.326	0	NA	Histidine phosphatase superfamily (branch 2)
Thorax	LOC112048533	NW_019862934.1	32	0.00827	1	3.84e-66	16	0.0605	0	NA	NA
Thorax	LOC112055171	NW_019863470.1	5	0.00893	1	0.129	0	1	0	Cog3	Sec34-like family
Thorax	LOC112047428	NW_019862893.1	9	0.00909	1	0.0259	2	1	0	NA	Uncharacterised protein family, YAP/Alf4/glomulin
Thorax	LOC112054138	NW_019863323.1	21	0.00949	1	0.000554	5	1	0	NA	Otopetrin
Thorax	LOC112043912	NW_019862750.1	7	0.00949	1	0.0376	1	1	0	NA	Mitochondrial carrier protein
Thorax	LOC112048889	NW_019862950.1	21	0.00949	1	1	0	1	0	NA	Rab GTPase activator activity. It is involved in the biological process described with regulation of Rab GTPase activity
Thorax	LOC112057766	NW_019862766.1	5	0.0099	1	0.000931	3	1	0	NA	Rho (Ras homology) subfamily of Ras-like small GTPases
Thorax	LOC112047408	NW_019862892.1	8	0.0106	1	1	0	1	0	PNUTS	metal ion binding. It is involved in the biological process described with transcription, DNA-templated
Thorax	LOC112049661	NW_019862983.1	8	0.0106	1	0.921	0	1	0	NA	BTB/POZ domain
Thorax	LOC112044246	NW_019862805.1	3	0.011	1	0.0971	0	1	0	NA	Lipid-droplet associated hydrolase
Thorax	LOC112046722	NW_019862869.1	7	0.0112	1	0.391	0	1	0	NA	Ribosomal protein S4/S9 N-terminal domain
Thorax	LOC112055044	NW_019863452.1	31	0.0126	1	1	0	1	0	NA	It is involved in the biological process described with cell redox homeostasis
Thorax	LOC112048976	NW_019862954.1	6	0.0139	1	0.0296	1	1	0	NA	Zinc ion binding
Thorax	LOC112053773	NW_019863280.1	2	0.0157	1	0.1	0	1	0	NA	NA
Thorax	LOC112043377	NW_019862789.1	17	0.0173	1	1	0	1	0	lap	Phosphatidylinositol-binding clathrin assembly protein
Thorax	LOC112047514	NW_019862895.1	4	0.0229	1	0.0337	2	1	0	Ero1L	Endoplasmic Reticulum Oxidoreductin 1 (ERO1)
Thorax	LOC112049425	NW_019862973.1	6	0.0231	1	0.402	0	1	0	NA	Central domain of human glycogen debranching enzyme
Thorax	LOC112054729	NW_019863403.1	10	0.0235	1	1	0	1	0	NA	It is involved in the biological process described with glycolipid transport
Thorax	LOC112051742	NW_019863100.1	4	0.0242	1	0.116	0	1	0	NA	nucleic acid binding
Thorax	LOC112053924	NW_019863295.1	10	0.0271	1	1	0	1	0	sgg	It is involved in the biological process described with protein phosphorylation
Thorax	LOC112047695	NW_019862901.1	6	0.0312	1	5.28e-08	7	1	0	NA	Inorganic pyrophosphatase
Thorax	LOC112044718	NW_019862816.1	11	0.0313	1	0.489	0	1	0	NA	GRAM domain
Thorax	LOC112058437	NW_019862776.1	2	0.0338	1	0.0397	1	1	0	NA	C-type lectin (CTL) or carbohydrate-recognition domain (CRD)
Thorax	LOC112044774	NW_019862817.1	11	0.0362	1	1	0	1	0	NA	lipid binding
Thorax	LOC112057718	NW_019862765.1	16	0.0364	1	0.217	0	1	0	NA	positive regulation of protein homodimerization activity
Thorax	LOC112048541	NW_019862754.1	4	0.037	1	0.118	0	1	0	RpS25	S25 ribosomal protein
Thorax	LOC112056072	NW_019863696.1	11	0.0389	1	1	0	1	0	NA	NA
Thorax	LOC112050340	NW_019863018.1	5	0.0437	1	0.296	0	1	0	NA	In Between Ring fingers
Thorax	LOC112051307	NW_019863073.1	28	0.0448	1	3.78e-05	5	1	0	NA	VPS10
Thorax	LOC112049503	NW_019862976.1	42	0.0467	1	0.000639	5	1	0	NA	NA
Thorax	LOC112053634	NW_019863264.1	6	0.0481	1	1	0	1	0	NA	Ubiquitin carboxyl-terminal hydrolase
Thorax	LOC112043624	NW_019862793.1	16	0.0481	1	1	0	1	0	NA	RUN
Thorax	LOC112046192	NW_019862850.1	5	0.0491	1	2.82e-07	3	1	0	thoc5	Fms-interacting protein
Thorax	LOC112047890	NW_019862907.1	16	0.0554	0	7.15e-05	2	1	0	GNBP3	Carbohydrate binding domain (family 32)
Thorax	LOC112050521	NW_019863027.1	5	0.0554	0	0.00932	2	1	0	NA	BAG domain
Thorax	LOC112056700	NW_019863948.1	5	0.0572	0	6.51e-05	5	1	0	NA	May be involved in the degradation of misfolded endoplasmic reticulum (ER) luminal proteins
Thorax	LOC112051136	NW_019863064.1	4	0.0594	0	0.000494	4	1	0	NA	Metal ion binding
Thorax	LOC112045055	NW_019862823.1	5	0.0622	0	6.4e-10	7	1	0	NA	NA
Thorax	LOC112049557	NW_019862978.1	9	0.0684	0	6.65e-05	3	1	0	NA	diacylglycerol cholinephosphotransferase activity
Thorax	LOC112052331	NW_019862759.1	9	0.0717	0	0.00491	1	1	0	NA	DEK C terminal domain
Thorax	LOC112050446	NW_019863023.1	8	0.0724	0	5.8e-05	2	1	0	NA	lactate/malate dehydrogenase, NAD binding domain
Thorax	LOC112056204	NW_019862763.1	27	0.0754	0	0.0481	1	1	0	NA	Filamin-type immunoglobulin domains
Thorax	LOC112053155	NW_019863213.1	18	0.0858	0	0.0251	1	1	0	NA	Calponin homology domain
Thorax	LOC112045992	NW_019862845.1	2	0.0886	0	4.21e-05	4	1	0	NA	Serine/Threonine protein kinases, catalytic domain
Thorax	LOC112048496	NW_019862933.1	14	0.109	0	0.0266	2	1	0	NA	Rrp44-like cold shock domain
Thorax	LOC112053192	NW_019863216.1	4	0.109	0	0.000329	4	1	0	NA	Metal ion binding
Thorax	LOC112043092	NW_019862785.1	8	0.116	0	0.000851	3	1	0	NA	Fungal family of unknown function (DUF1776)
Thorax	LOC112051117	NW_019863064.1	3	0.118	0	0.000853	2	1	0	NA	Broad-Complex, Tramtrack and Bric a brac
Thorax	LOC112046148	NW_019862849.1	6	0.127	0	0.0137	2	1	0	NA	Ribonuclease H2 non-catalytic subunit (Ylr154p-like)
Thorax	LOC112043773	NW_019862797.1	9	0.144	0	1.16e-06	4	1	0	NA	WD40 repeats
Thorax	LOC112049251	NW_019862965.1	7	0.144	0	3.19e-06	9	1	0	NA	NA
Thorax	LOC112052281	NW_019863138.1	2	0.145	0	0.00575	3	1	0	NA	NA
Thorax	LOC112047317	NW_019862887.1	3	0.168	0	0.00333	1	1	0	NA	NA
Thorax	LOC112054438	NW_019862761.1	6	0.172	0	4.49e-07	5	1	0	Mocs2	MoaE protein
Thorax	LOC112054185	NW_019862760.1	25	0.201	0	4.47e-12	9	1	0	NA	NA
Thorax	LOC112045805	NW_019862841.1	4	0.273	0	1.22e-06	3	1	0	NA	Biotin-lipoyl like
Thorax	LOC112046302	NW_019862854.1	6	0.276	0	0.000152	3	1	0	Desat1	Fatty acid desaturase
Thorax	LOC112045935	NW_019862844.1	19	0.296	0	0.0334	1	1	0	gem	CP2 transcription factor
Thorax	LOC112047127	NW_019862882.1	9	0.382	0	5.32e-14	14	1	0	NA	C2H2-type zinc finger
Thorax	LOC112046203	NW_019862850.1	6	0.387	0	0.00355	3	0.196	0	NA	proton-transporting ATPase activity, rotational mechanism. It is involved in the biological process described with ATP hydrolysis coupled proton transport
Thorax	LOC112048034	NW_019862913.1	6	0.4	0	3.14e-08	6	1	0	NA	N-acetylmuramoyl-L-alanine amidase
Thorax	LOC112056791	NW_019862764.1	9	0.404	0	0.00702	2	1	0	mbl	zinc finger
Thorax	LOC112052475	NW_019863151.1	8	0.411	0	0.0274	2	0.094	0	NA	Domain in homologues of a S. cerevisiae phosphatidylinositol transfer protein (Sec14p)
Thorax	LOC112051830	NW_019863107.1	13	0.43	0	4.25e-11	11	0.447	0	NA	BadF/BadG/BcrA/BcrD ATPase family
Thorax	LOC112043926	NW_019862750.1	8	0.43	0	0.0007	4	1	0	NA	Mitochondrial carrier protein
Thorax	LOC112052987	NW_019863194.1	4	0.431	0	1.7e-05	5	1	0	NA	Zona pellucida (ZP) domain
Thorax	LOC112047871	NW_019862907.1	14	0.462	0	7e-05	5	1	0	NA	Neurotransmitter-gated ion-channel transmembrane region
Thorax	LOC112053692	NW_019863272.1	4	0.497	0	0.000828	4	1	0	NA	NA
Thorax	LOC112051365	NW_019863078.1	3	0.509	0	0.000142	6	1	0	NA	NA
Thorax	LOC112057878	NW_019862768.1	7	0.509	0	4.43e-06	8	1	0	Est-6	Carboxylesterase family
Thorax	LOC112045827	NW_019862752.1	8	0.531	0	0.00118	7	1	0	NA	Ligated ion channel L-glutamate- and glycine-binding site
Thorax	LOC112051320	NW_019863075.1	4	0.541	0	1.42e-08	6	1	0	NA	NA
Thorax	LOC112046088	NW_019862847.1	22	0.56	0	5.54e-05	5	1	0	NA	It is involved in the biological process described with intracellular signal transduction
Thorax	LOC112056047	NW_019862763.1	6	0.57	0	0.00206	2	1	0	NA	NA
Thorax	LOC112045836	NW_019862842.1	27	0.624	0	2.83e-05	6	1	0	NA	Immunoglobulin C-2 Type
Thorax	LOC112056567	NW_019863881.1	7	0.645	0	0.000758	3	1	0	Lam	Intermediate filament protein
Thorax	LOC112046962	NW_019862879.1	4	0.666	0	0.00368	5	1	0	NA	extracellular matrix
Thorax	LOC112056343	NW_019863781.1	10	0.668	0	3.32e-12	9	2.97e-10	6	NA	Helicase associated domain (HA2) Add an annotation
Thorax	LOC112046874	NW_019862874.1	16	0.668	0	0.0148	1	1	0	NA	zinc finger
Thorax	LOC112043932	NW_019862800.1	7	0.694	0	0.00708	3	1	0	NA	Protein-L-isoaspartate(D-aspartate) O-methyltransferase (PCMT)
Thorax	LOC112054266	NW_019863335.1	10	0.74	0	0.0369	1	1	0	Trxr-1	Pyridine nucleotide-disulphide oxidoreductase, dimerisation domain
Thorax	LOC112054600	NW_019863381.1	64	0.771	0	8.18e-08	7	0.169	0	NA	Zinc ion binding
Thorax	LOC112053481	NW_019863245.1	6	0.778	0	0.000193	4	1	0	Clc	Clathrin light chain
Thorax	LOC112053060	NW_019863202.1	3	0.826	0	6.62e-06	4	1	0	NA	Retinoic acid induced 16-like protein
Thorax	LOC112044887	NW_019862819.1	4	0.892	0	4.49e-07	5	1	0	NA	RING-like zinc finger
Thorax	LOC112052395	NW_019863145.1	9	0.896	0	2.5e-27	15	1	0	Prosbeta5	Proteasome subunit
Thorax	LOC112048448	NW_019862930.1	18	0.916	0	0.0129	2	0.854	0	NA	Domain present in PSD-95, Dlg, and ZO-1/2.
Thorax	LOC112045998	NW_019862845.1	6	1	0	6.46e-05	3	1	0	NA	Major Facilitator Superfamily
Thorax	LOC112051371	NW_019863078.1	49	1	0	3.01e-11	6	1	0	NA	dynein heavy chain
Thorax	LOC112052284	NW_019863138.1	16	1	0	1.49e-06	3	1	0	Ndufs1	NADH-ubiquinone oxidoreductase subunit G, C-terminal
Thorax	LOC112056448	NW_019863826.1	16	1	0	1.2e-09	7	1	0	NA	Sodium:neurotransmitter symporter family
Thorax	LOC112053742	NW_019863277.1	19	1	0	0.0329	1	1	0	NA	It is involved in the biological process described with peptidyl-amino acid modification
Thorax	LOC112047134	NW_019862882.1	23	1	0	0.000184	3	1	0	NA	Zinc finger, C2H2 type
Thorax	LOC112054769	NW_019863408.1	17	1	0	0.000456	2	1	0	NA	Cullin
Thorax	LOC112056876	NW_019864044.1	11	1	0	3.82e-05	7	1	0	NA	Cytochrome P450
Thorax	LOC112058409	NW_019862776.1	10	1	0	4.04e-05	4	1	0	NA	Lipase
Thorax	LOC112044436	NW_019862809.1	4	1	0	0.0333	1	1	0	NA	WD domain, G-beta repeat
Thorax	LOC112047132	NW_019862882.1	30	1	0	1.14e-06	5	1	0	NA	Zinc finger, C2H2 type
Thorax	LOC112058392	NW_019862749.1	17	1	0	2.65e-06	6	1	0	Gnf1	Replication factor RFC1 C terminal domain
Thorax	LOC112045497	NW_019862833.1	6	1	0	0.0298	1	1	0	Iav	ankyrin repeats
Thorax	LOC112048609	NW_019862937.1	7	1	0	0.00678	1	1	0	coq5	Methyltransferase required for the conversion of 2- polyprenyl-6-methoxy-1,4-benzoquinol (DDMQH2) to 2-polyprenyl-3- methyl-6-methoxy-1,4-benzoquinol (DMQH2)
Thorax	LOC112047350	NW_019862889.1	13	1	0	0.0289	1	1	0	NA	NA
Thorax	LOC112044450	NW_019862809.1	11	1	0	0.000857	2	1	0	NA	Spindle assembly abnormal protein
Thorax	LOC112048818	NW_019862946.1	3	1	0	0.0372	1	1	0	NA	NA
Thorax	LOC112050934	NW_019863052.1	17	1	0	2.64e-11	7	1	0	kinesin-2B	Microtubule binding
Thorax	LOC112055343	NW_019863505.1	3	1	0	0.000684	2	1	0	NA	Melibiase
Thorax	LOC112052870	NW_019863183.1	3	1	0	0.0127	2	1	0	NA	NA
Thorax	LOC112055904	NW_019863654.1	7	1	0	9.5e-08	6	1	0	NA	macromolecule localization
Thorax	LOC112052737	NW_019862759.1	3	1	0	0.000183	6	1	0	NA	NA
Thorax	LOC112052614	NW_019863163.1	11	1	0	3.43e-06	3	1	0	NA	ATP synthase alpha/beta family, nucleotide-binding domain
Thorax	LOC112043133	NW_019862786.1	5	1	0	1.9e-05	5	1	0	NA	Putative DNA-binding (bihelical) motif predicted to be involved in chromosomal organisation
Thorax	LOC112046558	NW_019862861.1	37	1	0	0.000274	6	1	0	NA	Immunoglobulin
Thorax	LOC112052677	NW_019863168.1	11	1	0	0.000176	4	1	0	NA	Sulfatase
Thorax	LOC112050026	NW_019863002.1	5	1	0	6.62e-06	6	1	0	NA	XRN-Two Binding Domain, XTBD
Thorax	LOC112051468	NW_019863084.1	20	1	0	8.64e-05	3	1	0	Drp1	Dynamin GTPase effector domain
Thorax	LOC112047092	NW_019862882.1	2	1	0	0.0215	1	1	0	NA	C2H2-type zinc finger
Thorax	LOC112052831	NW_019862759.1	5	1	0	0.0283	1	1	0	RpL23A	Ribosomal protein L23
Thorax	LOC112051879	NW_019863109.1	27	1	0	4.14e-06	5	1	0	NA	Microtubule binding
Thorax	LOC112048027	NW_019862913.1	6	1	0	0.0128	1	1	0	NA	NA
Thorax	LOC112047112	NW_019862882.1	6	1	0	0.00498	2	1	0	NA	Zinc finger, C2H2 type
Thorax	LOC112050343	NW_019863018.1	43	1	0	9.8e-10	8	1.68e-06	3	mask	domain-containing protein
Thorax	LOC112058428	NW_019862776.1	23	1	0	8.02e-08	5	1	0	NA	Vault protein inter-alpha-trypsin domain
Thorax	LOC112045952	NW_019862844.1	16	1	0	4.89e-08	11	0.505	0	ced-6	Phosphotyrosine-binding domain
Thorax	LOC112054789	NW_019862761.1	4	1	0	0.00293	1	1	0	NA	Elongation factor Tu GTP binding domain
Thorax	LOC112044504	NW_019862810.1	7	1	0	1.99e-11	9	1	0	cathD	Xylanase inhibitor C-terminal
Thorax	LOC112046572	NW_019862862.1	11	1	0	0.000389	4	1	0	NA	It is involved in the biological process described with protein polyglutamylation
Thorax	LOC112046984	NW_019862879.1	8	1	0	0.000171	3	1	0	NA	NA
Thorax	LOC112055337	NW_019863502.1	4	1	0	0.0477	1	1	0	NA	Myb/SANT-like DNA-binding domain
Thorax	LOC112045476	NW_019862833.1	4	1	0	0.0381	1	1	0	NA	Insect cuticle protein
Thorax	LOC112052088	NW_019863124.1	6	1	0	1.11e-15	10	1	0	NA	NA
Thorax	LOC112045565	NW_019862835.1	5	1	0	0.0396	2	1	0	NA	NA
Thorax	LOC112045232	NW_019862827.1	6	1	0	0.0117	2	1	0	NA	Enoyl-(Acyl carrier protein) reductase
Thorax	LOC112054644	NW_019863390.1	3	1	0	7.11e-09	6	1	0	NA	Src homology 2 domains
Thorax	LOC112049395	NW_019862971.1	10	1	0	5.68e-07	6	0.0327	1	NA	protein serine threonine kinase activity. It is involved in the biological process described with protein phosphorylation
Thorax	LOC112054323	NW_019863343.1	7	1	0	0.0166	1	1	0	NA	PRA1 family protein
Thorax	LOC112056251	NW_019863747.1	23	1	0	3.33e-08	6	0.189	0	polybromo	Bromo adjacent homology domain
Thorax	LOC112050198	NW_019863012.1	16	1	0	0.0118	2	1	0	NA	Glycosyl transferase family 8
Thorax	LOC112055740	NW_019862762.1	32	1	0	8.04e-07	4	1	0	NA	protein serine threonine kinase activity. It is involved in the biological process described with protein phosphorylation
Thorax	LOC112053451	NW_019863242.1	9	1	0	1.64e-08	8	1	0	NA	Trypsin-like serine protease
Thorax	LOC112049660	NW_019862756.1	13	1	0	0.0173	2	1	0	NA	Ubiquitin homologues
Thorax	LOC112044932	NW_019862820.1	4	1	0	0.0218	1	1	0	NA	NA
Thorax	LOC112051208	NW_019863068.1	15	1	0	0.000174	5	1	0	copd	Adaptor complexes medium subunit family
Thorax	LOC112053871	NW_019863290.1	25	1	0	4.47e-12	13	1	0	NA	Receptor family ligand binding region
Thorax	LOC112057930	NW_019862769.1	11	1	0	0.00611	3	1	0	GPAM	glycerol-3-phosphate O-acyltransferase activity
Thorax	LOC112049390	NW_019862970.1	9	1	0	0.017	1	1	0	rtGEF	RhoGEF domain
Thorax	LOC112058238	NW_019862773.1	4	1	0	0.0158	1	1	0	NA	Histone-like transcription factor (CBF/NF-Y) and archaeal histone
Thorax	LOC112047247	NW_019862753.1	10	1	0	0.000123	3	1	0	NA	EF-hand domain pair
Thorax	LOC112048097	NW_019862916.1	4	1	0	0.0343	1	1	0	NA	Fez1
Thorax	LOC112051774	NW_019863102.1	3	1	0	0.00266	3	1	0	NA	Ribosomal protein S7p/S5e
Thorax	LOC112051355	NW_019863077.1	11	1	0	0.000149	7	1	0	NA	Helicase conserved C-terminal domain
Thorax	LOC112053401	NW_019863238.1	9	1	0	0.0114	1	1	0	NA	Trypsin
Thorax	LOC112051955	NW_019863115.1	4	1	0	4.11e-12	10	1	0	MRPL43	structural constituent of ribosome
Thorax	LOC112050749	NW_019863040.1	7	1	0	6.18e-32	14	1	0	NA	Enoyl-CoA hydratase/isomerase
Thorax	LOC112051002	NW_019863056.1	15	1	0	1.51e-07	6	1	0	NA	dopachrome isomerase activity
Thorax	LOC112042982	NW_019862783.1	4	1	0	0.031	1	1	0	NA	DDE_Tnp_1-like zinc-ribbon
Thorax	LOC112052329	NW_019863141.1	11	1	0	4.39e-14	6	1	0	NA	Aldo/keto reductase family
Thorax	LOC112057144	NW_019864370.1	12	1	0	0.00182	4	1	0	NA	Glycosyl hydrolases family 15
Thorax	LOC112050079	NW_019863005.1	6	1	0	0.00416	3	1	0	NA	Rieske [2Fe-2S] domain
Thorax	LOC112052627	NW_019863164.1	10	1	0	0.0286	2	1	0	milt	Kinesin associated protein
Thorax	LOC112054427	NW_019862761.1	6	1	0	7.9e-06	6	1	0	NA	Intraflagellar transport complex B protein 46 C terminal
Thorax	LOC112050639	NW_019863035.1	4	1	0	0.03	2	1	0	NA	NA
Thorax	LOC112042859	NW_019862780.1	12	1	0	0.00532	2	1	0	NA	Aminotransferase class-III
Thorax	LOC112049003	NW_019862955.1	8	1	0	0.00025	4	1	0	NA	N-terminal region of Chorein or VPS13
Thorax	LOC112055925	NW_019863657.1	12	1	0	7.04e-13	7	1	0	Dip-C	manganese ion binding
Thorax	LOC112055541	NW_019863548.1	22	1	0	1.29e-21	9	1	0	NA	Ubiquitin protein ligase binding. It is involved in the biological process described with ubiquitin-dependent protein catabolic process
Thorax	LOC112056334	NW_019863777.1	3	1	0	0.033	1	1	0	NA	LEM3 (ligand-effect modulator 3) family / CDC50 family
Thorax	LOC112045468	NW_019862833.1	7	1	0	0.00406	4	1	0	NA	Eukaryotic translation initiation factor 2 alpha subunit
Thorax	LOC112045680	NW_019862838.1	4	1	0	0.00135	3	1	0	NA	Putative Phosphatase
Thorax	LOC112054719	NW_019863402.1	2	1	0	8.81e-06	8	1	0	Idh	Belongs to the isocitrate and isopropylmalate dehydrogenases family
Thorax	LOC112056134	NW_019863715.1	10	1	0	0.000218	4	1	0	NA	Lissencephaly type-1-like homology motif
Thorax	LOC112050846	NW_019863046.1	9	1	0	1.05e-20	8	1	0	NA	D-isomer specific 2-hydroxyacid dehydrogenase, catalytic domain
Thorax	LOC112043489	NW_019862791.1	3	1	0	3.39e-06	6	1	0	NA	NA
Thorax	LOC112045369	NW_019862830.1	6	1	0	0.0258	2	1	0	NA	Caspase domain
Thorax	LOC112046084	NW_019862847.1	4	1	0	0.0029	3	1	0	NA	Transcriptional regulator, SIX1, N-terminal SD domain
Thorax	LOC112056138	NW_019863716.1	3	1	0	1.73e-11	7	1	0	NA	Transcriptional regulator of RNA polII, SAGA, subunit
Thorax	LOC112055840	NW_019863632.1	7	1	0	0.000255	3	1	0	Nhe3	Sodium/hydrogen exchanger family
Thorax	LOC112053691	NW_019863272.1	3	1	0	0.000427	6	1	0	NA	2Fe-2S iron-sulfur cluster binding domain
Thorax	LOC112056106	NW_019863702.1	10	1	0	0.00616	1	1	0	NA	NA
Thorax	LOC112055045	NW_019863452.1	8	1	0	2.25e-28	10	1	0	NA	NEMP family
Thorax	LOC112049543	NW_019862977.1	10	1	0	7.66e-07	6	1	0	NA	Metal ion binding
Thorax	LOC112056935	NW_019864121.1	7	1	0	0.000157	5	1	0	NA	Zinc finger, C2H2 type
Thorax	LOC112054681	NW_019863395.1	6	1	0	0.0194	3	1	0	NA	Sodium:neurotransmitter symporter family
Thorax	LOC112047634	NW_019862899.1	11	1	0	0.000514	1	1	0	NA	WD domain, G-beta repeat
Thorax	LOC112051823	NW_019863106.1	9	1	0	0.000243	4	1	0	NA	Malate/L-lactate dehydrogenase
Thorax	LOC112049634	NW_019862982.1	3	1	0	0.00121	1	1	0	NA	Presenilin enhancer-2 subunit of gamma secretase
Thorax	LOC112052095	NW_019863124.1	9	1	0	0.00132	3	1	0	hk	HOOK protein
Thorax	LOC112050597	NW_019863031.1	6	1	0	0.00121	1	1	0	PAN2	Ubiquitin carboxyl-terminal hydrolase
Thorax	LOC112052282	NW_019863138.1	13	1	0	0.0376	1	1	0	mip120	Tesmin/TSO1-like CXC domain, cysteine-rich domain
Thorax	LOC112045802	NW_019862841.1	10	1	0	0.0074	4	1	0	NA	UDP-glucoronosyl and UDP-glucosyl transferase
Thorax	LOC112043046	NW_019862784.1	6	1	0	0.00313	1	1	0	NA	Glycosyl hydrolase family 1
Thorax	LOC112046960	NW_019862879.1	3	1	0	0.00349	1	1	0	NA	Got1/Sft2-like family
Thorax	LOC112043718	NW_019862795.1	8	1	0	0.0175	1	1	0	NA	Major royal jelly protein
Thorax	LOC112056241	NW_019863744.1	24	1	0	0.0335	1	1	0	NA	translational activator
Thorax	LOC112050694	NW_019863038.1	2	1	0	0.000425	1	1	0	NA	NA
Thorax	LOC112053762	NW_019863279.1	22	1	0	0.000529	5	1	0	NA	Involved in pyrimidine base degradation. Catalyzes the reduction of uracil and thymine
Thorax	LOC112054132	NW_019863321.1	8	1	0	0.0347	1	1	0	NA	ABC transporter transmembrane region
Thorax	LOC112045656	NW_019862837.1	42	1	0	5.42e-13	6	0.00117	1	NA	Filamin-type immunoglobulin domains
Thorax	LOC112050384	NW_019862756.1	13	1	0	0.00231	2	1	0	NA	Splicing factor 1 helix-hairpin domain
Thorax	LOC112055571	NW_019863550.1	3	1	0	0.0237	1	1	0	NA	NA
Thorax	LOC112054155	NW_019863325.1	16	1	0	1.46e-07	6	1	0	NA	NA
Thorax	LOC112051015	NW_019863056.1	5	1	0	0.00223	3	1	0	NA	NA
Thorax	LOC112050828	NW_019863045.1	11	1	0	6.24e-13	12	1	0	Gpdh	NAD-dependent glycerol-3-phosphate dehydrogenase N-terminus
Thorax	LOC112057004	NW_019864208.1	3	1	0	0.00405	3	1	0	NA	DUF3585
Thorax	LOC112055356	NW_019863506.1	9	1	0	2.35e-09	6	1	0	NA	Domain first found in the mice T locus (Brachyury) protein
Thorax	LOC112045934	NW_019862844.1	9	1	0	4.1e-06	7	1	0	dgt1	Potential DNA-binding domain
Thorax	LOC112055443	NW_019863524.1	2	1	0	0.000256	5	1	0	NA	NA
Thorax	LOC112054572	NW_019862761.1	5	1	0	0.00438	1	1	0	Tbp-1	It is involved in the biological process described with protein catabolic process
Thorax	LOC112056569	NW_019863883.1	7	1	0	0.000563	5	1	0	NA	TRAM domain
Thorax	LOC112051014	NW_019863056.1	4	1	0	0.000931	1	1	0	NA	NA
Thorax	LOC112049700	NW_019862985.1	3	1	0	5.67e-05	4	1	0	NA	Sugar (and other) transporter
Thorax	LOC112055328	NW_019863501.1	6	1	0	1.12e-07	6	1	0	Cpap3-b	Chitin-binding domain type 2
Thorax	LOC112049727	NW_019862987.1	2	1	0	0.0396	2	1	0	NA	A Receptor for Ubiquitination Targets
Thorax	LOC112056176	NW_019863728.1	9	1	0	2.65e-08	6	1	0	Upf1	AAA domain
Thorax	LOC112051716	NW_019863099.1	9	1	0	0.0132	2	1	0	NA	Acyl-CoA dehydrogenase, N-terminal domain
Thorax	LOC112047290	NW_019862887.1	3	1	0	0.0437	1	1	0	pck	PMP-22/EMP/MP20/Claudin tight junction
Thorax	LOC112056078	NW_019863697.1	7	1	0	0.000262	2	1	0	NA	Thioredoxin-like [2Fe-2S] ferredoxin
Thorax	LOC112044041	NW_019862750.1	3	1	0	0.0134	1	1	0	NA	SH3 domain-binding protein 5 (SH3BP5)
Thorax	LOC112056486	NW_019863843.1	3	1	0	0.00186	4	1	0	Tapdelta	Translocon-associated protein, delta subunit precursor (TRAP-delta)
Thorax	LOC112047481	NW_019862894.1	4	1	0	2.58e-08	4	1	0	NA	Rtf2 RING-finger
Thorax	LOC112056580	NW_019863888.1	10	1	0	0.015	1	1	0	NA	NA
Thorax	LOC112043167	NW_019862786.1	9	1	0	0.0181	2	1	0	NA	Transmembrane protein 55A
Thorax	LOC112056437	NW_019863821.1	5	1	0	0.00155	2	1	0	mal	Sulfurates the molybdenum cofactor. Sulfation of molybdenum is essential for xanthine dehydrogenase (XDH) and aldehyde oxidase (ADO) enzymes in which molybdenum cofactor is liganded by 1 oxygen and 1 sulfur atom in active form
Thorax	LOC112058196	NW_019862772.1	3	1	0	0.00447	2	1	0	NA	Pex2 / Pex12 amino terminal region
Thorax	LOC112053270	NW_019863223.1	9	1	0	0.00171	1	1	0	NA	cell differentiation
Thorax	LOC112055092	NW_019863458.1	9	1	0	0.0123	1	1	0	26-29-p	Cathepsin propeptide inhibitor domain (I29)
Thorax	LOC112052539	NW_019863155.1	3	1	0	0.043	2	1	0	NA	Zinc finger, C2H2 type
Thorax	LOC112053614	NW_019862760.1	15	1	0	2.31e-10	11	1	0	NA	Peptidase family M41
Thorax	LOC112056030	NW_019863688.1	5	1	0	0.00911	1	1	0	NA	zinc finger
Thorax	LOC112044270	NW_019862806.1	17	1	0	0.0335	1	1	0	NA	RNA binding activity-knot of a chromodomain
Thorax	LOC112049020	NW_019862955.1	8	1	0	0.00166	1	1	0	Vinc	Vinculin family
Thorax	LOC112052400	NW_019863145.1	6	1	0	0.000213	8	1	0	NA	Enoyl-CoA hydratase/isomerase
Thorax	LOC112048030	NW_019862913.1	7	1	0	2.55e-10	7	1	0	NA	SET (Su(var)3-9, Enhancer-of-zeste, Trithorax) domain
Thorax	LOC112050173	NW_019863009.1	6	1	0	0.00106	3	1	0	Cpap3-e	Chitin-binding domain type 2
Thorax	LOC112052335	NW_019863141.1	7	1	0	4.72e-07	6	1	0	NA	Aldo/keto reductase family
Thorax	LOC112047767	NW_019862904.1	10	1	0	0.0109	3	0.47	0	snRNP70K	U1 small nuclear ribonucleoprotein of 70kDa MW N terminal
Thorax	LOC112055884	NW_019863649.1	9	1	0	2.93e-05	7	1	0	Synd	Src homology 3 domains
Thorax	LOC112047274	NW_019862886.1	25	1	0	0.0058	4	1	0	Sap-r	Saposin (B) Domains
Thorax	LOC112047979	NW_019862910.1	6	1	0	0.0283	1	1	0	NA	CRAL/TRIO domain
Thorax	LOC112055862	NW_019863639.1	4	1	0	4.13e-05	6	1	0	NA	NA
Thorax	LOC112053538	NW_019863251.1	6	1	0	0.0299	1	1	0	NA	NA
Thorax	LOC112057873	NW_019862768.1	4	1	0	0.000902	2	1	0	NA	NA
Thorax	LOC112053212	NW_019863216.1	16	1	0	0.00888	1	1	0	NA	Diacylglycerol kinase accessory domain (presumed)
Thorax	LOC112051515	NW_019863086.1	4	1	0	0.0166	1	1	0	NA	Insect cuticle protein
Thorax	LOC112049677	NW_019862984.1	11	1	0	0.000981	4	1	0	NA	Major Facilitator Superfamily
Thorax	LOC112055397	NW_019863514.1	16	1	0	0.000375	3	1	0	TER94	Cell division protein 48 (CDC48) domain 2
Thorax	LOC112056868	NW_019864039.1	8	1	0	2.67e-17	8	0.00701	1	NA	NA
Thorax	LOC112047225	NW_019862884.1	3	1	0	0.005	1	1	0	TRAPPC6B	ER to Golgi vesicle-mediated transport
Thorax	LOC112048157	NW_019862918.1	2	1	0	0.00367	4	1	0	NA	NA
Thorax	LOC112043309	NW_019862788.1	11	1	0	0.02	2	1	0	NA	NA
Thorax	LOC112056060	NW_019863695.1	6	1	0	0.0229	1	1	0	NA	Protein kinase C conserved region 2 (CalB)
Thorax	LOC112056260	NW_019863749.1	10	1	0	0.025	1	1	0	eIF3-S9	component of the eukaryotic translation initiation factor 3 (eIF-3) complex, which is involved in protein synthesis
Thorax	LOC112047221	NW_019862884.1	15	1	0	0.00146	1	1	0	NA	transferase activity, transferring acyl groups
Thorax	LOC112050112	NW_019863005.1	3	1	0	0.00282	4	1	0	NA	tRNA (Guanine-1)-methyltransferase
Thorax	LOC112051694	NW_019863098.1	18	1	0	0.000413	4	1	0	Chro	Chromatin organization modifier domain
Thorax	LOC112049188	NW_019862962.1	3	1	0	0.0466	1	1	0	NA	NA
Thorax	LOC112056332	NW_019863777.1	12	1	0	2.4e-16	11	1	0	Rnp4F	RNA recognition motif
Thorax	LOC112053547	NW_019863252.1	8	1	0	0.000729	4	1	0	SRPN12	SERine Proteinase INhibitors
Thorax	LOC112054019	NW_019863306.1	3	1	0	0.0333	1	1	0	NA	huntingtin interacting protein K
Thorax	LOC112058257	NW_019862773.1	9	1	0	0.0017	3	1	0	NA	Starch binding domain
Thorax	LOC112048434	NW_019862930.1	4	1	0	0.0313	1	1	0	NA	B-Box C-terminal domain
Thorax	LOC112043464	NW_019862791.1	3	1	0	0.000516	2	1	0	NA	Ankyrin repeat
Thorax	LOC112051409	NW_019863081.1	2	1	0	1.56e-06	4	1	0	MKP-4	Dual specificity phosphatase, catalytic domain
Thorax	LOC112049536	NW_019862977.1	15	1	0	7.02e-25	9	1	0	NA	NA
Thorax	LOC112047915	NW_019862754.1	4	1	0	2.16e-09	6	1	0	NA	Selenoprotein SelK_SelG
Thorax	LOC112043787	NW_019862797.1	4	1	0	9.98e-12	9	1	0	NA	NA
Thorax	LOC112043252	NW_019862787.1	12	1	0	0.000312	5	1	0	NA	N-terminal domain of NEFA-interacting nuclear protein NIP30
Thorax	LOC112043933	NW_019862800.1	5	1	0	2e-09	6	1	0	mei-9	endonuclease activity. It is involved in the biological process described with DNA repair
Thorax	LOC112055155	NW_019863467.1	3	1	0	0.00484	4	1	0	NA	NA
Thorax	LOC112046747	NW_019862869.1	8	1	0	3.34e-08	7	1	0	NA	Major Facilitator Superfamily
Thorax	LOC112057166	NW_019862764.1	7	1	0	0.000142	3	1	0	NA	rRNA biogenesis protein RRP36
Thorax	LOC112048626	NW_019862937.1	4	1	0	0.000929	2	1	0	NA	Pex2 / Pex12 amino terminal region
Thorax	LOC112056355	NW_019863786.1	10	1	0	0.0118	3	1	0	NA	NA
Thorax	LOC112054351	NW_019862761.1	5	1	0	0.0354	1	1	0	Calx	Belongs to the Ca(2 ) cation antiporter (CaCA) (TC 2.A.19) family
Thorax	LOC112050570	NW_019863030.1	5	1	0	0.0104	3	1	0	NA	MobA-like NTP transferase domain
Thorax	LOC112047488	NW_019862894.1	2	1	0	0.0223	1	1	0	NA	Transcription initiation factor TFIID
Thorax	LOC112046258	NW_019862852.1	7	1	0	0.00219	2	1	0	NA	Spaetzle
Thorax	LOC112056215	NW_019863736.1	4	1	0	0.00668	2	1	0	NA	BRO1-like domain
Thorax	LOC112046516	NW_019862752.1	4	1	0	0.0338	1	1	0	NA	Uncharacterized coiled-coil protein (DUF2353)
Thorax	LOC112051559	NW_019862758.1	7	1	0	0.0237	2	1	0	NA	Protein N-terminal asparagine amidohydrolase
Thorax	LOC112047068	NW_019862881.1	4	1	0	0.0428	1	1	0	NA	NA
Thorax	LOC112042857	NW_019862749.1	6	1	0	0.0254	1	1	0	NA	Haemolymph juvenile hormone binding protein (JHBP)
Thorax	LOC112056307	NW_019863764.1	2	1	0	0.0176	1	1	0	NA	Regulator of Ty1 transposition protein 107 BRCT domain
Thorax	LOC112046844	NW_019862873.1	6	1	0	5.12e-14	6	1	0	NA	poly(A)+ mRNA export from nucleus
Thorax	LOC112044812	NW_019862818.1	2	1	0	0.0138	2	1	0	NA	Ecdysteroid kinase
Thorax	LOC112054664	NW_019863391.1	4	1	0	1.74e-10	10	1	0	NA	otic vesicle formation
Thorax	LOC112048819	NW_019862946.1	4	1	0	0.0477	1	1	0	aph-1	Aph-1 protein
Thorax	LOC112054947	NW_019862761.1	3	1	0	0.0104	3	1	0	NA	NA
Thorax	LOC112052234	NW_019863135.1	4	1	0	0.000688	2	1	0	NA	NA
Thorax	LOC112053881	NW_019862760.1	8	1	0	4.82e-13	8	1	0	NA	NA
Thorax	LOC112056949	NW_019864132.1	4	1	0	2.24e-13	6	1	0	NA	U11-48K-like CHHC zinc finger
Thorax	LOC112054136	NW_019863322.1	3	1	0	0.0246	1	1	0	NA	NA
Thorax	LOC112045981	NW_019862845.1	14	1	0	0.0023	7	1	0	NA	Trypsin-like serine protease
Thorax	LOC112056870	NW_019864040.1	8	1	0	1.47e-58	6	1	0	NA	Histidine phosphatase superfamily (branch 2)
Thorax	LOC112055265	NW_019863485.1	3	1	0	0.0421	1	1	0	NA	PGAP1-like protein
Thorax	LOC112056174	NW_019863727.1	12	1	0	1.94e-05	3	1	0	NA	high mobility group
Thorax	LOC112048398	NW_019862929.1	7	1	0	1.55e-06	9	1	0	sqh	EF-hand, calcium binding motif
Thorax	LOC112054897	NW_019863429.1	11	1	0	8.04e-15	6	1	0	NA	Glycosyl hydrolase family 1
Thorax	LOC112048859	NW_019862948.1	6	1	0	0.00445	2	1	0	NA	zinc ion binding. It is involved in the biological process described with transcription, DNA-templated
Thorax	LOC112049276	NW_019862966.1	5	1	0	0.0241	1	1	0	Dsp1	High mobility group
Thorax	LOC112048823	NW_019862755.1	7	1	0	0.000236	8	1	0	NA	chitin binding. It is involved in the biological process described with chitin metabolic process
Thorax	LOC112054588	NW_019863380.1	39	1	0	1.55e-23	10	0.854	0	alpha-Spec	Ca2+ insensitive EF hand
Thorax	LOC112057433	NW_019865439.1	2	1	0	0.0466	1	1	0	NA	NA
Thorax	LOC112057332	NW_019864920.1	5	1	0	0.0143	2	1	0	NA	NA
Thorax	LOC112050102	NW_019863005.1	8	1	0	0.000436	1	1	0	Snr1	SNF5 / SMARCB1 / INI1
Thorax	LOC112055806	NW_019862762.1	6	1	0	0.0204	1	1	0	pont	Proposed core component of the chromatin remodeling Ino80 complex which is involved in transcriptional regulation, DNA replication and probably DNA repair
Thorax	LOC112049890	NW_019862996.1	7	1	0	0.000395	4	1	0	NA	Zinc finger, C2H2 type
Thorax	LOC112054656	NW_019863390.1	4	1	0	1.08e-06	6	1	0	NA	Glutathione S-transferase, C-terminal domain
Thorax	LOC112045646	NW_019862837.1	14	1	0	2.08e-05	8	1	0	NA	Filamin-type immunoglobulin domains
Thorax	LOC112052989	NW_019863194.1	8	1	0	8.64e-08	8	1	0	NA	Zona pellucida (ZP) domain
Thorax	LOC112049512	NW_019862976.1	12	1	0	1.67e-07	3	1	0	NA	Phosphatidylinositol-4-phosphate 5-Kinase
Thorax	LOC112051279	NW_019863071.1	27	1	0	0.0113	3	0.0567	0	Zn72D	Zinc ion binding
Thorax	LOC112055416	NW_019863520.1	9	1	0	0.0141	2	1	0	brm	It is involved in the biological process described with regulation of transcription, DNA-templated
Thorax	LOC112051702	NW_019863098.1	5	1	0	0.00747	1	1	0	NA	NUDIX domain
Thorax	LOC112047070	NW_019862881.1	15	1	0	0.00545	2	1	0	NA	Elongation factor Tu GTP binding domain
Thorax	LOC112055395	NW_019863513.1	9	1	0	8.89e-08	8	1	0	NA	Vesicle associated protein
Thorax	LOC112052306	NW_019863138.1	9	1	0	0.000396	5	1	0	CSN4	motif in proteasome subunits, Int-6, Nip-1 and TRIP-15
Thorax	LOC112047656	NW_019862900.1	15	1	0	0.0306	1	1	0	NA	Transglutaminase/protease-like homologues
Thorax	LOC112052067	NW_019863122.1	4	1	0	0.00366	3	1	0	NA	SHS2 domain found in N terminus of Rpb7p/Rpc25p/MJ0397
Thorax	LOC112052339	NW_019863141.1	4	1	0	6.58e-09	10	1	0	NA	NA
Thorax	LOC112057083	NW_019864292.1	4	1	0	0.00501	2	1	0	NA	zinc finger
Thorax	LOC112055016	NW_019863448.1	5	1	0	2.4e-07	10	1	0	NA	Eukaryotic porin
Thorax	LOC112052767	NW_019863173.1	7	1	0	0.0269	2	1	0	NA	NA
Thorax	LOC112044723	NW_019862816.1	7	1	0	0.0162	1	1	0	l(2)09851	Histone-binding protein RBBP4 or subunit C of CAF1 complex
Thorax	LOC112050897	NW_019863049.1	4	1	0	0.0163	2	1	0	NA	NA
Thorax	LOC112051764	NW_019862758.1	6	1	0	1e-09	7	1	0	Ppt1	Palmitoyl protein thioesterase
Thorax	LOC112058083	NW_019862748.1	7	1	0	3.41e-09	7	1	0	NA	Protein tyrosine kinase
Thorax	LOC112053802	NW_019863283.1	9	1	0	6.29e-20	12	1	0	NA	Cytochrome P450
Thorax	LOC112050179	NW_019863009.1	11	1	0	0.0225	2	1	0	NA	Src homology 3 domains
Thorax	LOC112051116	NW_019863064.1	7	1	0	0.00487	1	1	0	Fer1HCH	Stores iron in a soluble, non-toxic, readily available form. Important for iron homeostasis. Iron is taken up in the ferrous form and deposited as ferric hydroxides after oxidation
Thorax	LOC112051479	NW_019863084.1	7	1	0	0.000192	4	1	0	NA	KR domain
Thorax	LOC112055627	NW_019863567.1	9	1	0	0.00772	1	1	0	NA	ABC transporter
Thorax	LOC112055826	NW_019863625.1	12	1	0	5.36e-05	2	1	0	NA	C-type lectin (CTL) or carbohydrate-recognition domain (CRD)
Thorax	LOC112055603	NW_019863559.1	8	1	0	1.99e-08	7	1	0	DAAM	binding. It is involved in the biological process described with actin cytoskeleton organization
Thorax	LOC112047443	NW_019862893.1	8	1	0	0.0185	2	1	0	NA	E3 ubiquitin-protein ligase that mediates ubiquitination and subsequent proteasomal degradation of target proteins. E3 ubiquitin ligases accept ubiquitin from an E2 ubiquitin- conjugating enzyme in the form of a thioester and then directly transfers the ubiquitin to targeted substrates
Thorax	LOC112053645	NW_019862760.1	3	1	0	0.00842	3	1	0	NA	Scavenger mRNA decapping enzyme C-term binding
Thorax	LOC112043853	NW_019862799.1	13	1	0	0.00107	1	1	0	NA	occurring C-terminal to leucine-rich repeats
Thorax	LOC112055263	NW_019863485.1	11	1	0	0.000685	5	1	0	PPO1	Common central domain of tyrosinase
Thorax	LOC112052960	NW_019862759.1	10	1	0	0.0436	1	1	0	RpIII128	DNA-dependent RNA polymerase catalyzes the transcription of DNA into RNA using the four ribonucleoside triphosphates as substrates
Thorax	LOC112052293	NW_019863138.1	6	1	0	2.81e-06	3	1	0	Obp73a	odorant binding
Thorax	LOC112054088	NW_019863315.1	7	1	0	9.14e-20	6	1	0	NA	MYND finger
Thorax	LOC112044286	NW_019862750.1	5	1	0	0.000659	3	1	0	Gas41	YEATS family
Thorax	LOC112053847	NW_019863288.1	25	1	0	0.0112	1	1	0	wupA	Troponin
Thorax	LOC112043477	NW_019862791.1	7	1	0	1.94e-06	6	1	0	NA	Larval cuticle protein
Thorax	LOC112056339	NW_019863781.1	10	1	0	0.00252	2	1	0	NA	RhoGEF domain
Thorax	LOC112047442	NW_019862893.1	4	1	0	0.000273	6	1	0	RpL14	Ribosomal protein L14
Thorax	LOC112047423	NW_019862892.1	16	1	0	0.00111	4	0.93	0	NA	Dipeptidyl peptidase IV (DPP IV) N-terminal region
Thorax	LOC112051476	NW_019863084.1	6	1	0	0.000176	2	1	0	NA	TIP41-like family
Thorax	LOC112051143	NW_019863065.1	14	1	0	0.0354	1	1	0	NA	Ankyrin repeats (many copies)
Thorax	LOC112052792	NW_019863176.1	3	1	0	0.00437	3	1	0	NA	Tho complex subunit 7
Thorax	LOC112045272	NW_019862827.1	10	1	0	0.0398	2	1	0	NA	N-terminal domain of galactosyltransferase
Thorax	LOC112055986	NW_019863674.1	4	1	0	8.23e-07	5	1	0	NA	zinc finger
Thorax	LOC112045818	NW_019862841.1	25	1	0	2.67e-20	10	0.00228	1	NA	Lissencephaly type-1-like homology motif
Thorax	LOC112049350	NW_019862968.1	5	1	0	0.00714	3	1	0	NA	Sodium / potassium ATPase beta chain
Thorax	LOC112050549	NW_019862748.1	5	1	0	2.69e-06	5	1	0	fln	NA
Thorax	LOC112045066	NW_019862823.1	15	1	0	0.0439	1	1	0	NA	ABC-2 type transporter
Thorax	LOC112047209	NW_019862884.1	10	1	0	0.00745	1	1	0	NA	MOSC domain
Thorax	LOC112055061	NW_019863453.1	13	1	0	0.000103	4	1	0	tral	Scd6-like Sm domain
Thorax	LOC112044828	NW_019862818.1	5	1	0	0.00258	3	1	0	NA	Immunoglobulin
Thorax	LOC112044762	NW_019862817.1	7	1	0	0.00076	5	1	0	NA	WW domain
Thorax	LOC112050757	NW_019863041.1	7	1	0	0.000325	2	1	0	NA	RNA recognition motif
Thorax	LOC112049126	NW_019862960.1	19	1	0	0.00634	3	1	0	NA	Repeat of unknown function (DUF1136)
Thorax	LOC112050514	NW_019862756.1	12	1	0	1.54e-05	3	1	0	NA	Sugar (and other) transporter
Thorax	LOC112054298	NW_019863339.1	4	1	0	0.000104	3	0.886	0	Nufip	Metal ion binding
Thorax	LOC112052842	NW_019863180.1	16	1	0	0.000668	2	1	0	NA	Rho guanyl-nucleotide exchange factor activity. It is involved in the biological process described with
Thorax	LOC112047371	NW_019862890.1	12	1	0	8.59e-05	3	1	0	pix	4Fe-4S binding domain
Thorax	LOC112042909	NW_019862749.1	6	1	0	0.00205	4	0.272	0	RpS8	Ribosomal protein S8e
Thorax	LOC112054222	NW_019863330.1	6	1	0	6.62e-06	10	1	0	NA	Coiled-coil domain-containing protein 124
Thorax	LOC112051673	NW_019863096.1	11	1	0	5.93e-06	2	1	0	NA	Neurotransmitter-gated ion-channel transmembrane region
Thorax	LOC112047743	NW_019862903.1	15	1	0	0.000151	3	1	0	Fas3	coreceptor-mediated virion attachment to host cell
Thorax	LOC112054899	NW_019863429.1	8	1	0	6.3e-09	6	1	0	NA	NA
Thorax	LOC112045257	NW_019862827.1	12	1	0	3.16e-08	5	1	0	NA	Dihydrolipoyllysine-residue acetyltransferase activity. It is involved in the biological process described with pyruvate metabolic process
Thorax	LOC112056694	NW_019863946.1	12	1	0	6.22e-05	8	1	0	sog	von Willebrand factor type C domain
Thorax	LOC112050853	NW_019863046.1	2	1	0	4.76e-12	8	1	0	NA	It is involved in the biological process described with cell redox homeostasis
Thorax	LOC112046145	NW_019862849.1	18	1	0	0.00091	2	1	0	NA	Elongation factor Tu GTP binding domain
Thorax	LOC112056547	NW_019862763.1	11	1	0	0.0368	1	1	0	NA	regulation of kinetochore assembly
Thorax	LOC112052541	NW_019863155.1	4	1	0	0.0316	1	1	0	NA	Chromosome 16 open reading frame 87
Thorax	LOC112051322	NW_019863075.1	8	1	0	0.0337	1	1	0	NA	Dual specificity phosphatase, catalytic domain
Thorax	LOC112057877	NW_019862768.1	5	1	0	0.0176	1	1	0	Est-6	Carboxylesterase family
Thorax	LOC112050844	NW_019863046.1	25	1	0	1.13e-21	8	1	0	NA	It is involved in the biological process described with cholesterol transport
Thorax	LOC112048613	NW_019862937.1	7	1	0	0.0149	2	1	0	NA	DNA binding
Thorax	LOC112054102	NW_019863319.1	6	1	0	0.00501	1	1	0	NA	16S rRNA methyltransferase RsmB/F
Thorax	LOC112046511	NW_019862859.1	12	1	0	0.0137	4	1	0	NA	NA
Thorax	LOC112056436	NW_019863819.1	9	1	0	1.15e-09	7	1	0	NA	NA
Thorax	LOC112045914	NW_019862843.1	12	1	0	3.01e-11	10	1	0	NA	STAS domain
Thorax	LOC112052130	NW_019863128.1	9	1	0	1.28e-09	9	1	0	NA	NA
Thorax	LOC112046846	NW_019862873.1	15	1	0	8.2e-05	5	1	0	NA	NA
Thorax	LOC112049057	NW_019862957.1	7	1	0	0.0474	1	1	0	NA	Protein of unknown function, DUF255
Thorax	LOC112053234	NW_019863219.1	7	1	0	9.18e-08	5	1	0	NA	Domain in the RNA-binding Lupus La protein; unknown function
Thorax	LOC112043951	NW_019862800.1	8	1	0	0.000501	5	1	0	NA	Fatty acid desaturase
Thorax	LOC112057849	NW_019862767.1	16	1	0	0.00322	3	1	0	NA	Helicase
Thorax	LOC112048785	NW_019862945.1	3	1	0	3.62e-11	12	1	0	NA	identical protein binding
Thorax	LOC112052914	NW_019863186.1	16	1	0	2.57e-33	12	1	0	NA	NA
Thorax	LOC112048277	NW_019862923.1	6	1	0	0.000291	4	1	0	NA	Insect cuticle protein
Thorax	LOC112045808	NW_019862841.1	8	1	0	0.0123	1	0.286	0	NA	A Receptor for Ubiquitination Targets
Thorax	LOC112055912	NW_019863655.1	2	1	0	0.000756	5	1	0	NA	NA
Thorax	LOC112044891	NW_019862819.1	11	1	0	3.77e-09	8	1	0	NA	Belongs to the SNF7 family
Thorax	LOC112052727	NW_019863171.1	4	1	0	0.000924	5	1	0	NA	Prokaryotic RING finger family 4
Thorax	LOC112054270	NW_019863335.1	7	1	0	0.0215	1	1	0	DNApol-eta	impB/mucB/samB family
Thorax	LOC112057686	NW_019862765.1	11	1	0	0.0441	1	1	0	NA	eIF4-gamma/eIF5/eIF2-epsilon
Thorax	LOC112043276	NW_019862788.1	12	1	0	0.0228	2	1	0	nct	Nicastrin
Thorax	LOC112053719	NW_019863276.1	6	1	0	1.95e-05	3	1	0	NA	NA
Thorax	LOC112056816	NW_019863998.1	22	1	0	0.0131	1	1	0	NA	NA
Thorax	LOC112052764	NW_019863173.1	5	1	0	0.000133	3	1	0	NA	It is involved in the biological process described with cell redox homeostasis
Thorax	LOC112050911	NW_019863050.1	5	1	0	0.00135	4	1	0	NA	Domain in Tre-2, BUB2p, and Cdc16p. Probable Rab-GAPs.
Thorax	LOC112049975	NW_019863000.1	11	1	0	0.0452	1	1	0	NA	GTPase-activator protein for Rho-like GTPases
Thorax	LOC112056534	NW_019863866.1	22	1	0	0.00091	3	2.5e-05	3	enc	nucleic acid binding
Thorax	LOC112048214	NW_019862754.1	5	1	0	0.00502	5	1	0	TPX5	Redoxin
Thorax	LOC112057192	NW_019864488.1	3	1	0	0.00709	2	1	0	NA	NADH-ubiquinone oxidoreductase ASHI subunit (CI-ASHI or NDUFB8)
Thorax	LOC112058522	NW_019862778.1	13	1	0	0.0453	1	1	0	NA	Destroys radicals which are normally produced within the cells and which are toxic to biological systems
Thorax	LOC112056620	NW_019863909.1	3	1	0	0.00326	3	1	0	NA	Transcription activator MBF2
Thorax	LOC112052001	NW_019863118.1	24	1	0	9.8e-06	4	1	0	nahoda	Possible catecholamine-binding domain present in a variety of eukaryotic proteins.
Thorax	LOC112056120	NW_019863707.1	15	1	0	1.8e-10	8	0.187	0	SREBP	protein dimerization activity
Thorax	LOC112050077	NW_019863005.1	18	1	0	1.17e-16	9	1	0	NA	Integrin_B_tail
Thorax	LOC112056839	NW_019864020.1	11	1	0	0.0236	1	1	0	NA	Domain of unknown function (DUF1897)
Thorax	LOC112058416	NW_019862776.1	27	1	0	3.71e-11	6	1	0	NA	Vault protein inter-alpha-trypsin domain
Thorax	LOC112055444	NW_019863524.1	9	1	0	0.00033	6	1	0	NA	Enoyl-CoA hydratase/isomerase
Thorax	LOC112049678	NW_019862984.1	7	1	0	0.0388	1	1	0	NA	Major Facilitator Superfamily
Thorax	LOC112051465	NW_019863083.1	14	1	0	0.0489	1	1	0	sn	Fascin domain
Thorax	LOC112045946	NW_019862844.1	9	1	0	0.00438	1	1	0	NA	Nebulin repeat
Thorax	LOC112052084	NW_019863124.1	7	1	0	1.22e-13	10	1	0	Lam	Intermediate filament protein
Thorax	LOC112055983	NW_019863673.1	16	1	0	0.00297	2	1	0	NA	NA
Thorax	LOC112056257	NW_019863747.1	7	1	0	0.0361	1	1	0	NA	p21-C-terminal region-binding protein
Thorax	LOC112044713	NW_019862751.1	9	1	0	0.000746	3	1	0	Cka	Striatin family
Thorax	LOC112057925	NW_019862769.1	8	1	0	0.0424	1	1	0	coq3	O-methyltransferase that catalyzes the 2 O-methylation steps in the ubiquinone biosynthetic pathway
Thorax	LOC112049136	NW_019862960.1	2	1	0	1.83e-09	12	1	0	NA	Repeat of unknown function (DUF1136)
Thorax	LOC112055951	NW_019863664.1	8	1	0	0.000464	5	1	0	NA	Zinc finger, C2H2 type
Thorax	LOC112045027	NW_019862822.1	17	1	0	8.34e-34	10	1	0	NA	NHL repeat
Thorax	LOC112052746	NW_019863172.1	12	1	0	0.00339	2	1	0	NA	coiled-coil 1
Thorax	LOC112056937	NW_019862764.1	13	1	0	7.48e-05	4	1	0	NA	Alpha amylase, catalytic domain
Thorax	LOC112055784	NW_019863614.1	18	1	0	3.55e-06	5	1	0	NA	Dynamin, GTPase
Thorax	LOC112056262	NW_019862763.1	2	1	0	0.0177	2	1	0	Magi	Domain with 2 conserved Trp (W) residues
Thorax	LOC112046625	NW_019862864.1	18	1	0	0.00799	1	1	0	NA	Structural molecule activity. It is involved in the biological process described with cell adhesion
Thorax	LOC112045348	NW_019862829.1	17	1	0	0.000615	2	1	0	NA	Carbohydrate-binding module 48 (Isoamylase N-terminal domain)
Thorax	LOC112052988	NW_019862759.1	8	1	0	1.08e-06	8	1	0	NA	nucleic acid binding
Thorax	LOC112054477	NW_019863362.1	13	1	0	0.00164	3	1	0	NA	ERAP1-like C-terminal domain
Thorax	LOC112050351	NW_019862756.1	14	1	0	0.00282	3	0.00603	1	ALiX	BRO1-like domain
Thorax	LOC112043400	NW_019862790.1	4	1	0	0.00472	3	1	0	NA	Zinc-finger (CX5CX6HX5H) motif
Thorax	LOC112044922	NW_019862820.1	6	1	0	0.0367	1	1	0	NA	Wiskott Aldrich syndrome homology region 2
Thorax	LOC112044311	NW_019862806.1	13	1	0	0.0121	1	1	0	NA	HAT (Half-A-TPR) repeats
Thorax	LOC112054318	NW_019863343.1	37	1	0	8.03e-13	6	1	0	NA	Nuclear receptor coactivator 7
Thorax	LOC112049582	NW_019862980.1	23	1	0	0.00411	2	1	0	NA	Zinc finger, C2H2 type
Thorax	LOC112044303	NW_019862806.1	3	1	0	5.82e-11	8	1	0	NA	Domain with 2 conserved Trp (W) residues
Thorax	LOC112044854	NW_019862818.1	17	1	0	0.00642	1	1	0	NA	NA
Thorax	LOC112050515	NW_019863027.1	3	1	0	0.000893	4	1	0	mRpL12	Ribosomal protein L7/L12 dimerisation domain
Thorax	LOC112042926	NW_019862782.1	5	1	0	0.04	1	1	0	NA	Glutamine synthetase, catalytic domain
Thorax	LOC112047960	NW_019862910.1	7	1	0	4.12e-05	3	1	0	NA	Trypsin-like serine protease
Thorax	LOC112045056	NW_019862823.1	2	1	0	0.0475	1	1	0	NA	NA
Thorax	LOC112054235	NW_019863330.1	12	1	0	0.00514	1	1	0	TUBG1	Tubulin is the major constituent of microtubules. The gamma chain is found at microtubule organizing centers (MTOC) such as the spindle poles or the centrosome
Thorax	LOC112051132	NW_019863064.1	24	1	0	0.00231	4	1	0	eIF3-S10	RNA-binding component of the eukaryotic translation initiation factor 3 (eIF-3) complex, which is involved in protein synthesis of a specialized repertoire of mRNAs and, together with other initiation factors, stimulates binding of mRNA and methionyl-tRNAi to the 40S ribosome. The eIF-3 complex specifically targets and initiates translation of a subset of mRNAs involved in cell proliferation
Thorax	LOC112053104	NW_019863206.1	14	1	0	0.0135	2	1	0	NA	SET (Su(var)3-9, Enhancer-of-zeste, Trithorax) domain
Thorax	LOC112049097	NW_019862958.1	6	1	0	0.0335	1	1	0	NA	ALG11 mannosyltransferase N-terminus
Thorax	LOC112053528	NW_019863250.1	9	1	0	0.0114	1	1	0	NA	Citrate synthase, C-terminal domain
Thorax	LOC112054470	NW_019863361.1	5	1	0	0.00702	2	1	0	NA	Ribosomal protein S12/S23
Thorax	LOC112055023	NW_019863449.1	14	1	0	2.42e-10	10	1	0	NA	FGGY family of carbohydrate kinases, C-terminal domain
Thorax	LOC112053596	NW_019863259.1	28	1	0	9.14e-08	8	1	0	NA	copulation
Thorax	LOC112047804	NW_019862904.1	7	1	0	4.86e-08	9	1	0	NA	Phosphotransferase enzyme family
Thorax	LOC112048866	NW_019862948.1	35	1	0	0.0177	1	1	0	NA	Nucleoporin autopeptidase
Thorax	LOC112046502	NW_019862859.1	15	1	0	0.00232	4	1	0	NA	Aconitase family (aconitate hydratase)
Thorax	LOC112050790	NW_019863043.1	6	1	0	0.019	1	1	0	kin17	Domain of Kin17 curved DNA-binding protein
Thorax	LOC112043930	NW_019862800.1	8	1	0	0.00219	3	1	0	NA	SERine Proteinase INhibitors
Thorax	LOC112050750	NW_019863040.1	3	1	0	0.000107	3	1	0	NA	Transmembrane protein 188
Thorax	LOC112056787	NW_019863982.1	8	1	0	0.0131	1	1	0	CYP301A1	Oxidoreductase activity, acting on paired donors, with incorporation or reduction of molecular oxygen
Thorax	LOC112044805	NW_019862817.1	10	1	0	0.0429	1	1	0	DMAP1	SANT/Myb-like domain of DAMP1
Thorax	LOC112056640	NW_019863920.1	5	1	0	0.00214	2	1	0	NA	Aldose 1-epimerase
Thorax	LOC112056840	NW_019864020.1	9	1	0	6.22e-06	8	1	0	NA	NA
Thorax	LOC112046370	NW_019862856.1	11	1	0	4.85e-06	4	1	0	Cctgamma	TCP-1/cpn60 chaperonin family
Thorax	LOC112054931	NW_019862761.1	6	1	0	0.0066	1	1	0	Plip	phosphatase activity. It is involved in the biological process described with protein dephosphorylation
[truncated: 12 more rows]
