# Supplementary material for: Alternative splicing in seasonal plasticity and the potential for adaptation to environmental change
Source: Nat Commun. 2022 Feb 8;13:755. doi: 10.1038/s41467-022-28306-8 (PMC8825856; doi:10.1038/s41467-022-28306-8)
Supplement: Supplementary file 7 — Supplementary Data 3 [file 41467_2022_28306_MOESM7_ESM.xlsx]

## Sheet: SupplementaryData3
# Supplementary Data 3. Differentially expressed genes between seasons, among families and among season x family interaction (SxF) by edgeR in the abdomen and thorax. Benjamin-Hochberg adjusted p-values (FDR) are reported for the main effects and interaction terms of quasi-likelihood F-tests for each gene.
Tissue	GeneID	Season_FDR	Family_FDR	SxF_FDR	Name	Function
Abdomen	LOC112055661	6.23e-31	0.000198	0.794	NA	NA
Abdomen	LOC112050601	1.05e-29	0.00695	1	NA	Structural constituent of cuticle
Abdomen	LOC112047321	4.56e-27	0.000156	0.825	cry2	FAD binding domain of DNA photolyase
Abdomen	LOC112056099	1.09e-26	0.215	1	NA	NA
Abdomen	LOC112054092	1.19e-26	1.9e-05	1	NA	Insect cuticle protein
Abdomen	LOC112049779	1.56e-26	2.82e-07	1	CPR32	Insect cuticle protein
Abdomen	LOC112045483	1.73e-26	0.0151	1	NA	Insect cuticle protein
Abdomen	LOC112047536	1.15e-25	0.014	1	NA	NA
Abdomen	LOC112043848	1.22e-25	0.0175	0.957	NA	NA
Abdomen	LOC112046429	1.47e-25	0.264	1	NA	Belongs to the AAA ATPase family
Abdomen	LOC112052167	1.47e-25	0.0343	1	NA	Ubiquitin homologues
Abdomen	LOC112050467	2e-25	3.23e-05	1	NA	Single domain von Willebrand factor type C
Abdomen	LOC112049029	2.26e-25	0.000126	1	NA	NA
Abdomen	LOC112048759	5.02e-25	0.000273	1	NA	Single domain von Willebrand factor type C
Abdomen	LOC112055860	5.02e-25	0.000197	0.935	NA	NA
Abdomen	LOC112050983	7.7e-25	0.000455	1	NA	Insect cuticle protein
Abdomen	LOC112050828	9.37e-25	5.53e-05	1	Gpdh	NAD-dependent glycerol-3-phosphate dehydrogenase N-terminus
Abdomen	LOC112043721	2.49e-24	2.97e-05	1	NA	Chitin binding Peritrophin-A domain
Abdomen	LOC112044105	3.15e-24	0.00308	1	NA	NA
Abdomen	LOC112046994	4.41e-24	0.00531	1	NA	NA
Abdomen	LOC112047434	5.65e-24	0.104	1	NA	Type III restriction enzyme, res subunit
Abdomen	LOC112047405	7.52e-24	7.07e-08	1	Spo11	Type IIB DNA topoisomerase
Abdomen	LOC112049035	1.55e-23	0.753	1	NA	Insect pheromone-binding family, A10/OS-D
Abdomen	LOC112058027	1.55e-23	0.000776	1	NA	NA
Abdomen	LOC112054088	2.06e-23	4.17e-08	0.31	NA	MYND finger
Abdomen	LOC112054540	2.83e-23	3.11e-05	1	NA	Structural constituent of cuticle
Abdomen	LOC112049658	2.98e-23	0.0195	1	NA	Chitinase A, N-terminal domain
Abdomen	LOC112045277	3.14e-23	9.4e-10	1	NA	Dual specificity phosphatase, catalytic domain
Abdomen	LOC112052849	3.16e-23	0.0203	0.976	NA	Thrombospondin type 1 repeats
Abdomen	LOC112053916	4.31e-23	0.0678	1	NA	NA
Abdomen	LOC112045481	4.7e-23	8.3e-06	1	CPR59	Insect cuticle protein
Abdomen	LOC112051821	5.54e-23	1.92e-08	1	Nhe2	Sodium/hydrogen exchanger family
Abdomen	LOC112049075	9.88e-23	0.521	1	NA	Belongs to the AB hydrolase superfamily. Lipase family
Abdomen	LOC112058498	9.88e-23	0.0021	1	NA	Sodium:dicarboxylate symporter family
Abdomen	LOC112044606	1.24e-22	0.062	1	NA	ATPase family associated with various cellular activities (AAA)
Abdomen	LOC112046995	1.95e-22	0.00756	1	NA	NA
Abdomen	LOC112049799	2.1e-22	8.72e-06	1	NA	cornified envelope assembly
Abdomen	LOC112057687	2.79e-22	5.21e-06	1	NA	NA
Abdomen	LOC112051403	3.99e-22	0.000887	1	NA	NA
Abdomen	LOC112046984	4.02e-22	0.00164	1	NA	NA
Abdomen	LOC112057899	4.16e-22	0.00518	1	Cht6	It is involved in the biological process described with carbohydrate metabolic process
Abdomen	LOC112043572	1.69e-21	0.000423	1	NA	Phospholipase A2
Abdomen	LOC112047938	1.79e-21	3.05e-09	1	Adk1	AAA domain
Abdomen	LOC112058436	3.1e-21	0.288	1	AChE-1	Carboxylesterase family
Abdomen	LOC112058029	3.89e-21	1.75e-06	1	NA	NA
Abdomen	LOC112054280	4.46e-21	0.000115	1	NA	Insect cuticle protein
Abdomen	LOC112048701	4.61e-21	1.87e-06	1	NA	Tetraspanin family
Abdomen	LOC112043849	4.67e-21	0.00228	1	NA	NA
Abdomen	LOC112043704	6.82e-21	0.00056	1	NA	It is involved in the biological process described with intracellular signal transduction
Abdomen	LOC112045027	9.4e-21	1.36e-06	1	NA	NHL repeat
Abdomen	LOC112051143	1.23e-20	0.0211	1	NA	Ankyrin repeats (many copies)
Abdomen	LOC112047905	1.28e-20	0.000292	1	NA	Sugar (and other) transporter
Abdomen	LOC112051897	1.61e-20	8.39e-05	0.809	NA	Ring finger
Abdomen	LOC112044113	1.74e-20	0.000617	0.854	NA	Major Facilitator Superfamily
Abdomen	LOC112045605	1.74e-20	0.0207	0.991	alphaTry	Trypsin-like serine protease
Abdomen	LOC112043046	1.97e-20	3.09e-09	1	NA	Glycosyl hydrolase family 1
Abdomen	LOC112050977	3.14e-20	0.000915	1	NA	NA
Abdomen	LOC112054000	3.28e-20	0.00127	1	NA	Haem-NO-binding
Abdomen	LOC112054560	3.48e-20	0.00557	0.851	ken	Broad-Complex, Tramtrack and Bric a brac
Abdomen	LOC112050422	3.48e-20	0.00553	1	NA	Leucine rich repeat
Abdomen	LOC112045407	4.73e-20	1.24e-05	1	NA	Sugar (and other) transporter
Abdomen	LOC112045131	5.77e-20	4.77e-08	1	TpnCII	EF-hand domain
Abdomen	LOC112054157	6.05e-20	0.231	0.84	NA	Ubiquitin homologues
Abdomen	LOC112051790	6.6e-20	0.292	1	TpnCIIIa	troponin C
Abdomen	LOC112048355	6.6e-20	0.0012	0.776	NA	NA
Abdomen	LOC112048831	6.69e-20	6.93e-08	0.991	NA	NA
Abdomen	LOC112048989	7.08e-20	7.2e-06	0.97	NA	FAR-17a/AIG1-like protein
Abdomen	LOC112043847	7.79e-20	3.04e-05	1	NA	NA
Abdomen	LOC112046215	1.06e-19	1.05e-07	1	NA	RNA recognition motif. (a.k.a. RRM, RBD, or RNP domain)
Abdomen	LOC112058028	1.32e-19	0.000335	1	NA	NA
Abdomen	LOC112043322	1.41e-19	0.0259	1	Mmp1	Putative peptidoglycan binding domain
Abdomen	LOC112045966	2.18e-19	9.58e-05	1	NA	NA
Abdomen	LOC112051900	2.69e-19	0.00154	0.766	NA	NA
Abdomen	LOC112044094	3.25e-19	1.14e-06	1	NA	GNS1/SUR4 family
Abdomen	LOC112055838	3.46e-19	0.000553	0.903	NA	Sugar (and other) transporter
Abdomen	LOC112052639	3.47e-19	0.073	1	NA	NA
Abdomen	LOC112044357	3.69e-19	5.24e-05	0.4	NA	WD domain, G-beta repeat
Abdomen	LOC112047509	3.72e-19	0.118	1	NA	The proteasome is a multicatalytic proteinase complex which is characterized by its ability to cleave peptides with Arg, Phe, Tyr, Leu, and Glu adjacent to the leaving group at neutral or slightly basic pH
Abdomen	LOC112056584	4.05e-19	0.00542	0.567	NA	NA
Abdomen	LOC112047221	6.88e-19	0.197	1	NA	transferase activity, transferring acyl groups
Abdomen	LOC112051384	9.52e-19	0.0385	0.991	NA	Cytochrome P450
Abdomen	LOC112052039	1.09e-18	0.000336	0.748	sws	Phospholipase B that deacylates intracellular phosphatidylcholine (PtdCho), generating glycerophosphocholine (GroPtdCho). This deacylation occurs at both sn-2 and sn-1 positions of PtdCho. Its specific chemical modification by certain organophosphorus (OP) compounds leads to distal axonopathy. Plays a role in the signaling mechanism between neurons and glia that regulates glia wrapping during dev…
Abdomen	LOC112049246	1.09e-18	0.0537	0.974	NA	Protein tyrosine kinase
Abdomen	LOC112057975	1.1e-18	0.0505	1	NA	glycine rich nucleic binding domain
Abdomen	LOC112054520	1.1e-18	7.39e-06	1	NA	RTP801 C-terminal region
Abdomen	LOC112043829	1.14e-18	3.59e-08	1	NA	YqaJ-like viral recombinase domain
Abdomen	LOC112047382	1.24e-18	0.00338	1	NA	SMP-30/Gluconolaconase/LRE-like region
Abdomen	LOC112054998	1.76e-18	0.0049	0.996	NA	Enzyme regulator activity. It is involved in the biological process described with regulation of protein catabolic process
Abdomen	LOC112043842	1.76e-18	0.654	1	NA	G-protein coupled receptor activity. It is involved in the biological process described with G-protein coupled receptor signaling pathway
Abdomen	LOC112058329	2.08e-18	0.0287	1	NA	NA
Abdomen	LOC112046024	2.08e-18	0.00284	1	NA	Cytochrome P450
Abdomen	LOC112045484	2.88e-18	0.00142	0.00148	NA	Insect cuticle protein
Abdomen	LOC112045761	3.06e-18	3e-06	1	NA	NA
Abdomen	LOC112049312	3.12e-18	0.00273	0.758	NA	Glycosyl hydrolases family 31
Abdomen	LOC112050527	3.33e-18	0.000437	1	NA	K homology RNA-binding domain
Abdomen	LOC112055730	3.33e-18	0.00354	1	NA	NA
Abdomen	LOC112049037	3.61e-18	0.98	1	NA	NA
Abdomen	LOC112048682	3.96e-18	0.0144	1	NA	Homeobox KN domain
Abdomen	LOC112049403	5.13e-18	4.4e-06	1	kinesin-A	Belongs to the TRAFAC class myosin-kinesin ATPase superfamily. Kinesin family
Abdomen	LOC112054328	5.44e-18	3.35e-06	1	robo3	Fibronectin type 3 domain
Abdomen	LOC112053163	5.85e-18	0.0289	0.991	NA	Myo-inositol oxygenase
Abdomen	LOC112046329	6.33e-18	0.00126	1	NA	NA
Abdomen	LOC112051246	7.67e-18	0.000333	0.195	NA	GHMP kinases C terminal
Abdomen	LOC112049720	7.95e-18	0.000297	1	Th	Biopterin-dependent aromatic amino acid hydroxylase
Abdomen	LOC112051913	8.2e-18	4.07e-06	1	NA	Cytochrome P450
Abdomen	LOC112052490	8.22e-18	0.000123	0.867	NA	Alkaline phosphatase homologues
Abdomen	LOC112050549	8.63e-18	1.05e-08	0.986	fln	NA
Abdomen	LOC112051710	1.07e-17	1.2e-05	1	NA	Regulatory subunit of the condensin complex, a complex required for conversion of interphase chromatin into mitotic-like condense chromosomes. The condensin complex probably introduces positive supercoils into relaxed DNA in the presence of type I topoisomerases and converts nicked DNA into positive knotted forms in the presence of type II topoisomerases
Abdomen	LOC112050802	1.5e-17	0.00134	0.985	NA	Oxidoreductase activity, acting on paired donors, with oxidation of a pair of donors resulting in the reduction of molecular oxygen to two molecules of water. It is involved in the biological process described with oxidation-reduction process
Abdomen	LOC112054308	1.7e-17	4.5e-07	1	NA	NA
Abdomen	LOC112058283	1.88e-17	5.86e-05	1	NA	Sodium:solute symporter family
Abdomen	LOC112047348	2.06e-17	2.85e-06	1	NA	Glycosyltransferase family 28 C-terminal domain
Abdomen	LOC112058270	2.26e-17	0.00257	1	CTLGA3	C-type lectin (CTL) or carbohydrate-recognition domain (CRD)
Abdomen	LOC112043914	2.34e-17	0.0069	0.943	NA	Mitochondrial carrier protein
Abdomen	LOC112049014	2.39e-17	1e-05	0.862	NA	NA
Abdomen	LOC112047486	2.4e-17	0.00211	1	NA	Alcohol dehydrogenase transcription factor Myb/SANT-like
Abdomen	LOC112044694	2.46e-17	0.000238	1	NA	Trypsin-like serine protease
Abdomen	LOC112048323	2.76e-17	4.26e-10	1	NA	NA
Abdomen	LOC112047975	2.76e-17	0.258	1	NA	NA
Abdomen	LOC112051927	3.63e-17	0.0155	1	NA	NA
Abdomen	LOC112049458	3.89e-17	2.09e-06	1	NA	A Receptor for Ubiquitination Targets
Abdomen	LOC112055681	4.91e-17	0.139	1	NA	NA
Abdomen	LOC112047912	4.91e-17	0.000726	1	NA	synaptic vesicle
Abdomen	LOC112055291	4.99e-17	1.23e-05	0.991	NA	Centromere/kinetochore Zw10
Abdomen	LOC112058335	5.24e-17	0.00515	1	NA	Cadherin repeats.
Abdomen	LOC112048632	5.4e-17	0.000258	0.957	NA	NA
Abdomen	LOC112054572	5.46e-17	0.00109	1	Tbp-1	It is involved in the biological process described with protein catabolic process
Abdomen	LOC112050698	6.13e-17	1.52e-07	1	NA	NA
Abdomen	LOC112055328	6.15e-17	4.79e-09	1	Cpap3-b	Chitin-binding domain type 2
Abdomen	LOC112053106	6.51e-17	6.3e-06	1	kinesin-14	Microtubule binding
Abdomen	LOC112055330	6.72e-17	7.34e-10	1	Cpap3-d1	Chitin-binding domain type 2
Abdomen	LOC112057709	7.07e-17	1.23e-08	1	NA	Microtubule binding
Abdomen	LOC112042807	7.2e-17	0.000184	0.968	NA	Haemolymph juvenile hormone binding protein (JHBP)
Abdomen	LOC112056768	7.22e-17	9.62e-08	1	NA	AMP-binding enzyme C-terminal domain
Abdomen	LOC112057744	7.7e-17	0.0028	1	NA	NA
Abdomen	LOC112049980	8.84e-17	0.0148	1	NA	NA
Abdomen	LOC112048034	1.31e-16	5.79e-06	0.947	NA	N-acetylmuramoyl-L-alanine amidase
Abdomen	LOC112056400	1.41e-16	0.0603	0.871	NA	NA
Abdomen	LOC112050138	1.67e-16	3.6e-08	1	NA	Electron transfer DM13
Abdomen	LOC112055629	1.83e-16	8.33e-07	0.871	bw	ABC transporter
Abdomen	LOC112054589	1.98e-16	1.89e-07	1	ald	Kinase-like
Abdomen	LOC112051547	2.02e-16	0.0316	1	NA	NA
Abdomen	LOC112046205	2.09e-16	0.0203	1	NA	Enzyme regulator activity. It is involved in the biological process described with regulation of protein catabolic process
Abdomen	LOC112056190	2.17e-16	0.233	0.842	Rpn11	JAB/MPN domain
Abdomen	LOC112044656	2.32e-16	5.02e-10	0.681	NA	NA
Abdomen	LOC112049969	2.46e-16	0.164	1	NA	Broad-Complex, Tramtrack and Bric a brac
Abdomen	LOC112044442	2.54e-16	3.18e-06	1	NA	RNA recognition motif
Abdomen	LOC112046606	2.78e-16	0.0268	0.81	NA	GMC oxidoreductase
Abdomen	LOC112044638	2.79e-16	1.99e-05	1	noc	zinc finger
Abdomen	LOC112048715	2.89e-16	0.000178	1	NA	NA
Abdomen	LOC112050466	3.01e-16	1.55e-10	1	NA	NA
Abdomen	LOC112053429	3.19e-16	7.42e-05	1	NA	Amidase
Abdomen	LOC112043191	3.33e-16	3.26e-07	1	NA	Sugar (and other) transporter
Abdomen	LOC112054175	3.99e-16	1.67e-05	1	NA	Rough deal protein C-terminal region
Abdomen	LOC112046239	4.25e-16	5.6e-06	1	NA	domain found in Plexins, Semaphorins and Integrins
Abdomen	LOC112055548	4.34e-16	0.0322	0.953	NA	NA
Abdomen	LOC112054188	4.86e-16	2.33e-07	1	NA	Guanine nucleotide-binding proteins (G proteins) are involved as a modulator or transducer in various transmembrane signaling systems. The beta and gamma chains are required for the GTPase activity, for replacement of GDP by GTP, and for G protein- effector interaction
Abdomen	LOC112042969	5.01e-16	2.2e-05	1	NA	Flavin containing amine oxidoreductase
Abdomen	LOC112052608	5.44e-16	0.000104	1	NA	Epidermal growth factor-like domain.
Abdomen	LOC112043100	5.77e-16	0.117	1	NA	Structural constituent of cuticle
Abdomen	LOC112042929	7.06e-16	9.84e-09	0.128	Pxd	Animal haem peroxidase
Abdomen	LOC112050356	7.06e-16	0.0235	1	NA	Haem-NO-binding
Abdomen	LOC112046762	7.2e-16	0.00428	1	NA	actin binding
Abdomen	LOC112049680	7.35e-16	0.000199	0.905	NA	NA
Abdomen	LOC112048339	7.63e-16	0.00309	0.809	NA	high mobility group
Abdomen	LOC112053893	7.72e-16	6.73e-06	1	NA	ZnF_C4 abd HLH domain containing kinases domain
Abdomen	LOC112044187	8.55e-16	0.427	1	NA	Transmembrane transporter activity. It is involved in the biological process described with transmembrane transport
Abdomen	LOC112042826	8.58e-16	2.96e-10	1	NA	Cytochrome P450
Abdomen	LOC112047798	8.84e-16	0.0375	0.991	NA	HIUase/Transthyretin family
Abdomen	LOC112052395	9.61e-16	0.636	1	Prosbeta5	Proteasome subunit
Abdomen	LOC112054273	1.04e-15	0.0155	1	NA	Insect cuticle protein
Abdomen	LOC112052131	1.25e-15	2.63e-05	1	NA	Leucine rich repeat C-terminal domain
Abdomen	LOC112045751	1.25e-15	0.0073	1	NA	NA
Abdomen	LOC112049614	1.27e-15	0.000687	1	NA	Insect cuticle protein
Abdomen	LOC112054005	1.3e-15	1.63e-06	1	NA	zinc ion binding. It is involved in the biological process described with proteolysis
Abdomen	LOC112049044	1.35e-15	0.0835	1	Rpn12	CSN8/PSMD8/EIF3K family
Abdomen	LOC112043038	1.35e-15	0.00273	1	NA	Trypsin-like serine protease
Abdomen	LOC112054748	1.38e-15	5.17e-05	1	NA	KR domain
Abdomen	LOC112058368	1.49e-15	0.000252	1	NA	Belongs to the peptidase S1 family
Abdomen	LOC112044004	1.71e-15	0.00345	0.991	NA	AAA domain (Cdc48 subfamily)
Abdomen	LOC112045485	1.71e-15	0.0103	1	NA	Insect cuticle protein
Abdomen	LOC112052632	1.95e-15	6.87e-05	1	NA	Zinc finger protein 512B
Abdomen	LOC112050906	1.96e-15	4.47e-06	1	NA	NA
Abdomen	LOC112054765	1.98e-15	0.0491	0.901	NA	NA
Abdomen	LOC112043161	2.21e-15	5.56e-05	1	hay	Helicase conserved C-terminal domain
Abdomen	LOC112054138	2.36e-15	2.44e-09	1	NA	Otopetrin
Abdomen	LOC112051940	2.4e-15	0.00114	0.766	NA	Major Facilitator Superfamily
Abdomen	LOC112050668	2.45e-15	0.00605	0.903	NA	Pyridoxal-dependent decarboxylase conserved domain
Abdomen	LOC112051949	2.55e-15	6.01e-06	1	lqfR	Telomere length regulation protein
Abdomen	LOC112052362	2.84e-15	0.000491	1	NA	NA
Abdomen	LOC112054482	2.85e-15	0.0624	1	NA	ERAP1-like C-terminal domain
Abdomen	LOC112048343	2.89e-15	2.1e-05	1	NA	NA
Abdomen	LOC112051535	3.02e-15	8.53e-09	1	NA	metalloendopeptidase activity. It is involved in the biological process described with proteolysis
Abdomen	LOC112050486	3.1e-15	0.506	1	NA	Insect cuticle protein
Abdomen	LOC112050528	3.23e-15	0.000132	1	Moca-cyp	Cyclophilin type peptidyl-prolyl cis-trans isomerase/CLD
Abdomen	LOC112051785	3.33e-15	0.00306	1	TpnCIIIa	EF-hand domain
Abdomen	LOC112050433	3.41e-15	0.14	1	NA	gag-polyprotein putative aspartyl protease
Abdomen	LOC112052355	3.75e-15	0.00599	1	NA	NA
Abdomen	LOC112051270	3.93e-15	3.21e-06	1	NA	NA
Abdomen	LOC112049328	4.01e-15	0.0605	0.128	stai	Stathmin family
Abdomen	LOC112057395	4.23e-15	0.184	1	NA	NA
Abdomen	LOC112049027	4.28e-15	0.00235	1	NA	Insect pheromone-binding family, A10/OS-D
Abdomen	LOC112046749	4.69e-15	0.000154	0.017	NA	Alpha galactosidase A
Abdomen	LOC112043301	4.9e-15	0.36	1	NA	Proteasome subunit
Abdomen	LOC112044346	6.31e-15	0.0196	1	NA	Ubiquitin associated domain
Abdomen	LOC112056791	6.33e-15	0.00261	1	mbl	zinc finger
Abdomen	LOC112042981	6.49e-15	8.2e-06	1	NA	DEAD/DEAH box helicase
Abdomen	LOC112058362	6.52e-15	5.37e-06	1	kinesin-4B	Kinesin motor, catalytic domain. ATPase.
Abdomen	LOC112054507	6.56e-15	5.83e-05	1	NA	NA
Abdomen	LOC112055574	6.72e-15	0.161	1	NA	BRO1-like domain
Abdomen	LOC112055931	7.2e-15	0.0279	1	NA	Alcohol dehydrogenase transcription factor Myb/SANT-like
Abdomen	LOC112055530	7.26e-15	0.104	0.985	NA	Helitron helicase-like domain at N-terminus
Abdomen	LOC112048277	7.36e-15	0.00188	1	NA	Insect cuticle protein
Abdomen	LOC112046328	7.77e-15	5.28e-05	1	NA	NA
Abdomen	LOC112056100	8.06e-15	0.687	1	NA	NA
Abdomen	LOC112051503	8.14e-15	0.00465	0.991	NA	Introduces a single-strand break via transesterification at a target site in duplex DNA. Releases the supercoiling and torsional tension of DNA introduced during the DNA replication and transcription by transiently cleaving and rejoining one strand of the DNA duplex. The scissile phosphodiester is attacked by the catalytic tyrosine of the enzyme, resulting in the formation of a DNA-(5'-phosphotyr…
Abdomen	LOC112049999	8.36e-15	2.35e-06	1	NA	protein serine threonine kinase activity. It is involved in the biological process described with intracellular signal transduction
Abdomen	LOC112051239	8.58e-15	0.279	1	NA	Catalyzes the reduction of fatty acyl-CoA to fatty alcohols
Abdomen	LOC112047963	8.67e-15	0.386	1	NA	Adenylyl- / guanylyl cyclase, catalytic domain
Abdomen	LOC112043866	9.1e-15	0.000535	1	chb	CLASP N terminal
Abdomen	LOC112053193	9.1e-15	0.002	1	NA	Zinc ion binding
Abdomen	LOC112046573	9.27e-15	0.00184	0.628	NA	Acyltransferase family
Abdomen	LOC112058550	9.46e-15	0.00074	1	NA	Chitin-binding domain type 2
Abdomen	LOC112045697	9.6e-15	2.65e-06	1	NA	NA
Abdomen	LOC112053381	9.6e-15	0.0136	1	NA	NA
Abdomen	LOC112050173	1.17e-14	2.29e-05	1	Cpap3-e	Chitin-binding domain type 2
Abdomen	LOC112048007	1.17e-14	0.000246	1	chp	Leucine Rich repeat
Abdomen	LOC112044967	1.33e-14	0.000572	1	Cda4	It is involved in the biological process described with
Abdomen	LOC112042985	1.36e-14	0.000157	1	how	K homology RNA-binding domain
Abdomen	LOC112047740	1.36e-14	0.000199	1	NA	dsRNA-gated channel SID-1
Abdomen	LOC112057286	1.39e-14	0.000511	1	NA	NA
Abdomen	LOC112046822	1.59e-14	0.0393	1	NA	RING-like zinc finger
Abdomen	LOC112058541	1.63e-14	0.0053	1	NA	linker between RRM2 and RRM3 domains in RBM39 protein
Abdomen	LOC112044521	1.64e-14	0.0148	1	NA	WD40 repeats
Abdomen	LOC112042857	1.69e-14	0.000469	1	NA	Haemolymph juvenile hormone binding protein (JHBP)
Abdomen	LOC112051027	1.72e-14	6.33e-08	1	NA	Protein tyrosine kinase
Abdomen	LOC112054800	1.77e-14	0.0132	1	NA	Anaphase-promoting complex subunit 15
Abdomen	LOC112058512	1.8e-14	3.98e-05	0.841	NA	NA
Abdomen	LOC112046667	1.87e-14	4.31e-07	0.017	NA	26S proteasome subunit RPN7
Abdomen	LOC112056646	2.2e-14	0.00224	1	NA	NA
Abdomen	LOC112048098	2.22e-14	0.0116	1	NA	NA
Abdomen	LOC112057096	2.33e-14	0.000134	1	NA	NA
Abdomen	LOC112049724	2.48e-14	0.0054	1	NA	Peptidase family M1 domain
Abdomen	LOC112054820	2.54e-14	0.0281	1	NA	The proteasome is a multicatalytic proteinase complex which is characterized by its ability to cleave peptides with Arg, Phe, Tyr, Leu, and Glu adjacent to the leaving group at neutral or slightly basic pH
Abdomen	LOC112050376	2.63e-14	0.000351	1	NA	Glycosyl hydrolases family 38 C-terminal domain
Abdomen	LOC112058044	2.7e-14	0.00023	1	NA	Kazal type serine protease inhibitors
Abdomen	LOC112044969	2.79e-14	0.0421	1	NA	NA
Abdomen	LOC112045244	2.86e-14	0.0141	0.421	NA	BEN
Abdomen	LOC112051905	3.27e-14	0.18	1	NA	Cytochrome P450
Abdomen	LOC112049676	3.27e-14	2.42e-05	1	NA	Major Facilitator Superfamily
Abdomen	LOC112056624	3.4e-14	6.22e-05	1	NA	Ecdysteroid kinase
Abdomen	LOC112048069	3.4e-14	0.0396	0.942	NA	NA
Abdomen	LOC112050980	3.41e-14	0.00019	0.804	NA	NA
Abdomen	LOC112045562	3.55e-14	0.000869	1	NA	NA
Abdomen	LOC112045879	3.58e-14	2.39e-06	1	NA	Bacterial extracellular solute-binding proteins, family 3
Abdomen	LOC112056412	3.64e-14	0.00909	1	NA	NA
Abdomen	LOC112058319	4.02e-14	2.31e-07	1	NA	Calponin family repeat
Abdomen	LOC112044144	4.03e-14	1.09e-05	1	NA	Sugar (and other) transporter
Abdomen	LOC112043560	4.05e-14	7.2e-07	0.987	NA	Cytosine specific DNA methyltransferase replication foci domain
Abdomen	LOC112049221	4.15e-14	0.00104	1	NA	Recq-mediated genome instability protein 1, C-terminal OB-fold
Abdomen	LOC112048959	4.2e-14	0.0215	1	NA	NA
Abdomen	LOC112052166	4.28e-14	0.00306	1	NA	PIN domain
Abdomen	LOC112057743	4.51e-14	0.00756	1	NA	Organic Anion Transporter Polypeptide (OATP) family
Abdomen	LOC112052489	4.74e-14	0.131	1	NA	EF hand
Abdomen	LOC112052638	4.96e-14	6.87e-07	0.985	NA	NA
Abdomen	LOC112053036	4.97e-14	2.67e-05	1	ec	ubiquitinyl hydrolase activity. It is involved in the biological process described with ubiquitin-dependent protein catabolic process
Abdomen	LOC112047718	5.06e-14	0.015	1	NA	Major Facilitator Superfamily
Abdomen	LOC112045919	5.4e-14	3.35e-06	1	NA	ABC transporter
Abdomen	LOC112043004	5.42e-14	0.0887	0.972	NA	Domain first found in C1r, C1s, uEGF, and bone morphogenetic protein.
Abdomen	LOC112058011	5.74e-14	3.17e-07	1	NA	GDP-mannose 4,6 dehydratase
Abdomen	LOC112045938	5.77e-14	0.000867	0.859	NA	NA
Abdomen	LOC112044358	5.87e-14	2.78e-08	0.728	NA	It is involved in the biological process described with DNA replication
Abdomen	LOC112047428	6.19e-14	0.279	1	NA	Uncharacterised protein family, YAP/Alf4/glomulin
Abdomen	LOC112049716	6.44e-14	4.2e-05	1	NA	Wnt-binding factor required for Wnt secretion
Abdomen	LOC112053303	6.88e-14	1.94e-09	0.699	NA	2-oxoacid dehydrogenases acyltransferase (catalytic domain)
Abdomen	LOC112050284	6.93e-14	2.54e-08	1	gatA	Allows the formation of correctly charged Gln-tRNA(Gln) through the transamidation of misacylated Glu-tRNA(Gln) in the mitochondria. The reaction takes place in the presence of glutamine and ATP through an activated gamma-phospho-Glu- tRNA(Gln)
Abdomen	LOC112057236	7.09e-14	3.59e-05	1	NA	NA
Abdomen	LOC112048782	8.21e-14	1.81e-06	1	NA	Tubulin is the major constituent of microtubules. It binds two moles of GTP, one at an exchangeable site on the beta chain and one at a non-exchangeable site on the alpha chain
Abdomen	LOC112047161	8.23e-14	7.37e-06	1	NA	Cyclin-dependent kinase regulatory subunit
Abdomen	LOC112047700	8.5e-14	9.47e-05	1	NA	Lipase
Abdomen	LOC112044206	8.58e-14	0.00369	1	NA	It is involved in the biological process described with regulation of transcription, DNA-templated
Abdomen	LOC112057787	8.65e-14	0.19	1	NA	Insect cuticle protein
Abdomen	LOC112046514	8.8e-14	1.47e-09	1	NA	septate junction assembly
Abdomen	LOC112057691	8.8e-14	3.71e-07	1	NA	HEC/Ndc80p family
Abdomen	LOC112053158	8.86e-14	0.0239	0.974	NA	Myo-inositol oxygenase
Abdomen	LOC112054688	8.9e-14	2.62e-10	1	NA	Wiskott Aldrich syndrome homology region 2
Abdomen	LOC112048165	8.97e-14	0.0263	1	Prosalpha7	Proteasome subunit A N-terminal signature Add an annotation
Abdomen	LOC112042803	9.6e-14	0.000119	1	NA	Sugar (and other) transporter
Abdomen	LOC112055327	1.09e-13	0.000288	1	NA	Chitin-binding domain type 2
Abdomen	LOC112056714	1.12e-13	0.000563	1	Rpn5	motif in proteasome subunits, Int-6, Nip-1 and TRIP-15
Abdomen	LOC112043853	1.18e-13	0.00552	1	NA	occurring C-terminal to leucine-rich repeats
Abdomen	LOC112053695	1.26e-13	0.000805	1	pot	NA
Abdomen	LOC112049018	1.37e-13	0.00013	0.991	NA	Insect pheromone-binding family, A10/OS-D
Abdomen	LOC112050579	1.37e-13	0.00385	0.871	NA	NA
Abdomen	LOC112044883	1.48e-13	0.0216	1	Hr38	c4 zinc finger in nuclear hormone receptors
Abdomen	LOC112049632	1.52e-13	0.125	1	NA	Transporter activity. It is involved in the biological process described with transmembrane transport
Abdomen	LOC112047618	1.55e-13	0.00109	1	NA	NA
Abdomen	LOC112054776	1.62e-13	0.000757	1	NA	Hyaluronidase
Abdomen	LOC112050487	1.62e-13	0.0732	1	NA	Insect cuticle protein
Abdomen	LOC112043255	1.62e-13	5.51e-05	1	NA	NA
Abdomen	LOC112053766	1.63e-13	0.00305	1	Mctp	Protein kinase C conserved region 2 (CalB)
Abdomen	LOC112046961	1.68e-13	7.25e-06	1	NA	Mediates the uptake of pyruvate into mitochondria
Abdomen	LOC112048512	1.72e-13	2.32e-06	1	NA	Essential component of the vacuolar proton pump (V- ATPase), a multimeric enzyme that catalyzes the translocation of protons across the membranes. Required for assembly and activity of the V-ATPase
Abdomen	LOC112054021	1.76e-13	8.18e-05	1	NA	NA
Abdomen	LOC112049522	1.77e-13	0.831	1	NA	RNA binding domain
Abdomen	LOC112049730	1.85e-13	0.0016	1	NA	NA
Abdomen	LOC112052906	2.06e-13	3.4e-06	1	NA	NA
Abdomen	LOC112053200	2.06e-13	4.1e-07	0.974	Mcm3	MCM OB domain
Abdomen	LOC112047597	2.1e-13	1.99e-05	0.991	NA	SAM / Pointed domain
Abdomen	LOC112045056	2.32e-13	0.109	1	NA	NA
Abdomen	LOC112054771	2.32e-13	0.00765	0.991	NA	NA
Abdomen	LOC112058082	2.37e-13	0.000697	0.903	NA	Amino acid kinase family
Abdomen	LOC112058551	2.4e-13	0.000565	1	NA	Polysaccharide deacetylase
Abdomen	LOC112054141	2.68e-13	8.64e-06	1	NA	NA
Abdomen	LOC112046129	2.71e-13	0.0372	1	NA	Metal ion binding
Abdomen	LOC112044256	2.78e-13	6.6e-09	1	NA	Protein rolling stone-like
Abdomen	LOC112055762	2.95e-13	0.000117	1	NA	Zinc finger, C2H2 type
Abdomen	LOC112047423	2.95e-13	0.000258	1	NA	Dipeptidyl peptidase IV (DPP IV) N-terminal region
Abdomen	LOC112045555	2.96e-13	1.93e-09	1	Sry-alpha	It is involved in the biological process described with cellularization
Abdomen	LOC112053432	2.99e-13	5.44e-07	1	NA	Chitin-binding domain type 2
Abdomen	LOC112051272	3.01e-13	0.00644	0.871	NA	Survival motor neuron protein (SMN)
Abdomen	LOC112044154	3.29e-13	2.37e-07	0.574	NA	KR domain
Abdomen	LOC112056519	3.53e-13	0.0301	0.931	NA	NA
Abdomen	LOC112053795	4.01e-13	0.00262	1	NA	NA
Abdomen	LOC112047118	4.07e-13	0.000876	0.957	NA	NA
Abdomen	LOC112048679	4.3e-13	0.17	0.784	NA	Amino acid permease
Abdomen	LOC112054806	4.42e-13	0.911	1	NA	Zinc finger, C2H2 type
Abdomen	LOC112044090	4.45e-13	0.000669	1	NA	NA
Abdomen	LOC112049013	4.49e-13	0.0105	1	NA	Allows the formation of correctly charged Gln-tRNA(Gln) through the transamidation of misacylated Glu-tRNA(Gln) in the mitochondria. The reaction takes place in the presence of glutamine and ATP through an activated gamma-phospho-Glu- tRNA(Gln)
Abdomen	LOC112050954	4.69e-13	0.000149	0.951	NA	NA
Abdomen	LOC112048334	5.11e-13	0.00156	1	NA	NA
Abdomen	LOC112052918	5.4e-13	0.00054	1	NA	Lipase
Abdomen	LOC112055839	5.78e-13	0.00096	1	NA	Glycosyl hydrolase family 1
Abdomen	LOC112051508	5.79e-13	0.000435	0.991	NA	Serine hydroxymethyltransferase
Abdomen	LOC112047367	5.88e-13	3.61e-09	1	NA	Sugar (and other) transporter
Abdomen	LOC112052995	5.91e-13	0.0971	1	NA	Proteasome subunit
Abdomen	LOC112048460	6.4e-13	0.000341	1	NA	Zona pellucida-like domain
Abdomen	LOC112043314	6.7e-13	0.00114	1	NA	Peptidase dimerisation domain
Abdomen	LOC112042958	6.71e-13	9.88e-08	1	NA	DNA Polymerase alpha zinc finger
Abdomen	LOC112054048	6.71e-13	0.00261	0.974	NA	Galactose-1-phosphate uridyl transferase, N-terminal domain
Abdomen	LOC112052027	6.86e-13	0.00103	0.996	SCRB7	CD36 family
Abdomen	LOC112042905	6.93e-13	5.15e-05	0.895	NA	NA
Abdomen	LOC112051665	7.13e-13	2.5e-06	0.903	NA	Endoribonuclease L-PSP
Abdomen	LOC112043164	7.35e-13	0.0131	1	NA	NA
Abdomen	LOC112056816	7.57e-13	6.46e-06	1	NA	NA
Abdomen	LOC112045299	8.46e-13	1.57e-08	1	NA	Serpentine type 7TM GPCR chemoreceptor Srx
Abdomen	LOC112049829	8.48e-13	0.000288	1	NA	NA
Abdomen	LOC112043243	9.16e-13	3.06e-05	1	NA	Sugar (and other) transporter
Abdomen	LOC112056620	9.31e-13	1.28e-05	1	NA	Transcription activator MBF2
Abdomen	LOC112045593	9.53e-13	0.000972	1	NA	Leucine Rich repeat
Abdomen	LOC112052749	9.54e-13	3.82e-08	1	NA	NA
Abdomen	LOC112057724	9.85e-13	0.000134	1	NA	Insect cuticle protein
Abdomen	LOC112049677	9.91e-13	0.00122	0.991	NA	Major Facilitator Superfamily
Abdomen	LOC112050912	1.02e-12	0.000304	1	NA	Dipeptidyl peptidase IV (DPP IV) N-terminal region
Abdomen	LOC112053710	1.12e-12	0.003	1	NA	NA
Abdomen	LOC112048072	1.24e-12	0.123	1	NA	NA
Abdomen	LOC112049445	1.29e-12	0.00304	0.915	NA	Sugar (and other) transporter
Abdomen	LOC112045748	1.32e-12	0.0173	1	NA	GNS1/SUR4 family
Abdomen	LOC112048344	1.34e-12	0.00017	1	NA	alpha/beta hydrolase fold
Abdomen	LOC112043718	1.45e-12	0.000809	1	NA	Major royal jelly protein
Abdomen	LOC112058059	1.47e-12	1.92e-06	1	NA	NA
Abdomen	LOC112047766	1.57e-12	0.112	1	NA	G-patch domain
Abdomen	LOC112043224	1.72e-12	1.91e-05	1	NA	NA
Abdomen	LOC112055297	1.77e-12	2.03e-05	1	NA	NA
Abdomen	LOC112045957	1.77e-12	0.00909	1	NA	zinc finger
Abdomen	LOC112052972	1.79e-12	8.98e-08	1	Osi17	DM4/DM12 family
Abdomen	LOC112049100	1.83e-12	0.00012	1	NA	NA
Abdomen	LOC112045124	1.84e-12	0.0116	0.456	NA	Hemocyanin, all-alpha domain
Abdomen	LOC112056605	1.92e-12	0.0976	1	NA	Proteasome maturation factor UMP1
Abdomen	LOC112044916	1.97e-12	6.25e-05	1	NA	Peptidase C26
Abdomen	LOC112046936	2.05e-12	0.0255	1	Eh	Eclosion hormone
Abdomen	LOC112048720	2.13e-12	0.00822	1	NA	SPT2 chromatin protein
Abdomen	LOC112050695	2.14e-12	2.37e-05	1	NA	NA
Abdomen	LOC112051025	2.14e-12	0.00694	1	NA	Limb expression 1
Abdomen	LOC112049650	2.19e-12	0.0541	1	NA	NA
Abdomen	LOC112055329	2.35e-12	0.179	1	NA	Chitin-binding domain type 2
Abdomen	LOC112057596	2.46e-12	0.0421	1	NA	NA
Abdomen	LOC112054991	2.47e-12	0.00115	0.794	NA	Microtubule associated protein (MAP65/ASE1 family)
Abdomen	LOC112051114	2.5e-12	0.0703	1	Ddc	Pyridoxal-dependent decarboxylase conserved domain
Abdomen	LOC112045174	2.55e-12	0.13	1	NA	The proteasome is a multicatalytic proteinase complex which is characterized by its ability to cleave peptides with Arg, Phe, Tyr, Leu, and Glu adjacent to the leaving group at neutral or slightly basic pH
Abdomen	LOC112051254	2.58e-12	1.29e-05	0.991	NA	Belongs to the AB hydrolase superfamily. Lipase family
Abdomen	LOC112047513	2.59e-12	2.39e-05	1	NA	Cysteine/serine-rich nuclear protein N-terminus
Abdomen	LOC112044372	2.6e-12	5.82e-08	1	NA	GTPase-activator protein for Rho-like GTPases
Abdomen	LOC112050953	2.67e-12	0.00892	1	NA	NA
Abdomen	LOC112045874	2.77e-12	0.0073	1	roq	Ring finger
Abdomen	LOC112052168	2.79e-12	1.19e-05	1	NA	EF-hand domain
Abdomen	LOC112057719	2.8e-12	0.0088	1	NA	Insect cuticle protein
Abdomen	LOC112047997	2.82e-12	0.000117	1	NA	Pfam:DUF2352
Abdomen	LOC112056041	3.3e-12	0.0856	1	NA	Mitochondrial carrier protein
Abdomen	LOC112048128	3.55e-12	0.129	1	NA	Rab GTPase activator activity. It is involved in the biological process described with regulation of Rab GTPase activity
Abdomen	LOC112044179	3.82e-12	2.72e-11	0.804	NA	Sugar (and other) transporter
Abdomen	LOC112052099	3.87e-12	0.049	1	NA	UPF0489 domain
Abdomen	LOC112049598	3.95e-12	4.97e-05	1	NA	NA
Abdomen	LOC112047917	4.14e-12	3.16e-05	0.991	NA	Sugar (and other) transporter
Abdomen	LOC112051805	4.2e-12	0.000582	0.942	NA	Leucine rich repeat
Abdomen	LOC112044325	4.21e-12	6.06e-06	1	NA	NA
Abdomen	LOC112054696	4.34e-12	1.31e-06	1	NA	Nuclear condensing complex subunits, C-term domain
Abdomen	LOC112045122	4.53e-12	0.236	1	NA	Catalyzes the reduction of fatty acyl-CoA to fatty alcohols
Abdomen	LOC112048373	4.92e-12	0.0842	1	shf	WIF domain
Abdomen	LOC112052100	5.09e-12	3.53e-07	0.846	NA	Cys/Met metabolism PLP-dependent enzyme
Abdomen	LOC112049989	5.3e-12	0.000281	0.923	NA	protein serine threonine kinase activity. It is involved in the biological process described with intracellular signal transduction
Abdomen	LOC112045105	5.37e-12	0.00997	1	NA	Citrate transporter
Abdomen	LOC112057841	5.46e-12	0.00131	1	NA	Aldehyde oxidase and xanthine dehydrogenase, a/b hammerhead domain
Abdomen	LOC112044934	5.81e-12	0.0661	1	NA	NA
Abdomen	LOC112046800	5.85e-12	0.015	1	NA	Leucine rich repeat C-terminal domain
Abdomen	LOC112050775	5.87e-12	8.56e-05	1	NA	synaptic vesicle
Abdomen	LOC112052779	5.93e-12	0.0427	0.31	NA	EF hand
Abdomen	LOC112054422	6.05e-12	0.054	1	NA	NA
Abdomen	LOC112047783	6.35e-12	0.116	1	NA	GTP1/OBG
Abdomen	LOC112046876	6.6e-12	0.0103	1	Ars2	Arsenite-resistance protein 2
Abdomen	LOC112047887	6.71e-12	0.0014	1	NA	NA
Abdomen	LOC112057692	7.11e-12	5.13e-05	1	NA	NA
Abdomen	LOC112052242	7.43e-12	0.000102	1	NA	PFAM Peptidase S10, serine carboxypeptidase
Abdomen	LOC112057932	7.66e-12	0.413	0.569	NA	Haemolymph juvenile hormone binding protein (JHBP)
Abdomen	LOC112052374	7.71e-12	0.00593	1	Rpn9	PCI domain
Abdomen	LOC112053950	7.93e-12	0.00579	1	NA	NA
Abdomen	LOC112043988	7.99e-12	7.73e-06	1	NA	HAUS augmin-like complex subunit 6 N-terminus
Abdomen	LOC112052207	8.32e-12	2.26e-09	1	NA	Transmembrane protein 42
Abdomen	LOC112056395	8.82e-12	0.515	1	NA	NA
Abdomen	LOC112053994	8.82e-12	0.000633	0.935	Mlh1	DNA mismatch repair protein Mlh1 C-terminus
Abdomen	LOC112054545	8.83e-12	6.37e-08	1	NA	Insect cuticle protein
Abdomen	LOC112051290	9.1e-12	3.12e-05	1	form3	Diaphanous FH3 Domain
Abdomen	LOC112047443	9.1e-12	2.35e-07	1	NA	E3 ubiquitin-protein ligase that mediates ubiquitination and subsequent proteasomal degradation of target proteins. E3 ubiquitin ligases accept ubiquitin from an E2 ubiquitin- conjugating enzyme in the form of a thioester and then directly transfers the ubiquitin to targeted substrates
Abdomen	LOC112054829	9.19e-12	0.000177	1	NA	SEA domain
Abdomen	LOC112053739	9.33e-12	0.0247	1	NA	Protein of unknown function (DUF3421)
Abdomen	LOC112050643	9.62e-12	0.126	0.942	Pten	C2 domain of PTEN tumour-suppressor protein
Abdomen	LOC112046018	1.01e-11	3.5e-05	0.601	NA	Putative sperm flagellar membrane protein
Abdomen	LOC112046524	1.06e-11	4.34e-06	1	NA	KR domain
Abdomen	LOC112057420	1.12e-11	3.99e-07	1	NA	AMP-binding enzyme C-terminal domain
Abdomen	LOC112049197	1.15e-11	0.0277	1	aop	SAM / Pointed domain
Abdomen	LOC112049256	1.17e-11	4.1e-05	1	NA	Transmembrane amino acid transporter protein
Abdomen	LOC112055652	1.2e-11	2.57e-06	1	NA	Cytochrome P450
Abdomen	LOC112055049	1.2e-11	0.00345	0.772	NA	Diacylglycerol acyltransferase
Abdomen	LOC112049297	1.27e-11	0.0604	1	NA	Glycosyl hydrolases family 31
Abdomen	LOC112049569	1.31e-11	0.000286	1	Hexo1	Glycosyl hydrolase family 20, catalytic domain
Abdomen	LOC112046859	1.34e-11	4.22e-07	1	NA	NA
Abdomen	LOC112048180	1.36e-11	0.018	1	NA	NA
Abdomen	LOC112042861	1.38e-11	2.73e-07	1	NA	Leucine-rich repeats, typical (most populated) subfamily
Abdomen	LOC112044752	1.38e-11	1.33e-06	1	NA	NA
Abdomen	LOC112052917	1.38e-11	6.95e-07	1	polo	POLO box duplicated region
Abdomen	LOC112051753	1.38e-11	0.00156	0.998	NA	MADF
Abdomen	LOC112046496	1.39e-11	1.61e-08	1	NA	XPG domain containing
Abdomen	LOC112049220	1.4e-11	0.0292	1	NA	Protein phosphatase 1 regulatory subunit 35 C-terminus
Abdomen	LOC112044978	1.47e-11	5.11e-05	1	NA	NA
Abdomen	LOC112056769	1.48e-11	0.00781	1	NA	NA
Abdomen	LOC112046073	1.5e-11	0.00118	1	NA	NA
Abdomen	LOC112058441	1.55e-11	1.26e-06	1	NA	Carboxylesterase family
Abdomen	LOC112054814	1.56e-11	0.00285	0.842	CLIPB19	Trypsin-like serine protease
Abdomen	LOC112044854	1.56e-11	2.13e-06	1	NA	NA
Abdomen	LOC112043553	1.58e-11	2.36e-06	1	NA	Hairy Orange
Abdomen	LOC112045906	1.63e-11	0.0478	1	NA	NA
Abdomen	LOC112048922	1.63e-11	3.09e-05	1	NA	Divergent CRAL/TRIO domain
Abdomen	LOC112046539	1.66e-11	0.164	1	NA	Protein of unknown function (DUF727)
Abdomen	LOC112057965	1.83e-11	0.0018	1	NA	Kinetochore complex Sim4 subunit Fta1
Abdomen	LOC112045452	2.07e-11	6.04e-06	0.991	fzy	WD domain, G-beta repeat
Abdomen	LOC112058497	2.17e-11	1.14e-05	1	NA	Cadherin repeats.
Abdomen	LOC112049782	2.32e-11	4.82e-05	1	Det	Baculoviral inhibition of apoptosis protein repeat
Abdomen	LOC112047258	2.34e-11	0.00845	1	NA	CD80-like C2-set immunoglobulin domain
Abdomen	LOC112051793	2.34e-11	0.0501	1	NA	Peptide methionine sulfoxide reductase
Abdomen	LOC112049537	2.35e-11	6.85e-07	1	NA	Abnormal spindle-like microcephaly-assoc'd, ASPM-SPD-2-Hydin
Abdomen	LOC112052591	2.42e-11	0.0966	1	NA	von Willebrand factor (vWF) type C domain
Abdomen	LOC112044629	2.47e-11	0.000623	1	NA	Lipase
Abdomen	LOC112057680	2.6e-11	0.00988	1	NA	Eukaryotic domain of unknown function (DUF1716)
Abdomen	LOC112043211	2.61e-11	0.0368	1	NA	CD36 family
Abdomen	LOC112045527	2.71e-11	2.83e-08	1	NA	Transmembrane amino acid transporter protein
Abdomen	LOC112046897	2.73e-11	0.0391	1	NA	FERM central domain
Abdomen	LOC112051840	2.73e-11	0.398	1	NA	Vesicle transport v-SNARE protein N-terminus
Abdomen	LOC112043711	2.77e-11	0.00427	1	NA	Carboxylic ester hydrolase activity. It is involved in the biological process described with lipid metabolic process
Abdomen	LOC112049694	2.82e-11	0.00029	1	NA	Insect cuticle protein
Abdomen	LOC112045342	2.86e-11	0.0951	0.935	NA	NA
Abdomen	LOC112052552	2.88e-11	0.000337	0.891	NA	NA
Abdomen	LOC112043799	2.99e-11	1.49e-06	0.809	NA	BTB/POZ domain
Abdomen	LOC112047331	2.99e-11	0.00118	1	NA	Oxygenase domain of the 2OGFeDO superfamily
Abdomen	LOC112053251	3.06e-11	0.128	0.699	NA	NA
Abdomen	LOC112043954	3.54e-11	5.5e-11	1	NA	Serpentine type 7TM GPCR chemoreceptor Srsx
Abdomen	LOC112055398	3.58e-11	1.92e-05	1	NA	Insect pheromone-binding family, A10/OS-D
Abdomen	LOC112043244	3.69e-11	2.17e-06	1	NA	Sugar (and other) transporter
Abdomen	LOC112045274	3.87e-11	0.0297	1	NA	scavenger receptor activity
Abdomen	LOC112049149	4.05e-11	0.000184	1	NA	NA
Abdomen	LOC112054439	4.2e-11	0.0281	0.667	NA	Cyclic nucleotide-monophosphate binding domain
Abdomen	LOC112045327	4.21e-11	0.0171	0.726	NA	phosphoric diester hydrolase activity. It is involved in the biological process described with
Abdomen	LOC112053198	4.31e-11	0.0673	0.344	NA	Perilipin family
Abdomen	LOC112052030	4.31e-11	0.000253	0.794	ifc	Fatty acid desaturase
Abdomen	LOC112056277	4.31e-11	0.000885	0.991	aurB	Protein tyrosine kinase
Abdomen	LOC112056403	4.31e-11	0.00186	0.924	NA	GTP cyclohydrolase I
Abdomen	LOC112050530	4.47e-11	4.32e-08	1	NA	It is involved in the biological process described with mitotic cytokinesis
Abdomen	LOC112053181	4.53e-11	0.0193	1	RNF130	ubiquitin-protein transferase activity
Abdomen	LOC112054090	4.86e-11	0.000312	0.237	NA	Papain family cysteine protease
Abdomen	LOC112058252	4.88e-11	0.156	1	cnn	Centrosomin N-terminal motif 1
Abdomen	LOC112057742	4.9e-11	0.127	1	NA	Organic Anion Transporter Polypeptide (OATP) family
Abdomen	LOC112047921	5.09e-11	5.49e-09	1	NA	Sugar (and other) transporter
Abdomen	LOC112046247	5.11e-11	0.000237	1	NA	helix-turn-helix, Psq domain
Abdomen	LOC112049618	5.14e-11	1.42e-05	1	NA	GTPase-activator protein for Ras-like GTPases
Abdomen	LOC112053575	5.34e-11	2.35e-07	0.942	NA	Domain of unknown function (DUF1986)
Abdomen	LOC112055148	5.88e-11	8.59e-05	1	NA	NA
Abdomen	LOC112057570	5.93e-11	0.00343	1	Cdk7	Serine/Threonine protein kinases, catalytic domain
Abdomen	LOC112044576	6.11e-11	0.00464	1	NA	Converts sphingomyelin to ceramide
Abdomen	LOC112046625	6.31e-11	3.82e-05	1	NA	Structural molecule activity. It is involved in the biological process described with cell adhesion
Abdomen	LOC112046894	6.38e-11	0.00151	1	grh	epithelial cell morphogenesis involved in placental branching
Abdomen	LOC112043201	6.4e-11	0.192	1	NA	3'-5' exonuclease
Abdomen	LOC112045474	6.49e-11	0.109	0.943	NA	Insect cuticle protein
Abdomen	LOC112049492	6.56e-11	4.91e-05	1	NA	Transcription activator MBF2
Abdomen	LOC112047951	6.72e-11	7.77e-06	1	NA	SET and MYND
Abdomen	LOC112042951	7.06e-11	0.0192	1	NA	TatD related DNase
Abdomen	LOC112051487	7.25e-11	0.00377	0.246	NA	high mobility group
Abdomen	LOC112053860	7.49e-11	0.157	0.462	NA	Leucine-rich repeat - CC (cysteine-containing) subfamily
Abdomen	LOC112049460	7.58e-11	0.0163	1	NA	AMP-binding enzyme
Abdomen	LOC112044558	8.07e-11	0.00278	1	NA	Lipase
Abdomen	LOC112047643	8.07e-11	1.26e-06	0.344	NA	NA
Abdomen	LOC112053233	8.08e-11	2.2e-11	0.997	NA	Protein of unknown function (DUF3421)
Abdomen	LOC112050970	8.67e-11	0.00181	1	NA	Pyridoxal 5'-phosphate (PLP)-binding protein, which may be involved in intracellular homeostatic regulation of pyridoxal 5'-phosphate (PLP), the active form of vitamin B6
Abdomen	LOC112045800	9e-11	0.0211	1	NA	Zinc finger, C2H2 type
Abdomen	LOC112049336	9.16e-11	2.23e-11	1	NA	Sodium / potassium ATPase beta chain
Abdomen	LOC112046075	9.24e-11	0.89	1	NA	transmembrane receptor protein tyrosine kinase activity. It is involved in the biological process described with protein phosphorylation
Abdomen	LOC112052643	9.35e-11	4.33e-05	1	NA	Angiotensin-converting enzyme
Abdomen	LOC112045836	9.45e-11	0.000118	0.924	NA	Immunoglobulin C-2 Type
Abdomen	LOC112047543	9.7e-11	0.42	1	NA	Domain involved in innate immunity and lipid metabolism.
Abdomen	LOC112056124	9.74e-11	5.1e-05	1	NA	NA
Abdomen	LOC112057832	9.82e-11	0.00547	1	NA	UDP-glucoronosyl and UDP-glucosyl transferase
Abdomen	LOC112046849	1.03e-10	1.06e-07	0.31	NA	NA
Abdomen	LOC112052657	1.07e-10	1.46e-07	0.701	NA	Phosphatidylethanolamine-binding protein
Abdomen	LOC112048705	1.08e-10	0.0534	1	NA	Ricin-type beta-trefoil lectin domain
Abdomen	LOC112047072	1.09e-10	0.0117	0.938	NA	NA
Abdomen	LOC112044581	1.09e-10	1.57e-06	1	NA	ABC-2 type transporter
Abdomen	LOC112052198	1.09e-10	0.232	1	NA	NA
Abdomen	LOC112053386	1.1e-10	0.00544	0.866	NA	NA
Abdomen	LOC112055904	1.12e-10	5.58e-05	1	NA	macromolecule localization
Abdomen	LOC112047343	1.13e-10	0.000618	1	Vha44	Subunit of the peripheral V1 complex of vacuolar ATPase. Subunit C is necessary for the assembly of the catalytic sector of the enzyme and is likely to have a specific function in its catalytic activity. V-ATPase is responsible for acidifying a variety of intracellular compartments in eukaryotic cells
Abdomen	LOC112052852	1.13e-10	5.95e-06	1	NA	NA
Abdomen	LOC112051223	1.16e-10	7.06e-07	1	NA	Zinc-finger associated domain (zf-AD)
Abdomen	LOC112044537	1.19e-10	0.000842	1	htl	Tyrosine kinase, catalytic domain
Abdomen	LOC112055306	1.2e-10	6.33e-06	1	NA	Domain present in PSD-95, Dlg, and ZO-1/2.
Abdomen	LOC112047187	1.22e-10	0.00438	1	Akhr	7 transmembrane receptor (rhodopsin family)
Abdomen	LOC112057003	1.23e-10	8.37e-06	1	NA	NA
Abdomen	LOC112049714	1.24e-10	0.00141	1	NA	cell adhesion
Abdomen	LOC112057759	1.32e-10	0.000434	1	NA	Insect cuticle protein
Abdomen	LOC112056217	1.33e-10	0.000219	1	NA	NA
Abdomen	LOC112044815	1.33e-10	6.22e-05	1	pk	Zinc-binding domain present in Lin-11, Isl-1, Mec-3.
Abdomen	LOC112049275	1.35e-10	0.254	0.991	NA	zinc finger
Abdomen	LOC112051159	1.39e-10	0.102	1	NA	Ubiquitin-conjugating enzyme
Abdomen	LOC112058630	1.41e-10	4.68e-07	1	NA	Catalyzes the reduction of fatty acyl-CoA to fatty alcohols
Abdomen	LOC112056956	1.45e-10	0.000453	0.997	NA	zinc-finger of a C2HC-type
Abdomen	LOC112048574	1.54e-10	1.8e-06	1	NA	DoxX-like family
Abdomen	LOC112051613	1.59e-10	1.35e-06	1	NA	Chorion protein
Abdomen	LOC112056175	1.63e-10	0.00732	1	NA	RNA recognition motif
Abdomen	LOC112052579	1.64e-10	6.01e-05	0.841	NA	Alcohol dehydrogenase transcription factor Myb/SANT-like
Abdomen	LOC112051941	1.66e-10	0.000207	0.892	NA	Sugar (and other) transporter
Abdomen	LOC112049682	1.7e-10	6.46e-06	1	NA	NA
Abdomen	LOC112058166	1.71e-10	0.000187	1	NA	Dak1 domain
Abdomen	LOC112052266	1.73e-10	1.25e-05	1	NA	NA
Abdomen	LOC112043944	1.77e-10	5.21e-14	0.501	NA	NA
Abdomen	LOC112049965	1.8e-10	1.11e-06	1	NA	Belongs to the G-protein coupled receptor 1 family
Abdomen	LOC112047778	1.84e-10	9.07e-05	0.675	NA	Carboxylesterase family
Abdomen	LOC112051428	1.85e-10	0.000173	1	NA	Xeroderma pigmentosum G I-region
Abdomen	LOC112044897	1.86e-10	0.0274	1	amd	Pyridoxal-dependent decarboxylase conserved domain
Abdomen	LOC112044394	1.88e-10	0.00129	0.774	NA	NA
Abdomen	LOC112058429	1.91e-10	0.0135	1	NA	Inhibitor of apoptosis-promoting Bax1
Abdomen	LOC112053675	1.93e-10	0.651	1	NA	Zinc finger protein 512B
Abdomen	LOC112049603	1.94e-10	0.312	0.985	NA	NA
Abdomen	LOC112056401	1.95e-10	0.101	0.974	NA	NA
Abdomen	LOC112045236	1.96e-10	0.0199	1	NA	PRP1 splicing factor, N-terminal
Abdomen	LOC112051813	2.01e-10	4.3e-06	1	NA	Domain of unknown function (DUF243)
Abdomen	LOC112058009	2.19e-10	0.00267	1	Dab	Phosphotyrosine-binding domain, phosphotyrosine-interaction (PI) domain
Abdomen	LOC112054986	2.22e-10	8.09e-08	0.533	NA	NA
Abdomen	LOC112051926	2.23e-10	5.8e-07	1	otp	sequence-specific DNA binding. It is involved in the biological process described with regulation of transcription, DNA-templated
Abdomen	LOC112055370	2.25e-10	9.06e-05	1	NA	catalytic domain of ctd-like phosphatases
Abdomen	LOC112049529	2.4e-10	0.00928	0.942	NA	HEAT repeat-containing protein
Abdomen	LOC112048387	2.55e-10	0.00343	1	Blimp-1	SET (Su(var)3-9, Enhancer-of-zeste, Trithorax) domain
Abdomen	LOC112046512	2.55e-10	0.00382	1	NA	Chitin-binding domain type 2
Abdomen	LOC112058274	2.57e-10	0.023	1	NA	Reeler domain
Abdomen	LOC112052244	2.67e-10	6.23e-06	1	NA	Ring finger
Abdomen	LOC112044645	2.69e-10	0.768	1	NA	Translation-initiation factor 2
Abdomen	LOC112043153	2.71e-10	0.000508	1	Psa	ERAP1-like C-terminal domain
Abdomen	LOC112052382	2.76e-10	0.000109	1	NA	7 transmembrane receptor (rhodopsin family)
Abdomen	LOC112043024	2.79e-10	0.119	1	beta-CA	Carbonic anhydrase
Abdomen	LOC112046213	2.8e-10	4.22e-05	1	NA	Zn_pept
Abdomen	LOC112045547	2.85e-10	0.198	1	NA	NA
Abdomen	LOC112044498	2.96e-10	0.125	0.401	NA	Hemocyanin, all-alpha domain
Abdomen	LOC112052092	2.99e-10	6.95e-05	0.935	NA	Mandelate racemase / muconate lactonizing enzyme, N-terminal domain
Abdomen	LOC112052511	3.08e-10	6.52e-05	1	Gp150	Leucine-rich repeats, typical (most populated) subfamily
Abdomen	LOC112052988	3.1e-10	0.28	1	NA	nucleic acid binding
Abdomen	LOC112045435	3.1e-10	0.000191	0.212	NA	zinc finger
Abdomen	LOC112057883	3.15e-10	0.000359	1	NA	SNF2 family N-terminal domain
Abdomen	LOC112058559	3.2e-10	4.64e-06	1	NA	Domain Homologous to E6-AP Carboxyl Terminus with
Abdomen	LOC112050791	3.2e-10	0.0883	1	NA	The proteasome is a multicatalytic proteinase complex which is characterized by its ability to cleave peptides with Arg, Phe, Tyr, Leu, and Glu adjacent to the leaving group at neutral or slightly basic pH
Abdomen	LOC112054044	3.23e-10	0.00711	0.91	NA	ATPase activity. It is involved in the biological process described with
Abdomen	LOC112051549	3.24e-10	0.32	1	Ufd1-like	Ubiquitin fusion degradation protein UFD1
Abdomen	LOC112058337	3.28e-10	0.00101	1	NA	involucrin
Abdomen	LOC112058300	3.46e-10	0.0378	1	NA	Domain in Myosin and Kinesin Tails
Abdomen	LOC112049056	3.71e-10	0.0353	1	NA	NA
Abdomen	LOC112052598	3.71e-10	4.36e-05	1	NA	NA
Abdomen	LOC112049414	3.85e-10	1.52e-05	1	Ugt37b1	Glycosyltransferase family 28 C-terminal domain
Abdomen	LOC112050757	3.85e-10	1.9e-07	1	NA	RNA recognition motif
Abdomen	LOC112056039	4.01e-10	2.48e-06	1	Mf	Myofilin
Abdomen	LOC112055366	4.07e-10	0.00128	1	NA	Sulfotransferase family
Abdomen	LOC112048785	4.19e-10	3.35e-10	1	NA	identical protein binding
Abdomen	LOC112044084	4.2e-10	0.00878	1	NA	Transmembrane protein 173
Abdomen	LOC112054050	4.25e-10	0.000356	1	NA	NA
Abdomen	LOC112047094	4.3e-10	0.000122	0.895	NA	Vacuolar ATP synthase subunit S1 (ATP6S1)
Abdomen	LOC112045889	4.37e-10	0.00407	1	NA	Glycosyltransferase family 92
Abdomen	LOC112052492	4.4e-10	0.00518	0.402	NA	CRAL/TRIO domain
Abdomen	LOC112046074	4.41e-10	0.334	1	NA	transmembrane receptor protein tyrosine kinase activity. It is involved in the biological process described with protein phosphorylation
Abdomen	LOC112046444	4.68e-10	0.000306	1	elm	EF-hand domain
Abdomen	LOC112051208	4.74e-10	0.000118	0.81	copd	Adaptor complexes medium subunit family
Abdomen	LOC112047220	4.79e-10	2.21e-05	0.991	NA	May play an essential role at the early stage of chromosomal DNA replication by coupling the polymerase alpha primase complex to the cellular replication machinery
Abdomen	LOC112053913	4.85e-10	0.00142	1	NA	Leucine Rich repeat
Abdomen	LOC112046854	4.87e-10	0.00672	1	NA	Sec63 Brl domain
Abdomen	LOC112047195	4.9e-10	1.21e-07	0.974	NA	L-lysine 6-monooxygenase (NADPH-requiring)
Abdomen	LOC112049588	4.92e-10	0.000387	0.991	NA	Zinc finger, C2H2 type
Abdomen	LOC112058253	4.95e-10	0.000145	1	NA	Adenomatous polyposis coli tumour suppressor protein
Abdomen	LOC112046025	4.96e-10	5.08e-06	0.991	NA	SHC SH2 domain-binding protein
Abdomen	LOC112051501	4.98e-10	0.721	1	U2af50	Necessary for the splicing of pre-mRNA
Abdomen	LOC112051610	5.03e-10	2.02e-08	1	NA	Kinase-like
Abdomen	LOC112047640	5.24e-10	1.44e-05	0.643	NA	AMMECR1
Abdomen	LOC112043179	5.48e-10	6.64e-07	1	NA	NA
Abdomen	LOC112050307	5.51e-10	0.0189	1	NA	NA
Abdomen	LOC112044583	5.58e-10	1.61e-06	1	NA	NA
Abdomen	LOC112052075	5.65e-10	0.00626	1	NA	Involved in the fragmentation of the mitochondrial network and its perinuclear clustering
Abdomen	LOC112052194	5.7e-10	1.81e-08	1	NA	chitin binding. It is involved in the biological process described with chitin metabolic process
Abdomen	LOC112053844	5.73e-10	0.0693	1	NA	Ras family
Abdomen	LOC112051450	6.08e-10	7.19e-05	1	NA	Clusterin-associated protein-1
Abdomen	LOC112053767	6.3e-10	0.000858	1	Mctp	Protein kinase C conserved region 2 (CalB)
Abdomen	LOC112045063	6.41e-10	0.029	1	NA	ATP binding
Abdomen	LOC112054065	6.59e-10	0.00402	1	NA	ER retention sequence binding. It is involved in the biological process described with protein retention in ER lumen
Abdomen	LOC112058062	6.6e-10	0.000884	1	NA	NA
Abdomen	LOC112047350	6.61e-10	1.81e-05	1	NA	NA
Abdomen	LOC112047332	6.61e-10	1.91e-06	0.311	Sobp	Sine oculis-binding protein
Abdomen	LOC112047750	6.8e-10	4.54e-06	1	SMC2	RecF/RecN/SMC N terminal domain
Abdomen	LOC112055985	6.86e-10	4.11e-08	1	NA	Protein heterodimerization activity
Abdomen	LOC112056182	6.91e-10	0.0014	0.942	NA	NA
Abdomen	LOC112051769	7.39e-10	1.88e-08	1	NA	NA
Abdomen	LOC112050690	7.41e-10	1.23e-08	1	NA	Zinc ion binding
Abdomen	LOC112057500	7.52e-10	0.0151	1	NA	NA
Abdomen	LOC112053886	7.63e-10	0.0027	1	NA	Smoothelin cytoskeleton protein
Abdomen	LOC112050650	7.72e-10	1.95e-05	1	NA	NA
Abdomen	LOC112051761	7.88e-10	1.89e-08	0.991	NA	Pao retrotransposon peptidase
Abdomen	LOC112056059	7.96e-10	4.5e-16	1	bt	Immunoglobulin
Abdomen	LOC112047093	8.02e-10	0.000213	1	NA	Zinc-finger associated domain (zf-AD)
Abdomen	LOC112050866	8.04e-10	1.01e-05	0.267	Unc-89	Immunoglobulin
Abdomen	LOC112051031	8.09e-10	0.417	1	NA	divergent subfamily of APPLE domains
Abdomen	LOC112056595	8.13e-10	2.11e-05	1	NA	Tubulin is the major constituent of microtubules. It binds two moles of GTP, one at an exchangeable site on the beta chain and one at a non-exchangeable site on the alpha chain
Abdomen	LOC112044042	8.13e-10	0.000605	0.791	NA	NADP oxidoreductase coenzyme F420-dependent
Abdomen	LOC112045891	8.21e-10	4.49e-05	1	NA	Eukaryotic homologues of bacterial periplasmic substrate binding proteins.
Abdomen	LOC112053449	8.43e-10	2.47e-08	1	NA	pyrimidine-specific mismatch base pair DNA N-glycosylase activity
Abdomen	LOC112043531	8.48e-10	0.00261	0.617	NA	Pyridoxal-phosphate dependent enzyme
Abdomen	LOC112044045	8.61e-10	0.00161	1	CNOT4	nuclear-transcribed mRNA catabolic process, deadenylation-dependent decay
Abdomen	LOC112042966	8.71e-10	1.44e-06	1	Mcm7	MCM OB domain
Abdomen	LOC112044519	8.91e-10	0.218	1	NA	Leucine rich repeat C-terminal domain
Abdomen	LOC112049870	8.97e-10	0.0656	0.932	NA	A20-like zinc finger
Abdomen	LOC112052875	9.01e-10	2.37e-05	1	NA	NA
Abdomen	LOC112047167	9.13e-10	0.00234	1	Rab23	50S ribosome-binding GTPase
Abdomen	LOC112045408	9.25e-10	1.51e-06	1	NA	Belongs to the major facilitator superfamily. Sugar transporter (TC 2.A.1.1) family
Abdomen	LOC112045476	9.4e-10	0.0945	1	NA	Insect cuticle protein
Abdomen	LOC112047687	9.48e-10	0.00123	1	NA	zinc finger
Abdomen	LOC112049036	9.63e-10	1.15e-05	1	NA	Insect pheromone-binding family, A10/OS-D
Abdomen	LOC112053096	9.66e-10	5.4e-06	1	NA	NA
Abdomen	LOC112048723	9.66e-10	0.221	1	NA	NA
Abdomen	LOC112046599	9.85e-10	0.0221	1	NA	Phosphate acyltransferases
Abdomen	LOC112047163	9.85e-10	3.98e-07	1	Orc1	Origin recognition complex subunit
Abdomen	LOC112049495	9.85e-10	4.93e-06	1	NA	NA
Abdomen	LOC112051799	9.86e-10	4.87e-05	1	NA	Lipase
Abdomen	LOC112044396	9.99e-10	0.0051	1	NA	Chitin-binding domain type 2
Abdomen	LOC112056775	1.02e-09	5.69e-06	1	NA	Zinc finger, C2H2 type
Abdomen	LOC112043029	1.03e-09	0.000729	1	NA	UCH-binding domain
Abdomen	LOC112057324	1.09e-09	7.07e-09	1	NA	Carboxylesterase family
Abdomen	LOC112048414	1.1e-09	1.36e-05	1	NA	T-complex protein 10 C-terminus
Abdomen	LOC112046053	1.16e-09	2.75e-08	1	NA	NA
Abdomen	LOC112044900	1.23e-09	1.46e-08	1	NA	Domain in DAP-5, eIF4G, MA-3 and other proteins.
Abdomen	LOC112045610	1.24e-09	0.00778	1	Myb	DNA- binding
Abdomen	LOC112058221	1.27e-09	6.74e-07	1	NA	Insect cuticle protein
Abdomen	LOC112046980	1.27e-09	5.51e-05	1	NA	Zinc finger, C3HC4 type (RING finger)
Abdomen	LOC112043589	1.28e-09	8.67e-07	1	NA	Domain of unknown function (DUF1986)
Abdomen	LOC112053924	1.29e-09	0.0235	1	sgg	It is involved in the biological process described with protein phosphorylation
Abdomen	LOC112048684	1.31e-09	0.00113	1	NA	Domain first found in the mice T locus (Brachyury) protein
Abdomen	LOC112045242	1.34e-09	0.0022	1	NA	BEN
Abdomen	LOC112044082	1.35e-09	0.00162	1	NA	Ankyrin repeats (many copies)
Abdomen	LOC112058579	1.43e-09	0.27	1	NA	Protein of unknown function (DUF1241)
Abdomen	LOC112047483	1.45e-09	0.252	1	NA	ZIP Zinc transporter
Abdomen	LOC112058531	1.46e-09	0.517	0.935	Wnt6	Ligand for members of the frizzled family of seven transmembrane receptors
Abdomen	LOC112048402	1.48e-09	2.73e-06	1	Sse	Peptidase family C50
Abdomen	LOC112050093	1.49e-09	3.21e-07	0.927	NA	Enoyl-(Acyl carrier protein) reductase
Abdomen	LOC112055048	1.49e-09	0.00109	1	NA	NA
Abdomen	LOC112051474	1.5e-09	0.414	1	pain	Ion transport protein
Abdomen	LOC112055972	1.5e-09	0.0003	1	NA	SprT homologues.
Abdomen	LOC112055277	1.5e-09	0.0434	0.484	NA	Asparaginase
Abdomen	LOC112045519	1.54e-09	0.0327	0.344	NA	Chitin-binding domain type 2
Abdomen	LOC112056120	1.66e-09	0.603	1	SREBP	protein dimerization activity
Abdomen	LOC112045998	1.67e-09	0.000564	0.935	NA	Major Facilitator Superfamily
Abdomen	LOC112043476	1.67e-09	0.000117	1	PyK	Pyruvate kinase, alpha/beta domain
Abdomen	LOC112045972	1.69e-09	0.0128	1	NA	NA
Abdomen	LOC112050073	1.69e-09	0.000525	1	Arc42	Acyl-CoA dehydrogenase, N-terminal domain
Abdomen	LOC112054498	1.71e-09	0.065	1	mRpL28	structural constituent of ribosome
Abdomen	LOC112055393	1.72e-09	1.63e-07	1	NA	Dehydrogenase E1 component
Abdomen	LOC112047091	1.73e-09	5.65e-05	0.943	NA	C2H2-type zinc finger
Abdomen	LOC112050333	1.75e-09	0.00556	1	NA	Transmembrane amino acid transporter protein
Abdomen	LOC112053992	1.77e-09	1.2e-06	1	NA	MCM OB domain
Abdomen	LOC112046435	1.77e-09	0.0597	1	NA	Lipocalin-like domain
Abdomen	LOC112056296	1.77e-09	0.352	1	NA	It is involved in the biological process described with protein phosphorylation
Abdomen	LOC112049768	1.83e-09	6.93e-05	1	NA	Cytochrome b5-like Heme/Steroid binding domain
Abdomen	LOC112052293	1.84e-09	3.19e-05	1	Obp73a	odorant binding
Abdomen	LOC112055397	1.87e-09	0.0108	1	TER94	Cell division protein 48 (CDC48) domain 2
Abdomen	LOC112047385	1.9e-09	0.00113	1	NA	Interferon-related protein conserved region
Abdomen	LOC112056802	1.9e-09	0.00014	1	NA	Permease family
Abdomen	LOC112047911	2e-09	0.000494	0.935	NA	synaptic vesicle
Abdomen	LOC112043430	2.06e-09	0.0195	1	kni	c4 zinc finger in nuclear hormone receptors
Abdomen	LOC112057779	2.07e-09	0.000223	0.97	Antp	sequence-specific DNA binding. It is involved in the biological process described with regulation of transcription, DNA-templated
Abdomen	LOC112058280	2.11e-09	0.0747	1	NA	Belongs to the DEAD box helicase family
Abdomen	LOC112046538	2.11e-09	4.22e-08	1	NA	NA
Abdomen	LOC112058081	2.13e-09	3.84e-05	0.935	NA	GTPase-activator protein for Rho-like GTPases
Abdomen	LOC112047756	2.14e-09	1.44e-06	0.693	NA	Phytanoyl-CoA dioxygenase (PhyH)
Abdomen	LOC112047799	2.14e-09	0.00227	0.868	NA	NA
Abdomen	LOC112046202	2.17e-09	7.6e-09	1	RpA-70	As part of the heterotrimeric replication protein A complex (RPA RP-A), binds and stabilizes single-stranded DNA intermediates, that form during DNA replication or upon DNA stress. It prevents their reannealing and in parallel, recruits and activates different proteins and complexes involved in DNA metabolism. Thereby, it plays an essential role both in DNA replication and the cellular response t…
Abdomen	LOC112043640	2.19e-09	0.00717	0.675	NA	Putative cyclase
Abdomen	LOC112052150	2.19e-09	1.63e-07	1	NA	This magnesium-dependent enzyme catalyzes the hydrolysis of ATP coupled with the transport of calcium
Abdomen	LOC112052339	2.2e-09	0.00184	0.985	NA	NA
Abdomen	LOC112049358	2.2e-09	0.174	1	NA	Fcf1
Abdomen	LOC112050158	2.21e-09	0.0016	1	NA	Domain present in fly proteins (CG14681, CG12492, CG6217), worm H06A10.1 and Arabidopsis thaliana MBG8.9.
Abdomen	LOC112054706	2.21e-09	0.0163	1	NA	Leucine-rich repeats, typical (most populated) subfamily
Abdomen	LOC112042867	2.21e-09	0.000472	1	Bub1	Mad3/BUB1 hoMad3/BUB1 homology region 1
Abdomen	LOC112047019	2.22e-09	2.76e-08	0.809	NA	Sugar (and other) transporter
Abdomen	LOC112053080	2.22e-09	0.0289	1	NA	anchor protein 17A
Abdomen	LOC112055064	2.22e-09	1.23e-08	1	NA	Condensin complex subunit 2
Abdomen	LOC112048087	2.35e-09	0.00292	1	NA	glycine rich nucleic binding domain
Abdomen	LOC112048032	2.39e-09	6.66e-06	1	NA	MYND finger
Abdomen	LOC112052029	2.39e-09	0.0289	1	NA	Coiled-coil domain containing 51
Abdomen	LOC112051716	2.61e-09	0.000192	0.246	NA	Acyl-CoA dehydrogenase, N-terminal domain
Abdomen	LOC112043943	2.61e-09	0.0261	1	Desat1	Fatty acid desaturase
Abdomen	LOC112052707	2.63e-09	0.00047	1	NA	NA
Abdomen	LOC112047990	2.67e-09	8.52e-05	1	NA	WD domain, G-beta repeat
Abdomen	LOC112044459	2.69e-09	0.00186	1	NA	Acetyl-coenzyme A transporter 1
Abdomen	LOC112043239	2.76e-09	0.00226	1	NA	Sugar (and other) transporter
Abdomen	LOC112051318	2.81e-09	3.46e-05	1	NA	Kazal type serine protease inhibitors
Abdomen	LOC112045163	2.88e-09	0.00102	1	NA	Spastic paraplegia 21 (Autosomal recessive, Mast syndrome)
Abdomen	LOC112048135	3.09e-09	0.0496	1	NA	LUC7 N_terminus
Abdomen	LOC112048969	3.1e-09	0.0332	1	NA	zinc finger
Abdomen	LOC112044729	3.1e-09	0.398	1	NA	Cytochrome P450
Abdomen	LOC112052093	3.1e-09	0.632	1	NA	Cys/Met metabolism PLP-dependent enzyme
Abdomen	LOC112056150	3.16e-09	0.0001	1	NA	Zinc finger, C2H2 type
Abdomen	LOC112050673	3.16e-09	0.318	0.497	CLIPD1	Trypsin-like serine protease
Abdomen	LOC112057173	3.24e-09	0.00188	0.985	NA	WD domain, G-beta repeat
Abdomen	LOC112047510	3.26e-09	0.0717	1	NA	Coiled-coil domain-containing protein
Abdomen	LOC112045120	3.27e-09	0.185	1	NA	NDT80 / PhoG like DNA-binding family
Abdomen	LOC112050204	3.38e-09	0.00258	0.748	NA	NA
Abdomen	LOC112046231	3.38e-09	0.000384	1	NA	Sugar (and other) transporter
Abdomen	LOC112051694	3.45e-09	0.00731	1	Chro	Chromatin organization modifier domain
Abdomen	LOC112045525	3.47e-09	0.0876	0.591	NA	Amino acid permease
Abdomen	LOC112042814	3.48e-09	3.06e-05	1	NA	NA
Abdomen	LOC112053125	3.48e-09	0.101	1	NA	lipid binding
Abdomen	LOC112052019	3.56e-09	3.19e-05	1	pho	Zinc finger, C2H2 type
Abdomen	LOC112055594	3.59e-09	9.98e-05	1	NA	NA
Abdomen	LOC112052596	3.62e-09	0.00103	0.991	NA	Rhomboid family
Abdomen	LOC112050186	3.71e-09	0.374	1	NA	C2H2-type zinc finger
Abdomen	LOC112048146	3.72e-09	0.00754	1	NA	Fucosyltransferase, N-terminal
Abdomen	LOC112050432	3.74e-09	0.0222	1	NA	Fes/CIP4, and EFC/F-BAR homology domain
Abdomen	LOC112048468	3.87e-09	0.00403	1	NA	Leucine rich repeat C-terminal domain
Abdomen	LOC112051438	3.88e-09	0.00316	0.128	NA	Mannosyl-glycoprotein endo-beta-N-acetylglucosaminidase activity
Abdomen	LOC112052045	3.88e-09	0.029	0.96	NA	7 transmembrane receptor (rhodopsin family)
Abdomen	LOC112049127	3.92e-09	0.0772	1	NA	Ubiquitin associated domain
Abdomen	LOC112053328	3.92e-09	0.175	1	NA	Oxoglutarate and iron-dependent oxygenase degradation C-term
Abdomen	LOC112046649	4.04e-09	5.41e-05	1	NA	NA
Abdomen	LOC112045103	4.2e-09	0.0188	0.891	NA	Hemocyanin, all-alpha domain
Abdomen	LOC112047334	4.3e-09	0.0088	1	NA	Belongs to the FPP GGPP synthase family
Abdomen	LOC112055624	4.33e-09	0.145	1	NA	bromo domain
Abdomen	LOC112045092	4.41e-09	0.0103	1	NA	NA
Abdomen	LOC112051082	4.41e-09	5.23e-07	1	NA	CCAAT-Binding transcription Factor
Abdomen	LOC112055472	4.43e-09	0.238	1	NA	rRNA processing
Abdomen	LOC112050198	4.45e-09	0.853	0.982	NA	Glycosyl transferase family 8
Abdomen	LOC112054460	4.45e-09	1.08e-05	0.982	NA	Chitin-binding domain type 2
Abdomen	LOC112044115	4.51e-09	2.36e-06	1	NA	Ion channel
Abdomen	LOC112043674	4.51e-09	0.00316	1	NA	Protein of unknown function (DUF1011)
Abdomen	LOC112058417	4.56e-09	9.68e-09	1	NA	Vault protein inter-alpha-trypsin domain
Abdomen	LOC112050539	4.73e-09	9.24e-05	1	NA	Guanylate-binding protein, N-terminal domain
Abdomen	LOC112049041	4.92e-09	6.88e-06	1	NA	It is involved in the biological process described with transmembrane transport
Abdomen	LOC112056891	4.95e-09	0.13	0.344	NA	NA
Abdomen	LOC112053536	5.35e-09	3.98e-07	1	NA	NA
Abdomen	LOC112050441	5.57e-09	0.0741	1	Hn	ACT domain
Abdomen	LOC112051156	5.69e-09	0.0842	0.974	NA	NA
Abdomen	LOC112046165	5.72e-09	0.163	1	NA	zinc finger
Abdomen	LOC112043069	5.76e-09	0.000152	1	NA	Haemolymph juvenile hormone binding protein (JHBP)
Abdomen	LOC112049310	5.77e-09	0.00155	0.985	NA	DDE superfamily endonuclease
Abdomen	LOC112047466	5.79e-09	0.000341	0.758	NA	Cytochrome P450
Abdomen	LOC112044079	5.95e-09	0.0409	1	NA	3-hydroxyacyl-CoA dehydrogenase, NAD binding domain
Abdomen	LOC112055474	5.95e-09	0.127	1	NA	NA
Abdomen	LOC112051921	6.03e-09	0.0175	1	NA	Ataxin-1 and HBP1 module (AXH)
Abdomen	LOC112044802	6.11e-09	4.45e-07	1	NA	Leucine rich repeats (6 copies)
Abdomen	LOC112050936	6.11e-09	0.0285	1	NA	Transcription initiation factor TFIID 23-30kDa subunit
Abdomen	LOC112050723	6.12e-09	0.00775	1	NA	Uncharacterised ACR, YagE family COG1723
Abdomen	LOC112055996	6.13e-09	0.471	0.905	NA	Core histone H2A/H2B/H3/H4
Abdomen	LOC112052898	6.14e-09	0.000449	1	NA	Protein tyrosine kinase
Abdomen	LOC112048851	6.18e-09	3.81e-05	1	Cpsf160	Mono-functional DNA-alkylating methyl methanesulfonate N-term
Abdomen	LOC112049356	6.3e-09	0.0433	1	NA	Fcf1
Abdomen	LOC112052754	6.44e-09	6.77e-05	1	NA	Acetyl-coenzyme A synthetase N-terminus
Abdomen	LOC112046119	6.45e-09	0.00384	1	NA	Microtubule binding. It is involved in the biological process described with microtubule cytoskeleton organization
Abdomen	LOC112045312	6.59e-09	0.0036	1	NA	NA
Abdomen	LOC112047758	6.59e-09	6.4e-09	1	NA	GA-binding protein alpha chain
Abdomen	LOC112049015	6.65e-09	0.000206	1	NA	Insect pheromone-binding family, A10/OS-D
Abdomen	LOC112043420	6.79e-09	4.26e-09	1	Alr	Erv1 / Alr family
Abdomen	LOC112044157	7.01e-09	7.51e-12	0.887	NA	chitin binding. It is involved in the biological process described with chitin metabolic process
Abdomen	LOC112046010	7.2e-09	0.00269	1	NA	Chitin-binding domain type 2
Abdomen	LOC112046470	7.31e-09	0.0517	1	Uba1	Ubiquitin-activating enzyme e1 C-terminal domain
Abdomen	LOC112047252	7.58e-09	0.00873	1	NA	It is involved in the biological process described with transmembrane transport
Abdomen	LOC112043722	7.79e-09	1.4e-05	1	NA	GNS1/SUR4 family
Abdomen	LOC112049638	7.84e-09	9.99e-06	1	NA	Choline/ethanolamine kinase
Abdomen	LOC112057649	7.88e-09	0.143	0.325	NA	NA
Abdomen	LOC112054705	7.9e-09	0.0795	1	Adam	component of the eukaryotic translation initiation factor 3 (eIF-3) complex, which is involved in protein synthesis of a specialized repertoire of mRNAs and, together with other initiation factors, stimulates binding of mRNA and methionyl-tRNAi to the 40S ribosome. The eIF-3 complex specifically targets and initiates translation of a subset of mRNAs involved in cell proliferation
Abdomen	LOC112047685	7.94e-09	0.00305	1	NA	Man1-Src1p-C-terminal domain
Abdomen	LOC112052214	8.04e-09	2.18e-07	1	NA	AMP-binding enzyme C-terminal domain
Abdomen	LOC112046576	8.1e-09	0.000221	0.894	trh	Motif C-terminal to PAS motifs (likely to contribute to PAS structural domain)
Abdomen	LOC112051368	8.2e-09	0.449	1	coq6	Ubiquinone biosynthesis monooxygenase
Abdomen	LOC112054633	8.24e-09	0.00174	0.246	st	ABC-2 type transporter
Abdomen	LOC112050404	8.27e-09	0.000203	1	NA	Haloacid dehalogenase-like hydrolase
Abdomen	LOC112058096	8.27e-09	0.713	1	NA	Galactose mutarotase-like
Abdomen	LOC112049896	8.35e-09	6.48e-05	1	FANCI	FANCI helical domain 2
Abdomen	LOC112049132	8.47e-09	7.56e-05	1	NA	NA
Abdomen	LOC112052982	8.59e-09	0.00147	1	NA	Subunit of the peripheral V1 complex of vacuolar ATPase essential for assembly or catalytic function. V-ATPase is responsible for acidifying a variety of intracellular compartments in eukaryotic cells
Abdomen	LOC112048564	8.82e-09	2.28e-05	0.246	NA	NA
Abdomen	LOC112047080	9.04e-09	0.4	1	NA	Glycosyl hydrolase family 20, catalytic domain
Abdomen	LOC112046440	9.12e-09	0.0307	1	NA	NA
Abdomen	LOC112043134	9.13e-09	0.00949	1	Pect	Cytidylyltransferase-like
Abdomen	LOC112049094	9.18e-09	0.0456	1	NA	Origin recognition complex (ORC) subunit 3 N-terminus
Abdomen	LOC112057837	9.28e-09	0.0016	1	NA	Cut8, nuclear proteasome tether protein
Abdomen	LOC112044514	9.3e-09	1.12e-05	1	NA	MFS_1 like family
Abdomen	LOC112043465	9.32e-09	0.00258	1	NA	Ankyrin repeat
Abdomen	LOC112054526	9.48e-09	1e-05	1	Y-h	Major royal jelly protein
Abdomen	LOC112057222	9.52e-09	0.00117	1	NA	NA
Abdomen	LOC112054902	9.53e-09	3.02e-08	1	NA	Ion channel
Abdomen	LOC112052989	9.53e-09	0.0085	1	NA	Zona pellucida (ZP) domain
Abdomen	LOC112044296	9.94e-09	1.64e-05	1	NA	Domain involved in innate immunity and lipid metabolism.
Abdomen	LOC112053847	1.01e-08	2.6e-07	1	wupA	Troponin
Abdomen	LOC112053836	1.02e-08	9.38e-07	1	Scgalpha	Sarcoglycan alpha/epsilon
Abdomen	LOC112043762	1.04e-08	0.000435	1	NA	Lipase
Abdomen	LOC112045205	1.04e-08	0.0065	1	NA	serine-type endopeptidase activity
Abdomen	LOC112047239	1.06e-08	0.0846	1	GPRSTN	It is involved in the biological process described with homophilic cell adhesion via plasma membrane adhesion molecules
Abdomen	LOC112058397	1.06e-08	0.00347	1	NA	Phospholipase A2
Abdomen	LOC112042895	1.06e-08	6.92e-05	1	NA	Actin interacting protein 3
Abdomen	LOC112052044	1.06e-08	3.72e-10	1	NA	transporter activity. It is involved in the biological process described with
Abdomen	LOC112046931	1.08e-08	0.0385	1	Prosalpha5	Proteasome subunit A N-terminal signature Add an annotation
Abdomen	LOC112050935	1.1e-08	4.77e-09	1	NA	Transposase protein
Abdomen	LOC112045341	1.11e-08	0.00223	0.942	NA	NA
Abdomen	LOC112053443	1.11e-08	8.59e-05	1	NA	Chitin-binding domain type 2
Abdomen	LOC112058093	1.11e-08	1.2e-06	0.974	hrg	Poly(A) polymerase central domain
Abdomen	LOC112053124	1.12e-08	1.6e-05	1	NA	5'-nucleotidase, C-terminal domain
Abdomen	LOC112050065	1.13e-08	0.000499	1	NA	NA
Abdomen	LOC112045334	1.13e-08	0.00252	0.77	NA	SET (Su(var)3-9, Enhancer-of-zeste, Trithorax) domain
Abdomen	LOC112043423	1.13e-08	0.000647	1	NA	PH domain
Abdomen	LOC112052329	1.16e-08	4.96e-06	1	NA	Aldo/keto reductase family
Abdomen	LOC112055356	1.18e-08	0.000704	1	NA	Domain first found in the mice T locus (Brachyury) protein
Abdomen	LOC112043077	1.18e-08	5.86e-05	1	NA	Vacuolar 14 Fab1-binding region
Abdomen	LOC112049752	1.18e-08	1.56e-05	1	NA	Glyco_18
Abdomen	LOC112043491	1.19e-08	2.39e-06	0.867	NA	Beta-mannosidase activity. It is involved in the biological process described with mannan catabolic process
Abdomen	LOC112047796	1.21e-08	0.0122	1	NA	Carboxylesterase family
Abdomen	LOC112043601	1.25e-08	0.696	1	NA	Lysine methyltransferase
Abdomen	LOC112049113	1.26e-08	1.85e-05	1	fw	C-type lectin (CTL) or carbohydrate-recognition domain (CRD)
Abdomen	LOC112048211	1.27e-08	0.0112	1	Tbh	Copper type II ascorbate-dependent monooxygenase, N-terminal domain
Abdomen	LOC112047429	1.28e-08	8.17e-05	1	NA	It is involved in the biological process described with intracellular signal transduction
Abdomen	LOC112050988	1.3e-08	0.0538	0.675	NA	NA
Abdomen	LOC112055529	1.3e-08	0.00945	0.942	NA	Helitron helicase-like domain at N-terminus
Abdomen	LOC112051442	1.3e-08	0.000123	0.813	NA	Enoyl-CoA hydratase/isomerase
Abdomen	LOC112048675	1.31e-08	0.166	0.766	NA	ZIP Zinc transporter
Abdomen	LOC112043454	1.33e-08	0.0312	1	NA	Polyprenyl synthetase
Abdomen	LOC112049118	1.33e-08	1.56e-06	1	NA	NA
Abdomen	LOC112046838	1.36e-08	0.0051	1	NA	Coagulation Factor Xa inhibitory site
Abdomen	LOC112055628	1.36e-08	2.48e-05	0.94	NA	NA
Abdomen	LOC112052614	1.42e-08	0.00284	1	NA	ATP synthase alpha/beta family, nucleotide-binding domain
Abdomen	LOC112052803	1.43e-08	0.00121	1	NA	Zinc ion binding
Abdomen	LOC112049998	1.44e-08	0.00075	0.848	NA	transporter activity. It is involved in the biological process described with transport
Abdomen	LOC112049935	1.47e-08	0.195	0.992	NA	GMC oxidoreductase
Abdomen	LOC112051842	1.48e-08	0.923	1	Usf	helix loop helix domain
Abdomen	LOC112047067	1.48e-08	0.00101	1	NA	WD40 repeats
Abdomen	LOC112053393	1.48e-08	0.00482	1	NA	Zinc-finger associated domain (zf-AD)
Abdomen	LOC112052072	1.49e-08	3.13e-05	1	NA	Ankyrin repeat
Abdomen	LOC112047107	1.5e-08	0.000305	1	NA	NA
Abdomen	LOC112055617	1.5e-08	3.13e-06	1	NA	Sugar (and other) transporter
Abdomen	LOC112043136	1.5e-08	0.00109	1	NA	Zinc finger C-x8-C-x5-C-x3-H type (and similar)
Abdomen	LOC112049245	1.54e-08	0.000647	1	NA	NA
Abdomen	LOC112053619	1.55e-08	0.000167	0.998	NA	Domain of unknown function (DUF5009)
Abdomen	LOC112058461	1.58e-08	9.77e-06	1	NA	DNA polymerase III, delta subunit
Abdomen	LOC112046093	1.58e-08	1.59e-05	1	NA	NA
Abdomen	LOC112046085	1.6e-08	7.89e-05	1	NA	Signal recognition particle receptor beta subunit
Abdomen	LOC112049152	1.61e-08	0.00506	1	NA	Belongs to the protein kinase superfamily
Abdomen	LOC112057195	1.64e-08	0.067	1	Clk	activity. It is involved in the biological process described with regulation of transcription, DNA-templated
Abdomen	LOC112058143	1.64e-08	0.000805	0.985	mad2	HORMA domain
Abdomen	LOC112055964	1.64e-08	0.159	1	NA	Protein tyrosine serine threonine phosphatase activity. It is involved in the biological process described with protein dephosphorylation
Abdomen	LOC112050190	1.72e-08	0.0442	1	NA	NA
Abdomen	LOC112044687	1.74e-08	0.0241	1	NA	NA
Abdomen	LOC112046232	1.79e-08	0.0141	1	NA	ABC-2 family transporter protein
Abdomen	LOC112056731	1.81e-08	0.00598	1	NA	Carbon-nitrogen hydrolase
Abdomen	LOC112052470	1.84e-08	0.179	1	NA	Leucine rich repeats (6 copies)
Abdomen	LOC112048556	1.84e-08	0.00221	1	NA	Proteasome stabiliser
Abdomen	LOC112054537	1.84e-08	9.09e-05	1	NA	Structural constituent of cuticle
Abdomen	LOC112056243	1.89e-08	0.0336	1	NA	NA
Abdomen	LOC112055632	1.89e-08	0.00126	1	NA	NA
Abdomen	LOC112056562	1.9e-08	0.0253	1	NA	Interferon regulatory factor 2-binding protein zinc finger
Abdomen	LOC112058403	1.9e-08	0.00188	1	Syx16	Glycosyltransferase like family
Abdomen	LOC112052164	1.9e-08	0.0195	1	NA	DSHCT
Abdomen	LOC112055481	1.9e-08	0.000586	1	NA	DB module
Abdomen	LOC112053709	1.95e-08	0.000663	1	NA	Cytochrome b5-like Heme/Steroid binding domain
Abdomen	LOC112058458	1.97e-08	4.29e-05	0.947	NA	Inosine-uridine preferring nucleoside hydrolase
Abdomen	LOC112055983	1.98e-08	0.000647	1	NA	NA
Abdomen	LOC112045907	2.05e-08	0.122	1	NA	CRAL/TRIO domain
Abdomen	LOC112058269	2.1e-08	0.00281	1	NA	NHL repeat
Abdomen	LOC112047923	2.12e-08	8.91e-09	1	NA	Acyl-coenzyme A:6-aminopenicillanic acid acyl-transferase
Abdomen	LOC112048173	2.13e-08	0.00102	1	NA	nucleic acid-templated transcription
Abdomen	LOC112044711	2.13e-08	4.75e-06	1	NA	Structural molecule activity. It is involved in the biological process described with cell adhesion
Abdomen	LOC112055959	2.16e-08	0.00048	1	Atp5i	Hydrogen ion transmembrane transporter activity. It is involved in the biological process described with ATP synthesis coupled proton transport
Abdomen	LOC112053853	2.16e-08	6.74e-07	1	NA	Mini-chromosome maintenance protein 2
Abdomen	LOC112054338	2.21e-08	0.000706	0.985	NA	Histidyl-tRNA synthetase
Abdomen	LOC112050020	2.21e-08	0.011	0.497	NA	Glycosyl hydrolases family 18
Abdomen	LOC112046258	2.31e-08	0.00266	1	NA	Spaetzle
Abdomen	LOC112057946	2.32e-08	0.106	1	pburs	Final heterodimeric neurohormone released at the end of the molting cycle, involved in the sclerotization (tanning) of the insect cuticle, melanization and wing spreading
Abdomen	LOC112047027	2.38e-08	0.00242	1	NA	Sugar (and other) transporter
Abdomen	LOC112047223	2.4e-08	4.93e-10	1	Mcm5	DNA helicase activity. It is involved in the biological process described with DNA replication initiation
Abdomen	LOC112047948	2.47e-08	0.0462	0.211	NA	EF-hand domain pair
Abdomen	LOC112053645	2.48e-08	0.00113	1	NA	Scavenger mRNA decapping enzyme C-term binding
Abdomen	LOC112051479	2.5e-08	0.0447	1	NA	KR domain
Abdomen	LOC112048727	2.51e-08	0.0245	1	NA	SPT2 chromatin protein
Abdomen	LOC112047816	2.56e-08	9.67e-06	0.699	NA	Carboxylesterase family
Abdomen	LOC112044035	2.58e-08	0.0899	1	NA	Proteasome subunit
Abdomen	LOC112042812	2.6e-08	1.1e-06	0.991	NA	NA
Abdomen	LOC112054465	2.62e-08	2.03e-05	1	NA	Catalyzes the attachment of alanine to tRNA(Ala) in a two-step reaction alanine is first activated by ATP to form Ala- AMP and then transferred to the acceptor end of tRNA(Ala). Also edits incorrectly charged tRNA(Ala) via its editing domain
Abdomen	LOC112053154	2.65e-08	0.0432	1	NA	cilium organization
Abdomen	LOC112044361	2.66e-08	0.01	1	NA	Rab subfamily of small GTPases
Abdomen	LOC112045807	2.7e-08	0.000545	1	NA	NA
Abdomen	LOC112053987	2.7e-08	0.519	1	NA	C-type lectin (CTL) or carbohydrate-recognition domain (CRD)
Abdomen	LOC112058563	2.7e-08	0.00035	1	Ndufs6	Zinc-finger domain
Abdomen	LOC112044841	2.71e-08	1.15e-07	1	NA	HAUS augmin-like complex subunit 3
Abdomen	LOC112050842	2.81e-08	1.44e-05	1	NA	EF hand
Abdomen	LOC112055558	2.81e-08	2.12e-05	0.31	NA	Glutathione S-transferase, C-terminal domain
Abdomen	LOC112058535	2.81e-08	0.00607	0.974	NA	Solute proton antiporter activity. It is involved in the biological process described with transmembrane transport
Abdomen	LOC112052624	2.84e-08	0.0937	1	NA	KR domain
Abdomen	LOC112045910	2.87e-08	8.09e-06	1	NA	Alcohol dehydrogenase transcription factor Myb/SANT-like
Abdomen	LOC112049107	2.93e-08	7.62e-07	1	scra	Cell division protein anillin
Abdomen	LOC112044946	2.99e-08	9.77e-08	1	NA	Protein kinase C conserved region 2 (CalB)
Abdomen	LOC112056287	3.02e-08	0.0172	1	NA	NA
Abdomen	LOC112046193	3.04e-08	0.184	0.952	NA	ABC transporter, phosphonate, periplasmic substrate-binding protein
Abdomen	LOC112052897	3.13e-08	0.00127	1	NA	NA
Abdomen	LOC112052325	3.14e-08	0.0439	1	NA	NA
Abdomen	LOC112044971	3.15e-08	0.0126	1	NA	helicase superfamily c-terminal domain
Abdomen	LOC112051814	3.15e-08	0.024	1	NA	Zinc finger C-x8-C-x5-C-x3-H type (and similar)
Abdomen	LOC112050121	3.17e-08	0.142	1	HDAC6	Histone deacetylase domain
Abdomen	LOC112052335	3.18e-08	1.91e-06	1	NA	Aldo/keto reductase family
Abdomen	LOC112050298	3.2e-08	1.98e-16	1	NA	ABC-2 family transporter protein
Abdomen	LOC112042923	3.28e-08	0.488	1	NA	FKBP-type peptidyl-prolyl cis-trans isomerase
Abdomen	LOC112052742	3.32e-08	0.0711	1	NA	FCP1, C-terminal
Abdomen	LOC112051728	3.35e-08	1.02e-08	0.991	NA	NA
Abdomen	LOC112048186	3.35e-08	0.00844	1	NA	IRSp53/MIM homology domain
Abdomen	LOC112052703	3.38e-08	2.41e-05	1	NA	Pao retrotransposon peptidase
Abdomen	LOC112055293	3.39e-08	1.09e-06	0.836	NA	Immunoglobulin like
Abdomen	LOC112045838	3.53e-08	0.0103	1	NA	It is involved in the biological process described with protein phosphorylation
Abdomen	LOC112045091	3.55e-08	0.00475	0.54	SPZ5	Spaetzle
Abdomen	LOC112057310	3.6e-08	0.049	1	NA	NA
Abdomen	LOC112044411	3.62e-08	8.45e-10	0.29	NA	NA
Abdomen	LOC112047180	3.64e-08	0.0118	1	NA	Cytochrome B561, N terminal
Abdomen	LOC112045790	3.64e-08	0.000304	0.704	NA	Zinc finger, C2H2 type
Abdomen	LOC112055165	3.71e-08	0.0264	1	NA	It is involved in the biological process described with transmembrane transport
Abdomen	LOC112052571	3.77e-08	0.187	1	NA	NA
Abdomen	LOC112049711	3.83e-08	0.443	1	NA	NA
Abdomen	LOC112054325	3.86e-08	0.0761	0.558	NA	Domain of unknown function (DUF3337)
Abdomen	LOC112046746	3.87e-08	2.47e-08	1	NA	Cohesin loading factor
Abdomen	LOC112054014	3.98e-08	0.048	0.342	NA	Sugar (and other) transporter
Abdomen	LOC112048433	3.98e-08	0.00636	1	dre4	FACT complex subunit SPT16 N-terminal lobe domain
Abdomen	LOC112044088	3.99e-08	0.000196	1	NA	Calmodulin-binding
Abdomen	LOC112048887	4.06e-08	1.21e-07	1	NA	NA
Abdomen	LOC112055824	4.11e-08	3.3e-05	1	NA	protein side chain deglutamylation
Abdomen	LOC112057192	4.14e-08	2.25e-05	1	NA	NADH-ubiquinone oxidoreductase ASHI subunit (CI-ASHI or NDUFB8)
Abdomen	LOC112053023	4.18e-08	1.32e-09	1	Flo1	prohibitin homologues
Abdomen	LOC112053592	4.28e-08	0.00565	0.991	NA	Cytochrome P450
Abdomen	LOC112050445	4.3e-08	0.356	0.815	Atp5c1	ATP synthase
Abdomen	LOC112048297	4.3e-08	2.45e-05	1	Dpck	Dephospho-CoA kinase
Abdomen	LOC112054484	4.37e-08	4.77e-07	1	Argk	ATP:guanido phosphotransferase, C-terminal catalytic domain
Abdomen	LOC112054143	4.37e-08	8.47e-07	0.943	NA	Major Facilitator Superfamily
Abdomen	LOC112047090	4.44e-08	0.000116	1	NA	Zinc-finger associated domain (zf-AD)
Abdomen	LOC112050692	4.46e-08	0.845	0.972	CycG	domain present in cyclins, TFIIB and Retinoblastoma
Abdomen	LOC112048581	4.51e-08	0.0317	0.943	NA	Protein of unknown function (DUF4497)
Abdomen	LOC112048190	4.53e-08	2.75e-05	1	NA	Fibrinogen-related domains (FReDs)
Abdomen	LOC112049741	4.57e-08	0.000124	1	NA	Zinc ion binding
Abdomen	LOC112058361	4.64e-08	0.0648	1	NA	von Willebrand factor (vWF) type C domain
Abdomen	LOC112053081	4.65e-08	0.0304	1	NA	Likely ribonuclease with RNase H fold.
Abdomen	LOC112056502	4.65e-08	9.25e-05	1	NA	C2H2-type zinc finger
Abdomen	LOC112053026	4.75e-08	1.28e-05	1	NA	NA
Abdomen	LOC112044390	4.81e-08	0.000128	0.957	NA	NA
Abdomen	LOC112052386	4.82e-08	0.000523	1	NA	Mitosis protein DIM1
Abdomen	LOC112048869	4.83e-08	0.0079	1	NA	serine-type endopeptidase activity
Abdomen	LOC112045399	5.05e-08	0.0128	1	NA	SPX domain
Abdomen	LOC112056973	5.05e-08	0.0705	1	NA	BPTI/Kunitz family of serine protease inhibitors.
Abdomen	LOC112044453	5.05e-08	2.93e-05	1	NA	Sugar (and other) transporter
Abdomen	LOC112058299	5.09e-08	1.74e-05	1	NA	NA
Abdomen	LOC112054546	5.09e-08	5.76e-11	1	NA	Tubulin-tyrosine ligase family
Abdomen	LOC112045471	5.11e-08	8.44e-13	1	NA	Collagen triple helix repeat (20 copies)
Abdomen	LOC112053310	5.16e-08	0.0327	1	NA	NA
Abdomen	LOC112044866	5.28e-08	2.43e-08	1	NA	Transferase activity, transferring hexosyl groups
Abdomen	LOC112052287	5.3e-08	1.07e-07	1	NA	NA
Abdomen	LOC112051426	5.36e-08	0.000315	1	NA	NA
Abdomen	LOC112050918	5.36e-08	0.184	1	NA	zinc finger
Abdomen	LOC112045747	5.38e-08	2.23e-06	1	NA	transferase activity, transferring acyl groups other than amino-acyl groups
Abdomen	LOC112043091	5.42e-08	0.0345	1	NA	Lipase
Abdomen	LOC112052267	5.48e-08	2.31e-05	1	Pc	CBX family C-terminal motif
Abdomen	LOC112054915	5.48e-08	6.18e-05	1	NA	Arginosuccinate synthase
Abdomen	LOC112047062	5.49e-08	0.00034	1	NA	NA
Abdomen	LOC112047861	5.53e-08	0.0195	1	NA	Required for cytoplasmic pre-assembly of axonemal dyneins, thereby playing a central role in motility in cilia and flagella. Involved in pre-assembly of dynein arm complexes in the cytoplasm before intraflagellar transport loads them for the ciliary compartment
Abdomen	LOC112043486	5.61e-08	0.00203	0.131	NA	large conductance calcium-activated potassium channel activity
Abdomen	LOC112056790	5.62e-08	0.226	1	NA	Zinc finger, C2H2 type
Abdomen	LOC112053509	5.67e-08	0.00532	0.901	NA	FAR-17a/AIG1-like protein
Abdomen	LOC112043566	5.73e-08	0.0988	1	NA	Trypsin-like serine protease
Abdomen	LOC112054532	5.78e-08	4.38e-06	1	NA	Protein kinase domain
Abdomen	LOC112047457	5.85e-08	2.29e-07	1	GPRMTH5	G-protein coupled receptor activity. It is involved in the biological process described with G-protein coupled receptor signaling pathway
Abdomen	LOC112049449	5.92e-08	0.00267	1	NA	Haemolymph juvenile hormone binding protein (JHBP)
Abdomen	LOC112044181	5.96e-08	1.49e-05	0.947	NA	Sugar (and other) transporter
Abdomen	LOC112057853	6e-08	0.0511	1	NA	NA
Abdomen	LOC112049813	6e-08	0.0396	1	NA	NA
Abdomen	LOC112053082	6e-08	3.24e-06	1	Eif4g	Middle domain of eukaryotic initiation factor 4G (eIF4G)
Abdomen	LOC112052549	6.03e-08	0.00442	1	NA	NA
Abdomen	LOC112046662	6.07e-08	0.0811	0.97	salm	Zinc-finger of C2H2 type
Abdomen	LOC112051439	6.18e-08	0.24	1	NA	N-terminal region of glycosyl transferase group 7
Abdomen	LOC112046295	6.36e-08	4.31e-07	1	NA	Thrombospondin N-terminal -like domains.
Abdomen	LOC112042940	6.36e-08	0.571	0.947	Fem-1	Ankyrin repeat
Abdomen	LOC112053120	6.37e-08	0.00207	1	NA	AMP-binding enzyme
Abdomen	LOC112053083	6.37e-08	0.000809	1	NA	Trypsin-like serine protease
Abdomen	LOC112044356	6.49e-08	8.47e-05	1	NA	Electron transfer flavoprotein domain
Abdomen	LOC112047580	6.57e-08	3.74e-08	1	NA	Protein of unknown function (DUF1397)
Abdomen	LOC112045340	6.65e-08	0.14	1	NA	Ankyrin repeat
Abdomen	LOC112056504	6.66e-08	0.0316	1	NA	WD domain, G-beta repeat
Abdomen	LOC112049644	6.67e-08	0.00734	1	NA	Trypsin
Abdomen	LOC112044101	6.79e-08	0.0717	0.957	NA	GNS1/SUR4 family
Abdomen	LOC112051491	6.94e-08	0.00374	1	NA	NA
Abdomen	LOC112052390	6.96e-08	6.68e-06	0.991	NA	HCNGP-like protein
Abdomen	LOC112049069	6.96e-08	0.000135	1	NA	SPOC domain
Abdomen	LOC112043732	6.99e-08	0.000334	1	NA	Polyketide cyclase / dehydrase and lipid transport
Abdomen	LOC112058543	6.99e-08	0.114	1	NA	Complex I intermediate-associated protein 30 (CIA30)
Abdomen	LOC112050083	7.19e-08	0.0216	1	Arpc3A	ARP2/3 complex ARPC3 (21 kDa) subunit
Abdomen	LOC112056204	7.36e-08	1.81e-05	1	NA	Filamin-type immunoglobulin domains
Abdomen	LOC112048521	7.36e-08	2.27e-06	1	NA	Sugar (and other) transporter
Abdomen	LOC112047901	7.37e-08	2.08e-07	1	FKBP59	FKBP-type peptidyl-prolyl cis-trans isomerase
Abdomen	LOC112047824	7.39e-08	1.4e-05	0.991	Cat	Occurs in almost all aerobically respiring organisms and serves to protect cells from the toxic effects of hydrogen peroxide
Abdomen	LOC112057798	7.43e-08	0.216	1	NA	sequence-specific DNA binding
Abdomen	LOC112053885	7.46e-08	1.48e-05	1	NA	Protein kinase domain
Abdomen	LOC112046442	7.49e-08	0.586	1	NA	NA
Abdomen	LOC112056109	7.56e-08	0.0903	1	NA	NA
Abdomen	LOC112056623	7.62e-08	0.00041	1	NA	Ecdysteroid kinase
Abdomen	LOC112052278	7.65e-08	1.78e-07	1	NA	FGGY family of carbohydrate kinases, N-terminal domain
Abdomen	LOC112048702	7.78e-08	2.11e-06	0.344	NA	NA
Abdomen	LOC112045001	7.82e-08	0.0066	1	ry	CO dehydrogenase flavoprotein C-terminal domain
Abdomen	LOC112053707	7.84e-08	0.379	1	NA	NA
Abdomen	LOC112057299	7.91e-08	0.0255	0.99	NA	NA
Abdomen	LOC112043682	8.05e-08	0.00875	1	Mlc-c	EF-hand domain
Abdomen	LOC112046793	8.23e-08	7.79e-16	1	NA	NA
Abdomen	LOC112058240	8.25e-08	4.08e-05	1	NA	Acid phosphatase homologues
Abdomen	LOC112053732	8.41e-08	0.0137	0.803	NA	MFS/sugar transport protein
Abdomen	LOC112057333	8.51e-08	0.0522	1	NA	NA
Abdomen	LOC112044342	8.52e-08	0.000173	1	NA	Ubiquitin carboxyl-terminal hydrolase
Abdomen	LOC112046417	8.56e-08	0.00361	0.943	NA	Asparaginase
Abdomen	LOC112046921	8.56e-08	0.000186	0.96	NA	nucleic acid binding
Abdomen	LOC112049697	8.56e-08	0.000468	1	NA	NA
Abdomen	LOC112048629	8.65e-08	0.0215	0.553	NA	Guanylylate cyclase
Abdomen	LOC112047493	8.69e-08	0.000681	0.991	NA	NA
Abdomen	LOC112051744	8.74e-08	7.09e-06	1	NA	Calcium ion binding. It is involved in the biological process described with signal transduction
Abdomen	LOC112047366	9.16e-08	2.8e-05	1	NA	Metal ion binding
Abdomen	LOC112048310	9.18e-08	3.16e-05	0.791	uzip	NA
Abdomen	LOC112055310	9.27e-08	0.182	1	NA	Sulfotransferase family
Abdomen	LOC112051551	9.34e-08	0.443	1	NA	Transport and Golgi organisation 2
Abdomen	LOC112042976	9.53e-08	0.0369	1	dally	Cell surface proteoglycan that bears heparan sulfate
Abdomen	LOC112054146	9.59e-08	0.0031	1	NA	NA
Abdomen	LOC112052752	9.62e-08	4.24e-07	1	NA	NA
Abdomen	LOC112043827	9.89e-08	4.77e-05	1	NA	Chitin binding Peritrophin-A domain
Abdomen	LOC112044341	1.01e-07	0.000203	0.809	NA	NA
Abdomen	LOC112043505	1.01e-07	5.76e-05	0.826	NA	cytochrome p450
Abdomen	LOC112053264	1.06e-07	0.00103	1	NA	Sugar (and other) transporter
Abdomen	LOC112055951	1.07e-07	0.0026	0.957	NA	Zinc finger, C2H2 type
Abdomen	LOC112050854	1.09e-07	0.0425	0.868	NA	D-isomer specific 2-hydroxyacid dehydrogenase, catalytic domain
Abdomen	LOC112051320	1.12e-07	0.000858	1	NA	NA
Abdomen	LOC112053876	1.12e-07	0.0777	1	NA	JAB/MPN domain
Abdomen	LOC112049985	1.13e-07	0.766	1	NA	Zinc-finger associated domain (zf-AD)
Abdomen	LOC112049567	1.13e-07	0.0257	1	NA	Alpha mannosidase, middle domain
Abdomen	LOC112043105	1.14e-07	0.0607	0.99	NA	Haemolymph juvenile hormone binding protein (JHBP)
Abdomen	LOC112048966	1.14e-07	0.105	1	NA	Immunoglobulin C-2 Type
Abdomen	LOC112058583	1.16e-07	3.22e-05	1	NA	Bromo adjacent homology domain
Abdomen	LOC112046685	1.17e-07	0.00175	1	NA	NA
Abdomen	LOC112056980	1.2e-07	0.14	0.82	NA	NA
Abdomen	LOC112049007	1.21e-07	0.118	0.957	NA	Insect pheromone-binding family, A10/OS-D
Abdomen	LOC112051824	1.22e-07	2.08e-07	1	NA	Malate/L-lactate dehydrogenase
Abdomen	LOC112050584	1.27e-07	0.000937	1	NA	NA
Abdomen	LOC112058307	1.3e-07	0.115	0.985	NA	Cysteine protease required for the cytoplasm to vacuole transport (Cvt) and autophagy
Abdomen	LOC112047456	1.3e-07	1.8e-07	1	AQR	It is involved in the biological process described with mRNA splicing, via spliceosome
Abdomen	LOC112050823	1.31e-07	0.00245	1	NA	NADH dehydrogenase 1 beta subcomplex subunit 2
Abdomen	LOC112052327	1.32e-07	0.0166	0.942	NA	NA
Abdomen	LOC112051604	1.33e-07	3.79e-05	1	NA	Cytochrome c oxidase subunit VIIc
Abdomen	LOC112045866	1.33e-07	0.171	1	ap	binding. It is involved in the biological process described with regulation of transcription, DNA-templated
Abdomen	LOC112053194	1.33e-07	0.000216	1	NA	Cadherin repeats.
Abdomen	LOC112047200	1.34e-07	9.75e-05	1	NA	Family with sequence similarity 13 member A
Abdomen	LOC112052607	1.38e-07	3.13e-05	1	NA	NA
Abdomen	LOC112052460	1.38e-07	0.108	0.991	NA	Zinc-binding domain present in Lin-11, Isl-1, Mec-3.
Abdomen	LOC112052746	1.46e-07	0.000213	1	NA	coiled-coil 1
Abdomen	LOC112048728	1.47e-07	0.303	1	NA	NA
Abdomen	LOC112046875	1.51e-07	0.0426	1	NA	Heme oxygenase
Abdomen	LOC112045357	1.52e-07	0.0487	0.195	NA	Phosphoglycerate mutase family
Abdomen	LOC112047120	1.53e-07	0.267	1	NA	YqaJ-like viral recombinase domain
Abdomen	LOC112048866	1.53e-07	7.09e-06	1	NA	Nucleoporin autopeptidase
Abdomen	LOC112052535	1.53e-07	0.0014	1	NA	NA
Abdomen	LOC112055144	1.55e-07	5.32e-05	1	NA	Transferrin
Abdomen	LOC112055566	1.6e-07	8.21e-05	0.991	NA	NA
Abdomen	LOC112043318	1.61e-07	0.0122	1	NA	Dynactin subunit p22
Abdomen	LOC112053794	1.62e-07	2.28e-07	1	NA	NA
Abdomen	LOC112042939	1.66e-07	3.2e-07	0.325	NA	5-formyltetrahydrofolate cyclo-ligase family
Abdomen	LOC112053706	1.69e-07	6.59e-08	1	NA	Calponin homology (CH) domain
Abdomen	LOC112044678	1.7e-07	0.000885	0.986	NA	Belongs to the glycosyl hydrolase 1 family
Abdomen	LOC112049959	1.72e-07	0.0156	0.84	NA	Carboxylesterase family
Abdomen	LOC112044825	1.72e-07	9.54e-09	1	NA	ATPase family associated with various cellular activities (AAA)
Abdomen	LOC112053740	1.75e-07	2.33e-06	1	NA	Gtr1/RagA G protein conserved region
Abdomen	LOC112050732	1.76e-07	0.0017	1	Cdk2	Serine/Threonine protein kinases, catalytic domain
Abdomen	LOC112054351	1.77e-07	0.00102	1	Calx	Belongs to the Ca(2 ) cation antiporter (CaCA) (TC 2.A.19) family
Abdomen	LOC112053041	1.77e-07	6.46e-07	0.941	Haspin	Domain of unknown function
Abdomen	LOC112058456	1.79e-07	0.00205	1	vih	Ubiquitin-conjugating enzyme E2, catalytic domain homologues
Abdomen	LOC112058087	1.82e-07	0.00179	1	NA	Immunoglobulin C-2 Type
Abdomen	LOC112057774	1.85e-07	4.61e-06	1	Dfd	Homeodomain
Abdomen	LOC112043664	1.87e-07	0.0991	1	NA	ABC transporter
Abdomen	LOC112056398	1.87e-07	8.21e-05	1	NA	NA
Abdomen	LOC112046927	1.87e-07	0.287	1	NA	Four-disulfide core domains
Abdomen	LOC112054184	1.89e-07	0.000262	0.612	NA	NeuB family
Abdomen	LOC112057782	1.92e-07	4.47e-05	1	Ubx	sequence-specific DNA binding
Abdomen	LOC112051424	1.95e-07	0.0811	1	NA	c-clamp
Abdomen	LOC112053841	1.95e-07	0.118	0.854	NA	Mitochondrial carrier protein
Abdomen	LOC112044637	1.95e-07	0.0189	1	NA	Amino acid permease
Abdomen	LOC112045676	2e-07	2.11e-08	0.017	NA	corticotropin-releasing factor
Abdomen	LOC112047621	2.01e-07	1.91e-06	1	NA	Epidermal growth factor-like domain.
Abdomen	LOC112057701	2.04e-07	2.43e-06	1	NA	Mitochondrial ATP synthase B chain precursor (ATP-synt_B)
Abdomen	LOC112048116	2.08e-07	0.00224	1	NA	CDGSH-type zinc finger. Function unknown.
Abdomen	LOC112055110	2.1e-07	4.51e-07	0.0924	GPRNNA21	Serpentine type 7TM GPCR chemoreceptor Srv
Abdomen	LOC112054736	2.11e-07	0.0109	1	NA	Predicted membrane protein
Abdomen	LOC112054160	2.12e-07	0.000296	1	NA	NA
Abdomen	LOC112052118	2.12e-07	8.21e-09	0.868	NA	NA
Abdomen	LOC112044403	2.14e-07	0.0896	1	NA	NA
Abdomen	LOC112043720	2.14e-07	7.23e-06	0.608	NA	UDP-glucose/GDP-mannose dehydrogenase family, NAD binding domain
Abdomen	LOC112055605	2.14e-07	3.87e-07	1	NA	GMC oxidoreductase
Abdomen	LOC112046313	2.17e-07	0.000972	1	alc	5'-AMP-activated protein kinase beta subunit, interation domain
Abdomen	LOC112051681	2.28e-07	0.0157	1	NA	Trypsin-like serine protease
Abdomen	LOC112047145	2.28e-07	0.169	0.95	NA	Alcohol dehydrogenase transcription factor Myb/SANT-like
Abdomen	LOC112044720	2.28e-07	0.564	0.996	jhamt	juvenile hormone acid methyltransferase activity
Abdomen	LOC112056176	2.28e-07	1.3e-06	0.931	Upf1	AAA domain
Abdomen	LOC112046989	2.29e-07	0.0488	1	ZCWPW1	zinc ion binding
Abdomen	LOC112054216	2.3e-07	7.44e-07	1	CycE	Cyclin_C
Abdomen	LOC112045055	2.31e-07	7.52e-08	1	NA	NA
Abdomen	LOC112050471	2.31e-07	1.66e-06	0.905	NA	SET domain
Abdomen	LOC112045530	2.35e-07	0.00879	1	NA	Transmembrane amino acid transporter protein
Abdomen	LOC112048499	2.35e-07	1.01e-05	1	NA	DNA polymerase
Abdomen	LOC112055496	2.37e-07	0.00068	1	NA	Haloacid dehalogenase-like hydrolase
Abdomen	LOC112043659	2.42e-07	0.106	1	NA	NA
Abdomen	LOC112051833	2.43e-07	0.0026	1	NA	FERM C-terminal PH-like domain
Abdomen	LOC112054779	2.44e-07	0.00247	1	NA	It is involved in the biological process described with nucleobase-containing compound metabolic process
Abdomen	LOC112052381	2.45e-07	0.000166	1	NA	NA
Abdomen	LOC112047183	2.46e-07	8.07e-07	0.991	NA	DNA helicase activity. It is involved in the biological process described with DNA replication initiation
Abdomen	LOC112056561	2.46e-07	0.0122	1	NA	NA
Abdomen	LOC112047158	2.46e-07	2.42e-06	0.991	NA	activity. It is involved in the biological process described with sulfate assimilation
Abdomen	LOC112049794	2.49e-07	0.109	1	NA	It is involved in the biological process described with protein phosphorylation
Abdomen	LOC112043710	2.5e-07	6.53e-05	1	NA	NA
Abdomen	LOC112052554	2.52e-07	1.5e-06	0.714	NA	Domain of unknown function (DUF1986)
Abdomen	LOC112052323	2.52e-07	0.00284	1	NA	NA
Abdomen	LOC112054773	2.53e-07	0.000245	1	NA	NA
Abdomen	LOC112043893	2.54e-07	0.000629	1	NA	Protein of unknown function (DUF4497)
Abdomen	LOC112057099	2.57e-07	4.69e-07	1	NA	identical protein binding
Abdomen	LOC112058139	2.6e-07	0.000288	1	NA	7 transmembrane receptor (rhodopsin family)
Abdomen	LOC112054045	2.61e-07	0.000162	0.842	qua	Villin headpiece domain
Abdomen	LOC112043940	2.61e-07	8.27e-08	0.289	NA	GMC oxidoreductase
Abdomen	LOC112056876	2.63e-07	0.000328	1	NA	Cytochrome P450
Abdomen	LOC112048273	2.7e-07	4.23e-05	0.935	ImpL2	Immunoglobulin domain
Abdomen	LOC112057211	2.7e-07	0.00395	1	NA	NA
Abdomen	LOC112050222	2.7e-07	0.138	0.703	NA	ubiE/COQ5 methyltransferase family
Abdomen	LOC112055823	2.71e-07	0.417	1	NA	Cleft lip and palate transmembrane protein 1 (CLPTM1)
Abdomen	LOC112054938	2.73e-07	7.38e-05	0.991	NA	water channel activity
Abdomen	LOC112058547	2.75e-07	0.000134	1	NA	Caspase domain
Abdomen	LOC112057438	2.76e-07	2.26e-09	1	NA	Condensin complex subunit 2
Abdomen	LOC112047298	2.8e-07	0.00778	1	ttk	Drought induced 19 protein (Di19), zinc-binding
Abdomen	LOC112047328	2.81e-07	0.00153	1	Incenp	chromosome segregation
Abdomen	LOC112045810	2.82e-07	0.00288	1	NA	Thioesterase-like superfamily
Abdomen	LOC112055213	2.84e-07	0.0894	1	NA	Structural constituent of cuticle
Abdomen	LOC112047030	2.88e-07	0.0876	1	NA	Domain of unknown function (DUF1986)
Abdomen	LOC112056399	2.89e-07	0.0206	1	NA	NA
Abdomen	LOC112043156	2.9e-07	8.48e-07	1	NA	Mitochondrial carrier protein
Abdomen	LOC112045781	2.93e-07	0.0325	1	NT1	Neurotrophin 1 Source FlyBase
Abdomen	LOC112056134	2.97e-07	1.51e-07	0.991	NA	Lissencephaly type-1-like homology motif
Abdomen	LOC112057412	3.06e-07	9.42e-12	1	NA	NA
Abdomen	LOC112055010	3.08e-07	0.47	1	NA	NA
Abdomen	LOC112051872	3.1e-07	0.00156	1	CycB3	Cyclin_C
Abdomen	LOC112045159	3.1e-07	0.00796	1	Use1	Membrane fusion protein Use1
Abdomen	LOC112058418	3.1e-07	0.042	0.941	NA	Vault protein inter-alpha-trypsin domain
Abdomen	LOC112044732	3.12e-07	0.000208	1	Mctp	Protein kinase C conserved region 2 (CalB)
Abdomen	LOC112057930	3.19e-07	1.91e-06	1	GPAM	glycerol-3-phosphate O-acyltransferase activity
Abdomen	LOC112054200	3.19e-07	3.41e-06	0.667	NA	macromolecule localization
Abdomen	LOC112058562	3.22e-07	0.0132	1	Rab14	Rab subfamily of small GTPases
Abdomen	LOC112048143	3.25e-07	5.6e-07	0.911	NA	Chromosome segregation protein Spc25
Abdomen	LOC112054232	3.3e-07	7.18e-05	1	NA	It is involved in the biological process described with double-strand break repair via homologous recombination
Abdomen	LOC112045177	3.34e-07	0.000328	1	NA	Major Facilitator Superfamily
Abdomen	LOC112045059	3.34e-07	0.00056	1	Mal-A6	activity. It is involved in the biological process described with carbohydrate metabolic process
Abdomen	LOC112048194	3.35e-07	2.05e-05	1	NA	NA
Abdomen	LOC112049372	3.35e-07	0.00047	1	NA	NA
Abdomen	LOC112045968	3.39e-07	0.349	1	NA	NA
Abdomen	LOC112054171	3.4e-07	0.00049	1	NA	transporter activity. It is involved in the biological process described with transport
Abdomen	LOC112044450	3.42e-07	0.0943	1	NA	Spindle assembly abnormal protein
Abdomen	LOC112042943	3.44e-07	3.04e-06	1	NA	SERine Proteinase INhibitors
Abdomen	LOC112055018	3.45e-07	0.0373	1	NA	Ubiquitin-conjugating enzyme E2, catalytic domain homologues
Abdomen	LOC112052831	3.47e-07	0.444	1	RpL23A	Ribosomal protein L23
Abdomen	LOC112050838	3.56e-07	6.34e-08	1	NA	NA
Abdomen	LOC112044869	3.57e-07	0.0406	1	NA	TPR repeat
Abdomen	LOC112052629	3.57e-07	0.000166	1	NA	Serpentine type 7TM GPCR chemoreceptor Srsx
Abdomen	LOC112053358	3.62e-07	0.00197	1	NA	TMEM164 family
Abdomen	LOC112051512	3.62e-07	0.000919	1	NA	Rho effector or protein kinase C-related kinase homology region 1 homologues
Abdomen	LOC112055195	3.64e-07	6.81e-09	0.871	NA	Catalyzes the formation of S-adenosylmethionine from methionine and ATP
Abdomen	LOC112046825	3.64e-07	0.00249	1	NA	von Willebrand factor (vWF) type D domain
Abdomen	LOC112051150	3.7e-07	0.00112	1	NA	N-terminal of Homeobox Meis and PKNOX1
Abdomen	LOC112046812	3.78e-07	0.0489	1	NA	Alcohol dehydrogenase GroES-like domain
Abdomen	LOC112043645	3.8e-07	0.0408	1	NA	Chitin binding Peritrophin-A domain
Abdomen	LOC112048570	3.84e-07	1.8e-06	1	Parp	PADR1
Abdomen	LOC112048813	4.04e-07	3.17e-10	1	Caf1-105	WD domain, G-beta repeat
Abdomen	LOC112047776	4.44e-07	0.265	1	NA	RNA pseudouridylate synthase
Abdomen	LOC112043745	4.44e-07	0.000109	1	NA	NA
Abdomen	LOC112053746	4.46e-07	3.48e-06	1	NA	Phytanoyl-CoA dioxygenase (PhyH)
Abdomen	LOC112047245	4.49e-07	1.33e-05	1	NA	Major Facilitator Superfamily
Abdomen	LOC112045329	4.5e-07	0.000453	1	NA	Eps15 homology domain
Abdomen	LOC112052367	4.53e-07	0.000352	0.991	NA	NA
Abdomen	LOC112056078	4.53e-07	0.000223	1	NA	Thioredoxin-like [2Fe-2S] ferredoxin
Abdomen	LOC112054263	4.54e-07	0.0234	1	NA	Lipocalin / cytosolic fatty-acid binding protein family
Abdomen	LOC112056456	4.57e-07	0.00172	1	NA	Phosphate acyltransferases
Abdomen	LOC112045142	4.59e-07	0.00238	1	NA	NA
Abdomen	LOC112047173	4.76e-07	3.91e-08	1	NA	Protein of unknown function (DUF3421)
Abdomen	LOC112054114	4.77e-07	0.0126	1	NA	Alpha galactosidase A C-terminal beta sandwich domain
Abdomen	LOC112050908	4.88e-07	0.000975	1	NA	NA
Abdomen	LOC112049640	4.9e-07	0.054	1	NA	Protein of unknown function (DUF498/DUF598)
Abdomen	LOC112053517	4.9e-07	0.691	1	Roc1a	RING-H2 zinc finger domain
Abdomen	LOC112056830	4.9e-07	0.000804	1	NA	Zinc finger, C2H2 type
Abdomen	LOC112051646	4.93e-07	0.128	1	NA	UBA-like domain
Abdomen	LOC112051975	4.93e-07	0.0426	1	NA	RNA recognition motif
Abdomen	LOC112056350	4.96e-07	0.000231	1	NA	NA
Abdomen	LOC112054846	5e-07	0.132	1	NA	Fz domain
Abdomen	LOC112046225	5e-07	0.315	1	NA	C-terminal duplication domain of Friend of PRMT1
Abdomen	LOC112046734	5.1e-07	0.0129	1	Ndufs5	NADH:ubiquinone oxidoreductase, NDUFS5-15kDa
Abdomen	LOC112050401	5.11e-07	1.85e-08	1	NA	Domain of unknown function (DUF4779)
Abdomen	LOC112050014	5.12e-07	0.00274	1	NA	divergent subfamily of APPLE domains
Abdomen	LOC112054886	5.2e-07	6.26e-06	1	NA	CRAL/TRIO domain
Abdomen	LOC112053605	5.25e-07	0.391	1	NA	Nuclear undecaprenyl pyrophosphate synthase 1 homolog (S. cerevisiae)
Abdomen	LOC112054819	5.31e-07	0.105	1	NA	Peptidylglycine alpha-amidating monooxygenase COOH-terminal interactor protein-1
Abdomen	LOC112057949	5.33e-07	1.34e-08	1	NA	NA
Abdomen	LOC112044345	5.33e-07	0.00232	1	NA	Transferase activity, transferring glycosyl groups
Abdomen	LOC112058428	5.34e-07	0.00207	1	NA	Vault protein inter-alpha-trypsin domain
Abdomen	LOC112049210	5.54e-07	0.00669	1	NA	ATP binding. It is involved in the biological process described with
Abdomen	LOC112053208	5.54e-07	0.0768	1	NA	FGGY family of carbohydrate kinases, N-terminal domain
Abdomen	LOC112044391	5.96e-07	2.07e-05	1	glu	SMC proteins Flexible Hinge Domain
Abdomen	LOC112045038	5.97e-07	0.000196	1	Bx42	SKIP/SNW domain
Abdomen	LOC112044057	6.09e-07	7.04e-08	1	NA	FAD binding domain
Abdomen	LOC112058375	6.14e-07	2.09e-05	1	NA	bZIP Maf transcription factor
Abdomen	LOC112054780	6.17e-07	0.134	1	NA	Domain first found in C1r, C1s, uEGF, and bone morphogenetic protein.
Abdomen	LOC112045666	6.2e-07	0.000391	0.97	NA	Cyclic nucleotide-monophosphate binding domain
Abdomen	LOC112043743	6.21e-07	0.761	1	NA	NA
Abdomen	LOC112055911	6.26e-07	0.00834	1	NA	NA
Abdomen	LOC112044034	6.26e-07	6.23e-05	1	NA	tRNA methyl transferase
Abdomen	LOC112044421	6.34e-07	0.188	1	NA	BLOC-1-related complex sub-unit 8
Abdomen	LOC112049568	6.35e-07	0.00812	0.284	NA	NA
Abdomen	LOC112049566	6.42e-07	4.41e-05	1	Skp2	F-box-like
Abdomen	LOC112052036	6.43e-07	0.00348	1	NA	CD36 family
Abdomen	LOC112058314	6.45e-07	0.00764	1	CLIPB9	Clip or disulphide knot domain
Abdomen	LOC112048643	6.47e-07	1.18e-07	0.371	NA	Transmembrane amino acid transporter protein
Abdomen	LOC112055019	6.56e-07	0.000107	1	NA	Voltage-sensitive calcium channels (VSCC) mediate the entry of calcium ions into excitable cells and are also involved in a variety of calcium-dependent processes, including muscle contraction, hormone or neurotransmitter release, gene expression, cell motility, cell division and cell death. The isoform alpha-1C gives rise to L-type calcium currents. Long-lasting (L-type) calcium channels belong …
Abdomen	LOC112048236	6.72e-07	0.0285	1	Vg	Lipoprotein N-terminal Domain
Abdomen	LOC112056507	6.74e-07	0.312	1	NA	NA
Abdomen	LOC112058521	6.92e-07	5.5e-05	0.766	NA	macromolecule localization
Abdomen	LOC112051859	6.96e-07	0.522	1	NA	Rab GTPase activator activity. It is involved in the biological process described with regulation of Rab GTPase activity
Abdomen	LOC112050320	6.96e-07	0.00441	1	NA	NA
Abdomen	LOC112050174	6.97e-07	0.00155	1	Cpap3-e	chitin binding. It is involved in the biological process described with chitin metabolic process
Abdomen	LOC112053762	7e-07	0.0269	1	NA	Involved in pyrimidine base degradation. Catalyzes the reduction of uracil and thymine
Abdomen	LOC112049443	7.16e-07	0.0196	1	NA	zinc finger
Abdomen	LOC112043413	7.23e-07	0.294	1	NA	TLD
Abdomen	LOC112045150	7.26e-07	7.93e-09	1	NA	ADAM-TS Spacer 1
Abdomen	LOC112046058	7.34e-07	1.36e-06	0.427	NA	NA
Abdomen	LOC112042987	7.4e-07	7.8e-05	1	NA	Immunoglobulin C-2 Type
Abdomen	LOC112051684	7.55e-07	3.88e-06	1	NA	Zinc ion binding
Abdomen	LOC112055455	7.58e-07	0.129	1	NA	Immunoglobulin
Abdomen	LOC112055665	7.73e-07	0.000147	1	NA	PWI, domain in splicing factors
Abdomen	LOC112047934	7.74e-07	0.000662	1	NA	Zinc finger, C3HC4 type (RING finger)
Abdomen	LOC112048589	7.81e-07	0.86	1	NA	DnaJ molecular chaperone homology domain
Abdomen	LOC112052366	7.88e-07	0.000443	1	NA	NA
Abdomen	LOC112053939	7.89e-07	0.102	1	NA	NA
Abdomen	LOC112047213	7.9e-07	0.00706	1	NA	Aldo/keto reductase family
Abdomen	LOC112046517	7.95e-07	9.89e-06	1	NA	transcription cofactor activity
Abdomen	LOC112044928	7.98e-07	3.85e-07	1	Picot	Uncharacterised MFS-type transporter YbfB
Abdomen	LOC112054440	8e-07	8.03e-06	1	NA	C-terminal domain of alpha-glycerophosphate oxidase
Abdomen	LOC112046216	8e-07	0.0155	1	NA	Ras family
Abdomen	LOC112050742	8e-07	3.39e-08	0.867	NA	Protein FAM135
Abdomen	LOC112051376	8.01e-07	0.00399	1	NA	HAD-hyrolase-like
Abdomen	LOC112050558	8.07e-07	3.86e-08	1	Vha16	Proton-conducting pore forming subunit of the membrane integral V0 complex of vacuolar ATPase. V-ATPase is responsible for acidifying a variety of intracellular compartments in eukaryotic cells
Abdomen	LOC112050415	8.34e-07	4.26e-05	0.834	NA	NA
Abdomen	LOC112054242	8.37e-07	1.6e-09	1	NA	NA
Abdomen	LOC112050147	8.37e-07	3.82e-05	1	NA	NA
Abdomen	LOC112058572	8.39e-07	0.00438	0.947	tim	timeless
Abdomen	LOC112049944	8.41e-07	0.0284	1	NA	NA
Abdomen	LOC112043892	8.47e-07	8.21e-05	1	NA	Phosphotyrosine-binding domain (IRS1-like)
Abdomen	LOC112045701	8.48e-07	9.62e-08	1	NA	Gemin6 protein
Abdomen	LOC112055289	8.5e-07	0.0505	1	NA	7 transmembrane receptor (rhodopsin family)
Abdomen	LOC112052889	8.5e-07	0.189	1	NA	NA
Abdomen	LOC112055425	8.59e-07	0.00495	0.815	NA	SERine Proteinase INhibitors
Abdomen	LOC112044245	8.6e-07	0.000405	1	p38b	Protein tyrosine kinase
Abdomen	LOC112046519	8.88e-07	1.92e-05	1	NA	Calcium-activated BK potassium channel alpha subunit
Abdomen	LOC112058022	8.92e-07	0.0538	1	NA	NA
Abdomen	LOC112052522	8.92e-07	2.3e-06	1	NA	Oxidoreductase activity. It is involved in the biological process described with oxidation-reduction process
Abdomen	LOC112053046	8.98e-07	2.19e-07	1	NA	Endoribonuclease activity. It is involved in the biological process described with rRNA transcription
Abdomen	LOC112043116	8.99e-07	1.13e-08	1	NA	Juvenile hormone binding protein domains in insects.
Abdomen	LOC112044412	8.99e-07	0.000159	1	Cht4	Glyco_18
Abdomen	LOC112056394	9.11e-07	3.71e-06	1	NA	NA
Abdomen	LOC112046799	9.11e-07	0.00164	0.991	NA	Aminotransferase class-III
Abdomen	LOC112048267	9.14e-07	6.05e-08	1	NA	C2H2-type zinc finger
Abdomen	LOC112053999	9.2e-07	0.516	1	NA	helix loop helix domain
Abdomen	LOC112057936	9.24e-07	0.00106	1	NA	Transmembrane transporter activity. It is involved in the biological process described with transmembrane transport
Abdomen	LOC112051955	9.45e-07	9.23e-07	0.725	MRPL43	structural constituent of ribosome
Abdomen	LOC112050514	9.57e-07	0.119	1	NA	Sugar (and other) transporter
Abdomen	LOC112051560	9.59e-07	9.02e-05	0.942	wbl	Endoplasmic reticulum protein ERp29, C-terminal domain
Abdomen	LOC112047559	9.62e-07	0.0011	1	NA	NA
Abdomen	LOC112055185	9.63e-07	2.25e-06	1	NA	NA
Abdomen	LOC112051367	9.73e-07	7.95e-05	1	pyx	Ion transport protein
Abdomen	LOC112053452	9.76e-07	0.0295	0.947	NA	Trypsin-like serine protease
Abdomen	LOC112044454	9.81e-07	0.000267	1	NA	Sodium/hydrogen exchanger family
Abdomen	LOC112051542	9.86e-07	6.13e-07	0.766	NA	Transmembrane proteins 14C
Abdomen	LOC112045239	9.92e-07	0.000234	1	NA	Zc3h12a-like Ribonuclease NYN domain
Abdomen	LOC112045958	9.93e-07	0.445	1	NA	MADF
Abdomen	LOC112046823	1.01e-06	0.0119	0.94	Ncc69	Amino acid permease
Abdomen	LOC112049764	1.01e-06	0.00479	1	NA	Aminotransferase class-V
Abdomen	LOC112044003	1.02e-06	0.000263	0.942	NA	Serine/threonine phosphatases, family 2C, catalytic domain
Abdomen	LOC112054467	1.02e-06	1.1e-06	1	NA	NA
Abdomen	LOC112056640	1.03e-06	1.49e-05	1	NA	Aldose 1-epimerase
Abdomen	LOC112051436	1.07e-06	0.000875	1	NA	Rho (Ras homology) subfamily of Ras-like small GTPases
Abdomen	LOC112046466	1.07e-06	0.0123	1	NA	Rabaptin-like protein
Abdomen	LOC112043471	1.08e-06	0.668	1	NA	ADP-ribosylation factor family
Abdomen	LOC112047961	1.09e-06	0.0783	1	NA	Trypsin-like serine protease
Abdomen	LOC112046490	1.09e-06	0.0312	1	Sce	RAWUL domain RING finger- and WD40-associated ubiquitin-like
Abdomen	LOC112053462	1.09e-06	9.74e-05	1	NA	NA
Abdomen	LOC112049792	1.11e-06	0.00409	0.905	NA	NA
Abdomen	LOC112048471	1.11e-06	4.5e-12	1	NA	OB-fold nucleic acid binding domain
Abdomen	LOC112057894	1.12e-06	0.000586	1	NA	7 transmembrane receptor (rhodopsin family)
Abdomen	LOC112050110	1.12e-06	7.51e-05	1	NA	Argininosuccinate lyase C-terminal
Abdomen	LOC112050816	1.16e-06	1.38e-05	1	NA	chromatin silencing
Abdomen	LOC112053636	1.17e-06	0.0036	1	NA	Band 3 cytoplasmic domain
Abdomen	LOC112044455	1.25e-06	3.29e-05	1	lok	Forkhead associated domain
Abdomen	LOC112051395	1.25e-06	0.0331	0.344	NA	Sugar (and other) transporter
Abdomen	LOC112054651	1.26e-06	4.91e-05	1	NA	Glutathione S-transferase, C-terminal domain
Abdomen	LOC112044965	1.26e-06	4.99e-08	1	NA	NA
Abdomen	LOC112058405	1.28e-06	8.29e-07	1	NA	XK-related protein
Abdomen	LOC112042896	1.29e-06	0.0229	0.942	NA	Archease protein family (MTH1598/TM1083)
Abdomen	LOC112044858	1.29e-06	0.000201	1	NA	Domain present in PSD-95, Dlg, and ZO-1/2.
Abdomen	LOC112052525	1.3e-06	0.00464	1	NA	NA
Abdomen	LOC112051429	1.31e-06	0.0204	1	NA	Biotin carboxylase C-terminal domain
Abdomen	LOC112057023	1.32e-06	2.76e-07	0.915	NA	NA
Abdomen	LOC112044994	1.32e-06	3.57e-06	1	NA	The purine nucleoside phosphorylases catalyze the phosphorolytic breakdown of the N-glycosidic bond in the beta- (deoxy)ribonucleoside molecules, with the formation of the corresponding free purine bases and pentose-1-phosphate
Abdomen	LOC112055980	1.32e-06	0.00543	1	NA	NA
Abdomen	LOC112046718	1.33e-06	0.205	1	NA	Zinc ion binding
Abdomen	LOC112050521	1.34e-06	0.037	0.957	NA	BAG domain
Abdomen	LOC112042973	1.34e-06	2.91e-06	1	NA	Transcription activator MBF2
Abdomen	LOC112052250	1.34e-06	3.29e-06	1	NA	NA
Abdomen	LOC112055331	1.36e-06	4.67e-14	1	Cpap3-a2	Chitin-binding domain type 2
Abdomen	LOC112044787	1.37e-06	0.285	1	NA	Sugar (and other) transporter
Abdomen	LOC112054523	1.37e-06	0.389	1	NA	NA
Abdomen	LOC112049079	1.38e-06	0.0134	1	NA	NA
Abdomen	LOC112042961	1.39e-06	0.0048	1	NA	Glutathione S-transferase, C-terminal domain
Abdomen	LOC112055509	1.4e-06	0.00224	1	NA	Myosin. Large ATPases.
Abdomen	LOC112049586	1.4e-06	0.0294	0.991	NA	Zinc finger, C2H2 type
Abdomen	LOC112050130	1.4e-06	0.0178	1	NA	NA
Abdomen	LOC112051174	1.41e-06	0.304	1	NA	Uncharacterized conserved protein (DUF2045)
Abdomen	LOC112044665	1.41e-06	0.00148	1	NA	Ankyrin repeat
Abdomen	LOC112053259	1.46e-06	2.38e-05	1	fu	Haspin like kinase domain
Abdomen	LOC112052494	1.47e-06	0.398	0.738	NA	CRAL/TRIO domain
Abdomen	LOC112048112	1.48e-06	0.105	1	NA	Ligated ion channel L-glutamate- and glycine-binding site
Abdomen	LOC112052776	1.48e-06	1.71e-05	1	wun	Catalytic activity
Abdomen	LOC112051612	1.48e-06	0.00601	1	Dhfr	Dihydrofolate reductase
Abdomen	LOC112046562	1.52e-06	0.0011	1	Mhc2	Myosin. Large ATPases.
Abdomen	LOC112045625	1.52e-06	8.33e-05	1	NA	Belongs to the UDP-glycosyltransferase family
Abdomen	LOC112046372	1.52e-06	0.00014	1	NA	Protein tyrosine kinase
Abdomen	LOC112054900	1.53e-06	1.57e-05	1	NA	Mis6
Abdomen	LOC112051144	1.55e-06	3.91e-06	1	alphaKap2	Atypical Arm repeat
Abdomen	LOC112043941	1.55e-06	2.27e-10	1	NA	Carboxylesterase family
Abdomen	LOC112045976	1.56e-06	0.000158	1	NA	Endonuclease/Exonuclease/phosphatase family
Abdomen	LOC112046986	1.56e-06	0.00331	1	Fmr1	K homology RNA-binding domain
Abdomen	LOC112046845	1.56e-06	9.1e-06	0.943	NA	Predicted coiled-coil protein (DUF2205)
Abdomen	LOC112046972	1.58e-06	0.000211	0.99	Gmer	Polysaccharide biosynthesis protein
Abdomen	LOC112049479	1.59e-06	0.0939	1	NA	threonine-type endopeptidase activity. It is involved in the biological process described with proteolysis involved in cellular protein catabolic process
Abdomen	LOC112048835	1.59e-06	0.0122	1	NA	WD domain, G-beta repeat
Abdomen	LOC112046377	1.59e-06	3.24e-06	0.991	NA	Glycosyl hydrolases family 31
Abdomen	LOC112043819	1.59e-06	0.000176	1	NA	Glutathione S-transferase, N-terminal domain
Abdomen	LOC112044496	1.62e-06	0.000194	1	NA	Coproporphyrinogen III oxidase
Abdomen	LOC112056989	1.63e-06	0.000706	0.77	NA	Cystatin-like domain
Abdomen	LOC112050299	1.63e-06	3.8e-05	1	mip130	DIRP
Abdomen	LOC112048615	1.65e-06	1.42e-05	1	NA	Haemolymph juvenile hormone binding protein (JHBP)
Abdomen	LOC112053084	1.65e-06	3.82e-05	0.932	NA	NA
Abdomen	LOC112058007	1.66e-06	0.115	1	NA	RNA recognition motif
Abdomen	LOC112053030	1.66e-06	6.68e-14	1	NA	NA
Abdomen	LOC112051526	1.68e-06	0.000274	1	NA	TELO2-interacting protein 1 homolog
Abdomen	LOC112047362	1.68e-06	1.07e-08	1	NA	ATP synthase (E/31 kDa) subunit
Abdomen	LOC112046078	1.69e-06	0.000172	0.991	NA	NA
Abdomen	LOC112050623	1.69e-06	0.429	1	NA	FLYWCH zinc finger domain
Abdomen	LOC112044809	1.74e-06	0.0342	1	NA	Component of the core-TFIIH basal transcription factor involved in nucleotide excision repair (NER) of DNA
Abdomen	LOC112044632	1.74e-06	0.00282	0.871	NA	hydrolase activity, acting on acid anhydrides, in phosphorus-containing anhydrides
Abdomen	LOC112053298	1.75e-06	1.7e-10	1	GNBPB5	Glycosyl hydrolases family 16
Abdomen	LOC112058614	1.75e-06	9.9e-05	1	NA	Leucine Rich Repeat
Abdomen	LOC112042904	1.76e-06	0.00584	1	NA	NA
Abdomen	LOC112056348	1.76e-06	0.595	1	NA	NA
Abdomen	LOC112049486	1.77e-06	5.27e-08	1	Tm2	Tropomyosin like
Abdomen	LOC112050189	1.78e-06	0.00318	1	NA	NA
Abdomen	LOC112044750	1.78e-06	0.103	1	NA	tRNA synthetases class I (W and Y)
Abdomen	LOC112050649	1.79e-06	1.71e-05	1	NA	NA
Abdomen	LOC112051089	1.79e-06	0.0145	1	NA	NA
Abdomen	LOC112053333	1.81e-06	0.0136	1	NA	Methyltransferase TRM13
Abdomen	LOC112051483	1.82e-06	0.000588	1	NA	Belongs to the two pore domain potassium channel (TC 1.A.1.8) family
Abdomen	LOC112055884	1.82e-06	6.51e-08	1	Synd	Src homology 3 domains
Abdomen	LOC112053817	1.84e-06	6.26e-06	0.825	NA	NA
Abdomen	LOC112052801	1.84e-06	0.00592	1	NA	Eukaryotic protein of unknown function (DUF846)
Abdomen	LOC112052468	1.84e-06	0.000134	1	NA	domain present in cyclins, TFIIB and Retinoblastoma
Abdomen	LOC112044351	1.85e-06	0.0369	1	NA	Insect cuticle protein
Abdomen	LOC112044055	1.86e-06	9.47e-06	0.991	Hr46	zinc ion binding. It is involved in the biological process described with steroid hormone mediated signaling pathway
Abdomen	LOC112054947	1.86e-06	1.62e-05	1	NA	NA
Abdomen	LOC112046869	1.86e-06	0.0906	1	NA	OST-HTH/LOTUS domain
Abdomen	LOC112050552	1.86e-06	0.0933	1	NA	C2H2-type zinc finger
Abdomen	LOC112058251	1.86e-06	0.0129	1	NA	NA
Abdomen	LOC112058272	1.87e-06	0.00295	1	NA	zinc finger
Abdomen	LOC112051973	1.88e-06	0.0058	1	CAD	Carbamoyl-phosphate synthase small chain, CPSase domain
Abdomen	LOC112058466	1.88e-06	0.00126	1	NA	Vault protein inter-alpha-trypsin domain
Abdomen	LOC112048719	1.89e-06	0.000232	0.974	NA	NA
Abdomen	LOC112048464	1.89e-06	1.59e-06	1	NA	NA
Abdomen	LOC112052946	1.89e-06	1.31e-07	1	NA	NA
Abdomen	LOC112047490	1.89e-06	5.07e-07	1	NA	7 transmembrane receptor (Secretin family)
Abdomen	LOC112054579	1.93e-06	1.73e-05	1	NA	Trypsin
Abdomen	LOC112050645	1.96e-06	0.0447	0.156	NA	NA
Abdomen	LOC112044510	1.96e-06	0.00242	0.97	NA	Aldehyde dehydrogenase family
Abdomen	LOC112050251	1.97e-06	0.101	1	NA	Glycosyltransferase like family 2
Abdomen	LOC112044793	1.98e-06	0.00186	1	Tbp	Transcription factor TFIID (or TATA-binding protein, TBP)
Abdomen	LOC112045984	1.99e-06	0.00431	1	NA	SNARE associated Golgi protein
Abdomen	LOC112055132	2.01e-06	0.0591	1	NA	Zinc finger, C2H2 type
Abdomen	LOC112058514	2.01e-06	0.00242	1	NA	Zinc-finger associated domain (zf-AD)
Abdomen	LOC112046513	2.01e-06	0.0129	1	NA	Adenylosuccinate lyase C-terminus
Abdomen	LOC112043658	2.02e-06	1.41e-06	0.991	NA	MANEC
Abdomen	LOC112055746	2.04e-06	1.67e-06	1	NA	NA
Abdomen	LOC112043675	2.04e-06	0.00167	1	NA	Reticulon-like protein
Abdomen	LOC112055571	2.07e-06	8.94e-11	0.741	NA	NA
Abdomen	LOC112055209	2.07e-06	5.6e-05	1	NA	NA
Abdomen	LOC112048621	2.08e-06	0.0131	1	NA	NA
Abdomen	LOC112057984	2.09e-06	0.00246	1	Grip75	Spc97 / Spc98 family
Abdomen	LOC112048476	2.09e-06	0.000207	1	NA	NA
Abdomen	LOC112054206	2.12e-06	4.22e-08	1	NA	Protein-only RNase P
Abdomen	LOC112044251	2.12e-06	0.000447	0.825	NA	Neuronal voltage-dependent calcium channel alpha 2acd
Abdomen	LOC112052326	2.13e-06	0.0424	1	Nup214	Nuclear pore complex protein
Abdomen	LOC112055281	2.13e-06	0.000616	1	NA	XAP5, circadian clock regulator
Abdomen	LOC112048729	2.14e-06	0.161	1	NA	Tetraspanin family
Abdomen	LOC112046422	2.14e-06	6.38e-06	1	dan	CENP-B N-terminal DNA-binding domain
Abdomen	LOC112046815	2.14e-06	0.757	0.996	NA	Rio2, N-terminal
Abdomen	LOC112052078	2.15e-06	5.35e-11	1	Ssl1	Ssl1-like
Abdomen	LOC112044025	2.17e-06	0.00131	0.991	NA	Oxidoreductase activity, acting on paired donors, with oxidation of a pair of donors resulting in the reduction of molecular oxygen to two molecules of water. It is involved in the biological process described with oxidation-reduction process
Abdomen	LOC112043478	2.17e-06	7.32e-11	0.853	NA	Protein of unknown function (DUF1349)
Abdomen	LOC112058168	2.17e-06	0.000984	1	NA	NA
Abdomen	LOC112053659	2.19e-06	2.2e-07	1	NA	NA
Abdomen	LOC112042900	2.19e-06	0.0452	1	b6	Pentaxin family
Abdomen	LOC112048678	2.19e-06	0.00758	1	NA	NA
Abdomen	LOC112047269	2.19e-06	1.6e-07	1	NA	ATP synthase subunit C
Abdomen	LOC112050239	2.21e-06	0.00314	0.344	NA	NA
Abdomen	LOC112044087	2.23e-06	2.76e-07	0.941	NA	NDK
Abdomen	LOC112053524	2.24e-06	1.03e-09	1	NA	Otopetrin
Abdomen	LOC112053594	2.25e-06	0.0278	1	NA	Replication Fork Protection Component Swi3
Abdomen	LOC112045933	2.25e-06	0.133	1	CycT	domain present in cyclins, TFIIB and Retinoblastoma
Abdomen	LOC112046307	2.25e-06	2.22e-05	1	NA	breast cancer carboxy-terminal domain
Abdomen	LOC112054089	2.33e-06	0.000386	1	NA	cysteine-type endopeptidase inhibitor activity. It is involved in the biological process described with proteolysis
Abdomen	LOC112048198	2.33e-06	0.0452	1	Ssrp	Component of the FACT complex, a general chromatin factor that acts to reorganize nucleosomes. The FACT complex is involved in multiple processes that require DNA as a template such as mRNA elongation, DNA replication and DNA repair. During transcription elongation the FACT complex acts as a histone chaperone that both destabilizes and restores nucleosomal structure. It facilitates the passage of…
Abdomen	LOC112048285	2.35e-06	7.79e-05	1	nes	MBOAT, membrane-bound O-acyltransferase family
Abdomen	LOC112045818	2.36e-06	0.00457	1	NA	Lissencephaly type-1-like homology motif
Abdomen	LOC112048176	2.39e-06	0.0231	1	NA	Src homology 3 domains
Abdomen	LOC112043935	2.39e-06	1.13e-05	1	NA	Immunoglobulin V-set domain
Abdomen	LOC112054181	2.41e-06	5.57e-05	1	NA	SOGA family member
Abdomen	LOC112048318	2.41e-06	0.0153	1	NA	DUF1771
Abdomen	LOC112054897	2.44e-06	1.91e-05	0.943	NA	Glycosyl hydrolase family 1
Abdomen	LOC112048296	2.44e-06	0.114	1	NA	WD domain, G-beta repeat
Abdomen	LOC112053892	2.45e-06	0.0848	1	NA	ZnF_C4 abd HLH domain containing kinases domain
Abdomen	LOC112055045	2.46e-06	1.23e-11	1	NA	NEMP family
Abdomen	LOC112052288	2.47e-06	0.000182	1	NA	endoplasmic reticulum organization
Abdomen	LOC112054470	2.5e-06	2.1e-05	0.996	NA	Ribosomal protein S12/S23
Abdomen	LOC112049201	2.5e-06	0.000623	1	NA	positive regulation of dendritic spine morphogenesis
Abdomen	LOC112047926	2.51e-06	0.00786	0.942	NA	synaptic vesicle
Abdomen	LOC112055962	2.51e-06	0.155	0.974	NA	PI31 proteasome regulator N-terminal
Abdomen	LOC112051484	2.52e-06	0.000519	0.991	pain	Ion transport protein
Abdomen	LOC112042957	2.53e-06	0.0145	1	NA	MCM OB domain
Abdomen	LOC112047936	2.61e-06	0.0253	0.942	NA	Protein tyrosine kinase
Abdomen	LOC112050167	2.64e-06	0.00128	0.97	NA	NA
Abdomen	LOC112055127	2.64e-06	1.74e-08	1	nompB	Intraflagellar transport protein 88
Abdomen	LOC112053991	2.67e-06	0.0229	1	NA	Sulfotransferase domain
Abdomen	LOC112048139	2.67e-06	0.000954	0.962	NA	protein disulfide isomerase activity
Abdomen	LOC112052251	2.71e-06	3.37e-08	1	NA	Domain of unknown function (DUF389)
Abdomen	LOC112051036	2.73e-06	0.00122	1	NA	Immunoglobulin
Abdomen	LOC112052515	2.74e-06	0.0121	1	NA	NA
Abdomen	LOC112054030	2.78e-06	8.1e-06	0.587	NA	Belongs to the fatty acid desaturase type 1 family
Abdomen	LOC112049611	2.78e-06	0.00336	0.942	NA	NA
Abdomen	LOC112048938	2.81e-06	0.000262	1	NA	zinc finger binding to DNA consensus sequence [AT]GATA[AG]
Abdomen	LOC112049765	2.83e-06	0.000739	1	NA	Cytochrome b5-like Heme/Steroid binding domain
Abdomen	LOC112048123	2.87e-06	1.48e-05	1	glob1	Globin
Abdomen	LOC112058483	2.94e-06	6e-05	1	NA	Reeler domain
Abdomen	LOC112046692	2.97e-06	1.33e-08	1	Appl	Amyloid A4 N-terminal heparin-binding
Abdomen	LOC112050844	2.98e-06	8.25e-05	1	NA	It is involved in the biological process described with cholesterol transport
Abdomen	LOC112050873	2.99e-06	8.26e-16	0.99	NA	NA
Abdomen	LOC112055796	2.99e-06	0.0438	1	NA	TPR repeat
Abdomen	LOC112057831	3.02e-06	1.82e-06	1	NA	NA
Abdomen	LOC112046227	3.02e-06	0.000419	1	NA	high mobility group
Abdomen	LOC112055915	3.05e-06	3.98e-23	1	NA	NA
Abdomen	LOC112055465	3.05e-06	0.149	0.794	NA	C-type lectin (CTL) or carbohydrate-recognition domain (CRD)
Abdomen	LOC112044180	3.06e-06	0.0869	1	NA	Sugar (and other) transporter
Abdomen	LOC112044644	3.06e-06	0.00389	1	NA	WD domain, G-beta repeat
Abdomen	LOC112058334	3.08e-06	1.45e-08	0.852	NA	Hsp20/alpha crystallin family
Abdomen	LOC112055879	3.14e-06	0.302	1	NA	NA
Abdomen	LOC112046905	3.15e-06	4.24e-05	0.924	NA	NA
Abdomen	LOC112058127	3.18e-06	0.0077	1	NA	CBF/Mak21 family
Abdomen	LOC112055466	3.22e-06	0.0282	0.991	NA	C-type lectin (CTL) or carbohydrate-recognition domain (CRD)
Abdomen	LOC112049128	3.22e-06	3.44e-05	0.991	NA	Belongs to the FGGY kinase family
Abdomen	LOC112050894	3.24e-06	0.00144	1	NA	FRG1-like domain
Abdomen	LOC112048760	3.26e-06	3.31e-08	1	NLG-5	Carboxylesterase family
Abdomen	LOC112046904	3.31e-06	0.0808	1	NA	RNA recognition motif
Abdomen	LOC112057784	3.34e-06	0.0173	1	abd-A	Homeobox protein
Abdomen	LOC112053552	3.37e-06	0.471	0.97	Golgin84	Golgin subfamily A member 5
Abdomen	LOC112046127	3.4e-06	0.268	1	NA	C-terminal to LisH motif.
Abdomen	LOC112058430	3.41e-06	0.000681	1	NA	GTPase-activator protein for Ras-like GTPases
Abdomen	LOC112053694	3.42e-06	1.26e-05	1	NA	NA
Abdomen	LOC112050289	3.43e-06	1.3e-07	1	PGBD4	DDE_Tnp_1-like zinc-ribbon
Abdomen	LOC112045712	3.43e-06	0.000239	1	CLIPC1	serine-type endopeptidase activity. It is involved in the biological process described with proteolysis
Abdomen	LOC112049641	3.43e-06	0.313	1	NA	Kinase associated domain 1
Abdomen	LOC112043996	3.55e-06	9.17e-06	1	THOC3	mRNA-containing ribonucleoprotein complex export from nucleus
Abdomen	LOC112046200	3.62e-06	0.000784	1	NA	RNA recognition motif
Abdomen	LOC112054904	3.69e-06	2.51e-05	0.344	NA	Pentapeptide repeats (9 copies)
Abdomen	LOC112052102	3.7e-06	0.000346	0.932	NA	Oxidoreductase family, NAD-binding Rossmann fold
Abdomen	LOC112055441	3.71e-06	0.000125	1	NA	Zinc finger, C2H2 type
Abdomen	LOC112057663	3.75e-06	0.00283	1	NA	PEHE
Abdomen	LOC112047404	3.83e-06	0.0588	1	eIF-4E	Eukaryotic initiation factor 4E
Abdomen	LOC112055068	3.84e-06	0.00586	1	NA	Cytochrome P450
Abdomen	LOC112045145	3.84e-06	0.00152	1	NA	ADAM-TS Spacer 1
Abdomen	LOC112045651	3.85e-06	0.0177	1	NA	von Willebrand factor type A domain
Abdomen	LOC112058462	3.85e-06	0.00525	1	NA	NA
Abdomen	LOC112054245	3.87e-06	0.00192	0.996	Fur2	Growth factor receptor domain IV
Abdomen	LOC112055427	3.91e-06	0.0123	1	NA	Annexin repeats
Abdomen	LOC112057855	3.95e-06	3.59e-07	1	NA	Lipase
Abdomen	LOC112050633	3.97e-06	0.269	1	NA	NA
Abdomen	LOC112044387	3.98e-06	0.0289	1	NA	NA
Abdomen	LOC112045575	3.98e-06	0.0028	1	NA	KR domain
Abdomen	LOC112047347	4.04e-06	0.000473	1	NA	Glycosyltransferase family 28 C-terminal domain
Abdomen	LOC112054813	4.05e-06	2.24e-10	0.935	NA	NA
Abdomen	LOC112050628	4.06e-06	0.0595	1	NA	Domain of unknown function (DUF4495)
Abdomen	LOC112058072	4.15e-06	4.12e-07	1	NA	NA
Abdomen	LOC112047512	4.18e-06	2.85e-06	1	NA	Tetraspanin family
Abdomen	LOC112054276	4.19e-06	0.00313	1	Hop	Heat shock chaperonin-binding motif.
Abdomen	LOC112043507	4.3e-06	0.0751	1	NA	NA
Abdomen	LOC112058241	4.4e-06	0.0148	1	NA	Tetratricopeptide repeat
Abdomen	LOC112048545	4.46e-06	0.000176	0.991	NA	NA
Abdomen	LOC112044313	4.51e-06	0.00179	1	NA	Zinc ion binding
Abdomen	LOC112055759	4.56e-06	4.52e-05	1	Fen1	Structure-specific nuclease with 5'-flap endonuclease and 5'-3' exonuclease activities involved in DNA replication and repair. During DNA replication, cleaves the 5'-overhanging flap structure that is generated by displacement synthesis when DNA polymerase encounters the 5'-end of a downstream Okazaki fragment. It enters the flap from the 5'-end and then tracks to cleave the flap base, leaving a …
Abdomen	LOC112050276	4.56e-06	1.26e-08	1	NA	PAS domain
Abdomen	LOC112051896	4.57e-06	8.48e-07	0.942	NA	Hairy Orange
Abdomen	LOC112058378	4.59e-06	5.53e-07	0.991	NA	Alpha mannosidase, middle domain
Abdomen	LOC112043681	4.62e-06	0.183	1	NA	NA
Abdomen	LOC112051124	4.62e-06	2.86e-05	1	NA	Cytochrome P450
Abdomen	LOC112052074	4.62e-06	0.0385	1	ab	zinc finger
Abdomen	LOC112052811	4.68e-06	0.00251	1	NA	WD40 repeats
Abdomen	LOC112053997	4.7e-06	0.183	1	NA	NA
Abdomen	LOC112047026	4.74e-06	8.36e-08	1	NA	Sugar (and other) transporter
Abdomen	LOC112045732	4.77e-06	0.00271	1	NA	sequence-specific DNA binding. It is involved in the biological process described with regulation of transcription, DNA-templated
Abdomen	LOC112050753	4.79e-06	3.02e-10	1	NA	NA
Abdomen	LOC112054447	4.8e-06	3.29e-07	1	lds	DNA binding
Abdomen	LOC112053197	4.85e-06	0.00796	1	NA	F-box only protein
Abdomen	LOC112055036	4.86e-06	0.0556	1	tam	DNA-directed DNA polymerase activity. It is involved in the biological process described with DNA replication
Abdomen	LOC112056947	4.92e-06	0.64	1	NA	NA
Abdomen	LOC112054672	4.93e-06	0.21	1	NA	NA
Abdomen	LOC112045856	4.98e-06	0.00295	1	NA	Zinc-binding dehydrogenase
Abdomen	LOC112056582	4.98e-06	0.00982	1	NA	NA
Abdomen	LOC112044436	5.03e-06	0.204	1	NA	WD domain, G-beta repeat
Abdomen	LOC112055487	5.04e-06	0.0754	1	RpS27	Ribosomal protein S27
Abdomen	LOC112044439	5.04e-06	0.00607	0.876	NA	Ring finger domain
Abdomen	LOC112045322	5.14e-06	0.00394	0.488	NA	NA
Abdomen	LOC112046647	5.14e-06	1.07e-05	1	NA	Calcium ion binding
Abdomen	LOC112044085	5.17e-06	0.000346	1	NA	NA
Abdomen	LOC112045456	5.22e-06	3.56e-05	1	NA	regulation of smoothened signaling pathway
Abdomen	LOC112044996	5.22e-06	6.46e-06	1	NA	zinc finger
Abdomen	LOC112056603	5.23e-06	8.18e-05	0.846	NA	NA
Abdomen	LOC112049527	5.25e-06	0.304	1	NA	Thymidylate kinase
Abdomen	LOC112044288	5.27e-06	0.019	1	NA	Prenyltransferase and squalene oxidase repeat
Abdomen	LOC112054423	5.27e-06	0.0235	1	NA	Zinc-finger associated domain (zf-AD)
Abdomen	LOC112049009	5.31e-06	1.25e-06	0.667	CSP3	protein serine threonine kinase
Abdomen	LOC112045775	5.33e-06	0.000149	0.97	NA	NA
Abdomen	LOC112051638	5.38e-06	0.796	1	NA	Putative DNA-binding (bihelical) motif predicted to be involved in chromosomal organisation
Abdomen	LOC112047214	5.44e-06	0.0593	1	NA	Proteasome-substrate-size regulator, mid region
Abdomen	LOC112053227	5.48e-06	1.67e-06	1	NA	NA
Abdomen	LOC112046745	5.51e-06	8.73e-07	1	NA	NA
Abdomen	LOC112053714	5.55e-06	0.117	0.991	NA	Glycosyl hydrolase family 1
Abdomen	LOC112052888	5.55e-06	0.0795	1	NA	Endoribonuclease XendoU
Abdomen	LOC112043563	5.55e-06	2.63e-05	1	KRR1	rRNA processing
Abdomen	LOC112049659	5.56e-06	6.76e-07	1	NA	NA
Abdomen	LOC112056877	5.57e-06	0.0454	1	NA	Serpentine type 7TM GPCR chemoreceptor Srw
Abdomen	LOC112048511	5.62e-06	0.000231	0.998	NA	Tetratricopeptide repeats
Abdomen	LOC112051312	5.63e-06	1.02e-05	0.809	NA	Retinal tissue protein
Abdomen	LOC112050511	5.69e-06	7.15e-08	1	NA	regulation of response to stimulus
Abdomen	LOC112046659	5.69e-06	0.000848	1	NA	NA
Abdomen	LOC112055423	5.69e-06	2.13e-05	1	NA	NA
Abdomen	LOC112055820	5.76e-06	0.122	0.757	NA	NA
Abdomen	LOC112050022	5.77e-06	0.119	0.284	NA	Glycosyl hydrolases family 18
Abdomen	LOC112051419	5.79e-06	0.00755	1	TMS1	Serine incorporator (Serinc)
Abdomen	LOC112055943	5.84e-06	0.695	0.908	NA	Methyltransferase domain
Abdomen	LOC112051890	5.85e-06	0.00312	0.808	NA	ARF guanyl-nucleotide exchange factor activity. It is involved in the biological process described with regulation of ARF protein signal transduction
Abdomen	LOC112047112	5.96e-06	0.137	1	NA	Zinc finger, C2H2 type
Abdomen	LOC112044091	5.99e-06	6.95e-05	1	NA	ankyrin repeats
Abdomen	LOC112052550	5.99e-06	0.00176	1	NA	Armadillo repeat-containing protein 6
Abdomen	LOC112048787	6.03e-06	0.186	1	NA	Zinc-finger associated domain (zf-AD)
Abdomen	LOC112052934	6.04e-06	0.00447	1	NA	C-type lectin (CTL) or carbohydrate-recognition domain (CRD)
Abdomen	LOC112057221	6.09e-06	0.0676	0.569	NA	NA
Abdomen	LOC112052983	6.11e-06	8.3e-06	1	NA	WD domain, G-beta repeat
Abdomen	LOC112051619	6.12e-06	7.89e-05	1	NA	Nuclear pore complex assembly
Abdomen	LOC112055790	6.14e-06	2.32e-05	1	NA	Lipase
Abdomen	LOC112058281	6.17e-06	0.0588	0.699	vari	PDZ domain
Abdomen	LOC112050707	6.19e-06	0.00145	1	Dad	Domain B in dwarfin family proteins
Abdomen	LOC112048882	6.2e-06	0.000175	1	NA	C2H2-type zinc finger
Abdomen	LOC112047368	6.22e-06	9.8e-05	1	Gr63a	Gustatory receptor which mediates acceptance or avoidance behavior, depending on its substrates
Abdomen	LOC112047804	6.25e-06	0.0201	1	NA	Phosphotransferase enzyme family
Abdomen	LOC112048557	6.27e-06	0.000475	1	SMSr	PAP2 superfamily C-terminal
Abdomen	LOC112054128	6.32e-06	1.46e-11	1	NA	N-terminal domain of oxidoreductase
Abdomen	LOC112047205	6.33e-06	0.102	1	NA	CDP-alcohol phosphatidyltransferase
Abdomen	LOC112054278	6.34e-06	0.00567	1	NA	Insect cuticle protein
Abdomen	LOC112053236	6.34e-06	0.00517	1	NA	RNA recognition motif
Abdomen	LOC112042882	6.35e-06	0.00675	1	NA	KR domain
Abdomen	LOC112050243	6.37e-06	0.000932	1	NA	Domain of unknown function (DUF4787)
Abdomen	LOC112052999	6.37e-06	3.65e-05	0.693	NA	Thyroglobulin type I repeats.
Abdomen	LOC112049072	6.37e-06	0.187	1	NA	Sister chromatid cohesion protein Dcc1
Abdomen	LOC112043155	6.41e-06	0.00163	1	NA	Nucleoporin Nup120/160
Abdomen	LOC112045065	6.5e-06	0.015	0.465	Nf-YB	Histone-like transcription factor (CBF/NF-Y) and archaeal histone
Abdomen	LOC112047620	6.56e-06	0.164	1	NA	Abhydrolase domain containing 18
Abdomen	LOC112051068	6.74e-06	0.0134	1	NA	Mitochondrial ribosomal protein MRP-S35
Abdomen	LOC112049512	6.79e-06	0.00726	1	NA	Phosphatidylinositol-4-phosphate 5-Kinase
Abdomen	LOC112046955	6.88e-06	0.0144	1	NA	NA
Abdomen	LOC112047746	6.91e-06	5.76e-11	0.895	NA	NA
Abdomen	LOC112046577	7.08e-06	4.64e-07	1	NA	Domain of unknown function (DUF3504)
Abdomen	LOC112046330	7.09e-06	0.0848	1	Tpi	Triosephosphate isomerase
Abdomen	LOC112049704	7.11e-06	0.0407	1	NA	PLD-like domain
Abdomen	LOC112045233	7.14e-06	0.00512	1	CHORD	CHORD
Abdomen	LOC112056596	7.19e-06	0.00136	1	NA	NA
Abdomen	LOC112049757	7.21e-06	0.00358	1	tna	MIZ/SP-RING zinc finger
Abdomen	LOC112048631	7.25e-06	0.00146	1	NA	Growth-Arrest-Specific Protein 2 Domain
Abdomen	LOC112044150	7.27e-06	2.17e-05	1	Cam	calmodulin
Abdomen	LOC112056358	7.27e-06	3.33e-13	0.128	NA	Zinc-dependent metalloprotease
Abdomen	LOC112047790	7.27e-06	0.0103	1	NA	THAP
Abdomen	LOC112046898	7.28e-06	0.000131	0.791	NA	NA
Abdomen	LOC112053406	7.28e-06	0.000343	1	NA	Got1/Sft2-like family
Abdomen	LOC112044507	7.39e-06	0.0634	1	NA	NA
Abdomen	LOC112057025	7.4e-06	1.68e-05	0.499	NA	Transposase IS4
Abdomen	LOC112048386	7.4e-06	3.28e-05	1	NA	Islet cell autoantigen ICA69, C-terminal domain
Abdomen	LOC112043329	7.47e-06	0.647	1	rho-7	Rhomboid family
Abdomen	LOC112053439	7.49e-06	7.42e-06	1	NA	Electron carrier protein. The oxidized form of the cytochrome c heme group can accept an electron from the heme group of the cytochrome c1 subunit of cytochrome reductase. Cytochrome c then transfers this electron to the cytochrome oxidase complex, the final protein carrier in the mitochondrial electron-transport chain
Abdomen	LOC112051477	7.49e-06	0.000162	1	axo	Laminin G domain
Abdomen	LOC112053555	7.49e-06	1.67e-06	1	NA	D-Tyr-tRNA(Tyr) deacylase
Abdomen	LOC112055083	7.52e-06	1.4e-06	0.355	NA	Alpha/beta hydrolase family
Abdomen	LOC112057288	7.52e-06	6.35e-06	1	NA	non-membrane spanning protein tyrosine kinase activity. It is involved in the biological process described with protein phosphorylation
Abdomen	LOC112045037	7.59e-06	0.00164	0.991	NA	It is involved in the biological process described with protein import into peroxisome matrix, docking
Abdomen	LOC112044526	7.59e-06	0.0013	0.942	NA	Aldehyde dehydrogenase family
Abdomen	LOC112058438	7.75e-06	0.000963	1	NA	PPIC-type PPIASE domain
Abdomen	LOC112050624	7.75e-06	0.0248	1	PGRPS1	Ami_2
Abdomen	LOC112051880	7.76e-06	0.0258	1	NA	Organic solute transporter Ostalpha
Abdomen	LOC112051708	7.86e-06	0.0125	0.195	NA	7 transmembrane sweet-taste receptor of 3 GCPR
Abdomen	LOC112051097	7.94e-06	1.32e-07	0.947	NA	Subunit of the integral membrane V0 complex of vacuolar ATPase. Vacuolar ATPase is responsible for acidifying a variety of intracellular compartments in eukaryotic cells, thus providing most of the energy required for transport processes in the vacuolar system
Abdomen	LOC112045746	7.96e-06	1.86e-06	0.738	NA	transferase activity, transferring acyl groups other than amino-acyl groups
Abdomen	LOC112054600	7.99e-06	8.59e-05	1	NA	Zinc ion binding
Abdomen	LOC112043668	7.99e-06	0.155	1	NA	SART-1 family
Abdomen	LOC112045288	7.99e-06	0.00488	1	NA	Alcohol dehydrogenase transcription factor Myb/SANT-like
Abdomen	LOC112043606	8e-06	8.59e-05	1	NA	Tau and MAP protein, tubulin-binding repeat
Abdomen	LOC112046143	8.01e-06	0.487	1	NA	Creatinase/Prolidase N-terminal domain
Abdomen	LOC112043564	8.06e-06	0.000118	1	NA	Trypsin-like serine protease
Abdomen	LOC112046113	8.07e-06	4.6e-06	1	NA	melanosome assembly
Abdomen	LOC112046191	8.14e-06	0.000493	1	ISLR2	regulation of response to stimulus
Abdomen	LOC112054059	8.21e-06	2.03e-07	1	NA	MAP-kinase scaffold activity
Abdomen	LOC112055493	8.3e-06	2.99e-06	1	NA	N-terminal EH-domain containing protein
Abdomen	LOC112046461	8.32e-06	0.0416	0.522	NA	NA
Abdomen	LOC112052883	8.38e-06	1.66e-05	0.825	ENDOU	Poly(U)-specific
Abdomen	LOC112052870	8.43e-06	2.28e-07	1	NA	NA
Abdomen	LOC112043202	8.45e-06	5.61e-05	1	NA	Required for the assembly of the V0 complex of the vacuolar ATPase (V-ATPase) in the endoplasmic reticulum
Abdomen	LOC112043341	8.47e-06	0.236	1	NA	NA
Abdomen	LOC112053638	8.48e-06	0.157	0.96	NA	NA
Abdomen	LOC112057873	8.48e-06	0.00178	1	NA	NA
Abdomen	LOC112045572	8.48e-06	0.0318	1	kinesin-3B	Kinesin protein 1B
Abdomen	LOC112047943	8.49e-06	0.00252	1	NA	Homeobox KN domain
Abdomen	LOC112048208	8.49e-06	0.0397	1	NA	Enoyl-(Acyl carrier protein) reductase
Abdomen	LOC112050697	8.49e-06	0.000215	1	NA	zinc finger
Abdomen	LOC112043876	8.5e-06	5.77e-05	0.986	NA	NA
Abdomen	LOC112053679	8.5e-06	0.0361	1	NA	Gamma-tubulin complex component
Abdomen	LOC112047561	8.51e-06	0.0217	1	NA	Globin
Abdomen	LOC112043653	8.54e-06	0.11	0.996	NA	Beige/BEACH domain
Abdomen	LOC112046965	8.55e-06	4.64e-07	1	NA	NA
Abdomen	LOC112043946	8.55e-06	8.06e-06	1	NA	Fatty acid desaturase
Abdomen	LOC112048767	8.75e-06	0.0799	1	NA	Domain of unknown function, currently peculiar to Drosophila.
Abdomen	LOC112046451	8.75e-06	5.05e-05	0.94	NA	NA
Abdomen	LOC112049030	8.8e-06	0.00143	1	NA	Insect pheromone-binding family, A10/OS-D
Abdomen	LOC112045047	8.87e-06	0.00282	0.828	NA	HECT-like Ubiquitin-conjugating enzyme (E2)-binding
Abdomen	LOC112056629	8.88e-06	5.35e-06	1	NA	NA
Abdomen	LOC112049828	8.97e-06	1.88e-08	1	NA	Cytochrome P450
Abdomen	LOC112048048	9.13e-06	0.00196	1	NA	CDP-alcohol phosphatidyltransferase
Abdomen	LOC112052633	9.13e-06	0.000247	1	NA	NA
Abdomen	LOC112054785	9.21e-06	0.000197	1	NA	NA
Abdomen	LOC112056574	9.27e-06	0.0449	1	NA	Glycosyl hydrolase family 1
Abdomen	LOC112044293	9.48e-06	1.25e-05	0.895	NA	NA
Abdomen	LOC112043313	9.48e-06	0.0138	1	NA	SERine Proteinase INhibitors
Abdomen	LOC112050803	9.49e-06	8.03e-05	1	NA	NA
Abdomen	LOC112045618	9.61e-06	0.00094	1	NA	RPR
Abdomen	LOC112056234	9.74e-06	0.00216	0.591	ELP4	phosphorylase kinase regulator activity
Abdomen	LOC112058102	9.82e-06	0.0252	1	NA	Putative adipose-regulatory protein (Seipin)
Abdomen	LOC112044228	9.82e-06	0.000295	0.8	NA	Trypsin-like serine protease
Abdomen	LOC112047020	9.86e-06	0.0712	1	NA	It is involved in the biological process described with DNA repair
Abdomen	LOC112057909	9.93e-06	0.0358	1	NA	Divalent cation transporter
Abdomen	LOC112053798	9.96e-06	0.00762	1	NA	chromatin remodeling
Abdomen	LOC112050410	1e-05	0.775	1	NA	NA
Abdomen	LOC112050585	1.01e-05	0.01	0.667	NA	NA
Abdomen	LOC112051262	1.01e-05	1.01e-05	1	NA	Belongs to the AB hydrolase superfamily. Lipase family
Abdomen	LOC112043634	1.01e-05	0.0116	1	NA	NA
Abdomen	LOC112043924	1.01e-05	5.46e-07	1	U2af38	Zinc finger C-x8-C-x5-C-x3-H type (and similar)
Abdomen	LOC112047593	1.01e-05	2.27e-07	1	NA	ATPsynthase alpha/beta subunit N-term extension
Abdomen	LOC112051168	1.01e-05	8.09e-08	1	NA	Phospholipid-translocating ATPase N-terminal
Abdomen	LOC112055748	1.02e-05	5.71e-05	1	NA	ABC transporter
Abdomen	LOC112043409	1.02e-05	0.172	1	NA	The proteasome is a multicatalytic proteinase complex which is characterized by its ability to cleave peptides with Arg, Phe, Tyr, Leu, and Glu adjacent to the leaving group at neutral or slightly basic pH
Abdomen	LOC112045182	1.03e-05	0.000319	1	TTC19	determination of stomach left/right asymmetry
Abdomen	LOC112054781	1.03e-05	0.0503	1	NA	Oxidoreductase activity, acting on the CH-CH group of donors. It is involved in the biological process described with lipid metabolic process
Abdomen	LOC112046015	1.04e-05	6.61e-05	1	NA	Thymidylate synthase
Abdomen	LOC112047106	1.05e-05	0.000323	1	NA	NA
Abdomen	LOC112050431	1.05e-05	1.32e-05	0.738	NA	Double-stranded RNA binding motif
Abdomen	LOC112056030	1.07e-05	0.000153	0.867	NA	zinc finger
Abdomen	LOC112048770	1.08e-05	0.0327	1	Trp1	Translocation protein Sec62
Abdomen	LOC112054521	1.08e-05	0.509	1	NA	Alcohol dehydrogenase transcription factor Myb/SANT-like
Abdomen	LOC112054594	1.09e-05	0.682	1	NA	Mur ligase middle domain
Abdomen	LOC112044254	1.09e-05	0.203	1	NA	PCRF
Abdomen	LOC112051874	1.09e-05	0.00374	1	NA	Chitin binding Peritrophin-A domain
Abdomen	LOC112045704	1.09e-05	0.0014	1	NA	Trypsin-like serine protease
Abdomen	LOC112043042	1.1e-05	3.01e-05	1	NA	NA
Abdomen	LOC112047092	1.1e-05	2.93e-07	0.985	NA	C2H2-type zinc finger
Abdomen	LOC112057083	1.11e-05	1.44e-05	0.807	NA	zinc finger
Abdomen	LOC112045753	1.11e-05	1.53e-08	1	NA	alpha/beta hydrolase fold
Abdomen	LOC112053286	1.11e-05	0.000175	1	NA	It is involved in the biological process described with mitotic cytokinesis
Abdomen	LOC112049681	1.11e-05	0.115	0.933	drk	Src homology 2 domains
Abdomen	LOC112045200	1.11e-05	0.159	1	NA	Uncharacterised protein family (UPF0239)
Abdomen	LOC112043916	1.11e-05	0.000289	1	NA	NA
Abdomen	LOC112045235	1.12e-05	0.0989	1	NA	helicase superfamily c-terminal domain
Abdomen	LOC112053371	1.13e-05	0.000269	0.991	NA	Mitochondrial carrier required for the biosynthesis of heme, possibly by facilitating 5-aminolevulinate (ALA) production. May act by importing glycine into mitochondria or by exchanging glycine for ALA across the mitochondrial inner membrane
Abdomen	LOC112058273	1.13e-05	0.025	1	TfIIS	Domain in the N-terminus of transcription elongation factor S-II (and elsewhere)
Abdomen	LOC112047992	1.13e-05	4.18e-06	1	NA	2-oxoglutarate dehydrogenase C-terminal
Abdomen	LOC112045559	1.14e-05	2.37e-06	1	NA	Rho guanyl-nucleotide exchange factor activity. It is involved in the biological process described with regulation of Rho protein signal transduction
Abdomen	LOC112057764	1.15e-05	0.000245	0.97	CREG	Pyridoxamine 5'-phosphate oxidase
Abdomen	LOC112052757	1.15e-05	0.00885	1	Fas1	Four repeated domains in the Fasciclin I family of proteins, present in many other contexts.
Abdomen	LOC112058162	1.15e-05	0.000141	1	NA	prohibitin homologues
Abdomen	LOC112051101	1.18e-05	0.37	1	NA	NA
Abdomen	LOC112044574	1.19e-05	0.0124	1	NA	Carboxylesterase family
Abdomen	LOC112045455	1.19e-05	0.119	1	NA	Glycosyl transferase family 41
Abdomen	LOC112053963	1.19e-05	0.41	1	NA	Phosphoribosyl transferase domain
Abdomen	LOC112056845	1.19e-05	8.88e-05	1	NA	XK-related protein
Abdomen	LOC112051889	1.2e-05	0.0221	0.804	Reck	Reversion-inducing cysteine-rich protein with Kazal
Abdomen	LOC112044164	1.2e-05	0.000158	0.935	NA	Deltamethrin resistance
Abdomen	LOC112049066	1.2e-05	1.91e-06	1	NA	Sulfate permease family
Abdomen	LOC112043468	1.2e-05	2.2e-06	1	TPX3	C-terminal domain of 1-Cys peroxiredoxin
Abdomen	LOC112054105	1.2e-05	0.000226	1	NA	Tetraspanin family
Abdomen	LOC112048689	1.2e-05	4.15e-05	1	NA	C2H2-type zinc finger
Abdomen	LOC112054251	1.22e-05	0.000125	1	NA	Belongs to the sodium solute symporter (SSF) (TC 2.A.21) family
Abdomen	LOC112053133	1.23e-05	0.000289	0.991	NA	macromolecule localization
Abdomen	LOC112043094	1.25e-05	0.000107	1	NA	Domains present in proteins implicated in post-mortem DNA fragmentation
Abdomen	LOC112052135	1.25e-05	0.0132	1	NA	CAF1 family ribonuclease
Abdomen	LOC112045374	1.26e-05	5.49e-06	1	NA	GMC oxidoreductase
Abdomen	LOC112049786	1.27e-05	0.00457	0.277	NA	Cytochrome P450
Abdomen	LOC112043003	1.27e-05	0.000993	1	26-29-p	Cathepsin propeptide inhibitor domain (I29)
Abdomen	LOC112051699	1.27e-05	4.27e-06	1	NA	Domain that may be involved in binding ubiquitin-conjugating enzymes (UBCs)
Abdomen	LOC112051187	1.27e-05	0.000648	1	NA	Transient receptor ion channel II
Abdomen	LOC112044888	1.28e-05	0.0627	0.998	NA	NA
Abdomen	LOC112043539	1.28e-05	6.23e-07	1	geminin	Geminin
Abdomen	LOC112058377	1.29e-05	0.00222	0.943	NA	Cation transporter/ATPase, N-terminus
Abdomen	LOC112051286	1.29e-05	0.525	1	NA	Binds to the catalytic subunit of the cyclin dependent kinases and is essential for their biological function
Abdomen	LOC112053309	1.29e-05	0.000548	0.996	NA	NA
Abdomen	LOC112058234	1.29e-05	0.000298	1	NA	zinc finger
Abdomen	LOC112047987	1.29e-05	0.000179	0.791	NA	Trypsin-like serine protease
Abdomen	LOC112051258	1.3e-05	0.166	1	RpL19	Ribosomal protein L19e
Abdomen	LOC112057786	1.31e-05	1.87e-06	1	Abd-B	sequence-specific DNA binding. It is involved in the biological process described with regulation of transcription, DNA-templated
Abdomen	LOC112045708	1.33e-05	0.000364	1	NA	Enoyl-(Acyl carrier protein) reductase
Abdomen	LOC112048793	1.34e-05	0.000918	1	NA	nucleotide binding
Abdomen	LOC112056122	1.35e-05	0.00169	0.974	NA	Immunoglobulin
Abdomen	LOC112047789	1.36e-05	3.95e-08	1	NA	Phosphotransferase activity, for other substituted phosphate groups. It is involved in the biological process described with phospholipid biosynthetic process
Abdomen	LOC112050728	1.36e-05	2.37e-05	1	NA	Domain of unknown function (DUF3342)
Abdomen	LOC112050656	1.36e-05	0.00104	1	NA	NA
Abdomen	LOC112052786	1.37e-05	0.28	1	NA	Telomerase activating protein Est1
Abdomen	LOC112044586	1.38e-05	0.000674	1	NA	ABC transporter
Abdomen	LOC112049703	1.38e-05	0.000148	1	NA	NA
Abdomen	LOC112051108	1.4e-05	0.0047	1	NA	Importin-beta N-terminal domain
Abdomen	LOC112058412	1.4e-05	0.00428	0.942	NA	Coiled-coil domain-containing protein 39
Abdomen	LOC112052021	1.41e-05	8.49e-06	1	NA	Isocitrate/isopropylmalate dehydrogenase
Abdomen	LOC112043127	1.41e-05	0.213	1	NA	Acetyltransferase (GNAT) family
Abdomen	LOC112045348	1.42e-05	0.00023	1	NA	Carbohydrate-binding module 48 (Isoamylase N-terminal domain)
Abdomen	LOC112051077	1.42e-05	5.94e-07	1	NA	TRAF-type zinc finger
Abdomen	LOC112057802	1.43e-05	0.0108	1	NA	NA
Abdomen	LOC112054235	1.43e-05	1.01e-05	1	TUBG1	Tubulin is the major constituent of microtubules. The gamma chain is found at microtubule organizing centers (MTOC) such as the spindle poles or the centrosome
Abdomen	LOC112047871	1.43e-05	0.000133	1	NA	Neurotransmitter-gated ion-channel transmembrane region
Abdomen	LOC112047001	1.44e-05	0.0377	1	NA	PurA ssDNA and RNA-binding protein
Abdomen	LOC112043154	1.45e-05	0.162	1	NA	Leucine Rich repeat
Abdomen	LOC112044536	1.45e-05	0.0201	1	NA	Protein tyrosine kinase
Abdomen	LOC112058369	1.45e-05	4.45e-07	1	NA	Zinc ion binding
Abdomen	LOC112043293	1.45e-05	0.0834	1	NA	NA
Abdomen	LOC112050257	1.45e-05	3.09e-05	1	NA	Sodium:neurotransmitter symporter family
Abdomen	LOC112055037	1.46e-05	0.227	1	NA	Translation initiation factor 1A / IF-1
Abdomen	LOC112046923	1.46e-05	0.00198	1	NA	NA
Abdomen	LOC112043381	1.46e-05	0.0275	0.942	NA	C2 domain
Abdomen	LOC112052303	1.47e-05	4.71e-10	1	NA	Protein msta, isoform
Abdomen	LOC112047768	1.48e-05	0.00596	1	NA	NA
Abdomen	LOC112054145	1.49e-05	4.61e-07	1	NA	NA
Abdomen	LOC112047582	1.49e-05	0.0506	0.991	NA	NA
Abdomen	LOC112049579	1.51e-05	0.00131	1	NA	Microtubule binding
Abdomen	LOC112046720	1.51e-05	0.000868	1	NA	It is involved in the biological process described with mRNA
Abdomen	LOC112043308	1.51e-05	0.00355	1	RpL30	ribosomal protein
Abdomen	LOC112048541	1.51e-05	0.0657	1	RpS25	S25 ribosomal protein
Abdomen	LOC112043868	1.53e-05	9.24e-05	0.942	NA	NA
Abdomen	LOC112054772	1.54e-05	0.00811	1	Nox	EF-hand domain pair
Abdomen	LOC112047346	1.56e-05	0.00602	1	NA	Glycosyltransferase family 28 C-terminal domain
Abdomen	LOC112049503	1.58e-05	1.53e-08	1	NA	NA
Abdomen	LOC112049063	1.59e-05	0.0132	1	Hrs	Hepatocyte growth factor-regulated tyrosine kinase substrate
Abdomen	LOC112052822	1.6e-05	2.48e-05	1	SAK	Protein tyrosine kinase
Abdomen	LOC112052970	1.61e-05	0.0101	1	Miro	EF hand associated
Abdomen	LOC112048213	1.61e-05	0.00399	1	NA	Ion channel regulatory protein UNC-93
Abdomen	LOC112050109	1.62e-05	0.000888	0.396	Cht3	Glyco_18
Abdomen	LOC112053025	1.63e-05	0.0166	1	NA	NA
Abdomen	LOC112052322	1.64e-05	0.0107	1	Nipped-B	Sister chromatid cohesion C-terminus
Abdomen	LOC112052061	1.66e-05	0.0017	1	NA	AAA domain, putative AbiEii toxin, Type IV TA system
Abdomen	LOC112053484	1.66e-05	0.00128	0.569	NA	Rab-GTPase-TBC domain
Abdomen	LOC112057015	1.67e-05	0.000307	1	NA	NA
Abdomen	LOC112050967	1.68e-05	0.000486	1	msps	TOG
Abdomen	LOC112046804	1.68e-05	0.000107	1	NA	ATP binding. It is involved in the biological process described with protein phosphorylation
Abdomen	LOC112050297	1.69e-05	0.00217	1	NA	NA
Abdomen	LOC112049298	1.7e-05	0.968	1	NA	Programmed cell death protein 7
Abdomen	LOC112046462	1.71e-05	0.437	1	Br-c	Broad-Complex, Tramtrack and Bric a brac
Abdomen	LOC112058627	1.71e-05	0.000205	1	NA	Male sterility protein
Abdomen	LOC112046157	1.72e-05	2.18e-10	1	NA	Ferrous iron transport protein B
Abdomen	LOC112047172	1.72e-05	0.303	0.675	NA	Pyrroline-5-carboxylate reductase activity. It is involved in the biological process described with
Abdomen	LOC112050141	1.73e-05	0.0328	1	Syx18	SNARE-complex protein Syntaxin-18 N-terminus
Abdomen	LOC112053241	1.75e-05	0.000392	1	NA	cytochrome p450
Abdomen	LOC112045218	1.75e-05	6.13e-06	1	mus209	This protein is an auxiliary protein of DNA polymerase delta and is involved in the control of eukaryotic DNA replication by increasing the polymerase's processibility during elongation of the leading strand
Abdomen	LOC112049353	1.76e-05	0.000766	1	NA	Enoyl-(Acyl carrier protein) reductase
Abdomen	LOC112056919	1.76e-05	0.00045	0.947	Hr46	zinc ion binding. It is involved in the biological process described with steroid hormone mediated signaling pathway
Abdomen	LOC112044811	1.81e-05	4.67e-07	1	NA	transferase activity, transferring acyl groups other than amino-acyl groups
Abdomen	LOC112055699	1.81e-05	0.112	1	shakB	Structural component of the gap junctions
Abdomen	LOC112049055	1.81e-05	0.00548	1	Irk2	Inward rectifier potassium channel
Abdomen	LOC112042808	1.81e-05	0.00127	1	Pglym78	Phosphoglycerate mutase family
Abdomen	LOC112051251	1.82e-05	0.00159	1	NA	Partial alpha/beta-hydrolase lipase region
Abdomen	LOC112044636	1.82e-05	0.0453	1	NA	Amino acid permease
Abdomen	LOC112051963	1.83e-05	0.00137	1	Nf1	Ras GTPase activator activity. It is involved in the biological process described with positive regulation of Ras GTPase activity
Abdomen	LOC112058631	1.83e-05	0.042	1	NA	Male sterility protein
Abdomen	LOC112055136	1.84e-05	0.0815	1	NA	Domain of unknown function (DUF4743)
Abdomen	LOC112054185	1.85e-05	0.0297	0.985	NA	NA
Abdomen	LOC112054240	1.85e-05	2.38e-05	1	Fur1	Belongs to the peptidase S8 family
Abdomen	LOC112044049	1.86e-05	0.0483	1	NA	NA
Abdomen	LOC112055766	1.86e-05	0.000448	1	mew	Repeat domain in Vibrio, Colwellia, Bradyrhizobium and Shewanella
Abdomen	LOC112045973	1.92e-05	0.000279	1	vlc	It is involved in the biological process described with cell-cell signaling
Abdomen	LOC112045877	1.93e-05	0.000396	1	NA	NA
Abdomen	LOC112054627	1.94e-05	0.0345	1	NA	Zinc finger, C2H2 type
Abdomen	LOC112054798	1.94e-05	0.00247	1	NA	NA
Abdomen	LOC112053078	1.95e-05	8.56e-09	1	NA	proline rich protein
Abdomen	LOC112047554	1.95e-05	0.00907	1	NA	NA
Abdomen	LOC112055201	1.95e-05	0.0835	1	NA	FAM76 protein
Abdomen	LOC112052705	1.95e-05	0.329	0.344	NA	Guanylate kinase homologues.
Abdomen	LOC112045785	1.96e-05	0.000659	1	spel1	DNA-binding domain of DNA mismatch repair MUTS family
Abdomen	LOC112045507	1.96e-05	0.000168	1	NA	Aldo/keto reductase family
Abdomen	LOC112047458	1.96e-05	0.348	0.523	NA	Kelch
Abdomen	LOC112054182	1.97e-05	0.0122	1	NA	Type III restriction enzyme, res subunit
Abdomen	LOC112054973	2e-05	0.00269	1	NA	NA
Abdomen	LOC112042839	2e-05	0.00529	1	NA	NA
Abdomen	LOC112054967	2e-05	4.85e-06	1	NA	Domain of unknown function (DUF4728)
Abdomen	LOC112055897	2.02e-05	0.000327	1	shtd	Anaphase-promoting complex subunit 1
Abdomen	LOC112048717	2.03e-05	8.85e-05	1	Ranbp21	Exportin 1-like protein
Abdomen	LOC112047885	2.04e-05	0.0586	1	NA	NA
Abdomen	LOC112055806	2.04e-05	0.000386	1	pont	Proposed core component of the chromatin remodeling Ino80 complex which is involved in transcriptional regulation, DNA replication and probably DNA repair
Abdomen	LOC112055337	2.05e-05	0.134	1	NA	Myb/SANT-like DNA-binding domain
Abdomen	LOC112045696	2.05e-05	0.0656	1	NA	DNA repair
Abdomen	LOC112050665	2.06e-05	5.3e-07	1	Msh6	Component of the post-replicative DNA mismatch repair system (MMR)
Abdomen	LOC112043684	2.08e-05	9.47e-07	1	NA	Nucleoporin Nup120/160
Abdomen	LOC112044932	2.09e-05	1.13e-12	0.942	NA	NA
Abdomen	LOC112051609	2.09e-05	0.000153	1	NA	Cytochrome P450
Abdomen	LOC112046724	2.1e-05	0.000618	1	NA	LEM domain
Abdomen	LOC112049783	2.11e-05	6.46e-06	1	Men	Malic enzyme, N-terminal domain
Abdomen	LOC112048006	2.11e-05	0.246	1	NA	Zinc ion binding
Abdomen	LOC112052163	2.11e-05	0.0124	1	Papst2	UAA transporter family
Abdomen	LOC112045745	2.12e-05	6.65e-07	1	NA	GNS1/SUR4 family
Abdomen	LOC112048255	2.14e-05	0.187	1	NA	Endonuclease/Exonuclease/phosphatase family
Abdomen	LOC112042919	2.14e-05	0.000815	1	NA	NA
Abdomen	LOC112055941	2.17e-05	0.00376	1	NA	CBF/Mak21 family
Abdomen	LOC112045370	2.17e-05	0.989	1	NA	Matrix AAA peptidase interacting protein 1
Abdomen	LOC112058325	2.18e-05	0.0309	1	NA	Hydrolase activity, acting on carbon-nitrogen (but not peptide) bonds, in cyclic amides. It is involved in the biological process described with pyrimidine nucleobase catabolic process
Abdomen	LOC112056672	2.18e-05	0.0727	0.867	Updo	Uroporphyrinogen decarboxylase (URO-D)
Abdomen	LOC112056866	2.19e-05	0.0462	1	NA	RNA polymerase II transcription cofactor activity. It is involved in the biological process described with regulation of transcription from RNA polymerase II promoter
Abdomen	LOC112050218	2.2e-05	8.02e-08	1	NA	Troponin t
Abdomen	LOC112054752	2.23e-05	2.6e-06	1	NA	electron carrier activity. It is involved in the biological process described with oxidation-reduction process
Abdomen	LOC112053935	2.24e-05	0.014	1	NA	Hsp70 protein
Abdomen	LOC112043178	2.24e-05	0.356	1	NA	actin binding
Abdomen	LOC112044033	2.25e-05	0.00104	1	drosha	Double-stranded RNA binding motif
Abdomen	LOC112048879	2.26e-05	3.41e-05	1	Amyrel	activity. It is involved in the biological process described with carbohydrate metabolic process
Abdomen	LOC112057799	2.26e-05	0.197	0.985	NA	DNA binding
Abdomen	LOC112048489	2.26e-05	0.000933	1	NA	LMBR1-like membrane protein
Abdomen	LOC112050661	2.27e-05	0.303	1	NA	Belongs to the DHHC palmitoyltransferase family
Abdomen	LOC112044124	2.27e-05	0.00839	1	NA	Cytosol aminopeptidase family, N-terminal domain
Abdomen	LOC112053543	2.29e-05	0.00419	0.69	NA	NA
Abdomen	LOC112051468	2.3e-05	0.00258	0.654	Drp1	Dynamin GTPase effector domain
Abdomen	LOC112048140	2.3e-05	2.74e-07	0.371	pst	Domain of unknown function (DUF4781)
Abdomen	LOC112055734	2.3e-05	0.000252	1	NA	Chromatin assembly factor 1 subunit A
Abdomen	LOC112052204	2.31e-05	0.0257	0.997	NA	Peptidase family C78
Abdomen	LOC112047416	2.35e-05	8.26e-06	1	NA	Autophagy-related protein 11
Abdomen	LOC112056633	2.36e-05	0.000461	1	NA	NA
Abdomen	LOC112043627	2.36e-05	0.00107	1	NA	Zinc finger, C2H2 type
Abdomen	LOC112057070	2.37e-05	0.559	0.868	NA	NA
Abdomen	LOC112051791	2.38e-05	8.71e-08	0.901	NA	Multicopper oxidase
Abdomen	LOC112048474	2.38e-05	0.0538	1	NA	NA
Abdomen	LOC112047038	2.4e-05	0.00238	1	NA	Catalytic activity
Abdomen	LOC112045920	2.45e-05	0.000406	1	NA	Phosphoric diester hydrolase activity. It is involved in the biological process described with lipid metabolic process
Abdomen	LOC112045172	2.45e-05	1.94e-06	1	NA	Sulfotransferase family
Abdomen	LOC112045888	2.45e-05	0.00113	0.675	NA	Belongs to the peptidase S1 family
Abdomen	LOC112047932	2.49e-05	0.00877	0.942	NA	Transcription factor Iwr1
Abdomen	LOC112049666	2.49e-05	0.333	1	NA	NA
Abdomen	LOC112058149	2.49e-05	0.00469	1	regucalcin	SMP-30/Gluconolaconase/LRE-like region
Abdomen	LOC112055837	2.5e-05	2.7e-05	1	NA	NA
Abdomen	LOC112058076	2.5e-05	0.18	1	f	Espin isoform X1
Abdomen	LOC112049747	2.5e-05	0.111	1	NA	NA
Abdomen	LOC112048560	2.51e-05	4.48e-06	1	NA	protein serine threonine kinase activity. It is involved in the biological process described with intracellular signal transduction
Abdomen	LOC112055497	2.52e-05	4.45e-05	1	NA	Zinc ion binding
Abdomen	LOC112043604	2.53e-05	0.00153	1	NA	NA
Abdomen	LOC112054850	2.54e-05	0.0234	1	NA	NA
Abdomen	LOC112055821	2.57e-05	0.000867	1	NA	Menin
Abdomen	LOC112050123	2.58e-05	0.172	1	NA	Alg9-like mannosyltransferase family
Abdomen	LOC112050890	2.63e-05	3.85e-05	0.935	NA	Ion channel
Abdomen	LOC112046566	2.63e-05	0.0009	1	NA	N-terminal domain in C. elegans NRF-6 (Nose Resistant to Fluoxetine-4) and NDG-4 (resistant to nordihydroguaiaretic acid-4).
Abdomen	LOC112046337	2.65e-05	0.00648	1	NA	BTB/POZ domain
Abdomen	LOC112054219	2.65e-05	9.27e-13	0.187	NA	Arrestin (or S-antigen), C-terminal domain
Abdomen	LOC112050921	2.66e-05	1.36e-06	0.981	NA	DNA-dependent RNA polymerase
Abdomen	LOC112056510	2.66e-05	3.82e-05	1	NA	coiled-coil domain-containing protein 170
Abdomen	LOC112058414	2.69e-05	6.18e-07	0.667	NA	Protein of unknown function (DUF423)
Abdomen	LOC112057847	2.73e-05	0.00274	1	NA	Ion channel
Abdomen	LOC112049601	2.76e-05	0.107	0.891	Caps	Domain of Unknown Function (DUF1041)
Abdomen	LOC112057051	2.76e-05	0.00065	1	NA	NA
Abdomen	LOC112045290	2.76e-05	0.696	1	NA	Ribosome associated membrane protein RAMP4
Abdomen	LOC112052838	2.78e-05	0.00274	1	NA	NA
Abdomen	LOC112046067	2.8e-05	0.000623	1	NA	heterophilic cell-cell adhesion via plasma membrane cell adhesion molecules
Abdomen	LOC112047117	2.84e-05	0.0109	0.957	NA	Zinc-finger associated domain (zf-AD)
Abdomen	LOC112047235	2.85e-05	2.91e-08	1	NA	Gtr1/RagA G protein conserved region
Abdomen	LOC112046899	2.88e-05	0.000663	1	NA	NA
Abdomen	LOC112043483	2.89e-05	0.000136	0.935	tmod	binding. It is involved in the biological process described with pointed-end actin filament capping
Abdomen	LOC112055898	2.9e-05	0.00153	1	bbx	high mobility group
Abdomen	LOC112043956	2.92e-05	0.000436	1	Hml	chitin binding. It is involved in the biological process described with chitin metabolic process
Abdomen	LOC112049177	2.94e-05	0.00121	0.784	NA	NA
Abdomen	LOC112044886	2.95e-05	1.69e-10	1	NA	NA
Abdomen	LOC112047467	2.97e-05	0.00426	0.265	NA	NA
Abdomen	LOC112049398	2.97e-05	0.000581	0.9	NA	NA
Abdomen	LOC112051544	2.98e-05	0.00113	0.991	NA	It is involved in the biological process described with protein phosphorylation
Abdomen	LOC112050317	2.99e-05	0.0018	0.766	NA	NA
Abdomen	LOC112055891	3.06e-05	3.27e-07	1	NA	NA
Abdomen	LOC112045352	3.08e-05	1.66e-05	0.8	NA	NA
Abdomen	LOC112053813	3.1e-05	0.0018	1	NA	Protein of unknown function (DUF1777)
Abdomen	LOC112045002	3.11e-05	0.117	1	NA	NA
Abdomen	LOC112045942	3.11e-05	4.01e-05	0.911	NA	NA
Abdomen	LOC112053006	3.14e-05	0.00123	1	NA	Engrailed homeobox C-terminal signature domain
Abdomen	LOC112049196	3.14e-05	0.00445	1	NA	PLAT/LH2 domain
Abdomen	LOC112045579	3.14e-05	2.63e-07	1	NA	KR domain
Abdomen	LOC112054527	3.15e-05	0.000347	1	NA	RNA recognition motif
Abdomen	LOC112046132	3.16e-05	4.8e-08	1	NA	betaine-homocysteine S-methyltransferase activity
Abdomen	LOC112048226	3.17e-05	0.281	1	NA	NA
Abdomen	LOC112053195	3.19e-05	0.744	1	NA	Serine hydrolase (FSH1)
Abdomen	LOC112054940	3.19e-05	0.00294	1	Sin1	SAPK-interacting protein 1 (Sin1), middle CRIM domain
Abdomen	LOC112049339	3.21e-05	0.000167	1	NA	Sodium / potassium ATPase beta chain
Abdomen	LOC112052869	3.22e-05	6.14e-07	1	NA	Diacylglycerol kinase accessory domain (presumed)
Abdomen	LOC112050956	3.23e-05	0.000856	1	NA	Leucine Rich Repeat
Abdomen	LOC112052987	3.23e-05	0.00587	1	NA	Zona pellucida (ZP) domain
Abdomen	LOC112055562	3.29e-05	0.0021	1	NA	Zinc ion binding
Abdomen	LOC112048121	3.3e-05	0.00605	0.868	NA	retrotransposable element Tf2 155 kDa protein type 1-like
Abdomen	LOC112049842	3.3e-05	0.535	1	NA	Acetyltransferase (GNAT) domain
Abdomen	LOC112044145	3.39e-05	4.38e-07	1	NA	Sugar (and other) transporter
Abdomen	LOC112051888	3.39e-05	0.000404	1	NA	DNA binding domain with preference for A/T rich regions
Abdomen	LOC112053281	3.4e-05	0.0808	1	Sema-1a	Sema domain
Abdomen	LOC112046223	3.4e-05	0.101	1	NA	PA domain
Abdomen	LOC112048945	3.43e-05	2.89e-06	1	nanos	Nanos RNA binding domain
Abdomen	LOC112051078	3.44e-05	1.45e-07	0.997	NA	Protein phosphatase 2A homologues, catalytic domain.
Abdomen	LOC112047122	3.45e-05	0.000512	1	NA	Zinc finger protein
Abdomen	LOC112051335	3.48e-05	1.48e-07	1	NA	Enoyl-(Acyl carrier protein) reductase
Abdomen	LOC112054147	3.48e-05	3.79e-05	1	NA	UNC-6/NTR/C345C module
Abdomen	LOC112049606	3.48e-05	0.0169	1	NA	NA
Abdomen	LOC112047852	3.5e-05	0.108	1	Mlh1	DNA mismatch repair protein Mlh1 C-terminus
Abdomen	LOC112051339	3.5e-05	1.5e-05	1	NA	Polysaccharide biosynthesis protein
Abdomen	LOC112055927	3.54e-05	0.000132	0.195	NA	NA
Abdomen	LOC112043204	3.54e-05	0.0583	1	NA	Diacylglycerol kinase
Abdomen	LOC112056870	3.54e-05	1.07e-05	0.971	NA	Histidine phosphatase superfamily (branch 2)
Abdomen	LOC112048986	3.55e-05	0.00715	1	NA	Sugar (and other) transporter
Abdomen	LOC112050822	3.57e-05	0.178	1	NA	RWD
Abdomen	LOC112051080	3.6e-05	0.417	1	NA	A domain family that is part of the cupin metalloenzyme superfamily.
Abdomen	LOC112055457	3.63e-05	0.00102	1	NA	NA
Abdomen	LOC112058416	3.64e-05	0.000606	1	NA	Vault protein inter-alpha-trypsin domain
Abdomen	LOC112053016	3.66e-05	0.0857	1	MICAL-like	Rab GTPase binding. It is involved in the biological process described with endocytic recycling
Abdomen	LOC112050715	3.68e-05	0.000297	1	CDC45L	CDC45-like protein
Abdomen	LOC112044784	3.7e-05	0.00171	1	NA	Hydrolethalus syndrome protein 1 C-terminus
Abdomen	LOC112047044	3.71e-05	0.707	1	NA	Cyclophilin type peptidyl-prolyl cis-trans isomerase/CLD
Abdomen	LOC112058104	3.72e-05	0.000263	1	CFL2	actin filament depolymerization
Abdomen	LOC112052063	3.73e-05	1.31e-06	1	NA	Elongation complex protein 6
Abdomen	LOC112058083	3.75e-05	0.00574	1	NA	Protein tyrosine kinase
Abdomen	LOC112053170	3.78e-05	0.0377	1	NA	helix loop helix domain
Abdomen	LOC112048099	3.78e-05	0.173	1	NA	Ergosterol biosynthesis ERG4/ERG24 family
Abdomen	LOC112043163	3.79e-05	0.00342	1	NA	NA
Abdomen	LOC112045963	3.81e-05	0.234	1	NA	Tudor domain
Abdomen	LOC112048073	3.83e-05	0.000514	1	NA	Galactokinase galactose-binding signature
[truncated: 17,360 more rows]
