# Supplementary material for: Alternative splicing in seasonal plasticity and the potential for adaptation to environmental change
Source: Nat Commun. 2022 Feb 8;13:755. doi: 10.1038/s41467-022-28306-8 (PMC8825856; doi:10.1038/s41467-022-28306-8)
Supplement: Supplementary file 8 — Supplementary Data 4 [file 41467_2022_28306_MOESM8_ESM.xlsx]

## Sheet: SupplementaryData4
# Supplementary Data 4. Enriched GO terms (parent-child Fisher’s exact tests (two-sided) p-value <0.05) were clustered based on semantic similarity (simplifyEnrichment).
Type	Semantic cluster	Goterm and description
BP	1	GO:0000096-sulfur amino acid metabolic process
BP	1	GO:0000271-polysaccharide biosynthetic process
BP	1	GO:0000288-nuclear-transcribed mRNA catabolic process deadenylation-dependent decay
BP	1	GO:0000289-nuclear-transcribed mRNA poly(A) tail shortening
BP	1	GO:0000380-alternative mRNA splicing, via spliceosome
BP	1	GO:0000462-maturation of SSU-rRNA from tricistronic rRNA transcript (SSU-rRNA, 5.8S rRNA, LSU-rRNA)
BP	1	GO:0000959-mitochondrial RNA metabolic process
BP	1	GO:0000963-mitochondrial RNA processing
BP	1	GO:0001112-DNA-templated transcription open complex formation
BP	1	GO:0001113-transcription open complex formation at RNA polymerase II promoter
BP	1	GO:0001173-DNA-templated transcriptional start site selection
BP	1	GO:0001174-transcriptional start site selection at RNA polymerase II promoter
BP	1	GO:0002181-cytoplasmic translation
BP	1	GO:0002182-cytoplasmic translational elongation
BP	1	GO:0005975-carbohydrate metabolic process
BP	1	GO:0005996-monosaccharide metabolic process
BP	1	GO:0006022-aminoglycan metabolic process
BP	1	GO:0006023-aminoglycan biosynthetic process
BP	1	GO:0006029-proteoglycan metabolic process
BP	1	GO:0006030-chitin metabolic process
BP	1	GO:0006040-amino sugar metabolic process
BP	1	GO:0006082-organic acid metabolic process
BP	1	GO:0006090-pyruvate metabolic process
BP	1	GO:0006091-generation of precursor metabolites and energy
BP	1	GO:0006096-glycolytic process
BP	1	GO:0006165-nucleoside diphosphate phosphorylation
BP	1	GO:0006259-DNA metabolic process
BP	1	GO:0006260-DNA replication
BP	1	GO:0006289-nucleotide-excision repair
BP	1	GO:0006342-chromatin silencing
BP	1	GO:0006351-transcription, DNA-templated
BP	1	GO:0006353-DNA-templated transcription, termination
BP	1	GO:0006356-regulation of transcription from RNA polymerase I promoter
BP	1	GO:0006360-transcription from RNA polymerase I promoter
BP	1	GO:0006367-transcription initiation from RNA polymerase II promoter
BP	1	GO:0006397-mRNA processing
BP	1	GO:0006399-tRNA metabolic process
BP	1	GO:0006406-mRNA export from nucleus
BP	1	GO:0006412-translation
BP	1	GO:0006414-translational elongation
BP	1	GO:0006418-tRNA aminoacylation for protein translation
BP	1	GO:0006448-regulation of translational elongation
BP	1	GO:0006464-cellular protein modification process
BP	1	GO:0006469-negative regulation of protein kinase activity
BP	1	GO:0006488-dolichol-linked oligosaccharide biosynthetic process
BP	1	GO:0006518-peptide metabolic process
BP	1	GO:0006520-cellular amino acid metabolic process
BP	1	GO:0006534-cysteine metabolic process
BP	1	GO:0006537-glutamate biosynthetic process
BP	1	GO:0006575-cellular modified amino acid metabolic process
BP	1	GO:0006576-cellular biogenic amine metabolic process
BP	1	GO:0006665-sphingolipid metabolic process
BP	1	GO:0006672-ceramide metabolic process
BP	1	GO:0006687-glycosphingolipid metabolic process
BP	1	GO:0006694-steroid biosynthetic process
BP	1	GO:0006754-ATP biosynthetic process
BP	1	GO:0006757-ATP generation from ADP
BP	1	GO:0006760-folic acid-containing compound metabolic process
BP	1	GO:0006766-vitamin metabolic process
BP	1	GO:0006790-sulfur compound metabolic process
BP	1	GO:0006793-phosphorus metabolic process
BP	1	GO:0006807-nitrogen compound metabolic process
BP	1	GO:0008152-metabolic process
BP	1	GO:0008156-negative regulation of DNA replication
BP	1	GO:0008202-steroid metabolic process
BP	1	GO:0008380-RNA splicing
BP	1	GO:0008652-cellular amino acid biosynthetic process
BP	1	GO:0009056-catabolic process
BP	1	GO:0009057-macromolecule catabolic process
BP	1	GO:0009058-biosynthetic process
BP	1	GO:0009062-fatty acid catabolic process
BP	1	GO:0009067-aspartate family amino acid biosynthetic process
BP	1	GO:0009069-serine family amino acid metabolic process
BP	1	GO:0009072-aromatic amino acid family metabolic process
BP	1	GO:0009112-nucleobase metabolic process
BP	1	GO:0009113-purine nucleobase biosynthetic process
BP	1	GO:0009116-nucleoside metabolic process
BP	1	GO:0009124-nucleoside monophosphate biosynthetic process
BP	1	GO:0009127-purine nucleoside monophosphate biosynthetic process
BP	1	GO:0009132-nucleoside diphosphate metabolic process
BP	1	GO:0009142-nucleoside triphosphate biosynthetic process
BP	1	GO:0009145-purine nucleoside triphosphate biosynthetic process
BP	1	GO:0009156-ribonucleoside monophosphate biosynthetic process
BP	1	GO:0009165-nucleotide biosynthetic process
BP	1	GO:0009166-nucleotide catabolic process
BP	1	GO:0009168-purine ribonucleoside monophosphate biosynthetic process
BP	1	GO:0009201-ribonucleoside triphosphate biosynthetic process
BP	1	GO:0009206-purine ribonucleoside triphosphate biosynthetic process
BP	1	GO:0009262-deoxyribonucleotide metabolic process
BP	1	GO:0009263-deoxyribonucleotide biosynthetic process
BP	1	GO:0009308-amine metabolic process
BP	1	GO:0009451-RNA modification
BP	1	GO:0009889-regulation of biosynthetic process
BP	1	GO:0009890-negative regulation of biosynthetic process
BP	1	GO:0009894-regulation of catabolic process
BP	1	GO:0010468-regulation of gene expression
BP	1	GO:0010556-regulation of macromolecule biosynthetic process
BP	1	GO:0010558-negative regulation of macromolecule biosynthetic process
BP	1	GO:0010565-regulation of cellular ketone metabolic process
BP	1	GO:0010605-negative regulation of macromolecule metabolic process
BP	1	GO:0010628-positive regulation of gene expression
BP	1	GO:0010629-negative regulation of gene expression
BP	1	GO:0010866-regulation of triglyceride biosynthetic process
BP	1	GO:0015986-ATP synthesis coupled proton transport
BP	1	GO:0016051-carbohydrate biosynthetic process
BP	1	GO:0016052-carbohydrate catabolic process
BP	1	GO:0016053-organic acid biosynthetic process
BP	1	GO:0016054-organic acid catabolic process
BP	1	GO:0016070-RNA metabolic process
BP	1	GO:0016071-mRNA metabolic process
BP	1	GO:0016441-posttranscriptional gene silencing
BP	1	GO:0016458-gene silencing
BP	1	GO:0016573-histone acetylation
BP	1	GO:0017183-peptidyl-diphthamide biosynthetic process from peptidyl-histidine
BP	1	GO:0018130-heterocycle biosynthetic process
BP	1	GO:0018202-peptidyl-histidine modification
BP	1	GO:0018394-peptidyl-lysine acetylation
BP	1	GO:0019216-regulation of lipid metabolic process
BP	1	GO:0019219-regulation of nucleobase-containing compound metabolic process
BP	1	GO:0019222-regulation of metabolic process
BP	1	GO:0019320-hexose catabolic process
BP	1	GO:0019362-pyridine nucleotide metabolic process
BP	1	GO:0019363-pyridine nucleotide biosynthetic process
BP	1	GO:0019395-fatty acid oxidation
BP	1	GO:0019438-aromatic compound biosynthetic process
BP	1	GO:0019637-organophosphate metabolic process
BP	1	GO:0019751-polyol metabolic process
BP	1	GO:0030148-sphingolipid biosynthetic process
BP	1	GO:0030149-sphingolipid catabolic process
BP	1	GO:0030163-protein catabolic process
BP	1	GO:0030166-proteoglycan biosynthetic process
BP	1	GO:0030258-lipid modification
BP	1	GO:0030433-ubiquitin-dependent ERAD pathway
BP	1	GO:0031050-dsRNA fragmentation
BP	1	GO:0031053-primary miRNA processing
BP	1	GO:0031060-regulation of histone methylation
BP	1	GO:0031145-anaphase-promoting complex-dependent catabolic process
BP	1	GO:0031323-regulation of cellular metabolic process
BP	1	GO:0031326-regulation of cellular biosynthetic process
BP	1	GO:0031327-negative regulation of cellular biosynthetic process
BP	1	GO:0031329-regulation of cellular catabolic process
BP	1	GO:0031331-positive regulation of cellular catabolic process
BP	1	GO:0031440-regulation of mRNA 3'-end processing
BP	1	GO:0031935-regulation of chromatin silencing
BP	1	GO:0031936-negative regulation of chromatin silencing
BP	1	GO:0032269-negative regulation of cellular protein metabolic process
BP	1	GO:0032436-positive regulation of proteasomal ubiquitin-dependent protein catabolic process
BP	1	GO:0032543-mitochondrial translation
BP	1	GO:0032774-RNA biosynthetic process
BP	1	GO:0032784-regulation of DNA-templated transcription, elongation
BP	1	GO:0032786-positive regulation of DNA-templated transcription, elongation
BP	1	GO:0033119-negative regulation of RNA splicing
BP	1	GO:0033619-membrane protein proteolysis
BP	1	GO:0033673-negative regulation of kinase activity
BP	1	GO:0033692-cellular polysaccharide biosynthetic process
BP	1	GO:0034248-regulation of cellular amide metabolic process
BP	1	GO:0034401-chromatin organization involved in regulation of transcription
BP	1	GO:0034440-lipid oxidation
BP	1	GO:0034470-ncRNA processing
BP	1	GO:0034587-piRNA metabolic process
BP	1	GO:0034637-cellular carbohydrate biosynthetic process
BP	1	GO:0034641-cellular nitrogen compound metabolic process
BP	1	GO:0034654-nucleobase-containing compound biosynthetic process
BP	1	GO:0034660-ncRNA metabolic process
BP	1	GO:0035194-posttranscriptional gene silencing by RNA
BP	1	GO:0035825-reciprocal DNA recombination
BP	1	GO:0036211-protein modification process
BP	1	GO:0036503-ERAD pathway
BP	1	GO:0038083-peptidyl-tyrosine autophosphorylation
BP	1	GO:0040029-regulation of gene expression- epigenetic
BP	1	GO:0042176-regulation of protein catabolic process
BP	1	GO:0042177-negative regulation of protein catabolic process
BP	1	GO:0042180-cellular ketone metabolic process
BP	1	GO:0042181-ketone biosynthetic process
BP	1	GO:0042278-purine nucleoside metabolic process
BP	1	GO:0042364-water-soluble vitamin biosynthetic process
BP	1	GO:0042398-cellular modified amino acid biosynthetic process
BP	1	GO:0042438-melanin biosynthetic process
BP	1	GO:0042761-very long-chain fatty acid biosynthetic process
BP	1	GO:0042866-pyruvate biosynthetic process
BP	1	GO:0043039-tRNA aminoacylation
BP	1	GO:0043043-peptide biosynthetic process
BP	1	GO:0043170-macromolecule metabolic process
BP	1	GO:0043407-negative regulation of MAP kinase activity
BP	1	GO:0043412-macromolecule modification
BP	1	GO:0043484-regulation of RNA splicing
BP	1	GO:0043508-negative regulation of JUN kinase activity
BP	1	GO:0043545-molybdopterin cofactor metabolic process
BP	1	GO:0043603-cellular amide metabolic process
BP	1	GO:0043604-amide biosynthetic process
BP	1	GO:0043631-RNA polyadenylation
BP	1	GO:0043632-modification-dependent macromolecule catabolic process
BP	1	GO:0043647-inositol phosphate metabolic process
BP	1	GO:0043687-post-translational protein modification
BP	1	GO:0044106-cellular amine metabolic process
BP	1	GO:0044237-cellular metabolic process
BP	1	GO:0044238-primary metabolic process
BP	1	GO:0044248-cellular catabolic process
BP	1	GO:0044257-cellular protein catabolic process
BP	1	GO:0044260-cellular macromolecule metabolic process
BP	1	GO:0044262-cellular carbohydrate metabolic process
BP	1	GO:0044265-cellular macromolecule catabolic process
BP	1	GO:0044267-cellular protein metabolic process
BP	1	GO:0044271-cellular nitrogen compound biosynthetic process
BP	1	GO:0044272-sulfur compound biosynthetic process
BP	1	GO:0044281-small molecule metabolic process
BP	1	GO:0044282-small molecule catabolic process
BP	1	GO:0044283-small molecule biosynthetic process
BP	1	GO:0044550-secondary metabolite biosynthetic process
BP	1	GO:0045732-positive regulation of protein catabolic process
BP	1	GO:0045814-negative regulation of gene expression, epigenetic
BP	1	GO:0045815-positive regulation of gene expression, epigenetic
BP	1	GO:0045834-positive regulation of lipid metabolic process
BP	1	GO:0045934-negative regulation of nucleobase-containing compound metabolic process
BP	1	GO:0045943-positive regulation of transcription from RNA polymerase I promoter
BP	1	GO:0046031-ADP metabolic process
BP	1	GO:0046037-GMP metabolic process
BP	1	GO:0046039-GTP metabolic process
BP	1	GO:0046058-cAMP metabolic process
BP	1	GO:0046112-nucleobase biosynthetic process
BP	1	GO:0046173-polyol biosynthetic process
BP	1	GO:0046189-phenol-containing compound biosynthetic process
BP	1	GO:0046349-amino sugar biosynthetic process
BP	1	GO:0046434-organophosphate catabolic process
BP	1	GO:0046461-neutral lipid catabolic process
BP	1	GO:0046486-glycerolipid metabolic process
BP	1	GO:0046503-glycerolipid catabolic process
BP	1	GO:0046710-GDP metabolic process
BP	1	GO:0046777-protein autophosphorylation
BP	1	GO:0046834-lipid phosphorylation
BP	1	GO:0046835-carbohydrate phosphorylation
BP	1	GO:0046854-phosphatidylinositol phosphorylation
BP	1	GO:0046889-positive regulation of lipid biosynthetic process
BP	1	GO:0046890-regulation of lipid biosynthetic process
BP	1	GO:0046939-nucleotide phosphorylation
BP	1	GO:0048024-regulation of mRNA splicing, via spliceosome
BP	1	GO:0050667-homocysteine metabolic process
BP	1	GO:0050684-regulation of mRNA processing
BP	1	GO:0050686-negative regulation of mRNA processing
BP	1	GO:0051053-negative regulation of DNA metabolic process
BP	1	GO:0051171-regulation of nitrogen compound metabolic process
BP	1	GO:0051172-negative regulation of nitrogen compound metabolic process
BP	1	GO:0051189-prosthetic group metabolic process
BP	1	GO:0051246-regulation of protein metabolic process
BP	1	GO:0051248-negative regulation of protein metabolic process
BP	1	GO:0051252-regulation of RNA metabolic process
BP	1	GO:0051253-negative regulation of RNA metabolic process
BP	1	GO:0051603-proteolysis involved in cellular protein catabolic process
BP	1	GO:0052646-alditol phosphate metabolic process
BP	1	GO:0060255-regulation of macromolecule metabolic process
BP	1	GO:0060260-regulation of transcription initiation from RNA polymerase II promoter
BP	1	GO:0060968-regulation of gene silencing
BP	1	GO:0060969-negative regulation of gene silencing
BP	1	GO:0061013-regulation of mRNA catabolic process
BP	1	GO:0061014-positive regulation of mRNA catabolic process
BP	1	GO:0061136-regulation of proteasomal protein catabolic process
BP	1	GO:0070646-protein modification by small protein removal
BP	1	GO:0070647-protein modification by small protein conjugation or removal
BP	1	GO:0070936-protein K48-linked ubiquitination
BP	1	GO:0071265-L-methionine biosynthetic process
BP	1	GO:0071704-organic substance metabolic process
BP	1	GO:0071897-DNA biosynthetic process
BP	1	GO:0071901-negative regulation of protein serine/threonine kinase activity
BP	1	GO:0072350-tricarboxylic acid metabolic process
BP	1	GO:0072521-purine-containing compound metabolic process
BP	1	GO:0072522-purine-containing compound biosynthetic process
BP	1	GO:0072524-pyridine-containing compound metabolic process
BP	1	GO:0072525-pyridine-containing compound biosynthetic process
BP	1	GO:0080090-regulation of primary metabolic process
BP	1	GO:0090208-positive regulation of triglyceride metabolic process
BP	1	GO:0090304-nucleic acid metabolic process
BP	1	GO:0090305-nucleic acid phosphodiester bond hydrolysis
BP	1	GO:0090501-RNA phosphodiester bond hydrolysis
BP	1	GO:0097352-autophagosome maturation
BP	1	GO:0097549-chromatin organization involved in negative regulation of transcription
BP	1	GO:0098781-ncRNA transcription
BP	1	GO:0140053-mitochondrial gene expression
BP	1	GO:1901073-glucosamine-containing compound biosynthetic process
BP	1	GO:1901135-carbohydrate derivative metabolic process
BP	1	GO:1901292-nucleoside phosphate catabolic process
BP	1	GO:1901293-nucleoside phosphate biosynthetic process
BP	1	GO:1901362-organic cyclic compound biosynthetic process
BP	1	GO:1901565-organonitrogen compound catabolic process
BP	1	GO:1901566-organonitrogen compound biosynthetic process
BP	1	GO:1901575-organic substance catabolic process
BP	1	GO:1901576-organic substance biosynthetic process
BP	1	GO:1901607-alpha-amino acid biosynthetic process
BP	1	GO:1901657-glycosyl compound metabolic process
BP	1	GO:1903050-regulation of proteolysis involved in cellular protein catabolic process
BP	1	GO:1903051-negative regulation of proteolysis involved in cellular protein catabolic process
BP	1	GO:1903311-regulation of mRNA metabolic process
BP	1	GO:1903312-negative regulation of mRNA metabolic process
BP	1	GO:1903313-positive regulation of mRNA metabolic process
BP	1	GO:1903320-regulation of protein modification by small protein conjugation or removal
BP	1	GO:1903322-positive regulation of protein modification by small protein conjugation or removal
BP	1	GO:2000060-positive regulation of ubiquitin-dependent protein catabolic process
BP	1	GO:2000112-regulation of cellular macromolecule biosynthetic process
BP	1	GO:2000113-negative regulation of cellular macromolecule biosynthetic process
BP	1	GO:2000142-regulation of DNA-templated transcription, initiation
BP	1	GO:2000765-regulation of cytoplasmic translation
BP	2	GO:0000041-transition metal ion transport
BP	2	GO:0006403-RNA localization
BP	2	GO:0006606-protein import into nucleus
BP	2	GO:0006623-protein targeting to vacuole
BP	2	GO:0006812-cation transport
BP	2	GO:0006869-lipid transport
BP	2	GO:0006888-ER to Golgi vesicle-mediated transport
BP	2	GO:0006890-retrograde vesicle-mediated transport Golgi to endoplasmic reticulum
BP	2	GO:0006897-endocytosis
BP	2	GO:0007034-vacuolar transport
BP	2	GO:0007097-nuclear migration
BP	2	GO:0008347-glial cell migration
BP	2	GO:0008354-germ cell migration
BP	2	GO:0008643-carbohydrate transport
BP	2	GO:0015833-peptide transport
BP	2	GO:0015844-monoamine transport
BP	2	GO:0015850-organic hydroxy compound transport
BP	2	GO:0015918-sterol transport
BP	2	GO:0015931-nucleobase-containing compound transport
BP	2	GO:0015988-energy coupled proton transmembrane transport, against electrochemical gradient
BP	2	GO:0016192-vesicle-mediated transport
BP	2	GO:0016197-endosomal transport
BP	2	GO:0016477-cell migration
BP	2	GO:0017038-protein import
BP	2	GO:0031503-protein-containing complex localization
BP	2	GO:0031990-mRNA export from nucleus in response to heat stress
BP	2	GO:0032387-negative regulation of intracellular transport
BP	2	GO:0032879-regulation of localization
BP	2	GO:0032880-regulation of protein localization
BP	2	GO:0033036-macromolecule localization
BP	2	GO:0033750-ribosome localization
BP	2	GO:0034502-protein localization to chromosome
BP	2	GO:0034504-protein localization to nucleus
BP	2	GO:0034629-cellular protein complex localization
BP	2	GO:0043113-receptor clustering
BP	2	GO:0043277-apoptotic cell clearance
BP	2	GO:0043574-peroxisomal transport
BP	2	GO:0044743-intracellular protein transmembrane import
BP	2	GO:0046822-regulation of nucleocytoplasmic transport
BP	2	GO:0046907-intracellular transport
BP	2	GO:0046928-regulation of neurotransmitter secretion
BP	2	GO:0046942-carboxylic acid transport
BP	2	GO:0047496-vesicle transport along microtubule
BP	2	GO:0048193-Golgi vesicle transport
BP	2	GO:0048199-vesicle targeting, to, from or within Golgi
BP	2	GO:0048209-regulation of vesicle targeting, to, from or within Golgi
BP	2	GO:0048870-cell motility
BP	2	GO:0050000-chromosome localization
BP	2	GO:0051169-nuclear transport
BP	2	GO:0051170-import into nucleus
BP	2	GO:0051179-localization
BP	2	GO:0051222-positive regulation of protein transport
BP	2	GO:0051223-regulation of protein transport
BP	2	GO:0051234-establishment of localization
BP	2	GO:0051235-maintenance of location
BP	2	GO:0051236-establishment of RNA localization
BP	2	GO:0051270-regulation of cellular component movement
BP	2	GO:0051282-regulation of sequestering of calcium ion
BP	2	GO:0051283-negative regulation of sequestering of calcium ion
BP	2	GO:0051303-establishment of chromosome localization
BP	2	GO:0051588-regulation of neurotransmitter transport
BP	2	GO:0051641-cellular localization
BP	2	GO:0051647-nucleus localization
BP	2	GO:0051651-maintenance of location in cell
BP	2	GO:0051656-establishment of organelle localization
BP	2	GO:0051668-localization within membrane
BP	2	GO:0051674-localization of cell
BP	2	GO:0060341-regulation of cellular localization
BP	2	GO:0060401-cytosolic calcium ion transport
BP	2	GO:0060402-calcium ion transport into cytosol
BP	2	GO:0070201-regulation of establishment of protein localization
BP	2	GO:0070585-protein localization to mitochondrion
BP	2	GO:0070588-calcium ion transmembrane transport
BP	2	GO:0071428-rRNA-containing ribonucleoprotein complex export from nucleus
BP	2	GO:0071577-zinc II ion transmembrane transport
BP	2	GO:0071806-protein transmembrane transport
BP	2	GO:0072348-sulfur compound transport
BP	2	GO:0072655-establishment of protein localization to mitochondrion
BP	2	GO:0090087-regulation of peptide transport
BP	2	GO:0090435-protein localization to nuclear envelope
BP	2	GO:0098655-cation transmembrane transport
BP	2	GO:0098659-inorganic cation import across plasma membrane
BP	2	GO:0098660-inorganic ion transmembrane transport
BP	2	GO:0098662-inorganic cation transmembrane transport
BP	2	GO:0099518-vesicle cytoskeletal trafficking
BP	2	GO:1900180-regulation of protein localization to nucleus
BP	2	GO:1900182-positive regulation of protein localization to nucleus
BP	2	GO:1902358-sulfate transmembrane transport
BP	2	GO:1902600-hydrogen ion transmembrane transport
BP	2	GO:1903827-regulation of cellular protein localization
BP	2	GO:1904951-positive regulation of establishment of protein localization
BP	2	GO:1990542-mitochondrial transmembrane transport
BP	2	GO:1990778-protein localization to cell periphery
BP	3	GO:0001738-morphogenesis of a polarized epithelium
BP	3	GO:0001838-embryonic epithelial tube formation
BP	3	GO:0002066-columnar/cuboidal epithelial cell development
BP	3	GO:0003006-developmental process involved in reproduction
BP	3	GO:0003012-muscle system process
BP	3	GO:0003013-circulatory system process
BP	3	GO:0003158-endothelium development
BP	3	GO:0006949-syncytium formation
BP	3	GO:0007164-establishment of tissue polarity
BP	3	GO:0007275-multicellular organism development
BP	3	GO:0007276-gamete generation
BP	3	GO:0007281-germ cell development
BP	3	GO:0007308-oocyte construction
BP	3	GO:0007309-oocyte axis specification
BP	3	GO:0007349-cellularization
BP	3	GO:0007389-pattern specification process
BP	3	GO:0007418-ventral midline development
BP	3	GO:0007423-sensory organ development
BP	3	GO:0007431-salivary gland development
BP	3	GO:0007498-mesoderm development
BP	3	GO:0007517-muscle organ development
BP	3	GO:0007519-skeletal muscle tissue development
BP	3	GO:0007522-visceral muscle development
BP	3	GO:0007530-sex determination
BP	3	GO:0007538-primary sex determination
BP	3	GO:0007568-aging
BP	3	GO:0008016-regulation of heart contraction
BP	3	GO:0008049-male courtship behavior
BP	3	GO:0009791-post-embryonic development
BP	3	GO:0009798-axis specification
BP	3	GO:0009826-unidimensional cell growth
BP	3	GO:0009913-epidermal cell differentiation
BP	3	GO:0009948-anterior/posterior axis specification
BP	3	GO:0009954-proximal/distal pattern formation
BP	3	GO:0009994-oocyte differentiation
BP	3	GO:0010623-programmed cell death involved in cell development
BP	3	GO:0016202-regulation of striated muscle tissue development
BP	3	GO:0018993-somatic sex determination
BP	3	GO:0019228-neuronal action potential
BP	3	GO:0019233-sensory perception of pain
BP	3	GO:0019827-stem cell population maintenance
BP	3	GO:0021953-central nervous system neuron differentiation
BP	3	GO:0021954-central nervous system neuron development
BP	3	GO:0022412-cellular process involved in reproduction in multicellular organism
BP	3	GO:0030534-adult behavior
BP	3	GO:0030855-epithelial cell differentiation
BP	3	GO:0030856-regulation of epithelial cell differentiation
BP	3	GO:0032501-multicellular organismal process
BP	3	GO:0032502-developmental process
BP	3	GO:0032504-multicellular organism reproduction
BP	3	GO:0035107-appendage morphogenesis
BP	3	GO:0035120-post-embryonic appendage morphogenesis
BP	3	GO:0035162-embryonic hemopoiesis
BP	3	GO:0035212-cell competition in a multicellular organism
BP	3	GO:0035234-ectopic germ cell programmed cell death
BP	3	GO:0035239-tube morphogenesis
BP	3	GO:0035262-gonad morphogenesis
BP	3	GO:0035295-tube development
BP	3	GO:0035315-hair cell differentiation
BP	3	GO:0035803-egg coat formation
BP	3	GO:0040015-negative regulation of multicellular organism growth
BP	3	GO:0040016-embryonic cleavage
BP	3	GO:0040018-positive regulation of multicellular organism growth
BP	3	GO:0040034-regulation of development, heterochronic
BP	3	GO:0042461-photoreceptor cell development
BP	3	GO:0042462-eye photoreceptor cell development
BP	3	GO:0042478-regulation of eye photoreceptor cell development
BP	3	GO:0042692-muscle cell differentiation
BP	3	GO:0043696-dedifferentiation
BP	3	GO:0043697-cell dedifferentiation
BP	3	GO:0045187-regulation of circadian sleep/wake cycle sleep
BP	3	GO:0045446-endothelial cell differentiation
BP	3	GO:0045448-mitotic cell cycle- embryonic
BP	3	GO:0045595-regulation of cell differentiation
BP	3	GO:0045938-positive regulation of circadian sleep/wake cycle, sleep
BP	3	GO:0046530-photoreceptor cell differentiation
BP	3	GO:0046532-regulation of photoreceptor cell differentiation
BP	3	GO:0046620-regulation of organ growth
BP	3	GO:0046621-negative regulation of organ growth
BP	3	GO:0048104-establishment of body hair or bristle planar orientation
BP	3	GO:0048133-male germ-line stem cell asymmetric division
BP	3	GO:0048468-cell development
BP	3	GO:0048469-cell maturation
BP	3	GO:0048515-spermatid differentiation
BP	3	GO:0048563-post-embryonic animal organ morphogenesis
BP	3	GO:0048644-muscle organ morphogenesis
BP	3	GO:0048646-anatomical structure formation involved in morphogenesis
BP	3	GO:0048729-tissue morphogenesis
BP	3	GO:0048731-system development
BP	3	GO:0048736-appendage development
BP	3	GO:0048806-genitalia development
BP	3	GO:0048856-anatomical structure development
BP	3	GO:0048869-cellular developmental process
BP	3	GO:0048880-sensory system development
BP	3	GO:0050793-regulation of developmental process
BP	3	GO:0050890-cognition
BP	3	GO:0050905-neuromuscular process
BP	3	GO:0050913-sensory perception of bitter taste
BP	3	GO:0050951-sensory perception of temperature stimulus
BP	3	GO:0050953-sensory perception of light stimulus
BP	3	GO:0050954-sensory perception of mechanical stimulus
BP	3	GO:0050961-detection of temperature stimulus involved in sensory perception
BP	3	GO:0050962-detection of light stimulus involved in sensory perception
BP	3	GO:0051149-positive regulation of muscle cell differentiation
BP	3	GO:0051239-regulation of multicellular organismal process
BP	3	GO:0051962-positive regulation of nervous system development
BP	3	GO:0055001-muscle cell development
BP	3	GO:0055002-striated muscle cell development
BP	3	GO:0060033-anatomical structure regression
BP	3	GO:0060415-muscle tissue morphogenesis
BP	3	GO:0060429-epithelium development
BP	3	GO:0060438-trachea development
BP	3	GO:0060439-trachea morphogenesis
BP	3	GO:0060541-respiratory system development
BP	3	GO:0061061-muscle structure development
BP	3	GO:0061318-renal filtration cell differentiation
BP	3	GO:0061333-renal tubule morphogenesis
BP	3	GO:0061448-connective tissue development
BP	3	GO:0061525-hindgut development
BP	3	GO:0071695-anatomical structure maturation
BP	3	GO:0090130-tissue migration
BP	3	GO:0098727-maintenance of cell number
BP	3	GO:1903429-regulation of cell maturation
BP	4	GO:0006935-chemotaxis
BP	4	GO:0006950-response to stress
BP	4	GO:0006952-defense response
BP	4	GO:0006974-cellular response to DNA damage stimulus
BP	4	GO:0007166-cell surface receptor signaling pathway
BP	4	GO:0007266-Rho protein signal transduction
BP	4	GO:0007635-chemosensory behavior
BP	4	GO:0008286-insulin receptor signaling pathway
BP	4	GO:0008543-fibroblast growth factor receptor signaling pathway
BP	4	GO:0008589-regulation of smoothened signaling pathway
BP	4	GO:0008593-regulation of Notch signaling pathway
BP	4	GO:0009408-response to heat
BP	4	GO:0009411-response to UV
BP	4	GO:0009605-response to external stimulus
BP	4	GO:0009607-response to biotic stimulus
BP	4	GO:0009615-response to virus
BP	4	GO:0009620-response to fungus
BP	4	GO:0009636-response to toxic substance
BP	4	GO:0009755-hormone-mediated signaling pathway
BP	4	GO:0009966-regulation of signal transduction
BP	4	GO:0009968-negative regulation of signal transduction
BP	4	GO:0010038-response to metal ion
BP	4	GO:0010332-response to gamma radiation
BP	4	GO:0010469-regulation of receptor activity
BP	4	GO:0010646-regulation of cell communication
BP	4	GO:0010648-negative regulation of cell communication
BP	4	GO:0014066-regulation of phosphatidylinositol 3-kinase signaling
BP	4	GO:0014067-negative regulation of phosphatidylinositol 3-kinase signaling
BP	4	GO:0016048-detection of temperature stimulus
BP	4	GO:0019730-antimicrobial humoral response
BP	4	GO:0023057-negative regulation of signaling
BP	4	GO:0030522-intracellular receptor signaling pathway
BP	4	GO:0030968-endoplasmic reticulum unfolded protein response
BP	4	GO:0031347-regulation of defense response
BP	4	GO:0032870-cellular response to hormone stimulus
BP	4	GO:0033554-cellular response to stress
BP	4	GO:0034198-cellular response to amino acid starvation
BP	4	GO:0034599-cellular response to oxidative stress
BP	4	GO:0034605-cellular response to heat
BP	4	GO:0034614-cellular response to reactive oxygen species
BP	4	GO:0034620-cellular response to unfolded protein
BP	4	GO:0035235-ionotropic glutamate receptor signaling pathway
BP	4	GO:0035330-regulation of hippo signaling
BP	4	GO:0035332-positive regulation of hippo signaling
BP	4	GO:0035556-intracellular signal transduction
BP	4	GO:0036296-response to increased oxygen levels
BP	4	GO:0038127-ERBB signaling pathway
BP	4	GO:0042048-olfactory behavior
BP	4	GO:0043207-response to external biotic stimulus
BP	4	GO:0043331-response to dsRNA
BP	4	GO:0044344-cellular response to fibroblast growth factor stimulus
BP	4	GO:0044773-mitotic DNA damage checkpoint
BP	4	GO:0045088-regulation of innate immune response
BP	4	GO:0045471-response to ethanol
BP	4	GO:0046580-negative regulation of Ras protein signal transduction
BP	4	GO:0046626-regulation of insulin receptor signaling pathway
BP	4	GO:0046627-negative regulation of insulin receptor signaling pathway
BP	4	GO:0046628-positive regulation of insulin receptor signaling pathway
BP	4	GO:0048017-inositol lipid-mediated signaling
BP	4	GO:0050691-regulation of defense response to virus by host
BP	4	GO:0050804-modulation of synaptic transmission
BP	4	GO:0050829-defense response to Gram-negative bacterium
BP	4	GO:0050896-response to stimulus
BP	4	GO:0050918-positive chemotaxis
BP	4	GO:0051058-negative regulation of small GTPase mediated signal transduction
BP	4	GO:0051607-defense response to virus
BP	4	GO:0051780-behavioral response to nutrient
BP	4	GO:0060004-reflex
BP	4	GO:0060070-canonical Wnt signaling pathway
BP	4	GO:0061844-antimicrobial humoral immune response mediated by antimicrobial peptide
BP	4	GO:0070887-cellular response to chemical stimulus
BP	4	GO:0071310-cellular response to organic substance
BP	4	GO:0071359-cellular response to dsRNA
BP	4	GO:0071375-cellular response to peptide hormone stimulus
BP	4	GO:0071396-cellular response to lipid
BP	4	GO:0071407-cellular response to organic cyclic compound
BP	4	GO:0071774-response to fibroblast growth factor
BP	4	GO:0072347-response to anesthetic
BP	4	GO:0090263-positive regulation of canonical Wnt signaling pathway
BP	4	GO:0097190-apoptotic signaling pathway
BP	4	GO:0097237-cellular response to toxic substance
BP	4	GO:0097305-response to alcohol
BP	4	GO:0097696-STAT cascade
BP	4	GO:0098754-detoxification
BP	4	GO:1900076-regulation of cellular response to insulin stimulus
BP	4	GO:1900077-negative regulation of cellular response to insulin stimulus
BP	4	GO:1901186-positive regulation of ERBB signaling pathway
BP	4	GO:1901652-response to peptide
BP	4	GO:1901653-cellular response to peptide
BP	4	GO:1902532-negative regulation of intracellular signal transduction
BP	4	GO:1902533-positive regulation of intracellular signal transduction
BP	4	GO:1903034-regulation of response to wounding
BP	4	GO:1903036-positive regulation of response to wounding
BP	4	GO:1903432-regulation of TORC1 signaling
BP	4	GO:1904892-regulation of STAT cascade
BP	4	GO:1990748-cellular detoxification
BP	4	GO:1990928-response to amino acid starvation
BP	4	GO:2001023-regulation of response to drug
BP	5	GO:0000002-mitochondrial genome maintenance
BP	5	GO:0000022-mitotic spindle elongation
BP	5	GO:0000054-ribosomal subunit export from nucleus
BP	5	GO:0000070-mitotic sister chromatid segregation
BP	5	GO:0000819-sister chromatid segregation
BP	5	GO:0000912-assembly of actomyosin apparatus involved in cytokinesis
BP	5	GO:0001120-protein-DNA complex remodeling
BP	5	GO:0006323-DNA packaging
BP	5	GO:0006625-protein targeting to peroxisome
BP	5	GO:0006626-protein targeting to mitochondrion
BP	5	GO:0006900-membrane budding
BP	5	GO:0006901-vesicle coating
BP	5	GO:0006996-organelle organization
BP	5	GO:0006997-nucleus organization
BP	5	GO:0006998-nuclear envelope organization
BP	5	GO:0007010-cytoskeleton organization
BP	5	GO:0007030-Golgi organization
BP	5	GO:0007051-spindle organization
BP	5	GO:0007052-mitotic spindle organization
BP	5	GO:0007056-spindle assembly involved in female meiosis
BP	5	GO:0007062-sister chromatid cohesion
BP	5	GO:0007064-mitotic sister chromatid cohesion
BP	5	GO:0007076-mitotic chromosome condensation
BP	5	GO:0007080-mitotic metaphase plate congression
BP	5	GO:0007091-metaphase/anaphase transition of mitotic cell cycle
BP	5	GO:0007098-centrosome cycle
BP	5	GO:0007099-centriole replication
BP	5	GO:0007100-mitotic centrosome separation
BP	5	GO:0007135-meiosis II
BP	5	GO:0007143-female meiotic division
BP	5	GO:0007144-female meiosis I
BP	5	GO:0007289-spermatid nucleus differentiation
BP	5	GO:0007528-neuromuscular junction development
BP	5	GO:0008064-regulation of actin polymerization or depolymerization
BP	5	GO:0008154-actin polymerization or depolymerization
BP	5	GO:0010564-regulation of cell cycle process
BP	5	GO:0010638-positive regulation of organelle organization
BP	5	GO:0010639-negative regulation of organelle organization
BP	5	GO:0010821-regulation of mitochondrion organization
BP	5	GO:0010822-positive regulation of mitochondrion organization
BP	5	GO:0010927-cellular component assembly involved in morphogenesis
BP	5	GO:0014866-skeletal myofibril assembly
BP	5	GO:0016043-cellular component organization
BP	5	GO:0016050-vesicle organization
BP	5	GO:0016198-axon choice point recognition
BP	5	GO:0017062-respiratory chain complex III assembly
BP	5	GO:0022411-cellular component disassembly
BP	5	GO:0022613-ribonucleoprotein complex biogenesis
BP	5	GO:0030036-actin cytoskeleton organization
BP	5	GO:0030150-protein import into mitochondrial matrix
BP	5	GO:0030239-myofibril assembly
BP	5	GO:0030704-vitelline membrane formation
BP	5	GO:0030832-regulation of actin filament length
BP	5	GO:0030865-cortical cytoskeleton organization
BP	5	GO:0030866-cortical actin cytoskeleton organization
BP	5	GO:0031023-microtubule organizing center organization
BP	5	GO:0031032-actomyosin structure organization
BP	5	GO:0031034-myosin filament assembly
BP	5	GO:0031109-microtubule polymerization or depolymerization
BP	5	GO:0031333-negative regulation of protein-containing complex assembly
BP	5	GO:0032535-regulation of cellular component size
BP	5	GO:0032988-ribonucleoprotein complex disassembly
BP	5	GO:0032989-cellular component morphogenesis
BP	5	GO:0033043-regulation of organelle organization
BP	5	GO:0033045-regulation of sister chromatid segregation
BP	5	GO:0034332-adherens junction organization
BP	5	GO:0034367-protein-containing complex remodeling
BP	5	GO:0034453-microtubule anchoring
BP	5	GO:0034497-protein localization to phagophore assembly site
BP	5	GO:0034622-cellular protein-containing complex assembly
BP	5	GO:0042274-ribosomal small subunit biogenesis
BP	5	GO:0042766-nucleosome mobilization
BP	5	GO:0043062-extracellular structure organization
BP	5	GO:0043063-intercellular bridge organization
BP	5	GO:0043933-macromolecular complex subunit organization
BP	5	GO:0043954-cellular component maintenance
BP	5	GO:0044087-regulation of cellular component biogenesis
BP	5	GO:0044089-positive regulation of cellular component biogenesis
BP	5	GO:0044837-actomyosin contractile ring organization
BP	5	GO:0045026-plasma membrane fusion
BP	5	GO:0045143-homologous chromosome segregation
BP	5	GO:0045214-sarcomere organization
BP	5	GO:0045216-cell-cell junction organization
BP	5	GO:0045229-external encapsulating structure organization
BP	5	GO:0046605-regulation of centrosome cycle
BP	5	GO:0048194-Golgi vesicle budding
BP	5	GO:0048208-COPII vesicle coating
BP	5	GO:0048259-regulation of receptor-mediated endocytosis
BP	5	GO:0048285-organelle fission
BP	5	GO:0048679-regulation of axon regeneration
BP	5	GO:0048680-positive regulation of axon regeneration
BP	5	GO:0050775-positive regulation of dendrite morphogenesis
BP	5	GO:0051128-regulation of cellular component organization
BP	5	GO:0051129-negative regulation of cellular component organization
BP	5	GO:0051130-positive regulation of cellular component organization
BP	5	GO:0051225-spindle assembly
BP	5	GO:0051255-spindle midzone assembly
BP	5	GO:0051258-protein polymerization
BP	5	GO:0051276-chromosome organization
BP	5	GO:0051298-centrosome duplication
BP	5	GO:0051299-centrosome separation
BP	5	GO:0051306-mitotic sister chromatid separation
BP	5	GO:0051310-metaphase plate congression
BP	5	GO:0051418-microtubule nucleation by microtubule organizing center
BP	5	GO:0051493-regulation of cytoskeleton organization
BP	5	GO:0051726-regulation of cell cycle
BP	5	GO:0051783-regulation of nuclear division
BP	5	GO:0051785-positive regulation of nuclear division
BP	5	GO:0060297-regulation of sarcomere organization
BP	5	GO:0061564-axon development
BP	5	GO:0065003-macromolecular complex assembly
BP	5	GO:0070192-chromosome organization involved in meiotic cell cycle
BP	5	GO:0070507-regulation of microtubule cytoskeleton organization
BP	5	GO:0070570-regulation of neuron projection regeneration
BP	5	GO:0070572-positive regulation of neuron projection regeneration
BP	5	GO:0070925-organelle assembly
BP	5	GO:0071103-DNA conformation change
BP	5	GO:0071826-ribonucleoprotein complex subunit organization
BP	5	GO:0071840-cellular component organization or biogenesis
BP	5	GO:0072662-protein localization to peroxisome
BP	5	GO:0072663-establishment of protein localization to peroxisome
BP	5	GO:0085029-extracellular matrix assembly
BP	5	GO:0090068-positive regulation of cell cycle process
BP	5	GO:0090114-COPII-coated vesicle budding
BP	5	GO:0090169-regulation of spindle assembly
BP	5	GO:0090174-organelle membrane fusion
BP	5	GO:0090224-regulation of spindle organization
BP	5	GO:0090306-spindle assembly involved in meiosis
BP	5	GO:0090307-mitotic spindle assembly
BP	5	GO:0097035-regulation of membrane lipid distribution
BP	5	GO:0097435-supramolecular fiber organization
BP	5	GO:0097485-neuron projection guidance
BP	5	GO:0097494-regulation of vesicle size
BP	5	GO:0098534-centriole assembly
BP	5	GO:0099500-vesicle fusion to plasma membrane
BP	5	GO:0110020-regulation of actomyosin structure organization
BP	5	GO:0140014-mitotic nuclear division
BP	5	GO:1902115-regulation of organelle assembly
BP	5	GO:1902117-positive regulation of organelle assembly
BP	5	GO:1902275-regulation of chromatin organization
BP	5	GO:1902667-regulation of axon guidance
BP	5	GO:1903008-organelle disassembly
BP	5	GO:2000431-regulation of cytokinesis actomyosin contractile ring assembly
BP	6	GO:0008258-head involution
BP	7	GO:0010528-regulation of transposition
BP	7	GO:0032196-transposition
BP	8	GO:0001109-promoter clearance during DNA-templated transcription
BP	9	GO:0045467-R7 cell development
BP	10	GO:0001111-promoter clearance from RNA polymerase II promoter
BP	11	GO:0045571-negative regulation of imaginal disc growth
BP	12	GO:0090254-cell elongation involved in imaginal disc-derived wing morphogenesis
BP	13	GO:0030004-cellular monovalent inorganic cation homeostasis
BP	13	GO:0030104-water homeostasis
BP	13	GO:0042592-homeostatic process
BP	13	GO:0046716-muscle cell cellular homeostasis
BP	13	GO:0048878-chemical homeostasis
BP	13	GO:0050878-regulation of body fluid levels
BP	13	GO:0055069-zinc ion homeostasis
BP	13	GO:0055076-transition metal ion homeostasis
BP	13	GO:0055081-anion homeostasis
BP	13	GO:0055092-sterol homeostasis
BP	13	GO:0090066-regulation of anatomical structure size
BP	14	GO:0000076-DNA replication checkpoint
BP	14	GO:0007049-cell cycle
BP	14	GO:0008608-attachment of spindle microtubules to kinetochore
BP	14	GO:0010972-negative regulation of G2/M transition of mitotic cell cycle
BP	14	GO:0022402-cell cycle process
BP	14	GO:0032506-cytokinetic process
BP	14	GO:0033314-mitotic DNA replication checkpoint
BP	14	GO:0036213-contractile ring contraction
BP	14	GO:0044843-cell cycle G1/S phase transition
BP	14	GO:0045786-negative regulation of cell cycle
BP	14	GO:0051304-chromosome separation
BP	14	GO:0051321-meiotic cell cycle
BP	14	GO:0098813-nuclear chromosome segregation
BP	14	GO:1902410-mitotic cytokinetic process
BP	14	GO:1902750-negative regulation of cell cycle G2/M phase transition
BP	14	GO:1903046-meiotic cell cycle process
BP	15	GO:0007267-cell-cell signaling
BP	15	GO:0007274-neuromuscular synaptic transmission
BP	16	GO:0010912-positive regulation of isomerase activity
BP	16	GO:0031281-positive regulation of cyclase activity
BP	16	GO:0043086-negative regulation of catalytic activity
BP	16	GO:0043392-negative regulation of DNA binding
BP	16	GO:0050790-regulation of catalytic activity
BP	16	GO:0051098-regulation of binding
BP	16	GO:0051099-positive regulation of binding
BP	16	GO:0051348-negative regulation of transferase activity
BP	17	GO:0007564-regulation of chitin-based cuticle tanning
BP	18	GO:0030725-germline ring canal formation
BP	19	GO:0042051-compound eye photoreceptor development
BP	20	GO:0007447-imaginal disc pattern formation
BP	21	GO:0040011-locomotion
BP	21	GO:0040012-regulation of locomotion
BP	22	GO:0035215-genital disc development
BP	23	GO:0002682-regulation of immune system process
BP	23	GO:0008285-negative regulation of cell population proliferation
BP	23	GO:0010529-negative regulation of transposition
BP	23	GO:0032886-regulation of microtubule-based process
BP	23	GO:0032970-regulation of actin filament-based process
BP	23	GO:0042127-regulation of cell population proliferation
BP	23	GO:0048518-positive regulation of biological process
BP	23	GO:0048519-negative regulation of biological process
BP	23	GO:0048522-positive regulation of cellular process
BP	23	GO:0050789-regulation of biological process
BP	23	GO:0050794-regulation of cellular process
BP	23	GO:0050806-positive regulation of synaptic transmission
BP	23	GO:0051302-regulation of cell division
BP	23	GO:0051781-positive regulation of cell division
BP	23	GO:0065007-biological regulation
BP	23	GO:2000648-positive regulation of stem cell proliferation
BP	24	GO:0007445-determination of imaginal disc primordium
BP	25	GO:0007610-behavior
BP	25	GO:0007626-locomotory behavior
BP	25	GO:0007631-feeding behavior
BP	25	GO:0048520-positive regulation of behavior
BP	25	GO:0060259-regulation of feeding behavior
BP	25	GO:1904059-regulation of locomotor rhythm
BP	26	GO:0035316-non-sensory hair organization
BP	27	GO:0046845-branched duct epithelial cell fate determination, open tracheal system
BP	28	GO:0035263-genital disc sexually dimorphic development
BP	29	GO:0007392-initiation of dorsal closure
BP	30	GO:0007307-eggshell chorion gene amplification
BP	31	GO:0030717-karyosome formation
BP	32	GO:0007059-chromosome segregation
BP	32	GO:0051983-regulation of chromosome segregation
BP	33	GO:0035151-regulation of tube size, open tracheal system
BP	34	GO:0007312-oocyte nucleus migration involved in oocyte dorsal/ventral axis specification
BP	35	GO:0000003-reproduction
BP	35	GO:0022414-reproductive process
BP	35	GO:0044703-multi-organism reproductive process
BP	36	GO:0006031-chitin biosynthetic process
BP	37	GO:0007615-anesthesia-resistant memory
BP	38	GO:0044419-interspecies interaction between organisms
BP	39	GO:0040007-growth
BP	40	GO:0022611-dormancy process
BP	41	GO:0030029-actin filament-based process
BP	42	GO:0008062-eclosion rhythm
BP	43	GO:0043900-regulation of multi-organism process
BP	43	GO:0051704-multi-organism process
BP	44	GO:0006035-cuticle chitin biosynthetic process
BP	45	GO:0016999-antibiotic metabolic process
BP	45	GO:0017144-drug metabolic process
BP	46	GO:0044036-cell wall macromolecule metabolic process
BP	46	GO:0071554-cell wall organization or biogenesis
BP	47	GO:0042752-regulation of circadian rhythm
BP	47	GO:0042753-positive regulation of circadian rhythm
BP	47	GO:0048511-rhythmic process
BP	48	GO:0007293-germarium-derived egg chamber formation
BP	49	GO:0048135-female germ-line cyst formation
BP	50	GO:0007527-adult somatic muscle development
BP	51	GO:0002376-immune system process
BP	52	GO:0060361-flight
BP	53	GO:0030706-germarium-derived oocyte differentiation
BP	54	GO:0030716-oocyte fate determination
BP	55	GO:0007294-germarium-derived oocyte fate determination
BP	56	GO:0035310-notum cell fate specification
BP	57	GO:0002165-instar larval or pupal development
BP	58	GO:0035216-haltere disc development
BP	59	GO:0006099-tricarboxylic acid cycle
BP	59	GO:0006112-energy reserve metabolic process
BP	59	GO:0009060-aerobic respiration
BP	60	GO:0007482-haltere development
BP	61	GO:0008219-cell death
BP	61	GO:0010941-regulation of cell death
BP	61	GO:0010942-positive regulation of cell death
BP	61	GO:0043068-positive regulation of programmed cell death
BP	61	GO:0043523-regulation of neuron apoptotic process
BP	61	GO:0048102-autophagic cell death
BP	61	GO:0051402-neuron apoptotic process
BP	62	GO:0035074-pupation
BP	63	GO:0008345-larval locomotory behavior
BP	64	GO:0048067-cuticle pigmentation
BP	65	GO:0007155-cell adhesion
BP	65	GO:0007156-homophilic cell adhesion via plasma membrane adhesion molecules
BP	65	GO:0010810-regulation of cell-substrate adhesion
BP	65	GO:0022407-regulation of cell-cell adhesion
BP	65	GO:0022610-biological adhesion
BP	65	GO:0030155-regulation of cell adhesion
BP	65	GO:0044331-cell-cell adhesion mediated by cadherin
BP	65	GO:0045785-positive regulation of cell adhesion
BP	66	GO:0035152-regulation of tube architecture, open tracheal system
BP	67	GO:0048140-male germ-line cyst encapsulation
BP	68	GO:0035209-pupal development
BP	69	GO:0007430-terminal branching, open tracheal system
BP	70	GO:0007298-border follicle cell migration
BP	71	GO:0009987-cellular process
BP	72	GO:0030727-germarium-derived female germ-line cyst formation
BP	73	GO:0048134-germ-line cyst formation
BP	74	GO:0007443-Malpighian tubule morphogenesis
BP	75	GO:0007303-cytoplasmic transport, nurse cell to oocyte
BP	76	GO:0035317-imaginal disc-derived wing hair organization
BP	77	GO:0051663-oocyte nucleus localization involved in oocyte dorsal/ventral axis specification
BP	78	GO:0007163-establishment or maintenance of cell polarity
BP	78	GO:0061339-establishment or maintenance of monopolar cell polarity
BP	79	GO:0045314-regulation of compound eye photoreceptor development
BP	80	GO:0030709-border follicle cell delamination
BP	81	GO:0035224-genital disc anterior/posterior pattern formation
BP	82	GO:0007475-apposition of dorsal and ventral imaginal disc-derived wing surfaces
BP	83	GO:0030707-ovarian follicle cell development
BP	84	GO:0046034-ATP metabolic process
BP	85	GO:0046534-positive regulation of photoreceptor cell differentiation
BP	86	GO:0019889-pteridine metabolic process
BP	87	GO:0006728-pteridine biosynthetic process
BP	88	GO:0035160-maintenance of epithelial integrity open tracheal system
BP	89	GO:0007444-imaginal disc development
BP	90	GO:0048072-compound eye pigmentation
BP	91	GO:0007477-notum development
BP	92	GO:0007474-imaginal disc-derived wing vein specification
BP	93	GO:0042067-establishment of ommatidial planar polarity
BP	94	GO:0045456-ecdysteroid biosynthetic process
BP	95	GO:0042675-compound eye cone cell differentiation
BP	96	GO:0008069-dorsal/ventral axis specification ovarian follicular epithelium
BP	97	GO:0035114-imaginal disc-derived appendage morphogenesis
BP	98	GO:0016318-ommatidial rotation
BP	99	GO:0043473-pigmentation
BP	100	GO:0006928-movement of cell or subcellular component
BP	101	GO:0046152-ommochrome metabolic process
BP	102	GO:0006856-eye pigment precursor transport
BP	103	GO:0007305-vitelline membrane formation involved in chorion-containing eggshell formation
BP	104	GO:0048100-wing disc anterior/posterior pattern formation
BP	105	GO:0008283-cell population proliferation
BP	106	GO:0019748-secondary metabolic process
BP	107	GO:0007282-cystoblast division
BP	108	GO:0071689-muscle thin filament assembly
BP	109	GO:0006458-'de novo' protein folding
BP	110	GO:0007295-growth of a germarium-derived egg chamber
BP	111	GO:0035099-hemocyte migration
BP	112	GO:0007277-pole cell development
BP	113	GO:0007017-microtubule-based process
BP	114	GO:0007279-pole cell formation
BP	115	GO:0140253-cell-cell fusion
BP	116	GO:0042440-pigment metabolic process
BP	117	GO:0051301-cell division
BP	118	GO:0007637-proboscis extension reflex
BP	119	GO:0042065-glial cell growth
BP	120	GO:0030537-larval behavior
BP	121	GO:0110117-positive regulation of compound eye photoreceptor cell differentiation
BP	122	GO:0097164-ammonium ion metabolic process
BP	123	GO:0061988-karyosome formation
BP	124	GO:0045678-positive regulation of R7 cell differentiation
BP	125	GO:0045463-R8 cell development
BP	126	GO:1902875-regulation of embryonic pattern specification
BP	127	GO:0007523-larval visceral muscle development
BP	128	GO:0006081-cellular aldehyde metabolic process
BP	129	GO:0042817-pyridoxal metabolic process
BP	130	GO:0007304-chorion-containing eggshell formation
BP	131	GO:0007306-eggshell chorion assembly
BP	132	GO:0030703-eggshell formation
MF	1	GO:0000146-microfilament motor activity
MF	1	GO:0003678-DNA helicase activity
MF	1	GO:0003756-protein disulfide isomerase activity
MF	1	GO:0003824-catalytic activity
MF	1	GO:0004143-diacylglycerol kinase activity
MF	1	GO:0004177-aminopeptidase activity
MF	1	GO:0004185-serine-type carboxypeptidase activity
MF	1	GO:0004222-metalloendopeptidase activity
MF	1	GO:0004312-fatty acid synthase activity
MF	1	GO:0004653-polypeptide N-acetylgalactosaminyltransferase activity
MF	1	GO:0004693-cyclin-dependent protein serine/threonine kinase activity
MF	1	GO:0004721-phosphoprotein phosphatase activity
MF	1	GO:0004812-aminoacyl-tRNA ligase activity
MF	1	GO:0005001-transmembrane receptor protein tyrosine phosphatase activity
MF	1	GO:0008080-N-acetyltransferase activity
MF	1	GO:0008094-DNA-dependent ATPase activity
MF	1	GO:0008171-O-methyltransferase activity
MF	1	GO:0008234-cysteine-type peptidase activity
MF	1	GO:0008375-acetylglucosaminyltransferase activity
MF	1	GO:0008574-ATP-dependent microtubule motor activity, plus-end-directed
MF	1	GO:0008649-rRNA methyltransferase activity
MF	1	GO:0015923-mannosidase activity
MF	1	GO:0016407-acetyltransferase activity
MF	1	GO:0016408-C-acyltransferase activity
MF	1	GO:0016491-oxidoreductase activity
MF	1	GO:0016614-oxidoreductase activity, acting on CH-OH group of donors
MF	1	GO:0016620-oxidoreductase activity acting on the aldehyde or oxo group of donors NAD or NADP as acceptor
MF	1	GO:0016624-oxidoreductase activity, acting on the aldehyde or oxo group of donors, disulfide as acceptor
MF	1	GO:0016651-oxidoreductase activity- acting on NAD(P)H
MF	1	GO:0016655-oxidoreductase activity acting on NAD(P)H quinone or similar compound as acceptor
MF	1	GO:0016667-oxidoreductase activity, acting on a sulfur group of donors
MF	1	GO:0016702-oxidoreductase activity, acting on single donors with incorporation of molecular oxygen, incorporation of two atoms of oxygen
MF	1	GO:0016709-oxidoreductase activity acting on paired donors with incorporation or reduction of molecular oxygen NAD(P)H as one donor and incorporation of one atom of oxygen
MF	1	GO:0016741-transferase activity transferring one-carbon groups
MF	1	GO:0016763-transferase activity transferring pentosyl groups
MF	1	GO:0016765-transferase activity transferring alkyl or aryl (other than methyl) groups
MF	1	GO:0016772-transferase activity, transferring phosphorus-containing groups
MF	1	GO:0016782-transferase activity transferring sulfur-containing groups
MF	1	GO:0016788-hydrolase activity- acting on ester bonds
MF	1	GO:0016798-hydrolase activity, acting on glycosyl bonds
MF	1	GO:0016817-hydrolase activity, acting on acid anhydrides
MF	1	GO:0016829-lyase activity
MF	1	GO:0016874-ligase activity
MF	1	GO:0016875-ligase activity, forming carbon-oxygen bonds
MF	1	GO:0016887-ATPase activity
MF	1	GO:0016888-endodeoxyribonuclease activity, producing 5'-phosphomonoesters
MF	1	GO:0016891-endoribonuclease activity, producing 5'-phosphomonoesters
MF	1	GO:0016893-endonuclease activity, active with either ribo- or deoxyribonucleic acids and producing 5'-phosphomonoesters
MF	1	GO:0016894-endonuclease activity active with either ribo- or deoxyribonucleic acids and producing 3'-phosphomonoesters
MF	1	GO:0017111-nucleoside-triphosphatase activity
MF	1	GO:0019198-transmembrane receptor protein phosphatase activity
MF	1	GO:0019199-transmembrane receptor protein kinase activity
MF	1	GO:0019200-carbohydrate kinase activity
MF	1	GO:0019239-deaminase activity
MF	1	GO:0034061-DNA polymerase activity
MF	1	GO:0050136-NADH dehydrogenase (quinone) activity
MF	1	GO:0052689-carboxylic ester hydrolase activity
MF	1	GO:0052866-phosphatidylinositol phosphate phosphatase activity
MF	1	GO:0061733-peptide-lysine-N-acetyltransferase activity
MF	1	GO:0070006-metalloaminopeptidase activity
MF	1	GO:0070566-adenylyltransferase activity
MF	1	GO:0097472-cyclin-dependent protein kinase activity
MF	1	GO:0101005-ubiquitinyl hydrolase activity
MF	1	GO:0140098-catalytic activity acting on RNA
MF	2	GO:0004989-octopamine receptor activity
MF	2	GO:0005109-frizzled binding
MF	2	GO:0005488-binding
MF	2	GO:0005515-protein binding
MF	2	GO:0008066-glutamate receptor activity
MF	2	GO:0008144-drug binding
MF	2	GO:0016209-antioxidant activity
MF	2	GO:0019842-vitamin binding
MF	2	GO:0030246-carbohydrate binding
MF	2	GO:0032182-ubiquitin-like protein binding
MF	2	GO:0038024-cargo receptor activity
MF	2	GO:0042803-protein homodimerization activity
MF	2	GO:0043621-protein self-association
MF	2	GO:0044183-protein folding chaperone
MF	2	GO:0045182-translation regulator activity
MF	2	GO:0045504-dynein heavy chain binding
MF	2	GO:0050839-cell adhesion molecule binding
MF	2	GO:0051219-phosphoprotein binding
MF	2	GO:0070628-proteasome binding
MF	2	GO:0097367-carbohydrate derivative binding
MF	2	GO:1901681-sulfur compound binding
MF	2	GO:1990841-promoter-specific chromatin binding
MF	3	GO:0004970-ionotropic glutamate receptor activity
MF	3	GO:0005227-calcium activated cation channel activity
MF	3	GO:0005230-extracellular ligand-gated ion channel activity
MF	3	GO:0005244-voltage-gated ion channel activity
MF	3	GO:0005253-anion channel activity
MF	3	GO:0005262-calcium channel activity
MF	3	GO:0005267-potassium channel activity
MF	3	GO:0005319-lipid transporter activity
MF	3	GO:0005388-calcium-transporting ATPase activity
MF	3	GO:0008324-cation transmembrane transporter activity
MF	3	GO:0008514-organic anion transmembrane transporter activity
MF	3	GO:0015085-calcium ion transmembrane transporter activity
MF	3	GO:0015248-sterol transporter activity
MF	3	GO:0015298-solute:cation antiporter activity
MF	3	GO:0015385-sodium:proton antiporter activity
MF	3	GO:0015386-potassium:proton antiporter activity
MF	3	GO:0015399-primary active transmembrane transporter activity
MF	3	GO:0019829-cation-transporting ATPase activity
MF	3	GO:0022804-active transmembrane transporter activity
MF	3	GO:0022821-potassium ion antiporter activity
MF	3	GO:0022832-voltage-gated channel activity
MF	3	GO:0022835-transmitter-gated channel activity
MF	3	GO:0022836-gated channel activity
MF	3	GO:0022843-voltage-gated cation channel activity
MF	3	GO:0022849-glutamate-gated calcium ion channel activity
MF	3	GO:0022853-active ion transmembrane transporter activity
MF	3	GO:0034040-ATPase-coupled lipid transmembrane transporter activity
MF	3	GO:0042625-ATPase coupled ion transmembrane transporter activity
MF	3	GO:0042626-ATPase-coupled transmembrane transporter activity
MF	3	GO:0043855-cyclic nucleotide-gated ion channel activity
MF	3	GO:0046915-transition metal ion transmembrane transporter activity
MF	3	GO:0051139-metal ion:proton antiporter activity
MF	3	GO:0099094-ligand-gated cation channel activity
MF	3	GO:1901682-sulfur compound transmembrane transporter activity
MF	4	GO:0019900-kinase binding
MF	4	GO:0019902-phosphatase binding
MF	4	GO:0042826-histone deacetylase binding
MF	5	GO:0008139-nuclear localization sequence binding
MF	5	GO:0033218-amide binding
MF	6	GO:0001671-ATPase activator activity
MF	6	GO:0003712-transcription cofactor activity
MF	6	GO:0003713-transcription coactivator activity
MF	6	GO:0019209-kinase activator activity
MF	6	GO:0030234-enzyme regulator activity
MF	6	GO:0060590-ATPase regulator activity
MF	6	GO:0098772-molecular function regulator
MF	7	GO:0000217-DNA secondary structure binding
MF	7	GO:0000978-RNA polymerase II cis-regulatory region sequence-specific DNA binding
MF	7	GO:0000987-cis-regulatory region sequence-specific DNA binding
MF	7	GO:0001882-nucleoside binding
MF	7	GO:0003677-DNA binding
MF	7	GO:0003723-RNA binding
MF	7	GO:0003729-mRNA binding
MF	7	GO:0003746-translation elongation factor activity
MF	7	GO:0008135-translation factor activity, RNA binding
MF	7	GO:0017069-snRNA binding
MF	7	GO:0017076-purine nucleotide binding
MF	7	GO:0019843-rRNA binding
MF	7	GO:0030170-pyridoxal phosphate binding
MF	7	GO:0031490-chromatin DNA binding
MF	7	GO:0032553-ribonucleotide binding
MF	7	GO:0032559-adenyl ribonucleotide binding
MF	7	GO:0035639-purine ribonucleoside triphosphate binding
MF	7	GO:0036094-small molecule binding
MF	7	GO:0070279-vitamin B6 binding
MF	7	GO:0090079-translation regulator activity, nucleic acid binding
MF	7	GO:0097159-organic cyclic compound binding
MF	7	GO:1901363-heterocyclic compound binding
MF	8	GO:0003735-structural constituent of ribosome
MF	8	GO:0005198-structural molecule activity
MF	8	GO:0005200-structural constituent of cytoskeleton
MF	8	GO:0008307-structural constituent of muscle
MF	9	GO:0008092-cytoskeletal protein binding
MF	9	GO:0043015-gamma-tubulin binding
MF	9	GO:0051015-actin filament binding
MF	10	GO:0005507-copper ion binding
MF	10	GO:0005509-calcium ion binding
MF	10	GO:0031420-alkali metal ion binding
MF	10	GO:0043167-ion binding
MF	10	GO:0046914-transition metal ion binding
MF	11	GO:0030674-protein binding, bridging
MF	11	GO:0060090-binding, bridging
MF	12	GO:0005544-calcium-dependent phospholipid binding
MF	12	GO:0035091-phosphatidylinositol binding
MF	13	GO:0030165-PDZ domain binding
MF	13	GO:0031208-POZ domain binding
