# Supplementary material for: Alternative splicing in seasonal plasticity and the potential for adaptation to environmental change
Source: Nat Commun. 2022 Feb 8;13:755. doi: 10.1038/s41467-022-28306-8 (PMC8825856; doi:10.1038/s41467-022-28306-8)
Supplement: Supplementary file 9 — Supplementary Data 5 [file 41467_2022_28306_MOESM9_ESM.xlsx]

## Sheet: SupplementaryData5
# Supplementary Data 5. Differentially spliced (DS) events between seasonal morphs detected by rMATS in the abdomen and thorax.
ID	GeneID	Inclusion Form Length	Skip Form Length	FDR	Inclusion Level Difference	Event	Tissue
A3SSA3SSA3SS2	LOC112057022	120	99	0.00271107	-0.022	A3SS	Abdomen
A3SSA3SSA3SS4	LOC112056691	102	99	1	-0.054	A3SS	Abdomen
A3SSA3SSA3SS5	LOC112056653	180	99	1	0.008	A3SS	Abdomen
A3SSA3SSA3SS12	LOC112056206	102	99	0.0294536	-0.083	A3SS	Abdomen
A3SSA3SSA3SS13	LOC112056180	198	99	1	-0.069	A3SS	Abdomen
A3SSA3SSA3SS15	LOC112056170	114	99	1	0.015	A3SS	Abdomen
A3SSA3SSA3SS16	LOC112056170	105	99	1	-0.003	A3SS	Abdomen
A3SSA3SSA3SS17	LOC112056170	102	99	0.529439	-0.017	A3SS	Abdomen
A3SSA3SSA3SS20	LOC112056072	102	99	1	-0.016	A3SS	Abdomen
A3SSA3SSA3SS21	LOC112056072	102	99	1	-0.008	A3SS	Abdomen
A3SSA3SSA3SS22	LOC112056072	117	99	1	0.023	A3SS	Abdomen
A3SSA3SSA3SS23	LOC112055996	102	99	1	0.007	A3SS	Abdomen
A3SSA3SSA3SS26	LOC112057243	102	99	1	0.062	A3SS	Abdomen
A3SSA3SSA3SS27	LOC112055842	124	99	1	-0.141	A3SS	Abdomen
A3SSA3SSA3SS28	LOC112055842	108	99	1	-0.032	A3SS	Abdomen
A3SSA3SSA3SS42	LOC112055831	130	99	1	0.008	A3SS	Abdomen
A3SSA3SSA3SS43	LOC112055831	120	99	1	0	A3SS	Abdomen
A3SSA3SSA3SS45	LOC112055831	130	99	1	-0.062	A3SS	Abdomen
A3SSA3SSA3SS48	LOC112055831	130	99	1	0.086	A3SS	Abdomen
A3SSA3SSA3SS52	LOC112055794	117	99	0	0.061	A3SS	Abdomen
A3SSA3SSA3SS57	LOC112055624	108	99	1	0.047	A3SS	Abdomen
A3SSA3SSA3SS58	LOC112055624	119	99	1	0.047	A3SS	Abdomen
A3SSA3SSA3SS60	LOC112055624	110	99	1	-0.013	A3SS	Abdomen
A3SSA3SSA3SS64	LOC112055556	154	99	1	-0.071	A3SS	Abdomen
A3SSA3SSA3SS65	LOC112055463	115	99	0.00940688	0.029	A3SS	Abdomen
A3SSA3SSA3SS66	LOC112055397	102	99	0.13735	0.014	A3SS	Abdomen
A3SSA3SSA3SS69	LOC112055201	111	99	0.00812082	0.062	A3SS	Abdomen
A3SSA3SSA3SS71	LOC112055169	109	99	1	-0.117	A3SS	Abdomen
A3SSA3SSA3SS75	LOC112054894	103	99	1	-0.048	A3SS	Abdomen
A3SSA3SSA3SS86	LOC112055865	150	99	1	-0.034	A3SS	Abdomen
A3SSA3SSA3SS90	LOC112047246	102	99	1	0.026	A3SS	Abdomen
A3SSA3SSA3SS91	LOC112047246	114	99	1	-0.011	A3SS	Abdomen
A3SSA3SSA3SS93	LOC112047246	111	99	1	-0.038	A3SS	Abdomen
A3SSA3SSA3SS103	LOC112047020	114	99	1	0.13	A3SS	Abdomen
A3SSA3SSA3SS105	LOC112057895	102	99	1	-0.013	A3SS	Abdomen
A3SSA3SSA3SS106	LOC112046965	102	99	1	0.081	A3SS	Abdomen
A3SSA3SSA3SS108	LOC112046942	102	99	1	0.001	A3SS	Abdomen
A3SSA3SSA3SS109	LOC112046942	102	99	1	-0.016	A3SS	Abdomen
A3SSA3SSA3SS111	LOC112046929	102	99	1	-0.05	A3SS	Abdomen
A3SSA3SSA3SS112	LOC112046840	132	99	1	0.106	A3SS	Abdomen
A3SSA3SSA3SS114	LOC112049052	198	99	0.00121717	0.018	A3SS	Abdomen
A3SSA3SSA3SS115	LOC112049977	104	99	1	-0.066	A3SS	Abdomen
A3SSA3SSA3SS116	LOC112049977	104	99	0.539782	-0.024	A3SS	Abdomen
A3SSA3SSA3SS117	LOC112049977	105	99	1	0.024	A3SS	Abdomen
A3SSA3SSA3SS118	LOC112049977	102	99	1	0.007	A3SS	Abdomen
A3SSA3SSA3SS120	LOC112055481	105	99	0.421447	0.147	A3SS	Abdomen
A3SSA3SSA3SS121	LOC112046614	103	99	1	0.028	A3SS	Abdomen
A3SSA3SSA3SS130	LOC112051544	110	99	1	-0.03	A3SS	Abdomen
A3SSA3SSA3SS135	LOC112046528	157	99	1	-0.108	A3SS	Abdomen
A3SSA3SSA3SS136	LOC112046528	174	99	0.117613	-0.106	A3SS	Abdomen
A3SSA3SSA3SS137	LOC112046528	133	99	1	-0.121	A3SS	Abdomen
A3SSA3SSA3SS138	LOC112046528	150	99	0.505373	-0.099	A3SS	Abdomen
A3SSA3SSA3SS139	LOC112046528	116	99	1	-0.064	A3SS	Abdomen
A3SSA3SSA3SS142	LOC112046528	174	99	1	-0.002	A3SS	Abdomen
A3SSA3SSA3SS144	LOC112046528	150	99	1	0.01	A3SS	Abdomen
A3SSA3SSA3SS145	LOC112046528	116	99	1	-0.011	A3SS	Abdomen
A3SSA3SSA3SS148	LOC112046979	108	99	0.16137	-0.041	A3SS	Abdomen
A3SSA3SSA3SS150	LOC112053016	105	99	1	-0.002	A3SS	Abdomen
A3SSA3SSA3SS151	LOC112046466	102	99	1	0.005	A3SS	Abdomen
A3SSA3SSA3SS152	LOC112046415	108	99	1.27888e-07	0.061	A3SS	Abdomen
A3SSA3SSA3SS155	LOC112046314	117	99	0.442507	0.019	A3SS	Abdomen
A3SSA3SSA3SS157	LOC112046247	102	99	1	0.01	A3SS	Abdomen
A3SSA3SSA3SS159	LOC112046247	123	99	0.619001	-0.036	A3SS	Abdomen
A3SSA3SSA3SS160	LOC112046247	126	99	0.697953	-0.043	A3SS	Abdomen
A3SSA3SSA3SS169	LOC112058574	103	99	1	0	A3SS	Abdomen
A3SSA3SSA3SS170	LOC112058574	103	99	1	0.061	A3SS	Abdomen
A3SSA3SSA3SS174	LOC112046036	102	99	1	0.032	A3SS	Abdomen
A3SSA3SSA3SS177	LOC112045951	114	99	1	-0.015	A3SS	Abdomen
A3SSA3SSA3SS178	LOC112048373	102	99	1	0.03	A3SS	Abdomen
A3SSA3SSA3SS180	LOC112050155	153	99	1	0.02	A3SS	Abdomen
A3SSA3SSA3SS181	LOC112058156	102	99	1	-0.039	A3SS	Abdomen
A3SSA3SSA3SS182	LOC112058156	102	99	1	0.005	A3SS	Abdomen
A3SSA3SSA3SS183	LOC112058156	102	99	1	0.011	A3SS	Abdomen
A3SSA3SSA3SS184	LOC112058156	102	99	1	0.102	A3SS	Abdomen
A3SSA3SSA3SS186	LOC112058156	102	99	1	-0.052	A3SS	Abdomen
A3SSA3SSA3SS188	LOC112058156	102	99	1	0.075	A3SS	Abdomen
A3SSA3SSA3SS189	LOC112049226	117	99	1	-0.19	A3SS	Abdomen
A3SSA3SSA3SS190	LOC112045921	168	99	1	0	A3SS	Abdomen
A3SSA3SSA3SS193	LOC112049270	144	99	1	0.048	A3SS	Abdomen
A3SSA3SSA3SS195	LOC112056909	102	99	1	-0.006	A3SS	Abdomen
A3SSA3SSA3SS219	LOC112047339	110	99	1	0.002	A3SS	Abdomen
A3SSA3SSA3SS221	LOC112046088	111	99	1	-0.012	A3SS	Abdomen
A3SSA3SSA3SS222	LOC112050895	157	99	2.17863e-11	-0.153	A3SS	Abdomen
A3SSA3SSA3SS227	LOC112052786	102	99	0.26985	0.049	A3SS	Abdomen
A3SSA3SSA3SS230	LOC112054625	102	99	1	-0.014	A3SS	Abdomen
A3SSA3SSA3SS231	LOC112052272	111	99	1	-0.005	A3SS	Abdomen
A3SSA3SSA3SS233	LOC112045572	114	99	1	0.064	A3SS	Abdomen
A3SSA3SSA3SS240	LOC112045192	102	99	1	-0.044	A3SS	Abdomen
A3SSA3SSA3SS241	LOC112045150	109	99	1	-0.111	A3SS	Abdomen
A3SSA3SSA3SS242	LOC112045150	109	99	1	-0.039	A3SS	Abdomen
A3SSA3SSA3SS262	LOC112042985	198	99	0.0116328	0.05	A3SS	Abdomen
A3SSA3SSA3SS263	LOC112045091	104	99	1	-0.013	A3SS	Abdomen
A3SSA3SSA3SS269	LOC112048014	114	99	0.0103587	0.156	A3SS	Abdomen
A3SSA3SSA3SS272	LOC112044420	114	99	1	0.009	A3SS	Abdomen
A3SSA3SSA3SS274	LOC112048128	108	99	1	-0.01	A3SS	Abdomen
A3SSA3SSA3SS275	LOC112046732	102	99	1	0	A3SS	Abdomen
A3SSA3SSA3SS280	LOC112058008	102	99	0.358696	0.015	A3SS	Abdomen
A3SSA3SSA3SS281	LOC112044311	102	99	1	0.009	A3SS	Abdomen
A3SSA3SSA3SS282	LOC112049677	198	99	1	0.018	A3SS	Abdomen
A3SSA3SSA3SS286	LOC112048290	113	99	0.000420282	0.115	A3SS	Abdomen
A3SSA3SSA3SS287	LOC112048290	113	99	1	0.079	A3SS	Abdomen
A3SSA3SSA3SS288	LOC112044241	107	99	1	0.048	A3SS	Abdomen
A3SSA3SSA3SS302	LOC112052634	117	99	1	0.001	A3SS	Abdomen
A3SSA3SSA3SS305	LOC112044045	129	99	0	-0.121	A3SS	Abdomen
A3SSA3SSA3SS306	LOC112056135	102	99	0.666564	0.01	A3SS	Abdomen
A3SSA3SSA3SS307	LOC112053537	120	99	0.212927	0.018	A3SS	Abdomen
A3SSA3SSA3SS309	LOC112056197	102	99	1	0.046	A3SS	Abdomen
A3SSA3SSA3SS312	LOC112044658	105	99	1	-0.049	A3SS	Abdomen
A3SSA3SSA3SS313	LOC112044658	105	99	1	-0.009	A3SS	Abdomen
A3SSA3SSA3SS314	LOC112043905	104	99	0.00311339	-0.033	A3SS	Abdomen
A3SSA3SSA3SS316	LOC112056864	102	99	0.257016	0.141	A3SS	Abdomen
A3SSA3SSA3SS319	LOC112043807	114	99	1	-0.009	A3SS	Abdomen
A3SSA3SSA3SS322	LOC112054591	114	99	1	-0.043	A3SS	Abdomen
A3SSA3SSA3SS323	LOC112044097	102	99	1	-0.083	A3SS	Abdomen
A3SSA3SSA3SS327	LOC112054059	102	99	1	-0.003	A3SS	Abdomen
A3SSA3SSA3SS328	LOC112045257	147	99	1	-0.023	A3SS	Abdomen
A3SSA3SSA3SS329	LOC112042895	102	99	1	-0.003	A3SS	Abdomen
A3SSA3SSA3SS332	LOC112042895	105	99	1	-0.052	A3SS	Abdomen
A3SSA3SSA3SS334	LOC112045926	135	99	1	0.066	A3SS	Abdomen
A3SSA3SSA3SS335	LOC112045926	135	99	1	-0.047	A3SS	Abdomen
A3SSA3SSA3SS337	LOC112056402	102	99	0.579892	0.067	A3SS	Abdomen
A3SSA3SSA3SS342	LOC112044971	116	99	5.42808e-06	0.038	A3SS	Abdomen
A3SSA3SSA3SS345	LOC112044649	142	99	7.49254e-07	0.053	A3SS	Abdomen
A3SSA3SSA3SS352	LOC112043043	117	99	1	0.042	A3SS	Abdomen
A3SSA3SSA3SS353	LOC112043043	117	99	1	0.002	A3SS	Abdomen
A3SSA3SSA3SS356	LOC112046627	102	99	1	-0.025	A3SS	Abdomen
A3SSA3SSA3SS357	LOC112046692	102	99	1	-0.014	A3SS	Abdomen
A3SSA3SSA3SS358	LOC112046692	159	99	1	-0.026	A3SS	Abdomen
A3SSA3SSA3SS360	LOC112050648	111	99	1	-0.015	A3SS	Abdomen
A3SSA3SSA3SS364	LOC112043856	102	99	1	0.037	A3SS	Abdomen
A3SSA3SSA3SS365	LOC112043856	111	99	1	-0.006	A3SS	Abdomen
A3SSA3SSA3SS366	LOC112043856	108	99	0.629829	-0.032	A3SS	Abdomen
A3SSA3SSA3SS369	LOC112053375	111	99	1	0.001	A3SS	Abdomen
A3SSA3SSA3SS370	LOC112053002	102	99	1	0.011	A3SS	Abdomen
A3SSA3SSA3SS371	LOC112052219	102	99	1	-0.013	A3SS	Abdomen
A3SSA3SSA3SS376	LOC112050384	117	99	1	0.13	A3SS	Abdomen
A3SSA3SSA3SS377	LOC112058421	111	99	1	-0.015	A3SS	Abdomen
A3SSA3SSA3SS378	LOC112045145	198	99	4.35437e-08	0.065	A3SS	Abdomen
A3SSA3SSA3SS381	LOC112054318	102	99	1	-0.002	A3SS	Abdomen
A3SSA3SSA3SS385	LOC112046162	198	99	1	-0.053	A3SS	Abdomen
A3SSA3SSA3SS391	LOC112050976	132	99	1	0.042	A3SS	Abdomen
A3SSA3SSA3SS392	LOC112050976	132	99	1	0.003	A3SS	Abdomen
A3SSA3SSA3SS397	LOC112050417	114	99	0	0.099	A3SS	Abdomen
A3SSA3SSA3SS398	LOC112050417	114	99	0	0.209	A3SS	Abdomen
A3SSA3SSA3SS400	LOC112046196	114	99	1	0.021	A3SS	Abdomen
A3SSA3SSA3SS401	LOC112044249	102	99	1	0.091	A3SS	Abdomen
A3SSA3SSA3SS402	LOC112043311	198	99	1	-0.016	A3SS	Abdomen
A3SSA3SSA3SS420	LOC112053171	120	99	9.5029e-07	0.149	A3SS	Abdomen
A3SSA3SSA3SS421	LOC112049117	105	99	0.00750029	-0.159	A3SS	Abdomen
A3SSA3SSA3SS422	LOC112053850	120	99	1	-0.023	A3SS	Abdomen
A3SSA3SSA3SS423	LOC112053850	102	99	1	-0.029	A3SS	Abdomen
A3SSA3SSA3SS428	LOC112055216	102	99	1	0.043	A3SS	Abdomen
A3SSA3SSA3SS436	LOC112047355	198	99	1	0.018	A3SS	Abdomen
A3SSA3SSA3SS437	LOC112052409	109	99	1	0.006	A3SS	Abdomen
A3SSA3SSA3SS438	LOC112045105	117	99	1	-0.001	A3SS	Abdomen
A3SSA3SSA3SS439	LOC112045105	190	99	1	0.023	A3SS	Abdomen
A3SSA3SSA3SS441	LOC112043741	102	99	1	0.052	A3SS	Abdomen
A3SSA3SSA3SS448	LOC112052855	105	99	1	-0.032	A3SS	Abdomen
A3SSA3SSA3SS449	LOC112045546	102	99	1	0.017	A3SS	Abdomen
A3SSA3SSA3SS450	LOC112043490	117	99	0.27924	-0.017	A3SS	Abdomen
A3SSA3SSA3SS453	LOC112044614	102	99	1	-0.029	A3SS	Abdomen
A3SSA3SSA3SS454	LOC112044614	102	99	1	0.018	A3SS	Abdomen
A3SSA3SSA3SS456	LOC112057884	111	99	1	-0.016	A3SS	Abdomen
A3SSA3SSA3SS458	LOC112042919	102	99	1	0.018	A3SS	Abdomen
A3SSA3SSA3SS460	LOC112043669	116	99	1	0.02	A3SS	Abdomen
A3SSA3SSA3SS461	LOC112043669	116	99	1	0.157	A3SS	Abdomen
A3SSA3SSA3SS462	LOC112047943	102	99	1	-0.034	A3SS	Abdomen
A3SSA3SSA3SS466	LOC112052168	102	99	1	0.012	A3SS	Abdomen
A3SSA3SSA3SS468	LOC112052839	114	99	1	0.001	A3SS	Abdomen
A3SSA3SSA3SS469	LOC112052839	114	99	0.530737	-0.102	A3SS	Abdomen
A3SSA3SSA3SS471	LOC112046869	101	99	1	-0.081	A3SS	Abdomen
A3SSA3SSA3SS473	LOC112043612	102	99	1	0.102	A3SS	Abdomen
A3SSA3SSA3SS474	LOC112043381	198	99	1	0.085	A3SS	Abdomen
A3SSA3SSA3SS477	LOC112046842	114	99	2.47429e-05	-0.028	A3SS	Abdomen
A3SSA3SSA3SS485	LOC112047636	147	99	0.873287	-0.037	A3SS	Abdomen
A3SSA3SSA3SS490	LOC112050933	198	99	1	-0.037	A3SS	Abdomen
A3SSA3SSA3SS491	LOC112058435	111	99	0.71267	0.079	A3SS	Abdomen
A3SSA3SSA3SS493	LOC112053824	111	99	1	0.008	A3SS	Abdomen
A3SSA3SSA3SS496	LOC112049011	144	99	2.11465e-08	-0.105	A3SS	Abdomen
A3SSA3SSA3SS499	LOC112044315	105	99	1	-0.08	A3SS	Abdomen
A3SSA3SSA3SS500	LOC112053308	104	99	1	0.001	A3SS	Abdomen
A3SSA3SSA3SS501	LOC112053308	114	99	0.0933077	0.106	A3SS	Abdomen
A3SSA3SSA3SS502	LOC112048006	120	99	1	0.001	A3SS	Abdomen
A3SSA3SSA3SS503	LOC112047756	123	99	0	-0.03	A3SS	Abdomen
A3SSA3SSA3SS504	LOC112051975	198	99	0.00195039	0.161	A3SS	Abdomen
A3SSA3SSA3SS509	LOC112043287	135	99	1	-0.001	A3SS	Abdomen
A3SSA3SSA3SS512	LOC112046354	147	99	1	-0.003	A3SS	Abdomen
A3SSA3SSA3SS513	LOC112047333	111	99	1	0.038	A3SS	Abdomen
A3SSA3SSA3SS516	LOC112050394	117	99	1	-0.048	A3SS	Abdomen
A3SSA3SSA3SS530	LOC112052434	111	99	2.14131e-05	0.059	A3SS	Abdomen
A3SSA3SSA3SS534	LOC112047200	171	99	0.0118278	-0.119	A3SS	Abdomen
A3SSA3SSA3SS551	LOC112046572	131	99	1	0.106	A3SS	Abdomen
A3SSA3SSA3SS556	LOC112055412	102	99	0	0.186	A3SS	Abdomen
A3SSA3SSA3SS557	LOC112046137	117	99	1	-0.015	A3SS	Abdomen
A3SSA3SSA3SS568	LOC112050336	154	99	1	-0.028	A3SS	Abdomen
A3SSA3SSA3SS574	LOC112044879	102	99	1	0.026	A3SS	Abdomen
A3SSA3SSA3SS575	LOC112048241	117	99	1	0.008	A3SS	Abdomen
A3SSA3SSA3SS581	LOC112048327	102	99	1	0.021	A3SS	Abdomen
A3SSA3SSA3SS583	LOC112051000	102	99	0.498046	0.011	A3SS	Abdomen
A3SSA3SSA3SS586	LOC112048503	119	99	1	-0.045	A3SS	Abdomen
A3SSA3SSA3SS601	LOC112056204	184	99	1	0.074	A3SS	Abdomen
A3SSA3SSA3SS602	LOC112056204	195	99	1	0.026	A3SS	Abdomen
A3SSA3SSA3SS607	LOC112058424	102	99	1	0.035	A3SS	Abdomen
A3SSA3SSA3SS608	LOC112044894	105	99	0.79671	-0.084	A3SS	Abdomen
A3SSA3SSA3SS628	LOC112052062	127	99	1	-0.016	A3SS	Abdomen
A3SSA3SSA3SS630	LOC112044157	165	99	1	0.024	A3SS	Abdomen
A3SSA3SSA3SS631	LOC112044157	142	99	1	0.035	A3SS	Abdomen
A3SSA3SSA3SS634	LOC112044157	165	99	1	0.306	A3SS	Abdomen
A3SSA3SSA3SS635	LOC112044157	142	99	1	0.287	A3SS	Abdomen
A3SSA3SSA3SS640	LOC112048579	132	99	1	-0.008	A3SS	Abdomen
A3SSA3SSA3SS642	LOC112043096	114	99	0.00295872	0.084	A3SS	Abdomen
A3SSA3SSA3SS646	LOC112053692	145	99	1	0.145	A3SS	Abdomen
A3SSA3SSA3SS650	LOC112045184	114	99	1	-0.005	A3SS	Abdomen
A3SSA3SSA3SS651	LOC112045184	102	99	1	0.025	A3SS	Abdomen
A3SSA3SSA3SS654	LOC112051719	102	99	2.60936e-08	-0.145	A3SS	Abdomen
A3SSA3SSA3SS675	LOC112046888	116	99	1.1369e-05	0.014	A3SS	Abdomen
A3SSA3SSA3SS683	LOC112055426	102	99	1	-0.055	A3SS	Abdomen
A3SSA3SSA3SS684	LOC112046955	198	99	0.13735	-0.145	A3SS	Abdomen
A3SSA3SSA3SS686	LOC112054218	111	99	1	0.061	A3SS	Abdomen
A3SSA3SSA3SS688	LOC112047797	102	99	1.58268e-09	0.059	A3SS	Abdomen
A3SSA3SSA3SS689	LOC112047743	102	99	1	-0.059	A3SS	Abdomen
A3SSA3SSA3SS690	LOC112047743	102	99	1	-0.047	A3SS	Abdomen
A3SSA3SSA3SS703	LOC112057718	105	99	0.390824	0.135	A3SS	Abdomen
A3SSA3SSA3SS705	LOC112043298	102	99	0.00116497	0.038	A3SS	Abdomen
A3SSA3SSA3SS706	LOC112044943	198	99	0.277325	-0.1	A3SS	Abdomen
A3SSA3SSA3SS708	LOC112047007	162	99	1	0.078	A3SS	Abdomen
A3SSA3SSA3SS712	LOC112045726	141	99	1	0.106	A3SS	Abdomen
A3SSA3SSA3SS713	LOC112053720	111	99	1	-0.024	A3SS	Abdomen
A3SSA3SSA3SS714	LOC112053720	102	99	0.0694036	0.068	A3SS	Abdomen
A3SSA3SSA3SS715	LOC112058007	105	99	2.77604e-08	-0.091	A3SS	Abdomen
A3SSA3SSA3SS716	LOC112058069	117	99	1	-0.029	A3SS	Abdomen
A3SSA3SSA3SS718	LOC112048387	114	99	1	-0.009	A3SS	Abdomen
A3SSA3SSA3SS720	LOC112046794	102	99	1	-0.048	A3SS	Abdomen
A3SSA3SSA3SS722	LOC112052141	102	99	1	-0.011	A3SS	Abdomen
A3SSA3SSA3SS723	LOC112052141	105	99	1	-0.003	A3SS	Abdomen
A3SSA3SSA3SS726	LOC112055428	198	99	1	-0.034	A3SS	Abdomen
A3SSA3SSA3SS738	LOC112050297	105	99	1	-0.009	A3SS	Abdomen
A3SSA3SSA3SS741	LOC112057996	111	99	1	0.05	A3SS	Abdomen
A3SSA3SSA3SS742	LOC112055499	102	99	1	-0.017	A3SS	Abdomen
A3SSA3SSA3SS745	LOC112042792	102	99	1	0.029	A3SS	Abdomen
A3SSA3SSA3SS746	LOC112051221	111	99	1	-0.025	A3SS	Abdomen
A3SSA3SSA3SS748	LOC112043028	111	99	0.00940688	0.108	A3SS	Abdomen
A3SSA3SSA3SS750	LOC112046497	114	99	1	0.011	A3SS	Abdomen
A3SSA3SSA3SS752	LOC112058416	114	99	1	-0.016	A3SS	Abdomen
A3SSA3SSA3SS753	LOC112058141	142	99	1	0.063	A3SS	Abdomen
A3SSA3SSA3SS754	LOC112058141	153	99	0.0192811	0.075	A3SS	Abdomen
A3SSA3SSA3SS756	LOC112055321	102	99	1	0.013	A3SS	Abdomen
A3SSA3SSA3SS757	LOC112058496	114	99	1	-0.023	A3SS	Abdomen
A3SSA3SSA3SS758	LOC112047038	109	99	0.00797169	0.024	A3SS	Abdomen
A3SSA3SSA3SS759	LOC112053104	102	99	1	0.039	A3SS	Abdomen
A3SSA3SSA3SS761	LOC112043668	112	99	1	0.027	A3SS	Abdomen
A3SSA3SSA3SS769	LOC112058449	108	99	5.58954e-12	0.124	A3SS	Abdomen
A3SSA3SSA3SS770	LOC112049752	120	99	0.058674	0.003	A3SS	Abdomen
A3SSA3SSA3SS771	LOC112053755	102	99	1	-0.041	A3SS	Abdomen
A3SSA3SSA3SS772	LOC112048889	102	99	1	0.007	A3SS	Abdomen
A3SSA3SSA3SS774	LOC112048594	105	99	0	-0.077	A3SS	Abdomen
A3SSA3SSA3SS775	LOC112050199	198	99	0	-0.308	A3SS	Abdomen
A3SSA3SSA3SS776	LOC112050199	198	99	0	-0.283	A3SS	Abdomen
A3SSA3SSA3SS778	LOC112058569	198	99	6.0924e-07	0.085	A3SS	Abdomen
A3SSA3SSA3SS779	LOC112052767	102	99	1	0.016	A3SS	Abdomen
A3SSA3SSA3SS781	LOC112044923	117	99	1	0.032	A3SS	Abdomen
A3SSA3SSA3SS782	LOC112058399	102	99	1	0.02	A3SS	Abdomen
A3SSA3SSA3SS786	LOC112056190	102	99	1	0.03	A3SS	Abdomen
A3SSA3SSA3SS788	LOC112058422	180	99	1.565e-05	-0.012	A3SS	Abdomen
A3SSA3SSA3SS795	LOC112056479	198	99	1	-0.023	A3SS	Abdomen
A3SSA3SSA3SS800	LOC112048369	102	99	1	-0.009	A3SS	Abdomen
A3SSA3SSA3SS801	LOC112049191	102	99	1	0.007	A3SS	Abdomen
A3SSA3SSA3SS804	LOC112046634	133	99	1	0.004	A3SS	Abdomen
A3SSA3SSA3SS807	LOC112043243	108	99	0.0118921	0.067	A3SS	Abdomen
A3SSA3SSA3SS809	LOC112054798	144	99	1	0.054	A3SS	Abdomen
A3SSA3SSA3SS811	LOC112058024	115	99	1	0.012	A3SS	Abdomen
A3SSA3SSA3SS812	LOC112058024	115	99	1	-0.011	A3SS	Abdomen
A3SSA3SSA3SS815	LOC112048189	111	99	1	0.02	A3SS	Abdomen
A3SSA3SSA3SS817	LOC112048189	111	99	1	0.036	A3SS	Abdomen
A3SSA3SSA3SS819	LOC112048189	111	99	1	0.042	A3SS	Abdomen
A3SSA3SSA3SS824	LOC112053753	102	99	0.644653	-0.031	A3SS	Abdomen
A3SSA3SSA3SS825	LOC112053753	108	99	1	0.009	A3SS	Abdomen
A3SSA3SSA3SS826	LOC112048890	129	99	1	0.014	A3SS	Abdomen
A3SSA3SSA3SS827	LOC112042856	102	99	1	0.002	A3SS	Abdomen
A3SSA3SSA3SS830	LOC112051164	174	99	1	0.013	A3SS	Abdomen
A3SSA3SSA3SS831	LOC112043036	103	99	1	-0.002	A3SS	Abdomen
A3SSA3SSA3SS844	LOC112051165	108	99	1	0.002	A3SS	Abdomen
A3SSA3SSA3SS846	LOC112043700	132	99	1	0	A3SS	Abdomen
A3SSA3SSA3SS849	LOC112043136	102	99	1	0.031	A3SS	Abdomen
A3SSA3SSA3SS850	LOC112043136	114	99	1	0.04	A3SS	Abdomen
A3SSA3SSA3SS851	LOC112054836	102	99	0.779516	0.085	A3SS	Abdomen
A3SSA3SSA3SS854	LOC112055427	102	99	1	0.005	A3SS	Abdomen
A3SSA3SSA3SS856	LOC112055427	111	99	1	0.026	A3SS	Abdomen
A3SSA3SSA3SS857	LOC112052202	198	99	0	-0.12	A3SS	Abdomen
A3SSA3SSA3SS858	LOC112043342	111	99	1	0.028	A3SS	Abdomen
A3SSA3SSA3SS859	LOC112043296	102	99	1	-0.061	A3SS	Abdomen
A3SSA3SSA3SS860	LOC112043296	111	99	0.00117326	-0.114	A3SS	Abdomen
A3SSA3SSA3SS861	LOC112043296	117	99	2.72911e-08	-0.136	A3SS	Abdomen
A3SSA3SSA3SS867	LOC112043339	107	99	1	0.013	A3SS	Abdomen
A3SSA3SSA3SS868	LOC112046593	141	99	0.059619	-0.092	A3SS	Abdomen
A3SSA3SSA3SS869	LOC112049107	186	99	9.68661e-08	0.149	A3SS	Abdomen
A3SSA3SSA3SS870	LOC112049107	135	99	1	-0.029	A3SS	Abdomen
A3SSA3SSA3SS871	LOC112049107	135	99	1	-0.119	A3SS	Abdomen
A3SSA3SSA3SS872	LOC112047834	114	99	1	0.067	A3SS	Abdomen
A3SSA3SSA3SS873	LOC112051193	111	99	1	-0.05	A3SS	Abdomen
A3SSA3SSA3SS874	LOC112058369	102	99	1	0.015	A3SS	Abdomen
A3SSA3SSA3SS877	LOC112043488	102	99	1	0.014	A3SS	Abdomen
A3SSA3SSA3SS882	LOC112053485	102	99	0.000586496	0.082	A3SS	Abdomen
A3SSA3SSA3SS883	LOC112053485	102	99	0.705826	0.06	A3SS	Abdomen
A3SSA3SSA3SS884	LOC112053485	102	99	0.073166	0.145	A3SS	Abdomen
A3SSA3SSA3SS886	LOC112048511	102	99	1	-0.039	A3SS	Abdomen
A3SSA3SSA3SS887	LOC112048511	102	99	1	0.065	A3SS	Abdomen
A3SSA3SSA3SS888	LOC112044663	198	99	1	-0.043	A3SS	Abdomen
A3SSA3SSA3SS889	LOC112053221	126	99	1	0.017	A3SS	Abdomen
A3SSA3SSA3SS893	LOC112047321	198	99	0	0.372	A3SS	Abdomen
A3SSA3SSA3SS900	LOC112046364	111	99	1	0.005	A3SS	Abdomen
A3SSA3SSA3SS903	LOC112047611	102	99	0.692383	-0.01	A3SS	Abdomen
A3SSA3SSA3SS906	LOC112052847	108	99	0.713848	0.06	A3SS	Abdomen
A3SSA3SSA3SS908	LOC112047666	110	99	1	0.027	A3SS	Abdomen
A3SSA3SSA3SS913	LOC112047711	102	99	1	-0.037	A3SS	Abdomen
A3SSA3SSA3SS914	LOC112047758	102	99	1	0.019	A3SS	Abdomen
A3SSA3SSA3SS926	LOC112047899	102	99	1	-0.001	A3SS	Abdomen
A3SSA3SSA3SS927	LOC112053159	114	99	0.0349959	-0.018	A3SS	Abdomen
A3SSA3SSA3SS929	LOC112054138	102	99	1	-0.017	A3SS	Abdomen
A3SSA3SSA3SS930	LOC112054138	156	99	1	-0.046	A3SS	Abdomen
A3SSA3SSA3SS934	LOC112055826	111	99	0.259622	0.124	A3SS	Abdomen
A3SSA3SSA3SS936	LOC112048035	108	99	1	0.034	A3SS	Abdomen
A3SSA3SSA3SS950	LOC112053936	154	99	0.159262	0.074	A3SS	Abdomen
A3SSA3SSA3SS951	LOC112046171	102	99	1	-0.003	A3SS	Abdomen
A3SSA3SSA3SS953	LOC112043577	168	99	1	0.003	A3SS	Abdomen
A3SSA3SSA3SS954	LOC112043577	168	99	1	-0.012	A3SS	Abdomen
A3SSA3SSA3SS955	LOC112048176	198	99	0	-0.072	A3SS	Abdomen
A3SSA3SSA3SS956	LOC112048180	102	99	1	0.022	A3SS	Abdomen
A3SSA3SSA3SS957	LOC112048185	102	99	1	-0.044	A3SS	Abdomen
A3SSA3SSA3SS958	LOC112054299	110	99	0.116662	0.038	A3SS	Abdomen
A3SSA3SSA3SS959	LOC112048234	114	99	1	0.013	A3SS	Abdomen
A3SSA3SSA3SS962	LOC112048371	123	99	1	0.087	A3SS	Abdomen
A3SSA3SSA3SS963	LOC112048391	111	99	1	0.059	A3SS	Abdomen
A3SSA3SSA3SS964	LOC112048469	120	99	1	-0.008	A3SS	Abdomen
A3SSA3SSA3SS965	LOC112048512	129	99	1	-0.005	A3SS	Abdomen
A3SSA3SSA3SS966	LOC112048536	102	99	1	0.043	A3SS	Abdomen
A3SSA3SSA3SS968	LOC112048570	182	99	1	-0.046	A3SS	Abdomen
A3SSA3SSA3SS969	LOC112048570	114	99	1	-0.064	A3SS	Abdomen
A3SSA3SSA3SS970	LOC112048575	111	99	1	-0.031	A3SS	Abdomen
A3SSA3SSA3SS972	LOC112045368	102	99	1	-0.04	A3SS	Abdomen
A3SSA3SSA3SS973	LOC112050535	102	99	1	-0.014	A3SS	Abdomen
A3SSA3SSA3SS976	LOC112048640	111	99	1	0.211	A3SS	Abdomen
A3SSA3SSA3SS977	LOC112044940	198	99	1	-0.05	A3SS	Abdomen
A3SSA3SSA3SS978	LOC112043699	111	99	1	-0.016	A3SS	Abdomen
A3SSA3SSA3SS983	LOC112048782	108	99	1	-0.111	A3SS	Abdomen
A3SSA3SSA3SS984	LOC112048826	102	99	1	0.004	A3SS	Abdomen
A3SSA3SSA3SS986	LOC112048937	103	99	1	-0.014	A3SS	Abdomen
A3SSA3SSA3SS987	LOC112049687	108	99	1	-0.036	A3SS	Abdomen
A3SSA3SSA3SS991	LOC112047235	108	99	1	0.021	A3SS	Abdomen
A3SSA3SSA3SS992	LOC112047235	111	99	1	0.05	A3SS	Abdomen
A3SSA3SSA3SS993	LOC112047235	102	99	1	-0.006	A3SS	Abdomen
A3SSA3SSA3SS997	LOC112049140	120	99	4.79838e-09	0.094	A3SS	Abdomen
A3SSA3SSA3SS998	LOC112052425	102	99	0.629829	-0.094	A3SS	Abdomen
A3SSA3SSA3SS1000	LOC112046718	108	99	5.64807e-08	0.177	A3SS	Abdomen
A3SSA3SSA3SS1003	LOC112049278	102	99	1	-0.005	A3SS	Abdomen
A3SSA3SSA3SS1007	LOC112046874	102	99	1	-0.002	A3SS	Abdomen
A3SSA3SSA3SS1010	LOC112049660	102	99	0.000127998	0.037	A3SS	Abdomen
A3SSA3SSA3SS1012	LOC112049660	102	99	1	-0.026	A3SS	Abdomen
A3SSA3SSA3SS1013	LOC112049442	120	99	0	-0.12	A3SS	Abdomen
A3SSA3SSA3SS1016	LOC112053364	102	99	1	0.025	A3SS	Abdomen
A3SSA3SSA3SS1018	LOC112049547	114	99	0.0694036	-0.081	A3SS	Abdomen
A3SSA3SSA3SS1019	LOC112049589	111	99	1	0.103	A3SS	Abdomen
A3SSA3SSA3SS1020	LOC112055342	114	99	1	0.024	A3SS	Abdomen
A3SSA3SSA3SS1024	LOC112046018	156	99	1	-0.005	A3SS	Abdomen
A3SSA3SSA3SS1025	LOC112052437	105	99	0.00564248	-0.008	A3SS	Abdomen
A3SSA3SSA3SS1026	LOC112049638	198	99	1	-0.001	A3SS	Abdomen
A3SSA3SSA3SS1027	LOC112051121	108	99	1	0.051	A3SS	Abdomen
A3SSA3SSA3SS1028	LOC112049678	116	99	1	-0.056	A3SS	Abdomen
A3SSA3SSA3SS1030	LOC112058361	111	99	1	-0.067	A3SS	Abdomen
A3SSA3SSA3SS1031	LOC112046986	111	99	0.0144275	-0.015	A3SS	Abdomen
A3SSA3SSA3SS1033	LOC112050909	117	99	1	0.091	A3SS	Abdomen
A3SSA3SSA3SS1034	LOC112049882	132	99	1	0.06	A3SS	Abdomen
A3SSA3SSA3SS1035	LOC112050594	102	99	0.714914	-0.053	A3SS	Abdomen
A3SSA3SSA3SS1040	LOC112049925	198	99	0.000330336	0.03	A3SS	Abdomen
A3SSA3SSA3SS1041	LOC112045504	153	99	0	0.069	A3SS	Abdomen
A3SSA3SSA3SS1042	LOC112045504	153	99	1	-0.019	A3SS	Abdomen
A3SSA3SSA3SS1058	LOC112049987	102	99	1	0.035	A3SS	Abdomen
A3SSA3SSA3SS1059	LOC112049982	111	99	1	0.001	A3SS	Abdomen
A3SSA3SSA3SS1060	LOC112051964	110	99	1	0.081	A3SS	Abdomen
A3SSA3SSA3SS1061	LOC112050051	111	99	1	-0.054	A3SS	Abdomen
A3SSA3SSA3SS1062	LOC112050114	165	99	0.00193032	-0.091	A3SS	Abdomen
A3SSA3SSA3SS1066	LOC112053036	198	99	1	-0.014	A3SS	Abdomen
A3SSA3SSA3SS1069	LOC112050179	123	99	0.0045146	-0.025	A3SS	Abdomen
A3SSA3SSA3SS1070	LOC112050194	198	99	0	0.202	A3SS	Abdomen
A3SSA3SSA3SS1071	LOC112050194	198	99	0.000605236	0.053	A3SS	Abdomen
A3SSA3SSA3SS1074	LOC112049214	102	99	1	0.008	A3SS	Abdomen
A3SSA3SSA3SS1076	LOC112053198	102	99	0.00154818	0.056	A3SS	Abdomen
A3SSA3SSA3SS1077	LOC112053198	111	99	1	-0.039	A3SS	Abdomen
A3SSA3SSA3SS1080	LOC112051626	120	99	0.029641	0.126	A3SS	Abdomen
A3SSA3SSA3SS1081	LOC112052801	114	99	1.91946e-05	-0.052	A3SS	Abdomen
A3SSA3SSA3SS1083	LOC112050490	114	99	1	0.009	A3SS	Abdomen
A3SSA3SSA3SS1087	LOC112055300	114	99	1	0.095	A3SS	Abdomen
A3SSA3SSA3SS1095	LOC112043623	114	99	1	0.239	A3SS	Abdomen
A3SSA3SSA3SS1096	LOC112050706	112	99	1	0.024	A3SS	Abdomen
A3SSA3SSA3SS1099	LOC112050796	111	99	1	-0.018	A3SS	Abdomen
A3SSA3SSA3SS1102	LOC112050858	120	99	1	-0.028	A3SS	Abdomen
A3SSA3SSA3SS1103	LOC112044510	117	99	0.0281873	-0.042	A3SS	Abdomen
A3SSA3SSA3SS1104	LOC112050902	102	99	1	-0.031	A3SS	Abdomen
A3SSA3SSA3SS1105	LOC112050902	105	99	1	0.026	A3SS	Abdomen
A3SSA3SSA3SS1106	LOC112050902	102	99	1	-0.047	A3SS	Abdomen
A3SSA3SSA3SS1107	LOC112050902	102	99	0.00311581	-0.024	A3SS	Abdomen
A3SSA3SSA3SS1108	LOC112050961	102	99	1	0.001	A3SS	Abdomen
A3SSA3SSA3SS1109	LOC112051036	102	99	1	0.006	A3SS	Abdomen
A3SSA3SSA3SS1112	LOC112057890	108	99	1	-0.085	A3SS	Abdomen
A3SSA3SSA3SS1113	LOC112043798	198	99	1	-0.059	A3SS	Abdomen
A3SSA3SSA3SS1119	LOC112051279	102	99	0.0429157	0.034	A3SS	Abdomen
A3SSA3SSA3SS1120	LOC112051279	102	99	0.0136768	0.04	A3SS	Abdomen
A3SSA3SSA3SS1121	LOC112051279	135	99	2.15899e-10	-0.137	A3SS	Abdomen
A3SSA3SSA3SS1123	LOC112051279	108	99	1	0.006	A3SS	Abdomen
A3SSA3SSA3SS1124	LOC112051102	129	99	1	-0.029	A3SS	Abdomen
A3SSA3SSA3SS1127	LOC112051313	102	99	1	0.053	A3SS	Abdomen
A3SSA3SSA3SS1129	LOC112051419	114	99	1	-0.013	A3SS	Abdomen
A3SSA3SSA3SS1130	LOC112051419	114	99	1	0.012	A3SS	Abdomen
A3SSA3SSA3SS1132	LOC112053917	110	99	1	-0.122	A3SS	Abdomen
A3SSA3SSA3SS1133	LOC112051523	114	99	0	0.032	A3SS	Abdomen
A3SSA3SSA3SS1134	LOC112051523	114	99	8.02501e-05	-0.166	A3SS	Abdomen
A3SSA3SSA3SS1137	LOC112051648	102	99	0.229867	0.026	A3SS	Abdomen
A3SSA3SSA3SS1139	LOC112052087	111	99	1	0.044	A3SS	Abdomen
A3SSA3SSA3SS1140	LOC112051654	103	99	1	0.008	A3SS	Abdomen
A3SSA3SSA3SS1145	LOC112051872	102	99	0.017669	0.061	A3SS	Abdomen
A3SSA3SSA3SS1147	LOC112051888	102	99	1	-0.016	A3SS	Abdomen
A3SSA3SSA3SS1148	LOC112051888	102	99	1	-0.008	A3SS	Abdomen
A3SSA3SSA3SS1157	LOC112051967	139	99	1	-0.109	A3SS	Abdomen
A3SSA3SSA3SS1158	LOC112051967	139	99	6.30743e-05	-0.06	A3SS	Abdomen
A3SSA3SSA3SS1159	LOC112052504	114	99	0	-0.141	A3SS	Abdomen
A3SSA3SSA3SS1160	LOC112052019	114	99	1	-0.085	A3SS	Abdomen
A3SSA3SSA3SS1161	LOC112052019	102	99	1	-0.026	A3SS	Abdomen
A3SSA3SSA3SS1162	LOC112052019	114	99	0.730782	0.062	A3SS	Abdomen
A3SSA3SSA3SS1163	LOC112052039	102	99	1	0.011	A3SS	Abdomen
A3SSA3SSA3SS1167	LOC112047366	102	99	0	0.077	A3SS	Abdomen
A3SSA3SSA3SS1168	LOC112047366	102	99	1	0.034	A3SS	Abdomen
A3SSA3SSA3SS1169	LOC112047366	102	99	1	-0.008	A3SS	Abdomen
A3SSA3SSA3SS1171	LOC112053947	132	99	1	0.207	A3SS	Abdomen
A3SSA3SSA3SS1173	LOC112053333	121	99	1	-0.03	A3SS	Abdomen
A3SSA3SSA3SS1175	LOC112052227	102	99	0.368759	0.06	A3SS	Abdomen
A3SSA3SSA3SS1176	LOC112052225	105	99	2.00783e-06	-0.017	A3SS	Abdomen
A3SSA3SSA3SS1177	LOC112052231	102	99	1	-0.05	A3SS	Abdomen
A3SSA3SSA3SS1179	LOC112052249	102	99	1	0.076	A3SS	Abdomen
A3SSA3SSA3SS1181	LOC112052337	102	99	0.0107694	-0.044	A3SS	Abdomen
A3SSA3SSA3SS1182	LOC112052337	138	99	1	-0.035	A3SS	Abdomen
A3SSA3SSA3SS1183	LOC112052337	135	99	1	0.012	A3SS	Abdomen
A3SSA3SSA3SS1191	LOC112045065	118	99	0.000236609	-0.035	A3SS	Abdomen
A3SSA3SSA3SS1195	LOC112052439	102	99	1	-0.174	A3SS	Abdomen
A3SSA3SSA3SS1198	LOC112052530	108	99	1	0.004	A3SS	Abdomen
A3SSA3SSA3SS1199	LOC112052566	102	99	0	0.066	A3SS	Abdomen
A3SSA3SSA3SS1200	LOC112052566	108	99	1	-0.012	A3SS	Abdomen
A3SSA3SSA3SS1201	LOC112052566	102	99	0.000166705	0.033	A3SS	Abdomen
A3SSA3SSA3SS1203	LOC112052655	102	99	1	0.039	A3SS	Abdomen
A3SSA3SSA3SS1211	LOC112052742	104	99	1	-0.061	A3SS	Abdomen
A3SSA3SSA3SS1212	LOC112052742	102	99	1	-0.001	A3SS	Abdomen
A3SSA3SSA3SS1213	LOC112052789	102	99	1	-0.112	A3SS	Abdomen
A3SSA3SSA3SS1216	LOC112052917	117	99	1	-0.032	A3SS	Abdomen
A3SSA3SSA3SS1220	LOC112048127	126	99	1	-0.041	A3SS	Abdomen
A3SSA3SSA3SS1222	LOC112046339	102	99	1	0.038	A3SS	Abdomen
A3SSA3SSA3SS1224	LOC112053080	141	99	0.00245741	-0.021	A3SS	Abdomen
A3SSA3SSA3SS1228	LOC112053149	102	99	1	0.037	A3SS	Abdomen
A3SSA3SSA3SS1230	LOC112053182	102	99	0.385116	-0.045	A3SS	Abdomen
A3SSA3SSA3SS1234	LOC112053191	102	99	1	-0.03	A3SS	Abdomen
A3SSA3SSA3SS1236	LOC112052166	114	99	1	0.063	A3SS	Abdomen
A3SSA3SSA3SS1238	LOC112053617	102	99	2.07271e-05	0.067	A3SS	Abdomen
A3SSA3SSA3SS1239	LOC112053371	102	99	1	0.007	A3SS	Abdomen
A3SSA3SSA3SS1242	LOC112046168	102	99	0.577799	-0.05	A3SS	Abdomen
A3SSA3SSA3SS1246	LOC112053483	114	99	1	-0.106	A3SS	Abdomen
A3SSA3SSA3SS1248	LOC112053352	102	99	1	-0.032	A3SS	Abdomen
A3SSA3SSA3SS1250	LOC112053498	102	99	0.367346	-0.125	A3SS	Abdomen
A3SSA3SSA3SS1262	LOC112053855	108	99	0.0103895	-0.01	A3SS	Abdomen
A3SSA3SSA3SS1263	LOC112053895	102	99	1	-0.006	A3SS	Abdomen
A3SSA3SSA3SS1264	LOC112053898	114	99	1	-0.205	A3SS	Abdomen
A3SSA3SSA3SS1265	LOC112053921	124	99	1	0.106	A3SS	Abdomen
A3SSA3SSA3SS1266	LOC112043472	102	99	1	0.069	A3SS	Abdomen
A3SSA3SSA3SS1270	LOC112054145	114	99	1	-0.051	A3SS	Abdomen
A3SSA3SSA3SS1272	LOC112054146	106	99	1	-0.059	A3SS	Abdomen
A3SSA3SSA3SS1273	LOC112054180	175	99	1	-0.083	A3SS	Abdomen
A3SSA3SSA3SS1274	LOC112053935	114	99	1	0.083	A3SS	Abdomen
A3SSA3SSA3SS1275	LOC112053935	114	99	0.710618	-0.029	A3SS	Abdomen
A3SSA3SSA3SS1276	LOC112054217	102	99	0.647638	-0.051	A3SS	Abdomen
A3SSA3SSA3SS1277	LOC112054217	102	99	0.00111988	-0.061	A3SS	Abdomen
A3SSA3SSA3SS1279	LOC112054223	102	99	0.0365672	-0.032	A3SS	Abdomen
A3SSA3SSA3SS1280	LOC112045618	102	99	1	0.041	A3SS	Abdomen
A3SSA3SSA3SS1281	LOC112045618	102	99	1	0.016	A3SS	Abdomen
A3SSA3SSA3SS1282	LOC112054303	102	99	1	0.131	A3SS	Abdomen
A3SSA3SSA3SS1285	LOC112054398	102	99	1	-0.011	A3SS	Abdomen
A3SSA3SSA3SS1286	LOC112056937	102	99	1	-0.007	A3SS	Abdomen
A3SSA3SSA3SS1301	LOC112057548	125	99	0	-0.08	A3SS	Abdomen
A3SSA3SSA3SS1325	LOC112057417	123	99	0	-0.12	A3SS	Abdomen
A3SSA3SSA3SS1329	LOC112057414	103	99	1	-0.023	A3SS	Abdomen
A3SSA3SSA3SS1429	LOC112057022	198	99	0.0875554	-0.091	A3SS	Abdomen
A3SSA3SSA3SS1450	LOC112056947	160	99	0.00352406	-0.124	A3SS	Abdomen
A3SSA3SSA3SS1472	LOC112056932	198	99	0.297316	0.117	A3SS	Abdomen
A3SSA3SSA3SS1505	LOC112056823	108	99	2.97606e-12	0.059	A3SS	Abdomen
A3SSA3SSA3SS1533	LOC112056815	102	99	0.078407	-0.007	A3SS	Abdomen
A3SSA3SSA3SS1649	LOC112056714	117	99	0.891055	0.008	A3SS	Abdomen
A3SSA3SSA3SS1661	LOC112056709	198	99	8.28947e-05	0.009	A3SS	Abdomen
A3SSA3SSA3SS1674	LOC112056709	113	99	1	-0.012	A3SS	Abdomen
A3SSA3SSA3SS1683	LOC112056703	198	99	1	0	A3SS	Abdomen
A3SSA3SSA3SS1710	LOC112056632	198	99	1	-0.005	A3SS	Abdomen
A3SSA3SSA3SS1725	LOC112056620	124	99	1	0	A3SS	Abdomen
A3SSA3SSA3SS1736	LOC112056613	177	99	1	0.118	A3SS	Abdomen
A3SSA3SSA3SS1928	LOC112056457	117	99	1	-0.001	A3SS	Abdomen
A3SSA3SSA3SS1936	LOC112056453	105	99	1	0.031	A3SS	Abdomen
A3SSA3SSA3SS1990	LOC112056415	198	99	0.0393262	0.007	A3SS	Abdomen
A3SSA3SSA3SS1999	LOC112056394	126	99	1	-0.004	A3SS	Abdomen
A3SSA3SSA3SS2001	LOC112056394	121	99	1	-0.003	A3SS	Abdomen
A3SSA3SSA3SS2113	LOC112056257	198	99	0.00595246	0.01	A3SS	Abdomen
A3SSA3SSA3SS2118	LOC112056249	103	99	1	0.006	A3SS	Abdomen
A3SSA3SSA3SS2121	LOC112056249	198	99	1	0.001	A3SS	Abdomen
A3SSA3SSA3SS2166	LOC112056203	114	99	1	-0.145	A3SS	Abdomen
A3SSA3SSA3SS2167	LOC112056203	114	99	1	0.012	A3SS	Abdomen
A3SSA3SSA3SS2196	LOC112056176	114	99	1	0.008	A3SS	Abdomen
A3SSA3SSA3SS2229	LOC112056148	198	99	1	-0.232	A3SS	Abdomen
A3SSA3SSA3SS2336	LOC112056042	198	99	1	0.01	A3SS	Abdomen
A3SSA3SSA3SS2362	LOC112056039	198	99	1	0	A3SS	Abdomen
A3SSA3SSA3SS2367	LOC112056039	198	99	1	0	A3SS	Abdomen
A3SSA3SSA3SS2457	LOC112055990	120	99	1	0.001	A3SS	Abdomen
A3SSA3SSA3SS2460	LOC112055990	156	99	1	-0.008	A3SS	Abdomen
A3SSA3SSA3SS2463	LOC112055990	168	99	0	0.13	A3SS	Abdomen
A3SSA3SSA3SS2622	LOC112056359	129	99	1	0.07	A3SS	Abdomen
A3SSA3SSA3SS2624	LOC112056359	111	99	1	0.04	A3SS	Abdomen
A3SSA3SSA3SS2668	LOC112055794	139	99	2.25364e-05	0.107	A3SS	Abdomen
A3SSA3SSA3SS2770	LOC112055705	111	99	1	-0.004	A3SS	Abdomen
A3SSA3SSA3SS2862	LOC112055628	105	99	1	-0.001	A3SS	Abdomen
A3SSA3SSA3SS2895	LOC112055616	198	99	1	-0.011	A3SS	Abdomen
A3SSA3SSA3SS3068	LOC112055594	198	99	1	0.066	A3SS	Abdomen
A3SSA3SSA3SS3072	LOC112056741	105	99	1	0.004	A3SS	Abdomen
A3SSA3SSA3SS3078	LOC112056741	198	99	1	-0.001	A3SS	Abdomen
A3SSA3SSA3SS3256	LOC112055493	198	99	1	-0.008	A3SS	Abdomen
A3SSA3SSA3SS3257	LOC112055493	198	99	1	-0.011	A3SS	Abdomen
A3SSA3SSA3SS3258	LOC112055493	198	99	1	-0.01	A3SS	Abdomen
A3SSA3SSA3SS3353	LOC112055397	121	99	1	0.017	A3SS	Abdomen
A3SSA3SSA3SS3360	LOC112055384	129	99	1	0.01	A3SS	Abdomen
A3SSA3SSA3SS3365	LOC112057034	102	99	0.644927	0.02	A3SS	Abdomen
A3SSA3SSA3SS3404	LOC112055327	102	99	1	0.006	A3SS	Abdomen
A3SSA3SSA3SS3424	LOC112055290	130	99	1	-0.004	A3SS	Abdomen
A3SSA3SSA3SS3433	LOC112055293	149	99	1	-0.003	A3SS	Abdomen
A3SSA3SSA3SS3444	LOC112055293	128	99	1	-0.137	A3SS	Abdomen
A3SSA3SSA3SS3445	LOC112055293	141	99	1	-0.159	A3SS	Abdomen
A3SSA3SSA3SS3446	LOC112055293	146	99	1	-0.038	A3SS	Abdomen
A3SSA3SSA3SS3447	LOC112055293	198	99	1	-0.174	A3SS	Abdomen
A3SSA3SSA3SS3513	LOC112055283	198	99	1	-0.018	A3SS	Abdomen
A3SSA3SSA3SS3524	LOC112055283	109	99	1	0.002	A3SS	Abdomen
A3SSA3SSA3SS3564	LOC112056779	106	99	1	0.005	A3SS	Abdomen
A3SSA3SSA3SS3567	LOC112056779	120	99	1	0.003	A3SS	Abdomen
A3SSA3SSA3SS3638	LOC112055169	198	99	1	0.206	A3SS	Abdomen
A3SSA3SSA3SS3639	LOC112055169	198	99	1	0.095	A3SS	Abdomen
A3SSA3SSA3SS3643	LOC112055169	181	99	1	0.201	A3SS	Abdomen
A3SSA3SSA3SS3644	LOC112055169	191	99	1	0.088	A3SS	Abdomen
A3SSA3SSA3SS3647	LOC112055169	161	99	0.943511	0.204	A3SS	Abdomen
A3SSA3SSA3SS3648	LOC112055169	171	99	1	0.093	A3SS	Abdomen
A3SSA3SSA3SS3762	LOC112055057	104	99	1	-0.009	A3SS	Abdomen
A3SSA3SSA3SS3769	LOC112055048	114	99	1	-0.018	A3SS	Abdomen
A3SSA3SSA3SS3878	LOC112054929	198	99	1	-0.061	A3SS	Abdomen
A3SSA3SSA3SS3879	LOC112054929	115	99	1	-0.042	A3SS	Abdomen
A3SSA3SSA3SS4006	LOC112054810	102	99	1	0.039	A3SS	Abdomen
A3SSA3SSA3SS4122	LOC112054705	111	99	1	0.002	A3SS	Abdomen
A3SSA3SSA3SS4169	LOC112054652	102	99	1	-0.061	A3SS	Abdomen
A3SSA3SSA3SS4175	LOC112056843	115	99	0.0393262	0.006	A3SS	Abdomen
A3SSA3SSA3SS4194	LOC112056705	143	99	1	0.055	A3SS	Abdomen
A3SSA3SSA3SS4196	LOC112056705	114	99	1	0.046	A3SS	Abdomen
A3SSA3SSA3SS4222	LOC112054594	198	99	1	0.02	A3SS	Abdomen
A3SSA3SSA3SS4248	LOC112054577	121	99	1	-0.001	A3SS	Abdomen
A3SSA3SSA3SS4251	LOC112054577	121	99	1	-0.003	A3SS	Abdomen
A3SSA3SSA3SS4254	LOC112054577	119	99	1	0.002	A3SS	Abdomen
A3SSA3SSA3SS4259	LOC112054577	109	99	1	-0.001	A3SS	Abdomen
A3SSA3SSA3SS4333	LOC112050349	137	99	1	-0.016	A3SS	Abdomen
A3SSA3SSA3SS4375	LOC112046305	198	99	1	-0.027	A3SS	Abdomen
A3SSA3SSA3SS4386	LOC112058339	117	99	1	-0.008	A3SS	Abdomen
A3SSA3SSA3SS4387	LOC112058339	117	99	1	-0.021	A3SS	Abdomen
A3SSA3SSA3SS4393	LOC112058339	117	99	1	-0.006	A3SS	Abdomen
A3SSA3SSA3SS4412	LOC112047209	115	99	1	0.003	A3SS	Abdomen
A3SSA3SSA3SS4413	LOC112047209	120	99	1	0.003	A3SS	Abdomen
A3SSA3SSA3SS4484	LOC112047095	189	99	1	0.001	A3SS	Abdomen
A3SSA3SSA3SS4528	LOC112053742	104	99	1	0.007	A3SS	Abdomen
A3SSA3SSA3SS4605	LOC112046974	198	99	1	0.011	A3SS	Abdomen
A3SSA3SSA3SS4640	LOC112055922	198	99	1	0	A3SS	Abdomen
A3SSA3SSA3SS4642	LOC112055922	186	99	1	0	A3SS	Abdomen
A3SSA3SSA3SS4644	LOC112055922	198	99	1	-0.017	A3SS	Abdomen
A3SSA3SSA3SS4646	LOC112055922	198	99	1	-0.017	A3SS	Abdomen
A3SSA3SSA3SS4651	LOC112055922	198	99	0.361979	-0.159	A3SS	Abdomen
A3SSA3SSA3SS4659	LOC112055922	130	99	1	0.003	A3SS	Abdomen
A3SSA3SSA3SS4663	LOC112055922	129	99	1	-0.002	A3SS	Abdomen
A3SSA3SSA3SS4777	LOC112046898	102	99	1	-0.002	A3SS	Abdomen
A3SSA3SSA3SS4779	LOC112050528	158	99	1	-0.008	A3SS	Abdomen
A3SSA3SSA3SS4780	LOC112050528	102	99	1	0	A3SS	Abdomen
A3SSA3SSA3SS4782	LOC112050528	198	99	1	0.01	A3SS	Abdomen
A3SSA3SSA3SS4833	LOC112046887	131	99	0.0392072	0.028	A3SS	Abdomen
A3SSA3SSA3SS4990	LOC112049977	119	99	1	-0.008	A3SS	Abdomen
A3SSA3SSA3SS5026	LOC112046646	115	99	1	0.019	A3SS	Abdomen
A3SSA3SSA3SS5071	LOC112054738	198	99	1	0	A3SS	Abdomen
A3SSA3SSA3SS5074	LOC112054738	140	99	1	0.003	A3SS	Abdomen
A3SSA3SSA3SS5085	LOC112046605	198	99	1	0.002	A3SS	Abdomen
A3SSA3SSA3SS5087	LOC112046605	198	99	1	0.002	A3SS	Abdomen
A3SSA3SSA3SS5088	LOC112046605	198	99	1	0.002	A3SS	Abdomen
A3SSA3SSA3SS5110	LOC112046598	102	99	1	0.013	A3SS	Abdomen
A3SSA3SSA3SS5117	LOC112046598	174	99	0	-0.065	A3SS	Abdomen
A3SSA3SSA3SS5119	LOC112046598	103	99	1	0.034	A3SS	Abdomen
A3SSA3SSA3SS5154	LOC112052274	114	99	0.00251492	0.077	A3SS	Abdomen
A3SSA3SSA3SS5157	LOC112052274	114	99	0.552549	-0.051	A3SS	Abdomen
A3SSA3SSA3SS5162	LOC112052274	111	99	1	0.009	A3SS	Abdomen
A3SSA3SSA3SS5168	LOC112055962	108	99	1	0.002	A3SS	Abdomen
A3SSA3SSA3SS5190	LOC112046558	198	99	1	0.059	A3SS	Abdomen
A3SSA3SSA3SS5209	LOC112046558	103	99	1	-0.001	A3SS	Abdomen
A3SSA3SSA3SS5210	LOC112046558	117	99	1	-0.002	A3SS	Abdomen
A3SSA3SSA3SS5226	LOC112046558	198	99	1	0.201	A3SS	Abdomen
A3SSA3SSA3SS5227	LOC112046558	198	99	1	0.198	A3SS	Abdomen
A3SSA3SSA3SS5228	LOC112046558	198	99	1.47196e-09	0.165	A3SS	Abdomen
A3SSA3SSA3SS5233	LOC112046558	118	99	1	-0.003	A3SS	Abdomen
A3SSA3SSA3SS5240	LOC112046558	104	99	1	0.001	A3SS	Abdomen
A3SSA3SSA3SS5282	LOC112046558	198	99	1	-0.056	A3SS	Abdomen
A3SSA3SSA3SS5284	LOC112046558	198	99	1	-0.002	A3SS	Abdomen
A3SSA3SSA3SS5473	LOC112046528	198	99	1	-0.12	A3SS	Abdomen
A3SSA3SSA3SS5474	LOC112046528	198	99	0.0970007	-0.102	A3SS	Abdomen
A3SSA3SSA3SS5481	LOC112046528	198	99	1	-0.127	A3SS	Abdomen
A3SSA3SSA3SS5482	LOC112046528	198	99	0.0999447	-0.102	A3SS	Abdomen
A3SSA3SSA3SS5488	LOC112046528	198	99	1	-0.126	A3SS	Abdomen
A3SSA3SSA3SS5489	LOC112046528	198	99	0.0694036	-0.104	A3SS	Abdomen
A3SSA3SSA3SS5496	LOC112046528	136	99	1	-0.117	A3SS	Abdomen
A3SSA3SSA3SS5497	LOC112046528	153	99	0.552549	-0.095	A3SS	Abdomen
A3SSA3SSA3SS5514	LOC112046528	198	99	1	0.008	A3SS	Abdomen
A3SSA3SSA3SS5524	LOC112046528	198	99	1	0.012	A3SS	Abdomen
A3SSA3SSA3SS5533	LOC112046528	198	99	1	0.008	A3SS	Abdomen
A3SSA3SSA3SS5541	LOC112046528	198	99	1	0.004	A3SS	Abdomen
A3SSA3SSA3SS5551	LOC112046528	153	99	1	0.019	A3SS	Abdomen
A3SSA3SSA3SS5598	LOC112046979	198	99	1	0	A3SS	Abdomen
A3SSA3SSA3SS5673	LOC112048613	102	99	1	0.008	A3SS	Abdomen
A3SSA3SSA3SS5736	LOC112046416	171	99	1	0	A3SS	Abdomen
A3SSA3SSA3SS5739	LOC112046416	138	99	1	0	A3SS	Abdomen
A3SSA3SSA3SS5741	LOC112046416	106	99	1	0	A3SS	Abdomen
A3SSA3SSA3SS5775	LOC112046411	155	99	1	0.031	A3SS	Abdomen
A3SSA3SSA3SS5780	LOC112046411	115	99	1	-0.001	A3SS	Abdomen
A3SSA3SSA3SS5788	LOC112046448	119	99	1	-0.001	A3SS	Abdomen
A3SSA3SSA3SS5806	LOC112055969	114	99	1	-0.015	A3SS	Abdomen
A3SSA3SSA3SS5815	LOC112046375	133	99	1	-0.023	A3SS	Abdomen
A3SSA3SSA3SS5857	LOC112055541	198	99	1	0	A3SS	Abdomen
A3SSA3SSA3SS5965	LOC112046314	105	99	1	0.117	A3SS	Abdomen
A3SSA3SSA3SS5967	LOC112046314	105	99	0.15208	0.13	A3SS	Abdomen
A3SSA3SSA3SS5972	LOC112046314	198	99	1	0.009	A3SS	Abdomen
A3SSA3SSA3SS6007	LOC112048438	198	99	1	0.005	A3SS	Abdomen
A3SSA3SSA3SS6010	LOC112048438	114	99	1	0.008	A3SS	Abdomen
A3SSA3SSA3SS6013	LOC112048438	106	99	0.249924	-0.038	A3SS	Abdomen
A3SSA3SSA3SS6048	LOC112046854	132	99	1	-0.002	A3SS	Abdomen
A3SSA3SSA3SS6089	LOC112051416	147	99	1	-0.005	A3SS	Abdomen
A3SSA3SSA3SS6139	LOC112048612	107	99	1	-0.002	A3SS	Abdomen
A3SSA3SSA3SS6197	LOC112052089	152	99	1	-0.006	A3SS	Abdomen
A3SSA3SSA3SS6218	LOC112046143	111	99	1	-0.005	A3SS	Abdomen
A3SSA3SSA3SS6221	LOC112046143	198	99	1	-0.001	A3SS	Abdomen
A3SSA3SSA3SS6280	LOC112058574	198	99	0.0152996	-0.092	A3SS	Abdomen
A3SSA3SSA3SS6328	LOC112046041	103	99	1	-0.002	A3SS	Abdomen
A3SSA3SSA3SS6376	LOC112045984	165	99	1	0.023	A3SS	Abdomen
A3SSA3SSA3SS6527	LOC112058156	105	99	1	0	A3SS	Abdomen
A3SSA3SSA3SS6534	LOC112058156	198	99	1	0.038	A3SS	Abdomen
A3SSA3SSA3SS6613	LOC112054021	118	99	0.22754	-0.013	A3SS	Abdomen
A3SSA3SSA3SS6730	LOC112057881	103	99	1	0	A3SS	Abdomen
A3SSA3SSA3SS6733	LOC112057881	113	99	1	0	A3SS	Abdomen
A3SSA3SSA3SS6742	LOC112045892	150	99	1	0	A3SS	Abdomen
A3SSA3SSA3SS6747	LOC112045892	140	99	1	0	A3SS	Abdomen
A3SSA3SSA3SS6751	LOC112045892	136	99	1	0	A3SS	Abdomen
A3SSA3SSA3SS6754	LOC112045892	117	99	1	0	A3SS	Abdomen
A3SSA3SSA3SS6770	LOC112045892	150	99	1	0	A3SS	Abdomen
A3SSA3SSA3SS6779	LOC112045892	133	99	1	0	A3SS	Abdomen
A3SSA3SSA3SS6787	LOC112045892	127	99	1	0	A3SS	Abdomen
A3SSA3SSA3SS6834	LOC112056909	109	99	1	-0.023	A3SS	Abdomen
A3SSA3SSA3SS6885	LOC112045823	121	99	1	0	A3SS	Abdomen
A3SSA3SSA3SS6992	LOC112045753	117	99	1	0	A3SS	Abdomen
A3SSA3SSA3SS7004	LOC112045129	145	99	1	0	A3SS	Abdomen
A3SSA3SSA3SS7020	LOC112045129	104	99	1	-0.006	A3SS	Abdomen
A3SSA3SSA3SS7021	LOC112045129	105	99	1	0	A3SS	Abdomen
A3SSA3SSA3SS7022	LOC112045129	149	99	1	-0.004	A3SS	Abdomen
A3SSA3SSA3SS7025	LOC112045129	143	99	1	0.001	A3SS	Abdomen
A3SSA3SSA3SS7039	LOC112051785	198	99	1	-0.001	A3SS	Abdomen
A3SSA3SSA3SS7048	LOC112051785	126	99	1	0	A3SS	Abdomen
A3SSA3SSA3SS7187	LOC112045905	198	99	1	-0.001	A3SS	Abdomen
A3SSA3SSA3SS7203	LOC112045637	198	99	1	-0.092	A3SS	Abdomen
A3SSA3SSA3SS7299	LOC112049394	113	99	1	-0.065	A3SS	Abdomen
A3SSA3SSA3SS7321	LOC112045579	124	99	1	-0.02	A3SS	Abdomen
A3SSA3SSA3SS7471	LOC112050218	181	99	1	0	A3SS	Abdomen
A3SSA3SSA3SS7479	LOC112050218	198	99	0.537047	0.04	A3SS	Abdomen
A3SSA3SSA3SS7482	LOC112050218	198	99	1	0.006	A3SS	Abdomen
A3SSA3SSA3SS7494	LOC112050218	123	99	1	0	A3SS	Abdomen
A3SSA3SSA3SS7495	LOC112050218	131	99	1	0	A3SS	Abdomen
A3SSA3SSA3SS7511	LOC112050218	123	99	1	-0.001	A3SS	Abdomen
A3SSA3SSA3SS7515	LOC112050218	104	99	1	-0.001	A3SS	Abdomen
A3SSA3SSA3SS7533	LOC112052996	198	99	1	0	A3SS	Abdomen
A3SSA3SSA3SS7534	LOC112052996	118	99	1	-0.001	A3SS	Abdomen
A3SSA3SSA3SS7543	LOC112047339	198	99	1	0.06	A3SS	Abdomen
A3SSA3SSA3SS7580	LOC112051655	105	99	1	-0.071	A3SS	Abdomen
A3SSA3SSA3SS7589	LOC112053024	198	99	1	-0.047	A3SS	Abdomen
A3SSA3SSA3SS7625	LOC112046088	103	99	1	-0.008	A3SS	Abdomen
A3SSA3SSA3SS7720	LOC112045060	198	99	1	-0.098	A3SS	Abdomen
A3SSA3SSA3SS7729	LOC112045060	198	99	1	-0.16	A3SS	Abdomen
A3SSA3SSA3SS7789	LOC112049701	145	99	1	0.001	A3SS	Abdomen
A3SSA3SSA3SS7790	LOC112049701	198	99	1	0.001	A3SS	Abdomen
A3SSA3SSA3SS7792	LOC112049701	162	99	0.173677	-0.11	A3SS	Abdomen
A3SSA3SSA3SS7947	LOC112050343	105	99	1	-0.017	A3SS	Abdomen
A3SSA3SSA3SS7953	LOC112050343	138	99	1	-0.003	A3SS	Abdomen
A3SSA3SSA3SS7956	LOC112050343	102	99	1	-0.103	A3SS	Abdomen
A3SSA3SSA3SS7958	LOC112050343	105	99	1	-0.001	A3SS	Abdomen
A3SSA3SSA3SS7965	LOC112050343	102	99	1	0.008	A3SS	Abdomen
A3SSA3SSA3SS7966	LOC112050343	102	99	0.397953	-0.022	A3SS	Abdomen
A3SSA3SSA3SS7967	LOC112050343	120	99	1	0	A3SS	Abdomen
A3SSA3SSA3SS7968	LOC112050343	114	99	0.302126	0.047	A3SS	Abdomen
A3SSA3SSA3SS7970	LOC112050343	102	99	0.0303825	0.03	A3SS	Abdomen
A3SSA3SSA3SS8041	LOC112046467	104	99	1	-0.007	A3SS	Abdomen
A3SSA3SSA3SS8072	LOC112054842	111	99	1	-0.001	A3SS	Abdomen
A3SSA3SSA3SS8088	LOC112053528	111	99	1	-0.005	A3SS	Abdomen
A3SSA3SSA3SS8158	LOC112058444	103	99	1	0	A3SS	Abdomen
A3SSA3SSA3SS8183	LOC112045260	173	99	1	0	A3SS	Abdomen
A3SSA3SSA3SS8186	LOC112045260	118	99	1	0.001	A3SS	Abdomen
A3SSA3SSA3SS8192	LOC112045260	198	99	1	0	A3SS	Abdomen
A3SSA3SSA3SS8326	LOC112051454	108	99	1	0.013	A3SS	Abdomen
A3SSA3SSA3SS8349	LOC112045470	102	99	0.144897	-0.026	A3SS	Abdomen
A3SSA3SSA3SS8414	LOC112046601	103	99	1	0.001	A3SS	Abdomen
A3SSA3SSA3SS8510	LOC112045067	132	99	1	0	A3SS	Abdomen
A3SSA3SSA3SS8511	LOC112045067	122	99	1	0	A3SS	Abdomen
A3SSA3SSA3SS8512	LOC112045058	105	99	1	0	A3SS	Abdomen
A3SSA3SSA3SS8529	LOC112045058	183	99	1	0	A3SS	Abdomen
A3SSA3SSA3SS8531	LOC112045058	125	99	1	0	A3SS	Abdomen
A3SSA3SSA3SS8532	LOC112045058	108	99	1	0	A3SS	Abdomen
A3SSA3SSA3SS8562	LOC112045058	168	99	1	0	A3SS	Abdomen
A3SSA3SSA3SS8570	LOC112045058	140	99	1	0	A3SS	Abdomen
A3SSA3SSA3SS8577	LOC112045058	124	99	1	0	A3SS	Abdomen
A3SSA3SSA3SS8587	LOC112045058	150	99	1	0	A3SS	Abdomen
A3SSA3SSA3SS8606	LOC112045058	108	99	1	0	A3SS	Abdomen
A3SSA3SSA3SS8647	LOC112045059	198	99	1	-0.012	A3SS	Abdomen
A3SSA3SSA3SS8653	LOC112045059	111	99	1	0.005	A3SS	Abdomen
A3SSA3SSA3SS8654	LOC112045059	130	99	1	0	A3SS	Abdomen
A3SSA3SSA3SS8655	LOC112045059	198	99	1	-0.008	A3SS	Abdomen
A3SSA3SSA3SS8680	LOC112045025	106	99	1	-0.003	A3SS	Abdomen
A3SSA3SSA3SS8682	LOC112045037	105	99	1	0.018	A3SS	Abdomen
A3SSA3SSA3SS8724	LOC112047141	109	99	1	-0.004	A3SS	Abdomen
A3SSA3SSA3SS8789	LOC112044919	126	99	0.970493	0.088	A3SS	Abdomen
A3SSA3SSA3SS8839	LOC112045121	119	99	1	0.001	A3SS	Abdomen
A3SSA3SSA3SS8841	LOC112045121	120	99	0.329317	0.012	A3SS	Abdomen
A3SSA3SSA3SS8873	LOC112044926	128	99	0	0.059	A3SS	Abdomen
A3SSA3SSA3SS8929	LOC112042859	137	99	1	0.002	A3SS	Abdomen
A3SSA3SSA3SS8959	LOC112047396	156	99	1	0.004	A3SS	Abdomen
A3SSA3SSA3SS9021	LOC112051169	108	99	1	-0.007	A3SS	Abdomen
A3SSA3SSA3SS9037	LOC112051169	102	99	1	-0.042	A3SS	Abdomen
A3SSA3SSA3SS9038	LOC112051169	119	99	1	-0.003	A3SS	Abdomen
A3SSA3SSA3SS9039	LOC112051169	155	99	1	-0.001	A3SS	Abdomen
A3SSA3SSA3SS9040	LOC112051169	198	99	1	-0.005	A3SS	Abdomen
A3SSA3SSA3SS9170	LOC112044701	102	99	1	0.002	A3SS	Abdomen
A3SSA3SSA3SS9179	LOC112052322	198	99	1	-0.026	A3SS	Abdomen
A3SSA3SSA3SS9273	LOC112044718	117	99	1	0	A3SS	Abdomen
A3SSA3SSA3SS9402	LOC112042966	112	99	1	-0.006	A3SS	Abdomen
A3SSA3SSA3SS9404	LOC112047068	141	99	1	-0.01	A3SS	Abdomen
A3SSA3SSA3SS9443	LOC112048577	114	99	1	0.001	A3SS	Abdomen
A3SSA3SSA3SS9444	LOC112048577	109	99	1	0.001	A3SS	Abdomen
A3SSA3SSA3SS9479	LOC112044661	113	99	1	0.008	A3SS	Abdomen
A3SSA3SSA3SS9493	LOC112044661	129	99	1	-0.001	A3SS	Abdomen
A3SSA3SSA3SS9620	LOC112052775	129	99	1	-0.011	A3SS	Abdomen
A3SSA3SSA3SS9621	LOC112052775	106	99	1	-0.013	A3SS	Abdomen
A3SSA3SSA3SS9637	LOC112053932	117	99	1	0.001	A3SS	Abdomen
A3SSA3SSA3SS9640	LOC112053932	120	99	1	0.02	A3SS	Abdomen
A3SSA3SSA3SS9654	LOC112043518	111	99	1	0.005	A3SS	Abdomen
A3SSA3SSA3SS9657	LOC112043518	112	99	1	-0.018	A3SS	Abdomen
A3SSA3SSA3SS9694	LOC112051312	114	99	1	0.002	A3SS	Abdomen
A3SSA3SSA3SS9698	LOC112051312	149	99	1	0.002	A3SS	Abdomen
A3SSA3SSA3SS9699	LOC112051312	155	99	1	-0.006	A3SS	Abdomen
A3SSA3SSA3SS9700	LOC112051312	129	99	1	0.003	A3SS	Abdomen
A3SSA3SSA3SS9701	LOC112051312	135	99	1	-0.007	A3SS	Abdomen
A3SSA3SSA3SS9702	LOC112051312	105	99	1	-0.001	A3SS	Abdomen
A3SSA3SSA3SS9750	LOC112048496	114	99	1	0.007	A3SS	Abdomen
A3SSA3SSA3SS9765	LOC112044518	102	99	1	-0.005	A3SS	Abdomen
A3SSA3SSA3SS9825	LOC112044493	103	99	1	0.003	A3SS	Abdomen
A3SSA3SSA3SS9838	LOC112044491	198	99	1	0.003	A3SS	Abdomen
A3SSA3SSA3SS9853	LOC112045747	198	99	0	-0.333	A3SS	Abdomen
A3SSA3SSA3SS9875	LOC112048611	127	99	1	-0.004	A3SS	Abdomen
A3SSA3SSA3SS9876	LOC112048611	111	99	1	-0.004	A3SS	Abdomen
A3SSA3SSA3SS9910	LOC112044485	116	99	1	-0.001	A3SS	Abdomen
A3SSA3SSA3SS9988	LOC112045526	198	99	1	-0.047	A3SS	Abdomen
A3SSA3SSA3SS10041	LOC112050515	119	99	1	0.001	A3SS	Abdomen
A3SSA3SSA3SS10063	LOC112044440	110	99	0.0118087	0.034	A3SS	Abdomen
A3SSA3SSA3SS10068	LOC112043592	102	99	1	-0.004	A3SS	Abdomen
A3SSA3SSA3SS10128	LOC112044042	109	99	1	0.001	A3SS	Abdomen
A3SSA3SSA3SS10182	LOC112051443	198	99	1	0.086	A3SS	Abdomen
A3SSA3SSA3SS10217	LOC112044412	125	99	0.297411	-0.005	A3SS	Abdomen
A3SSA3SSA3SS10267	LOC112044371	109	99	1	-0.007	A3SS	Abdomen
A3SSA3SSA3SS10272	LOC112056802	103	99	1	-0.032	A3SS	Abdomen
A3SSA3SSA3SS10338	LOC112051916	116	99	1	0.002	A3SS	Abdomen
A3SSA3SSA3SS10344	LOC112058008	198	99	1	-0.002	A3SS	Abdomen
A3SSA3SSA3SS10346	LOC112058008	113	99	1	-0.002	A3SS	Abdomen
A3SSA3SSA3SS10347	LOC112058008	116	99	1	0.014	A3SS	Abdomen
A3SSA3SSA3SS10350	LOC112058008	198	99	1	0.005	A3SS	Abdomen
A3SSA3SSA3SS10365	LOC112044346	104	99	1	0.073	A3SS	Abdomen
A3SSA3SSA3SS10382	LOC112044392	106	99	0.225299	-0.005	A3SS	Abdomen
A3SSA3SSA3SS10391	LOC112044321	119	99	1	-0.003	A3SS	Abdomen
A3SSA3SSA3SS10394	LOC112044321	198	99	1	-0.003	A3SS	Abdomen
A3SSA3SSA3SS10434	LOC112044270	102	99	1	0.01	A3SS	Abdomen
A3SSA3SSA3SS10554	LOC112048290	126	99	1	0.03	A3SS	Abdomen
A3SSA3SSA3SS10619	LOC112045825	108	99	1	-0.026	A3SS	Abdomen
A3SSA3SSA3SS10626	LOC112048203	198	99	1	0.002	A3SS	Abdomen
A3SSA3SSA3SS10633	LOC112044233	106	99	1	-0.001	A3SS	Abdomen
A3SSA3SSA3SS10634	LOC112044233	198	99	1	-0.001	A3SS	Abdomen
A3SSA3SSA3SS10691	LOC112048138	100	99	0.0930288	0.026	A3SS	Abdomen
A3SSA3SSA3SS10698	LOC112049703	175	99	0.00702919	0.05	A3SS	Abdomen
A3SSA3SSA3SS10741	LOC112052634	120	99	1	0.003	A3SS	Abdomen
A3SSA3SSA3SS10744	LOC112052634	102	99	1	0	A3SS	Abdomen
A3SSA3SSA3SS10766	LOC112056867	163	99	1	0	A3SS	Abdomen
A3SSA3SSA3SS10769	LOC112056867	113	99	1	0	A3SS	Abdomen
A3SSA3SSA3SS10792	LOC112051546	102	99	1	0.025	A3SS	Abdomen
A3SSA3SSA3SS10806	LOC112056345	104	99	1	-0.026	A3SS	Abdomen
A3SSA3SSA3SS10809	LOC112056345	104	99	1	0.053	A3SS	Abdomen
A3SSA3SSA3SS10843	LOC112056876	116	99	1	0.004	A3SS	Abdomen
A3SSA3SSA3SS10951	LOC112055179	112	99	1	0	A3SS	Abdomen
A3SSA3SSA3SS10958	LOC112055179	115	99	1	0.003	A3SS	Abdomen
A3SSA3SSA3SS10989	LOC112047638	104	99	1	-0.033	A3SS	Abdomen
A3SSA3SSA3SS11002	LOC112044045	145	99	9.4076e-14	-0.042	A3SS	Abdomen
A3SSA3SSA3SS11025	LOC112047033	117	99	1	0	A3SS	Abdomen
A3SSA3SSA3SS11127	LOC112042959	120	99	1	0.001	A3SS	Abdomen
A3SSA3SSA3SS11177	LOC112043991	116	99	1	0.002	A3SS	Abdomen
A3SSA3SSA3SS11241	LOC112043031	126	99	1	0.022	A3SS	Abdomen
A3SSA3SSA3SS11242	LOC112043031	128	99	1	0.01	A3SS	Abdomen
A3SSA3SSA3SS11261	LOC112043945	198	99	1	0.001	A3SS	Abdomen
A3SSA3SSA3SS11323	LOC112050736	112	99	1	0	A3SS	Abdomen
A3SSA3SSA3SS11448	LOC112043927	106	99	0.144897	-0.046	A3SS	Abdomen
A3SSA3SSA3SS11473	LOC112045235	198	99	1	-0.044	A3SS	Abdomen
A3SSA3SSA3SS11485	LOC112044658	102	99	1	-0.015	A3SS	Abdomen
A3SSA3SSA3SS11501	LOC112053124	198	99	1	-0.006	A3SS	Abdomen
A3SSA3SSA3SS11542	LOC112046813	198	99	1	0	A3SS	Abdomen
A3SSA3SSA3SS11543	LOC112046813	125	99	1	0	A3SS	Abdomen
A3SSA3SSA3SS11555	LOC112043868	198	99	1	-0.008	A3SS	Abdomen
A3SSA3SSA3SS11618	LOC112048271	102	99	1	0	A3SS	Abdomen
A3SSA3SSA3SS11629	LOC112043875	117	99	1	-0.014	A3SS	Abdomen
A3SSA3SSA3SS11636	LOC112043875	198	99	1	0.001	A3SS	Abdomen
A3SSA3SSA3SS11643	LOC112043875	198	99	1	0.001	A3SS	Abdomen
A3SSA3SSA3SS11649	LOC112043875	198	99	1	0.001	A3SS	Abdomen
A3SSA3SSA3SS11654	LOC112043875	198	99	1	0.001	A3SS	Abdomen
A3SSA3SSA3SS11658	LOC112043875	198	99	1	0.001	A3SS	Abdomen
A3SSA3SSA3SS11661	LOC112043875	198	99	1	0.001	A3SS	Abdomen
A3SSA3SSA3SS11663	LOC112043875	142	99	1	0.001	A3SS	Abdomen
A3SSA3SSA3SS11685	LOC112043769	198	99	1	0	A3SS	Abdomen
A3SSA3SSA3SS11698	LOC112043839	117	99	1	-0.002	A3SS	Abdomen
A3SSA3SSA3SS11728	LOC112050324	146	99	2.47429e-05	-0.054	A3SS	Abdomen
A3SSA3SSA3SS11752	LOC112054661	116	99	1	0.001	A3SS	Abdomen
A3SSA3SSA3SS11823	LOC112053946	198	99	0.00263892	-0.039	A3SS	Abdomen
A3SSA3SSA3SS11832	LOC112053946	124	99	5.46932e-09	0.081	A3SS	Abdomen
A3SSA3SSA3SS11848	LOC112043469	198	99	1	-0.076	A3SS	Abdomen
A3SSA3SSA3SS11874	LOC112058011	104	99	1	0	A3SS	Abdomen
A3SSA3SSA3SS11892	LOC112054795	198	99	1	0.002	A3SS	Abdomen
A3SSA3SSA3SS11975	LOC112057654	198	99	1	0.002	A3SS	Abdomen
A3SSA3SSA3SS12004	LOC112057654	198	99	1	0.007	A3SS	Abdomen
A3SSA3SSA3SS12005	LOC112057654	198	99	0.915858	0.007	A3SS	Abdomen
A3SSA3SSA3SS12015	LOC112057654	198	99	1	0	A3SS	Abdomen
A3SSA3SSA3SS12016	LOC112057654	198	99	1	0	A3SS	Abdomen
A3SSA3SSA3SS12017	LOC112057654	198	99	1	0	A3SS	Abdomen
A3SSA3SSA3SS12021	LOC112057654	198	99	0.442525	0.017	A3SS	Abdomen
A3SSA3SSA3SS12102	LOC112057892	161	99	8.02501e-05	-0.028	A3SS	Abdomen
A3SSA3SSA3SS12103	LOC112057892	198	99	1	-0.044	A3SS	Abdomen
A3SSA3SSA3SS12109	LOC112057892	138	99	1	-0.027	A3SS	Abdomen
A3SSA3SSA3SS12125	LOC112044799	120	99	0	-0.035	A3SS	Abdomen
A3SSA3SSA3SS12151	LOC112049984	115	99	1	-0.005	A3SS	Abdomen
A3SSA3SSA3SS12158	LOC112054059	102	99	0.00116497	-0.033	A3SS	Abdomen
A3SSA3SSA3SS12185	LOC112045257	173	99	1	-0.035	A3SS	Abdomen
A3SSA3SSA3SS12225	LOC112046279	198	99	1	0.002	A3SS	Abdomen
A3SSA3SSA3SS12281	LOC112058550	198	99	1	0.018	A3SS	Abdomen
A3SSA3SSA3SS12300	LOC112049779	143	99	1	0.004	A3SS	Abdomen
A3SSA3SSA3SS12301	LOC112049779	122	99	1	0.005	A3SS	Abdomen
A3SSA3SSA3SS12302	LOC112049779	127	99	0.0132264	0.005	A3SS	Abdomen
A3SSA3SSA3SS12318	LOC112049806	102	99	1	0.043	A3SS	Abdomen
A3SSA3SSA3SS12319	LOC112049806	102	99	1	0.133	A3SS	Abdomen
A3SSA3SSA3SS12388	LOC112044971	127	99	1	0.01	A3SS	Abdomen
A3SSA3SSA3SS12390	LOC112044971	124	99	1	0.012	A3SS	Abdomen
A3SSA3SSA3SS12436	LOC112046700	177	99	1	0.08	A3SS	Abdomen
A3SSA3SSA3SS12437	LOC112046700	177	99	1	0.018	A3SS	Abdomen
A3SSA3SSA3SS12458	LOC112050725	120	99	1	-0.031	A3SS	Abdomen
A3SSA3SSA3SS12497	LOC112058474	116	99	1	-0.018	A3SS	Abdomen
A3SSA3SSA3SS12498	LOC112058474	131	99	1	-0.015	A3SS	Abdomen
A3SSA3SSA3SS12499	LOC112058474	198	99	1	-0.008	A3SS	Abdomen
A3SSA3SSA3SS12542	LOC112055306	109	99	1	0.002	A3SS	Abdomen
A3SSA3SSA3SS12548	LOC112055306	109	99	1	-0.006	A3SS	Abdomen
A3SSA3SSA3SS12549	LOC112055306	113	99	1	-0.005	A3SS	Abdomen
A3SSA3SSA3SS12550	LOC112055306	124	99	1	-0.004	A3SS	Abdomen
A3SSA3SSA3SS12604	LOC112044703	111	99	1	-0.002	A3SS	Abdomen
A3SSA3SSA3SS12614	LOC112055258	119	99	1	-0.001	A3SS	Abdomen
A3SSA3SSA3SS12622	LOC112046643	105	99	1	-0.012	A3SS	Abdomen
A3SSA3SSA3SS12624	LOC112054858	117	99	1	-0.045	A3SS	Abdomen
A3SSA3SSA3SS12710	LOC112050692	118	99	1	-0.005	A3SS	Abdomen
A3SSA3SSA3SS12717	LOC112048941	121	99	1	-0.007	A3SS	Abdomen
A3SSA3SSA3SS12718	LOC112048941	109	99	1	-0.007	A3SS	Abdomen
A3SSA3SSA3SS12734	LOC112048085	114	99	1	0.003	A3SS	Abdomen
A3SSA3SSA3SS12765	LOC112044280	113	99	1	-0.012	A3SS	Abdomen
A3SSA3SSA3SS12771	LOC112054185	102	99	1	-0.01	A3SS	Abdomen
A3SSA3SSA3SS12772	LOC112054185	129	99	1	-0.034	A3SS	Abdomen
A3SSA3SSA3SS12902	LOC112046336	121	99	1	0.001	A3SS	Abdomen
A3SSA3SSA3SS12903	LOC112046336	102	99	1	-0.008	A3SS	Abdomen
A3SSA3SSA3SS12914	LOC112052365	102	99	1	-0.027	A3SS	Abdomen
A3SSA3SSA3SS13007	LOC112053123	198	99	1	0.071	A3SS	Abdomen
A3SSA3SSA3SS13047	LOC112051453	114	99	1	-0.001	A3SS	Abdomen
A3SSA3SSA3SS13061	LOC112051453	104	99	1	0.002	A3SS	Abdomen
A3SSA3SSA3SS13080	LOC112053375	198	99	1	-0.119	A3SS	Abdomen
A3SSA3SSA3SS13081	LOC112053375	198	99	1	-0.374	A3SS	Abdomen
A3SSA3SSA3SS13090	LOC112058238	123	99	1	0.002	A3SS	Abdomen
A3SSA3SSA3SS13188	LOC112052831	119	99	1	0	A3SS	Abdomen
A3SSA3SSA3SS13267	LOC112045442	198	99	1	0.009	A3SS	Abdomen
A3SSA3SSA3SS13268	LOC112057732	102	99	1	0.091	A3SS	Abdomen
A3SSA3SSA3SS13361	LOC112048301	101	99	1	0.001	A3SS	Abdomen
A3SSA3SSA3SS13421	LOC112048916	113	99	1	0	A3SS	Abdomen
A3SSA3SSA3SS13428	LOC112052331	198	99	1	0.006	A3SS	Abdomen
A3SSA3SSA3SS13435	LOC112052101	117	99	1	0.001	A3SS	Abdomen
A3SSA3SSA3SS13446	LOC112046464	198	99	0	-0.127	A3SS	Abdomen
A3SSA3SSA3SS13447	LOC112046464	141	99	1.94881e-05	-0.038	A3SS	Abdomen
A3SSA3SSA3SS13468	LOC112054048	198	99	1	-0.016	A3SS	Abdomen
A3SSA3SSA3SS13499	LOC112054344	165	99	1.6036e-08	0.157	A3SS	Abdomen
A3SSA3SSA3SS13540	LOC112043926	198	99	1	0.017	A3SS	Abdomen
A3SSA3SSA3SS13546	LOC112044138	198	99	1	0.026	A3SS	Abdomen
A3SSA3SSA3SS13636	LOC112047210	120	99	1	0.003	A3SS	Abdomen
A3SSA3SSA3SS13652	LOC112056296	198	99	1	-0.047	A3SS	Abdomen
A3SSA3SSA3SS13670	LOC112045397	198	99	1	0.003	A3SS	Abdomen
A3SSA3SSA3SS13687	LOC112058548	108	99	1	0	A3SS	Abdomen
A3SSA3SSA3SS13800	LOC112045895	102	99	1	-0.041	A3SS	Abdomen
A3SSA3SSA3SS13819	LOC112046825	198	99	1	0	A3SS	Abdomen
A3SSA3SSA3SS13821	LOC112046825	119	99	1	-0.001	A3SS	Abdomen
A3SSA3SSA3SS13845	LOC112046878	198	99	1	-0.003	A3SS	Abdomen
A3SSA3SSA3SS13897	LOC112058170	198	99	1	0	A3SS	Abdomen
A3SSA3SSA3SS13908	LOC112058170	133	99	1	0	A3SS	Abdomen
A3SSA3SSA3SS13917	LOC112058170	109	99	0.0324645	-0.005	A3SS	Abdomen
A3SSA3SSA3SS13918	LOC112058170	121	99	0.032975	-0.004	A3SS	Abdomen
A3SSA3SSA3SS13921	LOC112058170	179	99	0.0390121	-0.003	A3SS	Abdomen
A3SSA3SSA3SS13956	LOC112044080	116	99	0.0564371	-0.072	A3SS	Abdomen
A3SSA3SSA3SS13973	LOC112047770	114	99	1	0.004	A3SS	Abdomen
A3SSA3SSA3SS13980	LOC112046162	198	99	1	-0.074	A3SS	Abdomen
A3SSA3SSA3SS13997	LOC112046162	115	99	1	0.004	A3SS	Abdomen
A3SSA3SSA3SS14025	LOC112047072	117	99	1	-0.001	A3SS	Abdomen
A3SSA3SSA3SS14123	LOC112050417	198	99	1	-0.008	A3SS	Abdomen
A3SSA3SSA3SS14125	LOC112050417	198	99	1	0.004	A3SS	Abdomen
A3SSA3SSA3SS14131	LOC112050417	198	99	1	0.002	A3SS	Abdomen
A3SSA3SSA3SS14193	LOC112050679	104	99	1	-0.178	A3SS	Abdomen
A3SSA3SSA3SS14210	LOC112051116	124	99	1	0.001	A3SS	Abdomen
A3SSA3SSA3SS14211	LOC112050743	122	99	0.109574	-0.013	A3SS	Abdomen
A3SSA3SSA3SS14252	LOC112053342	114	99	1	0.003	A3SS	Abdomen
A3SSA3SSA3SS14264	LOC112057033	198	99	0	-0.483	A3SS	Abdomen
A3SSA3SSA3SS14311	LOC112056455	118	99	0.00715278	0.027	A3SS	Abdomen
A3SSA3SSA3SS14321	LOC112049969	128	99	1	-0.001	A3SS	Abdomen
A3SSA3SSA3SS14357	LOC112057723	152	99	1	0.046	A3SS	Abdomen
A3SSA3SSA3SS14377	LOC112043045	102	99	0.012004	0.034	A3SS	Abdomen
A3SSA3SSA3SS14389	LOC112049794	102	99	1	0.001	A3SS	Abdomen
A3SSA3SSA3SS14399	LOC112049794	198	99	0.0450768	0.009	A3SS	Abdomen
A3SSA3SSA3SS14433	LOC112049719	198	99	1	0.002	A3SS	Abdomen
A3SSA3SSA3SS14434	LOC112049719	198	99	1	0.004	A3SS	Abdomen
A3SSA3SSA3SS14603	LOC112055577	198	99	1	0.004	A3SS	Abdomen
A3SSA3SSA3SS14638	LOC112049044	135	99	1	-0.001	A3SS	Abdomen
A3SSA3SSA3SS14688	LOC112047355	198	99	1	0.008	A3SS	Abdomen
A3SSA3SSA3SS14689	LOC112047355	198	99	1	0.009	A3SS	Abdomen
A3SSA3SSA3SS14722	LOC112047793	111	99	1	-0.008	A3SS	Abdomen
A3SSA3SSA3SS14731	LOC112047793	115	99	1	-0.006	A3SS	Abdomen
A3SSA3SSA3SS14732	LOC112047793	132	99	1	-0.006	A3SS	Abdomen
A3SSA3SSA3SS14743	LOC112054862	112	99	1	-0.002	A3SS	Abdomen
A3SSA3SSA3SS14761	LOC112045105	105	99	1	0.04	A3SS	Abdomen
A3SSA3SSA3SS14801	LOC112049532	164	99	1	0	A3SS	Abdomen
A3SSA3SSA3SS14802	LOC112049532	170	99	1	0	A3SS	Abdomen
A3SSA3SSA3SS14803	LOC112049532	173	99	1	0	A3SS	Abdomen
A3SSA3SSA3SS14898	LOC112051272	198	99	1.38716e-12	0.078	A3SS	Abdomen
A3SSA3SSA3SS14913	LOC112051711	102	99	1	0.199	A3SS	Abdomen
A3SSA3SSA3SS14925	LOC112055429	198	99	1	-0.042	A3SS	Abdomen
A3SSA3SSA3SS14940	LOC112055429	198	99	1	-0.042	A3SS	Abdomen
A3SSA3SSA3SS15003	LOC112047119	101	99	1	0.057	A3SS	Abdomen
A3SSA3SSA3SS15054	LOC112043607	131	99	0	-0.032	A3SS	Abdomen
A3SSA3SSA3SS15056	LOC112043607	131	99	1	-0.002	A3SS	Abdomen
A3SSA3SSA3SS15074	LOC112043607	126	99	1	0	A3SS	Abdomen
A3SSA3SSA3SS15118	LOC112046328	119	99	1	-0.006	A3SS	Abdomen
A3SSA3SSA3SS15198	LOC112043077	166	99	1	0.001	A3SS	Abdomen
A3SSA3SSA3SS15219	LOC112043077	120	99	1	0.002	A3SS	Abdomen
A3SSA3SSA3SS15222	LOC112043077	108	99	1	0	A3SS	Abdomen
A3SSA3SSA3SS15233	LOC112052855	131	99	1	0.002	A3SS	Abdomen
A3SSA3SSA3SS15234	LOC112052855	159	99	1	0.002	A3SS	Abdomen
A3SSA3SSA3SS15240	LOC112043455	114	99	1	0.005	A3SS	Abdomen
A3SSA3SSA3SS15242	LOC112043455	105	99	1	-0.006	A3SS	Abdomen
A3SSA3SSA3SS15287	LOC112046939	119	99	1	-0.033	A3SS	Abdomen
A3SSA3SSA3SS15301	LOC112052192	119	99	1	-0.001	A3SS	Abdomen
A3SSA3SSA3SS15310	LOC112056069	125	99	1	0.001	A3SS	Abdomen
A3SSA3SSA3SS15350	LOC112044341	111	99	1	0	A3SS	Abdomen
A3SSA3SSA3SS15371	LOC112044341	124	99	1	0.001	A3SS	Abdomen
A3SSA3SSA3SS15389	LOC112044341	102	99	1	0	A3SS	Abdomen
A3SSA3SSA3SS15392	LOC112044341	101	99	1	0.006	A3SS	Abdomen
A3SSA3SSA3SS15401	LOC112044341	133	99	1	0.001	A3SS	Abdomen
A3SSA3SSA3SS15402	LOC112044341	136	99	1	0.103	A3SS	Abdomen
A3SSA3SSA3SS15408	LOC112044341	127	99	1	0.001	A3SS	Abdomen
A3SSA3SSA3SS15409	LOC112044341	130	99	1	0.104	A3SS	Abdomen
A3SSA3SSA3SS15415	LOC112044341	102	99	1	0.002	A3SS	Abdomen
A3SSA3SSA3SS15440	LOC112044341	102	99	1	0.001	A3SS	Abdomen
A3SSA3SSA3SS15441	LOC112044341	101	99	0.0191766	0.012	A3SS	Abdomen
A3SSA3SSA3SS15448	LOC112044341	102	99	1	0	A3SS	Abdomen
A3SSA3SSA3SS15467	LOC112044341	198	99	1	0	A3SS	Abdomen
A3SSA3SSA3SS15468	LOC112044341	198	99	1	0.014	A3SS	Abdomen
A3SSA3SSA3SS15472	LOC112044341	102	99	1	0	A3SS	Abdomen
A3SSA3SSA3SS15493	LOC112044341	102	99	0.0408035	-0.006	A3SS	Abdomen
A3SSA3SSA3SS15505	LOC112044341	116	99	1	-0.001	A3SS	Abdomen
A3SSA3SSA3SS15516	LOC112044341	118	99	1	0.001	A3SS	Abdomen
A3SSA3SSA3SS15555	LOC112047301	198	99	1	0	A3SS	Abdomen
A3SSA3SSA3SS15556	LOC112047301	198	99	1	0	A3SS	Abdomen
A3SSA3SSA3SS15560	LOC112057727	113	99	1	0.006	A3SS	Abdomen
A3SSA3SSA3SS15566	LOC112046035	198	99	1	0.07	A3SS	Abdomen
A3SSA3SSA3SS15584	LOC112058060	102	99	1	-0.031	A3SS	Abdomen
A3SSA3SSA3SS15585	LOC112058060	102	99	1	-0.013	A3SS	Abdomen
A3SSA3SSA3SS15619	LOC112044639	108	99	1	0.092	A3SS	Abdomen
A3SSA3SSA3SS15620	LOC112044639	116	99	1	-0.027	A3SS	Abdomen
A3SSA3SSA3SS15654	LOC112051099	111	99	1	0.008	A3SS	Abdomen
A3SSA3SSA3SS15656	LOC112051099	109	99	1	0.008	A3SS	Abdomen
A3SSA3SSA3SS15700	LOC112049530	104	99	1	0	A3SS	Abdomen
A3SSA3SSA3SS15711	LOC112044614	114	99	1	0	A3SS	Abdomen
A3SSA3SSA3SS15717	LOC112043386	141	99	1	-0.003	A3SS	Abdomen
A3SSA3SSA3SS15718	LOC112043386	198	99	1	-0.002	A3SS	Abdomen
A3SSA3SSA3SS15796	LOC112045393	198	99	8.26172e-05	-0.05	A3SS	Abdomen
A3SSA3SSA3SS15807	LOC112051391	107	99	0.00667736	-0.048	A3SS	Abdomen
A3SSA3SSA3SS15811	LOC112046961	123	99	1	0.001	A3SS	Abdomen
A3SSA3SSA3SS15818	LOC112043669	136	99	1	0.153	A3SS	Abdomen
A3SSA3SSA3SS15871	LOC112044454	198	99	0.872553	0.112	A3SS	Abdomen
A3SSA3SSA3SS15872	LOC112044454	198	99	1	0.1	A3SS	Abdomen
A3SSA3SSA3SS15873	LOC112044454	198	99	1	0.108	A3SS	Abdomen
A3SSA3SSA3SS15874	LOC112044454	121	99	1	-0.053	A3SS	Abdomen
A3SSA3SSA3SS15881	LOC112044454	196	99	1.91946e-05	0.19	A3SS	Abdomen
A3SSA3SSA3SS15882	LOC112044454	198	99	8.86111e-06	0.192	A3SS	Abdomen
A3SSA3SSA3SS15883	LOC112044454	198	99	0.00176171	0.148	A3SS	Abdomen
A3SSA3SSA3SS15886	LOC112044454	121	99	1	-0.281	A3SS	Abdomen
A3SSA3SSA3SS15888	LOC112044454	196	99	1	0.048	A3SS	Abdomen
A3SSA3SSA3SS15889	LOC112044454	198	99	1	0.048	A3SS	Abdomen
A3SSA3SSA3SS15890	LOC112044454	198	99	1	0.044	A3SS	Abdomen
A3SSA3SSA3SS15898	LOC112054387	102	99	1	0.162	A3SS	Abdomen
A3SSA3SSA3SS15963	LOC112051862	109	99	0.924851	-0.028	A3SS	Abdomen
A3SSA3SSA3SS16002	LOC112048857	121	99	1	0	A3SS	Abdomen
A3SSA3SSA3SS16003	LOC112048857	127	99	1	0	A3SS	Abdomen
A3SSA3SSA3SS16019	LOC112053172	132	99	1	0.001	A3SS	Abdomen
A3SSA3SSA3SS16048	LOC112046080	138	99	1	0.02	A3SS	Abdomen
A3SSA3SSA3SS16097	LOC112044090	122	99	1	-0.003	A3SS	Abdomen
A3SSA3SSA3SS16098	LOC112051236	116	99	1	0.001	A3SS	Abdomen
A3SSA3SSA3SS16099	LOC112051236	193	99	1.1721e-05	0.025	A3SS	Abdomen
A3SSA3SSA3SS16100	LOC112051236	198	99	1	0.06	A3SS	Abdomen
A3SSA3SSA3SS16210	LOC112046869	103	99	1	-0.015	A3SS	Abdomen
A3SSA3SSA3SS16401	LOC112046094	198	99	1	0.01	A3SS	Abdomen
A3SSA3SSA3SS16445	LOC112046632	134	99	0.357356	0.008	A3SS	Abdomen
A3SSA3SSA3SS16449	LOC112045981	112	99	1	-0.002	A3SS	Abdomen
A3SSA3SSA3SS16517	LOC112051619	102	99	1	-0.033	A3SS	Abdomen
A3SSA3SSA3SS16555	LOC112047232	120	99	1	0	A3SS	Abdomen
A3SSA3SSA3SS16598	LOC112057166	198	99	1	-0.024	A3SS	Abdomen
A3SSA3SSA3SS16666	LOC112053824	131	99	0.0559679	0.008	A3SS	Abdomen
A3SSA3SSA3SS16704	LOC112053609	137	99	1	0	A3SS	Abdomen
A3SSA3SSA3SS16739	LOC112049011	198	99	0.0406147	-0.098	A3SS	Abdomen
A3SSA3SSA3SS16884	LOC112048006	132	99	1	0.111	A3SS	Abdomen
A3SSA3SSA3SS16885	LOC112048006	153	99	1	0.157	A3SS	Abdomen
A3SSA3SSA3SS16889	LOC112048006	150	99	1	0.023	A3SS	Abdomen
A3SSA3SSA3SS16892	LOC112048006	141	99	1	0.113	A3SS	Abdomen
A3SSA3SSA3SS16894	LOC112048006	135	99	1	0.142	A3SS	Abdomen
A3SSA3SSA3SS16979	LOC112049056	136	99	1	0.001	A3SS	Abdomen
A3SSA3SSA3SS17014	LOC112057669	114	99	1	-0.004	A3SS	Abdomen
A3SSA3SSA3SS17023	LOC112058415	102	99	1	-0.01	A3SS	Abdomen
A3SSA3SSA3SS17026	LOC112058415	126	99	1	-0.032	A3SS	Abdomen
A3SSA3SSA3SS17027	LOC112058415	111	99	1	0.018	A3SS	Abdomen
A3SSA3SSA3SS17083	LOC112042939	105	99	7.22989e-06	0.007	A3SS	Abdomen
A3SSA3SSA3SS17111	LOC112046504	121	99	1	0.001	A3SS	Abdomen
A3SSA3SSA3SS17128	LOC112055170	102	99	1	0.001	A3SS	Abdomen
A3SSA3SSA3SS17185	LOC112047632	127	99	1	0.003	A3SS	Abdomen
A3SSA3SSA3SS17207	LOC112044274	187	99	1	0.008	A3SS	Abdomen
A3SSA3SSA3SS17215	LOC112043316	108	99	1	0.003	A3SS	Abdomen
A3SSA3SSA3SS17248	LOC112051233	198	99	1	-0.049	A3SS	Abdomen
A3SSA3SSA3SS17249	LOC112051233	198	99	1	-0.049	A3SS	Abdomen
A3SSA3SSA3SS17267	LOC112058557	112	99	1	0	A3SS	Abdomen
A3SSA3SSA3SS17276	LOC112044150	198	99	1	0	A3SS	Abdomen
A3SSA3SSA3SS17277	LOC112044150	198	99	1	0	A3SS	Abdomen
A3SSA3SSA3SS17301	LOC112055117	114	99	1	0	A3SS	Abdomen
A3SSA3SSA3SS17306	LOC112055117	198	99	1	0	A3SS	Abdomen
A3SSA3SSA3SS17344	LOC112044771	155	99	0.475992	-0.075	A3SS	Abdomen
A3SSA3SSA3SS17369	LOC112047778	198	99	1	-0.004	A3SS	Abdomen
A3SSA3SSA3SS17424	LOC112048397	111	99	0.0320798	-0.039	A3SS	Abdomen
A3SSA3SSA3SS17441	LOC112047915	198	99	1	-0.003	A3SS	Abdomen
A3SSA3SSA3SS17442	LOC112047915	198	99	1	-0.003	A3SS	Abdomen
A3SSA3SSA3SS17453	LOC112046354	198	99	1	0.014	A3SS	Abdomen
A3SSA3SSA3SS17553	LOC112046215	102	99	1	0.185	A3SS	Abdomen
A3SSA3SSA3SS17554	LOC112051143	104	99	1	-0.003	A3SS	Abdomen
A3SSA3SSA3SS17556	LOC112051143	149	99	1	-0.002	A3SS	Abdomen
A3SSA3SSA3SS17578	LOC112046117	102	99	1	-0.004	A3SS	Abdomen
A3SSA3SSA3SS17680	LOC112043510	111	99	1	0.001	A3SS	Abdomen
A3SSA3SSA3SS17694	LOC112058076	111	99	0.00442274	0.227	A3SS	Abdomen
A3SSA3SSA3SS17724	LOC112053438	109	99	1	-0.007	A3SS	Abdomen
A3SSA3SSA3SS17762	LOC112043955	128	99	1	-0.001	A3SS	Abdomen
A3SSA3SSA3SS17770	LOC112043955	130	99	1	0	A3SS	Abdomen
A3SSA3SSA3SS17771	LOC112043955	112	99	1	0	A3SS	Abdomen
A3SSA3SSA3SS17795	LOC112058299	116	99	1	0.007	A3SS	Abdomen
A3SSA3SSA3SS17828	LOC112046902	110	99	1	-0.013	A3SS	Abdomen
A3SSA3SSA3SS17830	LOC112046902	198	99	1	0.038	A3SS	Abdomen
A3SSA3SSA3SS17832	LOC112046902	198	99	1.78735e-05	0.115	A3SS	Abdomen
A3SSA3SSA3SS17849	LOC112058123	156	99	1	0.001	A3SS	Abdomen
A3SSA3SSA3SS17893	LOC112049993	198	99	1	-0.088	A3SS	Abdomen
A3SSA3SSA3SS17894	LOC112049993	198	99	1	-0.053	A3SS	Abdomen
A3SSA3SSA3SS17895	LOC112049993	198	99	1	0.018	A3SS	Abdomen
A3SSA3SSA3SS17906	LOC112053022	198	99	1	-0.024	A3SS	Abdomen
A3SSA3SSA3SS17918	LOC112056182	198	99	1	0.031	A3SS	Abdomen
A3SSA3SSA3SS17934	LOC112042926	120	99	1	0.001	A3SS	Abdomen
A3SSA3SSA3SS17945	LOC112046417	198	99	0.52005	-0.093	A3SS	Abdomen
A3SSA3SSA3SS17946	LOC112046417	127	99	0.000514318	-0.076	A3SS	Abdomen
A3SSA3SSA3SS17960	LOC112042870	118	99	1	0.001	A3SS	Abdomen
A3SSA3SSA3SS18115	LOC112047650	198	99	1	0.004	A3SS	Abdomen
A3SSA3SSA3SS18234	LOC112048533	108	99	1	0.011	A3SS	Abdomen
A3SSA3SSA3SS18235	LOC112048533	198	99	1	0.002	A3SS	Abdomen
A3SSA3SSA3SS18239	LOC112048533	106	99	1	-0.001	A3SS	Abdomen
A3SSA3SSA3SS18242	LOC112048533	198	99	0.89915	0.048	A3SS	Abdomen
A3SSA3SSA3SS18243	LOC112048533	198	99	0.710618	0.048	A3SS	Abdomen
A3SSA3SSA3SS18255	LOC112048533	198	99	1	-0.066	A3SS	Abdomen
A3SSA3SSA3SS18256	LOC112048533	198	99	1	-0.077	A3SS	Abdomen
A3SSA3SSA3SS18258	LOC112048533	198	99	1	-0.074	A3SS	Abdomen
A3SSA3SSA3SS18260	LOC112048533	198	99	1	0.029	A3SS	Abdomen
A3SSA3SSA3SS18262	LOC112048533	198	99	1	-0.054	A3SS	Abdomen
A3SSA3SSA3SS18263	LOC112048533	185	99	1	0.06	A3SS	Abdomen
A3SSA3SSA3SS18264	LOC112048533	198	99	1	0.021	A3SS	Abdomen
A3SSA3SSA3SS18265	LOC112048533	198	99	1	0.059	A3SS	Abdomen
A3SSA3SSA3SS18266	LOC112048533	198	99	1	0.015	A3SS	Abdomen
A3SSA3SSA3SS18270	LOC112048533	173	99	1	0.018	A3SS	Abdomen
A3SSA3SSA3SS18271	LOC112048533	198	99	1	0.045	A3SS	Abdomen
A3SSA3SSA3SS18313	LOC112048534	113	99	0.369878	-0.01	A3SS	Abdomen
A3SSA3SSA3SS18335	LOC112046159	124	99	1	-0.001	A3SS	Abdomen
A3SSA3SSA3SS18393	LOC112058154	188	99	1	-0.01	A3SS	Abdomen
A3SSA3SSA3SS18394	LOC112058154	198	99	1	0.007	A3SS	Abdomen
A3SSA3SSA3SS18558	LOC112058244	105	99	1	0	A3SS	Abdomen
A3SSA3SSA3SS18559	LOC112058244	109	99	1	0	A3SS	Abdomen
A3SSA3SSA3SS18560	LOC112058244	111	99	1	0	A3SS	Abdomen
A3SSA3SSA3SS18561	LOC112058244	119	99	1	0	A3SS	Abdomen
A3SSA3SSA3SS18562	LOC112058244	130	99	1	0	A3SS	Abdomen
A3SSA3SSA3SS18578	LOC112057846	125	99	1	0.005	A3SS	Abdomen
A3SSA3SSA3SS18624	LOC112049668	198	99	1	-0.005	A3SS	Abdomen
A3SSA3SSA3SS18648	LOC112049668	198	99	1	-0.022	A3SS	Abdomen
A3SSA3SSA3SS18649	LOC112043934	124	99	1	0.005	A3SS	Abdomen
A3SSA3SSA3SS18652	LOC112043934	135	99	1	-0.001	A3SS	Abdomen
A3SSA3SSA3SS18654	LOC112044839	198	99	1	-0.001	A3SS	Abdomen
A3SSA3SSA3SS18655	LOC112044839	198	99	1	0.001	A3SS	Abdomen
A3SSA3SSA3SS18663	LOC112046150	118	99	1	-0.003	A3SS	Abdomen
A3SSA3SSA3SS18667	LOC112043174	198	99	1	0.083	A3SS	Abdomen
A3SSA3SSA3SS18668	LOC112043174	198	99	1	-0.089	A3SS	Abdomen
A3SSA3SSA3SS18671	LOC112050412	126	99	1	0.004	A3SS	Abdomen
A3SSA3SSA3SS18672	LOC112050412	136	99	1	0.012	A3SS	Abdomen
A3SSA3SSA3SS18707	LOC112046596	123	99	1	0.001	A3SS	Abdomen
A3SSA3SSA3SS18708	LOC112046596	110	99	1	0	A3SS	Abdomen
A3SSA3SSA3SS18774	LOC112045223	121	99	1	0	A3SS	Abdomen
A3SSA3SSA3SS18785	LOC112046273	122	99	1	0.004	A3SS	Abdomen
A3SSA3SSA3SS18808	LOC112043022	140	99	1	-0.005	A3SS	Abdomen
A3SSA3SSA3SS18829	LOC112044467	102	99	1	0.133	A3SS	Abdomen
A3SSA3SSA3SS18830	LOC112044467	102	99	1	-0.049	A3SS	Abdomen
A3SSA3SSA3SS18838	LOC112046947	102	99	1	0.001	A3SS	Abdomen
A3SSA3SSA3SS18852	LOC112046137	129	99	1	-0.005	A3SS	Abdomen
A3SSA3SSA3SS18853	LOC112046137	198	99	1	-0.003	A3SS	Abdomen
A3SSA3SSA3SS18879	LOC112058614	117	99	1	0.004	A3SS	Abdomen
A3SSA3SSA3SS18952	LOC112051837	104	99	1	-0.009	A3SS	Abdomen
A3SSA3SSA3SS18996	LOC112044461	117	99	1	0.005	A3SS	Abdomen
A3SSA3SSA3SS19058	LOC112043124	198	99	1	0.007	A3SS	Abdomen
A3SSA3SSA3SS19059	LOC112043124	157	99	1	-0.002	A3SS	Abdomen
A3SSA3SSA3SS19153	LOC112053825	113	99	1	0.001	A3SS	Abdomen
A3SSA3SSA3SS19176	LOC112042894	198	99	1	0	A3SS	Abdomen
A3SSA3SSA3SS19252	LOC112043580	125	99	1	-0.027	A3SS	Abdomen
A3SSA3SSA3SS19296	LOC112055044	116	99	1	-0.016	A3SS	Abdomen
A3SSA3SSA3SS19309	LOC112055044	198	99	1	0.005	A3SS	Abdomen
A3SSA3SSA3SS19383	LOC112045095	117	99	1	0.002	A3SS	Abdomen
A3SSA3SSA3SS19389	LOC112051000	198	99	1	-0.065	A3SS	Abdomen
A3SSA3SSA3SS19390	LOC112051000	198	99	1	-0.042	A3SS	Abdomen
A3SSA3SSA3SS19418	LOC112051573	115	99	1	0	A3SS	Abdomen
A3SSA3SSA3SS19424	LOC112052921	110	99	1	0.001	A3SS	Abdomen
A3SSA3SSA3SS19453	LOC112043184	115	99	1	0.004	A3SS	Abdomen
A3SSA3SSA3SS19480	LOC112050570	102	99	1	0.075	A3SS	Abdomen
A3SSA3SSA3SS19529	LOC112044407	198	99	1	-0.005	A3SS	Abdomen
A3SSA3SSA3SS19566	LOC112054515	125	99	1	0.001	A3SS	Abdomen
A3SSA3SSA3SS19574	LOC112054515	117	99	1	0.002	A3SS	Abdomen
A3SSA3SSA3SS19610	LOC112048312	103	99	1	0.008	A3SS	Abdomen
A3SSA3SSA3SS19647	LOC112058113	112	99	1	-0.005	A3SS	Abdomen
A3SSA3SSA3SS19754	LOC112056204	198	99	1	0.048	A3SS	Abdomen
A3SSA3SSA3SS19943	LOC112044824	198	99	1	0	A3SS	Abdomen
A3SSA3SSA3SS19963	LOC112042951	120	99	0.000107458	0.114	A3SS	Abdomen
A3SSA3SSA3SS19967	LOC112052062	179	99	1	-0.03	A3SS	Abdomen
A3SSA3SSA3SS20012	LOC112044157	198	99	1	0.012	A3SS	Abdomen
A3SSA3SSA3SS20023	LOC112044157	153	99	1	0.017	A3SS	Abdomen
A3SSA3SSA3SS20107	LOC112058494	198	99	2.60389e-06	-0.017	A3SS	Abdomen
A3SSA3SSA3SS20119	LOC112045818	122	99	5.73167e-12	-0.022	A3SS	Abdomen
A3SSA3SSA3SS20137	LOC112045818	198	99	1	-0.013	A3SS	Abdomen
A3SSA3SSA3SS20216	LOC112054947	112	99	1	0	A3SS	Abdomen
A3SSA3SSA3SS20237	LOC112057934	134	99	1	-0.001	A3SS	Abdomen
A3SSA3SSA3SS20245	LOC112056078	138	99	1	0	A3SS	Abdomen
A3SSA3SSA3SS20265	LOC112044365	110	99	1	0.013	A3SS	Abdomen
A3SSA3SSA3SS20278	LOC112048148	112	99	1	0	A3SS	Abdomen
A3SSA3SSA3SS20302	LOC112043143	198	99	0.00145508	0.174	A3SS	Abdomen
A3SSA3SSA3SS20326	LOC112053821	102	99	1	-0.016	A3SS	Abdomen
A3SSA3SSA3SS20327	LOC112057949	198	99	1	0.015	A3SS	Abdomen
A3SSA3SSA3SS20593	LOC112045074	135	99	1	-0.006	A3SS	Abdomen
A3SSA3SSA3SS20674	LOC112052465	120	99	1	-0.001	A3SS	Abdomen
A3SSA3SSA3SS20688	LOC112052465	198	99	1	0.004	A3SS	Abdomen
A3SSA3SSA3SS20690	LOC112052465	198	99	0.0117292	0.04	A3SS	Abdomen
A3SSA3SSA3SS20729	LOC112051765	108	99	1	0	A3SS	Abdomen
A3SSA3SSA3SS20744	LOC112051765	138	99	1	0	A3SS	Abdomen
A3SSA3SSA3SS20757	LOC112043911	191	99	0	-0.34	A3SS	Abdomen
A3SSA3SSA3SS20786	LOC112043911	198	99	1	-0.001	A3SS	Abdomen
A3SSA3SSA3SS20792	LOC112043911	106	99	1	0.003	A3SS	Abdomen
A3SSA3SSA3SS20804	LOC112046778	117	99	1	-0.001	A3SS	Abdomen
A3SSA3SSA3SS20805	LOC112046778	120	99	1	-0.001	A3SS	Abdomen
A3SSA3SSA3SS20810	LOC112046778	117	99	0	-0.323	A3SS	Abdomen
A3SSA3SSA3SS20811	LOC112046778	198	99	0	-0.329	A3SS	Abdomen
A3SSA3SSA3SS20814	LOC112046778	198	99	0	-0.092	A3SS	Abdomen
A3SSA3SSA3SS20819	LOC112046778	198	99	1	-0.006	A3SS	Abdomen
A3SSA3SSA3SS20832	LOC112046800	107	99	1	-0.001	A3SS	Abdomen
A3SSA3SSA3SS20897	LOC112047441	192	99	1	0.015	A3SS	Abdomen
A3SSA3SSA3SS20903	LOC112047441	102	99	1	0.204	A3SS	Abdomen
A3SSA3SSA3SS20959	LOC112046888	198	99	1	0	A3SS	Abdomen
A3SSA3SSA3SS21055	LOC112053199	111	99	1	0.032	A3SS	Abdomen
A3SSA3SSA3SS21112	LOC112053120	102	99	1	0.032	A3SS	Abdomen
A3SSA3SSA3SS21129	LOC112045399	142	99	1	-0.057	A3SS	Abdomen
A3SSA3SSA3SS21230	LOC112047359	198	99	1	-0.001	A3SS	Abdomen
A3SSA3SSA3SS21291	LOC112044496	198	99	0.985318	0.068	A3SS	Abdomen
A3SSA3SSA3SS21392	LOC112047107	133	99	1	0.001	A3SS	Abdomen
A3SSA3SSA3SS21396	LOC112047107	105	99	1	0	A3SS	Abdomen
A3SSA3SSA3SS21427	LOC112048346	119	99	1	-0.001	A3SS	Abdomen
A3SSA3SSA3SS21544	LOC112057689	114	99	1	0	A3SS	Abdomen
A3SSA3SSA3SS21568	LOC112053679	115	99	1	0.003	A3SS	Abdomen
A3SSA3SSA3SS21575	LOC112046577	117	99	0	0.18	A3SS	Abdomen
A3SSA3SSA3SS21665	LOC112046720	111	99	1	0.003	A3SS	Abdomen
A3SSA3SSA3SS21714	LOC112054164	117	99	1	-0.002	A3SS	Abdomen
A3SSA3SSA3SS21729	LOC112043298	118	99	1	0	A3SS	Abdomen
A3SSA3SSA3SS21732	LOC112043298	108	99	1	0	A3SS	Abdomen
A3SSA3SSA3SS21758	LOC112043298	108	99	1	-0.017	A3SS	Abdomen
A3SSA3SSA3SS21759	LOC112043298	111	99	1	-0.027	A3SS	Abdomen
A3SSA3SSA3SS21764	LOC112043298	105	99	0.887847	-0.019	A3SS	Abdomen
A3SSA3SSA3SS21765	LOC112043298	108	99	1	-0.03	A3SS	Abdomen
A3SSA3SSA3SS21774	LOC112043298	102	99	1	0.071	A3SS	Abdomen
A3SSA3SSA3SS21879	LOC112056183	102	99	1	0.124	A3SS	Abdomen
A3SSA3SSA3SS21893	LOC112047007	198	99	1	0.122	A3SS	Abdomen
A3SSA3SSA3SS21894	LOC112047007	145	99	1	0.002	A3SS	Abdomen
A3SSA3SSA3SS21897	LOC112051181	103	99	1	-0.007	A3SS	Abdomen
A3SSA3SSA3SS21912	LOC112058100	109	99	1	0.025	A3SS	Abdomen
A3SSA3SSA3SS21933	LOC112045726	198	99	5.75941e-06	-0.109	A3SS	Abdomen
A3SSA3SSA3SS21934	LOC112045726	198	99	1.3377e-05	-0.11	A3SS	Abdomen
A3SSA3SSA3SS21971	LOC112043471	198	99	1	-0.002	A3SS	Abdomen
A3SSA3SSA3SS21973	LOC112058440	198	99	1	-0.001	A3SS	Abdomen
A3SSA3SSA3SS21974	LOC112058440	115	99	1	0	A3SS	Abdomen
A3SSA3SSA3SS22018	LOC112043416	116	99	1	0.003	A3SS	Abdomen
A3SSA3SSA3SS22029	LOC112057823	198	99	1	0.005	A3SS	Abdomen
A3SSA3SSA3SS22047	LOC112054202	198	99	1	0.002	A3SS	Abdomen
A3SSA3SSA3SS22074	LOC112045763	117	99	1	0.002	A3SS	Abdomen
A3SSA3SSA3SS22117	LOC112047303	111	99	1	0	A3SS	Abdomen
A3SSA3SSA3SS22122	LOC112047303	198	99	1	0	A3SS	Abdomen
A3SSA3SSA3SS22125	LOC112047303	119	99	1	-0.001	A3SS	Abdomen
A3SSA3SSA3SS22127	LOC112047303	105	99	1	-0.001	A3SS	Abdomen
A3SSA3SSA3SS22130	LOC112047303	183	99	1	0	A3SS	Abdomen
A3SSA3SSA3SS22214	LOC112053623	162	99	1	-0.05	A3SS	Abdomen
A3SSA3SSA3SS22292	LOC112057907	198	99	0.0122338	0.015	A3SS	Abdomen
A3SSA3SSA3SS22391	LOC112048202	162	99	1	0.006	A3SS	Abdomen
A3SSA3SSA3SS22457	LOC112048568	130	99	1	-0.044	A3SS	Abdomen
A3SSA3SSA3SS22460	LOC112057975	198	99	0	0.271	A3SS	Abdomen
A3SSA3SSA3SS22491	LOC112052141	172	99	1	-0.053	A3SS	Abdomen
A3SSA3SSA3SS22508	LOC112052141	198	99	1	0.003	A3SS	Abdomen
A3SSA3SSA3SS22513	LOC112052141	102	99	1	-0.024	A3SS	Abdomen
A3SSA3SSA3SS22600	LOC112043445	198	99	1	0.088	A3SS	Abdomen
A3SSA3SSA3SS22630	LOC112050297	120	99	1	-0.005	A3SS	Abdomen
A3SSA3SSA3SS22681	LOC112058009	105	99	1	-0.035	A3SS	Abdomen
A3SSA3SSA3SS22682	LOC112058009	109	99	1	-0.285	A3SS	Abdomen
A3SSA3SSA3SS22720	LOC112052912	105	99	1	-0.002	A3SS	Abdomen
A3SSA3SSA3SS22774	LOC112058017	198	99	1	0	A3SS	Abdomen
A3SSA3SSA3SS22777	LOC112058017	198	99	1	0.026	A3SS	Abdomen
A3SSA3SSA3SS22779	LOC112058017	117	99	1	0.001	A3SS	Abdomen
A3SSA3SSA3SS22782	LOC112058017	198	99	1	0.025	A3SS	Abdomen
A3SSA3SSA3SS22783	LOC112058017	110	99	1	0.001	A3SS	Abdomen
A3SSA3SSA3SS22786	LOC112058017	198	99	1	0.025	A3SS	Abdomen
A3SSA3SSA3SS22789	LOC112058017	198	99	1	0	A3SS	Abdomen
A3SSA3SSA3SS22791	LOC112058017	198	99	1	0.027	A3SS	Abdomen
A3SSA3SSA3SS22792	LOC112058017	198	99	1	0.03	A3SS	Abdomen
A3SSA3SSA3SS22912	LOC112044178	103	99	0.00350137	-0.03	A3SS	Abdomen
A3SSA3SSA3SS22938	LOC112044308	126	99	1	-0.014	A3SS	Abdomen
A3SSA3SSA3SS22979	LOC112050015	102	99	4.54375e-06	-0.091	A3SS	Abdomen
A3SSA3SSA3SS23016	LOC112058072	117	99	1	-0.011	A3SS	Abdomen
A3SSA3SSA3SS23017	LOC112058072	116	99	1	0.002	A3SS	Abdomen
A3SSA3SSA3SS23023	LOC112058072	115	99	1	-0.001	A3SS	Abdomen
A3SSA3SSA3SS23031	LOC112058072	109	99	1	-0.001	A3SS	Abdomen
A3SSA3SSA3SS23046	LOC112058072	198	99	1	-0.001	A3SS	Abdomen
A3SSA3SSA3SS23062	LOC112048763	198	99	1	0	A3SS	Abdomen
A3SSA3SSA3SS23099	LOC112058082	112	99	1	-0.005	A3SS	Abdomen
A3SSA3SSA3SS23106	LOC112058082	105	99	1	0	A3SS	Abdomen
A3SSA3SSA3SS23116	LOC112053596	198	99	1	0	A3SS	Abdomen
A3SSA3SSA3SS23130	LOC112053596	102	99	1	-0.022	A3SS	Abdomen
A3SSA3SSA3SS23131	LOC112053596	103	99	1	0.002	A3SS	Abdomen
A3SSA3SSA3SS23135	LOC112053596	108	99	1	0.002	A3SS	Abdomen
A3SSA3SSA3SS23183	LOC112047417	108	99	1	0.014	A3SS	Abdomen
A3SSA3SSA3SS23186	LOC112047417	111	99	1	-0.009	A3SS	Abdomen
A3SSA3SSA3SS23189	LOC112047417	129	99	1.29538e-05	-0.077	A3SS	Abdomen
A3SSA3SSA3SS23199	LOC112043561	112	99	1	0.001	A3SS	Abdomen
A3SSA3SSA3SS23209	LOC112045173	102	99	1	-0.045	A3SS	Abdomen
A3SSA3SSA3SS23225	LOC112058416	109	99	1	0.012	A3SS	Abdomen
A3SSA3SSA3SS23276	LOC112057764	128	99	1	-0.001	A3SS	Abdomen
A3SSA3SSA3SS23340	LOC112045006	185	99	1	0.002	A3SS	Abdomen
A3SSA3SSA3SS23341	LOC112045006	189	99	1	0.002	A3SS	Abdomen
A3SSA3SSA3SS23358	LOC112046330	102	99	1	-0.053	A3SS	Abdomen
A3SSA3SSA3SS23409	LOC112050083	106	99	0.000514318	-0.034	A3SS	Abdomen
A3SSA3SSA3SS23430	LOC112058162	124	99	1	-0.088	A3SS	Abdomen
A3SSA3SSA3SS23438	LOC112046065	102	99	1	-0.029	A3SS	Abdomen
A3SSA3SSA3SS23455	LOC112045738	109	99	3.99158e-09	-0.006	A3SS	Abdomen
A3SSA3SSA3SS23481	LOC112046843	198	99	1	0	A3SS	Abdomen
A3SSA3SSA3SS23505	LOC112055975	198	99	3.30881e-11	0.042	A3SS	Abdomen
A3SSA3SSA3SS23510	LOC112055975	198	99	3.30093e-11	0.042	A3SS	Abdomen
A3SSA3SSA3SS23514	LOC112055975	198	99	3.30093e-11	0.041	A3SS	Abdomen
A3SSA3SSA3SS23517	LOC112055975	198	99	3.30881e-11	0.041	A3SS	Abdomen
A3SSA3SSA3SS23526	LOC112055975	112	99	1	0.004	A3SS	Abdomen
A3SSA3SSA3SS23556	LOC112058241	198	99	1	0.002	A3SS	Abdomen
A3SSA3SSA3SS23635	LOC112055212	110	99	1.02871e-05	-0.018	A3SS	Abdomen
A3SSA3SSA3SS23636	LOC112055212	123	99	5.77228e-06	-0.016	A3SS	Abdomen
A3SSA3SSA3SS23643	LOC112055212	123	99	1	-0.001	A3SS	Abdomen
A3SSA3SSA3SS23646	LOC112055212	198	99	1	0.001	A3SS	Abdomen
A3SSA3SSA3SS23692	LOC112044886	116	99	1	-0.009	A3SS	Abdomen
A3SSA3SSA3SS23736	LOC112055281	186	99	1	-0.002	A3SS	Abdomen
A3SSA3SSA3SS23738	LOC112055281	110	99	1	0.005	A3SS	Abdomen
A3SSA3SSA3SS23752	LOC112043180	112	99	1	-0.001	A3SS	Abdomen
A3SSA3SSA3SS23754	LOC112043180	198	99	1	0	A3SS	Abdomen
A3SSA3SSA3SS23769	LOC112058251	122	99	1	0.002	A3SS	Abdomen
A3SSA3SSA3SS23772	LOC112058251	108	99	1	0.003	A3SS	Abdomen
A3SSA3SSA3SS23796	LOC112048889	113	99	1	-0.007	A3SS	Abdomen
A3SSA3SSA3SS23799	LOC112048889	198	99	1	0.015	A3SS	Abdomen
A3SSA3SSA3SS23802	LOC112043902	110	99	1	-0.004	A3SS	Abdomen
A3SSA3SSA3SS23823	LOC112050193	117	99	0.00280083	0.088	A3SS	Abdomen
A3SSA3SSA3SS23852	LOC112058313	120	99	1	0	A3SS	Abdomen
A3SSA3SSA3SS23897	LOC112043290	109	99	1	0.004	A3SS	Abdomen
A3SSA3SSA3SS23999	LOC112058237	198	99	0.313732	-0.026	A3SS	Abdomen
A3SSA3SSA3SS24012	LOC112058569	198	99	0.00707992	0.177	A3SS	Abdomen
A3SSA3SSA3SS24013	LOC112058569	186	99	0.00718463	0.174	A3SS	Abdomen
A3SSA3SSA3SS24075	LOC112048433	114	99	1	-0.001	A3SS	Abdomen
A3SSA3SSA3SS24080	LOC112047005	198	99	1	0.002	A3SS	Abdomen
A3SSA3SSA3SS24119	LOC112044923	114	99	1	-0.003	A3SS	Abdomen
A3SSA3SSA3SS24134	LOC112058399	103	99	1	0.037	A3SS	Abdomen
A3SSA3SSA3SS24163	LOC112058523	142	99	1	-0.005	A3SS	Abdomen
A3SSA3SSA3SS24179	LOC112056190	102	99	1	-0.036	A3SS	Abdomen
A3SSA3SSA3SS24207	LOC112056640	134	99	0.00562483	0.01	A3SS	Abdomen
A3SSA3SSA3SS24223	LOC112058422	109	99	1	-0.043	A3SS	Abdomen
A3SSA3SSA3SS24224	LOC112058422	190	99	1	-0.034	A3SS	Abdomen
A3SSA3SSA3SS24230	LOC112058422	198	99	1	0.009	A3SS	Abdomen
A3SSA3SSA3SS24236	LOC112058422	101	99	1	0.013	A3SS	Abdomen
A3SSA3SSA3SS24237	LOC112058422	103	99	1	0.026	A3SS	Abdomen
A3SSA3SSA3SS24247	LOC112058422	104	99	1	-0.047	A3SS	Abdomen
A3SSA3SSA3SS24266	LOC112058428	108	99	1	0.001	A3SS	Abdomen
A3SSA3SSA3SS24346	LOC112047274	127	99	1	-0.001	A3SS	Abdomen
A3SSA3SSA3SS24349	LOC112047274	114	99	1	-0.001	A3SS	Abdomen
A3SSA3SSA3SS24352	LOC112047274	102	99	1	-0.002	A3SS	Abdomen
A3SSA3SSA3SS24355	LOC112047274	116	99	1	0.004	A3SS	Abdomen
A3SSA3SSA3SS24366	LOC112056479	159	99	1.07186e-07	-0.153	A3SS	Abdomen
A3SSA3SSA3SS24395	LOC112058491	198	99	1	0.071	A3SS	Abdomen
A3SSA3SSA3SS24459	LOC112043308	125	99	0.279401	0.003	A3SS	Abdomen
A3SSA3SSA3SS24462	LOC112043308	133	99	1	0	A3SS	Abdomen
A3SSA3SSA3SS24467	LOC112043308	107	99	1	0	A3SS	Abdomen
A3SSA3SSA3SS24471	LOC112043308	106	99	1	0	A3SS	Abdomen
A3SSA3SSA3SS24474	LOC112043308	105	99	1	0	A3SS	Abdomen
A3SSA3SSA3SS24552	LOC112044342	108	99	1	0.072	A3SS	Abdomen
A3SSA3SSA3SS24613	LOC112058542	107	99	1	0	A3SS	Abdomen
A3SSA3SSA3SS24614	LOC112058542	104	99	2.94458e-05	-0.035	A3SS	Abdomen
A3SSA3SSA3SS24616	LOC112058542	104	99	1	-0.034	A3SS	Abdomen
A3SSA3SSA3SS24657	LOC112051245	198	99	0.412905	-0.03	A3SS	Abdomen
A3SSA3SSA3SS24723	LOC112042808	111	99	1	-0.003	A3SS	Abdomen
A3SSA3SSA3SS24728	LOC112058605	104	99	0.0196811	-0.028	A3SS	Abdomen
A3SSA3SSA3SS24732	LOC112058605	114	99	0	-0.122	A3SS	Abdomen
A3SSA3SSA3SS24793	LOC112050328	136	99	1	-0.003	A3SS	Abdomen
A3SSA3SSA3SS24801	LOC112054798	117	99	1	0.007	A3SS	Abdomen
A3SSA3SSA3SS24803	LOC112054798	162	99	1	0.026	A3SS	Abdomen
A3SSA3SSA3SS24807	LOC112054798	151	99	1	-0.126	A3SS	Abdomen
A3SSA3SSA3SS24808	LOC112054798	159	99	1	-0.142	A3SS	Abdomen
A3SSA3SSA3SS24809	LOC112054798	162	99	1	-0.147	A3SS	Abdomen
A3SSA3SSA3SS24810	LOC112054798	181	99	1	-0.14	A3SS	Abdomen
A3SSA3SSA3SS24811	LOC112054798	198	99	1	-0.138	A3SS	Abdomen
A3SSA3SSA3SS24812	LOC112054798	198	99	1	-0.165	A3SS	Abdomen
A3SSA3SSA3SS24813	LOC112054798	198	99	1	-0.142	A3SS	Abdomen
A3SSA3SSA3SS24814	LOC112054798	198	99	1	-0.142	A3SS	Abdomen
A3SSA3SSA3SS24918	LOC112053452	120	99	1	0.002	A3SS	Abdomen
A3SSA3SSA3SS24972	LOC112053753	102	99	1	0.003	A3SS	Abdomen
A3SSA3SSA3SS24975	LOC112053753	198	99	0	0.079	A3SS	Abdomen
A3SSA3SSA3SS24978	LOC112053753	198	99	2.59777e-07	0.222	A3SS	Abdomen
A3SSA3SSA3SS24980	LOC112053753	198	99	3.72028e-07	0.225	A3SS	Abdomen
A3SSA3SSA3SS24981	LOC112053753	198	99	4.07673e-07	0.225	A3SS	Abdomen
A3SSA3SSA3SS24983	LOC112053753	117	99	1	0.002	A3SS	Abdomen
A3SSA3SSA3SS24984	LOC112053753	123	99	1	0.021	A3SS	Abdomen
A3SSA3SSA3SS24985	LOC112053753	126	99	1	0.034	A3SS	Abdomen
A3SSA3SSA3SS24987	LOC112053753	105	99	1	-0.004	A3SS	Abdomen
A3SSA3SSA3SS24989	LOC112053753	102	99	1	0.063	A3SS	Abdomen
A3SSA3SSA3SS25043	LOC112049909	102	99	1	0.018	A3SS	Abdomen
A3SSA3SSA3SS25078	LOC112042856	114	99	1	0.004	A3SS	Abdomen
A3SSA3SSA3SS25122	LOC112054355	112	99	1	-0.003	A3SS	Abdomen
A3SSA3SSA3SS25148	LOC112044702	198	99	0.0392249	0.036	A3SS	Abdomen
A3SSA3SSA3SS25188	LOC112054666	167	99	1	0	A3SS	Abdomen
A3SSA3SSA3SS25207	LOC112042875	104	99	1	0.003	A3SS	Abdomen
A3SSA3SSA3SS25208	LOC112042875	128	99	1	0.003	A3SS	Abdomen
A3SSA3SSA3SS25209	LOC112042875	131	99	1	0.004	A3SS	Abdomen
A3SSA3SSA3SS25253	LOC112057896	198	99	1	-0.035	A3SS	Abdomen
A3SSA3SSA3SS25316	LOC112043862	198	99	1	0.098	A3SS	Abdomen
A3SSA3SSA3SS25406	LOC112047188	198	99	1	-0.001	A3SS	Abdomen
A3SSA3SSA3SS25427	LOC112047845	198	99	1	0.01	A3SS	Abdomen
A3SSA3SSA3SS25453	LOC112053453	198	99	1	0.044	A3SS	Abdomen
A3SSA3SSA3SS25461	LOC112043653	102	99	1	0.036	A3SS	Abdomen
A3SSA3SSA3SS25462	LOC112043653	118	99	1	0.018	A3SS	Abdomen
A3SSA3SSA3SS25463	LOC112043653	115	99	1	0.004	A3SS	Abdomen
A3SSA3SSA3SS25552	LOC112058541	198	99	1	0.032	A3SS	Abdomen
A3SSA3SSA3SS25574	LOC112043046	198	99	1	0.02	A3SS	Abdomen
A3SSA3SSA3SS25600	LOC112043700	166	99	1	0.009	A3SS	Abdomen
A3SSA3SSA3SS25604	LOC112043700	104	99	1	0.001	A3SS	Abdomen
A3SSA3SSA3SS25618	LOC112043700	115	99	0.0382321	-0.007	A3SS	Abdomen
A3SSA3SSA3SS25621	LOC112043700	198	99	1	-0.001	A3SS	Abdomen
A3SSA3SSA3SS25627	LOC112043700	103	99	1	0.001	A3SS	Abdomen
A3SSA3SSA3SS25690	LOC112050824	198	99	1	0.002	A3SS	Abdomen
A3SSA3SSA3SS25729	LOC112058539	198	99	1	-0.007	A3SS	Abdomen
A3SSA3SSA3SS25748	LOC112047634	118	99	1	0.006	A3SS	Abdomen
A3SSA3SSA3SS25788	LOC112043533	121	99	0.0275471	-0.046	A3SS	Abdomen
A3SSA3SSA3SS25790	LOC112043533	136	99	4.42157e-13	-0.088	A3SS	Abdomen
A3SSA3SSA3SS25793	LOC112043533	114	99	1	-0.11	A3SS	Abdomen
A3SSA3SSA3SS25815	LOC112048648	109	99	1	0.009	A3SS	Abdomen
A3SSA3SSA3SS25817	LOC112048648	105	99	1	0.009	A3SS	Abdomen
A3SSA3SSA3SS25825	LOC112053097	114	99	1	0.094	A3SS	Abdomen
A3SSA3SSA3SS25887	LOC112043231	108	99	1	-0.03	A3SS	Abdomen
A3SSA3SSA3SS25893	LOC112043191	189	99	1	0.152	A3SS	Abdomen
A3SSA3SSA3SS25933	LOC112044884	129	99	1	0	A3SS	Abdomen
A3SSA3SSA3SS25954	LOC112048207	198	99	1	0	A3SS	Abdomen
A3SSA3SSA3SS25967	LOC112048207	198	99	1	-0.108	A3SS	Abdomen
A3SSA3SSA3SS25993	LOC112057060	101	99	1	-0.009	A3SS	Abdomen
A3SSA3SSA3SS26062	LOC112051194	198	99	1	-0.007	A3SS	Abdomen
A3SSA3SSA3SS26066	LOC112051194	120	99	1	0.011	A3SS	Abdomen
A3SSA3SSA3SS26068	LOC112053959	168	99	1	0	A3SS	Abdomen
A3SSA3SSA3SS26071	LOC112053959	137	99	1	-0.001	A3SS	Abdomen
A3SSA3SSA3SS26078	LOC112053959	115	99	1	0	A3SS	Abdomen
A3SSA3SSA3SS26081	LOC112053959	109	99	1	0	A3SS	Abdomen
A3SSA3SSA3SS26116	LOC112045730	167	99	1	0.013	A3SS	Abdomen
A3SSA3SSA3SS26159	LOC112047612	198	99	1	-0.032	A3SS	Abdomen
A3SSA3SSA3SS26176	LOC112044288	198	99	0	0.068	A3SS	Abdomen
A3SSA3SSA3SS26189	LOC112050145	116	99	0.00079922	0.037	A3SS	Abdomen
A3SSA3SSA3SS26331	LOC112043409	120	99	1	0	A3SS	Abdomen
A3SSA3SSA3SS26332	LOC112043409	132	99	1	0.004	A3SS	Abdomen
A3SSA3SSA3SS26352	LOC112043424	147	99	1	0	A3SS	Abdomen
A3SSA3SSA3SS26400	LOC112043474	198	99	0.70577	-0.002	A3SS	Abdomen
A3SSA3SSA3SS26404	LOC112043474	198	99	0.659209	-0.002	A3SS	Abdomen
A3SSA3SSA3SS26407	LOC112043474	126	99	0.596691	-0.003	A3SS	Abdomen
A3SSA3SSA3SS26409	LOC112043474	116	99	0.583186	-0.003	A3SS	Abdomen
A3SSA3SSA3SS26412	LOC112043474	124	99	1	0.001	A3SS	Abdomen
A3SSA3SSA3SS26444	LOC112047070	198	99	1	0.003	A3SS	Abdomen
A3SSA3SSA3SS26454	LOC112047070	124	99	1	0	A3SS	Abdomen
A3SSA3SSA3SS26459	LOC112047070	112	99	1	0	A3SS	Abdomen
A3SSA3SSA3SS26484	LOC112051920	115	99	1	0	A3SS	Abdomen
A3SSA3SSA3SS26572	LOC112043536	198	99	1	0.049	A3SS	Abdomen
A3SSA3SSA3SS26581	LOC112045131	121	99	1	0.001	A3SS	Abdomen
A3SSA3SSA3SS26608	LOC112043547	123	99	1	0.032	A3SS	Abdomen
A3SSA3SSA3SS26701	LOC112056595	115	99	1	-0.001	A3SS	Abdomen
A3SSA3SSA3SS26702	LOC112056595	115	99	0.00592083	-0.155	A3SS	Abdomen
A3SSA3SSA3SS26730	LOC112048026	107	99	1	-0.014	A3SS	Abdomen
A3SSA3SSA3SS26839	LOC112046067	102	99	1	-0.031	A3SS	Abdomen
A3SSA3SSA3SS26882	LOC112043634	198	99	4.29321e-11	-0.071	A3SS	Abdomen
A3SSA3SSA3SS26892	LOC112048499	113	99	0.539782	-0.073	A3SS	Abdomen
A3SSA3SSA3SS26952	LOC112049783	114	99	1	0	A3SS	Abdomen
A3SSA3SSA3SS26955	LOC112049783	113	99	1	-0.001	A3SS	Abdomen
A3SSA3SSA3SS26959	LOC112049783	109	99	1	0.002	A3SS	Abdomen
A3SSA3SSA3SS26992	LOC112058448	115	99	1	0.002	A3SS	Abdomen
A3SSA3SSA3SS26993	LOC112058448	122	99	1	0.002	A3SS	Abdomen
A3SSA3SSA3SS26994	LOC112058448	134	99	1	0.006	A3SS	Abdomen
A3SSA3SSA3SS27038	LOC112053361	198	99	2.80747e-05	-0.049	A3SS	Abdomen
A3SSA3SSA3SS27080	LOC112051828	148	99	1	0.005	A3SS	Abdomen
A3SSA3SSA3SS27167	LOC112045909	140	99	1	-0.003	A3SS	Abdomen
A3SSA3SSA3SS27209	LOC112043749	119	99	0.000134727	0.018	A3SS	Abdomen
A3SSA3SSA3SS27258	LOC112047321	198	99	1	0.013	A3SS	Abdomen
A3SSA3SSA3SS27275	LOC112047321	133	99	1	0.018	A3SS	Abdomen
A3SSA3SSA3SS27276	LOC112047321	154	99	1	0.02	A3SS	Abdomen
A3SSA3SSA3SS27277	LOC112047321	190	99	1	0.02	A3SS	Abdomen
A3SSA3SSA3SS27278	LOC112047321	198	99	1	0.061	A3SS	Abdomen
A3SSA3SSA3SS27374	LOC112047364	106	99	1	0.005	A3SS	Abdomen
A3SSA3SSA3SS27384	LOC112047357	114	99	0.710618	-0.005	A3SS	Abdomen
A3SSA3SSA3SS27400	LOC112046721	129	99	1	-0.001	A3SS	Abdomen
A3SSA3SSA3SS27401	LOC112046721	191	99	1	-0.005	A3SS	Abdomen
A3SSA3SSA3SS27402	LOC112046721	161	99	1	-0.15	A3SS	Abdomen
A3SSA3SSA3SS27420	LOC112047393	189	99	9.4076e-14	-0.107	A3SS	Abdomen
A3SSA3SSA3SS27432	LOC112047404	175	99	1	-0.005	A3SS	Abdomen
A3SSA3SSA3SS27437	LOC112047404	158	99	1	-0.005	A3SS	Abdomen
A3SSA3SSA3SS27441	LOC112047404	143	99	1	-0.006	A3SS	Abdomen
A3SSA3SSA3SS27444	LOC112047404	125	99	1	-0.007	A3SS	Abdomen
A3SSA3SSA3SS27526	LOC112047434	103	99	1	0.001	A3SS	Abdomen
A3SSA3SSA3SS27618	LOC112047460	198	99	1	0.001	A3SS	Abdomen
A3SSA3SSA3SS27619	LOC112047460	109	99	1	0.001	A3SS	Abdomen
A3SSA3SSA3SS27626	LOC112051740	198	99	1	0.006	A3SS	Abdomen
A3SSA3SSA3SS27654	LOC112052284	198	99	1	-0.139	A3SS	Abdomen
A3SSA3SSA3SS27701	LOC112052567	198	99	1	-0.168	A3SS	Abdomen
A3SSA3SSA3SS27713	LOC112053553	102	99	1	0	A3SS	Abdomen
A3SSA3SSA3SS27812	LOC112043943	105	99	0.000511815	-0.018	A3SS	Abdomen
A3SSA3SSA3SS27815	LOC112043943	119	99	0.00200118	0.002	A3SS	Abdomen
A3SSA3SSA3SS27818	LOC112043943	115	99	0.00125332	0.003	A3SS	Abdomen
A3SSA3SSA3SS27820	LOC112043943	105	99	0.00116497	0.003	A3SS	Abdomen
A3SSA3SSA3SS27861	LOC112047608	106	99	1	-0.001	A3SS	Abdomen
A3SSA3SSA3SS27876	LOC112047608	106	99	1	-0.016	A3SS	Abdomen
A3SSA3SSA3SS27941	LOC112056839	105	99	1.07186e-07	-0.077	A3SS	Abdomen
A3SSA3SSA3SS27944	LOC112056839	114	99	1	0.001	A3SS	Abdomen
A3SSA3SSA3SS27954	LOC112056139	107	99	1	-0.003	A3SS	Abdomen
A3SSA3SSA3SS27957	LOC112047171	104	99	1	-0.006	A3SS	Abdomen
A3SSA3SSA3SS28000	LOC112048757	198	99	1	0.047	A3SS	Abdomen
A3SSA3SSA3SS28012	LOC112044654	111	99	1	-0.187	A3SS	Abdomen
A3SSA3SSA3SS28028	LOC112047876	111	99	1	0.112	A3SS	Abdomen
A3SSA3SSA3SS28137	LOC112047717	102	99	1	0	A3SS	Abdomen
A3SSA3SSA3SS28156	LOC112047720	183	99	1	-0.011	A3SS	Abdomen
A3SSA3SSA3SS28175	LOC112047715	105	99	1	0.001	A3SS	Abdomen
A3SSA3SSA3SS28332	LOC112050929	108	99	1	-0.29	A3SS	Abdomen
A3SSA3SSA3SS28337	LOC112058280	198	99	1	0.08	A3SS	Abdomen
A3SSA3SSA3SS28373	LOC112047830	185	99	1	0	A3SS	Abdomen
A3SSA3SSA3SS28384	LOC112047847	115	99	1	-0.002	A3SS	Abdomen
A3SSA3SSA3SS28431	LOC112043821	111	99	1	0.001	A3SS	Abdomen
A3SSA3SSA3SS28462	LOC112056837	120	99	1	0.002	A3SS	Abdomen
A3SSA3SSA3SS28479	LOC112050763	102	99	1	0.004	A3SS	Abdomen
A3SSA3SSA3SS28499	LOC112047890	109	99	1	0.004	A3SS	Abdomen
A3SSA3SSA3SS28503	LOC112047890	124	99	1	-0.011	A3SS	Abdomen
A3SSA3SSA3SS28505	LOC112047890	147	99	1	0.006	A3SS	Abdomen
A3SSA3SSA3SS28507	LOC112047890	122	99	1	0.407	A3SS	Abdomen
A3SSA3SSA3SS28615	LOC112048151	156	99	1	-0.009	A3SS	Abdomen
A3SSA3SSA3SS28699	LOC112047969	127	99	0.00966013	0.042	A3SS	Abdomen
A3SSA3SSA3SS28749	LOC112053711	198	99	1	0.001	A3SS	Abdomen
A3SSA3SSA3SS28767	LOC112053711	133	99	1	0.004	A3SS	Abdomen
A3SSA3SSA3SS28773	LOC112053711	118	99	1	-0.001	A3SS	Abdomen
A3SSA3SSA3SS28822	LOC112052763	102	99	1	-0.006	A3SS	Abdomen
A3SSA3SSA3SS28929	LOC112047113	198	99	1	0.04	A3SS	Abdomen
A3SSA3SSA3SS28980	LOC112053936	198	99	0.31302	0.068	A3SS	Abdomen
A3SSA3SSA3SS28988	LOC112053936	130	99	1	-0.023	A3SS	Abdomen
A3SSA3SSA3SS28993	LOC112053936	112	99	1	-0.02	A3SS	Abdomen
A3SSA3SSA3SS28997	LOC112048090	125	99	1	-0.001	A3SS	Abdomen
A3SSA3SSA3SS29021	LOC112048087	198	99	1	0.027	A3SS	Abdomen
A3SSA3SSA3SS29060	LOC112047169	103	99	1	0.002	A3SS	Abdomen
A3SSA3SSA3SS29104	LOC112043577	168	99	1	0.017	A3SS	Abdomen
A3SSA3SSA3SS29112	LOC112043577	130	99	1	-0.001	A3SS	Abdomen
A3SSA3SSA3SS29155	LOC112048173	113	99	1	0.013	A3SS	Abdomen
A3SSA3SSA3SS29198	LOC112054440	113	99	1	0.004	A3SS	Abdomen
A3SSA3SSA3SS29255	LOC112048218	116	99	1	-0.001	A3SS	Abdomen
A3SSA3SSA3SS29411	LOC112048291	198	99	1	0.112	A3SS	Abdomen
A3SSA3SSA3SS29418	LOC112056528	179	99	1	0.022	A3SS	Abdomen
A3SSA3SSA3SS29420	LOC112056528	174	99	1	0.014	A3SS	Abdomen
A3SSA3SSA3SS29440	LOC112043713	135	99	0.0054951	0.017	A3SS	Abdomen
A3SSA3SSA3SS29443	LOC112048345	116	99	1	-0.063	A3SS	Abdomen
A3SSA3SSA3SS29454	LOC112051951	198	99	1	0.145	A3SS	Abdomen
A3SSA3SSA3SS29472	LOC112048359	111	99	1	0	A3SS	Abdomen
A3SSA3SSA3SS29496	LOC112052843	113	99	1	0	A3SS	Abdomen
A3SSA3SSA3SS29547	LOC112051551	198	99	1	-0.069	A3SS	Abdomen
A3SSA3SSA3SS29550	LOC112051551	198	99	1	0.05	A3SS	Abdomen
A3SSA3SSA3SS29552	LOC112051551	198	99	1	0.048	A3SS	Abdomen
A3SSA3SSA3SS29587	LOC112048441	113	99	1	0.004	A3SS	Abdomen
A3SSA3SSA3SS29598	LOC112048439	102	99	1	0.001	A3SS	Abdomen
A3SSA3SSA3SS29630	LOC112050457	198	99	1	0.009	A3SS	Abdomen
A3SSA3SSA3SS29631	LOC112050457	198	99	1	0.009	A3SS	Abdomen
A3SSA3SSA3SS29722	LOC112048521	193	99	1	0.005	A3SS	Abdomen
A3SSA3SSA3SS29859	LOC112048590	117	99	1	-0.002	A3SS	Abdomen
A3SSA3SSA3SS29924	LOC112048622	102	99	0.887847	0.007	A3SS	Abdomen
A3SSA3SSA3SS29996	LOC112044357	119	99	1	-0.004	A3SS	Abdomen
A3SSA3SSA3SS30002	LOC112050949	102	99	1	0.003	A3SS	Abdomen
A3SSA3SSA3SS30021	LOC112049690	109	99	0	0.053	A3SS	Abdomen
A3SSA3SSA3SS30038	LOC112051476	198	99	0.0210836	-0.031	A3SS	Abdomen
A3SSA3SSA3SS30039	LOC112043230	124	99	1	0.001	A3SS	Abdomen
A3SSA3SSA3SS30044	LOC112050253	131	99	0.468746	-0.039	A3SS	Abdomen
A3SSA3SSA3SS30047	LOC112048678	198	99	1	0.001	A3SS	Abdomen
A3SSA3SSA3SS30050	LOC112048678	103	99	1	-0.002	A3SS	Abdomen
A3SSA3SSA3SS30069	LOC112052201	198	99	1	0.038	A3SS	Abdomen
A3SSA3SSA3SS30088	LOC112048716	127	99	1	-0.001	A3SS	Abdomen
A3SSA3SSA3SS30119	LOC112046881	198	99	1	0.003	A3SS	Abdomen
A3SSA3SSA3SS30144	LOC112043980	198	99	1	-0.103	A3SS	Abdomen
A3SSA3SSA3SS30188	LOC112049069	104	99	0.00437902	-0.059	A3SS	Abdomen
A3SSA3SSA3SS30195	LOC112049069	104	99	0.00174767	-0.033	A3SS	Abdomen
A3SSA3SSA3SS30203	LOC112054094	115	99	1	-0.005	A3SS	Abdomen
A3SSA3SSA3SS30387	LOC112049204	111	99	1	0	A3SS	Abdomen
A3SSA3SSA3SS30420	LOC112046625	103	99	1	0.038	A3SS	Abdomen
A3SSA3SSA3SS30425	LOC112046625	106	99	1	0.052	A3SS	Abdomen
A3SSA3SSA3SS30512	LOC112051307	116	99	1	-0.012	A3SS	Abdomen
A3SSA3SSA3SS30544	LOC112046367	116	99	1	-0.011	A3SS	Abdomen
A3SSA3SSA3SS30667	LOC112048956	169	99	1	0.002	A3SS	Abdomen
A3SSA3SSA3SS30679	LOC112049407	105	99	1	0.014	A3SS	Abdomen
A3SSA3SSA3SS30704	LOC112049012	198	99	1	0.001	A3SS	Abdomen
A3SSA3SSA3SS30836	LOC112047235	198	99	1	0.007	A3SS	Abdomen
A3SSA3SSA3SS30837	LOC112047235	198	99	1	0.071	A3SS	Abdomen
A3SSA3SSA3SS30847	LOC112047235	198	99	1	0.07	A3SS	Abdomen
A3SSA3SSA3SS30856	LOC112047235	198	99	1	0.069	A3SS	Abdomen
A3SSA3SSA3SS30864	LOC112047235	179	99	1	0.07	A3SS	Abdomen
A3SSA3SSA3SS30871	LOC112047235	143	99	1	0.062	A3SS	Abdomen
A3SSA3SSA3SS30907	LOC112050845	158	99	1	0.005	A3SS	Abdomen
A3SSA3SSA3SS30938	LOC112049025	198	99	1	0.002	A3SS	Abdomen
A3SSA3SSA3SS30993	LOC112043228	116	99	1	-0.004	A3SS	Abdomen
A3SSA3SSA3SS31039	LOC112049075	198	99	1	-0.073	A3SS	Abdomen
A3SSA3SSA3SS31040	LOC112043632	198	99	1	-0.001	A3SS	Abdomen
A3SSA3SSA3SS31084	LOC112049841	107	99	1	0	A3SS	Abdomen
A3SSA3SSA3SS31111	LOC112052289	120	99	1	0.005	A3SS	Abdomen
A3SSA3SSA3SS31125	LOC112049115	198	99	1	-0.007	A3SS	Abdomen
A3SSA3SSA3SS31217	LOC112049140	100	99	1	0.012	A3SS	Abdomen
A3SSA3SSA3SS31237	LOC112049293	198	99	0.0875554	0.028	A3SS	Abdomen
A3SSA3SSA3SS31249	LOC112049145	105	99	1	0	A3SS	Abdomen
A3SSA3SSA3SS31309	LOC112058420	117	99	1	0.003	A3SS	Abdomen
A3SSA3SSA3SS31312	LOC112058420	102	99	1	0.006	A3SS	Abdomen
A3SSA3SSA3SS31313	LOC112058420	198	99	1	0.07	A3SS	Abdomen
A3SSA3SSA3SS31314	LOC112058420	197	99	1	0.001	A3SS	Abdomen
A3SSA3SSA3SS31317	LOC112058420	126	99	1	0.017	A3SS	Abdomen
A3SSA3SSA3SS31318	LOC112058420	198	99	1	0.009	A3SS	Abdomen
A3SSA3SSA3SS31319	LOC112058420	198	99	2.70709e-13	0.036	A3SS	Abdomen
A3SSA3SSA3SS31337	LOC112051840	198	99	1	0.002	A3SS	Abdomen
A3SSA3SSA3SS31344	LOC112053045	117	99	1	0.001	A3SS	Abdomen
A3SSA3SSA3SS31358	LOC112053045	178	99	1	0	A3SS	Abdomen
A3SSA3SSA3SS31365	LOC112053045	121	99	1	0.001	A3SS	Abdomen
A3SSA3SSA3SS31368	LOC112053045	114	99	1	0.001	A3SS	Abdomen
A3SSA3SSA3SS31400	LOC112051839	101	99	1	0	A3SS	Abdomen
A3SSA3SSA3SS31405	LOC112051839	106	99	1	0	A3SS	Abdomen
A3SSA3SSA3SS31411	LOC112051520	102	99	1	-0.001	A3SS	Abdomen
A3SSA3SSA3SS31732	LOC112046815	106	99	1	0.002	A3SS	Abdomen
A3SSA3SSA3SS31745	LOC112057099	102	99	1	0.001	A3SS	Abdomen
A3SSA3SSA3SS32063	LOC112046874	123	99	1	0.001	A3SS	Abdomen
A3SSA3SSA3SS32080	LOC112046874	103	99	1	0.002	A3SS	Abdomen
A3SSA3SSA3SS32112	LOC112049403	122	99	1	0.002	A3SS	Abdomen
A3SSA3SSA3SS32120	LOC112049392	198	99	1	0.004	A3SS	Abdomen
A3SSA3SSA3SS32122	LOC112049412	114	99	0.135147	0.046	A3SS	Abdomen
A3SSA3SSA3SS32155	LOC112049414	101	99	1	0.158	A3SS	Abdomen
A3SSA3SSA3SS32158	LOC112049414	113	99	1	0.002	A3SS	Abdomen
A3SSA3SSA3SS32161	LOC112049414	104	99	1	0.002	A3SS	Abdomen
A3SSA3SSA3SS32217	LOC112049437	119	99	1	-0.006	A3SS	Abdomen
A3SSA3SSA3SS32218	LOC112049437	123	99	1	-0.003	A3SS	Abdomen
A3SSA3SSA3SS32219	LOC112049437	103	99	1	-0.004	A3SS	Abdomen
A3SSA3SSA3SS32264	LOC112049479	139	99	1	-0.001	A3SS	Abdomen
A3SSA3SSA3SS32266	LOC112049479	113	99	1	-0.001	A3SS	Abdomen
A3SSA3SSA3SS32279	LOC112049503	198	99	1	0.006	A3SS	Abdomen
A3SSA3SSA3SS32280	LOC112049503	198	99	0.000451761	-0.004	A3SS	Abdomen
A3SSA3SSA3SS32288	LOC112049503	105	99	1	0.001	A3SS	Abdomen
A3SSA3SSA3SS32289	LOC112049503	132	99	1	0.001	A3SS	Abdomen
A3SSA3SSA3SS32354	LOC112051394	198	99	1	-0.061	A3SS	Abdomen
A3SSA3SSA3SS32357	LOC112051394	164	99	1	-0.068	A3SS	Abdomen
A3SSA3SSA3SS32359	LOC112051394	132	99	1	-0.07	A3SS	Abdomen
A3SSA3SSA3SS32470	LOC112053604	158	99	1	0.004	A3SS	Abdomen
A3SSA3SSA3SS32543	LOC112043408	198	99	0.205615	-0.009	A3SS	Abdomen
A3SSA3SSA3SS32554	LOC112053303	198	99	1	0.001	A3SS	Abdomen
A3SSA3SSA3SS32571	LOC112049633	116	99	1	0.001	A3SS	Abdomen
A3SSA3SSA3SS32578	LOC112049633	143	99	1	-0.001	A3SS	Abdomen
A3SSA3SSA3SS32580	LOC112049633	116	99	1	-0.001	A3SS	Abdomen
A3SSA3SSA3SS32610	LOC112050018	116	99	1	0.001	A3SS	Abdomen
A3SSA3SSA3SS32611	LOC112050018	129	99	1	0.001	A3SS	Abdomen
A3SSA3SSA3SS32696	LOC112049636	123	99	1	-0.081	A3SS	Abdomen
A3SSA3SSA3SS32706	LOC112049637	134	99	1	-0.179	A3SS	Abdomen
A3SSA3SSA3SS32759	LOC112049665	120	99	0.0540967	-0.013	A3SS	Abdomen
A3SSA3SSA3SS32763	LOC112049665	198	99	0.226944	-0.009	A3SS	Abdomen
A3SSA3SSA3SS32765	LOC112049665	120	99	0.662345	-0.01	A3SS	Abdomen
A3SSA3SSA3SS32788	LOC112058400	102	99	1	-0.002	A3SS	Abdomen
A3SSA3SSA3SS32829	LOC112045075	103	99	1	-0.004	A3SS	Abdomen
A3SSA3SSA3SS32831	LOC112045075	127	99	1	-0.016	A3SS	Abdomen
A3SSA3SSA3SS32847	LOC112045075	120	99	0.0164881	-0.008	A3SS	Abdomen
A3SSA3SSA3SS32863	LOC112049732	115	99	1	0.004	A3SS	Abdomen
A3SSA3SSA3SS32887	LOC112049721	112	99	1	0.004	A3SS	Abdomen
A3SSA3SSA3SS32943	LOC112052026	126	99	1	0	A3SS	Abdomen
A3SSA3SSA3SS32950	LOC112052026	116	99	1	0	A3SS	Abdomen
A3SSA3SSA3SS32952	LOC112052026	129	99	0.371575	-0.033	A3SS	Abdomen
A3SSA3SSA3SS32955	LOC112052026	113	99	1	0	A3SS	Abdomen
A3SSA3SSA3SS32957	LOC112052026	126	99	0.338741	-0.032	A3SS	Abdomen
A3SSA3SSA3SS32961	LOC112052026	112	99	1	-0.001	A3SS	Abdomen
A3SSA3SSA3SS32964	LOC112052026	100	99	1	0	A3SS	Abdomen
A3SSA3SSA3SS32973	LOC112052026	113	99	1	0	A3SS	Abdomen
A3SSA3SSA3SS32979	LOC112052026	111	99	1	0	A3SS	Abdomen
A3SSA3SSA3SS33110	LOC112046182	198	99	1	-0.001	A3SS	Abdomen
A3SSA3SSA3SS33114	LOC112046182	112	99	1	-0.001	A3SS	Abdomen
A3SSA3SSA3SS33117	LOC112046182	107	99	1	-0.001	A3SS	Abdomen
A3SSA3SSA3SS33119	LOC112046182	105	99	1	-0.001	A3SS	Abdomen
A3SSA3SSA3SS33144	LOC112052100	117	99	1	0	A3SS	Abdomen
A3SSA3SSA3SS33147	LOC112052100	116	99	1	-0.003	A3SS	Abdomen
A3SSA3SSA3SS33161	LOC112052100	198	99	1	0	A3SS	Abdomen
A3SSA3SSA3SS33166	LOC112052100	108	99	1	0	A3SS	Abdomen
A3SSA3SSA3SS33170	LOC112052100	103	99	1	0	A3SS	Abdomen
A3SSA3SSA3SS33191	LOC112045691	127	99	1	0.012	A3SS	Abdomen
A3SSA3SSA3SS33205	LOC112049845	102	99	1	0.016	A3SS	Abdomen
A3SSA3SSA3SS33208	LOC112049845	102	99	1	-0.016	A3SS	Abdomen
A3SSA3SSA3SS33211	LOC112049845	198	99	1	0.062	A3SS	Abdomen
A3SSA3SSA3SS33221	LOC112049842	198	99	1	0.004	A3SS	Abdomen
A3SSA3SSA3SS33223	LOC112049842	198	99	1	-0.085	A3SS	Abdomen
A3SSA3SSA3SS33248	LOC112044402	113	99	1	-0.002	A3SS	Abdomen
A3SSA3SSA3SS33305	LOC112049219	104	99	1	-0.034	A3SS	Abdomen
A3SSA3SSA3SS33308	LOC112049219	108	99	1	0.005	A3SS	Abdomen
A3SSA3SSA3SS33312	LOC112049876	198	99	1	-0.025	A3SS	Abdomen
A3SSA3SSA3SS33317	LOC112052135	198	99	0.30013	0.012	A3SS	Abdomen
A3SSA3SSA3SS33362	LOC112053163	113	99	1	0	A3SS	Abdomen
A3SSA3SSA3SS33407	LOC112049916	113	99	1	0	A3SS	Abdomen
A3SSA3SSA3SS33448	LOC112049406	112	99	1	0.003	A3SS	Abdomen
A3SSA3SSA3SS33449	LOC112049406	116	99	1	-0.001	A3SS	Abdomen
A3SSA3SSA3SS33557	LOC112045504	198	99	3.03656e-10	0.042	A3SS	Abdomen
A3SSA3SSA3SS33559	LOC112045504	138	99	1	0	A3SS	Abdomen
A3SSA3SSA3SS33564	LOC112045504	166	99	1	-0.018	A3SS	Abdomen
A3SSA3SSA3SS33570	LOC112045504	141	99	1.93075e-10	-0.056	A3SS	Abdomen
A3SSA3SSA3SS33572	LOC112045504	138	99	3.06992e-10	-0.057	A3SS	Abdomen
A3SSA3SSA3SS33573	LOC112045504	132	99	1.93441e-09	-0.059	A3SS	Abdomen
A3SSA3SSA3SS33650	LOC112049982	178	99	1	-0.008	A3SS	Abdomen
A3SSA3SSA3SS33659	LOC112050000	114	99	1	0.046	A3SS	Abdomen
A3SSA3SSA3SS33711	LOC112050069	198	99	0.333721	0.026	A3SS	Abdomen
A3SSA3SSA3SS33734	LOC112050114	159	99	1	-0.14	A3SS	Abdomen
A3SSA3SSA3SS33736	LOC112050114	108	99	1	-0.165	A3SS	Abdomen
A3SSA3SSA3SS33841	LOC112050109	164	99	1	-0.036	A3SS	Abdomen
A3SSA3SSA3SS33872	LOC112043877	127	99	1	-0.003	A3SS	Abdomen
A3SSA3SSA3SS34013	LOC112050194	198	99	0	0.201	A3SS	Abdomen
A3SSA3SSA3SS34018	LOC112050194	198	99	0.371575	0.045	A3SS	Abdomen
A3SSA3SSA3SS34019	LOC112050194	198	99	1	0.019	A3SS	Abdomen
A3SSA3SSA3SS34046	LOC112058314	105	99	1	0.001	A3SS	Abdomen
A3SSA3SSA3SS34072	LOC112049214	198	99	1	0.252	A3SS	Abdomen
A3SSA3SSA3SS34077	LOC112049214	198	99	0.564427	0.15	A3SS	Abdomen
A3SSA3SSA3SS34097	LOC112050252	108	99	1	-0.006	A3SS	Abdomen
A3SSA3SSA3SS34110	LOC112050264	126	99	1	-0.004	A3SS	Abdomen
A3SSA3SSA3SS34120	LOC112050264	102	99	1	0.045	A3SS	Abdomen
A3SSA3SSA3SS34121	LOC112050264	114	99	1	-0.013	A3SS	Abdomen
A3SSA3SSA3SS34123	LOC112050264	111	99	1	-0.082	A3SS	Abdomen
A3SSA3SSA3SS34163	LOC112053198	110	99	1	0	A3SS	Abdomen
A3SSA3SSA3SS34186	LOC112054531	125	99	4.67424e-11	0.179	A3SS	Abdomen
A3SSA3SSA3SS34216	LOC112050310	120	99	1	0	A3SS	Abdomen
A3SSA3SSA3SS34246	LOC112050348	124	99	1	-0.002	A3SS	Abdomen
A3SSA3SSA3SS34251	LOC112053916	198	99	1	0.001	A3SS	Abdomen
A3SSA3SSA3SS34293	LOC112052801	110	99	1	-0.071	A3SS	Abdomen
A3SSA3SSA3SS34316	LOC112050405	102	99	0.644653	0.043	A3SS	Abdomen
A3SSA3SSA3SS34360	LOC112055784	129	99	1	-0.041	A3SS	Abdomen
A3SSA3SSA3SS34391	LOC112050423	103	99	1	0.001	A3SS	Abdomen
A3SSA3SSA3SS34397	LOC112046307	173	99	1	0.003	A3SS	Abdomen
A3SSA3SSA3SS34408	LOC112050421	126	99	1	0.003	A3SS	Abdomen
A3SSA3SSA3SS34431	LOC112053009	198	99	1	0.001	A3SS	Abdomen
A3SSA3SSA3SS34474	LOC112056026	123	99	1	-0.001	A3SS	Abdomen
A3SSA3SSA3SS34480	LOC112056026	198	99	1	0	A3SS	Abdomen
A3SSA3SSA3SS34509	LOC112050499	119	99	1	-0.005	A3SS	Abdomen
A3SSA3SSA3SS34666	LOC112054390	102	99	1	0.001	A3SS	Abdomen
A3SSA3SSA3SS34669	LOC112051114	108	99	1	0.001	A3SS	Abdomen
A3SSA3SSA3SS34771	LOC112052321	103	99	1	0	A3SS	Abdomen
A3SSA3SSA3SS34889	LOC112049390	198	99	1	-0.006	A3SS	Abdomen
A3SSA3SSA3SS34946	LOC112044880	116	99	1	-0.001	A3SS	Abdomen
A3SSA3SSA3SS34947	LOC112044880	127	99	1	-0.001	A3SS	Abdomen
A3SSA3SSA3SS35013	LOC112050818	125	99	1	-0.001	A3SS	Abdomen
A3SSA3SSA3SS35044	LOC112050823	118	99	1	-0.002	A3SS	Abdomen
A3SSA3SSA3SS35069	LOC112056985	109	99	1	-0.008	A3SS	Abdomen
A3SSA3SSA3SS35071	LOC112053899	103	99	1	-0.001	A3SS	Abdomen
A3SSA3SSA3SS35081	LOC112049290	198	99	1	0	A3SS	Abdomen
A3SSA3SSA3SS35085	LOC112049290	198	99	1	0	A3SS	Abdomen
A3SSA3SSA3SS35088	LOC112049290	124	99	1	0	A3SS	Abdomen
A3SSA3SSA3SS35113	LOC112049290	198	99	1	0	A3SS	Abdomen
A3SSA3SSA3SS35117	LOC112049290	140	99	1	0	A3SS	Abdomen
A3SSA3SSA3SS35120	LOC112049290	114	99	1	0	A3SS	Abdomen
A3SSA3SSA3SS35167	LOC112044510	105	99	3.62424e-11	0.006	A3SS	Abdomen
A3SSA3SSA3SS35178	LOC112044510	137	99	1	-0.08	A3SS	Abdomen
A3SSA3SSA3SS35179	LOC112044510	153	99	1	-0.082	A3SS	Abdomen
A3SSA3SSA3SS35291	LOC112050873	118	99	1	-0.001	A3SS	Abdomen
A3SSA3SSA3SS35316	LOC112050902	108	99	1	-0.035	A3SS	Abdomen
A3SSA3SSA3SS35324	LOC112050902	132	99	1	-0.002	A3SS	Abdomen
A3SSA3SSA3SS35358	LOC112052373	198	99	0	0.054	A3SS	Abdomen
A3SSA3SSA3SS35396	LOC112050918	108	99	1	-0.027	A3SS	Abdomen
A3SSA3SSA3SS35416	LOC112050918	102	99	1	0.002	A3SS	Abdomen
A3SSA3SSA3SS35420	LOC112050918	198	99	1	0.001	A3SS	Abdomen
A3SSA3SSA3SS35435	LOC112057834	121	99	1	0.011	A3SS	Abdomen
A3SSA3SSA3SS35436	LOC112057834	121	99	1	-0.005	A3SS	Abdomen
A3SSA3SSA3SS35441	LOC112057834	121	99	1	0.001	A3SS	Abdomen
A3SSA3SSA3SS35447	LOC112057834	116	99	1	0.001	A3SS	Abdomen
A3SSA3SSA3SS35485	LOC112050969	198	99	1	0.014	A3SS	Abdomen
A3SSA3SSA3SS35489	LOC112050970	116	99	1	0.001	A3SS	Abdomen
A3SSA3SSA3SS35505	LOC112050999	198	99	1	-0.078	A3SS	Abdomen
A3SSA3SSA3SS35511	LOC112050998	115	99	1	0.001	A3SS	Abdomen
A3SSA3SSA3SS35517	LOC112050998	117	99	1	0.001	A3SS	Abdomen
A3SSA3SSA3SS35520	LOC112050998	125	99	1	0	A3SS	Abdomen
A3SSA3SSA3SS35565	LOC112051023	103	99	1	0.005	A3SS	Abdomen
A3SSA3SSA3SS35740	LOC112043448	108	99	0.13649	0.035	A3SS	Abdomen
A3SSA3SSA3SS35751	LOC112057890	112	99	1	-0.006	A3SS	Abdomen
A3SSA3SSA3SS35770	LOC112056185	198	99	1	-0.059	A3SS	Abdomen
A3SSA3SSA3SS35785	LOC112056185	110	99	1	0.005	A3SS	Abdomen
A3SSA3SSA3SS35788	LOC112056185	106	99	1	0.003	A3SS	Abdomen
A3SSA3SSA3SS35982	LOC112051279	119	99	1	0.003	A3SS	Abdomen
A3SSA3SSA3SS35989	LOC112051279	195	99	1	-0.001	A3SS	Abdomen
A3SSA3SSA3SS35993	LOC112051279	111	99	1	0.018	A3SS	Abdomen
A3SSA3SSA3SS35994	LOC112051279	162	99	1	0.035	A3SS	Abdomen
A3SSA3SSA3SS36063	LOC112046886	111	99	0.000708782	-0.142	A3SS	Abdomen
A3SSA3SSA3SS36083	LOC112052526	103	99	1	0.001	A3SS	Abdomen
A3SSA3SSA3SS36166	LOC112051386	198	99	0	0.029	A3SS	Abdomen
A3SSA3SSA3SS36170	LOC112051386	198	99	0	0.029	A3SS	Abdomen
A3SSA3SSA3SS36174	LOC112051386	198	99	0	0.029	A3SS	Abdomen
A3SSA3SSA3SS36175	LOC112051386	198	99	0	0.029	A3SS	Abdomen
A3SSA3SSA3SS36223	LOC112051419	136	99	0.00058672	0.089	A3SS	Abdomen
A3SSA3SSA3SS36270	LOC112051471	130	99	1	0	A3SS	Abdomen
A3SSA3SSA3SS36313	LOC112047509	115	99	1	-0.001	A3SS	Abdomen
A3SSA3SSA3SS36327	LOC112051501	124	99	1	0.001	A3SS	Abdomen
A3SSA3SSA3SS36347	LOC112051501	198	99	0.0152254	0.01	A3SS	Abdomen
A3SSA3SSA3SS36390	LOC112051523	198	99	8.34247e-11	-0.068	A3SS	Abdomen
A3SSA3SSA3SS36397	LOC112051523	198	99	8.20001e-11	-0.068	A3SS	Abdomen
A3SSA3SSA3SS36403	LOC112051523	198	99	8.3152e-11	-0.068	A3SS	Abdomen
A3SSA3SSA3SS36408	LOC112051523	198	99	1	-0.052	A3SS	Abdomen
A3SSA3SSA3SS36420	LOC112051523	198	99	8.06767e-11	-0.068	A3SS	Abdomen
A3SSA3SSA3SS36431	LOC112051523	162	99	1	-0.058	A3SS	Abdomen
A3SSA3SSA3SS36442	LOC112051523	144	99	6.78435e-11	-0.07	A3SS	Abdomen
A3SSA3SSA3SS36512	LOC112051523	198	99	1	-0.002	A3SS	Abdomen
A3SSA3SSA3SS36515	LOC112051523	198	99	1	0	A3SS	Abdomen
A3SSA3SSA3SS36517	LOC112051523	198	99	1	0	A3SS	Abdomen
A3SSA3SSA3SS36518	LOC112051523	177	99	1	-0.001	A3SS	Abdomen
A3SSA3SSA3SS36524	LOC112051523	113	99	1	-0.001	A3SS	Abdomen
A3SSA3SSA3SS36527	LOC112051523	113	99	1	-0.035	A3SS	Abdomen
A3SSA3SSA3SS36670	LOC112051638	117	99	1	-0.001	A3SS	Abdomen
A3SSA3SSA3SS36697	LOC112051650	106	99	1	0.004	A3SS	Abdomen
A3SSA3SSA3SS36820	LOC112051700	120	99	1	-0.011	A3SS	Abdomen
A3SSA3SSA3SS36866	LOC112043867	110	99	1	0.013	A3SS	Abdomen
A3SSA3SSA3SS36875	LOC112043720	125	99	1	0	A3SS	Abdomen
A3SSA3SSA3SS36904	LOC112051779	119	99	0.122062	0.032	A3SS	Abdomen
A3SSA3SSA3SS36924	LOC112051796	103	99	1	-0.004	A3SS	Abdomen
A3SSA3SSA3SS36930	LOC112043377	116	99	1	0.012	A3SS	Abdomen
A3SSA3SSA3SS36938	LOC112047285	198	99	1	-0.002	A3SS	Abdomen
A3SSA3SSA3SS36952	LOC112055449	198	99	1	0	A3SS	Abdomen
A3SSA3SSA3SS36954	LOC112055449	165	99	1	0	A3SS	Abdomen
A3SSA3SSA3SS36958	LOC112055449	155	99	1	0.005	A3SS	Abdomen
A3SSA3SSA3SS36997	LOC112051888	198	99	1	0.01	A3SS	Abdomen
A3SSA3SSA3SS37082	LOC112051953	105	99	1	-0.018	A3SS	Abdomen
A3SSA3SSA3SS37203	LOC112052042	198	99	0.633503	-0.1	A3SS	Abdomen
A3SSA3SSA3SS37279	LOC112052072	113	99	1	-0.009	A3SS	Abdomen
A3SSA3SSA3SS37297	LOC112052079	115	99	1	-0.017	A3SS	Abdomen
A3SSA3SSA3SS37300	LOC112052079	104	99	1	-0.02	A3SS	Abdomen
A3SSA3SSA3SS37307	LOC112052079	115	99	1	0.002	A3SS	Abdomen
A3SSA3SSA3SS37327	LOC112052092	120	99	1	-0.001	A3SS	Abdomen
A3SSA3SSA3SS37330	LOC112052092	198	99	1	0.001	A3SS	Abdomen
A3SSA3SSA3SS37334	LOC112052092	198	99	1	-0.002	A3SS	Abdomen
A3SSA3SSA3SS37336	LOC112052092	198	99	1	-0.002	A3SS	Abdomen
A3SSA3SSA3SS37339	LOC112052092	169	99	1	-0.001	A3SS	Abdomen
A3SSA3SSA3SS37342	LOC112052092	122	99	1	0	A3SS	Abdomen
A3SSA3SSA3SS37350	LOC112052103	124	99	1	-0.001	A3SS	Abdomen
A3SSA3SSA3SS37380	LOC112052102	198	99	1	0	A3SS	Abdomen
A3SSA3SSA3SS37384	LOC112052102	198	99	1	0.002	A3SS	Abdomen
A3SSA3SSA3SS37386	LOC112052102	198	99	1	-0.341	A3SS	Abdomen
A3SSA3SSA3SS37387	LOC112052102	198	99	1	0.001	A3SS	Abdomen
A3SSA3SSA3SS37391	LOC112052102	180	99	1	-0.015	A3SS	Abdomen
A3SSA3SSA3SS37413	LOC112052102	112	99	1	0	A3SS	Abdomen
A3SSA3SSA3SS37429	LOC112048669	103	99	1	0.049	A3SS	Abdomen
A3SSA3SSA3SS37446	LOC112052126	108	99	1	-0.005	A3SS	Abdomen
A3SSA3SSA3SS37580	LOC112050143	188	99	1	0.071	A3SS	Abdomen
A3SSA3SSA3SS37624	LOC112050286	113	99	1	0	A3SS	Abdomen
A3SSA3SSA3SS37652	LOC112052198	104	99	1	-0.008	A3SS	Abdomen
A3SSA3SSA3SS37737	LOC112054150	111	99	1	0.002	A3SS	Abdomen
A3SSA3SSA3SS37742	LOC112052264	116	99	1	-0.007	A3SS	Abdomen
A3SSA3SSA3SS37823	LOC112052285	101	99	1	-0.001	A3SS	Abdomen
A3SSA3SSA3SS37853	LOC112052325	198	99	1	-0.025	A3SS	Abdomen
A3SSA3SSA3SS37862	LOC112052325	111	99	3.17654e-06	-0.066	A3SS	Abdomen
A3SSA3SSA3SS37866	LOC112052325	115	99	1	-0.002	A3SS	Abdomen
A3SSA3SSA3SS37875	LOC112053847	153	99	1	0.002	A3SS	Abdomen
A3SSA3SSA3SS37897	LOC112053847	151	99	1	-0.001	A3SS	Abdomen
A3SSA3SSA3SS37898	LOC112053847	123	99	1	0	A3SS	Abdomen
A3SSA3SSA3SS37947	LOC112052337	106	99	1	-0.04	A3SS	Abdomen
A3SSA3SSA3SS37948	LOC112052337	109	99	1	-0.038	A3SS	Abdomen
A3SSA3SSA3SS37949	LOC112052337	121	99	1	-0.047	A3SS	Abdomen
A3SSA3SSA3SS37950	LOC112052337	156	99	1	-0.015	A3SS	Abdomen
A3SSA3SSA3SS37951	LOC112052337	176	99	1	-0.011	A3SS	Abdomen
A3SSA3SSA3SS37952	LOC112052337	194	99	1	-0.006	A3SS	Abdomen
A3SSA3SSA3SS37953	LOC112052337	198	99	1	-0.007	A3SS	Abdomen
A3SSA3SSA3SS37954	LOC112052337	198	99	1	-0.006	A3SS	Abdomen
A3SSA3SSA3SS37955	LOC112052337	198	99	1	-0.006	A3SS	Abdomen
A3SSA3SSA3SS37956	LOC112052337	103	99	1	0.007	A3SS	Abdomen
A3SSA3SSA3SS37957	LOC112052337	106	99	1	0.007	A3SS	Abdomen
A3SSA3SSA3SS37958	LOC112052337	118	99	1	0.003	A3SS	Abdomen
A3SSA3SSA3SS37959	LOC112052337	153	99	0.0365672	0.021	A3SS	Abdomen
A3SSA3SSA3SS37960	LOC112052337	173	99	0.0097524	0.022	A3SS	Abdomen
A3SSA3SSA3SS37961	LOC112052337	191	99	0.00118084	0.023	A3SS	Abdomen
A3SSA3SSA3SS37962	LOC112052337	198	99	0.00171777	0.022	A3SS	Abdomen
A3SSA3SSA3SS37963	LOC112052337	198	99	0.00148645	0.022	A3SS	Abdomen
A3SSA3SSA3SS37964	LOC112052337	198	99	0.00116497	0.023	A3SS	Abdomen
A3SSA3SSA3SS38029	LOC112052374	117	99	1	0	A3SS	Abdomen
A3SSA3SSA3SS38062	LOC112054513	114	99	1	-0.021	A3SS	Abdomen
A3SSA3SSA3SS38073	LOC112056896	198	99	1	0.004	A3SS	Abdomen
A3SSA3SSA3SS38104	LOC112058580	139	99	1	-0.005	A3SS	Abdomen
A3SSA3SSA3SS38192	LOC112052421	198	99	1	0.001	A3SS	Abdomen
A3SSA3SSA3SS38227	LOC112052444	198	99	1	-0.001	A3SS	Abdomen
A3SSA3SSA3SS38294	LOC112052479	120	99	1	0.09	A3SS	Abdomen
A3SSA3SSA3SS38331	LOC112052489	198	99	1	0.014	A3SS	Abdomen
A3SSA3SSA3SS38332	LOC112052489	138	99	1	0.016	A3SS	Abdomen
A3SSA3SSA3SS38435	LOC112044957	104	99	1	-0.009	A3SS	Abdomen
A3SSA3SSA3SS38440	LOC112045888	198	99	1	0.092	A3SS	Abdomen
A3SSA3SSA3SS38447	LOC112052566	117	99	1	-0.005	A3SS	Abdomen
A3SSA3SSA3SS38460	LOC112052566	125	99	1	-0.029	A3SS	Abdomen
A3SSA3SSA3SS38491	LOC112052587	117	99	1	0.01	A3SS	Abdomen
A3SSA3SSA3SS38492	LOC112052587	116	99	1	0	A3SS	Abdomen
A3SSA3SSA3SS38541	LOC112052594	113	99	0.1368	0.006	A3SS	Abdomen
A3SSA3SSA3SS38559	LOC112052594	198	99	1	0.016	A3SS	Abdomen
A3SSA3SSA3SS38561	LOC112052594	198	99	1	-0.002	A3SS	Abdomen
A3SSA3SSA3SS38563	LOC112052594	198	99	1	-0.007	A3SS	Abdomen
A3SSA3SSA3SS38584	LOC112052594	102	99	1	-0.057	A3SS	Abdomen
A3SSA3SSA3SS38585	LOC112052594	114	99	0.313732	0.004	A3SS	Abdomen
A3SSA3SSA3SS38586	LOC112052594	117	99	0.116662	-0.039	A3SS	Abdomen
A3SSA3SSA3SS38587	LOC112052594	121	99	0.21675	-0.034	A3SS	Abdomen
A3SSA3SSA3SS38588	LOC112052594	123	99	0.277325	-0.032	A3SS	Abdomen
A3SSA3SSA3SS38589	LOC112052594	134	99	0.369279	-0.031	A3SS	Abdomen
A3SSA3SSA3SS38590	LOC112052594	166	99	0.00253082	-0.048	A3SS	Abdomen
A3SSA3SSA3SS38598	LOC112052594	106	99	1	0.02	A3SS	Abdomen
A3SSA3SSA3SS38599	LOC112052594	108	99	1	-0.011	A3SS	Abdomen
A3SSA3SSA3SS38600	LOC112052594	119	99	1	-0.015	A3SS	Abdomen
A3SSA3SSA3SS38601	LOC112052594	151	99	1	-0.031	A3SS	Abdomen
A3SSA3SSA3SS38606	LOC112052594	101	99	1	-0.022	A3SS	Abdomen
A3SSA3SSA3SS38607	LOC112052594	112	99	1	-0.024	A3SS	Abdomen
A3SSA3SSA3SS38608	LOC112052594	144	99	3.30093e-11	-0.049	A3SS	Abdomen
A3SSA3SSA3SS38645	LOC112052655	198	99	1	-0.006	A3SS	Abdomen
A3SSA3SSA3SS38648	LOC112052655	147	99	1	-0.008	A3SS	Abdomen
A3SSA3SSA3SS38650	LOC112052655	117	99	1	0.003	A3SS	Abdomen
A3SSA3SSA3SS38678	LOC112048208	153	99	0.00940688	-0.005	A3SS	Abdomen
A3SSA3SSA3SS38689	LOC112048102	198	99	0.165133	-0.011	A3SS	Abdomen
A3SSA3SSA3SS38714	LOC112043161	198	99	1	0.058	A3SS	Abdomen
A3SSA3SSA3SS38744	LOC112052742	137	99	1	-0.317	A3SS	Abdomen
A3SSA3SSA3SS38766	LOC112052748	198	99	1	0.01	A3SS	Abdomen
A3SSA3SSA3SS38798	LOC112058469	198	99	1	0.002	A3SS	Abdomen
A3SSA3SSA3SS38803	LOC112049642	109	99	1	-0.006	A3SS	Abdomen
A3SSA3SSA3SS38823	LOC112054293	198	99	1	-0.003	A3SS	Abdomen
A3SSA3SSA3SS38828	LOC112054293	198	99	1	0	A3SS	Abdomen
A3SSA3SSA3SS38832	LOC112054293	167	99	1	0	A3SS	Abdomen
A3SSA3SSA3SS38835	LOC112054293	124	99	1	0	A3SS	Abdomen
A3SSA3SSA3SS38860	LOC112054293	115	99	1	-0.004	A3SS	Abdomen
A3SSA3SSA3SS38868	LOC112044501	198	99	1	0.001	A3SS	Abdomen
A3SSA3SSA3SS38870	LOC112044501	124	99	1	0.002	A3SS	Abdomen
A3SSA3SSA3SS38872	LOC112044501	103	99	1	-0.002	A3SS	Abdomen
A3SSA3SSA3SS38874	LOC112044501	125	99	1	-0.001	A3SS	Abdomen
A3SSA3SSA3SS38876	LOC112044501	110	99	1	-0.001	A3SS	Abdomen
A3SSA3SSA3SS38889	LOC112044501	193	99	1	0	A3SS	Abdomen
A3SSA3SSA3SS38895	LOC112044501	128	99	1	0.001	A3SS	Abdomen
A3SSA3SSA3SS38900	LOC112044501	122	99	1	0.001	A3SS	Abdomen
A3SSA3SSA3SS38904	LOC112044501	116	99	1	0.001	A3SS	Abdomen
A3SSA3SSA3SS38914	LOC112044501	120	99	1	-0.001	A3SS	Abdomen
A3SSA3SSA3SS38966	LOC112052874	128	99	1	0.002	A3SS	Abdomen
A3SSA3SSA3SS38968	LOC112052874	123	99	1	-0.002	A3SS	Abdomen
A3SSA3SSA3SS39004	LOC112044611	102	99	1	0	A3SS	Abdomen
A3SSA3SSA3SS39005	LOC112044611	106	99	1	0	A3SS	Abdomen
A3SSA3SSA3SS39042	LOC112052898	143	99	1	-0.067	A3SS	Abdomen
A3SSA3SSA3SS39102	LOC112057705	119	99	1	0.002	A3SS	Abdomen
A3SSA3SSA3SS39171	LOC112052997	108	99	1	0.002	A3SS	Abdomen
A3SSA3SSA3SS39172	LOC112052997	120	99	1	0.002	A3SS	Abdomen
A3SSA3SSA3SS39242	LOC112048127	153	99	1	0.009	A3SS	Abdomen
A3SSA3SSA3SS39280	LOC112053061	169	99	1	0.047	A3SS	Abdomen
A3SSA3SSA3SS39344	LOC112052396	198	99	2.70709e-13	0.29	A3SS	Abdomen
A3SSA3SSA3SS39347	LOC112052396	198	99	0.0161567	0.065	A3SS	Abdomen
A3SSA3SSA3SS39349	LOC112052396	198	99	0.0222159	0.064	A3SS	Abdomen
A3SSA3SSA3SS39353	LOC112052396	198	99	1	0.272	A3SS	Abdomen
A3SSA3SSA3SS39470	LOC112054349	111	99	1	0.004	A3SS	Abdomen
A3SSA3SSA3SS39476	LOC112052399	198	99	1	0	A3SS	Abdomen
A3SSA3SSA3SS39478	LOC112052399	118	99	0.170208	-0.004	A3SS	Abdomen
A3SSA3SSA3SS39483	LOC112052399	198	99	0.708494	0.026	A3SS	Abdomen
A3SSA3SSA3SS39485	LOC112052399	192	99	0.714914	0.027	A3SS	Abdomen
A3SSA3SSA3SS39486	LOC112052399	118	99	1	0.036	A3SS	Abdomen
A3SSA3SSA3SS39553	LOC112053158	128	99	1	0.001	A3SS	Abdomen
A3SSA3SSA3SS39556	LOC112053158	107	99	1	0	A3SS	Abdomen
A3SSA3SSA3SS39558	LOC112053158	126	99	1	-0.009	A3SS	Abdomen
A3SSA3SSA3SS39560	LOC112053158	118	99	1	0	A3SS	Abdomen
A3SSA3SSA3SS39628	LOC112051258	117	99	1	0	A3SS	Abdomen
A3SSA3SSA3SS39653	LOC112053495	170	99	0.261103	0.002	A3SS	Abdomen
A3SSA3SSA3SS39667	LOC112050715	110	99	1	0.012	A3SS	Abdomen
A3SSA3SSA3SS39705	LOC112053260	117	99	1	0.001	A3SS	Abdomen
A3SSA3SSA3SS39783	LOC112053291	198	99	0.412905	-0.035	A3SS	Abdomen
A3SSA3SSA3SS39875	LOC112053358	198	99	1	0.008	A3SS	Abdomen
A3SSA3SSA3SS40029	LOC112053441	120	99	1	-0.029	A3SS	Abdomen
A3SSA3SSA3SS40057	LOC112053465	198	99	1	0.067	A3SS	Abdomen
A3SSA3SSA3SS40059	LOC112053465	198	99	1	-0.003	A3SS	Abdomen
A3SSA3SSA3SS40060	LOC112053465	170	99	1	0.011	A3SS	Abdomen
A3SSA3SSA3SS40064	LOC112053465	119	99	1	0.029	A3SS	Abdomen
A3SSA3SSA3SS40065	LOC112053465	127	99	1	0.01	A3SS	Abdomen
A3SSA3SSA3SS40206	LOC112048787	198	99	1	0.001	A3SS	Abdomen
A3SSA3SSA3SS40207	LOC112048787	198	99	1	0.001	A3SS	Abdomen
A3SSA3SSA3SS40208	LOC112048787	104	99	1	-0.012	A3SS	Abdomen
A3SSA3SSA3SS40211	LOC112048787	118	99	1	0.005	A3SS	Abdomen
A3SSA3SSA3SS40283	LOC112053642	133	99	1	0.057	A3SS	Abdomen
A3SSA3SSA3SS40349	LOC112053695	150	99	1	-0.032	A3SS	Abdomen
A3SSA3SSA3SS40380	LOC112053732	107	99	1	0.019	A3SS	Abdomen
A3SSA3SSA3SS40384	LOC112053740	101	99	1	-0.013	A3SS	Abdomen
A3SSA3SSA3SS40385	LOC112053740	108	99	1	-0.008	A3SS	Abdomen
A3SSA3SSA3SS40436	LOC112054600	111	99	1	0.022	A3SS	Abdomen
A3SSA3SSA3SS40441	LOC112054600	102	99	1	0.022	A3SS	Abdomen
A3SSA3SSA3SS40536	LOC112048959	198	99	1	0.01	A3SS	Abdomen
A3SSA3SSA3SS40538	LOC112053831	122	99	1	0.006	A3SS	Abdomen
A3SSA3SSA3SS40637	LOC112047057	110	99	1	-0.008	A3SS	Abdomen
A3SSA3SSA3SS40664	LOC112053895	143	99	1	0.001	A3SS	Abdomen
A3SSA3SSA3SS40670	LOC112053895	186	99	0.111278	0.105	A3SS	Abdomen
A3SSA3SSA3SS40671	LOC112053895	198	99	0.132533	0.104	A3SS	Abdomen
A3SSA3SSA3SS40711	LOC112053895	198	99	0.954939	0.025	A3SS	Abdomen
A3SSA3SSA3SS40712	LOC112053895	198	99	1	0.022	A3SS	Abdomen
A3SSA3SSA3SS40716	LOC112053895	117	99	1	0.015	A3SS	Abdomen
A3SSA3SSA3SS40717	LOC112053895	186	99	0.178218	0.03	A3SS	Abdomen
A3SSA3SSA3SS40730	LOC112054050	105	99	1	0.001	A3SS	Abdomen
A3SSA3SSA3SS40736	LOC112053887	108	99	1	0.058	A3SS	Abdomen
A3SSA3SSA3SS40739	LOC112056683	198	99	1	-0.001	A3SS	Abdomen
A3SSA3SSA3SS40764	LOC112053914	133	99	1	-0.012	A3SS	Abdomen
A3SSA3SSA3SS40793	LOC112053951	198	99	1	0.001	A3SS	Abdomen
A3SSA3SSA3SS40810	LOC112053945	115	99	0.0783355	0.009	A3SS	Abdomen
A3SSA3SSA3SS40826	LOC112053950	108	99	1	0	A3SS	Abdomen
A3SSA3SSA3SS40842	LOC112053950	198	99	1	-0.01	A3SS	Abdomen
A3SSA3SSA3SS40847	LOC112053950	198	99	1	-0.01	A3SS	Abdomen
A3SSA3SSA3SS40851	LOC112053950	198	99	1	-0.01	A3SS	Abdomen
A3SSA3SSA3SS40854	LOC112053950	198	99	1	-0.01	A3SS	Abdomen
A3SSA3SSA3SS40856	LOC112053950	198	99	1	-0.01	A3SS	Abdomen
A3SSA3SSA3SS40857	LOC112053950	116	99	0.00105659	-0.034	A3SS	Abdomen
A3SSA3SSA3SS40858	LOC112053950	116	99	1	-0.001	A3SS	Abdomen
A3SSA3SSA3SS41096	LOC112054092	117	99	1	-0.004	A3SS	Abdomen
A3SSA3SSA3SS41132	LOC112054104	198	99	1	0.003	A3SS	Abdomen
A3SSA3SSA3SS41145	LOC112043992	117	99	1	0.001	A3SS	Abdomen
A3SSA3SSA3SS41154	LOC112050422	138	99	1	-0.001	A3SS	Abdomen
A3SSA3SSA3SS41191	LOC112048070	198	99	1	-0.005	A3SS	Abdomen
A3SSA3SSA3SS41203	LOC112054146	110	99	1	0.062	A3SS	Abdomen
A3SSA3SSA3SS41204	LOC112054146	117	99	1	-0.009	A3SS	Abdomen
A3SSA3SSA3SS41222	LOC112054187	179	99	1	-0.002	A3SS	Abdomen
A3SSA3SSA3SS41229	LOC112054180	194	99	1	-0.136	A3SS	Abdomen
A3SSA3SSA3SS41273	LOC112054191	102	99	1	0.001	A3SS	Abdomen
A3SSA3SSA3SS41274	LOC112054191	198	99	1	0	A3SS	Abdomen
A3SSA3SSA3SS41315	LOC112054217	121	99	1	-0.03	A3SS	Abdomen
A3SSA3SSA3SS41330	LOC112054217	115	99	1	0.01	A3SS	Abdomen
A3SSA3SSA3SS41397	LOC112058408	168	99	1	-0.003	A3SS	Abdomen
A3SSA3SSA3SS41398	LOC112058408	132	99	1	0.002	A3SS	Abdomen
A3SSA3SSA3SS41552	LOC112054350	126	99	1	0	A3SS	Abdomen
A3SSA3SSA3SS41565	LOC112054350	135	99	0.802666	0.02	A3SS	Abdomen
A3SSA3SSA3SS41572	LOC112054350	102	99	1	-0.006	A3SS	Abdomen
A3SSA3SSA3SS41680	LOC112049764	198	99	1	0.001	A3SS	Abdomen
A3SSA3SSA3SS41681	LOC112049764	198	99	1	0.001	A3SS	Abdomen
A5SSA5SSA5SS1	LOC112057430	114	99	1	0.069	A5SS	Abdomen
A5SSA5SSA5SS2	LOC112057214	105	99	1	0.015	A5SS	Abdomen
A5SSA5SSA5SS3	LOC112056691	128	99	1	-0.066	A5SS	Abdomen
A5SSA5SSA5SS7	LOC112056122	198	99	1	-0.029	A5SS	Abdomen
A5SSA5SSA5SS8	LOC112056039	110	99	8.57517e-05	0.019	A5SS	Abdomen
A5SSA5SSA5SS9	LOC112056039	114	99	1	0.026	A5SS	Abdomen
A5SSA5SSA5SS10	LOC112056039	103	99	1	-0.079	A5SS	Abdomen
A5SSA5SSA5SS43	LOC112055831	158	99	1	-0.03	A5SS	Abdomen
A5SSA5SSA5SS44	LOC112055831	169	99	1	0.103	A5SS	Abdomen
A5SSA5SSA5SS45	LOC112055831	110	99	1	0.218	A5SS	Abdomen
A5SSA5SSA5SS46	LOC112055679	113	99	4.17581e-08	0.034	A5SS	Abdomen
A5SSA5SSA5SS52	LOC112055532	103	99	1	-0.017	A5SS	Abdomen
A5SSA5SSA5SS53	LOC112055522	103	99	1	-0.01	A5SS	Abdomen
A5SSA5SSA5SS54	LOC112055523	104	99	0	-0.183	A5SS	Abdomen
A5SSA5SSA5SS56	LOC112055344	117	99	1	0.016	A5SS	Abdomen
[truncated: 28,290 more rows]
