# Supplementary material for: Alternative splicing in seasonal plasticity and the potential for adaptation to environmental change
Source: Nat Commun. 2022 Feb 8;13:755. doi: 10.1038/s41467-022-28306-8 (PMC8825856; doi:10.1038/s41467-022-28306-8)
Supplement: Supplementary file 10 — Source Data [file 41467_2022_28306_MOESM10_ESM.zip]

Archive with 62 entries (60 files):
- SourceData_B_anynana_AS/
- __MACOSX/._SourceData_B_anynana_AS
- SourceData_B_anynana_AS/.Rhistory
- __MACOSX/SourceData_B_anynana_AS/._.Rhistory
- SourceData_B_anynana_AS/B_anynana_AS_NatCommR1_additionalfigs.Rmd
- __MACOSX/SourceData_B_anynana_AS/._B_anynana_AS_NatCommR1_additionalfigs.Rmd
- SourceData_B_anynana_AS/Data_in/
- __MACOSX/SourceData_B_anynana_AS/._Data_in
- SourceData_B_anynana_AS/.DS_Store
- __MACOSX/SourceData_B_anynana_AS/._.DS_Store
- SourceData_B_anynana_AS/.RData
- __MACOSX/SourceData_B_anynana_AS/._.RData
- SourceData_B_anynana_AS/B_anynana_AS.Rmd
- __MACOSX/SourceData_B_anynana_AS/._B_anynana_AS.Rmd
- SourceData_B_anynana_AS/Data_in/edgeR_DS_family_logFC_thorax.tsv
- __MACOSX/SourceData_B_anynana_AS/Data_in/._edgeR_DS_family_logFC_thorax.tsv
- SourceData_B_anynana_AS/Data_in/edgeR_DE_qlfMultiexonGenes_thorax_interaction.tsv
- __MACOSX/SourceData_B_anynana_AS/Data_in/._edgeR_DE_qlfMultiexonGenes_thorax_interaction.tsv
- SourceData_B_anynana_AS/Data_in/edgeR_DS_th_allgenes.tsv
- __MACOSX/SourceData_B_anynana_AS/Data_in/._edgeR_DS_th_allgenes.tsv
- SourceData_B_anynana_AS/Data_in/.DS_Store
- __MACOSX/SourceData_B_anynana_AS/Data_in/._.DS_Store
- SourceData_B_anynana_AS/Data_in/edgeR_DE_qlfMultiexonGenes_abdomen_family.tsv
- __MACOSX/SourceData_B_anynana_AS/Data_in/._edgeR_DE_qlfMultiexonGenes_abdomen_family.tsv
- SourceData_B_anynana_AS/Data_in/gsea_BPEuler_plots.Rdata
- __MACOSX/SourceData_B_anynana_AS/Data_in/._gsea_BPEuler_plots.Rdata
- SourceData_B_anynana_AS/Data_in/edgeR_DE_qlfMultiexonGenes_thorax_family.tsv
- __MACOSX/SourceData_B_anynana_AS/Data_in/._edgeR_DE_qlfMultiexonGenes_thorax_family.tsv
- SourceData_B_anynana_AS/Data_in/edgeR_DS_family_logFC_abdomen.tsv
- __MACOSX/SourceData_B_anynana_AS/Data_in/._edgeR_DS_family_logFC_abdomen.tsv
- SourceData_B_anynana_AS/Data_in/edgeR_DE_simesDataframe_all_thorax.tsv
- __MACOSX/SourceData_B_anynana_AS/Data_in/._edgeR_DE_simesDataframe_all_thorax.tsv
- SourceData_B_anynana_AS/Data_in/edgeR_DE_qlfMultiexonGenes_abdomen_interaction.tsv
- __MACOSX/SourceData_B_anynana_AS/Data_in/._edgeR_DE_qlfMultiexonGenes_abdomen_interaction.tsv
- SourceData_B_anynana_AS/Data_in/Bany_Paeg_omega.tsv
- __MACOSX/SourceData_B_anynana_AS/Data_in/._Bany_Paeg_omega.tsv
- SourceData_B_anynana_AS/Data_in/angsd_thetas_genes_CDS.txt
- __MACOSX/SourceData_B_anynana_AS/Data_in/._angsd_thetas_genes_CDS.txt
- SourceData_B_anynana_AS/Data_in/edgeR_DE_qlfMultiexonGenes_abdomen_season.tsv
- __MACOSX/SourceData_B_anynana_AS/Data_in/._edgeR_DE_qlfMultiexonGenes_abdomen_season.tsv
- SourceData_B_anynana_AS/Data_in/edgeR_DE_qlfMultiexonGenes_thorax_season.tsv
- __MACOSX/SourceData_B_anynana_AS/Data_in/._edgeR_DE_qlfMultiexonGenes_thorax_season.tsv
- SourceData_B_anynana_AS/Data_in/rMATS_filt3ind_TH_DRY_vs_TH_WET.Rdata
- __MACOSX/SourceData_B_anynana_AS/Data_in/._rMATS_filt3ind_TH_DRY_vs_TH_WET.Rdata
- SourceData_B_anynana_AS/Data_in/edgeR_DS_ab_allgenes.tsv
- __MACOSX/SourceData_B_anynana_AS/Data_in/._edgeR_DS_ab_allgenes.tsv
- SourceData_B_anynana_AS/Data_in/edgeR_DS_season_logFC_abdomen.tsv
- __MACOSX/SourceData_B_anynana_AS/Data_in/._edgeR_DS_season_logFC_abdomen.tsv
- SourceData_B_anynana_AS/Data_in/edgeR_DS_simesDataframe_all_abdomen.tsv
- __MACOSX/SourceData_B_anynana_AS/Data_in/._edgeR_DS_simesDataframe_all_abdomen.tsv
- SourceData_B_anynana_AS/Data_in/edgeR_DS_SxF_logFC_thorax.tsv
- __MACOSX/SourceData_B_anynana_AS/Data_in/._edgeR_DS_SxF_logFC_thorax.tsv
- SourceData_B_anynana_AS/Data_in/edgeR_DS_season_logFC_thorax.tsv
- __MACOSX/SourceData_B_anynana_AS/Data_in/._edgeR_DS_season_logFC_thorax.tsv
- SourceData_B_anynana_AS/Data_in/edgeR_DE_simesDataframe_all_abdomen.tsv
- __MACOSX/SourceData_B_anynana_AS/Data_in/._edgeR_DE_simesDataframe_all_abdomen.tsv
- SourceData_B_anynana_AS/Data_in/edgeR_DS_simesDataframe_all_thorax.tsv
- __MACOSX/SourceData_B_anynana_AS/Data_in/._edgeR_DS_simesDataframe_all_thorax.tsv
- SourceData_B_anynana_AS/Data_in/rMATS_filt3ind_AB_DRY_vs_AB_WET.Rdata
- __MACOSX/SourceData_B_anynana_AS/Data_in/._rMATS_filt3ind_AB_DRY_vs_AB_WET.Rdata
- SourceData_B_anynana_AS/Data_in/edgeR_DS_SxF_logFC_abdomen.tsv
- __MACOSX/SourceData_B_anynana_AS/Data_in/._edgeR_DS_SxF_logFC_abdomen.tsv
