# Supplementary material for: Alternative splicing in seasonal plasticity and the potential for adaptation to environmental change
Source: Nat Commun. 2022 Feb 8;13:755. doi: 10.1038/s41467-022-28306-8 (PMC8825856; doi:10.1038/s41467-022-28306-8)
Supplement: Supplementary file 10 — Source Data [file 41467_2022_28306_MOESM10_ESM.zip › SourceData_B_anynana_AS/B_anynana_AS_NatCommR1_additionalfigs.Rmd]

---
title: "B_anynana_AS_NatCommR1_additionalfigs"
author: "Rachel Steward"
date: "9/13/2021"
output: html_document
---
 This document includes code for visualizations and analyses of event-based differential splicing and whole gene differential expression analyses. 
 
```{r setup, include=TRUE, message=FALSE}
## install required packages ##
list.of.packages <- c("tidyverse", 
                      "ggpubr",
                      "ggbeeswarm",
                      "rstan",
                      "brms",
                      "DescTools", 
                      "rstatix",
                      "ggsci",
                      "ComplexHeatmap")
new.packages <- list.of.packages[!(list.of.packages %in% installed.packages()[,"Package"])]
new.packages
if(length(new.packages)) install.packages(new.packages)

library(tidyverse)
library(ggpubr)
library(ggbeeswarm)
library(brms)

#set color palettes
mypal<- ggsci::pal_nejm()(8)
mypal1<- c("#0072B5","#BC3C29")
mypal2<- adjustcolor(c("#7876B1","#0072B5","#BC3C29", "white"), alpha.f = 0.75)
mypal3 <- adjustcolor(mypal, alpha = 0.75)
```

## Nucleotide diversity and divergence overview
Nucleotide divergence (omega) was calcuated between Bicyclus anynana (published genome, NCBI, PRJNA376691) and Pararge aegeria (published genome, NCBI, PRJEB28004) for 9,306 orthologs. 
Nucleotide diversity (pi) was calculated for 14,402 genes using 5 wild individuals. 


```{r, include = FALSE, message=FALSE}

theta <- read_table2("Data_in/angsd_thetas_genes_CDS.txt") %>% 
  rename(GeneID = locus) %>% select(GeneID, thetaW_rel, pi_rel) %>% 
  mutate(pi_rel = as.numeric(pi_rel),
         thetaW_rel = as.numeric(thetaW_rel))
omega <- read_tsv("Data_in/Bany_Paeg_omega.tsv", col_names = c("GeneID", "omega")) %>%   mutate(omega = as.numeric(omega))


pi_rel_dens <- ggplot(theta, aes(x = pi_rel)) +
  geom_histogram( bins = 50) +
  labs(x = expression(pi), y = "Genes") +
  geom_rug(size = 0.25) +
   # xlim(-0.001, 0.056) +
  theme_bw(base_size = 10) 

omega_rel_dens <- ggplot(omega, aes(x = sqrt(omega))) +
  geom_histogram( bins = 50) +
  geom_rug(size = 0.25) +
  labs(x = expression(sqrt(omega)), y = "Genes") +
  theme_bw(base_size = 10) 
```

```{r fig.cap = "Nucleotide divergence (omega, square-root transformed) and diversity (pi)."}
omega_pi_panel <- ggarrange(omega_rel_dens, pi_rel_dens, ncol= 2, align = "hv")
omega_pi_panel
ggsave(omega_pi_panel, file = "Figures/omega_pi_density_plots.pdf", width = 5, height = 2.5)
rm(omega_pi_panel)
```

## edgeR differential splicing and expression comparison

Genes were identified as differentially spliced using the diffSpliceDGE function (Simes method) in edgeR and using the rMATS-turbo pipeine. Both methods are limited to pairwise comparisons. To identify genes that were DS among families and in the SxF interaction, we determined which genes were significantly DS (per DiffSpliceDGE) or contained at least one significant DS event (per rMATS) in at least one pairwise contrast. Here we expand the dataframe to include all multiexonic genes that were analysed in edgeR. 

As omega and pi values were not calculated for all genes, we checked to see for what proportion of our DS and DE genes we did not have nucleotide divergence and diversity data. 

```{r , message = FALSE, echo=FALSE}
library(knitr)

## Abdomen
DS_ab_allgenes <- read_tsv("Data_in/edgeR_DS_ab_allgenes.tsv")
edgeR_DS_ab <- full_join(read_tsv("Data_in/edgeR_DS_simesDataframe_all_abdomen.tsv"),DS_ab_allgenes) %>% 
  left_join(theta) %>% 
  left_join(omega) %>% 
  mutate(across(.cols = c(S_nsig, F_nsig, SxF_nsig), ~replace_na(.,0)),
         across(.cols = c(S_FDR, F_minFDR, SxF_minFDR), ~replace_na(.,1)), 
         DS_S = factor(if_else(S_nsig>0,1, 0)), 
         DS_F = factor(if_else(F_nsig>0,1, 0)), 
         DS_SxF = factor(if_else(SxF_nsig>0,1, 0)))

DE_ab <- left_join(read_tsv("Data_in/edgeR_DE_simesDataframe_all_abdomen.tsv"),theta) %>% 
  left_join(omega) %>% 
  mutate(across(.cols = c(DE_fdr_S_abdomen, DE_fdr_F_abdomen, DE_fdr_I_abdomen), ~replace_na(.,1)),
         DE_S = factor(if_else(DE_fdr_S_abdomen<0.05,1, 0)),  
         DE_F = factor(if_else(DE_fdr_F_abdomen<0.05,1, 0)), 
         DE_SxF = factor(if_else(DE_fdr_I_abdomen<0.05,1, 0)))

## DS thorax
DS_th_allgenes <- read_tsv("Data_in/edgeR_DS_th_allgenes.tsv")
edgeR_DS_th <- full_join(read_tsv("Data_in/edgeR_DS_simesDataframe_all_thorax.tsv"),DS_th_allgenes) %>% 
  left_join(theta) %>% 
  left_join(omega) %>% 
  mutate(across(.cols = c(S_nsig, F_nsig, SxF_nsig), ~replace_na(.,0)),
         across(.cols = c(S_FDR, F_minFDR, SxF_minFDR), ~replace_na(.,1)), 
         DS_S = factor(if_else(S_nsig>0,1, 0)), 
         DS_F = factor(if_else(F_nsig>0,1, 0)), 
         DS_SxF = factor(if_else(SxF_nsig>0,1, 0)))

## DE thorax

DE_th <- left_join(read_tsv("Data_in/edgeR_DE_simesDataframe_all_thorax.tsv"),theta) %>% 
  left_join(omega) %>% 
  mutate(across(.cols = c(DE_fdr_S_thorax, DE_fdr_F_thorax, DE_fdr_I_thorax), ~replace_na(.,1)),
         DE_S = factor(if_else(DE_fdr_S_thorax<0.05,1, 0)),  
         DE_F = factor(if_else(DE_fdr_F_thorax<0.05,1, 0)), 
         DE_SxF = factor(if_else(DE_fdr_I_thorax<0.05,1, 0)))
``` 

# Event-based splicing between seasons: DS genes
```{r, warning=FALSE, message = FALSE, echo = FALSE}
# mypal<- ggsci::pal_nejm()(8)
# mypal3<- adjustcolor(c("black",  mypal), alpha.f = 0.75)
 
events <- c("A3SS", "A5SS", "SE", "IR", "MXE")
load("Data_in/rMATS_filt3ind_AB_DRY_vs_AB_WET.Rdata")
load("Data_in/rMATS_filt3ind_TH_DRY_vs_TH_WET.Rdata")

#### Abdomen S DF ####
rMATS_DS_ab_S <- data.frame()
for (i in 1:length(rMATS_filt3ind_AB_DRY_vs_AB_WET)) {
  temp <- rMATS_filt3ind_AB_DRY_vs_AB_WET[[i]] %>% select(ID, geneSymbol, IncFormLen, SkipFormLen, FDR, IncLevelDifference, event, comp)
  rMATS_DS_ab_S <- rbind(rMATS_DS_ab_S, temp)
}
rm(rMATS_filt3ind_AB_DRY_vs_AB_WET)

rMATS_DS_ab_S$event <- factor(rMATS_DS_ab_S$event, levels = events)
rMATS_DS_ab_S <- rMATS_DS_ab_S %>% rename(GeneID=geneSymbol) 


rMATS_DS_ab_S_splice_summary <- rMATS_DS_ab_S %>% group_by(event) %>%
  summarize(n_spl_events = n(),
            genes = length(unique(GeneID)),
            spl_event_per_gene = n_spl_events/genes,
            n_sig_spl_events = sum(as.numeric(FDR) < 0.05 & abs(IncLevelDifference) > 0.05)) %>% ungroup %>%
  mutate(total_spl_events = sum(n_spl_events) ,
         total_sig_spl_events = sum(n_sig_spl_events),
         expected_spl_events = (n_spl_events/total_spl_events)*total_sig_spl_events,
         event = factor(event, levels = c("A3SS", "A5SS", "SE", "IR", "MXE")))

# load DS_ab_allgenes from nucleotideUpset.R
rMATS_DS_ab_S_summ <- rMATS_DS_ab_S %>%  group_by(GeneID,event) %>% 
  summarize(all_events = n(), 
            all_sig_events = sum(FDR < 0.05 & abs(IncLevelDifference) > 0.05, na.rm = T), 
            sig_DS_event = if_else(all_sig_events > 0, "DS", "NS")) %>% 
  full_join(data.frame(unique(na.omit(DS_ab_allgenes))))%>% 
  mutate(tissue = "Abdomen") 
rMATS_DS_ab_S_summ$event <- factor(rMATS_DS_ab_S_summ$event, levels =c(levels(rMATS_DS_ab_S_summ$event), "None"))
no_events_ab <- rMATS_DS_ab_S_summ$GeneID[is.na(rMATS_DS_ab_S_summ$event)]
rMATS_DS_ab_S_summ$event[is.na(rMATS_DS_ab_S_summ$event)]<- "None"

rMATS_DS_ab_S_summ$all_events[rMATS_DS_ab_S_summ$event == "None"] <- 0
rMATS_DS_ab_S_summ$all_sig_events[rMATS_DS_ab_S_summ$event == "None"] <- 0
rMATS_DS_ab_S_summ$sig_DS_event[rMATS_DS_ab_S_summ$event == "None"] <- "None"

rMATS_DS_ab_S_summ2 <- rMATS_DS_ab_S_summ %>%  group_by(GeneID, tissue) %>% 
  summarize(total = sum(all_events), 
            total_sig = sum(all_sig_events), 
            sig_DS =if_else(total_sig > 0,"DS", if_else(total > 0, "NS", "None")))


 #### Thorax S DF ####
rMATS_DS_th_S <- data.frame()
for (i in 1:length(rMATS_filt3ind_TH_DRY_vs_TH_WET)) {
  temp <- rMATS_filt3ind_TH_DRY_vs_TH_WET[[i]] %>% select(ID, geneSymbol, IncFormLen, SkipFormLen, FDR, IncLevelDifference, event, comp)
  rMATS_DS_th_S <- rbind(rMATS_DS_th_S, temp)
}
rm(rMATS_filt3ind_TH_DRY_vs_TH_WET)

rMATS_DS_th_S$event <- factor(rMATS_DS_th_S$event, levels = events)
rMATS_DS_th_S <- rMATS_DS_th_S %>% rename(GeneID=geneSymbol) 

rMATS_DS_th_S$event <- factor(rMATS_DS_th_S$event, levels = events)

rMATS_DS_th_S_summ <- rMATS_DS_th_S %>% group_by(GeneID,event) %>% 
  summarize(all_events = n(), 
            all_sig_events = sum(FDR < 0.05 & abs(IncLevelDifference)>0.05, na.rm = T), 
            sig_DS_event = if_else(all_sig_events > 0, "DS", "NS")) %>% 
  full_join(data.frame(unique(na.omit(DS_th_allgenes))))%>% 
  mutate(tissue = "Thorax") 
rMATS_DS_th_S_summ$event <- factor(rMATS_DS_th_S_summ$event, levels =c(levels(rMATS_DS_th_S_summ$event), "None"))
no_events_th <- rMATS_DS_th_S_summ$GeneID[is.na(rMATS_DS_th_S_summ$event)]
rMATS_DS_th_S_summ$event[is.na(rMATS_DS_th_S_summ$event)]<- "None"

rMATS_DS_th_S_summ$all_events[rMATS_DS_th_S_summ$event == "None"] <- 0
rMATS_DS_th_S_summ$all_sig_events[rMATS_DS_th_S_summ$event == "None"] <- 0
rMATS_DS_th_S_summ$sig_DS_event[rMATS_DS_th_S_summ$event == "None"] <- "None"

rMATS_DS_th_S_summ2 <- rMATS_DS_th_S_summ %>%  group_by(GeneID, tissue) %>% 
  summarize(total = sum(all_events), 
            total_sig = sum(all_sig_events), 
            sig_DS =if_else(total_sig > 0,"DS", if_else(total > 0, "NS", "None"))) 


#####
rMATS_DS_summ_S <- rbind(rMATS_DS_ab_S_summ, rMATS_DS_th_S_summ) %>% 
  left_join(theta) %>% 
  left_join(omega) %>% 
  mutate(sig_DS_event = factor(sig_DS_event, levels = c("None", "NS", "DS")))

summary(rMATS_DS_summ_S)

fish.tests <- rMATS_DS_summ_S %>%  
  group_by(tissue, event) %>% 
  summarise(n_genes = length(unique(GeneID)),
            n_all = sum(all_events),
            n_sig = sum(all_sig_events)) %>% 
  group_by(tissue) %>%
  mutate(sum_events = sum(n_all),
         sum_sig_events = sum(n_sig)) %>% 
  group_by(tissue, event) %>%  
  mutate(exp_sig = round(sum_sig_events*(n_all/sum_events), 0),
         fish.exact =  (rstatix::fisher_test(as.table(rbind(c(n_sig, n_all-n_sig), c(exp_sig, n_all-exp_sig)))))$p, 
         fish.adj = p.adjust(fish.exact, n = 5, method = "BH"))
fish.tests$fish.exact
knitr::kable(fish.tests)
rm(fish.tests)

rMATS_DS_summ_S2 <- rbind(rMATS_DS_ab_S_summ2, rMATS_DS_th_S_summ2) %>% 
  left_join(theta) %>% 
  left_join(omega) %>% 
  mutate(sig_DS = factor(sig_DS, levels = c("None", "NS", "DS")))

events <- c("A3SS","A5SS", "SE", "IR","MXE") 

rMATS_DS_summ_S3 <- rMATS_DS_summ_S %>%  
  select(GeneID, tissue, event, sig_DS_event, pi_rel, omega) %>%
  spread (key = "event", value = sig_DS_event) %>% 
  ungroup() %>% 
  rowwise(GeneID) %>% 
  mutate(is_DS = sum(c(A3SS == "DS", A5SS == "DS", SE == "DS", IR == "DS", MXE == "DS"), na.rm = T ),
         is_NS = sum(c(A3SS == "NS", A5SS == "NS", SE == "NS", IR == "NS", MXE == "NS"), na.rm = T )) %>% 
  filter((is_DS == 1 | is_NS == 1 | None == "None")) %>% 
  filter((is_DS + is_NS <= 1)) %>% 
  select(c(1:10)) %>% 
  gather (-c(GeneID, tissue,  pi_rel, omega), key = event, value = sig_DS_event) %>% 
  mutate(event = factor(event, levels = c(events, "None"))) %>% 
  na.omit() 


rMATS_DS_summ_S2 <- rMATS_DS_summ_S2 %>% mutate(sig_DS = factor(sig_DS, levels = c("None", "NS", "DS")))
rMATS_DS_summ_S3 <- rMATS_DS_summ_S3 %>% mutate(sig_DS_event = factor(sig_DS_event, levels = c("None", "NS", "DS")))
```
```{r, warning=FALSE, message = FALSE, fig.cap= "Differentially spliced events in the abdomen. Dark gray bars represent all events. Filled bars represent signficant events. A3SS = alternative 3' splicing, A5SS = alternative 5' splicing, SE = skipped exon, IR == intron retention, MXE = mutually exclusive exons."}
library(ggforce)
ab_S_splice_type <- ggplot() +
  geom_bar(data = rMATS_DS_ab_S, aes(x = event), color = "black", fill = "darkgray")+
  geom_bar(data = rMATS_DS_ab_S[rMATS_DS_ab_S$FDR<0.05& abs(rMATS_DS_ab_S$IncLevelDifference) > 0.05,], aes(x = event, fill = event), alpha = 0.75)+
  scale_fill_manual(values = mypal[1:5], guide = "none") +
    scale_x_discrete(breaks = events, limits = events)+
  labs( x= "Splice type", y = "Number of splice events") +
  theme_bw(base_size = 12) +
  facet_zoom(ylim = c(0, 800), horizontal = FALSE, zoom.size = 1)
```

```{r, warning=FALSE, message = FALSE, fig.cap= "Differentially spliced events in the thorax. Dark gray bars represent all alternatively spliced events. Filled bars represent signficantly differentially spliced events. A3SS = alternative 3' splicing, A5SS = alternative 5' splicing, SE = skipped exon, IR == intron retention, MXE = mutually exclusive exons."}
library(ggforce)
th_S_splice_type<-ggplot() +
  geom_bar(data = rMATS_DS_th_S, aes(x = event), color = "black", fill = "darkgray")+
  geom_bar(data = rMATS_DS_th_S[rMATS_DS_th_S$FDR<0.05 & abs(rMATS_DS_th_S$IncLevelDifference) > 0.05,], aes(x = event, fill = event), alpha = 0.75)+
  scale_fill_manual(values = mypal[1:5], guide = "none") +
  scale_x_discrete(breaks = events, limits = events)+
  labs( x= "Splice type", y = "Number of splice events") +
  theme_bw(base_size = 12) +
  facet_zoom(ylim = c(0, 800), horizontal = FALSE, zoom.size = 1)
```

```{r warning=FALSE, message = FALSE}
dir.list <- c('21_vs_29','21_vs_30','21_vs_37','21_vs_53','21_vs_60','21_vs_63',
              '29_vs_30','29_vs_37','29_vs_53','29_vs_60','29_vs_63',
              '30_vs_37','30_vs_53','30_vs_60','30_vs_63',
              '37_vs_53','37_vs_60','37_vs_63',
              '53_vs_60','53_vs_63',
              '60_vs_63'
)

 #### Abdomen F DS ####

rMATS_DS_ab_F <- data.frame(comp= paste0("rMATS_AB_",dir.list))
for (x in 1:length(dir.list)) {
  dir <- dir.list[x]
 all_splice_events_filt3 <- read_tsv(paste0("Data_in/rMATS_sample_threshold_3_rMATS_AB_",dir,"_all_events.tsv"),col_names = TRUE) %>% mutate(GeneID = gsub("gene-", "", GeneID))
  rMATS_DS_ab_F <- full_join(all_splice_events_filt3, rMATS_DS_ab_F) 
  rm(all_splice_events_filt3)
}

rMATS_DS_ab_F$event <- factor(rMATS_DS_ab_F$event, levels = events)

rMATS_DS_ab_F_splice_summary <- rMATS_DS_ab_F %>% group_by(comp,event) %>%
  summarize(n_spl_events = n(),
            genes = length(unique(GeneID)),
            spl_event_per_gene = n_spl_events/genes,
            n_sig_spl_events = sum(as.numeric(FDR) < 0.05 & abs(IncLevelDifference) > 0.05)) %>% na.omit() %>% 
  ungroup() %>% group_by(comp) %>%
  mutate(total_spl_events = sum(n_spl_events) ,
         total_sig_spl_events = sum(n_sig_spl_events,na.rm = T),
         expected_spl_events = (n_spl_events/total_spl_events)*total_sig_spl_events,
         event = factor(event, levels =events)) %>% 
  na.omit() %>% unique()

rMATS_DS_ab_F_summ <- rMATS_DS_ab_F %>%  group_by(comp,GeneID,event) %>%
  summarize(all_events = n(),
            all_sig_events = sum(FDR < 0.05 & abs(IncLevelDifference) > 0.05, na.rm = T),
            sig_DS_event = if_else(all_sig_events > 0, "DS", "NS")) %>% na.omit()

rMATS_DS_ab_F_summ2 <- rMATS_DS_ab_F_summ %>%  group_by(comp, GeneID) %>%
  summarize(total = sum(all_events),
            total_sig = sum(all_sig_events),
            sig_DS =if_else(total_sig > 0,"DS", if_else(total > 0, "NS", "None"))) %>% na.omit()


for ( i in 1:(5*21)) {
  rMATS_DS_ab_F_splice_summary$fish.exact[i]  <- 
    (rstatix::fisher_test(
      as.table(rbind(c(rMATS_DS_ab_F_splice_summary$n_sig_spl_events[i], abs(rMATS_DS_ab_F_splice_summary$n_spl_events[i]-rMATS_DS_ab_F_splice_summary$n_sig_spl_events[i])), 
                     c(round(rMATS_DS_ab_F_splice_summary$expected_spl_events[i],digits = 0), rMATS_DS_ab_F_splice_summary$n_spl_events[i]-round(rMATS_DS_ab_F_splice_summary$expected_spl_events[i],digits = 0))))))$p
  rMATS_DS_ab_F_splice_summary$fish.exact.adj[i] <-p.adjust(rMATS_DS_ab_F_splice_summary$fish.exact[i], method = "BH", n = 5)
i}

rMATS_DS_ab_F_dsOnly <- rMATS_DS_ab_F_summ %>%
  select(GeneID, event, sig_DS_event) %>%
  spread (key = "event", value = sig_DS_event) %>%
  ungroup() %>%
  rowwise(GeneID) %>%
  mutate(is_DS = sum(c(A3SS == "DS", A5SS == "DS", SE == "DS", IR == "DS", MXE == "DS"), na.rm = T ),
         is_NS = sum(c(A3SS == "NS", A5SS == "NS", SE == "NS", IR == "NS", MXE == "NS"), na.rm = T )) %>% 
  filter(is_DS >0)
 write_tsv(rMATS_DS_ab_F_dsOnly,"Data_out/rmats_family_summ_dsOnly_genes_ab.tsv")

 
rMATS_DS_ab_F_all_DS <- rMATS_DS_ab_F_summ2 %>% 
  filter(sig_DS == "DS") %>% 
  select(GeneID,comp,sig_DS) %>% 
  mutate(comp = gsub("G_", "", comp), sig_DS = 1) %>% 
  pivot_wider(names_from = comp, values_from = sig_DS) %>%
  mutate(across(where(is_double), ~if_else(is.na(.), 0,1)))
write_tsv(rMATS_DS_ab_F_all_DS, "Data_out/rMATS_family_filt3_DS_genes_ab.tsv")

#### Thorax F DF ####
rMATS_DS_th_F <- data.frame(comp= paste0("rMATS_TH_",dir.list))
for (x in 1:length(dir.list)) {
  dir <- dir.list[x]
 all_splice_events_filt3 <- read_tsv(paste0("Data_in/rMATS_sample_threshold_3_rMATS_TH_",dir,"_all_events.tsv"),col_names = TRUE) %>% mutate(GeneID = gsub("gene-", "", GeneID))
  rMATS_DS_th_F <- full_join(all_splice_events_filt3, rMATS_DS_th_F) 
  rm(all_splice_events_filt3)
}

rMATS_DS_th_F$event <- factor(rMATS_DS_th_F$event, levels = events)

rMATS_DS_th_F_splice_summary <- rMATS_DS_th_F %>% group_by(comp,event) %>%
  summarize(n_spl_events = n(),
            genes = length(unique(GeneID)),
            spl_event_per_gene = n_spl_events/genes,
            n_sig_spl_events = sum(as.numeric(FDR) < 0.05 & abs(IncLevelDifference) > 0.05)) %>% na.omit() %>% 
  ungroup() %>% group_by(comp) %>%
  mutate(total_spl_events = sum(n_spl_events) ,
         total_sig_spl_events = sum(n_sig_spl_events,na.rm = T),
         expected_spl_events = (n_spl_events/total_spl_events)*total_sig_spl_events,
         event = factor(event, levels =events)) %>% 
  na.omit()

rMATS_DS_th_F_summ <- rMATS_DS_th_F %>%  group_by(comp,GeneID,event) %>%
  summarize(all_events = n(),
            all_sig_events = sum(FDR < 0.05 & abs(IncLevelDifference) > 0.05, na.rm = T),
            sig_DS_event = if_else(all_sig_events > 0, "DS", "NS")) %>% na.omit()

rMATS_DS_th_F_summ2 <- rMATS_DS_th_F_summ %>%  group_by(comp, GeneID) %>%
  summarize(total = sum(all_events),
            total_sig = sum(all_sig_events),
            sig_DS =if_else(total_sig > 0,"DS", if_else(total > 0, "NS", "None"))) %>% na.omit()


for ( i in 1:(5*21)) {
  rMATS_DS_th_F_splice_summary$fish.exact[i]  <- (rstatix::fisher_test(
    as.table(rbind(c(rMATS_DS_th_F_splice_summary$n_sig_spl_events[i], rMATS_DS_th_F_splice_summary$n_spl_events[i]-rMATS_DS_th_F_splice_summary$n_sig_spl_events[i]), 
                   c(round(rMATS_DS_th_F_splice_summary$expected_spl_events[i],digits = 0), rMATS_DS_th_F_splice_summary$n_spl_events[i]-round(rMATS_DS_th_F_splice_summary$expected_spl_events[i],digits = 0))))))$p
  rMATS_DS_th_F_splice_summary$fish.exact.adj[i] <-p.adjust(rMATS_DS_th_F_splice_summary$fish.exact[i], method = "BH", n = 5)
}

rMATS_DS_th_F_dsOnly <- rMATS_DS_th_F_summ %>%
  select(GeneID, event, sig_DS_event) %>%
  spread (key = "event", value = sig_DS_event) %>%
  ungroup() %>%
  rowwise(GeneID) %>%
  mutate(is_DS = sum(c(A3SS == "DS", A5SS == "DS", SE == "DS", IR == "DS", MXE == "DS"), na.rm = T ),
         is_NS = sum(c(A3SS == "NS", A5SS == "NS", SE == "NS", IR == "NS", MXE == "NS"), na.rm = T )) %>% 
  filter(is_DS >0)
 write_tsv(rMATS_DS_th_F_dsOnly,"Data_out/rmats_family_summ_dsOnly_genes_th.tsv")

 
rMATS_DS_th_F_all_DS <- rMATS_DS_th_F_summ2 %>% 
  filter(sig_DS == "DS") %>% 
  select(GeneID,comp,sig_DS) %>% 
  mutate(comp = gsub("G_", "", comp), sig_DS = 1) %>% 
  pivot_wider(names_from = comp, values_from = sig_DS) %>%
  mutate(across(where(is_double), ~if_else(is.na(.), 0,1)))
write_tsv(rMATS_DS_th_F_all_DS, "Data_out/rMATS_family_filt3_DS_genes_th.tsv")
 
```
```{r} 
knitr::kable(rMATS_DS_ab_F_splice_summary)
knitr::kable(rMATS_DS_th_F_splice_summary)
```

```{r}
rMATS_DS_ab <-DS_ab_allgenes %>% 
  full_join(rMATS_DS_ab_F_all_DS %>% rowwise() %>% mutate(DS_F = sum(c_across(starts_with("rMATS")))) %>% select(GeneID, DS_F)) %>%
  full_join(rMATS_DS_summ_S2 %>% filter(tissue == "Abdomen") %>% mutate(DS_S = if_else(sig_DS == "DS", 1, 0), DS_SxF = 0) %>% select(GeneID, DS_S,DS_SxF, omega, thetaW_rel, pi_rel)) %>% unique() %>% mutate(DS_F = if_else(DS_F >=1, 1, 0), across(.cols = c(DS_S, DS_F), ~replace_na(.,0)))

rMATS_DS_th <-DS_th_allgenes %>% 
  full_join(rMATS_DS_th_F_all_DS %>% rowwise() %>% mutate(DS_F = sum(c_across(starts_with("rMATS")))) %>% select(GeneID, DS_F)) %>%
  full_join(rMATS_DS_summ_S2 %>% filter(tissue == "Thorax") %>% mutate(DS_S = if_else(sig_DS == "DS", 1, 0), DS_SxF = 0) %>% select(GeneID, DS_S,DS_SxF, omega, thetaW_rel, pi_rel)) %>% unique() %>% mutate(DS_F = if_else(DS_F >=1, 1, 0), across(.cols = c(DS_S, DS_F), ~replace_na(.,0)))
```

```{r, warning=FALSE, message = FALSE, echo = FALSE}
edgeR_DS_ab_long <- gather(select(edgeR_DS_ab, GeneID, omega, thetaW_rel, pi_rel, DS_S, DS_F, DS_SxF), -c(GeneID, omega, thetaW_rel, pi_rel), key = "effect", value = "DSorDE") %>% mutate(DF = "edgeR_DS_ab")
rMATS_DS_ab_long <- gather(select(rMATS_DS_ab, GeneID, omega, thetaW_rel, pi_rel, DS_S, DS_F, DS_SxF), -c(GeneID, omega, thetaW_rel, pi_rel), key = "effect", value = "DSorDE") %>% mutate(DF = "rMATS_DS_ab")
DE_ab_long <- gather(select(DE_ab, GeneID, omega, thetaW_rel, pi_rel, DE_S, DE_F, DE_SxF), -c(GeneID, omega, thetaW_rel, pi_rel), key = "effect", value = "DSorDE") %>% mutate(DF = "DE_ab")
edgeR_DS_th_long <- gather(select(edgeR_DS_th, GeneID, omega, thetaW_rel, pi_rel,DS_S, DS_F, DS_SxF), -c(GeneID, omega, thetaW_rel, pi_rel), key = "effect", value = "DSorDE") %>% mutate(DF = "edgeR_DS_th")
rMATS_DS_th_long <- gather(select(rMATS_DS_th, GeneID, omega, thetaW_rel, pi_rel, DS_S, DS_F, DS_SxF), -c(GeneID, omega, thetaW_rel, pi_rel), key = "effect", value = "DSorDE") %>% mutate(DF = "rMATS_DS_th")
DE_th_long <- gather(select(DE_th, GeneID, omega, thetaW_rel, pi_rel,DE_S, DE_F, DE_SxF), -c(GeneID, omega, thetaW_rel, pi_rel), key = "effect", value = "DSorDE") %>% mutate(DF = "DE_th")
# DF_all <- rbind(edgeR_DS_ab_long,rMATS_DS_ab_long, edgeR_DS_th_long, rMATS_DS_th_long, DE_ab_long, DE_th_long) %>%  mutate(effect = as.factor(effect), DSorDE = as.factor(DSorDE), DF = as.factor(DF))

```


```{r, echo = FALSE, message=FALSE, warning=FALSE, fig.cap = "Upset plots of between-season DS events (rMATS)"}
library(ComplexHeatmap)
library(gridtext)
rMATS_DS_ab_S_summ <- rMATS_DS_summ_S %>%  filter(tissue == "Abdomen")

rMATS_DS_ab_S_Upsetevents_list = list(`A3SS` = rMATS_DS_ab_S_summ$GeneID[rMATS_DS_ab_S_summ$all_events>0 & rMATS_DS_ab_S_summ$event == "A3SS"],
                                      `A5SS` = rMATS_DS_ab_S_summ$GeneID[rMATS_DS_ab_S_summ$all_events >0 & rMATS_DS_ab_S_summ$event == "A5SS"],
                                      `SE` = rMATS_DS_ab_S_summ$GeneID[rMATS_DS_ab_S_summ$all_events >0 & rMATS_DS_ab_S_summ$event == "SE"],
                                      `IR` = rMATS_DS_ab_S_summ$GeneID[rMATS_DS_ab_S_summ$all_events >0 & rMATS_DS_ab_S_summ$event == "IR"],
                                      `MXE` = rMATS_DS_ab_S_summ$GeneID[rMATS_DS_ab_S_summ$all_events >0 & rMATS_DS_ab_S_summ$event == "MXE"],
                                      `None` = rMATS_DS_ab_S_summ$GeneID[rMATS_DS_ab_S_summ$all_events == 0  & rMATS_DS_ab_S_summ$event == "None"])
Upset_matrix = make_comb_mat(rMATS_DS_ab_S_Upsetevents_list)
Full_upset <- UpSet(Upset_matrix)
comb_size(Upset_matrix)
Full_upset

rMATS_DS_th_S_summ <- rMATS_DS_summ_S %>%  filter(tissue == "Thorax")

rMATS_DS_th_S_Upsetevents_list = list(`A3SS` = rMATS_DS_th_S_summ$GeneID[rMATS_DS_th_S_summ$all_events>0 & rMATS_DS_th_S_summ$event == "A3SS"],
                                      `A5SS` = rMATS_DS_th_S_summ$GeneID[rMATS_DS_th_S_summ$all_events >0 & rMATS_DS_th_S_summ$event == "A5SS"],
                                      `SE` = rMATS_DS_th_S_summ$GeneID[rMATS_DS_th_S_summ$all_events >0 & rMATS_DS_th_S_summ$event == "SE"],
                                      `IR` = rMATS_DS_th_S_summ$GeneID[rMATS_DS_th_S_summ$all_events >0 & rMATS_DS_th_S_summ$event == "IR"],
                                      `MXE` = rMATS_DS_th_S_summ$GeneID[rMATS_DS_th_S_summ$all_events >0 & rMATS_DS_th_S_summ$event == "MXE"],
                                      `None` = rMATS_DS_th_S_summ$GeneID[rMATS_DS_th_S_summ$all_events == 0  & rMATS_DS_th_S_summ$event == "None"])
Upset_matrix = make_comb_mat(rMATS_DS_th_S_Upsetevents_list)
Full_upset <- UpSet(Upset_matrix)
comb_size(Upset_matrix)
Full_upset


```

## Geneset overlap between model predictors (Season, Family, SxF) within DS and DE analyses
**Figure 1, panels A,B**

Upset plots show the overlap between genes that were DS or DE by Season, Family or SxF (not tested for event-based splicing). 

```{r, echo = FALSE, message=FALSE, warning=FALSE}
rmats_edger_list <- list(`Season` = rMATS_DS_ab$GeneID[rMATS_DS_ab$DS_S == 1],
                         `Family` = rMATS_DS_ab$GeneID[rMATS_DS_ab$DS_F == 1],
                         `Season` = rMATS_DS_th$GeneID[rMATS_DS_th$DS_S == 1],
                         `Family` = rMATS_DS_th$GeneID[rMATS_DS_th$DS_F == 1]
                        )
rMATS_list = normalize_comb_mat(list(ab_rMATS_matrix = make_comb_mat(rmats_edger_list[c(1,2)]),
                                  th_rMATS_matrix = make_comb_mat(rmats_edger_list[c(3,4)])
))
sapply(rMATS_list, comb_size)           

analysisUpSet_rMATS <- function(m, Pal,...){
  cs = comb_size(m)
  topAnno = HeatmapAnnotation( 
    "Intersections" = anno_barplot(cs, gp = gpar(fill = adjustcolor(Pal, alpha = 0.75)), 
                                   height = unit(3, "cm"), ylim = c(0,max(cs)+100 ), 
                                   axis_param = list(gp = gpar(fontsize = 10)), 
                                   border = FALSE),
    annotation_name_side = "left",
    annotation_label = gt_render(c("Intersections")),
    gap = unit(2, "mm"))
  ups = UpSet(m, set_order = c("Season", "Family"), 
              top_annotation = topAnno, 
              right_annotation = upset_right_annotation(
                m, 
                axis_param = list( labels_rot = 0),
                width = unit(2, "cm"),
                annotation_label = gt_render(c("Set"))))
  ht = draw(ups)
  od = column_order(ht)
  decorate_annotation("Intersections", {
    grid.text(cs[od], x = seq_along(cs), y = unit(cs[od], "native") + unit(2, "pt"),
              default.units = "native", just = c("bottom"),
              gp = gpar(fontsize = 10, col = "#404040"), rot = 0)
 })
 
  return(invisible(NULL))
}
```

```{r, echo = FALSE, message = F, fig.cap = "Upset plots of differential splicing (splice events) in the abdomen"}

{pdf(file = "Figures/Bany_ab_rMATS_DS_Upset.pdf", height = 2.25, width = 2.55)
  analysisUpSet_rMATS(rMATS_list$ab_rMATS_matrix, Pal = mypal[7])
  dev.off()}
rMATS_ab_upset_plot <- analysisUpSet_rMATS(rMATS_list$ab_rMATS_matrix, Pal = mypal[7])

```

```{r, echo = FALSE, message = F, fig.cap = "Upset plots of differential splicing (splice events) in the thorax"}

{pdf(file = "Figures/Bany_th_rMATS_DS_Upset.pdf", height = 2.25, width = 2.55)
  analysisUpSet_rMATS(rMATS_list$th_rMATS_matrix, Pal = mypal[7])
  dev.off()}
analysisUpSet_rMATS(rMATS_list$th_rMATS_matrix, Pal = mypal[7])

```


## Geneset overlap between differentially spliced (exon- and event-based) and differential expression for each model predictor (Season, Family, SxF)

Upset plots show the overlap between genes that were DS or DE by Season, Family or SxF. 


```{r, echo = FALSE, message=FALSE, warning=FALSE}
DEvDS_list <- list(`Event-based DS` = rMATS_DS_ab$GeneID[rMATS_DS_ab$DS_S == 1], 
                   `Exon-based DS` = edgeR_DS_ab$GeneID[edgeR_DS_ab$DS_S == 1],
                   `DE` = DE_ab$GeneID[DE_ab$DE_S == 1],
                   `Event-based DS` = rMATS_DS_th$GeneID[rMATS_DS_th$DS_S == 1], 
                   `Exon-based DS` = edgeR_DS_th$GeneID[edgeR_DS_th$DS_S == 1],
                   `DE` = DE_th$GeneID[DE_th$DE_S == 1],
                   `Event-based DS` = rMATS_DS_ab$GeneID[rMATS_DS_ab$DS_F == 1], 
                   `Exon-based DS` = edgeR_DS_ab$GeneID[edgeR_DS_ab$DS_F == 1],
                   `DE` = DE_ab$GeneID[DE_ab$DE_F == 1],
                   `Event-based DS` = rMATS_DS_th$GeneID[rMATS_DS_th$DS_F == 1], 
                   `Exon-based DS` = edgeR_DS_th$GeneID[edgeR_DS_th$DS_F == 1],
                   `DE` = DE_th$GeneID[DE_th$DE_F == 1])

season_list = normalize_comb_mat(list(ab_season_matrix = make_comb_mat(DEvDS_list[c(1:3)]), # abdomen ds effects plot
                                      th_season_matrix = make_comb_mat(DEvDS_list[c(4:6)])))
sapply(season_list, comb_size)           

family_list = normalize_comb_mat(list(ab_family_matrix = make_comb_mat(DEvDS_list[c(7:9)]),
                                      th_family_matrix = make_comb_mat(DEvDS_list[c(10:12)])))
sapply(family_list, comb_size)           
UpSet(season_list$ab_season_matrix)

moreUpSet <- function(m, ...){
  cs = comb_size(m)
  topAnno = HeatmapAnnotation( 
    "Intersections" = anno_barplot(cs, gp = gpar(fill = c("gray", mypal3[c(4, 5,3, 2,7,1)])), 
                                   height = unit(3, "cm"), ylim = c(0,max(cs)+100 ), 
                                   axis_param = list(gp = gpar(fontsize = 10)), 
                                   border = FALSE),
    annotation_name_side = "left",
    annotation_label = gt_render(c("Intersections")),
    gap = unit(2, "mm"))
  rightAnno =  upset_right_annotation(
    m, 
    axis_param = list( labels_rot = 0),
    width = unit(2, "cm"),
    annotation_label = gt_render(c("Set")),
    gp = gpar(fill = mypal[c(2,7,1)]))
  ups = UpSet(m, set_order = c( "Event-based DS", "Exon-based DS", "DE"), top_annotation = topAnno, right_annotation = rightAnno)
  ht = draw(ups)
  od = column_order(ht)
  decorate_annotation("Intersections", {
    grid.text(cs[od], x = seq_along(cs), y = unit(cs[od], "native") + unit(2, "pt"),
              default.units = "native", just = c("bottom"),
              gp = gpar(fontsize = 10, col = "#404040"), rot = 0)
 })
 
  return(invisible(NULL))
}

```


```{r, echo = FALSE, message = F, fig.cap = "Upset plots of differential splicing and expression between seasons in the abdomen"}
{pdf(file = "Figures/Bany_ab_rmats_edgeR_S_Upset.pdf", height = 2.5, width = 3.75)
  moreUpSet(season_list$ab_season_matrix)
  dev.off()}
moreUpSet(season_list$ab_season_matrix)

```
```{r, echo = FALSE, message = F, fig.cap = "Upset plots of differential splicing and expression between seasons in the thorax"}

{pdf(file = "Figures/Bany_th_rmats_edgeR_S_Upset.pdf", height = 2.5, width = 3.75)
  moreUpSet(season_list$th_season_matrix)
  dev.off()}
moreUpSet(season_list$th_season_matrix)

```
```{r, echo = FALSE, message = F, fig.cap = "Upset plots of differential splicing and expression among families in the abdomen"}
{pdf(file = "Figures/Bany_ab_rmats_edgeR_F_Upset.pdf", height = 2.5, width = 3.75)
  moreUpSet(family_list$ab_family_matrix)
  dev.off()}
moreUpSet(family_list$ab_family_matrix)

```
```{r, echo = FALSE, message = F, fig.cap = "Upset plots of differential splicing and expression among families in the thorax"}

{pdf(file = "Figures/Bany_th_rmats_edgeR_F_Upset.pdf", height = 2.5, width = 3.75)
   moreUpSet(family_list$th_family_matrix)
  dev.off()}
moreUpSet(family_list$th_family_matrix)

```


## Gene overlap using joined dfs
Fisher's exact tests (hypergeometric distribution) were used to evaluate overlap within DS and DE analyses, and between DS and DE for Season, family and SxF. 

## Exon and gene expression differences : prep dfs
```{r, echo = FALSE, message=FALSE, include = FALSE}
#### prep dpsi df 
ab_sea_DS_rMATS <- rMATS_DS_ab_S%>% select(event, GeneID, FDR.x = FDR, dPSI = IncLevelDifference) %>%  mutate(sig = (FDR.x < 0.05 & abs(dPSI) >0.05))
th_sea_DS_rMATS <- rMATS_DS_th_S%>% select(event, GeneID, FDR.x = FDR, dPSI = IncLevelDifference) %>%  mutate(sig = (FDR.x < 0.05 & abs(dPSI) >0.05)) 

event_loc_ab <- data.frame(event = events)
event_loc_th <- data.frame(event = events)
for (x in 1:length(events)){
  event_loc_ab <- full_join(event_loc_ab, (read_tsv(paste0("Data_in/rMATS_sample_threshold_3_", events[x],"_events_family_ab.tsv")) %>% mutate(event = events[x]))) %>% na.omit()

  event_loc_th <- full_join(event_loc_th, (read_tsv(paste0("Data_in/rMATS_sample_threshold_3_", events[x],"_events_family_th.tsv")) %>% mutate(event = events[x])))%>% na.omit()
}

ab_fam_DS_rMATS_sig <- rMATS_DS_ab_F %>% na.omit() %>% left_join(event_loc_ab) %>% 
  mutate(sig = (FDR < 0.05 & abs(IncLevelDifference) >0.05)) %>% select(event, GeneID, loc, sig) %>% 
group_by(GeneID, loc) %>% summarize(sig = sum(sig))

ab_fam_DS_rMATS <- rMATS_DS_ab_F %>% na.omit() %>% left_join(event_loc_ab) %>% 
  group_by(GeneID) %>% mutate(min_FDR = min(FDR)) %>% select(-c(ID, FDR, PValue)) %>% 
  pivot_wider(values_from = IncLevelDifference, names_from = comp, names_prefix = "dPSI_") %>% 
  rowwise() %>% mutate(max_dPSI = max(abs(c_across(starts_with("dPSI_"))), na.rm = T)) %>% 
  select(event, GeneID, loc, min_FDR, max_dPSI) %>% left_join(ab_fam_DS_rMATS_sig)

th_fam_DS_rMATS_sig <- rMATS_DS_th_F %>% na.omit() %>% left_join(event_loc_th) %>% 
  mutate(sig = (FDR < 0.05 & abs(IncLevelDifference) > 0.05)) %>% select(event, GeneID, loc, sig) %>% 
group_by(GeneID, loc) %>% summarize(sig = sum(sig))

th_fam_DS_rMATS <- rMATS_DS_th_F %>% na.omit() %>% left_join(event_loc_th) %>% 
  group_by(GeneID) %>% mutate(min_FDR = min(FDR)) %>% select(-c(ID, FDR, PValue)) %>% 
  pivot_wider(values_from = IncLevelDifference, names_from = comp, names_prefix = "dPSI_") %>% 
  rowwise() %>% mutate(max_dPSI = max(abs(c_across(starts_with("dPSI_"))), na.rm = T)) %>% 
  select(event, GeneID, loc, min_FDR, max_dPSI) %>% left_join(th_fam_DS_rMATS_sig)

#### Load exon and gene fold change dataframes ####
ab_fam_DE <- read_tsv("Data_in/edgeR_DE_qlfMultiexonGenes_abdomen_family.tsv")                  
ab_int_DE <- read_tsv("Data_in/edgeR_DE_qlfMultiexonGenes_abdomen_interaction.tsv" )                               
ab_sea_DE <- read_tsv("Data_in/edgeR_DE_qlfMultiexonGenes_abdomen_season.tsv")                                       
th_fam_DE <- read_tsv("Data_in/edgeR_DE_qlfMultiexonGenes_thorax_family.tsv")                                        
th_int_DE <- read_tsv("Data_in/edgeR_DE_qlfMultiexonGenes_thorax_interaction.tsv")                                   
th_sea_DE <- read_tsv("Data_in/edgeR_DE_qlfMultiexonGenes_thorax_season.tsv") 

```

```{r, echo = FALSE, message=FALSE, include = FALSE}
th_sea_rMATS <- full_join(select(th_sea_DE, GeneID, logFC, FDR), select(th_sea_DS_rMATS, GeneID, FDR.x, dPSI, sig), by = c("GeneID")) %>% 
  mutate(fill_sig = factor(if_else((FDR.x < 0.05 & sig == TRUE) & FDR >=0.05, "DS", 
                                   if_else((FDR.x < 0.05 & sig==TRUE) & FDR < 0.05, "DEDS", 
                                           if_else((FDR.x > 0.05 | sig==FALSE) & FDR < 0.05, "DE", "aa"))), levels = c("DE", "DEDS", "DS","aa")))
th_sea_rMATS_long <- th_sea_rMATS %>% select(GeneID, logFC, dPSI) %>% gather(-GeneID, key = "type", value = "logFC_dPSI") %>% unique()

  ab_sea_rMATS <- full_join(select(ab_sea_DE, GeneID, logFC, FDR), select(ab_sea_DS_rMATS, GeneID, FDR.x, dPSI, sig), by = c("GeneID")) %>% 
  mutate(fill_sig = factor(if_else((FDR.x < 0.05 & sig == TRUE) & FDR >=0.05, "DS", 
                                   if_else((FDR.x < 0.05 & sig == TRUE) & FDR < 0.05, "DEDS", 
                                           if_else((FDR.x > 0.05 | sig == FALSE) & FDR < 0.05, "DE", "aa"))), levels = c("DE", "DEDS", "DS","aa")))
ab_sea_rMATS_long <- ab_sea_rMATS %>% select(GeneID, logFC, dPSI) %>% gather(-GeneID, key = "type", value = "logFC_dPSI") %>% unique()


```


## Exon and gene expression differences
```{r, echo = FALSE, message=FALSE, include = FALSE}

#### Thorax: plot season DF ####

mypal4 <- adjustcolor(mypal[c(2,4,7)], alpha = 0.75 )
th_sea_rMATS_plot1 <- ggplot() +
  geom_point(data = th_sea_rMATS[th_sea_rMATS$fill_sig == "aa",], aes(x = logFC, y = dPSI) , color = "gray", alpha = 0.5, size = 0.5) +
  geom_point(data = th_sea_rMATS[th_sea_rMATS$fill_sig != "aa",], aes(x = logFC, y = dPSI, color = fill_sig), alpha = 0.5, size = 0.5) +
  scale_color_manual(values = mypal4, guide = "none") +
  ylab(expression(delta~PSI)) + 
  xlab(expression(Whole~gene~log[2]~FC)) + 
  theme_bw(base_size = 15)


#### Thorax: join, modify, plot family DF ####
th_fam_rMATS <- full_join(select(th_fam_DE, GeneID, Ranges, FDR), th_fam_DS_rMATS, by = c("GeneID")) %>% 
  mutate(fill_sig = factor(if_else((sig > 0 & max_dPSI > 0.05) & FDR > 0.05, "DS", 
                                   if_else((sig > 0 & max_dPSI > 0.05) & FDR < 0.05, "DEDS", 
                                           if_else((sig ==0 | max_dPSI < 0.05)& FDR < 0.05, "DE", "aa"))), levels = c("DE", "DEDS", "DS","aa")))
th_fam_rMATS_plot1 <- ggplot() +
  geom_point(data = th_fam_rMATS[th_fam_rMATS$fill_sig == "aa",], aes(x = Ranges, y = max_dPSI) , color = "gray", alpha = 0.5, size = 0.5) +
  geom_point(data = th_fam_rMATS[th_fam_rMATS$fill_sig != "aa",], aes(x = Ranges, y = max_dPSI, color = fill_sig), alpha = 0.5, size = 0.5) +
  scale_color_manual(values = mypal4, guide = "none") +
  ylab(expression(delta~PSI)) + 
  xlab(expression(Whole~gene~log[2]~FC)) + 
  theme_bw(base_size = 15)

#### Abdomen:  plot season DF ####
ab_sea_rMATS_plot1 <- ggplot() +
  geom_point(data = ab_sea_rMATS[ab_sea_rMATS$fill_sig == "aa",], aes(x = logFC, y = dPSI) , color = "gray", alpha = 0.5, size = 0.5) +
  geom_point(data = ab_sea_rMATS[ab_sea_rMATS$fill_sig != "aa",], aes(x = logFC, y = dPSI, color = fill_sig), alpha = 0.5, size = 0.5) +
  scale_color_manual(values = mypal4, guide = "none") +
  ylab(expression(delta~PSI)) + 
  xlab(expression(Whole~gene~log[2]~FC)) + 
  theme_bw(base_size = 15)


#### Abdomen: join, modify, plot family DF ####
ab_fam_rMATS <- full_join(select(ab_fam_DE, GeneID, Ranges, FDR), ab_fam_DS_rMATS, by = c("GeneID")) %>% 
  mutate(fill_sig = factor(if_else((sig > 0 & max_dPSI > 0.05) & FDR > 0.05, "DS", 
                                   if_else((sig > 0 & max_dPSI > 0.05) & FDR < 0.05, "DEDS", 
                                           if_else((sig ==0 | max_dPSI < 0.05)& FDR < 0.05, "DE", "aa"))), levels = c("DE", "DEDS", "DS","aa")))

ab_fam_rMATS_plot1 <- ggplot() +
  geom_point(data = ab_fam_rMATS[ab_fam_rMATS$fill_sig == "aa",], aes(x = Ranges, y = max_dPSI) , color = "gray", alpha = 0.5, size = 0.5) +
  geom_point(data = ab_fam_rMATS[ab_fam_rMATS$fill_sig != "aa",], aes(x = Ranges, y = max_dPSI, color = fill_sig), alpha = 0.5, size = 0.5) +
  scale_color_manual(values = mypal4, guide = "none") +
  ylab(expression(delta~PSI)) + 
  xlab(expression(Whole~gene~log[2]~FC)) + 
  theme_bw(base_size = 15)

```

```{r, include = F}
#### load semantic space plots ####
# Use treemap_S.R, treemap_F.R, treemap_I.R to produce semantic space plots
load("Figures/Fig2_parchild_REVIGO_semspacePlots_season.Rdata")
S_ab_bp_plot <- plots4[[1]]
S_th_bp_plot <- plots4[[2]]

load("Figures/Fig2_parchild_REVIGO_semspacePlots_family.Rdata")
F_ab_bp_plot <- plots4[[1]]
F_th_bp_plot <- plots4[[2]]

load("Figures/Fig2_parchild_REVIGO_semspacePlots_interaction.Rdata")
I_ab_bp_plot <- plots4[[1]]
I_th_bp_plot <- plots4[[2]]


```

```{r, include = FALSE}

# rm(ab_fam, ab_fam_DE, ab_fam_DS_edgeR, ab_fam_long, ab_fam_plot1, ab_fam_plot2, ab_fam_test, ab_int, ab_int_DE, ab_int_DS_edgeR, ab_int_long, ab_int_plot1, ab_int_plot2, ab_int_test, ab_plots, ab_sea, ab_sea_long, ab_sea_plot1, ab_sea_plot2, ab_sea_test, cs, DE_ab_summ, DE_list, DE_th_summ, DS_ab_summ, DS_list, DS_th_summ, F_ab_bp_plot, F_th_bp_plot, Full_upset, ht, I_ab_bp_plot, I_th_bp_plot, list.of.packages,
# new.packages, od, omega_pi_panel, pdat, pdat_add, plots4, S_ab_bp_plot, S_th_bp_plot, th_fam, th_fam_DE, th_fam_DS_edgeR, th_fam_long, th_fam_plot1, th_fam_plot2,    
# th_fam_test, th_int, th_int_DE, th_int_DS_edgeR, th_int_long, th_int_plot1, th_int_plot2, th_int_test, th_plots, th_sea_long, th_sea_plot1, th_sea_plot2, th_sea_test, Upset_list, Upset_matrix)

ls()
```
## Nucleotide divergence and diversity differences among DS and DE genes


```{r, echo = FALSE, message = FALSE}
#### DEDS dataframes ####

DEDS_ab_rmats <- select(rMATS_DS_ab, GeneID,  thetaW_rel, pi_rel, omega, rMATS_DS_S = DS_S, rMATS_DS_F = DS_F) %>% 
  full_join(select(DE_ab, GeneID, omega, thetaW_rel, pi_rel, DE_S, DE_F, DE_SxF)) %>% 
    mutate(across(starts_with("rMATS"), ~ replace_na(.x, 0))) %>% 
    mutate(tissue = "Abdomen", 
         DEDS_S = factor(if_else(rMATS_DS_S == 1 & DE_S == 1, "DE and DS", 
                          if_else(rMATS_DS_S == 1 & DE_S != 1, "DS only", 
                                  if_else(rMATS_DS_S != 1 & DE_S == 1, "DE only", 
                                          "not DE or DS"))),  
                         levels = c("not DE or DS", "DS only", "DE only", "DE and DS")),
         DEDS_F = factor(if_else(rMATS_DS_F == 1 & DE_F == 1, "DE and DS", 
                          if_else(rMATS_DS_F == 1 & DE_F != 1, "DS only", 
                                  if_else(rMATS_DS_F != 1 & DE_F == 1, "DE only", 
                                          "not DE or DS"))),  
                         levels = c("not DE or DS", "DS only", "DE only", "DE and DS"))) %>% 
  select(tissue, GeneID,  thetaW_rel, pi_rel, omega, DEDS_S, DEDS_F) 

DEDS_th_rmats <- select(rMATS_DS_th, GeneID,  thetaW_rel, pi_rel, omega, rMATS_DS_S = DS_S, rMATS_DS_F = DS_F) %>% 
  full_join(select(DE_th, GeneID, omega, thetaW_rel, pi_rel, DE_S, DE_F, DE_SxF)) %>% 
    mutate(across(starts_with("rMATS"), ~ replace_na(.x, 0))) %>% 
    mutate(tissue = "Thorax", 
         DEDS_S = factor(if_else(rMATS_DS_S == 1 & DE_S == 1, "DE and DS", 
                          if_else(rMATS_DS_S == 1 & DE_S != 1, "DS only", 
                                  if_else(rMATS_DS_S != 1 & DE_S == 1, "DE only", 
                                          "not DE or DS"))),  
                         levels = c("not DE or DS", "DS only", "DE only", "DE and DS")),
         DEDS_F = factor(if_else(rMATS_DS_F == 1 & DE_F == 1, "DE and DS", 
                          if_else(rMATS_DS_F == 1 & DE_F != 1, "DS only", 
                                  if_else(rMATS_DS_F != 1 & DE_F == 1, "DE only", 
                                          "not DE or DS"))),  
                         levels = c("not DE or DS", "DS only", "DE only", "DE and DS"))) %>% 
  select(tissue, GeneID,  thetaW_rel, pi_rel, omega, DEDS_S, DEDS_F)

DEDS_all <- union(DEDS_ab_rmats, DEDS_th_rmats) %>%
  gather(-c(tissue, GeneID,  thetaW_rel, pi_rel, omega), key = "effect", value = "DSorDE") %>%
  mutate(DSorDE =factor(DSorDE,levels = c("not DE or DS", "DS only", "DE only", "DE and DS")))
summary(DEDS_all)

```


```{r, echo = TRUE, include=FALSE, }
library(brms)
#### DEDS brms models ####
modWarmup = 5000
modIter = 10000
modprior = c(prior(normal(0, 2), class = "Intercept"),
             # set for all "b" coefficients
             prior(normal(0, 2), class = "b"))

#### omega, abdomen ####

# DEDS_ab_rmats_s_omega_mod <- brm(bf(sqrt(omega) ~DEDS_S , sigma ~ DEDS_S),
#                            data=DEDS_ab_rmats[DEDS_ab_rmats$omega < 5,],
#                            family = skew_normal(),
#                            prior = modprior,
#                            warmup = modWarmup,
#                            iter = modIter,
#                            chains = 3)
# save(DEDS_ab_rmats_s_omega_mod, file = "Models/R1/DEDS_ab_rmats_s_omega_mod.Rdata")

# DEDS_ab_rmats_f_omega_mod <- brm(bf(sqrt(omega) ~DEDS_F , sigma ~ DEDS_F),
#                            data=DEDS_ab_rmats[DEDS_ab_rmats$omega < 5,],
#                            family = skew_normal(),
#                            prior = modprior,
#                            warmup = modWarmup,
#                            iter = modIter,
#                            chains = 3)
# save(DEDS_ab_rmats_f_omega_mod, file = "Models/R1/DEDS_ab_rmats_f_omega_mod.Rdata")

#### omega, thorax ####

# DEDS_th_rmats_s_omega_mod <- brm(bf(sqrt(omega) ~DEDS_S , sigma ~ DEDS_S),
#                            data=DEDS_th_rmats[DEDS_th_rmats$omega < 5,],
#                            family = skew_normal(),
#                            prior = modprior,
#                            warmup = modWarmup,
#                            iter = modIter,
#                            chains = 3)
# save(DEDS_th_rmats_s_omega_mod, file = "Models/R1/DEDS_th_rmats_s_omega_mod.Rdata")

# DEDS_th_rmats_f_omega_mod <- brm(bf(sqrt(omega) ~DEDS_F , sigma ~ DEDS_F),
#                            data=DEDS_th_rmats[DEDS_th_rmats$omega < 5,],
#                            family = skew_normal(),
#                            prior = modprior,
#                            warmup = modWarmup,
#                            iter = modIter,
#                            chains = 4)
# save(DEDS_th_rmats_f_omega_mod, file = "Models/R1/DEDS_th_rmats_f_omega_mod.Rdata")


#### pi, abdomen ####
# 
# DEDS_ab_rmats_s_pi_mod <- brm(pi_rel ~ DEDS_S ,
#                         data=DEDS_ab_rmats,
#                         family = gaussian(),
#                         prior = modprior,
#                         warmup = modWarmup,
#                         iter = modIter,
#                         chains = 4)
# save(DEDS_ab_rmats_s_pi_mod, file = "Models/R1/DEDS_ab_rmats_s_pi_mod.Rdata")
# 
# DEDS_ab_rmats_f_pi_mod <- brm(pi_rel ~ DEDS_F ,
#                         data=DEDS_ab_rmats,
#                         family = gaussian(),
#                         prior = modprior,
#                         warmup = modWarmup,
#                         iter = modIter,
#                         chains = 4)
# save(DEDS_ab_rmats_f_pi_mod, file = "Models/R1/DEDS_ab_rmats_f_pi_mod.Rdata")

#### pi, thorax ####

# DEDS_th_rmats_s_pi_mod <- brm(pi_rel ~ DEDS_S ,
#                         data=DEDS_th_rmats,
#                         family = gaussian(),
#                         prior = modprior,
#                         warmup = modWarmup,
#                         iter = modIter,
#                         chains = 4)
# save(DEDS_th_rmats_s_pi_mod, file = "Models/R1/DEDS_th_rmats_s_pi_mod.Rdata")
# 
# DEDS_th_rmats_f_pi_mod <- brm(pi_rel ~ DEDS_F ,
#                         data=DEDS_th_rmats,
#                         family = gaussian(),
#                         prior = modprior,
#                         warmup = modWarmup,
#                         iter = modIter,
#                         chains = 4)
# save(DEDS_th_rmats_f_pi_mod, file = "Models/R1/DEDS_th_rmats_f_pi_mod.Rdata")


#### model evaluation ####
# plot(DEDS_ab_rmats_s_omega_mod)
# .
# print(DEDS_ab_rmats_s_omega_mod)
# pp_check(DEDS_ab_rmats_s_omega_mod)

# plot(DEDS_ab_rmats_f_omega_mod)
# .
# print(DEDS_ab_rmats_f_omega_mod)
# pp_check(DEDS_ab_rmats_f_omega_mod)

# plot(DEDS_ab_rmats_sxf_omega_mod)
# .
# print(DEDS_ab_rmats_sxf_omega_mod)
# pp_check(DEDS_ab_rmats_sxf_omega_mod)

# plot(DEDS_th_rmats_s_omega_mod)
# .
# print(DEDS_th_rmats_s_omega_mod)
# pp_check(DEDS_th_rmats_s_omega_mod)

# plot(DEDS_th_rmats_f_omega_mod)
# .
# print(DEDS_th_rmats_f_omega_mod)
# pp_check(DEDS_th_rmats_f_omega_mod)

# plot(DEDS_th_rmats_sxf_omega_mod)
# .
# print(DEDS_th_rmats_sxf_omega_mod)
# pp_check(DEDS_th_rmats_sxf_omega_mod)

# plot(DEDS_ab_rmats_s_pi_mod)
# .
# print(DEDS_ab_rmats_s_pi_mod)
# pp_check(DEDS_ab_rmats_s_pi_mod)

# plot(DEDS_ab_rmats_f_pi_mod)
# .
# print(DEDS_ab_rmats_f_pi_mod)
# pp_check(DEDS_ab_rmats_f_pi_mod)

# plot(DEDS_ab_rmats_sxf_pi_mod)
# .
# print(DEDS_ab_rmats_sxf_pi_mod)
# pp_check(DEDS_ab_rmats_sxf_pi_mod)

# plot(DEDS_th_rmats_s_pi_mod)
# .
# print(DEDS_th_rmats_s_pi_mod)
# pp_check(DEDS_th_rmats_s_pi_mod)

# plot(DEDS_th_rmats_f_pi_mod)
# .
# print(DEDS_th_rmats_f_pi_mod)
# pp_check(DEDS_th_rmats_f_pi_mod)

# plot(DEDS_th_rmats_sxf_pi_mod)
# .
# print(DEDS_th_rmats_sxf_pi_mod)
# pp_check(DEDS_th_rmats_sxf_pi_mod)
```

```{r, message=FALSE, warning=FALSE, fig.cap="brms distributional model estimates (conditional effects) of square-root transformed omega", fig.height=8, fig.width= 6}

library(DescTools)

load("Models/R1/DEDS_ab_rmats_s_omega_mod.Rdata")
load("Models/R1/DEDS_ab_rmats_f_omega_mod.Rdata")
load("Models/R1/DEDS_th_rmats_s_omega_mod.Rdata")
load("Models/R1/DEDS_th_rmats_f_omega_mod.Rdata")

rbind(conditional_effects(DEDS_ab_rmats_s_omega_mod)[[1]][,2:9] %>%  mutate(effect = "Season", tissue = "Abdomen"),
      conditional_effects(DEDS_ab_rmats_f_omega_mod)[[1]][,2:9] %>%  mutate(effect = "Family", tissue = "Abdomen"),
      conditional_effects(DEDS_th_rmats_s_omega_mod)[[1]][,2:9] %>%  mutate(effect = "Season", tissue = "Thorax"),
      conditional_effects(DEDS_th_rmats_f_omega_mod)[[1]][,2:9] %>%  mutate(effect = "Family", tissue = "Thorax")) %>% 
  mutate(effect = factor(effect, levels = c("Season", "Family", "SxF"))) %>% 
  ggplot(aes(x = effect1__, y = estimate__)) + 
geom_errorbar(aes(ymin = lower__, ymax = upper__), width = 0.25) +
  geom_point() + 
  labs( x = NULL, y =expression(Estimate~(sqrt(omega))))+
  theme_bw() +
  facet_grid(effect ~ tissue, scales = "free")
```

```{r, message=FALSE, warning=FALSE, echo = FALSE, fig.cap="Hypothesis tests for differences in omega (square-root transformed) among DS and DE genes", fig.height=6, fig.width=10}

library(DescTools)
# Define hypotheses 
hyp_list <-  c("Not DE or DS = DS only", 
               "Not DE or DS = DE only", 
               "Not DE or DS = DE and DS", 
               "DS only = DE only", 
               "DS only = DE and DS", 
               "DE only = DE and DS")

hyp_s <- c("Intercept = (Intercept + DEDS_SDSonly)",
           "Intercept = (Intercept + DEDS_SDEonly)",
           "Intercept = (Intercept + DEDS_SDEandDS)",
           "(Intercept + DEDS_SDSonly ) = (Intercept + DEDS_SDEonly)",
           "(Intercept + DEDS_SDSonly ) = (Intercept + DEDS_SDEandDS)",
           "(Intercept + DEDS_SDEonly ) = (Intercept + DEDS_SDEandDS)")

hyp_f <- c("Intercept = (Intercept + DEDS_FDSonly)",
           "Intercept = (Intercept + DEDS_FDEonly)",
           "Intercept = (Intercept + DEDS_FDEandDS)",
           "(Intercept + DEDS_FDSonly ) = (Intercept + DEDS_FDEonly)",
           "(Intercept + DEDS_FDSonly ) = (Intercept + DEDS_FDEandDS)",
           "(Intercept + DEDS_FDEonly ) = (Intercept + DEDS_FDEandDS)")


# hypothesis plot 
hyp_plot <- ggplot() +
  scale_color_manual(values = c(mypal1[2], "black"), guide = "none")+
  geom_hline(yintercept = 0, color = "gray40") +
  coord_flip() +
  theme_bw(base_size = 12) +
  theme(panel.grid = element_blank())

# Abdomen, omega
# season
DEDS_ab_rmats_s_omega_mod_hyp_df <- (hypothesis(DEDS_ab_rmats_s_omega_mod, hyp_s))$hypothesis %>% 
  select(Estimate, CI.Lower, CI.Upper, Star) %>% 
  mutate(Hypothesis = hyp_list)

{overlaps0 <- vector()
  for (i in 1:length(DEDS_ab_rmats_s_omega_mod_hyp_df$Hypothesis)){
    overlaps0[i] <- if_else(c(DEDS_ab_rmats_s_omega_mod_hyp_df$CI.Lower[i], DEDS_ab_rmats_s_omega_mod_hyp_df$CI.Upper[i]) %overlaps% c(0,0), "black",mypal1[1]) 
  }
  DEDS_ab_rmats_s_omega_mod_hyp_df$color <- overlaps0}

DEDS_ab_rmats_s_omega_mod_hyp_plot <- hyp_plot + 
  geom_point(data = DEDS_ab_rmats_s_omega_mod_hyp_df, aes(x = Hypothesis, y = Estimate, color = color)) +
  geom_errorbar(data = DEDS_ab_rmats_s_omega_mod_hyp_df, aes(x = Hypothesis, color = color, ymin = CI.Lower, ymax = CI.Upper), width = 0.1) 
# Family
DEDS_ab_rmats_f_omega_mod_hyp_df <- (hypothesis(DEDS_ab_rmats_f_omega_mod, hyp_f))$hypothesis %>% 
  select(Estimate, CI.Lower, CI.Upper, Star) %>% 
  mutate(Hypothesis = hyp_list)

{overlaps0 <- vector()
  for (i in 1:length(DEDS_ab_rmats_f_omega_mod_hyp_df$Hypothesis)){
    overlaps0[i] <- if_else(c(DEDS_ab_rmats_f_omega_mod_hyp_df$CI.Lower[i], DEDS_ab_rmats_f_omega_mod_hyp_df$CI.Upper[i]) %overlaps% c(0,0), "black",mypal1[1]) 
  }
  DEDS_ab_rmats_f_omega_mod_hyp_df$color <- overlaps0}

DEDS_ab_rmats_f_omega_mod_hyp_plot <- hyp_plot + 
  geom_point(data = DEDS_ab_rmats_f_omega_mod_hyp_df, aes(x = Hypothesis, y = Estimate, color = color)) +
  geom_errorbar(data = DEDS_ab_rmats_f_omega_mod_hyp_df, aes(x = Hypothesis, color = color, ymin = CI.Lower, ymax = CI.Upper), width = 0.1)


# Thorax, omega
# season
DEDS_th_rmats_s_omega_mod_hyp_df <- (hypothesis(DEDS_th_rmats_s_omega_mod, hyp_s))$hypothesis %>% 
  select(Estimate, CI.Lower, CI.Upper, Star) %>% 
  mutate(Hypothesis = hyp_list)

{overlaps0 <- vector()
  for (i in 1:length(DEDS_th_rmats_s_omega_mod_hyp_df$Hypothesis)){
    overlaps0[i] <- if_else(c(DEDS_th_rmats_s_omega_mod_hyp_df$CI.Lower[i], DEDS_th_rmats_s_omega_mod_hyp_df$CI.Upper[i]) %overlaps% c(0,0), "black",mypal1[1]) 
  }
  DEDS_th_rmats_s_omega_mod_hyp_df$color <- overlaps0}

DEDS_th_rmats_s_omega_mod_hyp_plot <- hyp_plot + 
  geom_point(data = DEDS_th_rmats_s_omega_mod_hyp_df, aes(x = Hypothesis, y = Estimate, color = color)) +
  geom_errorbar(data = DEDS_th_rmats_s_omega_mod_hyp_df, aes(x = Hypothesis, color = color, ymin = CI.Lower, ymax = CI.Upper), width = 0.1) 

# Family

DEDS_th_rmats_f_omega_mod_hyp_df <- (hypothesis(DEDS_th_rmats_f_omega_mod, hyp_f))$hypothesis %>% 
  select(Estimate, CI.Lower, CI.Upper, Star) %>% 
  mutate(Hypothesis = hyp_list)

{overlaps0 <- vector()
  for (i in 1:length(DEDS_th_rmats_f_omega_mod_hyp_df$Hypothesis)){
    overlaps0[i] <- if_else(c(DEDS_th_rmats_f_omega_mod_hyp_df$CI.Lower[i], DEDS_th_rmats_f_omega_mod_hyp_df$CI.Upper[i]) %overlaps% c(0,0), "black",mypal1[1]) 
  }
  DEDS_th_rmats_f_omega_mod_hyp_df$color <- overlaps0}

DEDS_th_rmats_f_omega_mod_hyp_plot <- hyp_plot + 
  geom_point(data = DEDS_th_rmats_f_omega_mod_hyp_df, aes(x = Hypothesis, y = Estimate, color = color)) +
  geom_errorbar(data = DEDS_th_rmats_f_omega_mod_hyp_df, aes(x = Hypothesis, color = color, ymin = CI.Lower, ymax = CI.Upper), width = 0.1) 
# Sxf 

omega_hyp_panel <- ggarrange(NULL, NULL, ggarrange(DEDS_ab_rmats_s_omega_mod_hyp_plot +theme(axis.title.y = element_blank()),
                                               DEDS_ab_rmats_f_omega_mod_hyp_plot  +theme(axis.title.y = element_blank()), 
                                               nrow = 2, ncol = 1, 
                                               heights = c(1,1), align = "hv", labels = c("A", "C")),
                         ggarrange(  DEDS_th_rmats_s_omega_mod_hyp_plot + theme(axis.title.y = element_blank()), 
                                     DEDS_th_rmats_f_omega_mod_hyp_plot +theme(axis.title.y = element_blank()), 
                                     nrow = 2, ncol = 1, 
                                     heights = c(1,1), align = "hv", labels = c("B", "D")), 
                         ncol = 2, nrow =2, heights = c(0.05,1), widths = c(1,1), labels = c(NA,NA,"Abdomen", "Thorax"), vjust = -1, hjust = -0.1)
omega_hyp_panel

ggsave(omega_hyp_panel, file = "Figures/DEDS_rmats_omega_hyp_plot.pdf", height = 6, width = 9)


```

```{r, message=FALSE, warning=FALSE, fig.cap="brms model estimates (conditional effects) of pi", fig.height=8, fig.width= 6}
load("Models/R1/DEDS_ab_rmats_s_pi_mod.Rdata")
load("Models/R1/DEDS_ab_rmats_f_pi_mod.Rdata")
load("Models/R1/DEDS_th_rmats_s_pi_mod.Rdata")
load("Models/R1/DEDS_th_rmats_f_pi_mod.Rdata")

rbind(conditional_effects(DEDS_ab_rmats_s_pi_mod)[[1]][,2:8] %>%  mutate(effect = "Season", tissue = "Abdomen"),
      conditional_effects(DEDS_ab_rmats_f_pi_mod)[[1]][,2:8] %>%  mutate(effect = "Family", tissue = "Abdomen"),
      conditional_effects(DEDS_th_rmats_s_pi_mod)[[1]][,2:8] %>%  mutate(effect = "Season", tissue = "Thorax"),
      conditional_effects(DEDS_th_rmats_f_pi_mod)[[1]][,2:8] %>%  mutate(effect = "Family", tissue = "Thorax")) %>% 
  mutate(effect = factor(effect, levels = c("Season", "Family"))) %>% 
  ggplot(aes(x = effect1__, y = estimate__)) + 
  geom_errorbar(aes(ymin = lower__, ymax = upper__), width = 0.25) +
  geom_point() + 
  labs( x = NULL, y =expression(Estimate~(pi))) +
  theme_bw() +
  facet_grid(effect ~ tissue, scales = "free")
```
```{r, message=FALSE, warning=FALSE, echo = FALSE,  fig.cap="Hypothesis tests for differences in pi among DS and DE genes", fig.height=6, fig.width=10}

# Abdomen, pi
# Season
DEDS_ab_rmats_s_pi_mod_hyp_df <- (hypothesis(DEDS_ab_rmats_s_pi_mod, hyp_s))$hypothesis %>% 
  select(Estimate, CI.Lower, CI.Upper, Star) %>% 
  mutate(Hypothesis = hyp_list)

{overlaps0 <- vector()
  for (i in 1:length(DEDS_ab_rmats_s_pi_mod_hyp_df$Hypothesis)){
    overlaps0[i] <- if_else(c(DEDS_ab_rmats_s_pi_mod_hyp_df$CI.Lower[i], DEDS_ab_rmats_s_pi_mod_hyp_df$CI.Upper[i]) %overlaps% c(0,0), "black",mypal1[1]) 
  }
  DEDS_ab_rmats_s_pi_mod_hyp_df$color <- overlaps0}

DEDS_ab_rmats_s_pi_mod_hyp_plot <- hyp_plot + 
  geom_point(data = DEDS_ab_rmats_s_pi_mod_hyp_df, aes(x = Hypothesis, y = Estimate, color = color)) +
  geom_errorbar(data = DEDS_ab_rmats_s_pi_mod_hyp_df, aes(x = Hypothesis, color = color, ymin = CI.Lower, ymax = CI.Upper), width = 0.1) 

# Family
DEDS_ab_rmats_f_pi_mod_hyp_df <-  (hypothesis(DEDS_ab_rmats_f_pi_mod, hyp_f))$hypothesis %>% 
  select(Estimate, CI.Lower, CI.Upper, Star) %>% 
  mutate(Hypothesis = hyp_list)

{overlaps0 <- vector()
  for (i in 1:length(DEDS_ab_rmats_f_pi_mod_hyp_df$Hypothesis)){
    overlaps0[i] <- if_else(c(DEDS_ab_rmats_f_pi_mod_hyp_df$CI.Lower[i], DEDS_ab_rmats_f_pi_mod_hyp_df$CI.Upper[i]) %overlaps% c(0,0), "black",mypal1[1]) 
  }
  DEDS_ab_rmats_f_pi_mod_hyp_df$color <- overlaps0}

DEDS_ab_rmats_f_pi_mod_hyp_plot <- hyp_plot + 
  geom_point(data = DEDS_ab_rmats_f_pi_mod_hyp_df, aes(x = Hypothesis, y = Estimate, color = color)) +
  geom_errorbar(data = DEDS_ab_rmats_f_pi_mod_hyp_df, aes(x = Hypothesis, color = color, ymin = CI.Lower, ymax = CI.Upper), width = 0.1) 


# Thorax, pi
# Season
DEDS_th_rmats_s_pi_mod_hyp_df <- (hypothesis(DEDS_th_rmats_s_pi_mod, hyp_s))$hypothesis %>% 
  select(Estimate, CI.Lower, CI.Upper, Star) %>% 
  mutate(Hypothesis = hyp_list)

{overlaps0 <- vector()
  for (i in 1:length(DEDS_th_rmats_s_pi_mod_hyp_df$Hypothesis)){
    overlaps0[i] <- if_else(c(DEDS_th_rmats_s_pi_mod_hyp_df$CI.Lower[i], DEDS_th_rmats_s_pi_mod_hyp_df$CI.Upper[i]) %overlaps% c(0,0), "black",mypal1[1]) 
  }
  DEDS_th_rmats_s_pi_mod_hyp_df$color <- overlaps0}

DEDS_th_rmats_s_pi_mod_hyp_plot <- hyp_plot + 
  geom_point(data = DEDS_th_rmats_s_pi_mod_hyp_df, aes(x = Hypothesis, y = Estimate, color = color)) +
  geom_errorbar(data = DEDS_th_rmats_s_pi_mod_hyp_df, aes(x = Hypothesis, color = color, ymin = CI.Lower, ymax = CI.Upper), width = 0.1) 

#Family
DEDS_th_rmats_f_pi_mod_hyp_df <- (hypothesis(DEDS_th_rmats_f_pi_mod, hyp_f))$hypothesis %>% 
  select(Estimate, CI.Lower, CI.Upper, Star) %>% 
  mutate(Hypothesis = hyp_list)

{overlaps0 <- vector()
  for (i in 1:length(DEDS_th_rmats_f_pi_mod_hyp_df$Hypothesis)){
    overlaps0[i] <- if_else(c(DEDS_th_rmats_f_pi_mod_hyp_df$CI.Lower[i], DEDS_th_rmats_f_pi_mod_hyp_df$CI.Upper[i]) %overlaps% c(0,0), "black",mypal1[1]) 
  }
  DEDS_th_rmats_f_pi_mod_hyp_df$color <- overlaps0}

DEDS_th_rmats_f_pi_mod_hyp_plot <- hyp_plot + 
  geom_point(data = DEDS_th_rmats_f_pi_mod_hyp_df, aes(x = Hypothesis, y = Estimate, color = color)) +
  geom_errorbar(data = DEDS_th_rmats_f_pi_mod_hyp_df, aes(x = Hypothesis, color = color, ymin = CI.Lower, ymax = CI.Upper), width = 0.1)

pi_hyp_panel <- ggarrange(NULL, NULL, ggarrange(DEDS_ab_rmats_s_pi_mod_hyp_plot +theme(axis.title.y = element_blank()),
                                            DEDS_ab_rmats_f_pi_mod_hyp_plot  +theme(axis.title.y = element_blank()), 
                                            nrow = 2, ncol = 1, 
                                            heights = c(1,1), align = "hv", labels = c("A", "C")),
                      ggarrange(  DEDS_th_rmats_s_pi_mod_hyp_plot + theme(axis.title.y = element_blank()), 
                                  DEDS_th_rmats_f_pi_mod_hyp_plot +theme(axis.title.y = element_blank()), 
                                  nrow = 2, ncol = 1, 
                                  heights = c(1,1), align = "hv", labels = c("B", "D")), 
                      ncol = 2, nrow =2, heights = c(0.05,1), widths = c(1,1), labels = c(NA,NA,"Abdomen", "Thorax"), vjust = -1, hjust = -0.1)
pi_hyp_panel
ggsave(pi_hyp_panel, file = "Figures/DEDS_rmats_pi_hyp_plot.pdf", height = 6, width = 9)


```

```{r, message=FALSE, warning=FALSE, echo = FALSE}
####nonparametric tests ####
library(rstatix)

DEDS_omega_kruskal <- DEDS_all %>%dplyr::select(tissue, effect, omega, DSorDE)  %>% na.omit()%>% group_by(tissue, effect) %>%  kruskal_test(omega~DSorDE)
knitr::kable(DEDS_omega_kruskal, caption = "Kruskall-wallis tests for overall differences in omega (square-root transformed) among genes that are DS or DE between seasons (DEDS_S), among families (DEDS_F), or with a significant SxF interaction (DEDS_SxF), in the abdomen and thorax")

DEDS_omega_dunn <- DEDS_all %>% group_by(tissue, effect) %>% dunn_test(omega~DSorDE, p.adjust.method = "BH") %>% 
  mutate(hyp.test = c(
    DEDS_ab_rmats_f_omega_mod_hyp_df$Star,
    DEDS_ab_rmats_s_omega_mod_hyp_df$Star,
    DEDS_th_rmats_f_omega_mod_hyp_df$Star,
    DEDS_th_rmats_s_omega_mod_hyp_df$Star))
knitr::kable(DEDS_omega_dunn,caption = "Dunn tests for pairwise differences in omega (square-root transformed) among genes that are DS (event-based) or DE between seasons (DEDS_S) or among families (DEDS_F), in the abdomen and thorax. Stars indicate meaningful differences among groups determined by bayesian distributional models.")

DEDS_pi_anova <- DEDS_all %>% dplyr::select(tissue, effect, pi_rel, DSorDE) %>% na.omit()%>% group_by(tissue, effect) %>% anova_test(pi_rel~DSorDE)
knitr::kable(DEDS_pi_anova, caption = "ANOVA comparing overall differences in pi among genes that are DS or DE between seasons (DEDS_S) or among families (DEDS_F)in the abdomen and thorax.")

DEDS_pi_tukeyhsd <- DEDS_all %>% group_by(tissue, effect) %>% tukey_hsd(pi_rel~DSorDE, p.adjust.method = "BH") %>% 
  mutate(hyp.test = c(
    DEDS_ab_rmats_f_pi_mod_hyp_df$Star,
    DEDS_ab_rmats_s_pi_mod_hyp_df$Star,
    DEDS_th_rmats_f_pi_mod_hyp_df$Star,
    DEDS_th_rmats_s_pi_mod_hyp_df$Star))
knitr::kable(DEDS_pi_tukeyhsd, caption = "Tukey's HSD tests for pairwise differences in omega (square-root transformed) among genes that are DS (event-based) or DE between seasons (DEDS_S) or among families (DEDS_F) in the abdomen and thorax. Stars indicate meaningful differences among groups determined by bayesian distributional models,")
# 
# rm(cond_eff_ab_f_omega, cond_eff_ab_s_omega, cond_eff_ab_sxf_omega, cond_eff_omega, 
# DEDS_ab_rmats_f_omega_mod, DEDS_ab_rmats_f_omega_mod_hyp, DEDS_ab_rmats_f_omega_mod_hyp_df, 
# DEDS_ab_rmats_f_omega_mod_hyp_plot, DEDS_ab_rmats_s_omega_mod, DEDS_ab_rmats_s_omega_mod_hyp, 
# DEDS_ab_rmats_s_omega_mod_hyp_df, DEDS_ab_rmats_s_omega_mod_hyp_plot, DEDS_ab_rmats_sxf_omega_mod, 
# DEDS_ab_rmats_sxf_omega_mod_hyp_df, DEDS_ab_rmats_sxf_omega_mod_hyp_plot,  
# DEDS_th_rmats_f_omega_mod, DEDS_th_rmats_f_omega_mod_hyp_df, DEDS_th_rmats_f_omega_mod_hyp_plot, 
# DEDS_th_rmats_s_omega_mod, DEDS_th_rmats_s_omega_mod_hyp_df, DEDS_th_rmats_s_omega_mod_hyp_plot, 
# DEDS_th_rmats_sxf_omega_mod, DEDS_th_rmats_sxf_omega_mod_hyp_df, DEDS_th_rmats_sxf_omega_mod_hyp_plot, 
# i, DEDS_ab_rmats_f_pi_mod, DEDS_ab_rmats_f_pi_mod_hyp_df, DEDS_ab_rmats_f_pi_mod_hyp_plot, DEDS_ab_rmats_s_pi_mod, DEDS_ab_rmats_s_pi_mod_hyp_df,
# DEDS_ab_rmats_s_pi_mod_hyp_plot, DEDS_ab_rmats_sxf_pi_mod, DEDS_ab_rmats_sxf_pi_mod_hyp_df, DEDS_ab_rmats_sxf_pi_mod_hyp_plot, 
# DEDS_th_rmats_f_pi_mod, DEDS_th_rmats_f_pi_mod_hyp_df, DEDS_th_rmats_f_pi_mod_hyp_plot, DEDS_th_rmats_s_pi_mod,
# DEDS_th_rmats_s_pi_mod_hyp_df, DEDS_th_rmats_s_pi_mod_hyp_plot, DEDS_th_rmats_sxf_pi_mod, DEDS_th_rmats_sxf_pi_mod_hyp_df, DEDS_th_rmats_sxf_pi_mod_hyp_plot,
# hyp_f, hyp_list, hyp_plot,
# hyp_s, hyp_sxf, i, list.of.packages, new.packages, 
# overlaps0)
```

```{r, message=FALSE, warning=FALSE, echo = FALSE, fig.cap= "Nucleotide diversity (pi, A,B) and divergence (omega, C,D) among genes that were DS or DE between seasons in the abdomen (A,C) and thorax (B,D)", fig.height=5, fig.width = 6}
#### Season: DEvDS pi, omega plots ####
library(ggbeeswarm)
DEDS_pi_box <- ggplot() +
  scale_color_manual(values = c("lightgray", mypal[c(7,2,4)]), guide = "none") +
  labs(x = "Effect", y = expression(pi))+
  ylim(c(0,0.055)) +
  theme_bw(base_size = 10) +
  xlim(c("not DE or DS", "DS only", "DE only", "DE and DS"))


DEDS_omega_box <- ggplot() +
  scale_color_manual(values = c("lightgray", mypal[c(7,2,4)]), guide = "none") +
  labs(x = "Effect", y = expression(sqrt(omega)))+
  ylim(c(0,2.6)) +
  theme_bw(base_size = 10) +
  xlim(c("not DE or DS", "DS only", "DE only", "DE and DS"))

DEDS_S_pi_ab_box <- DEDS_pi_box +
  geom_quasirandom(data = DEDS_all[DEDS_all$effect=="DEDS_S" & DEDS_all$tissue == "Abdomen",], 
                   aes(x = DSorDE, y = pi_rel, color = DSorDE), alpha = 0.35) +
  geom_hline(aes(yintercept = median(na.omit(DEDS_all$pi_rel[DEDS_all$effect=="DEDS_S" & DEDS_all$tissue == "Abdomen" & DEDS_all$DSorDE == "not DE or DS"]))), color = "darkgray") +
  geom_boxplot(data = DEDS_all[DEDS_all$effect=="DEDS_S"& DEDS_all$tissue == "Abdomen",],
               aes(x = DSorDE, y = pi_rel), width = 0.5, notch = TRUE, fill = NA, outlier.shape = NA)+
  stat_pvalue_manual(DEDS_pi_tukeyhsd[c(7,8, 10:12),], y.position = c(0.04, 0.043, 0.046, 0.049, 0.052), tip.length = 0, label = "hyp.test") 

DEDS_S_omega_ab_box <- DEDS_omega_box +
  geom_quasirandom(data = DEDS_all[DEDS_all$effect=="DEDS_S" & DEDS_all$tissue == "Abdomen",], 
                   aes(x = DSorDE, y = sqrt(omega), color = DSorDE), alpha = 0.35) +
  geom_hline(aes(yintercept = median(na.omit(sqrt((DEDS_all$omega[DEDS_all$effect=="DEDS_S" & DEDS_all$tissue == "Abdomen" & DEDS_all$DSorDE == "not DE or DS"]))))), color = "darkgray") +
  geom_boxplot(data = DEDS_all[DEDS_all$effect=="DEDS_S"& DEDS_all$tissue == "Abdomen",], 
               aes(x = DSorDE, y =  sqrt(omega)), width = 0.5, notch = TRUE, fill = NA, outlier.shape = NA) +
  stat_pvalue_manual(DEDS_omega_dunn[c(9, 12),], y.position = c(2.4, 2.55), tip.length = 0, label = "hyp.test") 


DEDS_S_pi_th_box <- DEDS_pi_box +
  geom_quasirandom(data = DEDS_all[DEDS_all$effect=="DEDS_S" & DEDS_all$tissue == "Thorax",], 
                   aes(x = DSorDE, y = pi_rel, color = DSorDE), alpha = 0.35) +
  geom_hline(aes(yintercept = median(na.omit(DEDS_all$pi_rel[DEDS_all$effect=="DEDS_S" & DEDS_all$tissue == "Thorax" & DEDS_all$DSorDE == "not DE or DS"]))), color = "darkgray") +
  geom_boxplot(data = DEDS_all[DEDS_all$effect=="DEDS_S"& DEDS_all$tissue == "Thorax",], 
               aes(x = DSorDE, y = pi_rel), width = 0.5, notch = TRUE, fill = NA, outlier.shape = NA)+
   stat_pvalue_manual(DEDS_pi_tukeyhsd[c(19,21,22,24),], y.position = c(0.04, 0.043, 0.046, 0.049), tip.length = 0, label = "hyp.test") 

DEDS_S_omega_th_box <- DEDS_omega_box +
  geom_quasirandom(data = DEDS_all[DEDS_all$effect=="DEDS_S" & DEDS_all$tissue == "Thorax",], 
                   aes(x = DSorDE, y = sqrt(omega), color = DSorDE), alpha = 0.35) +
  geom_hline(aes(yintercept = median(na.omit(sqrt((DEDS_all$omega[DEDS_all$effect=="DEDS_S" & DEDS_all$tissue == "Thorax" & DEDS_all$DSorDE == "not DE or DS"]))))), color = "darkgray") +
  geom_boxplot(data = DEDS_all[DEDS_all$effect=="DEDS_S"& DEDS_all$tissue == "Thorax",], 
               aes(x = DSorDE, y =  sqrt(omega)), width = 0.5, notch = TRUE, fill = NA, outlier.shape = NA)+
  stat_pvalue_manual(DEDS_omega_dunn[c(21,24),], y.position = c(2.4, 2.55), tip.length = 0, label = "hyp.test") 

DEDS_S_panel <- ggarrange(DEDS_S_pi_ab_box, DEDS_S_pi_th_box,
                          DEDS_S_omega_ab_box, DEDS_S_omega_th_box, ncol = 2, nrow = 2, heights = c(1,1), widths = c(3/2.5, 3/2.5), labels = "AUTO")
DEDS_S_panel
ggsave(plot = DEDS_S_panel, file = "Figures/DEDS_rmats_S_boxplots_bayesHypTest.pdf", height = 5, width = 6)
```

```{r, message=FALSE, warning=FALSE, echo = FALSE, fig.cap= "Nucleotide diversity (pi, A,B) and divergence (omega, C,D) among genes that were DS or DE among families in the abdomen (A,C) and thorax (B,D)", fig.height=5, fig.width = 6}
#### Family: DEvDS pi, omega plots ####
DEDS_F_pi_ab_box <- DEDS_pi_box +
  geom_quasirandom(data = DEDS_all[DEDS_all$effect=="DEDS_F" & DEDS_all$tissue == "Abdomen",], 
                   aes(x = DSorDE, y = pi_rel, color = DSorDE), alpha = 0.35) +
  geom_hline(aes(yintercept = median(na.omit(DEDS_all$pi_rel[DEDS_all$effect=="DEDS_F" & DEDS_all$tissue == "Abdomen" & DEDS_all$DSorDE == "not DE or DS"]))), color = "darkgray") +
  geom_boxplot(data = DEDS_all[DEDS_all$effect=="DEDS_F"& DEDS_all$tissue == "Abdomen",], 
               aes(x = DSorDE, y = pi_rel), width = 0.5, notch = TRUE, fill = NA, outlier.shape = NA)+
  stat_pvalue_manual(DEDS_pi_tukeyhsd[c(2:5),], y.position = c(0.04, 0.043, 0.046, 0.049), tip.length = 0, label = "hyp.test") 

DEDS_F_omega_ab_box <- DEDS_omega_box +
  geom_quasirandom(data = DEDS_all[DEDS_all$effect=="DEDS_F" & DEDS_all$tissue == "Abdomen",], 
                   aes(x = DSorDE, y = sqrt(omega), color = DSorDE), alpha = 0.35) +
  geom_hline(aes(yintercept = median(na.omit(sqrt((DEDS_all$omega[DEDS_all$effect=="DEDS_F" & DEDS_all$tissue == "Abdomen" & DEDS_all$DSorDE == "not DE or DS"]))))), color = "darkgray") +
  geom_boxplot(data = DEDS_all[DEDS_all$effect=="DEDS_F"& DEDS_all$tissue == "Abdomen",], 
               aes(x = DSorDE, y =  sqrt(omega)), width = 0.5, notch = TRUE, fill = NA, outlier.shape = NA)+
  stat_pvalue_manual(DEDS_omega_dunn[c(3,6),], y.position = c(2.4, 2.55), tip.length = 0, label = "hyp.test") 
DEDS_F_pi_th_box <- DEDS_pi_box +
  geom_quasirandom(data = DEDS_all[DEDS_all$effect=="DEDS_F" & DEDS_all$tissue == "Thorax",], 
                   aes(x = DSorDE, y = pi_rel, color = DSorDE), alpha = 0.35) +
  geom_hline(aes(yintercept = median(na.omit(DEDS_all$pi_rel[DEDS_all$effect=="DEDS_F" & DEDS_all$tissue == "Thorax" & DEDS_all$DSorDE == "not DE or DS"]))), color = "darkgray") +
  geom_boxplot(data = DEDS_all[DEDS_all$effect=="DEDS_F"& DEDS_all$tissue == "Thorax",], 
               aes(x = DSorDE, y = pi_rel), width = 0.5, notch = TRUE, fill = NA, outlier.shape = NA)+
  stat_pvalue_manual(DEDS_pi_tukeyhsd[c(14:17),], y.position = c(0.04, 0.043, 0.046, 0.049), tip.length = 0, label = "hyp.test") 
DEDS_F_omega_th_box <- DEDS_omega_box +
  geom_quasirandom(data = DEDS_all[DEDS_all$effect=="DEDS_F" & DEDS_all$tissue == "Thorax",], 
                   aes(x = DSorDE, y = sqrt(omega), color = DSorDE), alpha = 0.35) +
  geom_hline(aes(yintercept = median(na.omit(sqrt((DEDS_all$omega[DEDS_all$effect=="DEDS_F" & DEDS_all$tissue == "Thorax" & DEDS_all$DSorDE == "not DE or DS"]))))), color = "darkgray") +
  geom_boxplot(data = DEDS_all[DEDS_all$effect=="DEDS_F"& DEDS_all$tissue == "Thorax",], 
               aes(x = DSorDE, y =  sqrt(omega)), width = 0.5, notch = TRUE, fill = NA, outlier.shape = NA)+
    stat_pvalue_manual(DEDS_omega_dunn[c(14,15,17,18),], y.position = c(2.4, 2.55), tip.length = 0, label = "hyp.test") 

DEDS_F_panel <- ggarrange(DEDS_F_pi_ab_box, DEDS_F_pi_th_box,
                          DEDS_F_omega_ab_box, DEDS_F_omega_th_box, ncol = 2, nrow = 2, heights = c(1,1), widths = c(3/2.5, 3/2.5), labels = "AUTO")
DEDS_F_panel
ggsave(plot = DEDS_F_panel, file = "Figures/DEDS_rmats_F_boxplots_bayesHypTest.pdf", height = 5, width = 6)
```


```{r, message = FALSE, warnings = FALSE, echo = FALSE, fig.height=10, fig.width=10}
#### Abdomen: combined plot ####

ab_plots <- ggarrange(
  
  grid.grabExpr(moreUpSet(season_list$ab_season_matrix)),
                      grid.grabExpr( moreUpSet(family_list$ab_family_matrix)), 
                      ab_sea_rMATS_plot1 + theme(axis.title= element_text(size = 12)),
                      ab_fam_rMATS_plot1 + theme(axis.title= element_text(size = 12)), 
                      DEDS_S_pi_ab_box +theme(axis.title.x = element_blank()),
                      DEDS_F_pi_ab_box +theme(axis.title.x = element_blank()),
                        DEDS_ab_rmats_s_pi_mod_hyp_plot + scale_y_continuous(breaks=c(-0.0015, 0, 0.0015)) + theme(axis.text = element_text(size= 8)),
                      DEDS_ab_rmats_f_pi_mod_hyp_plot+ scale_y_continuous(breaks = c(-0.0015, 0, 0.0015))+ theme(axis.text = element_text(size= 8)),
                      DEDS_S_omega_ab_box +theme(axis.title.x = element_blank()),
                      DEDS_F_omega_ab_box +theme(axis.title.x = element_blank()),
                      DEDS_ab_rmats_s_omega_mod_hyp_plot+ theme(axis.text = element_text(size= 8)),
                      DEDS_ab_rmats_f_omega_mod_hyp_plot+ theme(axis.text = element_text(size= 8)),
                      ncol = 2, nrow = 6, 
                      labels = c("A", NA,"B", NA, "C", NA, NA, NA, "D", NA, NA, NA),
                      heights = c(0.7,0.9, 0.8, 0.4, 0.8, 0.4), align = "hv")
                                

ab_plots
ggsave(plot = ab_plots, file = "Figures/SM_DEDS_rmats_ab.pdf", height = 16, width = 8)

```

```{r, message = FALSE, warnings = FALSE, echo = FALSE, fig.height=10, fig.width=10}

#### Thorax: combined plot ####
th_plots <- ggarrange(grid.grabExpr(moreUpSet(season_list$th_season_matrix)),
                      grid.grabExpr( moreUpSet(family_list$th_family_matrix)), 
                      th_sea_rMATS_plot1 + theme(axis.title= element_text(size = 12)),
                      th_fam_rMATS_plot1 + theme(axis.title= element_text(size = 12)), 
                      DEDS_S_pi_th_box +theme(axis.title.x = element_blank()),
                      DEDS_F_pi_th_box +theme(axis.title.x = element_blank()),
                      DEDS_th_rmats_s_pi_mod_hyp_plot +
                        scale_y_continuous(breaks=c(-0.0015, 0, 0.0015)) + theme(axis.text = element_text(size= 8)),
                      DEDS_th_rmats_f_pi_mod_hyp_plot+ 
                        scale_y_continuous(breaks = c(-0.0015, 0, 0.0015))+ theme(axis.text = element_text(size= 8)),
                      DEDS_S_omega_th_box +theme(axis.title.x = element_blank()),
                      DEDS_F_omega_th_box +theme(axis.title.x = element_blank()),
                      DEDS_th_rmats_s_omega_mod_hyp_plot+ theme(axis.text = element_text(size= 8)),
                      DEDS_th_rmats_f_omega_mod_hyp_plot+ theme(axis.text = element_text(size= 8)),
                      ncol = 2, nrow = 6, 
                      labels = c("A", NA,"B", NA, "C", NA, NA, NA, "D", NA, NA, NA),
                      heights = c(0.7,0.9, 0.8, 0.4, 0.8, 0.4), align = "hv")
                                

th_plots
ggsave(plot = th_plots, file = "Figures/SM_DEDS_rmats_th.pdf", height = 16, width = 8)


```

```{r, message = FALSE, warnings = FALSE, echo = FALSE, fig.height=10, fig.width=10}
#### Abdomen: combined plot ####
SM_panel <- ggarrange(NULL, NULL, 
                      ab_S_splice_type+ theme(axis.text = element_text(size= 8)),
                      th_S_splice_type + theme(axis.text = element_text(size= 8)),
                      grid.grabExpr(moreUpSet(season_list$ab_season_matrix)),
                      grid.grabExpr(moreUpSet(season_list$th_season_matrix)),
                      ncol = 2, nrow = 3, 
                      labels = c("Abdomen", "Thorax", "A", "B", "C", "D"), 
                      heights = c(0.1,1,1), align = "hv")
ggsave(plot = SM_panel, file = "Figures/SM_DEDS_rmats_1.pdf", height = 6, width =8.5)

SM_panel_2 <- ggarrange(NULL, NULL, 
                      DEDS_S_pi_ab_box +theme(axis.title.x = element_blank()),
                      DEDS_S_pi_th_box +theme(axis.title.x = element_blank()),
                      DEDS_ab_rmats_s_pi_mod_hyp_plot + scale_y_continuous(breaks=c(-0.0015, 0, 0.0015)) + theme(axis.text = element_text(size= 8)),
                      DEDS_th_rmats_s_pi_mod_hyp_plot+ scale_y_continuous(breaks = c(-0.0015, 0, 0.0015))+ theme(axis.text = element_text(size= 8)),
                      DEDS_S_omega_th_box +theme(axis.title.x = element_blank()),
                      DEDS_S_omega_th_box +theme(axis.title.x = element_blank()),
                      DEDS_ab_rmats_s_omega_mod_hyp_plot+ theme(axis.text = element_text(size= 8)),
                      DEDS_th_rmats_s_omega_mod_hyp_plot+ theme(axis.text = element_text(size= 8)),
                   ncol = 2, nrow = 5, 
                      labels = c("Abdomen", "Thorax", "A", "B",NA, NA, "C", "D", NA, NA), 
                      heights = c(0.1,1,0.45, 1, 0.45), align = "h")
ggsave(plot = SM_panel_2, file = "Figures/SM_DEDS_rmats_2.pdf", height = 8, width =7)

```

## Figure 3 map

``` {r}
# install.packages("remotes")
# remotes::install_github("afrimapr/afrilearndata")

library(afrilearndata)
library(sf)
library(raster)
library(maptools)
library(rgdal)
library(rgeos)

africountries$is_malawi <- africountries$name_long == "Malawi"

ggplot(data = africountries) +
  geom_sf(aes(fill = is_malawi)) +
  scale_fill_manual(values = c("cornsilk", "darkred")) +
  # scale_fill_viridis_c() +
  theme_bw(base_size = 30) +
  scale_x_continuous(breaks = c(-20, 0, 20, 40)) +
  scale_y_continuous(breaks = c(-30, -10, 10, 30)) +
  theme(legend.position = "none", panel.grid.minor = element_blank())


malawi<-getData("GADM", country="MWI", level=1)
malawi_df<-fortify(malawi, region="id")

ggplot()+ 
  geom_sf(data = africountries) +
  coord_sf() +
  # geom_polygon(data = malawi.df, aes(long,lat, group=group), fill = "cornsilk") + 
  # coord_equal() + 
  scale_x_continuous(breaks = c(32,34,36, 38, 40), limits = c(32,40)) +
  scale_y_continuous(breaks = c(-17, -15, -13, -11, -9), limits = c(-17,-9)) +
  theme_bw(base_size = 15) +
  theme(legend.position = "none", panel.grid.minor = element_blank())


ggplot()+ 
  # geom_sf(data = africountries) +
  # coord_sf() +
  geom_polygon(data = malawi_df, aes(long,lat, group=group), fill = "cornsilk") +
  coord_equal() +
  scale_x_continuous(breaks = c(32,34,36, 38, 40), limits = c(32,40)) +
  scale_y_continuous(breaks = c(-17, -15, -13, -11, -9), limits = c(-17,-9))  +
  theme_void(base_size = 15) +
  theme(legend.position = "none", panel.grid.minor = element_blank())

## Results were saved as pdfs and modified in Inkscape

```
