# Supplementary material for: Alternative splicing in seasonal plasticity and the potential for adaptation to environmental change
Source: Nat Commun. 2022 Feb 8;13:755. doi: 10.1038/s41467-022-28306-8 (PMC8825856; doi:10.1038/s41467-022-28306-8)
Supplement: Supplementary file 10 — Source Data [file 41467_2022_28306_MOESM10_ESM.zip › SourceData_B_anynana_AS/B_anynana_AS.Rmd]

---
title: "B. anynana alternative splicing"
author: "Rachel Steward"
date: "3/18/2021"
output: html_document
---
 This document includes code for visualizations and analyses of the edgeR and rMATS differential splicing and edgeR differential expression analyses. 
 
```{r setup, include=TRUE}
## install required packages ##
list.of.packages <- c("tidyverse", 
                      "ggpubr",
                      "ggbeeswarm",
                      "rstan",
                      "brms",
                      "DescTools", 
                      "rstatix",
                      "ggsci",
                      "ComplexHeatmap")
new.packages <- list.of.packages[!(list.of.packages %in% installed.packages()[,"Package"])]
new.packages
if(length(new.packages)) install.packages(new.packages)

library(tidyverse)
library(ggpubr)
library(ggbeeswarm)
library(brms)
library(ComplexHeatmap)

#set color palettes
mypal<- ggsci::pal_nejm()(8)
mypal1<- c("#0072B5","#BC3C29")
mypal2<- adjustcolor(c("#7876B1","#0072B5","#BC3C29", "white"), alpha.f = 0.75)

dir.create("Figures")
dir.create("Models")
dir.create("Data.out")


# set wd
```

## Nucleotide diversity and divergence overview
Nucleotide divergence (omega) was calcuated between Bicyclus anynana (published genome, NCBI, PRJNA376691) and Pararge aegeria (published genome, NCBI, PRJEB28004) for 9,306 orthologs. 
Nucleotide diversity (pi) was calculated for 14,402 genes using 5 wild individuals. 


```{r, include = FALSE, message=FALSE}

theta <- read_table2("Data_in/angsd_thetas_genes_CDS.txt") %>% 
  rename(GeneID = locus) %>% select(GeneID, thetaW_rel, pi_rel) %>% 
  mutate(pi_rel = as.numeric(pi_rel),
         thetaW_rel = as.numeric(thetaW_rel))
omega <- read_tsv("Data_in/Bany_Paeg_omega.tsv", col_names = c("GeneID", "omega")) %>%   mutate(omega = as.numeric(omega))


pi_rel_dens <- ggplot(theta, aes(x = pi_rel)) +
  geom_histogram( bins = 50) +
  labs(x = expression(pi), y = "Genes") +
  geom_rug(size = 0.25) +
   # xlim(-0.001, 0.056) +
  theme_bw(base_size = 10) 

omega_rel_dens <- ggplot(omega, aes(x = sqrt(omega))) +
  geom_histogram( bins = 50) +
  geom_rug(size = 0.25) +
  labs(x = expression(sqrt(omega)), y = "Genes") +
  theme_bw(base_size = 10) 
```

```{r fig.cap = "Nucleotide divergence (omega, square-root transformed) and diversity (pi)."}
omega_pi_panel <- ggarrange(omega_rel_dens, pi_rel_dens, ncol= 2, align = "hv")
omega_pi_panel
ggsave(omega_pi_panel, file = "Figures/omega_pi_density_plots.pdf", width = 5, height = 2.5)

```

## edgeR differential splicing and expression comparison

Genes were identified as differentially spliced using the diffSpliceDGE function (Simes method) in edgeR. DiffspliceDGE is limited to pairwise comparisons. To identify genes that were DS among families and in the SxF interaction, we determined which genes were significantly DS in at least one pairwise contrast. Here we expand the dataframe to include all  multiexonic genes that were analysed in edgeR. 

As omega and pi values were not calculated for all genes, we checked to see for what proportion of our DS and DE genes we did not have nucleotide divergence and diversity data. 

```{r , message = FALSE, echo=FALSE}
library(knitr)

## DS abdomen
DS_ab_allgenes <- read_tsv("Data_in/edgeR_DS_ab_allgenes.tsv")
DS_ab <- full_join(read_tsv("Data_in/edgeR_DS_simesDataframe_all_abdomen.tsv"),DS_ab_allgenes) %>% 
  left_join(theta) %>% 
  left_join(omega) %>% 
  mutate(across(.cols = c(S_nsig, F_nsig, SxF_nsig), ~replace_na(.,0)),
         across(.cols = c(S_FDR, F_minFDR, SxF_minFDR), ~replace_na(.,1)), 
         DS_S = factor(if_else(S_nsig>0,1, 0)), 
         DS_F = factor(if_else(F_nsig>0,1, 0)), 
         DS_SxF = factor(if_else(SxF_nsig>0,1, 0)))


DS_ab_summ <- DS_ab %>% 
  dplyr:: select(GeneID, omega, thetaW_rel, pi_rel, DS_S, DS_F, DS_SxF) %>% 
  gather(-c(GeneID, omega, thetaW_rel, pi_rel), key = "Analysis",value = "DS") %>% 
  group_by(Analysis, DS) %>%
  summarise(n_genes = n(), 
            n_noOmega = sum(is.na(omega)),
            perc_Omega = n_noOmega/n_genes,
            n_nopi = sum(is.na(pi_rel)),
            perc_pi = n_nopi/n_genes,
            n_notheta = sum(is.na(thetaW_rel)),
            perc_theta = n_notheta/n_genes)
knitr::kable(DS_ab_summ, caption = "Differentially spliced (DS) genes in the abdomen between season (S), among families (F) and with a season-by-family interaction (SxF), showing the number and percent of genes without omega and pi values.")
## DE abdomen

DE_ab <- left_join(read_tsv("Data_in/edgeR_DE_simesDataframe_all_abdomen.tsv"),theta) %>% 
  left_join(omega) %>% 
  mutate(across(.cols = c(DE_fdr_S_abdomen, DE_fdr_F_abdomen, DE_fdr_I_abdomen), ~replace_na(.,1)),
         DE_S = factor(if_else(DE_fdr_S_abdomen<0.05,1, 0)),  
         DE_F = factor(if_else(DE_fdr_F_abdomen<0.05,1, 0)), 
         DE_SxF = factor(if_else(DE_fdr_I_abdomen<0.05,1, 0)))

DE_ab_summ <- DE_ab %>% 
  dplyr:: select(GeneID, omega, thetaW_rel, pi_rel, DE_S, DE_F, DE_SxF) %>% 
  gather(-c(GeneID, omega, thetaW_rel, pi_rel), key = "Analysis",value = "DE") %>% 
  group_by(Analysis, DE) %>%
  summarise(n_genes = n(), 
             n_noOmega = sum(is.na(omega)),
            perc_Omega = n_noOmega/n_genes,
            n_nopi = sum(is.na(pi_rel)),
            perc_pi = n_nopi/n_genes,
            n_notheta = sum(is.na(thetaW_rel)),
            perc_theta = n_notheta/n_genes)
kable(DE_ab_summ,caption = "Differentially expressed (DE) genes in the abdomen between season (S), among families (F) and with a season-by-family interaction (SxF), showing the number and percent of genes withoout omega and pi values.")

## DS thorax
DS_th_allgenes <- read_tsv("Data_in/edgeR_DS_th_allgenes.tsv")
DS_th <- full_join(read_tsv("Data_in/edgeR_DS_simesDataframe_all_thorax.tsv"),DS_th_allgenes) %>% 
  left_join(theta) %>% 
  left_join(omega) %>% 
  mutate(across(.cols = c(S_nsig, F_nsig, SxF_nsig), ~replace_na(.,0)),
         across(.cols = c(S_FDR, F_minFDR, SxF_minFDR), ~replace_na(.,1)), 
         DS_S = factor(if_else(S_nsig>0,1, 0)), 
         DS_F = factor(if_else(F_nsig>0,1, 0)), 
         DS_SxF = factor(if_else(SxF_nsig>0,1, 0)))

DS_th_summ <- DS_th %>% 
  dplyr:: select(GeneID, omega, thetaW_rel, pi_rel, DS_S, DS_F, DS_SxF) %>% 
  gather(-c(GeneID, omega, thetaW_rel, pi_rel), key = "Analysis",value = "DS") %>% 
  group_by(Analysis, DS) %>%
  summarise(n_genes = n(), 
         n_noOmega = sum(is.na(omega)),
            perc_Omega = n_noOmega/n_genes,
            n_nopi = sum(is.na(pi_rel)),
            perc_pi = n_nopi/n_genes,
            n_notheta = sum(is.na(thetaW_rel)),
            perc_theta = n_notheta/n_genes)
kable(DS_th_summ, caption ="Differentially spliced (DS) genes in the thorax between season (S), among families (F) and with a season-by-family interaction (SxF), showing the number and percent of genes without omega and pi values.")
## DE thorax

DE_th <- left_join(read_tsv("Data_in/edgeR_DE_simesDataframe_all_thorax.tsv"),theta) %>% 
  left_join(omega) %>% 
  mutate(across(.cols = c(DE_fdr_S_thorax, DE_fdr_F_thorax, DE_fdr_I_thorax), ~replace_na(.,1)),
         DE_S = factor(if_else(DE_fdr_S_thorax<0.05,1, 0)),  
         DE_F = factor(if_else(DE_fdr_F_thorax<0.05,1, 0)), 
         DE_SxF = factor(if_else(DE_fdr_I_thorax<0.05,1, 0)))

DE_th_summ <- DE_th %>% 
  dplyr:: select(GeneID, omega, thetaW_rel, pi_rel, DE_S, DE_F, DE_SxF) %>% 
  gather(-c(GeneID, omega, thetaW_rel, pi_rel), key = "Analysis",value = "DE") %>% 
  group_by(Analysis, DE) %>%
  summarise(n_genes = n(), 
            n_noOmega = sum(is.na(omega)),
            perc_Omega = n_noOmega/n_genes,
            n_nopi = sum(is.na(pi_rel)),
            perc_pi = n_nopi/n_genes,
            n_notheta = sum(is.na(thetaW_rel)),
            perc_theta = n_notheta/n_genes)
kable(DE_th_summ,caption = "Differentially expressed (DE) genes in the thorax between season (S), among families (F) and with a season-by-family interaction (SxF), showing the number and percent of genes without omega and pi values.")

DS_ab_long <- gather(select(DS_ab, GeneID, omega, thetaW_rel, pi_rel, DS_S, DS_F, DS_SxF), -c(GeneID, omega, thetaW_rel, pi_rel), key = "effect", value = "DSorDE") %>% mutate(DF = "DS_ab")
DE_ab_long <- gather(select(DE_ab, GeneID, omega, thetaW_rel, pi_rel, DE_S, DE_F, DE_SxF), -c(GeneID, omega, thetaW_rel, pi_rel), key = "effect", value = "DSorDE") %>% mutate(DF = "DE_ab")
DS_th_long <- gather(select(DS_th, GeneID, omega, thetaW_rel, pi_rel,DS_S, DS_F, DS_SxF), -c(GeneID, omega, thetaW_rel, pi_rel), key = "effect", value = "DSorDE") %>% mutate(DF = "DS_th")
DE_th_long <- gather(select(DE_th, GeneID, omega, thetaW_rel, pi_rel,DE_S, DE_F, DE_SxF), -c(GeneID, omega, thetaW_rel, pi_rel), key = "effect", value = "DSorDE") %>% mutate(DF = "DE_th")
DF_all <- rbind(DS_ab_long, DS_th_long, DE_ab_long, DE_th_long) %>%  mutate(effect = as.factor(effect), DSorDE = as.factor(DSorDE), DF = as.factor(DF))

```

## Geneset overlap between model predictors (Season, Family, SxF) within DS and DE analyses
**Figure 1, panels A,B**

Upset plots show the overlap between genes that were DS or DE by Season, Family or SxF. 
```{r, echo = FALSE, message=FALSE, warning=FALSE}
edger_upset_list <- list(`Season` = DS_ab$GeneID[DS_ab$DS_S == 1],
                         `Family` = DS_ab$GeneID[DS_ab$DS_F == 1],
                         `SxF` = DS_ab$GeneID[DS_ab$DS_SxF == 1],
                         `Season` = DS_th$GeneID[DS_th$DS_S == 1],
                         `Family` = DS_th$GeneID[DS_th$DS_F == 1],
                         `SxF` = DS_th$GeneID[DS_th$DS_SxF == 1],
                         `Season` = DE_ab$GeneID[DE_ab$DE_S == 1],
                         `Family` = DE_ab$GeneID[DE_ab$DE_F == 1],
                         `SxF` = DE_ab$GeneID[DE_ab$DE_SxF == 1],
                         `Season` = DE_th$GeneID[DE_th$DE_S == 1],
                         `Family` = DE_th$GeneID[DE_th$DE_F == 1],
                         `SxF` = DE_th$GeneID[DE_th$DE_SxF == 1])

DS_list = normalize_comb_mat(list(ab_DS_matrix = make_comb_mat(edger_upset_list[c(1:3)]), # abdomen ds effects plot
                                  th_DS_matrix = make_comb_mat(edger_upset_list[c(4:6)])
))
sapply(DS_list, comb_size)           

DE_list = normalize_comb_mat(list(ab_DE_matrix = make_comb_mat(edger_upset_list[c(7:9)]),
                                  th_DE_matrix = make_comb_mat(edger_upset_list[c(10:12)])
))
sapply(DE_list, comb_size)           

analysisUpSet <- function(m, Pal,...){
  cs = comb_size(m)
  topAnno = HeatmapAnnotation( 
    "Intersections" = anno_barplot(cs, gp = gpar(fill =  adjustcolor(Pal, alpha = 0.75)), 
                                   height = unit(3, "cm"), ylim = c(0,max(cs)+100 ), 
                                   axis_param = list(gp = gpar(fontsize = 10)), 
                                   border = FALSE),
    annotation_name_side = "left",
    annotation_label = gt_render(c("Intersections")),
    gap = unit(2, "mm"))
  ups = UpSet(m, set_order = c("Season", "Family", "SxF"), 
              top_annotation = topAnno, 
              right_annotation = upset_right_annotation(
                m, 
                axis_param = list( labels_rot = 0),
                width = unit(2, "cm"),
                annotation_label = gt_render(c("Set")),
                gp = gpar(fill = "black")))
  ht = draw(ups)
  od = column_order(ht)
  decorate_annotation("Intersections", {
    grid.text(cs[od], x = seq_along(cs), y = unit(cs[od], "native") + unit(2, "pt"),
              default.units = "native", just = c("bottom"),
              gp = gpar(fontsize = 10, col = "#404040"), rot = 0)
 })
 
  return(invisible(NULL))
}

```

```{r, echo = FALSE, message = F, fig.cap = "Upset plots of differential splicing (exon expression) in the abdomen"}

{pdf(file = "Figures/Bany_ab_edgeR_DS_Upset.pdf", height = 2.5, width = 3.75)
  analysisUpSet(DS_list$ab_DS_matrix, Pal = mypal[1])
  dev.off()}
DS_ab_upset_plot <- analysisUpSet(DS_list$ab_DS_matrix, Pal = mypal[1])
DS_ab_upset_plot
```
```{r, echo = FALSE, message = F, fig.cap = "Upset plots of differential splicing (exon expression) in the thorax"}

{pdf(file = "Figures/Bany_th_edgeR_DS_Upset.pdf", height = 2.5, width = 3.75)
  analysisUpSet(DS_list$th_DS_matrix, Pal = mypal[1])
  dev.off()}
DS_th_upset_plot <- analysisUpSet(DS_list$th_DS_matrix, Pal = mypal[1])
DS_th_upset_plot
```


```{r, echo = FALSE, message = F, fig.cap = "Upset plots of differential whole gene expression in the abdomen"}

{pdf(file = "Figures/Bany_ab_edgeR_DE_Upset.pdf", height = 2.5, width = 3.75)
 analysisUpSet(DE_list$ab_DE_matrix, Pal = mypal[2])
  dev.off()}
DE_ab_upset_plot <- analysisUpSet(DE_list$ab_DE_matrix, Pal = mypal[2])
DE_ab_upset_plot
```
```{r, echo = FALSE, message = F, fig.cap = "Upset plots of differential whole gene expression in the thorax"}

{pdf(file = "Figures/Bany_th_edgeR_DE_Upset.pdf", height = 2.5, width = 3.75)
  analysisUpSet(DE_list$th_DE_matrix, Pal = mypal[2])
  dev.off()}
analysisUpSet(DE_list$th_DE_matrix, Pal = mypal[2])

```
```{r, echo = FALSE, message = F, fig.cap = "Upset plots of differential whole gene expression in the thorax", fig.height = 8, fig.width = 8}

ggarrange(NULL,
          ggarrange(grid.grabExpr(analysisUpSet(DS_list$ab_DS_matrix, Pal = mypal[1])),
                    grid.grabExpr(analysisUpSet(DS_list$th_DS_matrix, Pal = mypal[1])),
                    nrow = 1, ncol = 2),
         NULL,
          ggarrange(grid.grabExpr(analysisUpSet(DE_list$ab_DE_matrix, Pal = mypal[2])), 
                    grid.grabExpr(analysisUpSet(DE_list$th_DE_matrix, Pal = mypal[2])),
                    nrow = 1, ncol = 2), 
          ncol = 1, nrow = 4, heights = c(0.05,1,0.05,1),
          labels = c( NA, "A  Differentially spliced genes (exon-based)", NA, "C Differentially expressed genes"),
          vjust = 0, hjust = 0)
ggsave("Figures/R1_Fig1_withoutPCAs.pdf", height = 8, width = 8)


```

```{r, echo = FALSE, message = F}
# install.packages("ComplexHeatmap")
# BiocManager::install("ComplexHeatmap")
# library(Cairo)
library(ComplexHeatmap)
library(ComplexUpset)

# Define the upset list
DEvDS_list = list(`DS` = DS_ab$GeneID[DS_ab$DS_S == 1],
                  `DE` = DE_ab$GeneID[DE_ab$DE_S == 1],
                  `DS` = DS_th$GeneID[DS_th$DS_S == 1],
                  `DE` = DE_th$GeneID[DE_th$DE_S == 1],
                  
                  `DS` = DS_ab$GeneID[DS_ab$DS_F == 1],
                  `DE` = DE_ab$GeneID[DE_ab$DE_F == 1],
                  `DS` = DS_th$GeneID[DS_th$DS_F == 1],
                  `DE` = DE_th$GeneID[DE_th$DE_F == 1],
                  
                  `DS` = DS_ab$GeneID[DS_ab$DS_SxF == 1],
                  `DE` = DE_ab$GeneID[DE_ab$DE_SxF == 1],
                  `DS` = DS_th$GeneID[DS_th$DS_SxF == 1],
                  `DE` = DE_th$GeneID[DE_th$DE_SxF == 1]     
)
Upset_matrix = make_comb_mat(DEvDS_list)
Full_upset <- UpSet(Upset_matrix)
```
```{r, fig.cap = "Overalap of all DS and DE genesets in both the abdomen and the thorax", fig.width= 15, fig.height= 4 }
Full_upset
```
```{r, warning = F, message=F}
DEvDS_comb_mat = normalize_comb_mat(list(ab_season_matrix = make_comb_mat(DEvDS_list[c(1,2)]), # abdomen ds effects plot
                                         th_season_matrix = make_comb_mat(DEvDS_list[c(3,4)]),
                                         ab_family_matrix = make_comb_mat(DEvDS_list[c(5,6)]),
                                         th_family_matrix = make_comb_mat(DEvDS_list[c(7,8)]),
                                         ab_sxf_matrix = make_comb_mat(DEvDS_list[c(9,10)]),
                                         th_sxf_matrix = make_comb_mat(DEvDS_list[c(11,12)])))
sapply(DEvDS_comb_mat, comb_size)           

moreUpSet <- function(m, ...){
  cs = comb_size(m)
  topAnno = HeatmapAnnotation( 
    "Intersections" = anno_barplot(cs, gp = gpar(fill = mypal2[c(1,2,3)]), 
                                   height = unit(3.5, "cm"), ylim = c(0,max(cs)+50 ), 
                                   axis_param = list(gp = gpar(fontsize = 10)), 
                                   border = FALSE),
    annotation_name_side = "left",
    annotation_label = gt_render(c("Intersections")),
    gap = unit(2, "mm"))
  rightAnno =  upset_right_annotation(
    m,
    axis_param = list( labels_rot = 0),
    width = unit(1.5, "cm"),
    annotation_label = gt_render(c("Set")),
    gp = gpar(fill = mypal[c(2,1)]))
  ups = UpSet(m, set_order = c( "DS", "DE"), top_annotation = topAnno, right_annotation = rightAnno)
  ht = draw(ups)
  od = column_order(ht)
  decorate_annotation("Intersections", {
    grid.text(cs[od], x = seq_along(cs), y = unit(cs[od], "native") + unit(2, "pt"),
              default.units = "native", just = c("bottom"),
              gp = gpar(fontsize = 10, col = "#404040"), rot = 0)
 })
 
  return(invisible(NULL))
}

```


```{r, echo = FALSE, message = F, fig.cap = "Upset plots of differential splicing and expression between seasons in the abdomen"}
{pdf(file = "Figures/Bany_ab_edgeR_S_Upset.pdf", height = 2.5, width = 3.75)
  moreUpSet(DEvDS_comb_mat$ab_season_matrix)
  dev.off()}
moreUpSet(DEvDS_comb_mat$ab_season_matrix)

```
```{r, echo = FALSE, message = F, fig.cap = "Upset plots of differential splicing and expression between seasons in the thorax"}

{pdf(file = "Figures/Bany_th_edgeR_S_Upset.pdf", height = 2.5, width = 3.75)
  moreUpSet(DEvDS_comb_mat$th_season_matrix)
  dev.off()}
moreUpSet(DEvDS_comb_mat$th_season_matrix)

```
```{r, echo = FALSE, message = F, fig.cap = "Upset plots of differential splicing and expression among families in the abdomen"}
{pdf(file = "Figures/Bany_ab_edgeR_F_Upset.pdf", height = 2.5, width = 3.75)
  moreUpSet(DEvDS_comb_mat$ab_family_matrix)
  dev.off()}
moreUpSet(DEvDS_comb_mat$ab_family_matrix)

```
```{r, echo = FALSE, message = F, fig.cap = "Upset plots of differential splicing and expression among families in the thorax"}

{pdf(file = "Figures/Bany_th_edgeR_F_Upset.pdf", height = 2.5, width = 3.75)
   moreUpSet(DEvDS_comb_mat$th_family_matrix)
  dev.off()}
moreUpSet(DEvDS_comb_mat$th_family_matrix)

```
```{r, echo = FALSE, message = F, fig.cap = "Upset plots of differential splicing and expression with SxF effects in the abdomen"}

{pdf(file = "Figures/Bany_ab_edgeR_SxF_Upset.pdf", height = 2.5, width = 3.75)
  moreUpSet(DEvDS_comb_mat$ab_sxf_matrix)
  dev.off()}
  moreUpSet(DEvDS_comb_mat$ab_sxf_matrix)
```
```{r, echo = FALSE, message = F, fig.cap = "Upset plots of differential splicing and expression with SxF effects in the thorax"}

{pdf(file = "Figures/Bany_th_edgeR_SxF_Upset.pdf", height = 2.5, width = 3.75)
  moreUpSet(DEvDS_comb_mat$th_sxf_matrix)
  dev.off()}
  moreUpSet(DEvDS_comb_mat$th_sxf_matrix)

```
```{r, echo = FALSE, message = F, fig.cap = "Upset plots of differential whole gene expression in the thorax", fig.height = 10, fig.width = 10}


ggarrange(NULL,
          ggarrange(grid.grabExpr(moreUpSet(DEvDS_comb_mat$ab_season_matrix)),
                    grid.grabExpr(moreUpSet(DEvDS_comb_mat$th_season_matrix)),
                    nrow = 1, ncol = 2),
          NULL,
          ggarrange(grid.grabExpr( moreUpSet(DEvDS_comb_mat$ab_family_matrix)), 
                    grid.grabExpr( moreUpSet(DEvDS_comb_mat$th_family_matrix)),
                    nrow = 1, ncol = 2), 
          NULL,
          ggarrange(grid.grabExpr(moreUpSet(DEvDS_comb_mat$ab_sxf_matrix)),
                    grid.grabExpr(moreUpSet(DEvDS_comb_mat$th_sxf_matrix)), 
                    nrow = 1, ncol = 2),
          ncol = 1, nrow = 6, heights = c(0.01,1,0.01,1, 0.01,1),
          labels = c( NA, "A  Season", NA, "B  Family", NA, "C  S x F"),
          vjust = 0, hjust = 0)
ggsave("Figures/R1_Fig2A_S2A.pdf", height = 8, width = 6)


```


## Gene overlap using joined dfs
Fisher's exact tests (hypergeometric distribution) were used to evaluate overlap within DS and DE analyses, and between DS and DE for Season, family and SxF. 

```{r, echo = FALSE, message=FALSE, include = FALSE, fig.cap="Overlap between groups", fig.height=8, fig.width=7}

de_ab_genes <- 10523 # filtered expressed multiexon genes
de_th_genes <- 8835  # filtered expressed multiexon genes
ds_ab_genes <- 8880  # filtered expressed multiexon genes
ds_th_genes <- 6684  # filtered expressed multiexon genes

deds_ab_genes <- length(unique(c(DS_ab$GeneID, DE_ab$GeneID)))
deds_th_genes <- length(unique(c(DS_th$GeneID, DE_th$GeneID)))

library(GeneOverlap)
de_ab_list <- DEvDS_list[c(2,6,10)]
names(de_ab_list) <- c("DE Season", "DE Family", "DE SxF")

gom.obj_de_ab <- newGOM(de_ab_list, genome.size = de_ab_genes)
temp <- getMatrix(gom.obj_de_ab, name = "pval") %>% data.frame() %>% rownames_to_column(var = "var1") %>% gather(-var1,key = "var2", value = "p.value") 
df_de_ab <- getMatrix(gom.obj_de_ab, name = "odds.ratio") %>% 
  data.frame() %>% 
  rownames_to_column(var = "var1") %>% 
  gather(-var1,key = "var2", value = "odds.ratio") %>% 
  left_join(temp) %>% mutate(Comparison = "Effect within abdomen (Fig. 1B)", 
           tissue = "Abdomen")

de_th_list <- DEvDS_list[c(4,8,12)]
names(de_ab_list) <- c("DE Season", "DE Family", "DE SxF")

gom.obj_de_th <- newGOM(de_th_list, genome.size = de_th_genes)
temp <- getMatrix(gom.obj_de_th, name = "pval") %>% data.frame() %>% rownames_to_column(var = "var1") %>% gather(-var1,key = "var2", value = "p.value") 
df_de_th <- getMatrix(gom.obj_de_th, name = "odds.ratio") %>% 
  data.frame() %>% 
  rownames_to_column(var = "var1") %>% 
  gather(-var1,key = "var2", value = "odds.ratio") %>% 
  left_join(temp) %>% mutate(Comparison = "Effect within thorax (Fig. 1B)", 
           tissue = "Thorax")

ds_ab_list <- DEvDS_list[c(1,5,9)]
names(de_ab_list) <- c("DS Season", "DS Family", "DS SxF")

gom.obj_ds_ab <- newGOM(ds_ab_list, genome.size = ds_ab_genes)
temp <- getMatrix(gom.obj_ds_ab, name = "pval") %>% data.frame() %>% rownames_to_column(var = "var1") %>% gather(-var1,key = "var2", value = "p.value") 
df_ds_ab <- getMatrix(gom.obj_ds_ab, name = "odds.ratio") %>% 
  data.frame() %>% 
  rownames_to_column(var = "var1") %>% 
  gather(-var1,key = "var2", value = "odds.ratio") %>% 
  left_join(temp) %>% mutate(Comparison = "Effect within abdomen (Fig. 1A)", 
           tissue = "Abdomen")

ds_th_list <- DEvDS_list[c(3,7,11)]
names(de_ab_list) <- c("DS Season", "DS Family", "DS SxF")

gom.obj_ds_th <- newGOM(ds_th_list, genome.size = ds_th_genes)
temp <- getMatrix(gom.obj_ds_th, name = "pval") %>% data.frame() %>% rownames_to_column(var = "var1") %>% gather(-var1,key = "var2", value = "p.value") 
df_ds_th <- getMatrix(gom.obj_ds_th, name = "odds.ratio") %>% 
  data.frame() %>% 
  rownames_to_column(var = "var1") %>% 
  gather(-var1,key = "var2", value = "odds.ratio") %>% 
  left_join(temp) %>% mutate(Comparison = "Effect within thorax (Fig. 1A)", 
           tissue = "Thorax")

gom.obj.de_ds_ab<- newGOM(de_ab_list, ds_ab_list, genome.size = deds_ab_genes)
temp <- getMatrix(gom.obj.de_ds_ab, name = "pval") %>% data.frame() %>% rownames_to_column(var = "var1") %>% gather(-var1,key = "var2", value = "p.value")
df_de_ds_ab <- getMatrix(gom.obj.de_ds_ab, name = "odds.ratio") %>% data.frame() %>% rownames_to_column(var = "var1") %>% 
    gather(-var1,key = "var2", value = "odds.ratio") %>% 
    left_join(temp) %>% 
    mutate(Comparison = "DE vs. DS within abdomen (Fig. 2A)", 
           tissue = "Abdomen")

gom.obj.de_ds_th<- newGOM(de_th_list, ds_th_list, genome.size = deds_th_genes)
temp <- getMatrix(gom.obj.de_ds_th, name = "pval") %>% data.frame() %>% rownames_to_column(var = "var1") %>% gather(-var1,key = "var2", value = "p.value")
df_de_ds_th <- getMatrix(gom.obj.de_ds_th, name = "odds.ratio") %>% data.frame() %>% rownames_to_column(var = "var1") %>% 
    gather(-var1,key = "var2", value = "odds.ratio") %>% 
    left_join(temp) %>% 
    mutate(Comparison = "DE vs. DS within thorax (Fig. S2A)", 
           tissue = "Thorax")

df_overlap <- rbind(df_de_ab, df_de_th, df_ds_ab, df_ds_th, df_de_ds_ab[c(1,5,9),], df_de_ds_th[c(1,5,9),]) %>% 
     filter(odds.ratio != 0) %>% 
    mutate(adj.p.value = p.adjust(p.value)) %>% 
  select(Comparison, tissue, var1, var2, odds.ratio, p.value, adj.p.value)
max_df_overlap <- (max(df_overlap$odds.ratio[df_overlap$odds.ratio != Inf]))
df_overlap$OR_fill <- if_else(df_overlap$odds.ratio == Inf, max_df_overlap, df_overlap$odds.ratio)
knitr::kable(df_overlap)


overlap_plot <- ggplot() + 
  geom_tile(color = "lightgray")+
  theme_minimal(base_size = 10)+ 
  coord_fixed()+
  theme(axis.text.x = element_text(vjust = 1), 
        axis.text.y = element_text(hjust = 1),
        axis.title.x = element_blank(),
        axis.title.y = element_blank(),
        legend.justification = c(.5,.5), 
        legend.title = element_text(size = 7),
        legend.text = element_text(size = 6))

plot_de_ab <- overlap_plot+ 
  geom_tile(data = df_overlap[df_overlap$Comparison == "Effect within abdomen (Fig. 1B)",], aes(fct_rev(var2), var1, fill = log(OR_fill)), color = "lightgray")+
  scale_fill_gradient(low ="white", high = mypal1[1], name = expression(`log`[2]* "(Odds Ratio)"), limits = c(0, log(max_df_overlap))) +
  geom_text(data = df_overlap[df_overlap$adj.p.value >=0.05 & df_overlap$Comparison == "Effect within abdomen (Fig. 1B)",], 
            aes(var2, var1, label = formatC(adj.p.value, format = "e", digits = 1)), color = "black", size = 3) +
  geom_text(data = df_overlap[df_overlap$adj.p.value < 0.05 & df_overlap$Comparison == "Effect within abdomen (Fig. 1B)",], 
            aes(var2, var1, label = formatC(adj.p.value, format = "e", digits = 1)), color = "black", size = 3, fontface = 2) 

plot_de_th <- overlap_plot+ 
  geom_tile(data = df_overlap[df_overlap$Comparison == "Effect within thorax (Fig. 1B)",], aes(fct_rev(var2), var1, fill = log(OR_fill)), color = "lightgray")+
  scale_fill_gradient(low ="white", high = mypal1[1], name = expression(`log`[2]* "(Odds Ratio)"), limits = c(0, log(max_df_overlap))) +
  geom_text(data = df_overlap[df_overlap$adj.p.value >=0.05 & df_overlap$Comparison == "Effect within thorax (Fig. 1B)",], 
            aes(var2, var1, label = formatC(adj.p.value, format = "e", digits = 1)), color = "black", size = 3) +
  geom_text(data = df_overlap[df_overlap$adj.p.value < 0.05 & df_overlap$Comparison == "Effect within thorax (Fig. 1B)",], 
            aes(var2, var1, label = formatC(adj.p.value, format = "e", digits = 1)), color = "black", size = 3, fontface = 2) 


plot_ds_ab <- overlap_plot+ 
  geom_tile(data = df_overlap[df_overlap$Comparison == "Effect within abdomen (Fig. 1A)",], aes(fct_rev(var2), var1, fill = log(OR_fill)), color = "lightgray")+
  scale_fill_gradient(low ="white", high = mypal1[2], name = expression(`log`[2]* "(Odds Ratio)"), limits = c(0, log(max_df_overlap))) +
  # geom_text(data = df_overlap[df_overlap$adj.p.value >=0.05 & df_overlap$Comparison == "Effect within abdomen (Fig. 1A)",], 
  #           aes(var2, var1, label = formatC(adj.p.value, format = "e", digits = 1)), color = "black", size =3) +
  geom_text(data = df_overlap[df_overlap$adj.p.value < 0.05 & df_overlap$Comparison == "Effect within abdomen (Fig. 1A)",], 
            aes(var2, var1, label = formatC(adj.p.value, format = "e", digits = 1)), color = "black", size = 3, fontface = 2) 

plot_ds_th <- overlap_plot+ 
  geom_tile(data = df_overlap[df_overlap$Comparison == "Effect within thorax (Fig. 1A)",], aes(fct_rev(var2), var1, fill = log(OR_fill)), color = "lightgray")+
  scale_fill_gradient(low ="white", high = mypal1[2], name = expression(`log`[2]* "(Odds Ratio)"), limits = c(0, log(max_df_overlap))) +
  # geom_text(data = df_overlap[df_overlap$adj.p.value >=0.05 & df_overlap$Comparison == "Effect within thorax (Fig. 1A)",], 
  #           aes(var2, var1, label = formatC(adj.p.value, format = "e", digits = 1)), color = "black", size = 3) +
  geom_text(data = df_overlap[df_overlap$adj.p.value < 0.05 & df_overlap$Comparison == "Effect within thorax (Fig. 1A)",], 
            aes(var2, var1, label = formatC(adj.p.value, format = "e", digits = 1)), color = "black", size = 3, fontface = 2) 

plot_de_ds_ab <- overlap_plot+ 
  geom_tile(data = df_overlap[df_overlap$Comparison == "DE vs. DS within abdomen (Fig. 2A)",], aes(fct_rev(var2), var1, fill = log(OR_fill)), color = "lightgray")+
  scale_fill_gradient(low ="white", high = mypal2[1], name = expression(`log`[2]* "(Odds Ratio)"), limits = c(0, log(max_df_overlap))) +
  # geom_text(data = df_overlap[df_overlap$adj.p.value >=0.05 & df_overlap$Comparison == "DE vs. DS within abdomen (Fig. 2A)",], 
  #           aes(var2, var1, label = formatC(adj.p.value, format = "e", digits = 1)), color = "black", size = 3) +
  geom_text(data = df_overlap[df_overlap$adj.p.value < 0.05 & df_overlap$Comparison == "DE vs. DS within abdomen (Fig. 2A)",], 
            aes(var2, var1, label = formatC(adj.p.value, format = "e", digits = 1)), color = "black", size = 3, fontface = 2) 
  
  
plot_de_ds_th <- overlap_plot+ 
  geom_tile(data = df_overlap[df_overlap$Comparison == "DE vs. DS within thorax (Fig. S2A)",], aes(fct_rev(var2), var1, fill = log(OR_fill)), color = "lightgray")+
  scale_fill_gradient(low ="white", high = mypal2[1], name = expression(`log`[2]* "(Odds Ratio)"), limits = c(0, log(max_df_overlap))) +
  # geom_text(data = df_overlap[df_overlap$adj.p.value >=0.05 & df_overlap$Comparison == "DE vs. DS within thorax (Fig. S2A)",],
  #           aes(var2, var1, label = formatC(adj.p.value, format = "e", digits = 1)), color = "black", size = 4) +
  geom_text(data = df_overlap[df_overlap$adj.p.value < 0.05 & df_overlap$Comparison == "DE vs. DS within thorax (Fig. S2A)",], 
            aes(var2, var1, label = formatC(adj.p.value, format = "e", digits = 1)), color = "black", size = 3, fontface = 2) 

ggarrange(
  ggarrange(plot_ds_ab+theme(legend.position = "none"),
            plot_ds_th+theme(legend.position = "none"),
            get_legend(plot_ds_ab), ncol = 3, nrow = 1, widths = c(1,1,0.5)), 
  ggarrange(plot_de_ab+theme(legend.position = "none"),
            plot_de_th+theme(legend.position = "none"),
            get_legend(plot_de_ab), ncol = 3, nrow = 1, widths = c(1,1,0.5)), 
  ggarrange(plot_de_ds_ab+theme(legend.position = "none"),
            plot_de_ds_th+theme(legend.position = "none"),
            get_legend(plot_de_ds_ab), ncol = 3, nrow = 1, widths = c(1,1,0.5)), 
  ncol = 1, nrow = 3, 
  heights = c(1,1,1), align = "hv", labels = "AUTO")

ggsave("Figures/FigSXX_GeneOverlap.pdf", height = 5, width = 5.5)
 
```

## Exon and gene expression differences : prep dfs
```{r, echo = FALSE, message=FALSE, include = FALSE}
mypal3<- adjustcolor(c("#7876B1","#0072B5","#BC3C29", "white"), alpha.f = 0.75)


#### Load exon and gene fold change dataframes ####

ab_fam_DE <- read_tsv("Data_in/edgeR_DE_qlfMultiexonGenes_abdomen_family.tsv")                  
ab_int_DE <- read_tsv("Data_in/edgeR_DE_qlfMultiexonGenes_abdomen_interaction.tsv" )                               
ab_sea_DE <- read_tsv("Data_in/edgeR_DE_qlfMultiexonGenes_abdomen_season.tsv")                                       
th_fam_DE <- read_tsv("Data_in/edgeR_DE_qlfMultiexonGenes_thorax_family.tsv")                                        
th_int_DE <- read_tsv("Data_in/edgeR_DE_qlfMultiexonGenes_thorax_interaction.tsv")                                   
th_sea_DE <- read_tsv("Data_in/edgeR_DE_qlfMultiexonGenes_thorax_season.tsv") 

ab_fam_DS <- read_tsv("Data_in/edgeR_DS_family_logFC_abdomen.tsv")  %>% mutate(GeneID = gsub("gene-", "", GeneID)) 
ab_int_DS <- read_tsv("Data_in/edgeR_DS_SxF_logFC_abdomen.tsv" ) %>% mutate(GeneID = gsub("gene-", "", GeneID))       
ab_sea_DS <- read_tsv("Data_in/edgeR_DS_season_logFC_abdomen.tsv") %>% mutate(GeneID = gsub("gene-", "", GeneID))  
th_fam_DS <- read_tsv("Data_in/edgeR_DS_family_logFC_thorax.tsv")  %>% mutate(GeneID = gsub("gene-", "", GeneID))  
th_int_DS <- read_tsv("Data_in/edgeR_DS_SxF_logFC_thorax.tsv")   %>% mutate(GeneID = gsub("gene-", "", GeneID))   
th_sea_DS <- read_tsv("Data_in/edgeR_DS_season_logFC_thorax.tsv")  %>% mutate(GeneID = gsub("gene-", "", GeneID))   

th_sea <- full_join(select(th_sea_DE, GeneID, logFC, FDR), select(th_sea_DS, GeneID, ExonID, logFC, FDR.x, FDR.y), by = c("GeneID")) %>% 
  mutate(fill_sig = factor(if_else(FDR.x < 0.05 & FDR.y < 0.05 & FDR >=0.05, "DS", 
                                   if_else(FDR.x < 0.05 & FDR.y < 0.05 & FDR < 0.05, "DEDS", 
                                           if_else(FDR.x > 0.05 & FDR.y > 0.05 & FDR < 0.05, "DE", "aa"))), levels = c("DE", "DEDS", "DS","aa")))
th_sea_long <- th_sea %>% select(GeneID, logFC.x, logFC.y) %>% gather(-GeneID, key = "type", value = "logFC") %>% unique()


ab_sea <- full_join(select(ab_sea_DE, GeneID, logFC, FDR), select(ab_sea_DS, GeneID, ExonID, logFC, FDR.x, FDR.y), by = c("GeneID")) %>% 
  mutate(fill_sig = factor(if_else(FDR.x < 0.05 & FDR.y < 0.05 & FDR >=0.05, "DS", 
                                   if_else(FDR.x < 0.05 & FDR.y < 0.05 & FDR < 0.05, "DEDS", 
                                           if_else(FDR.x > 0.05 & FDR.y > 0.05 & FDR < 0.05, "DE", "aa"))), levels = c("DE", "DEDS", "DS","aa")))
ab_sea_long <- ab_sea %>% select(GeneID, logFC.x, logFC.y) %>% gather(-GeneID, key = "type", value = "logFC") %>% unique()
```


## Exon and gene expression differences
```{r, echo = FALSE, message=FALSE, include = FALSE}

#### Thorax: plot season DF ####

th_sea_test <- wilcox.test(abs(th_sea$logFC.x), abs(th_sea$logFC.y))
th_sea_test

th_sea_plot1 <- ggplot() +
  geom_point(data = th_sea[th_sea$fill_sig == "aa",], aes(x = logFC.x, y = logFC.y) , color = "gray", alpha = 0.5, size = 0.5) +
  geom_point(data = th_sea[th_sea$fill_sig != "aa",], aes(x = logFC.x, y = logFC.y, color = fill_sig), alpha = 0.5, size = 0.5) +
  scale_color_manual(values = mypal3[c(2,1,3)], guide = "none") +
  ylab(expression(Rel.~exon~log[2]~FC)) + 
  xlab(expression(Whole~gene~log[2]~FC)) + 
  theme_bw(base_size = 15)

pdat <- th_sea_long %>%
  mutate(x = "expression", 
         m = type, 
         y = abs(logFC)) %>% 
  select(x,y,m) %>% na.omit() %>% 
  group_by(x, m) %>%
  do(data.frame(loc = density(.$y)$x,
                dens = density(.$y)$y)) %>% 
  filter(loc >0)

pdat_add <- data.frame(x = c("expression","expression"), 
           m = c("logFC.x", "logFC.y"),
          loc =  c(0,0), 
           dens = c(0, 0))
pdat <-rbind(pdat, 
              pdat_add)

pdat$dens<- ifelse(pdat$m == 'logFC.x', pdat$dens * -1, pdat$dens)

th_sea_plot2 <- ggplot(pdat, aes(dens, loc, fill = m, group = interaction(m, x))) + 
  geom_vline(xintercept = 0) +
    geom_polygon(size = 1) +
  ylab('density') +
  scale_fill_manual(values = mypal3[c(2,3)], guide = "none") +
  ylab(expression(Abs.~log[2]~FC)) + 
  xlab("") + 
  theme_bw(base_size = 15)


#### Thorax: join, modify, plot family DF ####

th_fam <- full_join(select(th_fam_DE, GeneID, Ranges, FDR), select(th_fam_DS, GeneID, ExonID, rangeFC, minFDR), by = c("GeneID")) %>% 
  mutate(fill_sig = factor(if_else(minFDR < 0.05  & FDR >=0.05, "DS", 
                                   if_else(minFDR < 0.05 & FDR < 0.05, "DEDS", 
                                           if_else(minFDR > 0.05 & FDR < 0.05, "DE", "aa"))), levels = c("DE", "DEDS", "DS","aa")))
th_fam_long <- th_fam %>% select(GeneID, Ranges, rangeFC) %>% gather(-GeneID, key = "type", value = "logFC") %>% mutate(type = factor(type, levels = c("Ranges", "rangeFC"))) %>% unique()

th_fam_test <- wilcox.test(th_fam$Ranges, th_fam$rangeFC)
th_fam_test
th_fam_plot1 <- ggplot() +
  geom_point(data = th_fam[th_fam$fill_sig == "aa",], aes(x = Ranges, y = rangeFC) , color = "gray", alpha = 0.5, size = 0.5) +
  geom_point(data = th_fam[th_fam$fill_sig != "aa",], aes(x = Ranges, y = rangeFC, color = fill_sig), alpha = 0.5, size = 0.5) +
  scale_color_manual(values = mypal3[c(2,1,3)], guide = "none") +
  ylab(expression(Rel.~exon~log[2]~FC)) + 
  xlab(expression(Whole~gene~log[2]~FC)) + 
  theme_bw(base_size = 15)

pdat <- th_fam_long %>%
mutate(x = "expression", 
       m = type, 
       y = abs(logFC)) %>% 
  select(x,y,m) %>% na.omit() %>% 
  group_by(x, m) %>%
  do(data.frame(loc = density(.$y)$x,
                dens = density(.$y)$y)) %>% 
  filter(loc >0)

pdat_add <- data.frame(x = c("expression","expression"), 
                       m = c("Ranges", "rangeFC"),
                       loc =  c(0,0), 
                       dens = c(0, 0))
pdat <-rbind(pdat, 
             pdat_add)

pdat$dens<- ifelse(pdat$m == 'Ranges', pdat$dens * -1, pdat$dens)

th_fam_plot2 <- ggplot(pdat, aes(dens, loc, fill = m, group = interaction(m, x))) + 
  geom_vline(xintercept = 0) +
    geom_polygon(size = 1) +
  ylab('density') +
  scale_fill_manual(values = mypal3[c(3,2)], guide = "none") +
  ylab(expression(Abs.~log[2]~FC)) + 
  xlab("") + 
  theme_bw(base_size = 15)

#### Thorax: join, modify, plot interaction DF ####

th_int <- full_join(select(th_int_DE, GeneID, Ranges, FDR), select(th_int_DS, GeneID, ExonID, rangeFC, minFDR), by = c("GeneID")) %>% 
  mutate(fill_sig = factor(if_else(minFDR < 0.05  & FDR >=0.05, "DS", 
                                   if_else(minFDR < 0.05 & FDR < 0.05, "DEDS", 
                                           if_else(minFDR >= 0.05 & FDR < 0.05, "DE", "aa"))), levels = c("DE", "DEDS", "DS","aa")))
th_int_long <- th_int %>% select(GeneID, Ranges, rangeFC) %>% gather(-GeneID, key = "type", value = "logFC") %>% mutate(type = factor(type, levels = c("Ranges", "rangeFC"))) %>% unique()

th_int_test <- wilcox.test(th_int$Ranges, th_int$rangeFC)
th_int_test
th_int_plot1 <- ggplot() +
  geom_point(data = th_int[th_int$fill_sig == "aa",], aes(x = Ranges, y = rangeFC) , color = "gray", alpha = 0.5, size = 0.5) +
  geom_point(data = th_int[th_int$fill_sig != "aa",], aes(x = Ranges, y = rangeFC, color = fill_sig), alpha = 0.5, size = 0.5) +
  scale_color_manual(values = mypal3[c(2,3)], guide = "none") +
  ylab(expression(Rel.~exon~log[2]~FC)) + 
  xlab(expression(Whole~gene~log[2]~FC)) + 
  theme_bw(base_size = 15)

pdat <- th_int_long %>%
  mutate(x = "expression", 
         m = type, 
         y = abs(logFC)) %>% 
  select(x,y,m) %>% na.omit() %>% 
  group_by(x, m) %>%
  do(data.frame(loc = density(.$y)$x,
                dens = density(.$y)$y)) %>% 
  filter(loc >0)

pdat_add <- data.frame(x = c("expression","expression"), 
                       m = c("Ranges", "rangeFC"),
                       loc =  c(0,0), 
                       dens = c(0, 0))
pdat <-rbind(pdat, 
             pdat_add)

pdat$dens<- ifelse(pdat$m == 'Ranges', pdat$dens * -1, pdat$dens)

th_int_plot2 <- ggplot(pdat, aes(dens, loc, fill = m, group = interaction(m, x))) + 
 geom_vline(xintercept = 0) +
  geom_polygon(size = 1) +
  ylab('density') +
  scale_fill_manual(values = mypal3[c(3,2)], guide = "none") +
  ylab(expression(Abs.~log[2]~FC)) + 
  xlab("") + 
  theme_bw(base_size = 15)

#### Abdomen:  plot season DF ####
ab_sea_test <- wilcox.test(abs(ab_sea$logFC.x), abs(ab_sea$logFC.y))
ab_sea_test

ab_sea_plot1 <- ggplot() +
  geom_point(data = ab_sea[ab_sea$fill_sig == "aa",], aes(x = logFC.x, y = logFC.y) , color = "gray", alpha = 0.5, size = 0.5) +
  geom_point(data = ab_sea[ab_sea$fill_sig != "aa",], aes(x = logFC.x, y = logFC.y, color = fill_sig), alpha = 0.5, size = 0.5) +
  scale_color_manual(values = mypal3[c(2,1,3)], guide = "none") +
  ylab(expression(Rel.~exon~log[2]~FC)) + 
  xlab(expression(Whole~gene~log[2]~FC)) + 
  theme_bw(base_size = 15)

pdat <- ab_sea_long %>%
  mutate(x = "expression", 
         m = type, 
         y = abs(logFC)) %>% 
  select(x,y,m) %>% na.omit() %>% 
  group_by(x, m) %>%
  do(data.frame(loc = density(.$y)$x,
                dens = density(.$y)$y)) %>% 
  filter(loc >0)

pdat_add <- data.frame(x = c("expression","expression"), 
                       m = c("logFC.x", "logFC.y"),
                       loc =  c(0,0), 
                       dens = c(0, 0))
pdat <-rbind(pdat, 
             pdat_add)

pdat$dens<- ifelse(pdat$m == 'logFC.x', pdat$dens * -1, pdat$dens)

ab_sea_plot2 <- ggplot(pdat, aes(dens, loc, fill = m, group = interaction(m, x))) + 
  geom_vline(xintercept = 0) +
  geom_polygon(size = 1) +
  ylab('density') +
  scale_fill_manual(values = mypal3[c(2,3)], guide = "none") +
  ylab(expression(Abs.~log[2]~FC)) + 
  xlab("") + 
  theme_bw(base_size = 15)


#### Abdomen: join, modify, plot family DF ####

ab_fam <- full_join(select(ab_fam_DE, GeneID, Ranges, FDR), select(ab_fam_DS, GeneID, ExonID, rangeFC, minFDR), by = c("GeneID")) %>% 
  mutate(fill_sig = factor(if_else(minFDR < 0.05  & FDR >=0.05, "DS", 
                                   if_else(minFDR < 0.05 & FDR < 0.05, "DEDS", 
                                           if_else(minFDR > 0.05 & FDR < 0.05, "DE", "aa"))), levels = c("DE", "DEDS", "DS","aa")))
ab_fam_long <- ab_fam %>% select(GeneID, Ranges, rangeFC) %>% gather(-GeneID, key = "type", value = "logFC") %>% mutate(type = factor(type, levels = c("Ranges", "rangeFC"))) %>% unique()

ab_fam_test <- wilcox.test(ab_fam$Ranges, ab_fam$rangeFC)
ab_fam_test
ab_fam_plot1 <- ggplot() +
  geom_point(data = ab_fam[ab_fam$fill_sig == "aa",], aes(x = Ranges, y = rangeFC) , color = "gray", alpha = 0.5, size = 0.5) +
  geom_point(data = ab_fam[ab_fam$fill_sig != "aa",], aes(x = Ranges, y = rangeFC, color = fill_sig), alpha = 0.5, size = 0.5) +
  scale_color_manual(values = mypal3[c(2,1,3)], guide = "none") +
  ylab(expression(Rel.~exon~log[2]~FC)) + 
  xlab(expression(Whole~gene~log[2]~FC)) + 
  theme_bw(base_size = 15)

pdat <- ab_fam_long %>%
  mutate(x = "expression", 
         m = type, 
         y = abs(logFC)) %>% 
  select(x,y,m) %>% na.omit() %>% 
  group_by(x, m) %>%
  do(data.frame(loc = density(.$y)$x,
                dens = density(.$y)$y)) %>% 
  filter(loc >0)

pdat_add <- data.frame(x = c("expression","expression"), 
                       m = c("Ranges", "rangeFC"),
                       loc =  c(0,0), 
                       dens = c(0, 0))
pdat <-rbind(pdat, 
             pdat_add)

pdat$dens<- ifelse(pdat$m == 'Ranges', pdat$dens * -1, pdat$dens)

ab_fam_plot2 <- ggplot(pdat, aes(dens, loc, fill = m, group = interaction(m, x))) + 
  geom_vline(xintercept = 0) +
  geom_polygon(size = 1) +
  ylab('density') +
  scale_fill_manual(values = mypal3[c(3,2)], guide = "none") +
  ylab(expression(Abs.~log[2]~FC)) + 
  xlab("") + 
  theme_bw(base_size = 15)

#### Abdomen: join, modify, plot interaction DF ####

ab_int <- full_join(select(ab_int_DE, GeneID, Ranges, FDR), select(ab_int_DS, GeneID, ExonID, rangeFC, minFDR), by = c("GeneID")) %>% 
  mutate(fill_sig = factor(if_else(minFDR < 0.05  & FDR >=0.05, "DS", 
                                   if_else(minFDR < 0.05 & FDR < 0.05, "DEDS", 
                                           if_else(minFDR >= 0.05 & FDR < 0.05, "DE", "aa"))), levels = c("DE", "DEDS", "DS","aa")))
ab_int_long <- ab_int %>% select(GeneID, Ranges, rangeFC) %>% gather(-GeneID, key = "type", value = "logFC") %>% mutate(type = factor(type, levels = c("Ranges", "rangeFC"))) %>% unique()

ab_int_test <- wilcox.test(ab_int$Ranges, ab_int$rangeFC)
ab_int_test

ab_int_plot1 <- ggplot() +
  geom_point(data = ab_int[ab_int$fill_sig == "aa",], aes(x = Ranges, y = rangeFC) , color = "gray", alpha = 0.5, size = 0.5) +
  geom_point(data = ab_int[ab_int$fill_sig != "aa",], aes(x = Ranges, y = rangeFC, color = fill_sig), alpha = 0.5, size = 0.5) +
  scale_color_manual(values = mypal3[c(2,3)], guide = "none") +
  ylab(expression(Rel.~exon~log[2]~FC)) + 
  xlab(expression(Whole~gene~log[2]~FC)) + 
  theme_bw(base_size = 15)

pdat <- ab_int_long %>%
  mutate(x = "expression", 
         m = type, 
         y = abs(logFC)) %>% 
  select(x,y,m) %>% na.omit() %>% 
  group_by(x, m) %>%
  do(data.frame(loc = density(.$y)$x,
                dens = density(.$y)$y)) %>% 
  filter(loc >0)

pdat_add <- data.frame(x = c("expression","expression"), 
                       m = c("Ranges", "rangeFC"),
                       loc =  c(0,0), 
                       dens = c(0, 0))
pdat <-rbind(pdat, 
             pdat_add)

pdat$dens<- ifelse(pdat$m == 'Ranges', pdat$dens * -1, pdat$dens)

ab_int_plot2 <- ggplot(pdat, aes(dens, loc, fill = m, group = interaction(m, x))) + 
  geom_vline(xintercept = 0) +
  geom_polygon(size = 1) +
  ylab('density') +
  scale_fill_manual(values = mypal3[c(3,2)], guide = "none") +
  ylab(expression(Abs.~log[2]~FC)) + 
  xlab("") + 
  theme_bw(base_size = 15)
```

```{r}
#### load GSEA plots ####
# Use Bany_GSEA.Rmd to produce plots
load("Data_in/gsea_BPEuler_plots.Rdata")
load("Data_in/gsea_MFEuler_plots.Rdata")

```

```{r, message = FALSE, warnings = FALSE, echo = FALSE, fig.cap="In the abdomen, differentially spliced genes are often not the same as differentially expressed genes B. Absolute fold change of genes(blue) and exons (red). C. Exons with large fold changes between conditions (Season, Family, or SxF) tended to fall in genes with low average expression differences between conditions. Exon fold change is shown on the y axis and gene fold change is shwon on the x axis for exons in genes that were only DS-only (red), DE-only (blue), both DS and DE (purple), or neither DS nor DE (gray). D. Functional analysis visualized in semantic space show different levels of overlap of gene functions of DS-only (red), DE-only (blue) and DS & DE genes (purple).", fig.height=10, fig.width=10}
#### Abdomen: combined plot ####

ab_plots <-ggarrange(ggarrange(NULL, grid.grabExpr(moreUpSet(DEvDS_comb_mat$ab_season_matrix)),
                               NULL, grid.grabExpr( moreUpSet(DEvDS_comb_mat$ab_family_matrix)), 
                               NULL, grid.grabExpr(moreUpSet(DEvDS_comb_mat$ab_sxf_matrix)),
                               nrow = 6, ncol = 1, heights = c(0.1, 1, 0.1, 1, 0.1, 1), align = "hv", labels = c("Season", NA, "Family", NA, "SxF")),
                     ggarrange(NULL,NULL,ab_sea_plot2 + theme(axis.title.x = element_blank()), ab_sea_plot1 + theme(axis.title.x = element_blank()), 
                               NULL,NULL,ab_fam_plot2 + theme(axis.title.x = element_blank()),  ab_fam_plot1+ theme(axis.title.x = element_blank()),
                               NULL,NULL,ab_int_plot2 + xlab("Scaled density"),  ab_int_plot1,
                               nrow = 6, ncol = 2, widths = c(1, 1.5),heights = c(0.1, 1, 0.1, 1, 0.1, 1),
                               align = "hv", labels = c("B", "C",NA, NA,  NA, NA, NA, NA, NA, NA, NA, NA)),
                     ggarrange(NULL, gsea_BPEuler_plots[[1]],
                               NULL,gsea_BPEuler_plots[[3]],
                               NULL,gsea_BPEuler_plots[[5]],
                               nrow = 6, ncol = 1, heights = c(0.1, 1, 0.1, 1, 0.1, 1), align = "hv"),
                     nrow = 1, ncol =3, widths = c(1.25,2.5, 1), labels = c("A", NA, "D"))
ab_plots
ggsave(plot = ab_plots, file = "Figures/Fig2ABCD_ab.pdf", height = 10, width = 11)
ggsave(plot = ab_plots, file = "Figures/Fig2ABCD_ab.png", height = 10, width = 11)

```

```{r, message = FALSE, warnings = FALSE, echo = FALSE, fig.cap="In the thorax, differential splicing and differential expression showed similar patterns as seen in the abdomen B. Absolute-value of fold change of genes (blue) and exons (red) between seasons, among families, and among SxF. C. Exons with large fold changes between conditions (Season, Family, or SxF) tended to fall in genes with low average expression differences between conditions. Exon fold change is shown on the y axis and gene fold change is shwon on the x axis for exons in genes that were only DS-only (red), DE-only (blue), both DS and DE (purple), or neither DS nor DE (gray). D. Functional analysis visualized in semantic space show different levels of overlap of gene functions of DS-only (red), DE-only (blue) and DS & DE genes (purple).", fig.height=10, fig.width=10}

#### Thorax: combined plot ####

th_plots <-ggarrange(ggarrange(NULL, grid.grabExpr(moreUpSet(DEvDS_comb_mat$th_season_matrix)),
                               NULL, grid.grabExpr( moreUpSet(DEvDS_comb_mat$th_family_matrix)), 
                               NULL, grid.grabExpr(moreUpSet(DEvDS_comb_mat$th_sxf_matrix)),
                               nrow = 6, ncol = 1, heights = c(0.1, 1, 0.1, 1, 0.1, 1), align = "hv", labels = c("Season", NA, "Family", NA, "SxF")),
                     ggarrange(NULL,NULL,th_sea_plot2 + theme(axis.title.x = element_blank()), th_sea_plot1 + theme(axis.title.x = element_blank()), 
                               NULL,NULL,th_fam_plot2 + theme(axis.title.x = element_blank()),  th_fam_plot1+ theme(axis.title.x = element_blank()),
                               NULL,NULL,th_int_plot2 + xlab("Scaled density"),  th_int_plot1,
                               nrow = 6, ncol = 2, widths = c(1, 1.5),heights = c(0.1, 1, 0.1, 1, 0.1, 1),
                               align = "hv", labels = c("B", "C",NA, NA,  NA, NA, NA, NA, NA, NA, NA, NA)),
                     ggarrange(NULL, gsea_BPEuler_plots[[2]],
                               NULL,gsea_BPEuler_plots[[4]],
                               NULL,gsea_BPEuler_plots[[6]],
                               nrow = 6, ncol = 1, heights = c(0.1, 1, 0.1, 1, 0.1, 1), align = "hv"),
                     nrow = 1, ncol =3, widths = c(1.25,2.5, 1), labels = c("A", NA, "D"))
th_plots
ggsave(plot = th_plots, file = "Figures/Fig2ABCD_th.pdf", height = 10, width = 11)
ggsave(plot = th_plots, file = "Figures/Fig2ABCD_th.png", height = 10, width = 11)


```
```{r, include = FALSE}

rm(ab_fam, ab_fam_DE, ab_fam_DS, ab_fam_long, ab_fam_plot1, ab_fam_plot2, ab_fam_test, ab_int, ab_int_DE, ab_int_DS, ab_int_long, ab_int_plot1, ab_int_plot2, ab_int_test, ab_plots, ab_sea, ab_sea_long, ab_sea_plot1, ab_sea_plot2, ab_sea_test, cs, DE_ab_summ, DE_list, DE_th_summ, DS_ab_summ, DS_list, DS_th_summ, F_ab_bp_plot, F_th_bp_plot, Full_upset, ht, I_ab_bp_plot, I_th_bp_plot, list.of.packages,
new.packages, od, omega_pi_panel, pdat, pdat_add, plots4, S_ab_bp_plot, S_th_bp_plot, th_fam, th_fam_DE, th_fam_DS, th_fam_long, th_fam_plot1, th_fam_plot2,    
th_fam_test, th_int, th_int_DE, th_int_DS, th_int_long, th_int_plot1, th_int_plot2, th_int_test, th_plots, th_sea_long, th_sea_plot1, th_sea_plot2, th_sea_test, Upset_list, Upset_matrix)

ls()
```
## Nucleotide divergence and diversity differences among DS and DE genes


```{r, echo = FALSE, message = FALSE}
#### DEDS dataframes ####
DEDS_ab <- full_join(select(DS_ab, GeneID,  thetaW_rel, pi_rel, omega, DS_S, DS_F, DS_SxF), select(DE_ab, GeneID, thetaW_rel, pi_rel, DE_S, DE_F, DE_SxF)) %>% 
  mutate(tissue = "Abdomen", 
         DEDS_S_01 = paste(DS_S, DE_S, sep = "_"),
         DEDS_F_01 = paste(DS_F, DE_F, sep = "_"),
         DEDS_SxF_01 = paste(DS_SxF, DE_SxF, sep = "_"),
         DEDS_S = factor(if_else(DEDS_S_01 == "1_1", "DE and DS", 
                                 if_else (DEDS_S_01 == "1_0", "DS only", 
                                          if_else(DEDS_S_01 == "0_1", "DE only", 
                                                  "not DE or DS"))), levels = c("not DE or DS", "DS only", "DE only", "DE and DS")),
         DEDS_F = factor(if_else(DEDS_F_01 == "1_1", "DE and DS", 
                                 if_else (DEDS_F_01 == "1_0", "DS only", 
                                          if_else(DEDS_F_01 == "0_1", "DE only", 
                                                  "not DE or DS"))),levels = c("not DE or DS", "DS only", "DE only", "DE and DS")),
         DEDS_SxF = factor(if_else(DEDS_SxF_01 == "1_1", "DE and DS", 
                                   if_else (DEDS_SxF_01 == "1_0", "DS only", 
                                            if_else(DEDS_SxF_01 == "0_1", "DE only", 
                                                    "not DE or DS"))),levels = c("not DE or DS", "DS only", "DE only", "DE and DS"))) %>% 
  select(tissue, GeneID,  thetaW_rel, pi_rel, omega, DEDS_S, DEDS_F, DEDS_SxF)

DEDS_th <- full_join(select(DS_th, GeneID,  thetaW_rel, pi_rel, omega, DS_S, DS_F, DS_SxF), select(DE_th, GeneID,  thetaW_rel, pi_rel, omega, DE_S, DE_F, DE_SxF)) %>% 
  mutate( tissue = "Thorax", 
          DEDS_S_01 = paste(DS_S, DE_S, sep = "_"),
          DEDS_F_01 = paste(DS_F, DE_F, sep = "_"),
          DEDS_SxF_01 = paste(DS_SxF, DE_SxF, sep = "_"),
          DEDS_S = factor(if_else(DEDS_S_01 == "1_1", "DE and DS", 
                                  if_else (DEDS_S_01 == "1_0", "DS only", 
                                           if_else(DEDS_S_01 == "0_1", "DE only", 
                                                   "not DE or DS"))),levels = c("not DE or DS", "DS only", "DE only", "DE and DS")),
          DEDS_F = factor(if_else(DEDS_F_01 == "1_1", "DE and DS", 
                                  if_else (DEDS_F_01 == "1_0", "DS only", 
                                           if_else(DEDS_F_01 == "0_1", "DE only", 
                                                   "not DE or DS"))),levels = c("not DE or DS", "DS only", "DE only", "DE and DS")),
          DEDS_SxF = factor(if_else(DEDS_SxF_01 == "1_1", "DE and DS", 
                                    if_else (DEDS_SxF_01 == "1_0", "DS only", 
                                             if_else(DEDS_SxF_01 == "0_1", "DE only", 
                                                     "not DE or DS"))),levels = c("not DE or DS", "DS only", "DE only", "DE and DS"))) %>% 
  select(tissue, GeneID,  thetaW_rel, pi_rel, omega, DEDS_S, DEDS_F, DEDS_SxF)


DEDS_all <- union(DEDS_ab, DEDS_th) %>% 
  gather(-c(tissue, GeneID,  thetaW_rel, pi_rel, omega), key = "effect", value = "DSorDE") %>% 
  mutate(DSorDE =factor(DSorDE,levels = c("not DE or DS", "DS only", "DE only", "DE and DS")))
summary(DEDS_all)

```
Nucleotide divergence was compared among DE only, DS only, DE & DS, and neither DE nor DS genes using Bayesian distributional models that estimated both the effect of spliceing/expression on the response (square-root transformed omega) and the variance (denoted as sigma). The response variable was modeled assuming a skew-normal distribution. Models were run with uninformative priors for 10,000 iterations (1,000 burnin) and three chains, except in the case of SxF where it was difficult to get all three chains to converge. 

Nucleotide diversity was compared among DE only, DS only, DE & DS, and neither DE nor DS genes using Bayesian linear models that estimated the effect of splicing/expression on the response (pi), assuming a normal distribution. Models were run with uninformative priors for 10,000 iterations (1,000 burnin) and three chains. 

```{r, echo = TRUE}

#### DEDS brms models ####

#### omega, abdomen ####

# DEDS_ab_s_omega_mod <- brm(bf(sqrt(omega) ~DEDS_S , sigma ~ DEDS_S),
#                            data=DEDS_ab[DEDS_ab$omega < 5,],
#                            family = skew_normal(),
#                            prior = c(prior(normal(0, 1), class = "Intercept"),
#                                      # set for all "b" coefficients
#                                      prior(normal(0, 1), class = "b")),
#                            warmup = 1000,
#                            iter = 10000,
#                            chains = 3)
# save(DEDS_ab_s_omega_mod, file = "Models/DEDS_ab_s_omega_mod.Rdata")

# DEDS_ab_f_omega_mod <- brm(bf(sqrt(omega) ~DEDS_F , sigma ~ DEDS_F),
#                            data=DEDS_ab[DEDS_ab$omega < 5,],
#                            family = skew_normal(),
#                            prior = c(prior(normal(0, 1), class = "Intercept"),
#                                      # set for all "b" coefficients
#                                      prior(normal(0, 1), class = "b")),
#                            warmup = 1000,
#                            iter = 10000,
#                            chains = 3)
# save(DEDS_ab_f_omega_mod, file = "Models/DEDS_ab_f_omega_mod.Rdata")

# DEDS_ab_sxf_omega_mod <- brm(bf(sqrt(omega) ~DEDS_SxF , sigma ~ DEDS_SxF),
#                              data=DEDS_ab[DEDS_ab$omega < 5,],
#                              family = skew_normal(),
#                              prior = c(prior(normal(0, 1), class = "Intercept"),
#                                        # set for all "b" coefficients
#                                        prior(normal(0, 1), class = "b")),
#                              warmup = 1000,
#                              iter = 10000,
#                              chains = 1)
# save(DEDS_ab_sxf_omega_mod, file = "Models/DEDS_ab_sxf_omega_mod.Rdata")

#### omega, thorax ####

# DEDS_th_s_omega_mod <- brm(bf(sqrt(omega) ~DEDS_S , sigma ~ DEDS_S),
#                            data=DEDS_th[DEDS_th$omega < 5,],
#                            family = skew_normal(),
#                            prior = c(prior(normal(0, 1), class = "Intercept"),
#                                      # set for all "b" coefficients
#                                      prior(normal(0, 1), class = "b")),
#                            warmup = 1000,
#                            iter = 10000,
#                            chains = 3)
# save(DEDS_th_s_omega_mod, file = "Models/DEDS_th_s_omega_mod.Rdata")
# 
# DEDS_th_f_omega_mod <- brm(bf(sqrt(omega) ~DEDS_F , sigma ~ DEDS_F),
#                            data=DEDS_th[DEDS_th$omega < 5,],
#                            family = skew_normal(),
#                            prior = c(prior(normal(0, 1), class = "Intercept"),
#                                      # set for all "b" coefficients
#                                      prior(normal(0, 1), class = "b")),
#                            warmup = 1000,
#                            iter = 10000,
#                            chains = 3)
# save(DEDS_th_f_omega_mod, file = "Models/DEDS_th_f_omega_mod.Rdata")

# DEDS_th_sxf_omega_mod <- brm(bf(sqrt(omega) ~DEDS_SxF , sigma ~ DEDS_SxF),
#                              data=DEDS_th[DEDS_th$omega < 5,],
#                              family = skew_normal(),
#                              prior = c(prior(normal(0, 1), class = "Intercept"),
#                                        # set for all "b" coefficients
#                                        prior(normal(0, 1), class = "b")),
#                              warmup = 1000,
#                              iter = 10000,
#                              chains = 2)
# save(DEDS_th_sxf_omega_mod, file = "Models/DEDS_th_sxf_omega_mod.Rdata")


#### pi, abdomen ####

# DEDS_ab_s_pi_mod <- brm(pi_rel ~ DEDS_S ,
#                            data=DEDS_ab,
#                            family = gaussian(),
#                               prior = c(prior(normal(0, 1), class = "Intercept"),
#                                        # set for all "b" coefficients
#                                        prior(normal(0, 1), class = "b")),
#                           warmup = 1000,
#                            iter = 10000,
#                            chains = 3)
# save(DEDS_ab_s_pi_mod, file = "Models/DEDS_ab_s_pi_mod.Rdata")

# DEDS_ab_f_pi_mod <- brm(pi_rel ~ DEDS_F ,
#                            data=DEDS_ab,
#                            family = gaussian(),
#                             prior = c(prior(normal(0, 1), class = "Intercept"),
#                                        # set for all "b" coefficients
#                                        prior(normal(0, 1), class = "b")),
#                           warmup = 1000,
#                            iter = 10000,
#                            chains = 3)
# save(DEDS_ab_f_pi_mod, file = "Models/DEDS_ab_f_pi_mod.Rdata")

# DEDS_ab_sxf_pi_mod <- brm(pi_rel ~ DEDS_SxF ,
#                            data=DEDS_ab,
#                            family = gaussian(),
#                              prior = c(prior(normal(0, 1), class = "Intercept"),
#                                        # set for all "b" coefficients
#                                        prior(normal(0, 1), class = "b")),
#                           warmup = 1000,
#                            iter = 10000,
#                            chains = 3)
# save(DEDS_ab_sxf_pi_mod, file = "Models/DEDS_ab_sxf_pi_mod.Rdata")

#### pi, thorax ####

# DEDS_th_s_pi_mod <- brm(pi_rel ~ DEDS_S ,
#                            data=DEDS_th,
#                            family = gaussian(),
#                               prior = c(prior(normal(0, 1), class = "Intercept"),
#                                        # set for all "b" coefficients
#                                        prior(normal(0, 1), class = "b")),
#                           warmup = 1000,
#                            iter = 10000,
#                            chains = 3)
# save(DEDS_th_s_pi_mod, file = "Models/DEDS_th_s_pi_mod.Rdata")

# DEDS_th_f_pi_mod <- brm(pi_rel ~ DEDS_F ,
#                            data=DEDS_th,
#                            family = gaussian(),
#                             prior = c(prior(normal(0, 1), class = "Intercept"),
#                                        # set for all "b" coefficients
#                                        prior(normal(0, 1), class = "b")),
#                           warmup = 1000,
#                            iter = 10000,
#                            chains = 3)
# save(DEDS_th_f_pi_mod, file = "Models/DEDS_th_f_pi_mod.Rdata")

# DEDS_th_sxf_pi_mod <- brm(pi_rel ~ DEDS_SxF ,
#                            data=DEDS_th,
#                            family = gaussian(),
#                              prior = c(prior(normal(0, 1), class = "Intercept"),
#                                        # set for all "b" coefficients
#                                        prior(normal(0, 1), class = "b")),
#                           warmup = 1000,
#                            iter = 10000,
#                            chains = 3)
# save(DEDS_th_sxf_pi_mod, file = "Models/DEDS_th_sxf_pi_mod.Rdata")


#### model evaluation ####
# plot(DEDS_ab_s_omega_mod)
# .
# print(DEDS_ab_s_omega_mod)
# pp_check(DEDS_ab_s_omega_mod)

# plot(DEDS_ab_f_omega_mod)
# .
# print(DEDS_ab_f_omega_mod)
# pp_check(DEDS_ab_f_omega_mod)

# plot(DEDS_ab_sxf_omega_mod)
# .
# print(DEDS_ab_sxf_omega_mod)
# pp_check(DEDS_ab_sxf_omega_mod)

# plot(DEDS_th_s_omega_mod)
# .
# print(DEDS_th_s_omega_mod)
# pp_check(DEDS_th_s_omega_mod)

# plot(DEDS_th_f_omega_mod)
# .
# print(DEDS_th_f_omega_mod)
# pp_check(DEDS_th_f_omega_mod)

# plot(DEDS_th_sxf_omega_mod)
# .
# print(DEDS_th_sxf_omega_mod)
# pp_check(DEDS_th_sxf_omega_mod)

# plot(DEDS_ab_s_pi_mod)
# .
# print(DEDS_ab_s_pi_mod)
# pp_check(DEDS_ab_s_pi_mod)

# plot(DEDS_ab_f_pi_mod)
# .
# print(DEDS_ab_f_pi_mod)
# pp_check(DEDS_ab_f_pi_mod)

# plot(DEDS_ab_sxf_pi_mod)
# .
# print(DEDS_ab_sxf_pi_mod)
# pp_check(DEDS_ab_sxf_pi_mod)

# plot(DEDS_th_s_pi_mod)
# .
# print(DEDS_th_s_pi_mod)
# pp_check(DEDS_th_s_pi_mod)

# plot(DEDS_th_f_pi_mod)
# .
# print(DEDS_th_f_pi_mod)
# pp_check(DEDS_th_f_pi_mod)

# plot(DEDS_th_sxf_pi_mod)
# .
# print(DEDS_th_sxf_pi_mod)
# pp_check(DEDS_th_sxf_pi_mod)
```

```{r, message=FALSE, warning=FALSE, fig.cap="brms distributional model estimates (conditional effects) of square-root transformed omega", fig.height=8, fig.width= 6}

library(DescTools)

load("Models/DEDS_ab_s_omega_mod.Rdata")
load("Models/DEDS_ab_f_omega_mod.Rdata")
load("Models/DEDS_ab_sxf_omega_mod.Rdata")
load("Models/DEDS_th_s_omega_mod.Rdata")
load("Models/DEDS_th_f_omega_mod.Rdata")
load("Models/DEDS_th_sxf_omega_mod.Rdata")

rbind(conditional_effects(DEDS_ab_s_omega_mod)[[1]][,2:9] %>%  mutate(effect = "Season", tissue = "Abdomen"),
      conditional_effects(DEDS_ab_f_omega_mod)[[1]][,2:9] %>%  mutate(effect = "Family", tissue = "Abdomen"),
      conditional_effects(DEDS_ab_sxf_omega_mod)[[1]][,2:9] %>%  mutate(effect = "SxF", tissue = "Abdomen"),
      conditional_effects(DEDS_th_s_omega_mod)[[1]][,2:9] %>%  mutate(effect = "Season", tissue = "Thorax"),
      conditional_effects(DEDS_th_f_omega_mod)[[1]][,2:9] %>%  mutate(effect = "Family", tissue = "Thorax"),
      conditional_effects(DEDS_th_sxf_omega_mod)[[1]][,2:9] %>%  mutate(effect = "SxF", tissue = "Thorax")) %>% 
  ggplot(aes(x = effect1__, y = estimate__)) + 
geom_errorbar(aes(ymin = lower__, ymax = upper__), width = 0.25) +
  geom_point() + 
  labs( x = NULL, y =expression(Estimate~(sqrt(omega))))+
  theme_bw() +
  facet_grid(effect ~ tissue, scales = "free")
```

```{r, message=FALSE, warning=FALSE, echo = FALSE, fig.cap="Hypothesis tests for differences in omega (square-root transformed) among DS and DE genes", fig.height=6, fig.width=10}

library(DescTools)
# Define hypotheses 
hyp_list <-  c("Not DE or DS = DS only", 
               "Not DE or DS = DE only", 
               "Not DE or DS = DE and DS", 
               "DS only = DE only", 
               "DS only = DE and DS", 
               "DE only = DE and DS")

hyp_s <- c("Intercept = (Intercept + DEDS_SDSonly)",
           "Intercept = (Intercept + DEDS_SDEonly)",
           "Intercept = (Intercept + DEDS_SDEandDS)",
           "(Intercept + DEDS_SDSonly ) = (Intercept + DEDS_SDEonly)",
           "(Intercept + DEDS_SDSonly ) = (Intercept + DEDS_SDEandDS)",
           "(Intercept + DEDS_SDEonly ) = (Intercept + DEDS_SDEandDS)")

hyp_f <- c("Intercept = (Intercept + DEDS_FDSonly)",
           "Intercept = (Intercept + DEDS_FDEonly)",
           "Intercept = (Intercept + DEDS_FDEandDS)",
           "(Intercept + DEDS_FDSonly ) = (Intercept + DEDS_FDEonly)",
           "(Intercept + DEDS_FDSonly ) = (Intercept + DEDS_FDEandDS)",
           "(Intercept + DEDS_FDEonly ) = (Intercept + DEDS_FDEandDS)")

hyp_sxf <- c("Intercept = (Intercept + DEDS_SxFDSonly)",
             "Intercept = (Intercept + DEDS_SxFDEonly)",
             "(Intercept + DEDS_SxFDSonly ) = (Intercept + DEDS_SxFDEonly)")


# hypothesis plot 
hyp_plot <- ggplot() +
  scale_color_manual(values = c(mypal1[2], "black"), guide = "none")+
  geom_hline(yintercept = 0, color = "gray40") +
  coord_flip() +
  theme_bw(base_size = 12) +
  theme(panel.grid = element_blank())

# Abdomen, omega
# season
DEDS_ab_s_omega_mod_hyp_df <- (hypothesis(DEDS_ab_s_omega_mod, hyp_s))$hypothesis %>% 
  select(Estimate, CI.Lower, CI.Upper, Star) %>% 
  mutate(Hypothesis = hyp_list)

{overlaps0 <- vector()
  for (i in 1:length(DEDS_ab_s_omega_mod_hyp_df$Hypothesis)){
    overlaps0[i] <- if_else(c(DEDS_ab_s_omega_mod_hyp_df$CI.Lower[i], DEDS_ab_s_omega_mod_hyp_df$CI.Upper[i]) %overlaps% c(0,0), "black",mypal1[1]) 
  }
  DEDS_ab_s_omega_mod_hyp_df$color <- overlaps0}

DEDS_ab_s_omega_mod_hyp_plot <- hyp_plot + 
  geom_point(data = DEDS_ab_s_omega_mod_hyp_df, aes(x = Hypothesis, y = Estimate, color = color)) +
  geom_errorbar(data = DEDS_ab_s_omega_mod_hyp_df, aes(x = Hypothesis, color = color, ymin = CI.Lower, ymax = CI.Upper), width = 0.1) +
  scale_color_manual(values = "black", guide = "none")

# Family
DEDS_ab_f_omega_mod_hyp_df <- (hypothesis(DEDS_ab_f_omega_mod, hyp_f))$hypothesis %>% 
  select(Estimate, CI.Lower, CI.Upper, Star) %>% 
  mutate(Hypothesis = hyp_list)

{overlaps0 <- vector()
  for (i in 1:length(DEDS_ab_f_omega_mod_hyp_df$Hypothesis)){
    overlaps0[i] <- if_else(c(DEDS_ab_f_omega_mod_hyp_df$CI.Lower[i], DEDS_ab_f_omega_mod_hyp_df$CI.Upper[i]) %overlaps% c(0,0), "black",mypal1[1]) 
  }
  DEDS_ab_f_omega_mod_hyp_df$color <- overlaps0}

DEDS_ab_f_omega_mod_hyp_plot <- hyp_plot + 
  geom_point(data = DEDS_ab_f_omega_mod_hyp_df, aes(x = Hypothesis, y = Estimate, color = color)) +
  geom_errorbar(data = DEDS_ab_f_omega_mod_hyp_df, aes(x = Hypothesis, color = color, ymin = CI.Lower, ymax = CI.Upper), width = 0.1)

# SxF
DEDS_ab_sxf_omega_mod_hyp_df <- (hypothesis(DEDS_ab_sxf_omega_mod, hyp_sxf))$hypothesis %>% 
  select(Estimate, CI.Lower, CI.Upper, Star) %>% 
  mutate(Hypothesis = hyp_list[c(1,2,4)])

{overlaps0 <- vector()
  for (i in 1:length(DEDS_ab_sxf_omega_mod_hyp_df$Hypothesis)){
    overlaps0[i] <- if_else(c(DEDS_ab_sxf_omega_mod_hyp_df$CI.Lower[i], DEDS_ab_sxf_omega_mod_hyp_df$CI.Upper[i]) %overlaps% c(0,0), "black",mypal1[1]) 
  }
  DEDS_ab_sxf_omega_mod_hyp_df$color <- overlaps0}

DEDS_ab_sxf_omega_mod_hyp_plot <- hyp_plot + 
  geom_point(data = DEDS_ab_sxf_omega_mod_hyp_df, aes(x = Hypothesis, y = Estimate, color = color)) +
  geom_errorbar(data = DEDS_ab_sxf_omega_mod_hyp_df, aes(x = Hypothesis, color = color, ymin = CI.Lower, ymax = CI.Upper), width = 0.1) +
  scale_color_manual(values = "black", guide = "none")


# Thorax, omega
# season
DEDS_th_s_omega_mod_hyp_df <- (hypothesis(DEDS_th_s_omega_mod, hyp_s))$hypothesis %>% 
  select(Estimate, CI.Lower, CI.Upper, Star) %>% 
  mutate(Hypothesis = hyp_list)

{overlaps0 <- vector()
  for (i in 1:length(DEDS_th_s_omega_mod_hyp_df$Hypothesis)){
    overlaps0[i] <- if_else(c(DEDS_th_s_omega_mod_hyp_df$CI.Lower[i], DEDS_th_s_omega_mod_hyp_df$CI.Upper[i]) %overlaps% c(0,0), "black",mypal1[1]) 
  }
  DEDS_th_s_omega_mod_hyp_df$color <- overlaps0}

DEDS_th_s_omega_mod_hyp_plot <- hyp_plot + 
  geom_point(data = DEDS_th_s_omega_mod_hyp_df, aes(x = Hypothesis, y = Estimate, color = color)) +
  geom_errorbar(data = DEDS_th_s_omega_mod_hyp_df, aes(x = Hypothesis, color = color, ymin = CI.Lower, ymax = CI.Upper), width = 0.1) 

# Family

DEDS_th_f_omega_mod_hyp_df <- (hypothesis(DEDS_th_f_omega_mod, hyp_f))$hypothesis %>% 
  select(Estimate, CI.Lower, CI.Upper, Star) %>% 
  mutate(Hypothesis = hyp_list)

{overlaps0 <- vector()
  for (i in 1:length(DEDS_th_f_omega_mod_hyp_df$Hypothesis)){
    overlaps0[i] <- if_else(c(DEDS_th_f_omega_mod_hyp_df$CI.Lower[i], DEDS_th_f_omega_mod_hyp_df$CI.Upper[i]) %overlaps% c(0,0), "black",mypal1[1]) 
  }
  DEDS_th_f_omega_mod_hyp_df$color <- overlaps0}

DEDS_th_f_omega_mod_hyp_plot <- hyp_plot + 
  geom_point(data = DEDS_th_f_omega_mod_hyp_df, aes(x = Hypothesis, y = Estimate, color = color)) +
  geom_errorbar(data = DEDS_th_f_omega_mod_hyp_df, aes(x = Hypothesis, color = color, ymin = CI.Lower, ymax = CI.Upper), width = 0.1) +
  scale_color_manual(values = "black", guide = "none")

# Sxf 

DEDS_th_sxf_omega_mod_hyp_df <- (hypothesis(DEDS_th_sxf_omega_mod, hyp_sxf))$hypothesis %>% 
  select(Estimate, CI.Lower, CI.Upper, Star) %>% 
  mutate(Hypothesis = hyp_list[c(1,2,4)])

{overlaps0 <- vector()
  for (i in 1:length(DEDS_th_sxf_omega_mod_hyp_df$Hypothesis)){
    overlaps0[i] <- if_else(c(DEDS_th_sxf_omega_mod_hyp_df$CI.Lower[i], DEDS_th_sxf_omega_mod_hyp_df$CI.Upper[i]) %overlaps% c(0,0), "black",mypal1[1]) 
  }
  DEDS_th_sxf_omega_mod_hyp_df$color <- overlaps0}

DEDS_th_sxf_omega_mod_hyp_plot <- hyp_plot + 
  geom_point(data = DEDS_th_sxf_omega_mod_hyp_df, aes(x = Hypothesis, y = Estimate, color = color)) +
  geom_errorbar(data = DEDS_th_sxf_omega_mod_hyp_df, aes(x = Hypothesis, color = color, ymin = CI.Lower, ymax = CI.Upper), width = 0.1) +
  scale_color_manual(values = "black", guide = "none")


omega_hyp_panel <- ggarrange(NULL, NULL, ggarrange(DEDS_ab_s_omega_mod_hyp_plot +theme(axis.title.y = element_blank()),
                                               DEDS_ab_f_omega_mod_hyp_plot  +theme(axis.title.y = element_blank()), 
                                               DEDS_ab_sxf_omega_mod_hyp_plot +theme(axis.title.y = element_blank()), 
                                               nrow = 3, ncol = 1, 
                                               heights = c(1,1,0.6), align = "hv", labels = c("A", "C","E")),
                         ggarrange(  DEDS_th_s_omega_mod_hyp_plot + theme(axis.title.y = element_blank()), 
                                     DEDS_th_f_omega_mod_hyp_plot +theme(axis.title.y = element_blank()), 
                                     DEDS_th_sxf_omega_mod_hyp_plot +theme(axis.title.y = element_blank()),
                                     nrow = 3, ncol = 1, 
                                     heights = c(1,1,0.6), align = "hv", labels = c("B", "D","F")), 
                         ncol = 2, nrow =2, heights = c(0.05,1), widths = c(1,1), labels = c(NA,NA,"Abdomen", "Thorax"), vjust = -1, hjust = -0.1)
omega_hyp_panel

ggsave(omega_hyp_panel, file = "Figures/DEDS_omega_hyp_plot.pdf", height = 6, width = 12)


```

```{r, message=FALSE, warning=FALSE, fig.cap="brms model estimates (conditional effects) of pi", fig.height=8, fig.width= 6}
load("Models/DEDS_ab_s_pi_mod.Rdata")
load("Models/DEDS_ab_f_pi_mod.Rdata")
load("Models/DEDS_ab_sxf_pi_mod.Rdata")
load("Models/DEDS_th_s_pi_mod.Rdata")
load("Models/DEDS_th_f_pi_mod.Rdata")
load("Models/DEDS_th_sxf_pi_mod.Rdata")

rbind(conditional_effects(DEDS_ab_s_pi_mod)[[1]][,2:8] %>%  mutate(effect = "Season", tissue = "Abdomen"),
      conditional_effects(DEDS_ab_f_pi_mod)[[1]][,2:8] %>%  mutate(effect = "Family", tissue = "Abdomen"),
      conditional_effects(DEDS_ab_sxf_pi_mod)[[1]][,2:8] %>%  mutate(effect = "SxF", tissue = "Abdomen"),
      conditional_effects(DEDS_th_s_pi_mod)[[1]][,2:8] %>%  mutate(effect = "Season", tissue = "Thorax"),
      conditional_effects(DEDS_th_f_pi_mod)[[1]][,2:8] %>%  mutate(effect = "Family", tissue = "Thorax"),
      conditional_effects(DEDS_th_sxf_pi_mod)[[1]][,2:8] %>%  mutate(effect = "SxF", tissue = "Thorax")) %>% 
  ggplot(aes(x = effect1__, y = estimate__)) + 
  geom_errorbar(aes(ymin = lower__, ymax = upper__), width = 0.25) +
  geom_point() + 
  labs( x = NULL, y =expression(Estimate~(pi))) +
  theme_bw() +
  facet_grid(effect ~ tissue, scales = "free")
```
```{r, message=FALSE, warning=FALSE, echo = FALSE,  fig.cap="Hypothesis tests for differences in pi among DS and DE genes", fig.height=6, fig.width=10}

# Abdomen, pi
# Season
DEDS_ab_s_pi_mod_hyp_df <- (hypothesis(DEDS_ab_s_pi_mod, hyp_s))$hypothesis %>% 
  select(Estimate, CI.Lower, CI.Upper, Star) %>% 
  mutate(Hypothesis = hyp_list)

{overlaps0 <- vector()
  for (i in 1:length(DEDS_ab_s_pi_mod_hyp_df$Hypothesis)){
    overlaps0[i] <- if_else(c(DEDS_ab_s_pi_mod_hyp_df$CI.Lower[i], DEDS_ab_s_pi_mod_hyp_df$CI.Upper[i]) %overlaps% c(0,0), "black",mypal1[1]) 
  }
  DEDS_ab_s_pi_mod_hyp_df$color <- overlaps0}

DEDS_ab_s_pi_mod_hyp_plot <- hyp_plot + 
  geom_point(data = DEDS_ab_s_pi_mod_hyp_df, aes(x = Hypothesis, y = Estimate, color = color)) +
  geom_errorbar(data = DEDS_ab_s_pi_mod_hyp_df, aes(x = Hypothesis, color = color, ymin = CI.Lower, ymax = CI.Upper), width = 0.1) 

# Family
DEDS_ab_f_pi_mod_hyp_df <-  (hypothesis(DEDS_ab_f_pi_mod, hyp_f))$hypothesis %>% 
  select(Estimate, CI.Lower, CI.Upper, Star) %>% 
  mutate(Hypothesis = hyp_list)

{overlaps0 <- vector()
  for (i in 1:length(DEDS_ab_f_pi_mod_hyp_df$Hypothesis)){
    overlaps0[i] <- if_else(c(DEDS_ab_f_pi_mod_hyp_df$CI.Lower[i], DEDS_ab_f_pi_mod_hyp_df$CI.Upper[i]) %overlaps% c(0,0), "black",mypal1[1]) 
  }
  DEDS_ab_f_pi_mod_hyp_df$color <- overlaps0}

DEDS_ab_f_pi_mod_hyp_plot <- hyp_plot + 
  geom_point(data = DEDS_ab_f_pi_mod_hyp_df, aes(x = Hypothesis, y = Estimate, color = color)) +
  geom_errorbar(data = DEDS_ab_f_pi_mod_hyp_df, aes(x = Hypothesis, color = color, ymin = CI.Lower, ymax = CI.Upper), width = 0.1) 

#SxF
DEDS_ab_sxf_pi_mod_hyp_df <- (hypothesis(DEDS_ab_sxf_pi_mod, hyp_sxf))$hypothesis %>% 
  select(Estimate, CI.Lower, CI.Upper, Star) %>% 
  mutate(Hypothesis = hyp_list[c(1,2,4)])

{overlaps0 <- vector()
  for (i in 1:length(DEDS_ab_sxf_pi_mod_hyp_df$Hypothesis)){
    overlaps0[i] <- if_else(c(DEDS_ab_sxf_pi_mod_hyp_df$CI.Lower[i], DEDS_ab_sxf_pi_mod_hyp_df$CI.Upper[i]) %overlaps% c(0,0), "black",mypal1[1]) 
  }
  DEDS_ab_sxf_pi_mod_hyp_df$color <- overlaps0}

DEDS_ab_sxf_pi_mod_hyp_plot <- hyp_plot + 
  geom_point(data = DEDS_ab_sxf_pi_mod_hyp_df, aes(x = Hypothesis, y = Estimate, color = color)) +
  geom_errorbar(data = DEDS_ab_sxf_pi_mod_hyp_df, aes(x = Hypothesis, color = color, ymin = CI.Lower, ymax = CI.Upper), width = 0.1) +
  scale_color_manual(values = "black", guide = "none")

# Thorax, pi
# Season
DEDS_th_s_pi_mod_hyp_df <- (hypothesis(DEDS_th_s_pi_mod, hyp_s))$hypothesis %>% 
  select(Estimate, CI.Lower, CI.Upper, Star) %>% 
  mutate(Hypothesis = hyp_list)

{overlaps0 <- vector()
  for (i in 1:length(DEDS_th_s_pi_mod_hyp_df$Hypothesis)){
    overlaps0[i] <- if_else(c(DEDS_th_s_pi_mod_hyp_df$CI.Lower[i], DEDS_th_s_pi_mod_hyp_df$CI.Upper[i]) %overlaps% c(0,0), "black",mypal1[1]) 
  }
  DEDS_th_s_pi_mod_hyp_df$color <- overlaps0}

DEDS_th_s_pi_mod_hyp_plot <- hyp_plot + 
  geom_point(data = DEDS_th_s_pi_mod_hyp_df, aes(x = Hypothesis, y = Estimate, color = color)) +
  geom_errorbar(data = DEDS_th_s_pi_mod_hyp_df, aes(x = Hypothesis, color = color, ymin = CI.Lower, ymax = CI.Upper), width = 0.1) 

#Family
DEDS_th_f_pi_mod_hyp_df <- (hypothesis(DEDS_th_f_pi_mod, hyp_f))$hypothesis %>% 
  select(Estimate, CI.Lower, CI.Upper, Star) %>% 
  mutate(Hypothesis = hyp_list)

{overlaps0 <- vector()
  for (i in 1:length(DEDS_th_f_pi_mod_hyp_df$Hypothesis)){
    overlaps0[i] <- if_else(c(DEDS_th_f_pi_mod_hyp_df$CI.Lower[i], DEDS_th_f_pi_mod_hyp_df$CI.Upper[i]) %overlaps% c(0,0), "black",mypal1[1]) 
  }
  DEDS_th_f_pi_mod_hyp_df$color <- overlaps0}

DEDS_th_f_pi_mod_hyp_plot <- hyp_plot + 
  geom_point(data = DEDS_th_f_pi_mod_hyp_df, aes(x = Hypothesis, y = Estimate, color = color)) +
  geom_errorbar(data = DEDS_th_f_pi_mod_hyp_df, aes(x = Hypothesis, color = color, ymin = CI.Lower, ymax = CI.Upper), width = 0.1)

#SxF

DEDS_th_sxf_pi_mod_hyp_df <- (hypothesis(DEDS_th_sxf_pi_mod, hyp_sxf))$hypothesis %>% 
  select(Estimate, CI.Lower, CI.Upper, Star) %>% 
  mutate(Hypothesis = hyp_list[c(1,2,4)])

{overlaps0 <- vector()
  for (i in 1:length(DEDS_th_sxf_pi_mod_hyp_df$Hypothesis)){
    overlaps0[i] <- if_else(c(DEDS_th_sxf_pi_mod_hyp_df$CI.Lower[i], DEDS_th_sxf_pi_mod_hyp_df$CI.Upper[i]) %overlaps% c(0,0), "black",mypal1[1]) 
  }
  DEDS_th_sxf_pi_mod_hyp_df$color <- overlaps0}

DEDS_th_sxf_pi_mod_hyp_plot <- hyp_plot + 
  geom_point(data = DEDS_th_sxf_pi_mod_hyp_df, aes(x = Hypothesis, y = Estimate, color = color)) +
  geom_errorbar(data = DEDS_th_sxf_pi_mod_hyp_df, aes(x = Hypothesis, color = color, ymin = CI.Lower, ymax = CI.Upper), width = 0.1) +
  scale_color_manual(values = "black", guide = "none")

pi_hyp_panel <- ggarrange(NULL, NULL, ggarrange(DEDS_ab_s_pi_mod_hyp_plot +theme(axis.title.y = element_blank()),
                                            DEDS_ab_f_pi_mod_hyp_plot  +theme(axis.title.y = element_blank()), 
                                            DEDS_ab_sxf_pi_mod_hyp_plot +theme(axis.title.y = element_blank()), 
                                            nrow = 3, ncol = 1, 
                                            heights = c(1,1,0.6), align = "hv", labels = c("A", "C","E")),
                      ggarrange(  DEDS_th_s_pi_mod_hyp_plot + theme(axis.title.y = element_blank()), 
                                  DEDS_th_f_pi_mod_hyp_plot +theme(axis.title.y = element_blank()), 
                                  DEDS_th_sxf_pi_mod_hyp_plot +theme(axis.title.y = element_blank()),
                                  nrow = 3, ncol = 1, 
                                  heights = c(1,1,0.6), align = "hv", labels = c("B", "D","F")), 
                      ncol = 2, nrow =2, heights = c(0.05,1), widths = c(1,1), labels = c(NA,NA,"Abdomen", "Thorax"), vjust = -1, hjust = -0.1)
pi_hyp_panel
ggsave(pi_hyp_panel, file = "Figures/DEDS_pi_hyp_plot.pdf", height = 6, width = 12)


```

```{r, message=FALSE, warning=FALSE, echo = FALSE}
####nonparametric tests ####
library(rstatix)
DEDS_omega_kruskal <- DEDS_all %>%dplyr::select(tissue, effect, omega, DSorDE)  %>% na.omit()%>% group_by(tissue, effect) %>%  kruskal_test(omega~DSorDE)
knitr::kable(DEDS_omega_kruskal, caption = "Kruskall-wallis tests for overall differences in omega (square-root transformed) among genes that are DS or DE between seasons (DEDS_S), among families (DEDS_F), or with a significant SxF interaction (DEDS_SxF), in the abdomen and thorax")

DEDS_omega_dunn <- DEDS_all %>% group_by(tissue, effect) %>% dunn_test(omega~DSorDE, p.adjust.method = "BH") %>% 
  mutate(hyp.test = c(
    DEDS_ab_f_omega_mod_hyp_df$Star,
    DEDS_ab_s_omega_mod_hyp_df$Star,
    DEDS_ab_sxf_omega_mod_hyp_df$Star,
    DEDS_th_f_omega_mod_hyp_df$Star,
    DEDS_th_s_omega_mod_hyp_df$Star,
    DEDS_th_sxf_omega_mod_hyp_df$Star))
knitr::kable(DEDS_omega_dunn,caption = "Dunn tests for pairwise differences in omega (square-root transformed) among genes that are DS or DE between seasons (DEDS_S), among families (DEDS_F), or with a significant SxF interaction (DEDS_SxF), in the abdomen and thorax. Stars indicate meaningful differences among groups determined by bayesian distributional models,")

DEDS_pi_anova <- DEDS_all %>% dplyr::select(tissue, effect, pi_rel, DSorDE) %>% na.omit()%>% group_by(tissue, effect) %>% anova_test(pi_rel~DSorDE)
knitr::kable(DEDS_pi_anova, caption = "ANOVA comparing overall differences in pi among genes that are DS or DE between seasons (DEDS_S), among families (DEDS_F), or with a significant SxF interaction (DEDS_SxF), in the abdomen and thorax")

DEDS_pi_tukeyhsd <- DEDS_all %>% group_by(tissue, effect) %>% tukey_hsd(pi_rel~DSorDE, p.adjust.method = "BH") %>% 
  mutate(hyp.test = c(
    DEDS_ab_f_pi_mod_hyp_df$Star,
    DEDS_ab_s_pi_mod_hyp_df$Star,
    DEDS_ab_sxf_pi_mod_hyp_df$Star,
    DEDS_th_f_pi_mod_hyp_df$Star,
    DEDS_th_s_pi_mod_hyp_df$Star,
    DEDS_th_sxf_pi_mod_hyp_df$Star))
knitr::kable(DEDS_pi_tukeyhsd, caption = "Tukey's HSD tests for pairwise differences in omega (square-root transformed) among genes that are DS or DE between seasons (DEDS_S), among families (DEDS_F), or with a significant SxF interaction (DEDS_SxF), in the abdomen and thorax. Stars indicate meaningful differences among groups determined by bayesian distributional models,")

rm(cond_eff_ab_f_omega, cond_eff_ab_s_omega, cond_eff_ab_sxf_omega, cond_eff_omega, 
DEDS_ab_f_omega_mod, DEDS_ab_f_omega_mod_hyp, DEDS_ab_f_omega_mod_hyp_df, 
DEDS_ab_f_omega_mod_hyp_plot, DEDS_ab_s_omega_mod, DEDS_ab_s_omega_mod_hyp, 
DEDS_ab_s_omega_mod_hyp_df, DEDS_ab_s_omega_mod_hyp_plot, DEDS_ab_sxf_omega_mod, 
DEDS_ab_sxf_omega_mod_hyp_df, DEDS_ab_sxf_omega_mod_hyp_plot,  
DEDS_th_f_omega_mod, DEDS_th_f_omega_mod_hyp_df, DEDS_th_f_omega_mod_hyp_plot, 
DEDS_th_s_omega_mod, DEDS_th_s_omega_mod_hyp_df, DEDS_th_s_omega_mod_hyp_plot, 
DEDS_th_sxf_omega_mod, DEDS_th_sxf_omega_mod_hyp_df, DEDS_th_sxf_omega_mod_hyp_plot, 
i, DEDS_ab_f_pi_mod, DEDS_ab_f_pi_mod_hyp_df, DEDS_ab_f_pi_mod_hyp_plot, DEDS_ab_s_pi_mod, DEDS_ab_s_pi_mod_hyp_df,
DEDS_ab_s_pi_mod_hyp_plot, DEDS_ab_sxf_pi_mod, DEDS_ab_sxf_pi_mod_hyp_df, DEDS_ab_sxf_pi_mod_hyp_plot, 
DEDS_th_f_pi_mod, DEDS_th_f_pi_mod_hyp_df, DEDS_th_f_pi_mod_hyp_plot, DEDS_th_s_pi_mod,
DEDS_th_s_pi_mod_hyp_df, DEDS_th_s_pi_mod_hyp_plot, DEDS_th_sxf_pi_mod, DEDS_th_sxf_pi_mod_hyp_df, DEDS_th_sxf_pi_mod_hyp_plot,
hyp_f, hyp_list, hyp_plot,
hyp_s, hyp_sxf, i, list.of.packages, new.packages, 
overlaps0)
```

```{r, message=FALSE, warning=FALSE, echo = FALSE, fig.cap= "Nucleotide diversity (pi, A,B) and divergence (omega, C,D) among genes that were DS or DE between seasons in the abdomen (A,C) and thorax (B,D)", fig.height=5, fig.width = 6}
#### Season: DEvDS pi, omega plots ####
library(ggbeeswarm)
DEDS_pi_box <- ggplot() +
  scale_color_manual(values = c("lightgray", mypal[c(1,2,5)]), guide = "none") +
  labs(x = "Effect", y = expression(pi))+
  ylim(c(0,0.055)) +
  theme_bw(base_size = 10) 

DEDS_omega_box <- ggplot() +
  scale_color_manual(values = c("lightgray", mypal[c(1,2,5)]), guide = "none") +
  labs(x = "Effect", y = expression(sqrt(omega)))+
  ylim(c(0,2.5)) +
  theme_bw(base_size = 10) 

DEDS_S_pi_ab_box <- DEDS_pi_box +
  geom_quasirandom(data = DEDS_all[DEDS_all$effect=="DEDS_S" & DEDS_all$tissue == "Abdomen",], aes(x = DSorDE, y = pi_rel, color = DSorDE), alpha = 0.35) +
  geom_hline(aes(yintercept = median(na.omit(DEDS_all$pi_rel[DEDS_all$effect=="DEDS_S" & DEDS_all$tissue == "Abdomen" & DEDS_all$DSorDE == "not DE or DS"]))), color = "darkgray") +
  geom_boxplot(data = DEDS_all[DEDS_all$effect=="DEDS_S"& DEDS_all$tissue == "Abdomen",], aes(x = DSorDE, y = pi_rel), width = 0.5, notch = TRUE, fill = NA, outlier.shape = NA)+
  stat_pvalue_manual(DEDS_pi_tukeyhsd[c(7,8,10,12),], y.position = c(0.04, 0.043, 0.046, 0.049), tip.length = 0, label = "hyp.test") 
DEDS_S_omega_ab_box <- DEDS_omega_box +
  geom_quasirandom(data = DEDS_all[DEDS_all$effect=="DEDS_S" & DEDS_all$tissue == "Abdomen",], aes(x = DSorDE, y = sqrt(omega), color = DSorDE), alpha = 0.35) +
  geom_hline(aes(yintercept = median(na.omit(sqrt((DEDS_all$omega[DEDS_all$effect=="DEDS_S" & DEDS_all$tissue == "Abdomen" & DEDS_all$DSorDE == "not DE or DS"]))))), color = "darkgray") +
  geom_boxplot(data = DEDS_all[DEDS_all$effect=="DEDS_S"& DEDS_all$tissue == "Abdomen",], aes(x = DSorDE, y =  sqrt(omega)), width = 0.5, notch = TRUE, fill = NA, outlier.shape = NA)
DEDS_S_pi_th_box <- DEDS_pi_box +
  geom_quasirandom(data = DEDS_all[DEDS_all$effect=="DEDS_S" & DEDS_all$tissue == "Thorax",], aes(x = DSorDE, y = pi_rel, color = DSorDE), alpha = 0.35) +
  geom_hline(aes(yintercept = median(na.omit(DEDS_all$pi_rel[DEDS_all$effect=="DEDS_S" & DEDS_all$tissue == "Thorax" & DEDS_all$DSorDE == "not DE or DS"]))), color = "darkgray") +
  geom_boxplot(data = DEDS_all[DEDS_all$effect=="DEDS_S"& DEDS_all$tissue == "Thorax",], aes(x = DSorDE, y = pi_rel), width = 0.5, notch = TRUE, fill = NA, outlier.shape = NA)+
   stat_pvalue_manual(DEDS_pi_tukeyhsd[c(24, 27),], y.position = c(0.04, 0.043), tip.length = 0, label = "hyp.test") 
DEDS_S_omega_th_box <- DEDS_omega_box +
  geom_quasirandom(data = DEDS_all[DEDS_all$effect=="DEDS_S" & DEDS_all$tissue == "Thorax",], aes(x = DSorDE, y = sqrt(omega), color = DSorDE), alpha = 0.35) +
  geom_hline(aes(yintercept = median(na.omit(sqrt((DEDS_all$omega[DEDS_all$effect=="DEDS_S" & DEDS_all$tissue == "Thorax" & DEDS_all$DSorDE == "not DE or DS"]))))), color = "darkgray") +
  geom_boxplot(data = DEDS_all[DEDS_all$effect=="DEDS_S"& DEDS_all$tissue == "Thorax",], aes(x = DSorDE, y =  sqrt(omega)), width = 0.5, notch = TRUE, fill = NA, outlier.shape = NA)+
  stat_pvalue_manual(DEDS_omega_dunn[c(23),], y.position = c(2.4), tip.length = 0, label = "hyp.test") 

DEDS_S_panel <- ggarrange(DEDS_S_pi_ab_box, DEDS_S_pi_th_box,
                          DEDS_S_omega_ab_box, DEDS_S_omega_th_box, ncol = 2, nrow = 2, heights = c(1,1), widths = c(3/2.5, 3/2.5), labels = "AUTO")
DEDS_S_panel
ggsave(plot = DEDS_S_panel, file = "Figures/DEDS_S_boxplots_bayesHypTest.pdf", height = 5, width = 6)
```

```{r, message=FALSE, warning=FALSE, echo = FALSE, fig.cap= "Nucleotide diversity (pi, A,B) and divergence (omega, C,D) among genes that were DS or DE among families in the abdomen (A,C) and thorax (B,D)", fig.height=5, fig.width = 6}
#### Family: DEvDS pi, omega plots ####
DEDS_F_pi_ab_box <- DEDS_pi_box +
  geom_quasirandom(data = DEDS_all[DEDS_all$effect=="DEDS_F" & DEDS_all$tissue == "Abdomen",], aes(x = DSorDE, y = pi_rel, color = DSorDE), alpha = 0.35) +
  geom_hline(aes(yintercept = median(na.omit(DEDS_all$pi_rel[DEDS_all$effect=="DEDS_F" & DEDS_all$tissue == "Abdomen" & DEDS_all$DSorDE == "not DE or DS"]))), color = "darkgray") +
  geom_boxplot(data = DEDS_all[DEDS_all$effect=="DEDS_F"& DEDS_all$tissue == "Abdomen",], aes(x = DSorDE, y = pi_rel), width = 0.5, notch = TRUE, fill = NA, outlier.shape = NA)+
  stat_pvalue_manual(DEDS_pi_tukeyhsd[c(2,3,5,6),], y.position = c(0.04, 0.043, 0.046, 0.049), tip.length = 0, label = "hyp.test") 
DEDS_F_omega_ab_box <- DEDS_omega_box +
  geom_quasirandom(data = DEDS_all[DEDS_all$effect=="DEDS_F" & DEDS_all$tissue == "Abdomen",], aes(x = DSorDE, y = sqrt(omega), color = DSorDE), alpha = 0.35) +
  geom_hline(aes(yintercept = median(na.omit(sqrt((DEDS_all$omega[DEDS_all$effect=="DEDS_F" & DEDS_all$tissue == "Abdomen" & DEDS_all$DSorDE == "not DE or DS"]))))), color = "darkgray") +
  geom_boxplot(data = DEDS_all[DEDS_all$effect=="DEDS_F"& DEDS_all$tissue == "Abdomen",], aes(x = DSorDE, y =  sqrt(omega)), width = 0.5, notch = TRUE, fill = NA, outlier.shape = NA)+
  stat_pvalue_manual(DEDS_omega_dunn[c(2,6),], y.position = c(2.4, 2.5), tip.length = 0, label = "hyp.test") 
DEDS_F_pi_th_box <- DEDS_pi_box +
  geom_quasirandom(data = DEDS_all[DEDS_all$effect=="DEDS_F" & DEDS_all$tissue == "Thorax",], aes(x = DSorDE, y = pi_rel, color = DSorDE), alpha = 0.35) +
  geom_hline(aes(yintercept = median(na.omit(DEDS_all$pi_rel[DEDS_all$effect=="DEDS_F" & DEDS_all$tissue == "Thorax" & DEDS_all$DSorDE == "not DE or DS"]))), color = "darkgray") +
  geom_boxplot(data = DEDS_all[DEDS_all$effect=="DEDS_F"& DEDS_all$tissue == "Thorax",], aes(x = DSorDE, y = pi_rel), width = 0.5, notch = TRUE, fill = NA, outlier.shape = NA)+
  stat_pvalue_manual(DEDS_pi_tukeyhsd[c(17,18,20,21 ),], y.position = c(0.04, 0.043, 0.046, 0.049), tip.length = 0, label = "hyp.test") 
DEDS_F_omega_th_box <- DEDS_omega_box +
  geom_quasirandom(data = DEDS_all[DEDS_all$effect=="DEDS_F" & DEDS_all$tissue == "Thorax",], aes(x = DSorDE, y = sqrt(omega), color = DSorDE), alpha = 0.35) +
  geom_hline(aes(yintercept = median(na.omit(sqrt((DEDS_all$omega[DEDS_all$effect=="DEDS_F" & DEDS_all$tissue == "Thorax" & DEDS_all$DSorDE == "not DE or DS"]))))), color = "darkgray") +
  geom_boxplot(data = DEDS_all[DEDS_all$effect=="DEDS_F"& DEDS_all$tissue == "Thorax",], aes(x = DSorDE, y =  sqrt(omega)), width = 0.5, notch = TRUE, fill = NA, outlier.shape = NA)
DEDS_F_panel <- ggarrange(DEDS_F_pi_ab_box, DEDS_F_pi_th_box,
                          DEDS_F_omega_ab_box, DEDS_F_omega_th_box, ncol = 2, nrow = 2, heights = c(1,1), widths = c(3/2.5, 3/2.5), labels = "AUTO")
DEDS_F_panel
ggsave(plot = DEDS_F_panel, file = "Figures/DEDS_F_boxplots_bayesHypTest.pdf", height = 5, width = 6)
```

```{r, message=FALSE, warning=FALSE,echo = FALSE,  fig.cap= "Nucleotide diversity (pi, A,B) and divergence (omega, C,D) among DS or DE genes with a significant SxF interaction in the abdomen (A,C) and thorax (B,D)", fig.height=5, fig.width = 5.5}
#### SxF: DEvDS pi, omega plots ####
DEDS_SxF_pi_ab_box <- DEDS_pi_box +
  geom_quasirandom(data = DEDS_all[DEDS_all$effect=="DEDS_SxF" & DEDS_all$tissue == "Abdomen",], aes(x = DSorDE, y = pi_rel, color = DSorDE), alpha = 0.35, width = 0.33) +
  geom_hline(aes(yintercept = median(na.omit((DEDS_all$pi_rel[DEDS_all$effect=="DEDS_SxF" & DEDS_all$tissue == "Abdomen" & DEDS_all$DSorDE == "not DE or DS"])))), color = "darkgray",) +
  geom_boxplot(data = DEDS_all[DEDS_all$effect=="DEDS_SxF"& DEDS_all$tissue == "Abdomen",], aes(x = DSorDE, y = pi_rel), width = 0.4, notch = TRUE, fill = NA, outlier.shape = NA)
# DEDS_SxF_pi_ab_box
DEDS_SxF_omega_ab_box <- DEDS_omega_box +
  geom_quasirandom(data = DEDS_all[DEDS_all$effect=="DEDS_SxF" & DEDS_all$tissue == "Abdomen",], aes(x = DSorDE, y = sqrt(omega), color = DSorDE), alpha = 0.35,width = 0.33) +
  geom_hline(aes(yintercept = median(na.omit(sqrt((DEDS_all$omega[DEDS_all$effect=="DEDS_SxF" & DEDS_all$tissue == "Abdomen" & DEDS_all$DSorDE == "not DE or DS"]))))), color = "darkgray") +
  geom_boxplot(data = DEDS_all[DEDS_all$effect=="DEDS_SxF"& DEDS_all$tissue == "Abdomen",], aes(x = DSorDE, y =  sqrt(omega)), notch = TRUE, fill = NA, outlier.shape = NA,width = 0.4)
DEDS_SxF_pi_th_box <- DEDS_pi_box +
  geom_quasirandom(data = DEDS_all[DEDS_all$effect=="DEDS_SxF" & DEDS_all$tissue == "Thorax",], aes(x = DSorDE, y = pi_rel, color = DSorDE), alpha = 0.35,width = 0.33) +
  geom_hline(aes(yintercept = median(na.omit((DEDS_all$pi_rel[DEDS_all$effect=="DEDS_F" & DEDS_all$tissue == "Abdomen" & DEDS_all$DSorDE == "not DE or DS"])))), color = "darkgray") +
  geom_boxplot(data = DEDS_all[DEDS_all$effect=="DEDS_SxF"& DEDS_all$tissue == "Thorax",], aes(x = DSorDE, y = pi_rel),  notch = TRUE, fill = NA, outlier.shape = NA,width = 0.4)
DEDS_SxF_omega_th_box <- DEDS_omega_box +
  geom_quasirandom(data = DEDS_all[DEDS_all$effect=="DEDS_SxF" & DEDS_all$tissue == "Thorax",], aes(x = DSorDE, y = sqrt(omega), color = DSorDE), alpha = 0.35,width = 0.33) +
  geom_hline(aes(yintercept = median(na.omit(sqrt((DEDS_all$omega[DEDS_all$effect=="DEDS_SxF" & DEDS_all$tissue == "Thorax" & DEDS_all$DSorDE == "not DE or DS"]))))), color = "darkgray") +
  geom_boxplot(data = DEDS_all[DEDS_all$effect=="DEDS_SxF"& DEDS_all$tissue == "Thorax",], aes(x = DSorDE, y =  sqrt(omega)),  notch = TRUE, fill = NA, outlier.shape = NA,width = 0.4)
DEDS_SxF_panel <- ggarrange(DEDS_SxF_pi_ab_box, DEDS_SxF_pi_th_box,
                          DEDS_SxF_omega_ab_box, DEDS_SxF_omega_th_box, ncol = 2, nrow = 2, heights = c(1,1), widths = c(3/2.5, 3/2.5), labels = "AUTO")
 DEDS_SxF_panel
ggsave(plot = DEDS_SxF_panel, file = "Figures/DEDS_SxF_boxplots.pdf", height = 5, width = 5.5)
```
## Figure 3
```{r, message=FALSE, warning=FALSE, fig.cap="Fig. 3. pi and omega in the abdomen.", fig.height=5, fig.width = 7.5}
Fig3_panel <- ggarrange(pi_rel_dens+scale_x_continuous(breaks = c(0, 0.02, 0.04)), 
                           DEDS_S_pi_ab_box +theme(axis.title.x = element_blank()),
                           DEDS_F_pi_ab_box  +theme(axis.title.x = element_blank()), 
                           omega_rel_dens  + scale_x_continuous(breaks = c(0,1,2), limits = c(NA, 2.5)), 
                           DEDS_S_omega_ab_box +theme(axis.title.x = element_blank()),
                           DEDS_F_omega_ab_box  +theme(axis.title.x = element_blank()), 
                           nrow = 2, ncol = 3, widths = c(0.5,1,1), align = "hv", labels = c("B", "C","D","F", "G", "H"))
Fig3_panel
# DEDS_pi_panel
ggsave(plot = Fig3_panel, file = "Figures/Fig3BCDFGH.pdf", height = 5, width = 7.5)

Fig3_panel_v2 <- ggarrange(
  ggarrange(pi_rel_dens+scale_x_continuous(breaks = c(0, 0.02, 0.04)), 
            DEDS_S_pi_ab_box +theme(axis.title.x = element_blank(), axis.text.x = element_text(angle = 45, size = 6, hjust = 1, vjust = 1)) + 
              ggtitle("Abdomen") + theme(title = element_text(size =9)),
            DEDS_S_pi_th_box +theme(axis.title.x = element_blank(), axis.text.x = element_text(angle = 45,  size = 6,  hjust = 1, vjust = 1),  
                                    axis.title.y = element_blank(), axis.text.y = element_blank()) + 
              ggtitle("Thorax") + theme(title = element_text(size =9)),
            DEDS_F_pi_ab_box +theme(axis.title.x = element_blank(), axis.text.x = element_text(angle = 45, size = 6,  hjust = 1, vjust = 1))+ 
              ggtitle("Abdomen") + theme(title = element_text(size =9)),
            DEDS_F_pi_th_box +theme(axis.title.x = element_blank(), axis.text.x = element_text(angle = 45,  size = 6,  hjust = 1, vjust = 1),
                                    axis.title.y = element_blank(), axis.text.y = element_blank()) + 
              ggtitle("Thorax") + theme(title = element_text(size =9)),
            nrow = 1, ncol = 5, widths = c(0.5, 0.5, 0.5, 0.5, 0.5), labels = c("B", "C", NA, "D", NA), align= "hv"),
  ggarrange(omega_rel_dens  + scale_x_continuous(breaks = c(0,1,2), limits = c(NA, 2.5)), 
            DEDS_S_omega_ab_box +theme(axis.title.x = element_blank(), axis.text.x = element_text(angle = 45, size = 6, hjust = 1, vjust = 1)) + 
              ggtitle("Abdomen") + theme(title = element_text(size =9)),
            DEDS_S_omega_th_box +theme(axis.title.x = element_blank(), axis.text.x = element_text(angle = 45,  size = 6,  hjust = 1, vjust = 1),  
                                       axis.title.y = element_blank(), axis.text.y = element_blank()) + 
              ggtitle("Thorax") + theme(title = element_text(size =9)),
            DEDS_F_omega_ab_box +theme(axis.title.x = element_blank(), axis.text.x = element_text(angle = 45, size = 6,  hjust = 1, vjust = 1))+ 
              ggtitle("Abdomen") + theme(title = element_text(size =9)),
            DEDS_F_omega_th_box +theme(axis.title.x = element_blank(), axis.text.x = element_text(angle = 45,  size = 6,  hjust = 1, vjust = 1),
                                       axis.title.y = element_blank(), axis.text.y = element_blank()) + 
              ggtitle("Thorax") + theme(title = element_text(size =9)),
            nrow = 1, ncol = 5, widths = c(0.5, 0.5, 0.5, 0.5, 0.5), labels = c("F", "G", NA, "H", NA), align= "hv"),
  ncol = 1, nrow = 2)
                         
                         
ggsave(plot = Fig3_panel_v2, file = "Figures/Fig3BCDFGH_v2.pdf", height = 6, width = 9)

```

# Nucleotide diversity and divergence among genes that were significantly DS between seasons, among families or both. 
```{r, message=FALSE, warning=FALSE, echo = FALSE}
library(knitr)
DF_sub_ab <- DF_all %>% filter(DF == "DS_ab" & (effect == "DS_S" | effect == "DS_F")) %>% spread(key = effect, value = DSorDE) %>% 
  mutate(DS_effect = factor(if_else (DS_F == 1 & DS_S == 1, "S+F", 
                              if_else(DS_F == 0 & DS_S == 1, "S",
                                      if_else(DS_F == 1 & DS_S == 0, "F",
                                              "None"))), levels = c("None", "S", "F", "S+F")))

DS_ab_tukey <- DF_sub_ab %>% tukey_hsd(pi_rel ~ DS_effect, p.adjust.method = "BH")
DS_ab_dunn<- DF_sub_ab %>% dunn_test(omega ~ DS_effect, p.adjust.method = "BH")


DF_sub_th <- DF_all %>% filter(DF == "DS_th" & (effect == "DS_S" | effect == "DS_F")) %>% spread(key = effect, value = DSorDE) %>% 
  mutate(DS_effect = factor(if_else (DS_F == 1 & DS_S == 1, "S+F", 
                                     if_else(DS_F == 0 & DS_S == 1, "S",
                                             if_else(DS_F == 1 & DS_S == 0, "F",
                                                     "None"))), levels = c("None", "S", "F", "S+F")))

DS_th_tukey <- DF_sub_th %>% tukey_hsd(pi_rel ~ DS_effect, p.adjust.method = "BH")
DS_th_dunn<- DF_sub_th %>% dunn_test(omega ~ DS_effect, p.adjust.method = "BH")

DE_sub_ab <- DF_all %>% filter(DF == "DE_ab" & (effect == "DE_S" | effect == "DE_F")) %>% spread(key = effect, value = DSorDE) %>% 
  mutate(DE_effect = factor(if_else (DE_F == 1 & DE_S == 1, "S+F", 
                              if_else(DE_F == 0 & DE_S == 1, "S",
                                      if_else(DE_F == 1 & DE_S == 0, "F",
                                              "None"))) , levels = c("None", "S", "F", "S+F")))

DE_ab_tukey <- DE_sub_ab %>% tukey_hsd(pi_rel ~ DE_effect)
DE_ab_dunn<- DE_sub_ab %>% dunn_test(omega ~ DE_effect)

DE_sub_th <- DF_all %>% filter(DF == "DE_th" & (effect == "DE_S" | effect == "DE_F")) %>% spread(key = effect, value = DSorDE) %>% 
  mutate(DE_effect = factor(if_else (DE_F == 1 & DE_S == 1, "S+F", 
                                     if_else(DE_F == 0 & DE_S == 1, "S",
                                             if_else(DE_F == 1 & DE_S == 0, "F",
                                                     "None"))), levels = c("None", "S", "F", "S+F")))

DE_th_tukey <- DE_sub_th %>% tukey_hsd(pi_rel ~ DE_effect, p.adjust.method = "BH")
DE_th_dunn<- DE_sub_th %>% dunn_test(omega ~ DE_effect, p.adjust.method = "BH")

kable(DS_ab_dunn, caption = "Dunn test comparing omega between Season and Family DS genes in the abdomen") 
kable(DS_th_dunn, caption = "Dunn test comparing omega between Season and Family DS genes in the thorax")

kable(DS_ab_tukey,caption = "Tukey's HSD test comparing pi between Season and Family DS genes in the abdomen")
kable(DS_th_tukey, caption = "Tukey's HSD test comparing pi between Season and Family DS genes in the thorax")

kable(DE_ab_dunn, caption = "Dunn test comparing omega between Season and Family DE genes in the abdomen") 
kable(DE_th_dunn, caption = "Dunn test comparing omega between Season and Family DE genes in the thorax")

kable(DE_ab_tukey,caption = "Tukey's HSD test comparing pi between Season and Family DE genes in the abdomen")
kable(DE_th_tukey, caption = "Tukey's HSD test comparing pi between Season and Family DE genes in the thorax")

```

```{r, message=FALSE, warning=FALSE, echo = FALSE}

library(DescTools)

# DS_effect_ab_omega_mod <- brm(bf(sqrt(omega) ~DS_effect , sigma ~ DS_effect),
#                            data=DF_sub_ab[DF_sub_ab$DF == "DS_ab" & DF_sub_ab$omega < 5,],
#                            family = skew_normal(),
#                            warmup = 500,
#                            iter = 5000,
#                            chains = 3)
# 
# save(DS_effect_ab_omega_mod, file = "Models/DS_effect_ab_omega_mod.Rdata")
load("Models/DS_effect_ab_omega_mod.Rdata")
# plot(DS_effect_ab_omega_mod)
# .
# conditional_effects(DS_effect_ab_omega_mod)
# print(DS_effect_ab_omega_mod)
# pp_check(DS_effect_ab_omega_mod)

# DS_effect_th_omega_mod <- brm(bf(sqrt(omega) ~DS_effect , sigma ~ DS_effect),
#                               data=DF_sub_th[DF_sub_th$DF == "DS_th" & DF_sub_th$omega < 5,],
#                               family = skew_normal(),
#                               warmup = 500,
#                               iter = 5000,
#                               chains = 3)
# 
# save(DS_effect_th_omega_mod, file = "Models/DS_effect_th_omega_mod.Rdata")
load("Models/DS_effect_th_omega_mod.Rdata")
# plot(DS_effect_th_omega_mod)
# .
# conditional_effects(DS_effect_th_omega_mod)
# print(DS_effect_th_omega_mod)
# pp_check(DS_effect_th_omega_mod)

# DE_effect_ab_omega_mod <- brm(bf(sqrt(omega) ~DE_effect , sigma ~ DE_effect),
#                               data=DE_sub_ab[DE_sub_ab$DF == "DE_ab" & DE_sub_ab$omega < 5,],
#                               family = skew_normal(),
#                               warmup = 500,
#                               iter = 5000,
#                               chains = 3)
# 
# save(DE_effect_ab_omega_mod, file = "Bany_omega/DE_effect_ab_omega_mod.Rdata")
load("Models/DE_effect_ab_omega_mod.Rdata")
# plot(DE_effect_ab_omega_mod)
# .
# conditional_effects(DE_effect_ab_omega_mod)
# print(DE_effect_ab_omega_mod)
# pp_check(DE_effect_ab_omega_mod)


# DE_effect_th_omega_mod <- brm(bf(sqrt(omega) ~DE_effect , sigma ~ DE_effect),
#                               data=DE_sub_th[DE_sub_th$DF == "DE_th" & DE_sub_th$omega < 5,],
#                               family = skew_normal(),
#                               warmup = 500,
#                               iter = 5000,
#                               chains = 3)
# 
# save(DE_effect_th_omega_mod, file = "Bany_omega/DE_effect_th_omega_mod.Rdata")
load("Models/DE_effect_th_omega_mod.Rdata")
# plot(DE_effect_th_omega_mod)
# .
# conditional_effects(DE_effect_th_omega_mod)
# print(DE_effect_th_omega_mod)
# pp_check(DE_effect_th_omega_mod)


# DS_effect_ab_pi_mod <- brm(pi_rel~DS_effect,
#                            data=DF_sub_ab[DF_sub_ab$DF == "DS_ab",],
#                            family = gaussian(),
#                            warmup = 500,
#                            iter = 5000,
#                            chains = 3)
# 
# save(DS_effect_ab_pi_mod, file = "Bany_polymorphism/DS_effect_ab_pi_mod.Rdata")
load("Models/DS_effect_ab_pi_mod.Rdata")
# plot(DS_effect_ab_pi_mod)
# 
# conditional_effects(DS_effect_ab_pi_mod)
# print(DS_effect_ab_pi_mod)
# pp_check(DS_effect_ab_pi_mod)


# DS_effect_th_pi_mod <- brm(pi_rel~ DS_effect,
#                               data=DF_sub_th[DF_sub_th$DF == "DS_th",],
#                               family = gaussian(),
#                               warmup = 500,
#                               iter = 5000,
#                               chains = 3)
# 
# save(DS_effect_th_pi_mod, file = "Bany_polymorphism/DS_effect_th_pi_mod.Rdata")
load("Models/DS_effect_th_pi_mod.Rdata")
# plot(DS_effect_th_pi_mod)
# .
# conditional_effects(DS_effect_th_pi_mod)
# print(DS_effect_th_pi_mod)
# pp_check(DS_effect_th_pi_mod)


# DE_effect_ab_pi_mod <- brm(pi_rel ~DE_effect,
#                               data=DE_sub_ab[DE_sub_ab$DF == "DE_ab",],
#                               family = gaussian(),
#                               warmup = 500,
#                               iter = 5000,
#                               chains = 3)
# 
# save(DE_effect_ab_pi_mod, file = "Models/DE_effect_ab_pi_mod.Rdata")
load("Models/DE_effect_ab_pi_mod.Rdata")
# plot(DE_effect_ab_pi_mod)
# .
# conditional_effects(DE_effect_ab_pi_mod)
# print(DE_effect_ab_pi_mod)
# pp_check(DE_effect_ab_pi_mod)


# DE_effect_th_pi_mod <- brm(pi_rel ~ DE_effect,
#                               data=DE_sub_th[DE_sub_th$DF == "DE_th" ,],
#                               family = gaussian(),
#                               warmup = 500,
#                               iter = 5000,
#                               chains = 3)
# 
# save(DE_effect_th_pi_mod, file = "Models/DE_effect_th_pi_mod.Rdata")
load("Models/DE_effect_th_pi_mod.Rdata")
# plot(DE_effect_th_pi_mod)
# conditional_effects(DE_effect_th_pi_mod)
# print(DE_effect_th_pi_mod)
# pp_check(DE_effect_th_pi_mod)
```

```{r, message=FALSE, warning=FALSE, echo = FALSE, fig.cap="Hypothesis tests for differences in omega (square-root transformed) among Season and Family DS and DE genes", fig.height=4.5, fig.width=10}
hyp_plot <- ggplot() +
  scale_color_manual(values = c(mypal1[2], "black"), guide = "none")+
  geom_hline(yintercept = 0, color = "gray40") +
  coord_flip() +
  theme_bw(base_size = 12) +
  theme(panel.grid = element_blank())


hyp_list <-  c("None = S", 
               "None = F", 
               "None = S+F", 
               "S = F", 
               "S = S+F", 
               "F = S+F")

hyp_effect_DS <- c("Intercept = (Intercept + DS_effectS)",
                   "Intercept = (Intercept + DS_effectF)",
                   "Intercept = (Intercept + DS_effectSPF)",
                   "(Intercept + DS_effectS ) = (Intercept + DS_effectF)",
                   "(Intercept + DS_effectS ) = (Intercept + DS_effectSPF)",
                   "(Intercept + DS_effectF ) = (Intercept + DS_effectSPF)")

hyp_effect_DE <- c("Intercept = (Intercept + DE_effectS)",
                   "Intercept = (Intercept + DE_effectF)",
                   "Intercept = (Intercept + DE_effectSPF)",
                   "(Intercept + DE_effectS ) = (Intercept + DE_effectF)",
                   "(Intercept + DE_effectS ) = (Intercept + DE_effectSPF)",
                   "(Intercept + DE_effectF ) = (Intercept + DE_effectSPF)")

# abdomen, omega, DS
DS_effect_ab_omega_mod_hyp_df <- (hypothesis(DS_effect_ab_omega_mod, hyp_effect_DS))$hypothesis%>% 
  select(Estimate, CI.Lower, CI.Upper, Star) %>% 
  mutate(Hypothesis = factor(hyp_list, levels =rev(hyp_list)))

{overlaps0 <- vector()
  for (i in 1:length(DS_effect_ab_omega_mod_hyp_df$Hypothesis)){
    overlaps0[i] <- if_else(c(DS_effect_ab_omega_mod_hyp_df$CI.Lower[i], DS_effect_ab_omega_mod_hyp_df$CI.Upper[i]) %overlaps% c(0,0), "black",mypal1[1]) 
  }
  DS_effect_ab_omega_mod_hyp_df$color <- overlaps0}

DS_effect_ab_omega_mod_hyp_plot <- hyp_plot + 
  geom_point(data = DS_effect_ab_omega_mod_hyp_df, aes(x = Hypothesis, y = Estimate, color = color)) +
  geom_errorbar(data = DS_effect_ab_omega_mod_hyp_df, aes(x = Hypothesis, color = color, ymin = CI.Lower, ymax = CI.Upper), width = 0.1)

# thorax, omega, DS
DS_effect_th_omega_mod_hyp_df <- (hypothesis(DS_effect_th_omega_mod, hyp_effect_DS))$hypothesis %>% 
  select(Estimate, CI.Lower, CI.Upper, Star) %>% 
  mutate(Hypothesis = factor(hyp_list, levels =rev(hyp_list)))

{overlaps0 <- vector()
  for (i in 1:length(DS_effect_th_omega_mod_hyp_df$Hypothesis)){
    overlaps0[i] <- if_else(c(DS_effect_th_omega_mod_hyp_df$CI.Lower[i], DS_effect_th_omega_mod_hyp_df$CI.Upper[i]) %overlaps% c(0,0), "black",mypal1[1]) 
  }
  DS_effect_th_omega_mod_hyp_df$color <- overlaps0}

DS_effect_th_omega_mod_hyp_plot <- hyp_plot + 
  geom_point(data = DS_effect_th_omega_mod_hyp_df, aes(x = Hypothesis, y = Estimate, color = color)) +
  geom_errorbar(data = DS_effect_th_omega_mod_hyp_df, aes(x = Hypothesis, color = color, ymin = CI.Lower, ymax = CI.Upper), width = 0.1)

# abdmomen, omega, DE

DE_effect_ab_omega_mod_hyp_df <-  (hypothesis(DE_effect_ab_omega_mod, hyp_effect_DE))$hypothesis %>% 
  select(Estimate, CI.Lower, CI.Upper, Star) %>% 
  mutate(Hypothesis = factor(hyp_list, levels =rev(hyp_list)))

{overlaps0 <- vector()
  for (i in 1:length(DE_effect_ab_omega_mod_hyp_df$Hypothesis)){
    overlaps0[i] <- if_else(c(DE_effect_ab_omega_mod_hyp_df$CI.Lower[i], DE_effect_ab_omega_mod_hyp_df$CI.Upper[i]) %overlaps% c(0,0), "black",mypal1[1]) 
  }
  DE_effect_ab_omega_mod_hyp_df$color <- overlaps0}

DE_effect_ab_omega_mod_hyp_plot <- hyp_plot + 
  geom_point(data = DE_effect_ab_omega_mod_hyp_df, aes(x = Hypothesis, y = Estimate, color = color)) +
  geom_errorbar(data = DE_effect_ab_omega_mod_hyp_df, aes(x = Hypothesis, color = color, ymin = CI.Lower, ymax = CI.Upper), width = 0.1)

# thorax, omega, DE
DE_effect_th_omega_mod_hyp_df <-  (hypothesis(DE_effect_th_omega_mod, hyp_effect_DE))$hypothesis %>% 
  select(Estimate, CI.Lower, CI.Upper, Star) %>% 
  mutate(Hypothesis = factor(hyp_list, levels =rev(hyp_list)))

{overlaps0 <- vector()
  for (i in 1:length(DE_effect_th_omega_mod_hyp_df$Hypothesis)){
    overlaps0[i] <- if_else(c(DE_effect_th_omega_mod_hyp_df$CI.Lower[i], DE_effect_th_omega_mod_hyp_df$CI.Upper[i]) %overlaps% c(0,0), "black",mypal1[1]) 
  }
  DE_effect_th_omega_mod_hyp_df$color <- overlaps0}

DE_effect_th_omega_mod_hyp_plot <- hyp_plot + 
  geom_point(data = DE_effect_th_omega_mod_hyp_df, aes(x = Hypothesis, y = Estimate, color = color)) +
  geom_errorbar(data = DE_effect_th_omega_mod_hyp_df, aes(x = Hypothesis, color = color, ymin = CI.Lower, ymax = CI.Upper), width = 0.1)

omega_panel <- ggarrange(NULL, NULL, 
                         ggarrange(DS_effect_ab_omega_mod_hyp_plot + theme(axis.title.y = element_blank()),
                                   DE_effect_ab_omega_mod_hyp_plot+ theme(axis.title.y = element_blank()),
                                               nrow = 2, ncol = 1, 
                                               heights = c(1,1), align = "hv", labels = c("A", "C")),
                         ggarrange(DS_effect_th_omega_mod_hyp_plot + theme(axis.title.y = element_blank()), 
                                   DE_effect_th_omega_mod_hyp_plot + theme(axis.title.y = element_blank()),
                                     nrow = 2, ncol = 1, 
                                     heights = c(1,1), align = "hv", labels = c("B", "D")), 
                         ncol = 2, nrow =2, heights = c(0.1,1), widths = c(1,1), labels = c(NA,NA,"Abdomen", "Thorax"), vjust = -1, hjust = -0.1)
omega_panel
ggsave(omega_panel, file = "Figures/Effect_omega_hyp_plot.pdf", height = 4.5, width = 10)
```

```{r, message=FALSE, warning=FALSE, echo = FALSE, fig.cap="Hypothesis tests for differences in omega (square-root transformed) among Season and Family DS and DE genes", fig.height=4.5, fig.width=10}

# abdomen, pi, DS
DS_effect_ab_pi_mod_hyp_df <- (hypothesis(DS_effect_ab_pi_mod, hyp_effect_DS))$hypothesis %>% 
  select(Estimate, CI.Lower, CI.Upper, Star) %>% 
  mutate(Hypothesis = factor(hyp_list, levels =rev(hyp_list)))

{overlaps0 <- vector()
  for (i in 1:length(DS_effect_ab_pi_mod_hyp_df$Hypothesis)){
    overlaps0[i] <- if_else(c(DS_effect_ab_pi_mod_hyp_df$CI.Lower[i], DS_effect_ab_pi_mod_hyp_df$CI.Upper[i]) %overlaps% c(0,0), "black",mypal1[1]) 
  }
  DS_effect_ab_pi_mod_hyp_df$color <- overlaps0}

DS_effect_ab_pi_mod_hyp_plot <- hyp_plot + 
  geom_point(data = DS_effect_ab_pi_mod_hyp_df, aes(x = Hypothesis, y = Estimate, color = color)) +
  geom_errorbar(data = DS_effect_ab_pi_mod_hyp_df, aes(x = Hypothesis, color = color, ymin = CI.Lower, ymax = CI.Upper), width = 0.1)

# thorax, pi, DS, 
DS_effect_th_pi_mod_hyp_df <- (hypothesis(DS_effect_th_pi_mod, hyp_effect_DS))$hypothesis %>% 
  select(Estimate, CI.Lower, CI.Upper, Star) %>% 
  mutate(Hypothesis = factor(hyp_list, levels =rev(hyp_list)))

{overlaps0 <- vector()
  for (i in 1:length(DS_effect_th_pi_mod_hyp_df$Hypothesis)){
    overlaps0[i] <- if_else(c(DS_effect_th_pi_mod_hyp_df$CI.Lower[i], DS_effect_th_pi_mod_hyp_df$CI.Upper[i]) %overlaps% c(0,0), "black",mypal1[1]) 
  }
  DS_effect_th_pi_mod_hyp_df$color <- overlaps0}

DS_effect_th_pi_mod_hyp_plot <- hyp_plot + 
  geom_point(data = DS_effect_th_pi_mod_hyp_df, aes(x = Hypothesis, y = Estimate, color = color)) +
  geom_errorbar(data = DS_effect_th_pi_mod_hyp_df, aes(x = Hypothesis, color = color, ymin = CI.Lower, ymax = CI.Upper), width = 0.1)

# abdomen, pi, DE 
DE_effect_ab_pi_mod_hyp_df <- (hypothesis(DE_effect_ab_pi_mod, hyp_effect_DE))$hypothesis %>% 
  select(Estimate, CI.Lower, CI.Upper, Star) %>% 
  mutate(Hypothesis = factor(hyp_list, levels =rev(hyp_list)))

{overlaps0 <- vector()
  for (i in 1:length(DE_effect_ab_pi_mod_hyp_df$Hypothesis)){
    overlaps0[i] <- if_else(c(DE_effect_ab_pi_mod_hyp_df$CI.Lower[i], DE_effect_ab_pi_mod_hyp_df$CI.Upper[i]) %overlaps% c(0,0), "black",mypal1[1]) 
  }
  DE_effect_ab_pi_mod_hyp_df$color <- overlaps0}

DE_effect_ab_pi_mod_hyp_plot <- hyp_plot + 
  geom_point(data = DE_effect_ab_pi_mod_hyp_df, aes(x = Hypothesis, y = Estimate, color = color)) +
  geom_errorbar(data = DE_effect_ab_pi_mod_hyp_df, aes(x = Hypothesis, color = color, ymin = CI.Lower, ymax = CI.Upper), width = 0.1)


# thorax, pi, DE
DE_effect_th_pi_mod_hyp_df <- (hypothesis(DE_effect_th_pi_mod, hyp_effect_DE))$hypothesis %>% 
  select(Estimate, CI.Lower, CI.Upper, Star) %>% 
  mutate(Hypothesis = factor(hyp_list, levels =rev(hyp_list)))

{overlaps0 <- vector()
  for (i in 1:length(DE_effect_th_pi_mod_hyp_df$Hypothesis)){
    overlaps0[i] <- if_else(c(DE_effect_th_pi_mod_hyp_df$CI.Lower[i], DE_effect_th_pi_mod_hyp_df$CI.Upper[i]) %overlaps% c(0,0), "black",mypal1[1]) 
  }
  DE_effect_th_pi_mod_hyp_df$color <- overlaps0}

DE_effect_th_pi_mod_hyp_plot <- hyp_plot + 
  geom_point(data = DE_effect_th_pi_mod_hyp_df, aes(x = Hypothesis, y = Estimate, color = color)) +
  geom_errorbar(data = DE_effect_th_pi_mod_hyp_df, aes(x = Hypothesis, color = color, ymin = CI.Lower, ymax = CI.Upper), width = 0.1)

pi_panel <- ggarrange(NULL, NULL, 
                         ggarrange(DS_effect_ab_pi_mod_hyp_plot + theme(axis.title.y = element_blank()),
                                   DE_effect_ab_pi_mod_hyp_plot+ theme(axis.title.y = element_blank()),
                                   nrow = 2, ncol = 1, 
                                   heights = c(1,1), align = "hv", labels = c("A", "C")),
                         ggarrange(DS_effect_th_pi_mod_hyp_plot + theme(axis.title.y = element_blank()), 
                                   DE_effect_th_pi_mod_hyp_plot + theme(axis.title.y = element_blank()),
                                   nrow = 2, ncol = 1, 
                                   heights = c(1,1), align = "hv", labels = c("B", "D")), 
                         ncol = 2, nrow =2, heights = c(0.1,1), widths = c(1,1), labels = c(NA,NA,"Abdomen", "Thorax"), vjust = -1, hjust = -0.1)
pi_panel
ggsave(pi_panel, file = "Figures/Effect_pi_hyp_plot.pdf", height = 4.5, width = 10)
```

```{r, message=FALSE, warning=FALSE, echo = FALSE, fig.cap="pi and omega (square-root transformed) among Season and Family DS genes", fig.height=5, fig.width=6}
DS_ab_tukey$hyp.test <- DS_effect_ab_pi_mod_hyp_df$Star
DS_ab_pi_SvF <- ggplot() +
  geom_quasirandom(data = DF_sub_ab, aes(x = DS_effect, y = pi_rel, color = DS_effect), alpha = 0.35) +
  geom_hline(aes(yintercept = median(na.omit(DF_sub_ab$pi_rel[DF_sub_ab$DS_effect == "None"]))), color = "darkgray") +
  geom_boxplot(data = DF_sub_ab, aes(x = DS_effect, y = pi_rel), width = 0.5, notch = TRUE, fill = NA, outlier.shape = NA)+
  stat_pvalue_manual(DS_ab_tukey[c(1,2,4,6),], y.position = c(0.04, 0.043, 0.046, 0.049), tip.length = 0, label = "hyp.test") +
  scale_color_manual(values = c("lightgray", mypal[c(3,6,4)]), guide = "none") +
  labs(x = "Effect", y = expression(pi))+
  ylim(c(0,0.055)) +
  scale_x_discrete(c(limits = c("None", "S", "F", "S+F"),labels =  "Not DS", "Season", "Family", "Family and\nSeason"))+
  theme_bw(base_size = 10)

DS_ab_dunn$hyp.test <- DS_effect_ab_omega_mod_hyp_df$Star
DS_ab_omega_SvF <-ggplot() +
  geom_quasirandom(data = DF_sub_ab[DF_sub_ab$omega<5,], aes(x = DS_effect, y = sqrt(omega), color = DS_effect), alpha = 0.35) +
  geom_hline(aes(yintercept = median(na.omit(sqrt(DF_sub_ab$omega[DF_sub_ab$DS_effect == "None"])))), color = "darkgray") +
    geom_boxplot(data = DF_sub_ab[DF_sub_ab$omega<5,], aes(x = DS_effect, y = sqrt(omega)), width = 0.5, notch = TRUE, fill = NA, outlier.shape = NA)+
    stat_pvalue_manual(DS_ab_dunn[c(2,4),], y.position = c(2.0, 2.15), tip.length = 0, label = "hyp.test") +
  scale_color_manual(values = c("lightgray", mypal[c(3,6,4)]), guide = "none") +
  labs(x = "Effect", y = expression(sqrt(omega)))+
  # ylim(c(0,0.055)) +
  scale_x_discrete(limits = c("None", "S", "F", "S+F"), labels = c("Not DS", "Season", "Family", "Family and\nSeason"))+
  theme_bw(base_size = 10)


DS_th_tukey$hyp.test <- DS_effect_th_pi_mod_hyp_df$Star
DS_th_pi_SvF <- ggplot() +
  geom_quasirandom(data = DF_sub_th, aes(x = DS_effect, y = pi_rel, color = DS_effect), alpha = 0.35) +
  geom_hline(aes(yintercept = median(na.omit(DF_sub_th$pi_rel[DF_sub_th$DS_effect == "None"]))), color = "darkgray") +
  geom_boxplot(data = DF_sub_th, aes(x = DS_effect, y = pi_rel), width = 0.5, notch = TRUE, fill = NA, outlier.shape = NA)+
  stat_pvalue_manual(DS_th_tukey[c(1,2,4,5),], y.position = c(0.04, 0.043, 0.046, 0.049), tip.length = 0, label = "hyp.test") +
  scale_color_manual(values = c("lightgray", mypal[c(3,6,4)]), guide = "none") +
  labs(x = "Effect", y = expression(pi))+
  ylim(c(0,0.055)) +
  scale_x_discrete(c(limits = c("None", "S", "F", "S+F"),labels = "Not DS", "Season", "Family", "Family and\nSeason"))+
  theme_bw(base_size = 10) 

DS_th_dunn$hyp.test <- DS_effect_th_omega_mod_hyp_df$Star
DS_th_omega_SvF <-ggplot() +
  geom_quasirandom(data = DF_sub_th[DF_sub_th$omega<5,], aes(x = DS_effect, y = sqrt(omega), color = DS_effect), alpha = 0.35) +
  geom_hline(aes(yintercept = median(na.omit(sqrt(DF_sub_th$omega[DF_sub_th$DS_effect == "None"])))), color = "darkgray") +
  geom_boxplot(data = DF_sub_th[DF_sub_th$omega<5,], aes(x = DS_effect, y = sqrt(omega)), width = 0.5, notch = TRUE, fill = NA, outlier.shape = NA)+
  stat_pvalue_manual(DS_th_dunn[c(3,5,6),], y.position = c(2, 2.15, 2.3), tip.length = 0, label = "hyp.test") +
  scale_color_manual(values = c("lightgray", mypal[c(3,6,4)]), guide = "none") +
  labs(x = "Effect", y = expression(sqrt(omega)))+
  # ylim(c(0,0.055)) +
  scale_x_discrete(limits = c("None", "S", "F", "S+F"), labels = c("Not DS", "Season", "Family", "Family and\nSeason"))+
  theme_bw(base_size = 10) 

DS_SvF_panel <- ggarrange(DS_ab_pi_SvF, DS_th_pi_SvF,
                          DS_ab_omega_SvF + ylim(c(0,2.6)), DS_th_omega_SvF+ ylim(c(0,2.6)), 
                          ncol = 2, nrow = 2, heights = c(1,1), widths = c(1.2,1.2), labels = "AUTO")
DS_SvF_panel
ggsave(plot = DS_SvF_panel, file = "Figures/DS_SvF_boxplots.pdf", height = 5, width = 6)
```
```{r, message=FALSE, warning=FALSE, echo = FALSE, fig.cap="pi and omega (square-root transformed) among Season and Family DE genes", fig.height=5, fig.width=6}
DE_ab_tukey$hyp.test <- DE_effect_ab_pi_mod_hyp_df$Star

DE_ab_pi_SvF <- ggplot() +
  geom_quasirandom(data = DE_sub_ab, aes(x = DE_effect, y = pi_rel, color = DE_effect), alpha = 0.35) +
  geom_hline(aes(yintercept = median(na.omit(DE_sub_ab$pi_rel[DE_sub_ab$DE_effect == "None"]))), color = "darkgray") +
  geom_boxplot(data = DE_sub_ab, aes(x = DE_effect, y = pi_rel), width = 0.5, notch = TRUE, fill = NA, outlier.shape = NA)+
  stat_pvalue_manual(DE_ab_tukey[c(2:6),], y.position = c(0.04, 0.043, 0.046, 0.049, 0.052), tip.length = 0, label = "hyp.test") +
  scale_color_manual(values = c("lightgray", mypal[c(3,6,4)]), guide = "none") +
  labs(x = "Effect", y = expression(pi))+
  ylim(c(0,0.055)) +
  scale_x_discrete(limits = c("None", "S", "F", "S+F"), labels = c("Not DE", "Season", "Family", "Family and\nSeason"))+
  theme_bw(base_size = 10) 

DE_ab_dunn$hyp.test <- DE_effect_ab_omega_mod_hyp_df$Star
DE_ab_omega_SvF <-ggplot() +
  geom_quasirandom(data = DE_sub_ab[DE_sub_ab$omega<5,], aes(x = DE_effect, y = sqrt(omega), color = DE_effect), alpha = 0.35) +
  geom_hline(aes(yintercept = median(na.omit(sqrt(DE_sub_ab$omega[DE_sub_ab$DE_effect == "None"])))), color = "darkgray") +
  geom_boxplot(data = DE_sub_ab[DE_sub_ab$omega<5,], aes(x = DE_effect, y = sqrt(omega)), width = 0.5, notch = TRUE, fill = NA, outlier.shape = NA)+
    stat_pvalue_manual(DE_ab_dunn[c(5),], y.position = c(2.15), tip.length = 0, label = "hyp.test") +

  scale_color_manual(values = c("lightgray", mypal[c(3,6,4)]), guide = "none") +
  labs(x = "Effect", y = expression(sqrt(omega)))+
  # ylim(c(0,0.055)) +
  scale_x_discrete(limits = c("None", "S", "F", "S+F"), labels = c("Not DE", "Season", "Family", "Family and\nSeason"))+
  theme_bw(base_size = 10) 

DE_th_tukey$hyp.test <- DE_effect_th_pi_mod_hyp_df$Star
DE_th_pi_SvF <- ggplot() +
  geom_quasirandom(data = DE_sub_th, aes(x = DE_effect, y = pi_rel, color = DE_effect), alpha = 0.35) +
  geom_hline(aes(yintercept = median(na.omit(DE_sub_th$pi_rel[DE_sub_th$DE_effect == "None"]))),  color = "darkgray") +
  geom_boxplot(data = DE_sub_th, aes(x = DE_effect, y = pi_rel), width = 0.5, notch = TRUE, fill = NA, outlier.shape = NA)+
  stat_pvalue_manual(DE_th_tukey[c(2:5),], y.position = c(0.04, 0.043, 0.046, 0.049), tip.length = 0, label = "hyp.test") +
  scale_color_manual(values = c("lightgray", mypal[c(3,6,4)]), guide = "none") +
  labs(x = "Effect", y = expression(pi))+
  ylim(c(0,0.055)) +
  scale_x_discrete(limits = c("None", "S", "F", "S+F"),labels = c("Not DE", "Season", "Family", "Family and\nSeason"))+
  theme_bw(base_size = 10) 

DE_th_dunn$hyp.test <- DE_effect_th_omega_mod_hyp_df$Star

DE_th_omega_SvF <-ggplot() +
  geom_quasirandom(data = DE_sub_th[DE_sub_th$omega<5,], aes(x = DE_effect, y = sqrt(omega), color = DE_effect), alpha = 0.35) +
  geom_hline(aes(yintercept = median(na.omit(sqrt(DE_sub_th$omega[DE_sub_th$DE_effect == "None"])))), color = "darkgray") +
  geom_boxplot(data = DE_sub_th[DE_sub_th$omega<5,], aes(x = DE_effect, y = sqrt(omega)), width = 0.5, notch = TRUE, fill = NA, outlier.shape = NA)+
  stat_pvalue_manual(DE_th_dunn[c(1,4,5),], y.position = c(2.15, 2.3, 2.45), tip.length = 0, label = "hyp.test") +
    scale_color_manual(values = c("lightgray", mypal[c(3,6,4)]), guide = "none") +
  labs(x = "Effect", y = expression(sqrt(omega)))+
  # ylim(c(0,0.055)) +
  scale_x_discrete(limits = c("None", "S", "F", "S+F"), labels = c("Not DE", "Season", "Family", "Family and\nSeason"))+
  theme_bw(base_size = 10) 

DE_SvF_panel <- ggarrange(DE_ab_pi_SvF, DE_th_pi_SvF,
          DE_ab_omega_SvF + ylim(c(0,2.6)), DE_th_omega_SvF+ ylim(c(0,2.6)), 
          ncol = 2, nrow = 2, align = "hv",
          heights = c(1,1), widths = c(1.2,1.2), labels = "AUTO")
DE_SvF_panel
ggsave(plot = DE_SvF_panel, file = "Figures/DE_SvF_boxplots.pdf", height = 5, width = 6)

rm(DE_ab_dunn,                     
DE_ab_long, DE_ab_omega_SvF, DE_ab_pi_SvF, DE_ab_tukey,
DE_effect_ab_omega_mod, DE_effect_ab_omega_mod_hyp_df, DE_effect_ab_omega_mod_hyp_plot, DE_effect_ab_pi_mod,
DE_effect_ab_pi_mod_hyp_df, DE_effect_ab_pi_mod_hyp_plot, DE_effect_th_omega_mod, DE_effect_th_omega_mod_hyp_df,
DE_effect_th_omega_mod_hyp_plot, DE_effect_th_pi_mod, DE_effect_th_pi_mod_hyp_df, DE_effect_th_pi_mod_hyp_plot,
DE_sub_ab, DE_sub_th, DE_SvF_panel, 
DE_th_dunn, DE_th_long, DE_th_omega_SvF, DE_th_pi_SvF,
DE_th_tukey, DEDS_ab, DEDS_all, DEDS_F_omega_ab_box,
DEDS_F_omega_th_box, DEDS_F_panel, DEDS_F_pi_ab_box, DEDS_F_pi_th_box,
DEDS_omega_box, DEDS_omega_dunn, DEDS_omega_kruskal, DEDS_pi_anova,
DEDS_pi_box, DEDS_pi_tukeyhsd, DEDS_S_omega_ab_box, DEDS_S_omega_th_box,
DEDS_S_panel, DEDS_S_pi_ab_box, DEDS_S_pi_th_box, DEDS_SxF_omega_ab_box,
DEDS_SxF_omega_th_box, DEDS_SxF_panel, DEDS_SxF_pi_ab_box, DEDS_SxF_pi_th_box,
DEDS_th, DF_all, DF_sub_ab, DF_sub_th,
 DS_ab_dunn, DS_ab_long,
DS_ab_omega_SvF, DS_ab_pi_SvF, DS_ab_tukey, DS_effect_ab_omega_mod,
DS_effect_ab_omega_mod_hyp_df, DS_effect_ab_omega_mod_hyp_plot, DS_effect_ab_pi_mod, DS_effect_ab_pi_mod_hyp_df,
DS_effect_ab_pi_mod_hyp_plot, DS_effect_th_omega_mod, DS_effect_th_omega_mod_hyp_df, DS_effect_th_omega_mod_hyp_plot,
DS_effect_th_pi_mod, DS_effect_th_pi_mod_hyp_df, DS_effect_th_pi_mod_hyp_plot, DS_SvF_panel,                  
  DS_th_dunn, DS_th_long,
 DS_th_omega_SvF, DS_th_pi_SvF, DS_th_tukey, Fig3_panel,
 hyp_effect_DE, hyp_effect_DS, hyp_list, hyp_plot,
 i, mypal, mypal1, mypal2,
 mypal3,  omega_hyp_panel, omega_panel,
 omega_rel_dens, overlaps0, pi_hyp_panel, pi_panel,
pi_rel_dens)      
```

# Event based splicing

```{r, warning=FALSE, message = FALSE, echo = FALSE}
 mypal<- ggsci::pal_nejm()(8)
 mypal3<- adjustcolor(c("black",  mypal), alpha.f = 0.75)
 
 events <- c("A3SS", "A5SS", "SE", "IR", "MXE")
 load("Data_in/rMATS_filt3ind_AB_DRY_vs_AB_WET.Rdata")
 load("Data_in/rMATS_filt3ind_TH_DRY_vs_TH_WET.Rdata")

 #### Abdomen DF ####
 rmats_ab <- data.frame()
 for (i in 1:length(rMATS_filt3ind_AB_DRY_vs_AB_WET)) {
   temp <- rMATS_filt3ind_AB_DRY_vs_AB_WET[[i]] %>% select(ID, geneSymbol, IncFormLen, SkipFormLen, FDR, IncLevelDifference, event, comp)
   rmats_ab <- rbind(rmats_ab, temp)
 }
  rmats_ab$event <- factor(rmats_ab$event, levels = events)
 rmats_ab <- rmats_ab %>% rename(GeneID=geneSymbol) 
 
 
rmats_ab_splice_summary <- rmats_ab %>% group_by(event) %>%
   summarize(n_spl_events = n(),
             genes = length(unique(GeneID)),
             spl_event_per_gene = n_spl_events/genes,
             n_sig_spl_events = sum(as.numeric(FDR) < 0.05 & abs(IncLevelDifference) > 0.05)) %>% ungroup %>%
   mutate(total_spl_events = sum(n_spl_events) ,
          total_sig_spl_events = sum(n_sig_spl_events),
          expected_spl_events = (n_spl_events/total_spl_events)*total_sig_spl_events,
          event = factor(event, levels = c("A3SS", "A5SS", "SE", "IR", "MXE")))
 
# load DS_ab_allgenes from nucleotideUpset.R
 rmats_ab_summ <- rmats_ab %>%  group_by(GeneID,event) %>% 
   summarize(all_events = n(), 
          all_sig_events = sum(FDR < 0.05 & abs(IncLevelDifference) > 0.05, na.rm = T), 
          sig_DS_event = if_else(all_sig_events > 0, "DS", "AS")) %>% 
   full_join(data.frame(unique(na.omit(DS_ab_allgenes))))%>% 
   mutate(tissue = "Abdomen") 
 rmats_ab_summ$event <- factor(rmats_ab_summ$event, levels =c(levels(rmats_ab_summ$event), "None"))
 no_events_ab <- rmats_ab_summ$GeneID[is.na(rmats_ab_summ$event)]
 rmats_ab_summ$event[is.na(rmats_ab_summ$event)]<- "None"
 
 rmats_ab_summ$all_events[rmats_ab_summ$event == "None"] <- 0
 rmats_ab_summ$all_sig_events[rmats_ab_summ$event == "None"] <- 0
 rmats_ab_summ$sig_DS_event[rmats_ab_summ$event == "None"] <- "None"
 
 rmats_ab_summ2 <- rmats_ab_summ %>%  group_by(GeneID, tissue) %>% 
   summarize(total = sum(all_events), 
             total_sig = sum(all_sig_events), 
             sig_DS =if_else(total_sig > 0,"DS", if_else(total > 0, "AS", "None")))


 #### Thorax DF ####
 rmats_th <- data.frame()
 for (i in 1:length(rMATS_filt3ind_TH_DRY_vs_TH_WET)) {
   temp <- rMATS_filt3ind_TH_DRY_vs_TH_WET[[i]] %>% select(ID, geneSymbol, IncFormLen, SkipFormLen, FDR, IncLevelDifference, event, comp)
   rmats_th <- rbind(rmats_th, temp)
 }
   rmats_th$event <- factor(rmats_th$event, levels = events)

 rmats_th <- rmats_th %>% rename(GeneID=geneSymbol) 
 
 rmats_th$event <- factor(rmats_th$event, levels = events)
 
 rmats_th_summ <- rmats_th %>% group_by(GeneID,event) %>% 
   summarize(all_events = n(), 
             all_sig_events = sum(FDR < 0.05 & abs(IncLevelDifference)>0.05, na.rm = T), 
             sig_DS_event = if_else(all_sig_events > 0, "DS", "AS")) %>% 
   full_join(data.frame(unique(na.omit(DS_th_allgenes))))%>% 
   mutate(tissue = "Thorax") 
 rmats_th_summ$event <- factor(rmats_th_summ$event, levels =c(levels(rmats_th_summ$event), "None"))
 no_events_th <- rmats_th_summ$GeneID[is.na(rmats_th_summ$event)]
 rmats_th_summ$event[is.na(rmats_th_summ$event)]<- "None"
 
 rmats_th_summ$all_events[rmats_th_summ$event == "None"] <- 0
 rmats_th_summ$all_sig_events[rmats_th_summ$event == "None"] <- 0
 rmats_th_summ$sig_DS_event[rmats_th_summ$event == "None"] <- "None"
 
 rmats_th_summ2 <- rmats_th_summ %>%  group_by(GeneID, tissue) %>% 
   summarize(total = sum(all_events), 
             total_sig = sum(all_sig_events), 
             sig_DS =if_else(total_sig > 0,"DS", if_else(total > 0, "AS", "None"))) 
 
rmats_summ <- rbind(rmats_ab_summ, rmats_th_summ) %>% 
  left_join(theta) %>% 
  left_join(omega) %>% 
  mutate(sig_DS_event = factor(sig_DS_event, levels = c("None", "AS", "DS")))

summary(rmats_summ)

fish.tests <- rmats_summ %>%  
  group_by(tissue, event) %>% 
  summarise(n_genes = length(unique(GeneID)),
            n_all = sum(all_events),
            n_sig = sum(all_sig_events)) %>% 
  group_by(tissue) %>%
  mutate(sum_events = sum(n_all),
         sum_sig_events = sum(n_sig)) %>% 
  group_by(tissue, event) %>%  
  mutate(exp_sig = round(sum_sig_events*(n_all/sum_events), 0),
         fish.exact =  (rstatix::fisher_test(as.table(rbind(c(n_sig, n_all-n_sig), c(exp_sig, n_all-exp_sig)))))$p, 
         fish.adj = p.adjust(fish.exact, n = 5, method = "BH"))
fish.tests$fish.exact
knitr::kable(fish.tests)

rmats_summ2 <- rbind(rmats_ab_summ2, rmats_th_summ2) %>% 
  left_join(theta) %>% 
  left_join(omega) %>% 
  mutate(sig_DS = factor(sig_DS, levels = c("None", "AS", "DS")))

events <- c("A3SS","A5SS", "SE", "IR","MXE") 

rmats_summ3 <- rmats_summ %>%  
  select(GeneID, tissue, event, sig_DS_event, pi_rel, omega) %>%
  spread (key = "event", value = sig_DS_event) %>% 
  ungroup() %>% 
  rowwise(GeneID) %>% 
  mutate(is_DS = sum(c(A3SS == "DS", A5SS == "DS", SE == "DS", IR == "DS", MXE == "DS"), na.rm = T ),
         is_AS = sum(c(A3SS == "AS", A5SS == "AS", SE == "AS", IR == "AS", MXE == "AS"), na.rm = T )) %>% 
  filter((is_DS == 1 | is_AS == 1 | None == "None")) %>% 
  filter((is_DS + is_AS <= 1)) %>% 
  select(c(1:10)) %>% 
  gather (-c(GeneID, tissue,  pi_rel, omega), key = event, value = sig_DS_event) %>% 
  mutate(event = factor(event, levels = c(events, "None"))) %>% 
  na.omit() 


rmats_summ2 <- rmats_summ2 %>% mutate(sig_DS = factor(sig_DS, levels = c("None", "AS", "DS")))
rmats_summ3 <- rmats_summ3 %>% mutate(sig_DS_event = factor(sig_DS_event, levels = c("None", "AS", "DS")))
summary(rmats_summ2)
summary(rmats_summ3)

#### Summary Figures ####

n_events_plot <- rmats_summ2 %>% ggplot() +
  geom_histogram(aes(x = total), bins = 100)+
  labs(x = "Events", y = "Genes") +
  theme_bw(base_size = 12) +
  theme(panel.grid = element_blank()) +
  facet_grid (~ tissue, scales = "free")

n_sigevents_plot <- rmats_summ2 %>% ggplot() +
  geom_histogram(aes(x = total_sig), bins = 100)+
  labs(x = "Significant events", y = "Genes") +
    theme_bw(base_size = 12) +
  theme(panel.grid = element_blank())+
  facet_grid (~ tissue, scales = "free")

n_nonsigevents_plot <- rmats_summ2 %>% ggplot() +
  geom_histogram(aes(x = total - total_sig), bins = 100) +
  labs(x = "Nonsignificant events", y = "Genes") +
    theme_bw(base_size = 12) +
  theme(panel.grid = element_blank())+
  facet_grid (~ tissue, scales = "free")

ggarrange(n_events_plot, n_sigevents_plot, n_nonsigevents_plot, 
          ncol = 1, nrow = 3, labels = "AUTO", align = "hv")
# ggsave(filename = "Figures/B_anynana_rMATS_filt3_eventsingenes.pdf", height = 9, width = 6)

n_events_plot<- rmats_summ[rmats_summ$event != "None",] %>% ggplot() +
  geom_histogram(aes(x = all_events), bins = 100)+
  labs(x = "Events", y = "Genes") +
  theme_bw(base_size = 12) +
  theme(panel.grid = element_blank()) +
  facet_grid (tissue ~ event, scales = "free")

n_sigevents_plot <- rmats_summ[rmats_summ$event != "None",] %>% ggplot() +
  geom_histogram(aes(x = all_sig_events), bins = 15)+
  labs(x = "Events", y = "Genes") +
  theme_bw(base_size = 12) +
  theme(panel.grid = element_blank()) +
  facet_grid (tissue ~ event, scales = "free")

ggarrange(n_events_plot, n_sigevents_plot, 
          ncol = 1, nrow = 2, labels = "AUTO")
# ggsave(filename = "Figures/B_anynana_rMATS_filt3_typesingenes.pdf", height =9, width = 9)


rm(DS_ab_allgenes, DS_th_allgenes, fish.tests, i, n_events_plot, n_nonsigevents_plot, n_sigevents_plot,               
no_events_ab, no_events_th, rmats_ab_splice_summary, rmats_ab_summ, rmats_ab_summ2, rMATS_filt3ind_AB_DRY_vs_AB_WET,
rMATS_filt3ind_TH_DRY_vs_TH_WET, rmats_th_summ, rmats_th_summ2,  temp)
ls()
```
```{r, warning=FALSE, message = FALSE, fig.cap= "Differentially spliced events in the abdomen. Dark gray bars represent all events. Filled bars represent signficant events. A3SS = alternative 3' splicing, A5SS = alternative 5' splicing, SE = skipped exon, IR == intron retention, MXE = mutually exclusive exons."}
events
library(ggforce)
ab_splice_type <- ggplot() +
  geom_bar(data = rmats_ab, aes(x = event), color = "black", fill = "darkgray")+
  geom_bar(data = rmats_ab[rmats_ab$FDR<0.05& abs(rmats_ab$IncLevelDifference) > 0.05,], aes(x = event, fill = event), alpha = 0.75)+
  scale_fill_manual(values = mypal[1:5], guide = "none") +
    scale_x_discrete(breaks = events, limits = events)+
  labs( x= "Splice type", y = "Number of splice events") +
  theme_bw(base_size = 12) +
  facet_zoom(ylim = c(0, 800), horizontal = FALSE, zoom.size = 1)
ab_splice_type
ggsave(ab_splice_type, filename = "Figures/B_anynana_rMATS_ab_filt3_events.pdf", height = 3, width = 6)
```

```{r, warning=FALSE, message = FALSE, fig.cap= "Differentially spliced events in the thorax. Dark gray bars represent all alternatively spliced events. Filled bars represent signficantly differentially spliced events. A3SS = alternative 3' splicing, A5SS = alternative 5' splicing, SE = skipped exon, IR == intron retention, MXE = mutually exclusive exons."}
library(ggforce)
th_splice_type<-ggplot() +
  geom_bar(data = rmats_th, aes(x = event), color = "black", fill = "darkgray")+
  geom_bar(data = rmats_th[rmats_th$FDR<0.05 & abs(rmats_ab$IncLevelDifference) > 0.05,], aes(x = event, fill = event), alpha = 0.75)+
  scale_fill_manual(values = mypal[1:5], guide = "none") +
  scale_x_discrete(breaks = events, limits = events)+
  labs( x= "Splice type", y = "Number of splice events") +
  theme_bw(base_size = 12) +
  facet_zoom(ylim = c(0, 400), horizontal = FALSE, zoom.size = 1)
th_splice_type
ggsave(filename = "Figures/B_anynana_rMATS_th_filt3_events.pdf", height = 3, width = 6)

```

```{r, echo = FALSE, message=FALSE, warning=FALSE, fig.cap = "Upset plots of DS events"}
library(ComplexHeatmap)
library(gridtext)
rmats_summ_ab <- rmats_summ %>%  filter(tissue == "Abdomen")
rmatsUpsetevents_list = list(`A3SS` = rmats_summ_ab$GeneID[rmats_summ_ab$all_events>0 & rmats_summ_ab$event == "A3SS"],
                             `A5SS` = rmats_summ_ab$GeneID[rmats_summ_ab$all_events >0 & rmats_summ_ab$event == "A5SS"],
                             `SE` = rmats_summ_ab$GeneID[rmats_summ_ab$all_events >0 & rmats_summ_ab$event == "SE"],
                             `IR` = rmats_summ_ab$GeneID[rmats_summ_ab$all_events >0 & rmats_summ_ab$event == "IR"],
                             `MXE` = rmats_summ_ab$GeneID[rmats_summ_ab$all_events >0 & rmats_summ_ab$event == "MXE"],
                             `None` = rmats_summ_ab$GeneID[rmats_summ_ab$all_events == 0  & rmats_summ_ab$event == "None"])
Upset_matrix = make_comb_mat(rmatsUpsetevents_list)
Upset_matrix
Full_upset <- UpSet(Upset_matrix)
comb_size(Upset_matrix)
Full_upset

rmats_summ2
rmats_edger_list = list(`rMATS DS`  = rmats_summ2$GeneID[rmats_summ2$total_sig>0 & rmats_summ2$tissue == "Abdomen"],
                        `edgeR DS` = DS_ab$GeneID[DS_ab$DS_S == 1],
                        `edgeR DE` = DE_ab$GeneID[DE_ab$DE_S == 1],
                        `rMATS DS`  = rmats_summ2$GeneID[rmats_summ2$total_sig>0 & rmats_summ2$tissue == "Thorax"],
                        `edgeR DS` = DS_th$GeneID[DS_th$DS_S == 1],
                        `edgeR DE` = DE_th$GeneID[DE_th$DE_S == 1])
Upset_matrix = make_comb_mat(rmats_edger_list[1:3])
Upset_matrix
Full_upset <- UpSet(Upset_matrix)
comb_size(Upset_matrix)

{pdf(file = "Figures/Bany_ab_rmats_edgeR_S_Upset.pdf", height = 2.5, width = 3.75)
  cs = comb_size(Upset_matrix)
  ht = draw(UpSet(Upset_matrix,
                  top_annotation =  HeatmapAnnotation( "Intersections" = 
                                                         anno_barplot(cs, 
                                                                      gp = gpar(fill = mypal3[c(1,4, 5, 6, 8,2,3)]), 
                                                                      height = unit(3, "cm"), ylim = c(0, 5000), 
                                                                      axis_param = list(gp = gpar(fontsize = 10)), 
                                                                      border = FALSE),
                                                       annotation_name_side = "left",
                                                       annotation_label = gt_render(c("Intersections")),
                                                       # annotation_name_rot = 0,
                                                       gap = unit(2, "mm")),
                  right_annotation = upset_right_annotation(
                    Upset_matrix, set_order = c("edgeR DE", "edgeR DS", "rMATS DS"), 
                    axis_param = list( labels_rot = 0),
                    width = unit(2, "cm"),
                    annotation_label = gt_render(c("Set")),
                    gp = gpar(fill = mypal[c(7,1,2)]))))
  
  od = column_order(ht)
  decorate_annotation("Intersections", {
    grid.text(cs[od], x = seq_along(cs), y = unit(cs[od], "native") + unit(2, "pt"), 
              default.units = "native", just = c("bottom"), 
              gp = gpar(fontsize = 10, col = "#404040"), rot = 0)})
  dev.off()}
ht
  decorate_annotation("Intersections", {
    grid.text(cs[od], x = seq_along(cs), y = unit(cs[od], "native") + unit(2, "pt"), 
              default.units = "native", just = c("bottom"), 
              gp = gpar(fontsize = 10, col = "#404040"), rot = 0)})
Upset_matrix = make_comb_mat(rmats_edger_list[4:6])
Upset_matrix
Full_upset <- UpSet(Upset_matrix)
comb_size(Upset_matrix)


{pdf(file = "Figures/Bany_th_rmats_edgeR_S_Upset.pdf", height = 2.5, width = 3.75)
  cs = comb_size(Upset_matrix)
  ht = draw(UpSet(Upset_matrix,
                  top_annotation =  HeatmapAnnotation( "Intersections" = 
                                                         anno_barplot(cs, gp = gpar(fill = mypal3[c(1,4, 5, 6, 8,2,3)]), height = unit(3, "cm"), ylim = c(0, 5000), axis_param = list(gp = gpar(fontsize = 10)), border = FALSE),
                                                       annotation_name_side = "left",
                                                       annotation_label = gt_render(c("Intersections")),
                                                       # annotation_name_rot = 0,
                                                       gap = unit(2, "mm")),
                  right_annotation = upset_right_annotation(
                    Upset_matrix, set_order = c("edgeR DE", "edgeR DS", "rMATS DS"), 
                    axis_param = list( labels_rot = 0),
                    width = unit(2, "cm"),
                    annotation_label = gt_render(c("Set")),
                    gp = gpar(fill = mypal[c(7,1,2)]))))
  
  od = column_order(ht)
  decorate_annotation("Intersections", {
    grid.text(cs[od], x = seq_along(cs), y = unit(cs[od], "native") + unit(2, "pt"), 
              default.units = "native", just = c("bottom"), 
              gp = gpar(fontsize = 10, col = "#404040"), rot = 0)})
  dev.off()}
ht
  decorate_annotation("Intersections", {
    grid.text(cs[od], x = seq_along(cs), y = unit(cs[od], "native") + unit(2, "pt"), 
              default.units = "native", just = c("bottom"), 
              gp = gpar(fontsize = 10, col = "#404040"), rot = 0)})
  
rm(Full_upset, ht,od, rmats_edger_list, rmatsUpsetevents_list, Upset_list)
```
```{r, warning=FALSE, message=FALSE, echo = FALSE, fig.cap="brms distributional model estimates (conditional effects) of omega and pi as a function of NS and DS between season", fig.height=6, fig.width= 10}
#### brms models ####

## Test for differences among sig. and nonsig. spliced genes ##
## NS genes: only have nonsig splice events
## DS genes have at least one sig DS event
# 
# rmats_ab_omega_mod2 <- brm(bf(sqrt(omega) ~ sig_DS , sigma ~ sig_DS),
#                            data=rmats_summ2[rmats_summ2$omega < 5 & rmats_summ2$tissue == "Abdomen",],
#                            family = skew_normal(),
#                            warmup = 500,
#                            iter = 5000,
#                            chains = 3)
# save(rmats_ab_omega_mod2, file = "Models/rmats_ab_omega_mod2.Rdata")
load("Models/rmats_ab_omega_mod2.Rdata")
# plot(rmats_ab_omega_mod2)
# .
# conditional_effects(rmats_ab_omega_mod2)
print(rmats_ab_omega_mod2)
# pp_check(rmats_ab_omega_mod2)

# rmats_ab_pi_mod2 <- brm(pi_rel ~ sig_DS,
#                           data=rmats_summ2[rmats_summ2$tissue == "Abdomen",],
#                           family = gaussian(),
#                           warmup = 500,
#                           iter = 5000,
#                           chains = 3)
# save(rmats_ab_pi_mod2, file = "Models/rmats_ab_pi_mod2.Rdata")
load("Models/rmats_ab_pi_mod2.Rdata")
# conditional_effects(rmats_ab_pi_mod2)
# plot(rmats_ab_pi_mod2)
# .

print(rmats_ab_pi_mod2)
# pp_check(rmats_ab_pi_mod2)

# 
# rmats_th_omega_mod2 <- brm(bf(sqrt(omega) ~ sig_DS , sigma ~ sig_DS),
#                           data=rmats_summ2[rmats_summ2$omega < 5 & rmats_summ2$tissue == "Thorax",],
#                           family = skew_normal(),
#                           warmup = 2000,
#                           iter = 7000,
#                           chains = 3)
# save(rmats_th_omega_mod2, file = "Models/rmats_th_omega_mod2.Rdata")
load("Models/rmats_th_omega_mod2.Rdata")

# plot(rmats_th_omega_mod2)
# .
# conditional_effects(rmats_th_omega_mod2)
print(rmats_th_omega_mod2)
# pp_check(rmats_th_omega_mod2)


# rmats_th_pi_mod2 <- brm(pi_rel ~ sig_DS,
#                        data=rmats_summ2[rmats_summ2$tissue == "Thorax",],
#                        family = gaussian(),
#                        warmup = 500,
#                        iter = 5000,
#                        chains = 3)
# save(rmats_th_pi_mod2, file = "Models/rmats_th_pi_mod2.Rdata")
load("Models/rmats_th_pi_mod2.Rdata")

# conditional_effects(rmats_th_pi_mod2)
# plot(rmats_th_pi_mod2)
print(rmats_th_pi_mod2)
# pp_check(rmats_th_pi_mod2)


rbind(conditional_effects(rmats_ab_omega_mod2)[[1]][,5:9] %>%  mutate(response = "omega", tissue = "Abdomen"),
      conditional_effects(rmats_ab_pi_mod2)[[1]][,4:8] %>%  mutate(response = "pi", tissue = "Abdomen"),
      conditional_effects(rmats_th_omega_mod2)[[1]][,5:9] %>%  mutate(response = "omega", tissue = "Thorax"),
      conditional_effects(rmats_th_pi_mod2)[[1]][,4:8] %>%  mutate(response = "pi", tissue = "Thorax")
      ) %>% 
  ggplot(aes(x = effect1__, y = estimate__)) + 
geom_errorbar(aes(ymin = lower__, ymax = upper__), width = 0.25) +
  geom_point() + 
  labs( x = NULL, y ="Estimate")+
  theme_bw() +
  facet_grid(response~ tissue, scales = "free")

```

```{r, message=FALSE, warning=FALSE, echo = FALSE, fig.cap="Hypothesis tests for differences in omega (square-root transformed) and pi among genes that were DS or NS between seasons", fig.height=4.5, fig.width=10}

library(DescTools)
hyp_plot <- ggplot() +
  scale_color_manual(values = c(mypal[1], "black"), guide = "none")+
  geom_hline(yintercept = 0, color = "gray40") +
  coord_flip() +
  theme_bw(base_size = 12) +
  theme(panel.grid = element_blank())

rmats_ab_omega_mod2_hyp_df <- (hypothesis(rmats_ab_omega_mod2, c("Intercept = (Intercept + sig_DSAS)", 
                                                      "Intercept = (Intercept + sig_DSDS)",
                                                      "(Intercept + sig_DSAS) = (Intercept + sig_DSDS)")))$hypothesis %>% 
  select(Estimate, CI.Lower, CI.Upper, Star) %>% 
  mutate(Hypothesis = factor(c("not spliced v. NS",  "not spliced v. DS", "NS v. DS"), levels = c("not spliced v. NS",  "not spliced v. DS", "NS v. DS")))

{overlaps0 <- vector()
  for (i in 1:length(rmats_ab_omega_mod2_hyp_df$Hypothesis)){
    overlaps0[i] <- if_else(c(rmats_ab_omega_mod2_hyp_df$CI.Lower[i], rmats_ab_omega_mod2_hyp_df$CI.Upper[i]) %overlaps% c(0,0), "black",mypal[1]) }
  rmats_ab_omega_mod2_hyp_df$color <- overlaps0}

rmats_ab_omega_mod2_hyp_plot <- hyp_plot + 
  geom_point(data = rmats_ab_omega_mod2_hyp_df, aes(x = Hypothesis, y = Estimate, color = color)) +
  geom_errorbar(data = rmats_ab_omega_mod2_hyp_df, aes(x = Hypothesis, color = color, ymin = CI.Lower, ymax = CI.Upper), width = 0.1)


rmats_ab_pi_mod2_hyp_df <-  (hypothesis(rmats_ab_pi_mod2, c("Intercept = (Intercept + sig_DSAS)", 
                                                      "Intercept = (Intercept + sig_DSDS)",
                                                      "(Intercept + sig_DSAS) = (Intercept + sig_DSDS)")))$hypothesis %>% 
  select(Estimate, CI.Lower, CI.Upper, Star) %>% 
  mutate(Hypothesis = factor(c("not spliced v. NS",  "not spliced v. DS", "NS v. DS"), levels = c("not spliced v. NS",  "not spliced v. DS", "NS v. DS")))

{overlaps0 <- vector()
  for (i in 1:length(rmats_ab_pi_mod2_hyp_df$Hypothesis)){
    overlaps0[i] <- if_else(c(rmats_ab_pi_mod2_hyp_df$CI.Lower[i], rmats_ab_pi_mod2_hyp_df$CI.Upper[i]) %overlaps% c(0,0), "black",mypal[1]) 
  }
  rmats_ab_pi_mod2_hyp_df$color <- overlaps0}

rmats_ab_pi_mod2_hyp_plot <- hyp_plot + 
  geom_point(data = rmats_ab_pi_mod2_hyp_df, aes(x = Hypothesis, y = Estimate, color = color)) +
  geom_errorbar(data = rmats_ab_pi_mod2_hyp_df, aes(x = Hypothesis, color = color, ymin = CI.Lower, ymax = CI.Upper), width = 0.1)

rmats_th_omega_mod2_hyp_df <- (hypothesis(rmats_th_omega_mod2, c("Intercept = (Intercept + sig_DSAS)", 
                                                      "Intercept = (Intercept + sig_DSDS)",
                                                      "(Intercept + sig_DSAS) = (Intercept + sig_DSDS)")))$hypothesis %>% 
  select(Estimate, CI.Lower, CI.Upper, Star) %>% 
  mutate(Hypothesis = factor(c("not spliced v. NS",  "not spliced v. DS", "NS v. DS"), levels = c("not spliced v. NS",  "not spliced v. DS", "NS v. DS")))

{overlaps0 <- vector()
  for (i in 1:length(rmats_th_omega_mod2_hyp_df$Hypothesis)){
    overlaps0[i] <- if_else(c(rmats_th_omega_mod2_hyp_df$CI.Lower[i], rmats_th_omega_mod2_hyp_df$CI.Upper[i]) %overlaps% c(0,0), "black",mypal[1]) }
  rmats_th_omega_mod2_hyp_df$color <- overlaps0}

rmats_th_omega_mod2_hyp_plot <- hyp_plot + 
  geom_point(data = rmats_th_omega_mod2_hyp_df, aes(x = Hypothesis, y = Estimate, color = color)) +
  geom_errorbar(data = rmats_th_omega_mod2_hyp_df, aes(x = Hypothesis, color = color, ymin = CI.Lower, ymax = CI.Upper), width = 0.1)

rmats_th_pi_mod2_hyp_df <- (hypothesis(rmats_th_pi_mod2, c("Intercept = (Intercept + sig_DSAS)", 
                                                      "Intercept = (Intercept + sig_DSDS)",
                                                      "(Intercept + sig_DSAS) = (Intercept + sig_DSDS)")))$hypothesis %>% 
  select(Estimate, CI.Lower, CI.Upper, Star) %>% 
  mutate(Hypothesis = factor(c("not spliced v. NS",  "not spliced v. DS", "NS v. DS"), levels = c("not spliced v. NS",  "not spliced v. DS", "NS v. DS")))

{overlaps0 <- vector()
  for (i in 1:length(rmats_th_pi_mod2_hyp_df$Hypothesis)){
    overlaps0[i] <- if_else(c(rmats_th_pi_mod2_hyp_df$CI.Lower[i], rmats_th_pi_mod2_hyp_df$CI.Upper[i]) %overlaps% c(0,0), "black",mypal[1]) }
  rmats_th_pi_mod2_hyp_df$color <- overlaps0}

rmats_th_pi_mod2_hyp_plot <- hyp_plot + 
  geom_point(data = rmats_th_pi_mod2_hyp_df, aes(x = Hypothesis, y = Estimate, color = color)) +
  geom_errorbar(data = rmats_th_pi_mod2_hyp_df, aes(x = Hypothesis, color = color, ymin = CI.Lower, ymax = CI.Upper), width = 0.1)

ggarrange(NULL, NULL, 
          rmats_ab_pi_mod2_hyp_plot,  rmats_ab_omega_mod2_hyp_plot,
          rmats_th_pi_mod2_hyp_plot,  rmats_th_omega_mod2_hyp_plot,
          ncol = 2, 
          nrow = 3, labels = c(NA, NA, "Abdomen pi", "Abdomen omega", "Thorax pi", "Thorax omega"), heights = c(0.1, 1,1), vjust = 0)

ggsave("Figures/rmats_abvds_hyp_plots.pdf", height= 4.5, width =10)
```

```{r, message=FALSE, warning = FALSE, echo = FALSE}
#### nonpara and para mod2els) 
library(rstatix)
library(knitr)
rmats_omega_dunn <- rmats_summ2 %>% 
  filter(omega < 5) %>% 
  group_by(tissue) %>% 
  dunn_test(omega~sig_DS, p.adjust.method = "BH") %>% 
  mutate(hyp.test = c(rmats_ab_omega_mod2_hyp_df$Star,
   rmats_th_omega_mod2_hyp_df$Star))

rmats_omega_kruskal <- rmats_summ2 %>%
  filter(omega < 5) %>% 
    dplyr::select(tissue, omega, sig_DS)  %>%
  na.omit() %>% group_by(tissue) %>% 
  kruskal_test(omega~sig_DS)

rmats_pi_tukeyhsd <- rmats_summ2 %>%
  group_by(tissue) %>% 
  tukey_hsd(pi_rel~sig_DS, p.adjust.method = "BH") %>% 
  mutate(hyp.test = c(rmats_ab_pi_mod2_hyp_df$Star,
   rmats_th_pi_mod2_hyp_df$Star))

rmats_pi_anova <- rmats_summ2 %>% 
  dplyr::select(tissue, pi_rel, sig_DS) %>% na.omit()%>%
  group_by(tissue) %>% anova_test(pi_rel~sig_DS)

kable(rmats_omega_kruskal)
kable(rmats_omega_dunn)

kable(rmats_pi_anova)
kable(rmats_pi_tukeyhsd)
```

```{r, message=FALSE, warning=FALSE, echo = FALSE, fig.cap="Hypothesis tests for differences in omega (square-root transformed) and pi between seasonally NS and DS genes", fig.height=10, fig.width=6}
library(ggbeeswarm)

rmats_pi_box <- ggplot() +
  scale_color_manual(values = c("lightgray", "darkgray", mypal[7]), guide = "none") +
  labs(x = "Effect", y = expression(pi))+
  scale_x_discrete(breaks = c("None", "AS", "DS"), labels = c("None", "NS", "DS")) +
  ylim(c(0,0.055)) +
  theme_bw(base_size = 10) 

rmats_omega_box <- ggplot() +
  scale_color_manual(values = c("lightgray", "darkgray", mypal[7]), guide = "none") +
  labs(x = "Effect", y = expression(sqrt(omega)))+
  scale_x_discrete(breaks = c("None", "AS", "DS"), labels = c("None", "NS", "DS")) +
    ylim(c(0,2.5)) +
  theme_bw(base_size = 10) 


rmats_omega_ab_box <- rmats_omega_box +
  geom_quasirandom(data = rmats_summ2[rmats_summ2$tissue == "Abdomen",], aes(x = sig_DS, y = sqrt(omega), color = sig_DS), alpha = 0.35) +
  geom_hline(aes(yintercept = median(na.omit(sqrt((rmats_summ2$omega[rmats_summ2$sig_DS=="None" & rmats_summ2$tissue == "Abdomen" & rmats_summ2$omega<5]))))), color = "grey40") +
  geom_boxplot(data = rmats_summ2[rmats_summ2$omega < 5 & rmats_summ2$tissue == "Abdomen",], aes(x = sig_DS, y = sqrt(omega)), width = 0.5, notch = TRUE, fill = NA, outlier.shape = NA) +
  stat_pvalue_manual(rmats_omega_dunn[c(2,3),], y.position = c(2.25,2.4), tip.length = 0, label = "hyp.test") 


rmats_omega_th_box <- rmats_omega_box +
  geom_quasirandom(data = rmats_summ2[rmats_summ2$tissue == "Thorax",], aes(x = sig_DS, y = sqrt(omega), color = sig_DS), alpha = 0.35) +
  geom_hline(aes(yintercept = median(na.omit(sqrt((rmats_summ2$omega[rmats_summ2$sig_DS=="None" & rmats_summ2$tissue == "Thorax" & rmats_summ2$omega<5]))))), color = "grey40") +
  geom_boxplot(data = rmats_summ2[rmats_summ2$omega < 5 & rmats_summ2$tissue == "Thorax",], aes(x = sig_DS, y = sqrt(omega)), width = 0.5, notch = TRUE, fill = NA, outlier.shape = NA)+
  stat_pvalue_manual(rmats_omega_dunn[c(5,6),], y.position = c(2.25,2.4), tip.length = 0, label = "hyp.test") 

rmats_pi_ab_box <- rmats_pi_box +
  geom_quasirandom(data = rmats_summ2[rmats_summ2$tissue == "Abdomen",], aes(x = sig_DS, y = pi_rel, color = sig_DS), alpha = 0.35) +
  geom_hline(aes(yintercept = median(na.omit(rmats_summ2$pi_rel[rmats_summ2$sig_DS=="None" & rmats_summ2$tissue == "Abdomen"]))), color = "grey40") +
  geom_boxplot(data = rmats_summ2[rmats_summ2$tissue == "Abdomen",], aes(x = sig_DS, y = pi_rel), width = 0.5, notch = TRUE, fill = NA, outlier.shape = NA)+
  stat_pvalue_manual(rmats_pi_tukeyhsd[2:3,], y.position = c(0.046, 0.049), tip.length = 0, label = "hyp.test") 


rmats_pi_th_box <- rmats_pi_box +
  geom_quasirandom(data = rmats_summ2[rmats_summ2$tissue == "Thorax",], aes(x = sig_DS, y = pi_rel, color = sig_DS), alpha = 0.35) +
  geom_hline(aes(yintercept = median(na.omit(rmats_summ2$pi_rel[rmats_summ2$sig_DS=="None" & rmats_summ2$tissue == "Thorax"]))), color = "grey40") +
  geom_boxplot(data = rmats_summ2[rmats_summ2$tissue == "Thorax",], aes(x = sig_DS, y = pi_rel), width = 0.5, notch = TRUE, fill = NA, outlier.shape = NA)+
  stat_pvalue_manual(rmats_pi_tukeyhsd[4:6,], y.position = c( 0.043, 0.046, 0.049), tip.length = 0, label = "hyp.test") 


rmats_DS_panel <- ggarrange(NULL, NULL,
                          ggarrange(rmats_pi_ab_box + ylim (c(0, 0.056)), 
                                    rmats_omega_ab_box+ ylim (c(0, 2.5)) ,
                                    ncol = 1, nrow = 2, 
                                    heights = c(0.95,1),
                                    align = "hv"), 
                          ggarrange(rmats_pi_th_box + ylim (c(0, 0.056)), 
                                    rmats_omega_th_box  + ylim (c(0, 2.5)), 
                                    ncol = 1, nrow = 2, 
                                    heights = c(0.95,1),
                                    align = "hv"), 
                          ncol = 2, nrow =2, 
                          heights = c(0.1, 1), widths = c(1,1),labels = c(NA,NA,"Abdomen", "Thorax"), align = "hv", vjust = -1, hjust = -0.1)
ggsave(plot = rmats_DS_panel, file = "Figures/rmats_NSvDS_boxplots.pdf", height = 5, width = 5.5)


rmats_DS_hyp_panel <- rmats_DS_panel <- ggarrange(ggarrange(NULL, NULL),
                          ggarrange(rmats_pi_ab_box + ylim (c(0, 0.056))+labs(x=NULL), 
                                   rmats_pi_th_box + ylim (c(0, 0.056))+labs(x=NULL),
                                    ncol = 2, nrow = 1, 
                                    align = "hv",
                                   labels = c("A    Abdomen", "B    Thorax"), vjust = 0, hjust = 0), 
                          ggarrange(rmats_ab_pi_mod2_hyp_plot + theme(axis.text = element_text(size = 8), axis.title = element_text(size = 9)), 
                                    rmats_th_pi_mod2_hyp_plot+ theme(axis.text = element_text(size = 8), axis.title = element_text(size = 9)), ncol = 2, nrow = 1), 
                          ggarrange(NULL, NULL),
                          ggarrange( rmats_omega_ab_box+ ylim (c(0, 2.5))+labs(x=NULL), 
                                    rmats_omega_th_box  + ylim (c(0, 2.5))+labs(x=NULL), 
                                    ncol = 2, nrow = 1, 
                                    align = "hv",
                                     labels = c("C", "D"), vjust = 0, hjust = 0), 
                          ggarrange(rmats_ab_omega_mod2_hyp_plot + theme(axis.text =  element_text(size = 8), axis.title = element_text(size = 9)), 
                                    rmats_th_omega_mod2_hyp_plot + theme(axis.text =  element_text(size = 8), axis.title = element_text(size = 9)),  ncol = 2, nrow = 1), 
                          ncol = 1, nrow =6, 
                          heights = c(0.05, 1, 0.5, 0.05, 1, 0.5), align = "hv")
rmats_DS_hyp_panel
# ggsave(plot = rmats_DS_hyp_panel, file = "Figures/FigS11.png", height = 7, width = 5.5)
ggsave(plot = rmats_DS_hyp_panel, file = "Figures/FigS11.pdf", height = 7, width = 5.5)

```

```{r, warning=FALSE, message=FALSE, echo = FALSE}

library(DescTools)
#### brms models by event ####
event_hyp <- c("Intercept = (Intercept + eventA5SS)", 
               "Intercept = (Intercept + eventSE)",
               "Intercept = (Intercept + eventIR)", 
               "Intercept = (Intercept + eventMXE)", 
               "Intercept = (Intercept + eventNone)", 
               
               "(Intercept + eventA5SS)= (Intercept + eventSE)", 
               "(Intercept + eventA5SS)= (Intercept + eventIR)",
               "(Intercept + eventA5SS)= (Intercept + eventMXE)",   
               "(Intercept + eventA5SS)= (Intercept + eventNone)",
               
               "(Intercept + eventSE) = (Intercept + eventIR)",
               "(Intercept + eventSE) = (Intercept + eventMXE)",
               "(Intercept + eventSE) = (Intercept + eventNone)",
               
               "(Intercept + eventIR) = (Intercept + eventMXE)",
               "(Intercept + eventIR) = (Intercept + eventNone)",
               
               "(Intercept + eventMXE) = (Intercept + eventNone)")
               
event_hyp_names <- c("A3SS v. A5SS", "A3SS v. SE", "A3SS v. IR", "A3SS v. MXE", "A3SS v. None",
                     "A5SS v. SE", "A5SS v. IR", "A5SS v. MXE", "A5SS v. None", 
                     "SE v. IR", "SE v. MXE", "SE v. None", 
                     "IR v. MXE", "IR v. None", 
                     "MXE v. None")

# rmats_event_ab_omega_mod2 <- brm(bf(sqrt(omega) ~ event , sigma ~ event),
#                           data=rmats_summ3[rmats_summ3$omega < 5 & rmats_summ3$tissue == "Abdomen",],
#                           family = skew_normal(),
#                           prior = c(prior(normal(0, 1), class = "Intercept"),
#                                     # set for all "b" coefficients
#                                     prior(normal(0, 1), class = "b")),
#                           warmup = 2000,
#                           iter = 7000,
#                           chains = 3)
# save(rmats_event_ab_omega_mod2, file = "Models/rmats_event_ab_omega_mod2.Rdata" )
load("Models/rmats_event_ab_omega_mod2.Rdata")
# plot(rmats_event_ab_omega_mod2)
# .
# conditional_effects(rmats_event_ab_omega_mod2)
# print(rmats_event_ab_omega_mod2)
# pp_check(rmats_event_ab_omega_mod2)

rmats_event_ab_omega_mod2_hyp <- (hypothesis(rmats_event_ab_omega_mod2, event_hyp))$hypothesis
rmats_event_ab_omega_mod2_hyp_df <- rmats_event_ab_omega_mod2_hyp %>% 
  select(Estimate, CI.Lower, CI.Upper) %>% 
  mutate(Hypothesis = factor(event_hyp_names, levels = event_hyp_names))

{overlaps0 <- vector()
  for (i in 1:length(rmats_event_ab_omega_mod2_hyp_df$Hypothesis)){
    overlaps0[i] <- if_else(c(rmats_event_ab_omega_mod2_hyp_df$CI.Lower[i], rmats_event_ab_omega_mod2_hyp_df$CI.Upper[i]) %overlaps% c(0,0), "black",mypal[1]) 
  }
  rmats_event_ab_omega_mod2_hyp_df$color <- overlaps0}

rmats_event_ab_omega_mod2_hyp_plot <- hyp_plot + 
  geom_point(data = rmats_event_ab_omega_mod2_hyp_df, aes(x = Hypothesis, y = Estimate, color = color)) +
  geom_errorbar(data = rmats_event_ab_omega_mod2_hyp_df, aes(x = Hypothesis, color = color, ymin = CI.Lower, ymax = CI.Upper), width = 0.1)


# rmats_event_ab_pi_mod2 <- brm(pi_rel ~ event,
#                              data=rmats_summ3[rmats_summ3$tissue == "Abdomen",],
#                              family = gaussian(),
#                              prior = c(prior(normal(0, 1), class = "Intercept"),
#                                        # set for all "b" coefficients
#                                        prior(normal(0, 1), class = "b")),
#                              warmup = 500,
#                              iter = 5000,
#                              chains = 3)
# save(rmats_event_ab_pi_mod2, file = "Models/rmats_event_ab_pi_mod2.Rdata" )
load("Models/rmats_event_ab_pi_mod2.Rdata")
# plot(rmats_event_ab_pi_mod2)
# conditional_effects(rmats_event_ab_pi_mod2)
# print(rmats_event_ab_pi_mod2)
# pp_check(rmats_event_ab_pi_mod2)

rmats_event_ab_pi_mod2_hyp <- (hypothesis(rmats_event_ab_pi_mod2, event_hyp))$hypothesis
rmats_event_ab_pi_mod2_hyp_df <- rmats_event_ab_pi_mod2_hyp %>% 
  select(Estimate, CI.Lower, CI.Upper) %>% 
  mutate(Hypothesis = factor(event_hyp_names, levels = event_hyp_names))

{overlaps0 <- vector()
  for (i in 1:length(rmats_event_ab_pi_mod2_hyp_df$Hypothesis)){
    overlaps0[i] <- if_else(c(rmats_event_ab_pi_mod2_hyp_df$CI.Lower[i], rmats_event_ab_pi_mod2_hyp_df$CI.Upper[i]) %overlaps% c(0,0), "black",mypal[1]) 
  }
  rmats_event_ab_pi_mod2_hyp_df$color <- overlaps0}

rmats_event_ab_pi_mod2_hyp_plot <- hyp_plot + 
  geom_point(data = rmats_event_ab_pi_mod2_hyp_df, aes(x = Hypothesis, y = Estimate, color = color)) +
  geom_errorbar(data = rmats_event_ab_pi_mod2_hyp_df, aes(x = Hypothesis, color = color, ymin = CI.Lower, ymax = CI.Upper), width = 0.1)


# rmats_event_th_omega_mod2 <- brm(bf(sqrt(omega) ~ event , sigma ~ event),
#                                 data=rmats_summ3[rmats_summ3$omega < 5 & rmats_summ3$tissue == "Thorax",],
#                                 family = skew_normal(),
#                                 prior = c(prior(normal(0, 1), class = "Intercept"),
#                                           # set for all "b" coefficients
#                                           prior(normal(0, 1), class = "b")),
#                                 warmup = 2000,
#                                 iter = 7000,
#                                 chains = 3)
# save(rmats_event_th_omega_mod2, file = "Models/rmats_event_th_omega_mod2.Rdata" )
load("Models/rmats_event_th_omega_mod2.Rdata")
# 
# plot(rmats_event_th_omega_mod2)
# .
# .
# conditional_effects(rmats_event_th_omega_mod2)
# print(rmats_event_th_omega_mod2)
# pp_check(rmats_event_th_omega_mod2)

rmats_event_th_omega_mod2_hyp <- (hypothesis(rmats_event_th_omega_mod2, event_hyp))$hypothesis
rmats_event_th_omega_mod2_hyp_df <- rmats_event_th_omega_mod2_hyp %>% 
  select(Estimate, CI.Lower, CI.Upper) %>% 
  mutate(Hypothesis = factor(event_hyp_names, levels = event_hyp_names))
{overlaps0 <- vector()
  for (i in 1:length(rmats_event_th_omega_mod2_hyp_df$Hypothesis)){
    overlaps0[i] <- if_else(c(rmats_event_th_omega_mod2_hyp_df$CI.Lower[i], rmats_event_th_omega_mod2_hyp_df$CI.Upper[i]) %overlaps% c(0,0), "black",mypal[1]) 
  }
  rmats_event_th_omega_mod2_hyp_df$color <- overlaps0}
rmats_event_th_omega_mod2_hyp_plot <- hyp_plot + 
  geom_point(data = rmats_event_th_omega_mod2_hyp_df, aes(x = Hypothesis, y = Estimate, color = color)) +
  geom_errorbar(data = rmats_event_th_omega_mod2_hyp_df, aes(x = Hypothesis, color = color, ymin = CI.Lower, ymax = CI.Upper), width = 0.1)+ scale_color_manual(values = "black", guide = "none")


# rmats_event_th_pi_mod2 <- brm(pi_rel ~ event,
#                              data=rmats_summ3[rmats_summ3$tissue == "Thorax",],
#                              family = gaussian(),
#                              prior = c(prior(normal(0, 1), class = "Intercept"),
#                                        # set for all "b" coefficients
#                                        prior(normal(0, 1), class = "b")),
#                              warmup = 500,
#                              iter = 5000,
#                              chains = 3)
# save(rmats_event_th_pi_mod2, file = "Models/rmats_event_th_pi_mod2.Rdata" )
load("Models/rmats_event_th_pi_mod2.Rdata")
# plot(rmats_event_th_pi_mod2)
# .
# conditional_effects(rmats_event_th_pi_mod2)
# print(rmats_event_th_pi_mod2)
# pp_check(rmats_event_th_pi_mod2)

rmats_event_th_pi_mod2_hyp <- (hypothesis(rmats_event_th_pi_mod2, event_hyp))$hypothesis
rmats_event_th_pi_mod2_hyp_df <- rmats_event_th_pi_mod2_hyp %>% 
  select(Estimate, CI.Lower, CI.Upper) %>% 
  mutate(Hypothesis = factor(event_hyp_names, levels = event_hyp_names))
{overlaps0 <- vector()
  for (i in 1:length(rmats_event_th_pi_mod2_hyp_df$Hypothesis)){
    overlaps0[i] <- if_else(c(rmats_event_th_pi_mod2_hyp_df$CI.Lower[i], rmats_event_th_pi_mod2_hyp_df$CI.Upper[i]) %overlaps% c(0,0), "black",mypal[1]) 
  }
  rmats_event_th_pi_mod2_hyp_df$color <- overlaps0}

rmats_event_th_pi_mod2_hyp_plot <- hyp_plot + 
  geom_point(data = rmats_event_th_pi_mod2_hyp_df, aes(x = Hypothesis, y = Estimate, color = color)) +
  geom_errorbar(data = rmats_event_th_pi_mod2_hyp_df, aes(x = Hypothesis, color = color, ymin = CI.Lower, ymax = CI.Upper), width = 0.1) 

rbind(conditional_effects(rmats_event_ab_omega_mod2)[[1]][,5:9] %>%  mutate(response = "omega", tissue = "Abdomen"),
      conditional_effects(rmats_event_ab_pi_mod2)[[1]][,4:8] %>%  mutate(response = "pi", tissue = "Abdomen"),
      conditional_effects(rmats_event_th_omega_mod2)[[1]][,5:9] %>%  mutate(response = "omega", tissue = "Thorax"),
      conditional_effects(rmats_event_th_pi_mod2)[[1]][,4:8] %>%  mutate(response = "pi", tissue = "Thorax")
      ) %>% 
  ggplot(aes(x = effect1__, y = estimate__)) + 
geom_errorbar(aes(ymin = lower__, ymax = upper__), width = 0.25) +
  geom_point() + 
  labs( x = NULL, y ="Estimate")+
  theme_bw() +
  facet_grid(response~ tissue, scales = "free")


ggarrange(NULL, NULL, 
          rmats_event_ab_pi_mod2_hyp_plot,  rmats_event_ab_omega_mod2_hyp_plot,
          rmats_event_th_pi_mod2_hyp_plot,  rmats_event_th_omega_mod2_hyp_plot,
          ncol = 2, 
          nrow = 3, labels = c(NA, NA, "Abdomen pi", "Abdomen omega", "Thorax pi", "Thorax omega"), heights = c(0.1, 1,1), vjust = 0)

ggsave("Figures/rmats_events_hyp_tests.pdf", height = 6, width = 10)
```
```{r, message=FALSE, warning=FALSE, echo=FALSE}
library(rstatix)
library(knitr)
rmats_event_omega_dunn <- rmats_summ3 %>%
  group_by(tissue) %>% 
  filter(omega<5) %>% 
  dunn_test(omega~event, p.adjust.method = "BH") %>% 
  mutate(hyp.test = c(
    "ns", "ns", "ns", "*", "ns", 
    "ns", "*", "ns", "ns", "*", 
    "ns", "*", "*", "ns", "*",
    "ns", "ns", "ns", "ns", "ns", 
    "ns", "ns", "ns", "ns", "ns", 
    "ns", "ns", "ns", "ns", "ns"))

rmats_event_omega_kruskal <- rmats_summ3 %>%
  dplyr::select(tissue, omega, event)  %>%
  na.omit() %>% group_by(tissue) %>% 
  kruskal_test(omega~event)

rmats_event_pi_tukeyhsd <- rmats_summ3 %>%
  group_by(tissue) %>% 
  tukey_hsd(pi_rel~event, p.adjust.method = "BH") %>% 
  mutate(hyp.test = c(
    "ns", "ns", "*", "*", "ns", 
    "ns", "*", "*", "ns", "*", 
    "*", "ns", "*", "*", "*",
    "ns", "ns", "ns", "*", "*", 
    "ns", "*", "*", "ns", "*", 
    "*", "*", "*", "*", "*"))

rmats_event_pi_anova <- rmats_summ3 %>% dplyr::select(tissue, pi_rel, event) %>% na.omit()%>% group_by(tissue) %>% anova_test(pi_rel~event)

kable(rmats_event_omega_kruskal, caption = "KW of omega among events")
kable(rmats_event_omega_dunn, caption = "Dunn's test of omega among events")
kable(rmats_event_pi_anova , caption = "ANOVA of pi among events")
kable(rmats_event_pi_tukeyhsd, caption = "Tukey's HSD of pi among events")


```
```{r, echo = FALSE, message=FALSE, warning=FALSE, fig.cap = "Omega and pi among events (both NS and DS)"}
rmats_events_pi_ab <- ggplot() +
  geom_quasirandom(data = rmats_summ3[rmats_summ3$tissue == "Abdomen",], aes(x = event, y = pi_rel, color = event), alpha = 0.5) +
  geom_hline(aes(yintercept = median(na.omit(rmats_summ3$pi_rel[rmats_summ3$event=="None" & rmats_summ3$tissue == "Abdomen"]))), color = "grey40") +
  geom_boxplot(data = rmats_summ3[rmats_summ3$tissue == "Abdomen",], aes(x = event, y = pi_rel), width = 0.5, notch = TRUE, fill = NA, outlier.shape = NA)+
  scale_color_manual(values = c(mypal[1:5], "lightgray"), guide = "none")+
  # stat_pvalue_manual(rmats_pi_tukeyhsd[c(3,4,7,8,10, 11, 13,14, 15),], y.position = c(0.034, 0.037, 0.04, 0.043, 0.046, 0.049, 0.052, 0.055, 0.058), tip.length = 0, label = "hyp.test") +
    annotate(geom = "text", x = c("A3SS", "A5SS", "SE", "IR", "MXE", "None"), label = c("a", "a", "a", "b", "c", "a"), y = c(0.046,0.046,0.046,0.046,0.046,0.046)) +
  labs(x = "Event", y = expression(pi))+
  # ylim(c(0,0.058)) +
  theme_bw(base_size = 10) 

rmats_events_pi_th <- ggplot() +
  geom_quasirandom(data = rmats_summ3[rmats_summ3$tissue == "Thorax",], aes(x = event, y = pi_rel, color = event), alpha = 0.5) +
  geom_hline(aes(yintercept = median(na.omit(rmats_summ3$pi_rel[rmats_summ3$event=="None" & rmats_summ3$tissue == "Thorax"]))), color = "grey40") +
  geom_boxplot(data = rmats_summ3[rmats_summ3$tissue == "Thorax",], aes(x = event, y = pi_rel), width = 0.5, notch = TRUE, fill = NA, outlier.shape = NA)+
  scale_color_manual(values = c(mypal[1:5], "lightgray"), guide = "none")+
  annotate(geom = "text", x = c("A3SS", "A5SS", "SE", "IR", "MXE", "None"), label = c("ab", "ad", "ad", "b", "c", "cd"), y = c(0.046,0.046,0.046,0.046,0.046,0.046)) +
  # stat_pvalue_manual(rmats_pi_tukeyhsd[c(19,20, 22,23,25,26,27, 28,29,30),], y.position = c(0.031, 0.034, 0.037, 0.04, 0.043, 0.046, 0.049, 0.052, 0.055, 0.058), tip.length = 0, label = "hyp.test") +
  labs(x = "Event", y = expression(pi))+
  # ylim(c(0,0.058)) +
  theme_bw(base_size = 10) 

rmats_events_omega_ab <- ggplot() +
  geom_quasirandom(data = rmats_summ3[rmats_summ3$omega <5 & rmats_summ3$tissue == "Abdomen",], aes(x = event, y = sqrt(omega), color = event), alpha = 0.5) +
  geom_hline(aes(yintercept = median(na.omit(sqrt(rmats_summ3$omega)[rmats_summ3$omega <5 & rmats_summ3$event=="None" & rmats_summ3$tissue == "Abdomen"]))), color = "grey40") +
  geom_boxplot(data = rmats_summ3[rmats_summ3$omega <5 & rmats_summ3$tissue == "Abdomen",], aes(x = event, y = sqrt(omega)), width = 0.5, notch = TRUE, fill = NA, outlier.shape = NA)+
  scale_color_manual(values = c(mypal[1:5], "lightgray"), guide = "none")+
  # stat_pvalue_manual(rmats_event_omega_dunn_byevent[c(4,7,10,12,13,15),], y.position = c( 2, 2.1, 2.2, 2.3, 2.4, 2.5), tip.length = 0, label = "hyp.test") +
    annotate(geom = "text", x = c("A3SS", "A5SS", "SE", "IR", "MXE", "None"), label = c("abd", "acd", "ac", "b", "c", "bd"), y = c(2.2,2.2,2.2,2.2,2.2,2.2)) +
  labs(x = "Event", y = expression(sqrt(omega)))+
  theme_bw(base_size = 10) 
rmats_events_omega_th <- ggplot() +
  geom_quasirandom(data = rmats_summ3[rmats_summ3$omega <5 & rmats_summ3$tissue == "Thorax",], aes(x = event, y = sqrt(omega), color = event), alpha = 0.5) +
  geom_hline(aes(yintercept = median(na.omit(sqrt(rmats_summ3$omega)[rmats_summ3$omega <5 & rmats_summ3$event=="None" & rmats_summ3$tissue == "Thorax"]))), color = "grey40") +
  geom_boxplot(data = rmats_summ3[rmats_summ3$omega <5 & rmats_summ3$tissue == "Thorax",], aes(x = event, y = sqrt(omega)), width = 0.5, notch = TRUE, fill = NA, outlier.shape = NA)+
  annotate(geom = "text", x = c("A3SS", "A5SS", "SE", "IR", "MXE", "None"), label = c("a", "a", "a", "a", "a", "a"), y = c(2.2,2.2,2.2,2.2,2.2,2.2)) +
  scale_color_manual(values = c(mypal[1:5], "lightgray"), guide = "none")+
  labs(x = "Event", y = expression(sqrt(omega)))+
   # ylim(c(0,2.4)) +
  theme_bw(base_size = 10) 

ggsave(plot = rmats_events_pi_ab, file = "Figures/rmats_NS_ab_pi_event_boxplots.pdf", height = 2.5, width = 5)

ggarrange(NULL, NULL, 
          rmats_events_pi_ab, rmats_events_pi_th,
          rmats_events_omega_ab, rmats_events_omega_th,
          ncol = 2, 
          nrow = 3, labels = c(NA, NA, "Abdomen","Thorax", NA, NA), heights = c(0.1, 1,1), vjust = 0)
ggsave( file = "Figures/rmats_NS_event_boxplots.pdf", height = 5, width = 8)

ggarrange(ggarrange(NULL, NULL), 
  ggarrange( rmats_events_pi_ab, rmats_events_pi_th, ncol = 2, align ="hv", labels = c("A    Abdomen", "B    Thorax"), vjust = 0, hjust = 0),
  ggarrange(rmats_event_ab_pi_mod2_hyp, rmats_event_th_pi_mod2_hyp, ncol = 2, align ="hv"),
  ggarrange(NULL, NULL), 
  ggarrange(  rmats_events_omega_ab, rmats_events_omega_th, ncol = 2, align ="hv",  labels = c("C", "D"), vjust = 0, hjust = 0),
  ggarrange(rmats_event_ab_omega_mod2_hyp, rmats_event_th_omega_mod2_hyp, ncol = 2, align ="hv"),
  ncol = 1, nrow = 6, heights = c(0.05, 1, 0.75, 0.05, 1, 0.75))
 # ggsave(file = "Figures/FigS12.pdf", height = 9, width = 10)
 ggsave(file = "Figures/FigS12.png", height = 9, width = 10)

```

```{r, echo = FALSE, message=FALSE, warning=FALSE, fig.cap = "Omega between NS and DS events in the abdomen",  fig.height = 2.5, fig.width = 10}

#### event  effect ####
rmats_summ$event_DS_predict <- factor(paste(rmats_summ$event, rmats_summ$sig_DS_event, sep = "_"))
summary(rmats_summ)

hyp_list <- c("Intercept = Intercept + event_DS_predictA3SS_DS",
              "Intercept + event_DS_predictA5SS_AS = Intercept + event_DS_predictA5SS_DS",
              "Intercept + event_DS_predictSE_AS = Intercept + event_DS_predictSE_DS",
              "Intercept + event_DS_predictIR_AS = Intercept + event_DS_predictIR_DS",
              "Intercept + event_DS_predictMXE_AS = Intercept + event_DS_predictMXE_DS",
              "Intercept = Intercept + event_DS_predictA3SS_DS",
              "Intercept + event_DS_predictNone_None = Intercept + event_DS_predictA5SS_DS",
              "Intercept + event_DS_predictNone_None = Intercept + event_DS_predictSE_DS",
              "Intercept + event_DS_predictNone_None = Intercept + event_DS_predictIR_DS",
              "Intercept + event_DS_predictNone_None = Intercept + event_DS_predictMXE_DS")

hyp_names <- c("A3SS NS v. DS",
               "A5SS NS v. DS",
               "SE NS v. DS",
               "IR NS v. DS",
               "MXE NS v. DS",
               "None v. A3SS DS",
               "None v. A5SS DS",
               "None v. SE DS",
               "None v. IR DS", 
               "None v. MXE DS")

# rmats_event_DS_ab_omega_mod <- brm(bf(sqrt(omega) ~ event_DS_predict),
#                                 data=rmats_summ[rmats_summ$omega < 5 & rmats_summ$tissue == "Abdomen",],
#                                 family = skew_normal(),
#                                 prior = c(prior(normal(0, 1), class = "Intercept"),
#                                           # set for all "b" coefficients
#                                           prior(normal(0, 1), class = "b")),
#                                 warmup = 2000,
#                                 iter = 7000,
#                                 chains = 3)
# save(rmats_event_DS_ab_omega_mod, file = "Models/rmats_event_DS_ab_omega_mod.Rdata")
load("Models/rmats_event_DS_ab_omega_mod.Rdata")
# 
# plot(rmats_event_DS_ab_omega_mod)
# .
# .
# conditional_effects(rmats_event_DS_ab_omega_mod)
# print(rmats_event_DS_ab_omega_mod)
# pp_check(rmats_event_DS_ab_omega_mod)

rmats_event_DS_ab_omega_mod_hyp <- (hypothesis(rmats_event_DS_ab_omega_mod, hyp_list))$hypothesis
rmats_event_DS_ab_omega_mod_hyp_df <- rmats_event_DS_ab_omega_mod_hyp %>% 
  select(Estimate, CI.Lower, CI.Upper, Star) %>% 
  mutate(Hypothesis = factor(hyp_names, levels = hyp_names),
         event = factor(c(events, events), levels = events),
         group1 = c(rep("AS", 5), rep ("None", 5)),
         group2 = c(rep("DS", 10)))

{overlaps0 <- vector()
  for (i in 1:length(rmats_event_DS_ab_omega_mod_hyp_df$Hypothesis)){
    overlaps0[i] <- if_else(c(rmats_event_DS_ab_omega_mod_hyp_df$CI.Lower[i], rmats_event_DS_ab_omega_mod_hyp_df$CI.Upper[i]) %overlaps% c(0,0), "black",mypal[1]) 
  }
  rmats_event_DS_ab_omega_mod_hyp_df$color <- overlaps0}

rmats_event_DS_ab_omega_mod_hyp_plot <- hyp_plot + 
  geom_point(data = rmats_event_DS_ab_omega_mod_hyp_df, aes(x = Hypothesis, y = Estimate, color = color)) +
  geom_errorbar(data = rmats_event_DS_ab_omega_mod_hyp_df, aes(x = Hypothesis, color = color, ymin = CI.Lower, ymax = CI.Upper), width = 0.1) 
# rmats_event_DS_ab_omega_mod_hyp_plot


hline = data.frame(event = factor(c(events, "None"), levels = c(events, "None")))
hline$hline <- median(na.omit(sqrt(rmats_summ$omega[rmats_summ$omega<5 & rmats_summ$event=="None" & rmats_summ$tissue == "Abdomen"])))

labs_df <- data.frame(event = factor(rep(c("A3SS", "A5SS", "SE", "IR", "MXE"), each = 3), levels = events),
                      sig_DS_event = rep(c("AS", "DS", "None"), 5), 
                      y_omega = 2.4,
                      y_pi = 0.048, 
                      label = c(NA, NA, NA, 
                                NA, NA, NA,
                                NA, "*", NA,
                                NA,NA,NA,
                                NA,"*",NA))

rmats_omega_DS_ab_event_DS_box <- ggplot() +
  geom_quasirandom(data = na.omit(rmats_summ[rmats_summ$tissue == "Abdomen" & rmats_summ$omega<5 & rmats_summ$event!="None" ,]),
                   aes(x = sig_DS_event, y = sqrt(omega), color = interaction(sig_DS_event, event)), alpha = 0.75) +
  geom_hline(data = hline[hline$event!="None",], aes(yintercept = hline), color = "grey40") +
  geom_boxplot(data = na.omit(rmats_summ[rmats_summ$tissue == "Abdomen"&rmats_summ$omega<5& rmats_summ$event!="None",]), 
               aes(x = sig_DS_event, y = sqrt(omega)), width = 0.5, notch = TRUE, fill = NA, outlier.shape = NA)+
    scale_x_discrete(breaks = c("AS", "DS"), labels = c( "NS", "DS")) +

  geom_text(data = labs_df[labs_df$sig_DS_event != "None",], aes( x= sig_DS_event, y = y_omega, label = label), size = 5) +
  stat_pvalue_manual(data = rmats_event_DS_ab_omega_mod_hyp_df[c(3:4),], y.position = 2.25, label = "Star", tip.length = 0) +
  geom_text(data = labs_df[labs_df$sig_DS_event != "None",], aes( x= sig_DS_event, y = y_pi, label = label), size = 5) +
    scale_color_manual(values = c("darkgray", mypal[1], "darkgray", mypal[2], "darkgray", mypal[3], "darkgray", mypal[4], "darkgray", mypal[5], "lightgray"),
                     guide = "none")+
  theme_bw(base_size = 10) +
  labs(x = NULL, y = expression(sqrt(omega))) +
  facet_grid(~event, scales = "free_x", space = "free") +
  theme(        strip.background = element_blank(),
        strip.text = element_text(face = "bold"))

ggarrange(rmats_omega_ab_box + 
            facet_grid(~1) + 
            theme(strip.background = element_blank(), 
                  strip.text = element_blank()) + 
            
            labs(x = NULL),
          rmats_omega_DS_ab_event_DS_box+ ylim (c(0, 2.5)),
          ncol = 2, widths =c(1,3), align = "hv")

ggsave(file = "Figures/rmats_NS_event_omega_DS_boxplots.pdf", height = 2.5, width = 10)
```
```{r, echo = FALSE, message=FALSE, warning=FALSE, fig.cap = "Pi between NS and DS events in the abdomen",fig.height = 2.5, fig.width = 10}
# rmats_event_DS_ab_pi_mod <- brm(pi_rel ~ event_DS_predict ,
#                              data=rmats_summ[rmats_summ$tissue == "Abdomen",],
#                              family = gaussian(),
#                              prior = c(prior(normal(0, 1), class = "Intercept"),
#                                        # set for all "b" coefficients
#                                        prior(normal(0, 1), class = "b")),
#                              warmup = 500,
#                              iter = 5000,
#                              chains = 3)
# save(rmats_event_DS_ab_pi_mod, file = "Models/rmats_event_DS_ab_pi_mod.Rdata")
load("Models/rmats_event_DS_ab_pi_mod.Rdata")
# 
# plot(rmats_event_DS_ab_pi_mod)
# conditional_effects(rmats_event_DS_ab_pi_mod)
# print(rmats_event_DS_ab_pi_mod)
# pp_check(rmats_event_DS_ab_pi_mod)

rmats_event_DS_ab_pi_mod_hyp <- (hypothesis(rmats_event_DS_ab_pi_mod, hyp_list))$hypothesis
rmats_event_DS_ab_pi_mod_hyp_df <- rmats_event_DS_ab_pi_mod_hyp %>% 
  select(Estimate, CI.Lower, CI.Upper, Star) %>% 
  mutate(Hypothesis = factor(hyp_names, levels = hyp_names),
         event = factor(c(events, events), levels = events),
         group1 = c(rep("AS", 5), rep ("None", 5)),
         group2 = c(rep("DS", 10)))

{overlaps0 <- vector()
  for (i in 1:length(rmats_event_DS_ab_pi_mod_hyp_df$Hypothesis)){
    overlaps0[i] <- if_else(c(rmats_event_DS_ab_pi_mod_hyp_df$CI.Lower[i], rmats_event_DS_ab_pi_mod_hyp_df$CI.Upper[i]) %overlaps% c(0,0), "black",mypal[1]) 
  }
  rmats_event_DS_ab_pi_mod_hyp_df$color <- overlaps0}

rmats_event_DS_ab_pi_mod_hyp_plot <- hyp_plot + 
  geom_point(data = rmats_event_DS_ab_pi_mod_hyp_df, aes(x = Hypothesis, y = Estimate, color = color)) +
  geom_errorbar(data = rmats_event_DS_ab_pi_mod_hyp_df, aes(x = Hypothesis, color = color, ymin = CI.Lower, ymax = CI.Upper), width = 0.1)
# rmats_event_DS_ab_pi_mod_hyp_plot

labs_df$label <- c(NA, "*", NA, 
                   NA, "*", NA,
                   NA, "*", NA,
                   NA,"*",NA,
                   NA,NA,NA)

hline = data.frame(event = factor(c(events, "None"), levels = c(events, "None")))
hline$hline <- median(na.omit(rmats_summ$pi_rel[rmats_summ$event=="None" & rmats_summ$tissue == "Abdomen"])) 
rmats_pi_ab_event_DS_box <- ggplot() +
  geom_quasirandom(data = rmats_summ[rmats_summ$tissue == "Abdomen" & rmats_summ$event!="None" ,],
                   aes(x = sig_DS_event, y = pi_rel, color = interaction(sig_DS_event, event)), alpha = 0.75) +
  geom_hline(data = hline[hline$event != "None",], aes(yintercept = hline), color = "grey40") +
  geom_boxplot(data = rmats_summ[rmats_summ$tissue == "Abdomen" & rmats_summ$event!="None" ,],
               aes(x = sig_DS_event, y = pi_rel), width = 0.5, notch = TRUE, fill = NA, outlier.shape = NA)+
    scale_x_discrete(breaks = c("AS", "DS"), labels = c("NS", "DS")) +
    geom_text(data = labs_df[labs_df$sig_DS_event != "None",], aes( x= sig_DS_event, y = y_pi, label = label), size = 5) +
  stat_pvalue_manual(data = rmats_event_DS_ab_pi_mod_hyp_df[c(1,2),], y.position = 0.043, label = "Star", tip.length = 0) +
  scale_color_manual(values = c("darkgray", mypal[1], "darkgray", mypal[2], "darkgray", mypal[3], "darkgray", mypal[4], "darkgray", mypal[5], "lightgray"),
                     guide = "none")+
  theme_bw(base_size = 10) + 
  ylim(c(0, 0.046)) +
  labs(x = NULL, y = expression(pi)) +
  facet_grid(~event, scales = "free_x", space = "free") +
    theme(strip.background = element_blank(),
        strip.text = element_text(face = "bold"))

ggarrange(rmats_pi_ab_box + 
            facet_grid(~tissue) + 
            theme(strip.background = element_blank(), 
                  strip.text = element_blank()) + 
            labs(x = NULL)+ylim(c(0,0.052)),
          rmats_pi_ab_event_DS_box+ylim(c(0,0.052)),
          ncol = 2, widths =c(1,3), align = "hv")

ggsave(file = "Figures/rmats_NS_event_pi_DS_boxplots.pdf", height = 2.5, width = 10)
```
```{r, echo = FALSE, message=FALSE, warning=FALSE, fig.cap = "Omega between NS and DS events in the thorax",fig.height = 2.5, fig.width = 10}
# rmats_event_DS_th_omega_mod <- brm(bf(sqrt(omega) ~ event_DS_predict),
#                                 data=rmats_summ[rmats_summ$omega < 5 & rmats_summ$tissue == "Thorax",],
#                                 family = skew_normal(),
#                                 prior = c(prior(normal(0, 1), class = "Intercept"),
#                                           # set for all "b" coefficients
#                                           prior(normal(0, 1), class = "b")),
#                                 warmup = 2000,
#                                 iter = 7000,
#                                 chains = 3)
# save(rmats_event_DS_th_omega_mod, file ="Models/rmats_event_DS_th_omega_mod.Rdata")

load("Models/rmats_event_DS_th_omega_mod.Rdata")

# plot(rmats_event_DS_th_omega_mod)
# .
# conditional_effects(rmats_event_DS_th_omega_mod)
# print(rmats_event_DS_th_omega_mod)
# pp_check(rmats_event_DS_th_omega_mod)


rmats_event_DS_th_omega_mod_hyp <- (hypothesis(rmats_event_DS_th_omega_mod, hyp_list))$hypothesis
rmats_event_DS_th_omega_mod_hyp_df <- rmats_event_DS_th_omega_mod_hyp %>% 
  select(Estimate, CI.Lower, CI.Upper, Star) %>% 
  mutate(Hypothesis = factor(hyp_names, levels = hyp_names),
         event = factor(c(events, events), levels = events),
         group1 = c(rep("AS", 5), rep ("None", 5)),
         group2 = c(rep("DS", 10)))
{overlaps0 <- vector()
  for (i in 1:length(rmats_event_DS_th_omega_mod_hyp_df$Hypothesis)){
    overlaps0[i] <- if_else(c(rmats_event_DS_th_omega_mod_hyp_df$CI.Lower[i], rmats_event_DS_th_omega_mod_hyp_df$CI.Upper[i]) %overlaps% c(0,0), "black",mypal[1]) 
  }
  rmats_event_DS_th_omega_mod_hyp_df$color <- overlaps0}

rmats_event_DS_th_omega_mod_hyp_plot <- hyp_plot + 
  geom_point(data = rmats_event_DS_th_omega_mod_hyp_df, aes(x = Hypothesis, y = Estimate, color = color)) +
  geom_errorbar(data = rmats_event_DS_th_omega_mod_hyp_df, aes(x = Hypothesis, color = color, ymin = CI.Lower, ymax = CI.Upper), width = 0.1)
# rmats_event_DS_th_omega_mod_hyp_plot

labs_df$label <-c(NA, "*", NA, 
                  NA, NA, NA,
                  NA, "*", NA,
                  NA,NA,NA,
                  NA,"*",NA)


hline = data.frame(event = factor(c(events, "None"), levels = c(events, "None")))
hline$hline <- median(na.omit(sqrt(rmats_summ$omega[rmats_summ$event=="None" & rmats_summ$tissue == "Thorax"])))
rmats_omega_DS_th_event_DS_box <- ggplot() +
  geom_quasirandom(data = na.omit(rmats_summ[rmats_summ$tissue == "Thorax" &rmats_summ$omega<5 & rmats_summ$event!="None",]), aes(x = sig_DS_event, y = sqrt(omega), color = interaction(sig_DS_event, event)), alpha = 0.75) +
  geom_hline(data = hline[hline$event != "None",], aes(yintercept = hline), color = "grey40") +
  geom_boxplot(data = na.omit(rmats_summ[rmats_summ$tissue == "Thorax"&rmats_summ$omega<5 & rmats_summ$event!="None",]), aes(x = sig_DS_event, y = sqrt(omega)), width = 0.5, notch = TRUE, fill = NA, outlier.shape = NA)+
  geom_text(data = labs_df[labs_df$sig_DS_event != "None",], aes( x= sig_DS_event, y = y_omega, label = label), size = 5) +
      scale_x_discrete(breaks = c( "AS", "DS"), labels = c("NS", "DS")) +
  stat_pvalue_manual(data = rmats_event_DS_th_omega_mod_hyp_df[c(1,3,5),], y.position = 2.25, label = "Star", tip.length = 0) +
  scale_color_manual(values = c("darkgray", mypal[1], "darkgray", mypal[2], "darkgray", mypal[3], "darkgray", mypal[4], "darkgray", mypal[5], "lightgray"),
                     guide = "none")+
  theme_bw(base_size = 10) + 
  labs(x = NULL, y = expression(sqrt(omega))) +
  facet_grid(~event, scales = "free_x", space = "free") +
  theme(strip.background = element_blank(),
        strip.text = element_text(face = "bold"))


ggarrange(rmats_omega_th_box + 
            facet_grid(~1) + 
            theme(strip.background = element_blank(), 
                  strip.text = element_blank()) + 
            labs(x = NULL),
          rmats_omega_DS_th_event_DS_box+ ylim (c(0, 2.5)),
          ncol = 2, widths =c(1,3), align = "hv")

ggsave(file = "Figures/rmats_NS_event_omega_DS_th_boxplots.pdf", height = 2.5, width = 10)
```
```{r, echo = FALSE, message=FALSE, warning=FALSE, fig.cap = "Pi between NS and DS events in the thorax",fig.height = 2.5, fig.width = 10}
# rmats_event_DS_th_pi_mod <- brm(pi_rel ~ event_DS_predict ,
#                              data=rmats_summ[rmats_summ$tissue == "Thorax",],
#                              family = gaussian(),
#                              prior = c(prior(normal(0, 1), class = "Intercept"),
#                                        # set for all "b" coefficients
#                                        prior(normal(0, 1), class = "b")),
#                              warmup = 2000,
#                              iter = 7000,
#                              chains = 3)
# save(rmats_event_DS_th_pi_mod, file = "Models/rmats_event_DS_th_pi_mod.Rdata")
load("Models/rmats_event_DS_th_pi_mod.Rdata")
# plot(rmats_event_DS_th_pi_mod)
# conditional_effects(rmats_event_DS_th_pi_mod)
# print(rmats_event_DS_th_pi_mod)
# pp_check(rmats_event_DS_th_pi_mod)

rmats_event_DS_th_pi_mod_hyp <- (hypothesis(rmats_event_DS_th_pi_mod, hyp_list))$hypothesis
rmats_event_DS_th_pi_mod_hyp_df <- rmats_event_DS_th_pi_mod_hyp %>% 
  select(Estimate, CI.Lower, CI.Upper, Star) %>% 
  mutate(Hypothesis = factor(hyp_names, levels = hyp_names),
         event = factor(c(events, events), levels = events),
         group1 = c(rep("AS", 5), rep ("None", 5)),
         group2 = c(rep("DS", 10)))

library(DescTools)
{overlaps0 <- vector()
  for (i in 1:length(rmats_event_DS_th_pi_mod_hyp_df$Hypothesis)){
    overlaps0[i] <- if_else(c(rmats_event_DS_th_pi_mod_hyp_df$CI.Lower[i], rmats_event_DS_th_pi_mod_hyp_df$CI.Upper[i]) %overlaps% c(0,0), "black",mypal[1]) 
  }
  rmats_event_DS_th_pi_mod_hyp_df$color <- overlaps0}

rmats_event_DS_th_pi_mod_hyp_plot <- hyp_plot + 
  geom_point(data = rmats_event_DS_th_pi_mod_hyp_df, aes(x = Hypothesis, y = Estimate, color = color)) +
  geom_errorbar(data = rmats_event_DS_th_pi_mod_hyp_df, aes(x = Hypothesis, color = color, ymin = CI.Lower, ymax = CI.Upper), width = 0.1)
# rmats_event_DS_th_pi_mod_hyp_plot

labs_df$label <-c(NA, NA, NA, 
                  NA,"*", NA,
                  NA, "*", NA,
                  NA,"*",NA,
                  NA,NA,NA)

hline = data.frame(event = factor(c(events, "None"), levels = c(events, "None")))
hline$hline <- median(na.omit(rmats_summ$pi_rel[rmats_summ$event=="None" & rmats_summ$tissue == "Thorax"])) 


rmats_pi_th_event_DS_box <- ggplot() +
  geom_quasirandom(data = rmats_summ[rmats_summ$tissue == "Thorax" & rmats_summ$event!="None",], 
                   aes(x = sig_DS_event, y = pi_rel, color = interaction(sig_DS_event, event)), alpha = 0.75) +
  geom_hline(data = hline[hline$event != "None",], aes(yintercept = hline), color = "grey40") +
  geom_boxplot(data = rmats_summ[rmats_summ$tissue == "Thorax" & rmats_summ$event!="None",], 
               aes(x = sig_DS_event, y = pi_rel), width = 0.5, notch = TRUE, fill = NA, outlier.shape = NA)+
    scale_x_discrete(breaks = c( "AS", "DS"), labels = c("NS", "DS")) +
  geom_text(data = labs_df[labs_df$sig_DS_event != "None",], aes( x= sig_DS_event, y = y_pi, label = label), size = 5) +
  stat_pvalue_manual(data = rmats_event_DS_th_pi_mod_hyp_df[c(2,3),], y.position = 0.043, label = "Star", tip.length = 0) +
  scale_color_manual(values = c("darkgray", mypal[1], "darkgray", mypal[2], "darkgray", mypal[3], "darkgray", mypal[4], "darkgray", mypal[5], "lightgray"),
                     guide = "none")+
  theme_bw(base_size = 10) + 
  ylim(c(0, 0.046)) +
  labs(x = NULL, y = expression(pi)) +
  facet_grid(~event, scales = "free_x", space = "free") +
  theme(strip.background = element_blank(),
        strip.text = element_text(face = "bold"))

ggarrange(rmats_pi_th_box + 
            facet_grid(~1) + 
            theme(strip.background = element_blank(), 
                  strip.text = element_blank()) + 
            labs(x = NULL)+ylim(c(0,0.052)),
          rmats_pi_th_event_DS_box+ylim(c(0,0.052)),
          ncol = 2, widths =c(1,3), align = "hv")

ggsave(file = "Figures/rmats_NS_event_pi_DS_th_boxplots.pdf", height = 2.5, width = 10)
```
# Figure 4
```{r, echo = FALSE, message=FALSE, warning=FALSE, fig.cap = "Pi between NS and DS events in the thorax",fig.height = 8, fig.width = 10}

ggarrange(ggarrange(NULL, ab_splice_type, nrow = 1, ncol = 2, widths =c(1,1.25), labels = c("A","B"), vjust = 0.5), 
          ggarrange(rmats_pi_ab_box + 
                      facet_grid(~1) + 
                      theme(strip.background = element_blank(), 
                            strip.text = element_blank()) + 
                      labs(x = NULL)+ylim(c(0,0.050)),
                    rmats_pi_ab_event_DS_box+ylim(c(0,0.050)),
                    ncol = 2, widths =c(1,3), align = "hv", labels = c("C", "D")),
          ggarrange(rmats_omega_ab_box + 
                      facet_grid(~1) + 
                      theme(strip.background = element_blank(), 
                            strip.text = element_blank()) + 
                      
                      labs(x = NULL),
                    rmats_omega_DS_ab_event_DS_box+ ylim (c(0, 2.5)),
                    ncol = 2, widths =c(1,3), align = "hv",labels = c("E", "F")),
          nrow = 3, ncol = 1, heights =c(1.25,1,1), align = "hv")
ggsave(file = "Figures/Fig4BCDEF.pdf", height = 7, width = 10)

ggarrange(ggarrange(NULL, ab_splice_type, nrow = 1, ncol = 2, widths =c(1,1.5), labels = c("A","B"), vjust = 0.5), 
          ggarrange(rmats_pi_ab_box + 
                      facet_grid(~1) + 
                      theme(strip.background = element_blank(), 
                            strip.text = element_blank()) + 
                      labs(x = NULL)+ ylim(c(0,0.050)),
                    rmats_events_pi_ab+theme(axis.title.x = element_blank()) +ylim(c(0,0.050)),
                    ncol = 2, widths =c(1,1.5), align = "hv", labels = c("C", "D")),
          ggarrange(rmats_omega_ab_box + 
                      facet_grid(~1) + 
                      theme(strip.background = element_blank(), 
                            strip.text = element_blank()) + 
                                            labs(x = NULL),
                    rmats_events_omega_ab+theme(axis.title.x = element_blank()) + ylim (c(0, 2.5)),
                    ncol = 2, widths =c(1,1.5), align = "hv",labels = c("E", "F")),
          nrow = 3, ncol = 1, heights =c(1.1,1,1), align = "hv")
ggsave(file = "Figures/Fig4_alt.pdf", height = 8, width = 9)

figS13 <- ggarrange(ggarrange(NULL, NULL), 
  ggarrange( rmats_pi_ab_event_DS_box +ylim(c(0,0.052)), rmats_pi_th_event_DS_box+ylim(c(0,0.052)), ncol = 2, align ="hv", labels = c("A    Abdomen", "B    Thorax"), vjust = 0, hjust = 0),
  ggarrange(rmats_event_DS_ab_pi_mod_hyp_plot, rmats_event_DS_th_pi_mod_hyp_plot, ncol = 2, align ="hv"),
  ggarrange(NULL, NULL), 
  ggarrange(  rmats_omega_DS_ab_event_DS_box, rmats_omega_DS_th_event_DS_box, ncol = 2, align ="hv",  labels = c("C", "D"), vjust = 0, hjust = 0),
  ggarrange(rmats_event_DS_ab_omega_mod_hyp_plot, rmats_event_DS_th_omega_mod_hyp_plot,  ncol = 2, align ="hv"),
  ncol = 1, nrow = 6, heights = c(0.05, 1, 1, 0.05, 1, 1))
 
ggsave(figS13, file = "Figures/FigS13.pdf", height = 8, width = 10)
ggsave(figS13, file = "Figures/FigS13.png", height = 8, width = 10)

ggarrange(
  ggarrange(NULL, 
            annotate_figure(
              ggarrange(ab_splice_type + ggtitle("Abdomen") + theme(axis.title = element_blank(),  title = element_text(size = 9)) ,
                        th_splice_type+ ggtitle("Thorax") + theme(axis.title = element_blank(), title = element_text(size = 9)) , ncol = 1, nrow = 2),
              left = text_grob("Number of events", rot = 90),
              bottom = text_grob("Splice event type")), 
            ncol = 2, nrow = 1),
  ggarrange(rmats_pi_ab_box + 
              facet_grid(~1) + 
                ggtitle("Abdomen") +
              theme(strip.background = element_blank(), 
                    strip.text = element_blank(),
                    title = element_text(size = 9)) + 
              labs(x = NULL)+ylim(c(0,0.050)),
            rmats_pi_ab_event_DS_box+ylim(c(0,0.050)),
            ncol = 2, widths =c(1,3), align = "hv"),
  ggarrange(rmats_pi_th_box + 
              facet_grid(~1) +  
              ggtitle("Thorax") +
              theme(strip.background = element_blank(), 
                    strip.text = element_blank(),
                    title = element_text(size = 9)) + 
              labs(x = NULL)+ylim(c(0,0.050)),
            rmats_pi_th_event_DS_box+ylim(c(0,0.050)),
            ncol = 2, widths =c(1,3), align = "hv"),
  ncol = 1, nrow = 3, heights =  c(1.25, 0.5, 0.5))

ggsave(file = "Figures/Fig4BCDEF_v2.pdf", height = 10, width = 10)

```

```{r} 
#### Inclusion form length == ORF ####

rmats_ab %>%  mutate(ORF = ((IncFormLen-SkipFormLen) %% 3 ==0), 
                     SigEvent = (FDR<0.05 & abs(IncLevelDifference) >0.05)) %>% 
  group_by(event) %>% 
  summarize(n_events = n(), 
            n_sig_events = sum(SigEvent), 
            n_ORF = sum(ORF), 
            n_sig_ORF = sum((ORF + SigEvent == 2))) %>% 
  mutate(percent_ORF = n_ORF/n_events, 
         percent_sig_ORF = n_sig_ORF/n_sig_events) %>% knitr::kable()

rmats_th %>%  mutate(ORF = ((IncFormLen-SkipFormLen) %% 3 ==0), 
                     SigEvent = (FDR<0.05 & abs(IncLevelDifference) >0.05)) %>% 
  group_by(event) %>% 
  summarize(n_events = n(), 
            n_sig_events = sum(SigEvent), 
            n_ORF = sum(ORF), 
            n_sig_ORF = sum((ORF + SigEvent == 2))) %>% 
  mutate(percent_ORF = n_ORF/n_events, 
         percent_sig_ORF = n_sig_ORF/n_sig_events)%>% knitr::kable()


 rbind(rmats_ab, rmats_th) %>% write_tsv("Data_out/rmats_results_filtered.tsv")
```
