# Supplementary material for: Alternative splicing in seasonal plasticity and the potential for adaptation to environmental change
Source: Nat Commun. 2022 Feb 8;13:755. doi: 10.1038/s41467-022-28306-8 (PMC8825856; doi:10.1038/s41467-022-28306-8)
Supplement: Supplementary file 10 — Source Data [file 41467_2022_28306_MOESM10_ESM.zip › SourceData_B_anynana_AS/Data_in/edgeR_DS_family_logFC_thorax.tsv]

GeneID	ExonID	minFDR	nsig	rangeFC
gene-LOC112042788	gene-LOC112042788_10	0.999914902110211	0	0.1846793043688697
gene-LOC112042788	gene-LOC112042788_11	0.999914902110211	0	0.4904721850247977
gene-LOC112042788	gene-LOC112042788_2	0.999914902110211	0	0.2835854436259053
gene-LOC112042788	gene-LOC112042788_3	0.999914902110211	0	0.3176884134558513
gene-LOC112042788	gene-LOC112042788_4	0.999914902110211	0	0.4164531149550612
gene-LOC112042788	gene-LOC112042788_5	0.999914902110211	0	0.3424393772337897
gene-LOC112042788	gene-LOC112042788_6	0.999914902110211	0	0.2971923448349765
gene-LOC112042788	gene-LOC112042788_7	0.999914902110211	0	0.3255360195921799
gene-LOC112042788	gene-LOC112042788_8	0.999914902110211	0	0.35047748503197695
gene-LOC112042788	gene-LOC112042788_9	0.999914902110211	0	0.20885906619064798
gene-LOC112042790	gene-LOC112042790_66	0.999914902110211	0	0.4171384499996744
gene-LOC112042790	gene-LOC112042790_67	0.999914902110211	0	0.28688876478444936
gene-LOC112042790	gene-LOC112042790_68	0.999914902110211	0	0.3940778104013827
gene-LOC112042790	gene-LOC112042790_69	0.999914902110211	0	0.4814135254546752
gene-LOC112042790	gene-LOC112042790_70	0.999914902110211	0	0.39013005575483906
gene-LOC112042790	gene-LOC112042790_71	0.999914902110211	0	0.47116629549102296
gene-LOC112042790	gene-LOC112042790_72	0.999914902110211	0	0.3233409366359865
gene-LOC112042790	gene-LOC112042790_73	0.999914902110211	0	0.5234004008330233
gene-LOC112042790	gene-LOC112042790_74	0.999914902110211	0	0.7453090166602196
gene-LOC112042790	gene-LOC112042790_75	0.999914902110211	0	0.40592607640350314
gene-LOC112042790	gene-LOC112042790_76	0.999914902110211	0	0.43308885329714286
gene-LOC112042790	gene-LOC112042790_77	0.999914902110211	0	0.4207416816640937
gene-LOC112042790	gene-LOC112042790_78	0.999914902110211	0	0.2884253990135512
gene-LOC112042790	gene-LOC112042790_79	0.999914902110211	0	0.28688876478444936
gene-LOC112042792	gene-LOC112042792_101	0.999914902110211	0	0.33014370859033804
gene-LOC112042792	gene-LOC112042792_102	0.999914902110211	0	0.6014516005052117
gene-LOC112042792	gene-LOC112042792_103	0.999914902110211	0	0.49550260282099057
gene-LOC112042792	gene-LOC112042792_104	0.999914902110211	0	0.6191985955191939
gene-LOC112042792	gene-LOC112042792_105	0.999914902110211	0	0.4239398151353466
gene-LOC112042792	gene-LOC112042792_106	0.999914902110211	0	0.2730493306805437
gene-LOC112042792	gene-LOC112042792_107	0.999914902110211	0	0.4209958806112235
gene-LOC112042792	gene-LOC112042792_113	0.999914902110211	0	0.2730490912450305
gene-LOC112042794	gene-LOC112042794_122	0.999914902110211	0	0.07047580564663034
gene-LOC112042794	gene-LOC112042794_123	0.999914902110211	0	0.117287602567302
gene-LOC112042794	gene-LOC112042794_124	0.999914902110211	0	0.07158258066353172
gene-LOC112042794	gene-LOC112042794_125	0.999914902110211	0	0.32170613992138186
gene-LOC112042798	gene-LOC112042798_192	0.999914902110211	0	0.11074970243643101
gene-LOC112042798	gene-LOC112042798_193	0.999914902110211	0	0.07225334365425962
gene-LOC112042799	gene-LOC112042799_196	0.999914902110211	0	0.23878997208918573
gene-LOC112042799	gene-LOC112042799_197	0.999914902110211	0	0.2915142370706034
gene-LOC112042801	gene-LOC112042801_279	0.999914902110211	0	0.20030362901326093
gene-LOC112042801	gene-LOC112042801_280	0.999914902110211	0	0.8435477935095959
gene-LOC112042801	gene-LOC112042801_281	0.999914902110211	0	0.4475898327986121
gene-LOC112042801	gene-LOC112042801_282	0.999914902110211	0	0.5596405350969222
gene-LOC112042801	gene-LOC112042801_283	0.999914902110211	0	0.6214657472826568
gene-LOC112042801	gene-LOC112042801_284	0.999914902110211	0	0.5320725357988092
gene-LOC112042801	gene-LOC112042801_285	0.999914902110211	0	0.142179380199404
gene-LOC112042801	gene-LOC112042801_286	0.999914902110211	0	0.2724859340039387
gene-LOC112042801	gene-LOC112042801_287	0.999914902110211	0	0.2195506274456216
gene-LOC112042801	gene-LOC112042801_288	0.999914902110211	0	0.230132572905819
gene-LOC112042801	gene-LOC112042801_289	0.999914902110211	0	0.40181362378634766
gene-LOC112042801	gene-LOC112042801_301	0.999914902110211	0	0.40181362378634766
gene-LOC112042803	gene-LOC112042803_308	0.999914902110211	0	0.18338597843781468
gene-LOC112042803	gene-LOC112042803_309	0.999914902110211	0	0.2594150203317902
gene-LOC112042803	gene-LOC112042803_310	0.999914902110211	0	0.4435474192616189
gene-LOC112042803	gene-LOC112042803_311	0.999914902110211	0	0.5848331845297512
gene-LOC112042803	gene-LOC112042803_312	0.3402289729941219	0	0.8473055271927494
gene-LOC112042803	gene-LOC112042803_313	0.9494254747635834	0	0.71312003968215
gene-LOC112042803	gene-LOC112042803_314	0.999914902110211	0	0.37415041961102435
gene-LOC112042803	gene-LOC112042803_315	0.999914902110211	0	0.4674158113526117
gene-LOC112042803	gene-LOC112042803_316	0.22892218494952482	0	0.9532259909281429
gene-LOC112042803	gene-LOC112042803_317	0.999914902110211	0	0.34689106163094774
gene-LOC112042803	gene-LOC112042803_318	0.030977476716100724	1	1.2727104454505032
gene-LOC112042804	gene-LOC112042804_320	0.999914902110211	0	0.5497773177375933
gene-LOC112042804	gene-LOC112042804_321	0.999914902110211	0	0.14828653998425967
gene-LOC112042804	gene-LOC112042804_322	0.999914902110211	0	0.26774988310440495
gene-LOC112042804	gene-LOC112042804_323	0.999914902110211	0	0.5184236981404808
gene-LOC112042804	gene-LOC112042804_324	0.999914902110211	0	0.5275012393060701
gene-LOC112042804	gene-LOC112042804_325	0.999914902110211	0	0.7879065703314136
gene-LOC112042804	gene-LOC112042804_326	0.9333983236269311	0	0.798877312049199
gene-LOC112042806	gene-LOC112042806_328	0.999914902110211	0	0.705726742160647
gene-LOC112042806	gene-LOC112042806_329	0.999914902110211	0	0.9475652863857214
gene-LOC112042806	gene-LOC112042806_330	0.999914902110211	0	0.2875391371203513
gene-LOC112042806	gene-LOC112042806_331	0.999914902110211	0	0.29813034322038945
gene-LOC112042806	gene-LOC112042806_332	0.999914902110211	0	0.25515293801481587
gene-LOC112042806	gene-LOC112042806_333	0.999914902110211	0	0.29597866862723077
gene-LOC112042806	gene-LOC112042806_334	0.999914902110211	0	0.21065308409537398
gene-LOC112042806	gene-LOC112042806_335	0.999914902110211	0	0.5111486216157122
gene-LOC112042806	gene-LOC112042806_336	0.999914902110211	0	0.9254783842593524
gene-LOC112042806	gene-LOC112042806_337	0.999914902110211	0	0.3284787953825834
gene-LOC112042806	gene-LOC112042806_338	0.999914902110211	0	0.8091132855400032
gene-LOC112042806	gene-LOC112042806_350	0.999914902110211	0	0.7718272387990979
gene-LOC112042807	gene-LOC112042807_370	0.999914902110211	0	0.401888662753505
gene-LOC112042807	gene-LOC112042807_371	0.999914902110211	0	0.16458726296710413
gene-LOC112042807	gene-LOC112042807_372	0.999914902110211	0	0.4803785151142481
gene-LOC112042807	gene-LOC112042807_373	0.999914902110211	0	0.2944959812070431
gene-LOC112042807	gene-LOC112042807_374	0.999914902110211	0	0.38726603703558027
gene-LOC112042808	gene-LOC112042808_375	0.999914902110211	0	0.2823202524523438
gene-LOC112042808	gene-LOC112042808_376	0.999914902110211	0	0.45937292091718707
gene-LOC112042808	gene-LOC112042808_377	0.8001296311845796	0	0.6736249986041543
gene-LOC112042808	gene-LOC112042808_378	0.999914902110211	0	0.19405986847500944
gene-LOC112042808	gene-LOC112042808_379	0.999914902110211	0	0.5655304151461076
gene-LOC112042809	gene-LOC112042809_380	0.999914902110211	0	0.3104688753777296
gene-LOC112042809	gene-LOC112042809_381	0.999914902110211	0	0.13983908978108683
gene-LOC112042809	gene-LOC112042809_382	0.999914902110211	0	0.5958153632556193
gene-LOC112042809	gene-LOC112042809_385	0.999914902110211	0	0.3104688753777296
gene-LOC112042810	gene-LOC112042810_399	0.999914902110211	0	0.1912939572708945
gene-LOC112042810	gene-LOC112042810_400	0.999914902110211	0	0.7826899476856575
gene-LOC112042810	gene-LOC112042810_401	0.999914902110211	0	0.6980245687420563
gene-LOC112042810	gene-LOC112042810_403	0.999914902110211	0	0.1912939572708945
gene-LOC112042810	gene-LOC112042810_411	0.999914902110211	0	0.1912939572708945
gene-LOC112042810	gene-LOC112042810_414	0.999914902110211	0	0.7514885915105038
gene-LOC112042811	gene-LOC112042811_415	0.999914902110211	0	0.7256065449837177
gene-LOC112042811	gene-LOC112042811_416	0.999914902110211	0	0.17662999914742716
gene-LOC112042811	gene-LOC112042811_417	0.999914902110211	0	0.5545425560173083
gene-LOC112042813	gene-LOC112042813_422	0.999914902110211	0	0.23757000854563604
gene-LOC112042813	gene-LOC112042813_423	0.999914902110211	0	0.24615286620837118
gene-LOC112042813	gene-LOC112042813_424	0.999914902110211	0	0.07990278728711167
gene-LOC112042813	gene-LOC112042813_425	0.999914902110211	0	0.6693104830993626
gene-LOC112042815	gene-LOC112042815_440	0.999914902110211	0	0.6449605147977611
gene-LOC112042815	gene-LOC112042815_441	0.999914902110211	0	0.2823143104682906
gene-LOC112042815	gene-LOC112042815_443	0.999914902110211	0	0.25075686937996
gene-LOC112042817	gene-LOC112042817_448	0.999914902110211	0	0.32811750210244917
gene-LOC112042817	gene-LOC112042817_449	0.999914902110211	0	0.24940919576578222
gene-LOC112042817	gene-LOC112042817_450	0.999914902110211	0	0.351907877661219
gene-LOC112042817	gene-LOC112042817_451	0.999914902110211	0	0.3186814523524406
gene-LOC112042817	gene-LOC112042817_452	0.999914902110211	0	0.4455517491031884
gene-LOC112042817	gene-LOC112042817_453	0.999914902110211	0	0.3733505961335597
gene-LOC112042817	gene-LOC112042817_454	0.999914902110211	0	0.4799162485471742
gene-LOC112042817	gene-LOC112042817_455	0.999914902110211	0	0.3413663415603887
gene-LOC112042826	gene-LOC112042826_503	1.3687815600056291e-6	4	2.214090621635215
gene-LOC112042826	gene-LOC112042826_504	0.999914902110211	0	0.08877839752922334
gene-LOC112042826	gene-LOC112042826_505	0.999914902110211	0	0.061553867341732627
gene-LOC112042829	gene-LOC112042829_511	0.999914902110211	0	0.3271502276535605
gene-LOC112042829	gene-LOC112042829_512	0.999914902110211	0	0.40633501409315187
gene-LOC112042829	gene-LOC112042829_513	0.999914902110211	0	0.4398999437713469
gene-LOC112042829	gene-LOC112042829_514	0.999914902110211	0	0.3866140413845649
gene-LOC112042829	gene-LOC112042829_515	0.999914902110211	0	0.4934134460616777
gene-LOC112042831	gene-LOC112042831_519	0.999914902110211	0	0.21423761710873457
gene-LOC112042831	gene-LOC112042831_520	0.999914902110211	0	0.15685588634965525
gene-LOC112042831	gene-LOC112042831_521	0.999914902110211	0	0.31824119964949915
gene-LOC112042839	gene-LOC112042839_540	0.999914902110211	0	0.19897253530590042
gene-LOC112042839	gene-LOC112042839_541	0.999914902110211	0	0.23470737300625988
gene-LOC112042839	gene-LOC112042839_542	0.32544280296451256	0	0.7818404469671272
gene-LOC112042839	gene-LOC112042839_543	0.999914902110211	0	0.6687570884622298
gene-LOC112042839	gene-LOC112042839_544	0.5368636892447951	0	0.8715972432444508
gene-LOC112042839	gene-LOC112042839_545	0.5244126104277335	0	0.849138632715646
gene-LOC112042839	gene-LOC112042839_553	0.38542863708685066	0	1.0338971459099229
gene-LOC112042840	gene-LOC112042840_565	0.999914902110211	0	0.655215264682968
gene-LOC112042840	gene-LOC112042840_566	0.999914902110211	0	0.24285772703424868
gene-LOC112042840	gene-LOC112042840_567	0.999914902110211	0	0.17933117597604564
gene-LOC112042840	gene-LOC112042840_568	0.999914902110211	0	0.1435712767263828
gene-LOC112042840	gene-LOC112042840_569	0.999914902110211	0	0.20985857069536362
gene-LOC112042840	gene-LOC112042840_570	0.999914902110211	0	0.28306424236200567
gene-LOC112042843	gene-LOC112042843_575	0.999914902110211	0	0.8581547928771558
gene-LOC112042843	gene-LOC112042843_576	0.999914902110211	0	0.3887769535604093
gene-LOC112042843	gene-LOC112042843_577	0.999914902110211	0	0.2874235277493007
gene-LOC112042843	gene-LOC112042843_578	0.999914902110211	0	0.1264925456567214
gene-LOC112042843	gene-LOC112042843_579	0.999914902110211	0	0.1286186910258147
gene-LOC112042843	gene-LOC112042843_580	0.999914902110211	0	0.2378056762978069
gene-LOC112042844	gene-LOC112042844_581	0.4813266765823722	0	1.124037659446441
gene-LOC112042844	gene-LOC112042844_582	0.999914902110211	0	0.36629717739182244
gene-LOC112042844	gene-LOC112042844_583	0.999914902110211	0	0.20084151858104882
gene-LOC112042844	gene-LOC112042844_584	0.999914902110211	0	0.3106165412943689
gene-LOC112042844	gene-LOC112042844_585	0.999914902110211	0	0.453169637508382
gene-LOC112042844	gene-LOC112042844_586	0.999914902110211	0	0.2991117111174759
gene-LOC112042844	gene-LOC112042844_587	0.999914902110211	0	0.24955161910188656
gene-LOC112042844	gene-LOC112042844_589	0.999914902110211	0	0.2561786183709778
gene-LOC112042846	gene-LOC112042846_591	0.999914902110211	0	0.03849753312300308
gene-LOC112042846	gene-LOC112042846_592	0.999914902110211	0	0.3397014010094779
gene-LOC112042847	gene-LOC112042847_593	0.999914902110211	0	0.30235370538904416
gene-LOC112042847	gene-LOC112042847_594	0.999914902110211	0	0.1908796080046642
gene-LOC112042847	gene-LOC112042847_595	0.999914902110211	0	0.2816773794671139
gene-LOC112042847	gene-LOC112042847_596	0.999914902110211	0	0.5662519616800976
gene-LOC112042847	gene-LOC112042847_598	0.999914902110211	0	0.2816773794671139
gene-LOC112042849	gene-LOC112042849_606	0.999914902110211	0	0.14539157952086956
gene-LOC112042849	gene-LOC112042849_607	0.999914902110211	0	0.8787831470957972
gene-LOC112042850	gene-LOC112042850_609	0.999914902110211	0	0.36556710114767366
gene-LOC112042850	gene-LOC112042850_610	0.999914902110211	0	0.16655982954764262
gene-LOC112042851	gene-LOC112042851_611	0.999914902110211	0	0.07408564618351665
gene-LOC112042851	gene-LOC112042851_612	0.999914902110211	0	0.17180252528816897
gene-LOC112042852	gene-LOC112042852_618	0.999914902110211	0	0.31249020046228093
gene-LOC112042852	gene-LOC112042852_619	0.999914902110211	0	0.09945435312220763
gene-LOC112042853	gene-LOC112042853_621	0.036769729987373385	1	0.9139384532023156
gene-LOC112042853	gene-LOC112042853_622	0.5405783411020052	0	0.6319279928524981
gene-LOC112042853	gene-LOC112042853_623	0.999914902110211	0	0.3718081649280496
gene-LOC112042853	gene-LOC112042853_624	0.999914902110211	0	0.40367536586618247
gene-LOC112042853	gene-LOC112042853_625	0.999914902110211	0	0.5852079098902401
gene-LOC112042853	gene-LOC112042853_626	0.999914902110211	0	0.2850577502835234
gene-LOC112042853	gene-LOC112042853_627	0.999914902110211	0	0.17841326717022277
gene-LOC112042853	gene-LOC112042853_628	0.999914902110211	0	0.314547365420049
gene-LOC112042853	gene-LOC112042853_629	0.999914902110211	0	0.5378918667130117
gene-LOC112042853	gene-LOC112042853_630	0.999914902110211	0	0.5427926870496469
gene-LOC112042854	gene-LOC112042854_677	0.999914902110211	0	0.4867246568174659
gene-LOC112042854	gene-LOC112042854_678	0.999914902110211	0	0.49477860322632417
gene-LOC112042854	gene-LOC112042854_679	0.999914902110211	0	0.6253917915101956
gene-LOC112042854	gene-LOC112042854_680	0.8508855690778964	0	0.8303884729318893
gene-LOC112042854	gene-LOC112042854_682	0.999914902110211	0	0.6671503258556815
gene-LOC112042854	gene-LOC112042854_683	0.999914902110211	0	0.6539108554935122
gene-LOC112042854	gene-LOC112042854_685	0.999914902110211	0	0.3701438703525257
gene-LOC112042854	gene-LOC112042854_686	0.999914902110211	0	0.7037376145731118
gene-LOC112042854	gene-LOC112042854_690	0.999914902110211	0	0.539915992374131
gene-LOC112042854	gene-LOC112042854_691	0.999914902110211	0	0.1811101205118204
gene-LOC112042856	gene-LOC112042856_819	0.999914902110211	0	0.6903716745410238
gene-LOC112042856	gene-LOC112042856_820	0.999914902110211	0	0.353848179320571
gene-LOC112042856	gene-LOC112042856_821	0.999914902110211	0	0.2568391650431696
gene-LOC112042856	gene-LOC112042856_822	0.999914902110211	0	0.23620105655102774
gene-LOC112042856	gene-LOC112042856_823	1.956250122857786e-9	7	2.199086682598386
gene-LOC112042856	gene-LOC112042856_824	0.999914902110211	0	0.18308190329840945
gene-LOC112042856	gene-LOC112042856_825	0.999914902110211	0	0.15626301905188095
gene-LOC112042856	gene-LOC112042856_826	0.999914902110211	0	0.1993267057312788
gene-LOC112042856	gene-LOC112042856_827	0.999914902110211	0	0.2920993156811651
gene-LOC112042856	gene-LOC112042856_828	0.999914902110211	0	0.862422964857628
gene-LOC112042856	gene-LOC112042856_838	0.999914902110211	0	0.8620573226063337
gene-LOC112042856	gene-LOC112042856_839	0.999914902110211	0	0.37791407086534257
gene-LOC112042856	gene-LOC112042856_846	0.999914902110211	0	0.15852116511009923
gene-LOC112042856	gene-LOC112042856_849	0.999914902110211	0	0.4918775490862286
gene-LOC112042856	gene-LOC112042856_850	0.999914902110211	0	0.6903716745410238
gene-LOC112042856	gene-LOC112042856_860	0.999914902110211	0	0.6903716745410238
gene-LOC112042856	gene-LOC112042856_869	0.999914902110211	0	0.6903716745008044
gene-LOC112042856	gene-LOC112042856_878	0.36177342846858507	0	1.016417827528195
gene-LOC112042857	gene-LOC112042857_886	0.017879170167346022	2	1.4799714376109767
gene-LOC112042857	gene-LOC112042857_887	0.999914902110211	0	0.3774018329918008
gene-LOC112042857	gene-LOC112042857_888	0.999914902110211	0	0.2421892995520647
gene-LOC112042857	gene-LOC112042857_889	0.999914902110211	0	0.39236105816013644
gene-LOC112042857	gene-LOC112042857_890	0.999914902110211	0	0.3550555180823602
gene-LOC112042857	gene-LOC112042857_891	0.999914902110211	0	0.10659353265106652
gene-LOC112042858	gene-LOC112042858_892	0.999914902110211	0	0.316735625313469
gene-LOC112042858	gene-LOC112042858_893	0.999914902110211	0	0.4965922555382498
gene-LOC112042858	gene-LOC112042858_895	0.999914902110211	0	0.5467019397499726
gene-LOC112042858	gene-LOC112042858_896	0.999914902110211	0	0.4675373996417447
gene-LOC112042858	gene-LOC112042858_897	0.999914902110211	0	0.509565377593904
gene-LOC112042858	gene-LOC112042858_898	0.999914902110211	0	0.35562377214474417
gene-LOC112042858	gene-LOC112042858_899	0.999914902110211	0	0.5597353366033238
gene-LOC112042858	gene-LOC112042858_902	0.999914902110211	0	0.36129122852338114
gene-LOC112042858	gene-LOC112042858_912	0.6756270474245579	0	0.8637459997218704
gene-LOC112042858	gene-LOC112042858_913	0.999914902110211	0	0.316735625313469
gene-LOC112042859	gene-LOC112042859_972	0.999914902110211	0	0.21212298409471236
gene-LOC112042859	gene-LOC112042859_973	0.999914902110211	0	0.20981996530441197
gene-LOC112042859	gene-LOC112042859_974	0.999914902110211	0	0.23517985239656006
gene-LOC112042859	gene-LOC112042859_975	0.999914902110211	0	0.261719065615714
gene-LOC112042859	gene-LOC112042859_976	0.999914902110211	0	0.2999539960348132
gene-LOC112042859	gene-LOC112042859_977	0.999914902110211	0	0.31398797593090855
gene-LOC112042859	gene-LOC112042859_978	0.999914902110211	0	0.25944509401894683
gene-LOC112042859	gene-LOC112042859_979	0.999914902110211	0	0.2465768821530645
gene-LOC112042859	gene-LOC112042859_980	0.999914902110211	0	0.3097649409626033
gene-LOC112042859	gene-LOC112042859_981	0.002468517689115763	5	1.8129187790074006
gene-LOC112042859	gene-LOC112042859_982	0.999914902110211	0	0.21212298409471236
gene-LOC112042859	gene-LOC112042859_991	0.07227507526341888	0	1.3944378099761234
gene-LOC112042866	gene-LOC112042866_1065	0.999914902110211	0	0.3720655023213615
gene-LOC112042866	gene-LOC112042866_1066	0.999914902110211	0	0.17133306541811955
gene-LOC112042866	gene-LOC112042866_1067	0.999914902110211	0	0.3729892907271779
gene-LOC112042866	gene-LOC112042866_1068	0.999914902110211	0	0.45414756907435816
gene-LOC112042867	gene-LOC112042867_1069	0.999914902110211	0	0.4881437080277813
gene-LOC112042867	gene-LOC112042867_1070	0.999914902110211	0	0.41867723956815794
gene-LOC112042867	gene-LOC112042867_1071	0.999914902110211	0	0.5513128206158502
gene-LOC112042867	gene-LOC112042867_1072	0.999914902110211	0	0.26254870748653936
gene-LOC112042867	gene-LOC112042867_1073	0.999914902110211	0	0.32324738919582785
gene-LOC112042867	gene-LOC112042867_1074	0.999914902110211	0	0.266885302448876
gene-LOC112042867	gene-LOC112042867_1075	0.999914902110211	0	0.661266130773134
gene-LOC112042867	gene-LOC112042867_1076	0.999914902110211	0	0.19618523418889566
gene-LOC112042867	gene-LOC112042867_1077	0.999914902110211	0	0.4699315516685525
gene-LOC112042867	gene-LOC112042867_1078	0.999914902110211	0	0.6653226474714051
gene-LOC112042867	gene-LOC112042867_1079	0.999914902110211	0	0.9029784746053222
gene-LOC112042869	gene-LOC112042869_1084	0.999914902110211	0	0.1739948579563242
gene-LOC112042869	gene-LOC112042869_1085	0.999914902110211	0	0.24951724364297778
gene-LOC112042870	gene-LOC112042870_1090	0.999914902110211	0	0.2137370181717193
gene-LOC112042870	gene-LOC112042870_1091	0.999914902110211	0	0.0480013080881721
gene-LOC112042870	gene-LOC112042870_1092	0.999914902110211	0	0.13417744257335773
gene-LOC112042870	gene-LOC112042870_1093	0.999914902110211	0	0.3561391380918959
gene-LOC112042871	gene-LOC112042871_1098	0.999914902110211	0	0.35144943797116124
gene-LOC112042871	gene-LOC112042871_1099	0.999914902110211	0	0.2821345255367049
gene-LOC112042871	gene-LOC112042871_1100	0.999914902110211	0	0.31671821973628056
gene-LOC112042872	gene-LOC112042872_1101	0.999914902110211	0	0.600008435057438
gene-LOC112042872	gene-LOC112042872_1102	0.999914902110211	0	0.3481310554268289
gene-LOC112042872	gene-LOC112042872_1103	0.999914902110211	0	0.47350116463733816
gene-LOC112042872	gene-LOC112042872_1104	0.999914902110211	0	0.28335616759434856
gene-LOC112042872	gene-LOC112042872_1105	0.999914902110211	0	0.5461580411206066
gene-LOC112042875	gene-LOC112042875_1111	0.999914902110211	0	0.3842112861319995
gene-LOC112042875	gene-LOC112042875_1112	0.999914902110211	0	0.7488895152500641
gene-LOC112042875	gene-LOC112042875_1113	0.999914902110211	0	0.7879728321011115
gene-LOC112042875	gene-LOC112042875_1114	0.999914902110211	0	0.24309043529090513
gene-LOC112042875	gene-LOC112042875_1115	0.999914902110211	0	0.21658860500348887
gene-LOC112042885	gene-LOC112042885_1153	0.999914902110211	0	0.06029965259562342
gene-LOC112042885	gene-LOC112042885_1154	0.999914902110211	0	0.15076446523803444
gene-LOC112042885	gene-LOC112042885_1155	0.999914902110211	0	0.12970031175405694
gene-LOC112042885	gene-LOC112042885_1158	0.999914902110211	0	0.10932216207976174
gene-LOC112042885	gene-LOC112042885_1159	0.999914902110211	0	0.4034250980806018
gene-LOC112042894	gene-LOC112042894_1269	0.999914902110211	0	0.47759347084067993
gene-LOC112042894	gene-LOC112042894_1270	0.999914902110211	0	0.5075368094869734
gene-LOC112042894	gene-LOC112042894_1272	0.999914902110211	0	0.6040797632712014
gene-LOC112042894	gene-LOC112042894_1274	0.999914902110211	0	0.6966764495360875
gene-LOC112042894	gene-LOC112042894_1275	0.8216180354202512	0	1.1843392208475905
gene-LOC112042894	gene-LOC112042894_1276	0.999914902110211	0	0.963003325013946
gene-LOC112042894	gene-LOC112042894_1277	0.999914902110211	0	0.5272361303935096
gene-LOC112042894	gene-LOC112042894_1278	0.999914902110211	0	0.6315328420253481
gene-LOC112042894	gene-LOC112042894_1279	0.999914902110211	0	0.9083176616761746
gene-LOC112042894	gene-LOC112042894_1280	0.999914902110211	0	0.5750322340627356
gene-LOC112042894	gene-LOC112042894_1281	0.999914902110211	0	0.6706725065905985
gene-LOC112042894	gene-LOC112042894_1282	0.999914902110211	0	0.7675480157745458
gene-LOC112042894	gene-LOC112042894_1283	0.999914902110211	0	0.5445399621180149
gene-LOC112042894	gene-LOC112042894_1284	0.999914902110211	0	0.26788908454692706
gene-LOC112042894	gene-LOC112042894_1285	0.999914902110211	0	0.2948807273772678
gene-LOC112042894	gene-LOC112042894_1286	0.999914902110211	0	0.5418412106655355
gene-LOC112042894	gene-LOC112042894_1287	0.999914902110211	0	0.5497762630128227
gene-LOC112042894	gene-LOC112042894_1288	0.999914902110211	0	0.7139945128971155
gene-LOC112042894	gene-LOC112042894_1289	0.999914902110211	0	0.8372602420246036
gene-LOC112042894	gene-LOC112042894_1290	0.999914902110211	0	0.6575986814050054
gene-LOC112042894	gene-LOC112042894_1291	0.999914902110211	0	0.524055039351981
gene-LOC112042894	gene-LOC112042894_1292	0.999914902110211	0	0.3884003049678304
gene-LOC112042894	gene-LOC112042894_1293	0.999914902110211	0	0.3253808841014578
gene-LOC112042894	gene-LOC112042894_1294	0.999914902110211	0	0.7101021601579101
gene-LOC112042894	gene-LOC112042894_1295	0.999914902110211	0	0.7318825310562227
gene-LOC112042894	gene-LOC112042894_1297	0.999914902110211	0	0.4078993186294788
gene-LOC112042894	gene-LOC112042894_1298	0.999914902110211	0	0.4424212770037492
gene-LOC112042894	gene-LOC112042894_1299	0.999914902110211	0	0.8784927148381536
gene-LOC112042894	gene-LOC112042894_1300	0.999914902110211	0	0.39347645549814203
gene-LOC112042894	gene-LOC112042894_1301	0.999914902110211	0	0.22711089943591745
gene-LOC112042894	gene-LOC112042894_1302	0.999914902110211	0	0.3917364081425898
gene-LOC112042894	gene-LOC112042894_1303	0.999914902110211	0	0.3763478739862647
gene-LOC112042894	gene-LOC112042894_1304	0.999914902110211	0	0.4881450079664056
gene-LOC112042894	gene-LOC112042894_1305	0.999914902110211	0	0.41882661562596724
gene-LOC112042894	gene-LOC112042894_1306	0.999914902110211	0	0.2914542003082987
gene-LOC112042894	gene-LOC112042894_1307	0.999914902110211	0	0.14254798382157752
gene-LOC112042894	gene-LOC112042894_1308	0.999914902110211	0	0.10657792460746673
gene-LOC112042894	gene-LOC112042894_1311	0.999914902110211	0	0.20215316316643595
gene-LOC112042894	gene-LOC112042894_1312	0.999914902110211	0	0.293900272426705
gene-LOC112042894	gene-LOC112042894_1313	0.999914902110211	0	0.44714508293058675
gene-LOC112042894	gene-LOC112042894_1314	0.999914902110211	0	0.3770488038650788
gene-LOC112042894	gene-LOC112042894_1315	0.999914902110211	0	0.23210335301797613
gene-LOC112042894	gene-LOC112042894_1316	0.999914902110211	0	0.34032811854649747
gene-LOC112042894	gene-LOC112042894_1317	0.999914902110211	0	0.2496370066065321
gene-LOC112042894	gene-LOC112042894_1318	0.999914902110211	0	0.20231357734635488
gene-LOC112042894	gene-LOC112042894_1319	0.999914902110211	0	0.2904864504871236
gene-LOC112042894	gene-LOC112042894_1320	0.999914902110211	0	0.5861205793883135
gene-LOC112042894	gene-LOC112042894_1321	0.999914902110211	0	0.45808050751577944
gene-LOC112042894	gene-LOC112042894_1322	0.999914902110211	0	0.5087466450793121
gene-LOC112042894	gene-LOC112042894_1323	0.999914902110211	0	0.29366402963688376
gene-LOC112042894	gene-LOC112042894_1324	0.999914902110211	0	0.33262268844922094
gene-LOC112042894	gene-LOC112042894_1325	0.999914902110211	0	0.379683944699182
gene-LOC112042894	gene-LOC112042894_1326	0.999914902110211	0	0.3069801228268707
gene-LOC112042894	gene-LOC112042894_1327	0.999914902110211	0	0.285187746781868
gene-LOC112042894	gene-LOC112042894_1328	0.999914902110211	0	0.30056944217641934
gene-LOC112042894	gene-LOC112042894_1329	0.999914902110211	0	0.3934622187373895
gene-LOC112042895	gene-LOC112042895_1480	0.999914902110211	0	0.3096220341209701
gene-LOC112042895	gene-LOC112042895_1481	0.999914902110211	0	0.4616341521068472
gene-LOC112042895	gene-LOC112042895_1482	0.999914902110211	0	0.3565260654062259
gene-LOC112042895	gene-LOC112042895_1483	0.999914902110211	0	0.9845670199107461
gene-LOC112042895	gene-LOC112042895_1485	0.999914902110211	0	0.5503930637102972
gene-LOC112042895	gene-LOC112042895_1492	0.999914902110211	0	0.3593731895235077
gene-LOC112042895	gene-LOC112042895_1494	0.999914902110211	0	0.5059250843748142
gene-LOC112042895	gene-LOC112042895_1500	0.999914902110211	0	0.6980259405850928
gene-LOC112042895	gene-LOC112042895_1505	0.999914902110211	0	0.45923953920928984
gene-LOC112042895	gene-LOC112042895_1526	0.999914902110211	0	0.4560401736237445
gene-LOC112042895	gene-LOC112042895_1748	0.999914902110211	0	0.2502714351291786
gene-LOC112042896	gene-LOC112042896_1839	0.999914902110211	0	0.04456517765756196
gene-LOC112042896	gene-LOC112042896_1840	0.999914902110211	0	0.18483399176074933
gene-LOC112042896	gene-LOC112042896_1841	0.999914902110211	0	0.11337600746218346
gene-LOC112042897	gene-LOC112042897_1842	0.999914902110211	0	0.2300448086230702
gene-LOC112042897	gene-LOC112042897_1843	0.999914902110211	0	0.36274443592196715
gene-LOC112042897	gene-LOC112042897_1844	0.999914902110211	0	0.2188333995134082
gene-LOC112042897	gene-LOC112042897_1845	0.999914902110211	0	0.7542402484859103
gene-LOC112042897	gene-LOC112042897_1846	0.999914902110211	0	0.628133462682678
gene-LOC112042897	gene-LOC112042897_1847	0.999914902110211	0	0.7056169663895044
gene-LOC112042897	gene-LOC112042897_1848	0.999914902110211	0	0.8810348103482868
gene-LOC112042897	gene-LOC112042897_1849	0.999914902110211	0	0.5946165112505257
gene-LOC112042897	gene-LOC112042897_1850	0.999914902110211	0	0.6955469946084971
gene-LOC112042897	gene-LOC112042897_1851	0.999914902110211	0	0.3418597926922402
gene-LOC112042897	gene-LOC112042897_1852	0.999914902110211	0	0.4272309566959178
gene-LOC112042897	gene-LOC112042897_1853	0.999914902110211	0	0.2999083545084149
gene-LOC112042897	gene-LOC112042897_1856	0.999914902110211	0	0.20625687718630026
gene-LOC112042897	gene-LOC112042897_1865	0.999914902110211	0	0.2999083545084149
gene-LOC112042899	gene-LOC112042899_1872	0.999914902110211	0	0.845460758924454
gene-LOC112042899	gene-LOC112042899_1873	0.999914902110211	0	0.7839411205865492
gene-LOC112042899	gene-LOC112042899_1874	0.999914902110211	0	0.7658502185650571
gene-LOC112042899	gene-LOC112042899_1875	0.999914902110211	0	0.39452161841277
gene-LOC112042899	gene-LOC112042899_1877	0.999914902110211	0	0.6944391664204925
gene-LOC112042899	gene-LOC112042899_1878	0.999914902110211	0	0.24121639478594403
gene-LOC112042899	gene-LOC112042899_1879	0.7138994450444485	0	0.9283828792836939
gene-LOC112042899	gene-LOC112042899_1880	0.06834864814198018	0	1.2552210387310643
gene-LOC112042900	gene-LOC112042900_1881	0.999914902110211	0	0.2949570725017612
gene-LOC112042900	gene-LOC112042900_1882	0.999914902110211	0	0.2511822814359572
gene-LOC112042900	gene-LOC112042900_1883	0.999914902110211	0	0.19061751282041772
gene-LOC112042900	gene-LOC112042900_1884	0.999914902110211	0	0.3687831143659741
gene-LOC112042900	gene-LOC112042900_1886	0.999914902110211	0	0.5338702384620992
gene-LOC112042900	gene-LOC112042900_1887	0.999914902110211	0	0.5742975253348774
gene-LOC112042900	gene-LOC112042900_1888	0.9265783724845444	0	0.9657867076818158
gene-LOC112042902	gene-LOC112042902_1900	0.999914902110211	0	0.2603066629080937
gene-LOC112042902	gene-LOC112042902_1901	0.999914902110211	0	0.08897617653548551
gene-LOC112042902	gene-LOC112042902_1902	0.999914902110211	0	0.28438979675460274
gene-LOC112042902	gene-LOC112042902_1903	0.999914902110211	0	0.5034085615029369
gene-LOC112042902	gene-LOC112042902_1904	0.999914902110211	0	0.3422777955693883
gene-LOC112042902	gene-LOC112042902_1905	0.999914902110211	0	0.4669449641062231
gene-LOC112042902	gene-LOC112042902_1906	0.999914902110211	0	0.2154627788198438
gene-LOC112042902	gene-LOC112042902_1907	0.999914902110211	0	0.23833311411003333
gene-LOC112042902	gene-LOC112042902_1908	0.999914902110211	0	0.18616556586086563
gene-LOC112042902	gene-LOC112042902_1909	0.999914902110211	0	0.3118128523868551
gene-LOC112042902	gene-LOC112042902_1910	0.999914902110211	0	0.5267379018965048
gene-LOC112042902	gene-LOC112042902_1911	0.999914902110211	0	0.5904181771152599
gene-LOC112042904	gene-LOC112042904_1953	0.999914902110211	0	0.3804309010200777
gene-LOC112042904	gene-LOC112042904_1954	0.999914902110211	0	0.4943012039295738
gene-LOC112042904	gene-LOC112042904_1955	0.999914902110211	0	0.45003527342265137
gene-LOC112042904	gene-LOC112042904_1956	0.999914902110211	0	0.27768683925097637
gene-LOC112042904	gene-LOC112042904_1957	0.999914902110211	0	0.149588827396955
gene-LOC112042905	gene-LOC112042905_1959	0.999914902110211	0	0.6502353653863988
gene-LOC112042905	gene-LOC112042905_1960	0.999914902110211	0	0.09636456655418701
gene-LOC112042907	gene-LOC112042907_1987	0.999914902110211	0	0.5383385839795398
gene-LOC112042907	gene-LOC112042907_1990	0.999914902110211	0	0.6286887047757821
gene-LOC112042907	gene-LOC112042907_1991	0.999914902110211	0	0.6475171101346842
gene-LOC112042907	gene-LOC112042907_1992	0.999914902110211	0	0.6254642539376674
gene-LOC112042907	gene-LOC112042907_1993	0.999914902110211	0	0.6219926961497597
gene-LOC112042907	gene-LOC112042907_1995	0.999914902110211	0	0.3236627517531092
gene-LOC112042907	gene-LOC112042907_1996	0.999914902110211	0	0.6257612639706913
gene-LOC112042907	gene-LOC112042907_1997	0.999914902110211	0	0.7201793800780845
gene-LOC112042907	gene-LOC112042907_1998	0.5877657838664866	0	1.1609651773073253
gene-LOC112042907	gene-LOC112042907_1999	0.999914902110211	0	0.17105115273760152
gene-LOC112042907	gene-LOC112042907_2000	0.999914902110211	0	0.27525100957574544
gene-LOC112042907	gene-LOC112042907_2001	0.999914902110211	0	0.35017194968270715
gene-LOC112042907	gene-LOC112042907_2002	0.999914902110211	0	0.4596203238635219
gene-LOC112042907	gene-LOC112042907_2003	0.999914902110211	0	0.349210483723124
gene-LOC112042907	gene-LOC112042907_2004	0.999914902110211	0	0.3602555092114672
gene-LOC112042907	gene-LOC112042907_2005	0.2388886215482216	0	0.8689391625680001
gene-LOC112042907	gene-LOC112042907_2047	0.999914902110211	0	0.21038256345942052
gene-LOC112042907	gene-LOC112042907_2048	0.999914902110211	0	0.5149898750657966
gene-LOC112042909	gene-LOC112042909_2052	0.16382411406181055	0	1.0133216741442226
gene-LOC112042909	gene-LOC112042909_2053	0.999914902110211	0	0.48737307159236565
gene-LOC112042909	gene-LOC112042909_2054	0.999914902110211	0	0.5049719406828608
gene-LOC112042909	gene-LOC112042909_2055	0.999914902110211	0	0.4669734927352005
gene-LOC112042909	gene-LOC112042909_2056	0.999914902110211	0	0.4369761277209987
gene-LOC112042909	gene-LOC112042909_2057	0.0016659077825075326	5	1.4313246962714192
gene-LOC112042912	gene-LOC112042912_2102	0.999914902110211	0	0.23618846164068152
gene-LOC112042912	gene-LOC112042912_2103	0.999914902110211	0	0.09429411110840392
gene-LOC112042912	gene-LOC112042912_2104	0.999914902110211	0	0.254256964655565
gene-LOC112042913	gene-LOC112042913_2108	0.999914902110211	0	0.6416063942093526
gene-LOC112042913	gene-LOC112042913_2109	0.999914902110211	0	0.22343169953041908
gene-LOC112042913	gene-LOC112042913_2110	0.999914902110211	0	0.06644846537898008
gene-LOC112042916	gene-LOC112042916_2126	0.999914902110211	0	0.37077673620199203
gene-LOC112042916	gene-LOC112042916_2127	0.999914902110211	0	0.38109176030272707
gene-LOC112042916	gene-LOC112042916_2128	0.999914902110211	0	0.15111906766470007
gene-LOC112042916	gene-LOC112042916_2129	0.999914902110211	0	0.5283481164788055
gene-LOC112042916	gene-LOC112042916_2130	0.999914902110211	0	0.4298265502392997
gene-LOC112042916	gene-LOC112042916_2131	0.999914902110211	0	0.6429840954154464
gene-LOC112042916	gene-LOC112042916_2132	0.999914902110211	0	0.6247554865755411
gene-LOC112042919	gene-LOC112042919_2139	0.999914902110211	0	0.4608113685614166
gene-LOC112042919	gene-LOC112042919_2140	0.999914902110211	0	0.3830154369744898
gene-LOC112042919	gene-LOC112042919_2141	0.999914902110211	0	0.26073946117215296
gene-LOC112042919	gene-LOC112042919_2142	0.999914902110211	0	0.45769617898503867
gene-LOC112042919	gene-LOC112042919_2143	0.999914902110211	0	0.38845800118566753
gene-LOC112042919	gene-LOC112042919_2148	0.999914902110211	0	0.3353778518024457
gene-LOC112042919	gene-LOC112042919_2149	0.999914902110211	0	0.35314472610636916
gene-LOC112042919	gene-LOC112042919_2150	0.999914902110211	0	0.3070852310210972
gene-LOC112042919	gene-LOC112042919_2151	0.999914902110211	0	0.4979147818710876
gene-LOC112042919	gene-LOC112042919_2152	0.999914902110211	0	0.31960073088235497
gene-LOC112042919	gene-LOC112042919_2153	0.999914902110211	0	0.3262427250039437
gene-LOC112042919	gene-LOC112042919_2154	0.999914902110211	0	0.7144718380448047
gene-LOC112042919	gene-LOC112042919_2159	0.999914902110211	0	0.520927861470005
gene-LOC112042919	gene-LOC112042919_2160	0.999914902110211	0	0.32560500889466315
gene-LOC112042919	gene-LOC112042919_2161	0.999914902110211	0	0.14763156143973077
gene-LOC112042919	gene-LOC112042919_2180	0.999914902110211	0	0.6814664928405243
gene-LOC112042919	gene-LOC112042919_2192	0.999914902110211	0	0.26073946117215296
gene-LOC112042921	gene-LOC112042921_2333	0.999914902110211	0	0.056861480297996536
gene-LOC112042921	gene-LOC112042921_2334	0.999914902110211	0	0.16462255001597192
gene-LOC112042921	gene-LOC112042921_2335	0.999914902110211	0	0.3002461028811849
gene-LOC112042923	gene-LOC112042923_2361	0.999914902110211	0	0.4882440629041281
gene-LOC112042923	gene-LOC112042923_2367	0.999914902110211	0	0.464624304697919
gene-LOC112042924	gene-LOC112042924_2369	0.999914902110211	0	0.27873066162426596
gene-LOC112042924	gene-LOC112042924_2370	0.999914902110211	0	0.2377866958951742
gene-LOC112042925	gene-LOC112042925_2371	0.999914902110211	0	0.09588767296751577
gene-LOC112042925	gene-LOC112042925_2372	0.999914902110211	0	0.2965097172354847
gene-LOC112042926	gene-LOC112042926_2374	0.999914902110211	0	0.44865783421429484
gene-LOC112042926	gene-LOC112042926_2375	0.999914902110211	0	0.46063228694613656
gene-LOC112042926	gene-LOC112042926_2376	0.999914902110211	0	0.018040342072097787
gene-LOC112042926	gene-LOC112042926_2377	0.999914902110211	0	0.596752357367019
gene-LOC112042926	gene-LOC112042926_2378	0.029568182189555085	1	1.0560428015511167
gene-LOC112042928	gene-LOC112042928_2388	0.999914902110211	0	0.11268754896276079
gene-LOC112042928	gene-LOC112042928_2389	0.999914902110211	0	0.5762030131522957
gene-LOC112042928	gene-LOC112042928_2390	0.999914902110211	0	0.4430571418171638
gene-LOC112042928	gene-LOC112042928_2391	0.999914902110211	0	0.41089314309502534
gene-LOC112042928	gene-LOC112042928_2392	0.999914902110211	0	0.17600269840547877
gene-LOC112042928	gene-LOC112042928_2396	0.999914902110211	0	0.44305296563880514
gene-LOC112042929	gene-LOC112042929_2402	0.999914902110211	0	0.5246281121783243
gene-LOC112042929	gene-LOC112042929_2403	0.999914902110211	0	0.49668997620928224
gene-LOC112042929	gene-LOC112042929_2405	0.999914902110211	0	0.34093493054782087
gene-LOC112042929	gene-LOC112042929_2406	0.999914902110211	0	0.4198779179934098
gene-LOC112042929	gene-LOC112042929_2409	0.999914902110211	0	0.3132466531667726
gene-LOC112042929	gene-LOC112042929_2410	0.999914902110211	0	0.26039306338402923
gene-LOC112042930	gene-LOC112042930_2425	0.999914902110211	0	0.22661308336118147
gene-LOC112042930	gene-LOC112042930_2426	0.999914902110211	0	0.16953518414749258
gene-LOC112042930	gene-LOC112042930_2427	0.999914902110211	0	0.5013693394962457
gene-LOC112042930	gene-LOC112042930_2428	0.999914902110211	0	0.3371296978328058
gene-LOC112042930	gene-LOC112042930_2429	0.999914902110211	0	0.2127707015062973
gene-LOC112042930	gene-LOC112042930_2430	0.999914902110211	0	0.1336798038786523
gene-LOC112042930	gene-LOC112042930_2431	0.999914902110211	0	0.2760758425609877
gene-LOC112042930	gene-LOC112042930_2432	0.999914902110211	0	0.2990246527683027
gene-LOC112042930	gene-LOC112042930_2433	0.7879945468748153	0	0.6145150738416483
gene-LOC112042930	gene-LOC112042930_2434	0.999914902110211	0	0.3325725865349104
gene-LOC112042930	gene-LOC112042930_2435	0.999914902110211	0	0.16146668627343885
gene-LOC112042930	gene-LOC112042930_2436	0.999914902110211	0	0.23170119690607904
gene-LOC112042930	gene-LOC112042930_2450	0.999914902110211	0	0.5243923215123241
gene-LOC112042930	gene-LOC112042930_2463	0.13118359818660827	0	0.8656213683204568
gene-LOC112042933	gene-LOC112042933_2486	0.999914902110211	0	0.19122646755765427
gene-LOC112042933	gene-LOC112042933_2487	0.999914902110211	0	0.13298475338658822
gene-LOC112042933	gene-LOC112042933_2488	0.999914902110211	0	0.3023434122264401
gene-LOC112042933	gene-LOC112042933_2489	0.999914902110211	0	0.1791637913410966
gene-LOC112042933	gene-LOC112042933_2490	0.999914902110211	0	0.5473729089764765
gene-LOC112042934	gene-LOC112042934_2491	0.999914902110211	0	0.45285619788403064
gene-LOC112042934	gene-LOC112042934_2492	0.999914902110211	0	0.4607267885506791
gene-LOC112042935	gene-LOC112042935_2493	0.999914902110211	0	0.3401614533128212
gene-LOC112042935	gene-LOC112042935_2494	0.999914902110211	0	0.7416634930542223
gene-LOC112042935	gene-LOC112042935_2495	0.999914902110211	0	0.20257412492567717
gene-LOC112042935	gene-LOC112042935_2496	0.999914902110211	0	0.18797362782745353
gene-LOC112042935	gene-LOC112042935_2497	0.999914902110211	0	0.4182510411940248
gene-LOC112042935	gene-LOC112042935_2498	0.999914902110211	0	0.46826799090813864
gene-LOC112042935	gene-LOC112042935_2499	0.999914902110211	0	0.1531879782881811
gene-LOC112042935	gene-LOC112042935_2500	0.999914902110211	0	0.2512997929655931
gene-LOC112042935	gene-LOC112042935_2501	0.999914902110211	0	0.3703622735817902
gene-LOC112042935	gene-LOC112042935_2502	0.999914902110211	0	0.34773984758845256
gene-LOC112042935	gene-LOC112042935_2503	0.999914902110211	0	0.19533943766014072
gene-LOC112042935	gene-LOC112042935_2504	0.999914902110211	0	0.41161913615322465
gene-LOC112042935	gene-LOC112042935_2505	0.999914902110211	0	0.2742709812399431
gene-LOC112042935	gene-LOC112042935_2506	0.999914902110211	0	0.5011891954650407
gene-LOC112042935	gene-LOC112042935_2507	0.46292932316156327	0	1.1029473177864162
gene-LOC112042935	gene-LOC112042935_2508	6.478891104993736e-13	6	2.1717717985832543
gene-LOC112042935	gene-LOC112042935_2509	0.999914902110211	0	0.3909124702508242
gene-LOC112042935	gene-LOC112042935_2510	0.999914902110211	0	0.358813010377534
gene-LOC112042935	gene-LOC112042935_2511	0.999914902110211	0	0.382641986099979
gene-LOC112042935	gene-LOC112042935_2512	0.999914902110211	0	0.41823071368979203
gene-LOC112042935	gene-LOC112042935_2513	0.999914902110211	0	0.43606233062281774
gene-LOC112042935	gene-LOC112042935_2514	0.999914902110211	0	0.3462097688646093
gene-LOC112042935	gene-LOC112042935_2515	0.999914902110211	0	0.25844454581607934
gene-LOC112042935	gene-LOC112042935_2540	0.999914902110211	0	0.14446186074743306
gene-LOC112042935	gene-LOC112042935_2542	0.999914902110211	0	0.39942486807637323
gene-LOC112042935	gene-LOC112042935_2543	0.999914902110211	0	0.4787097000050746
gene-LOC112042935	gene-LOC112042935_2544	0.999914902110211	0	0.44486629578331893
gene-LOC112042935	gene-LOC112042935_2545	0.999914902110211	0	0.6674342473946089
gene-LOC112042935	gene-LOC112042935_2546	0.999914902110211	0	0.6065266763680759
gene-LOC112042935	gene-LOC112042935_2547	0.999914902110211	0	0.6055552089207366
gene-LOC112042935	gene-LOC112042935_2577	0.999914902110211	0	0.5970397142768649
gene-LOC112042935	gene-LOC112042935_2687	0.999914902110211	0	0.44223590712231875
gene-LOC112042935	gene-LOC112042935_2748	0.999914902110211	0	0.21435541836253513
gene-LOC112042935	gene-LOC112042935_2749	0.999914902110211	0	0.3085523373243877
gene-LOC112042937	gene-LOC112042937_2851	0.999914902110211	0	0.34069156091002917
gene-LOC112042937	gene-LOC112042937_2852	0.999914902110211	0	0.05385649602132059
gene-LOC112042937	gene-LOC112042937_2853	0.999914902110211	0	0.11576421820559712
gene-LOC112042939	gene-LOC112042939_2868	0.999914902110211	0	0.47593436701554115
gene-LOC112042939	gene-LOC112042939_2869	0.999914902110211	0	0.2629395152307339
gene-LOC112042940	gene-LOC112042940_2872	0.999914902110211	0	0.448514217247153
gene-LOC112042940	gene-LOC112042940_2873	0.999914902110211	0	0.6252818574442172
gene-LOC112042940	gene-LOC112042940_2874	0.999914902110211	0	0.5223251115767349
gene-LOC112042940	gene-LOC112042940_2875	0.999914902110211	0	0.8279828756989724
gene-LOC112042940	gene-LOC112042940_2876	0.999914902110211	0	0.2585212899644933
gene-LOC112042940	gene-LOC112042940_2877	0.999914902110211	0	0.35805541698888543
gene-LOC112042940	gene-LOC112042940_2878	0.999914902110211	0	0.45683260174511897
gene-LOC112042940	gene-LOC112042940_2879	0.999914902110211	0	0.714255414611376
gene-LOC112042940	gene-LOC112042940_2881	0.999914902110211	0	0.3629256360549524
gene-LOC112042940	gene-LOC112042940_2883	0.999914902110211	0	0.6672182783780851
gene-LOC112042940	gene-LOC112042940_2884	0.999914902110211	0	0.8023581317869928
gene-LOC112042940	gene-LOC112042940_2885	0.999914902110211	0	0.5550386059992718
gene-LOC112042940	gene-LOC112042940_2900	0.999914902110211	0	0.5550386059992718
gene-LOC112042941	gene-LOC112042941_2901	0.999914902110211	0	0.5026883288474924
gene-LOC112042941	gene-LOC112042941_2902	0.999914902110211	0	0.265768761878058
gene-LOC112042941	gene-LOC112042941_2903	0.999914902110211	0	0.3394923488392543
gene-LOC112042941	gene-LOC112042941_2905	0.999914902110211	0	0.43778583586808484
gene-LOC112042941	gene-LOC112042941_2906	0.999914902110211	0	0.32081248330066003
gene-LOC112042941	gene-LOC112042941_2908	0.999914902110211	0	0.5645924673029681
gene-LOC112042941	gene-LOC112042941_2909	0.999914902110211	0	0.4488042874765812
gene-LOC112042941	gene-LOC112042941_2910	0.999914902110211	0	0.287433449090031
gene-LOC112042951	gene-LOC112042951_2967	0.999914902110211	0	0.36688933629284204
gene-LOC112042951	gene-LOC112042951_2968	0.999914902110211	0	0.18083892779257305
gene-LOC112042951	gene-LOC112042951_2969	0.999914902110211	0	0.7121367229415725
gene-LOC112042951	gene-LOC112042951_2970	0.999914902110211	0	0.34486543840859785
gene-LOC112042951	gene-LOC112042951_2971	0.999914902110211	0	0.4232608868418133
gene-LOC112042951	gene-LOC112042951_2972	0.999914902110211	0	0.3812485676162547
gene-LOC112042956	gene-LOC112042956_2979	0.999914902110211	0	0.33452248640997606
gene-LOC112042956	gene-LOC112042956_2980	0.999914902110211	0	0.5141071939167272
gene-LOC112042959	gene-LOC112042959_3017	0.999914902110211	0	0.5749994082118057
gene-LOC112042959	gene-LOC112042959_3018	0.999914902110211	0	0.2690107422528225
gene-LOC112042959	gene-LOC112042959_3019	0.999914902110211	0	0.3750644213502756
gene-LOC112042959	gene-LOC112042959_3020	0.999914902110211	0	0.37424358462629836
gene-LOC112042959	gene-LOC112042959_3021	0.999914902110211	0	0.2847790653786815
gene-LOC112042959	gene-LOC112042959_3022	0.999914902110211	0	0.44930359987205737
gene-LOC112042959	gene-LOC112042959_3023	0.999914902110211	0	0.5892330686842504
gene-LOC112042960	gene-LOC112042960_3024	0.999914902110211	0	0.4384952160426332
gene-LOC112042960	gene-LOC112042960_3025	0.999914902110211	0	0.19995472248923996
gene-LOC112042960	gene-LOC112042960_3026	0.999914902110211	0	0.17626571196305907
gene-LOC112042960	gene-LOC112042960_3027	0.999914902110211	0	0.16219499412595706
gene-LOC112042965	gene-LOC112042965_3092	0.999914902110211	0	0.41618656602487736
gene-LOC112042965	gene-LOC112042965_3093	0.999914902110211	0	0.5454949261570334
gene-LOC112042965	gene-LOC112042965_3094	0.999914902110211	0	0.30917791945138884
gene-LOC112042965	gene-LOC112042965_3095	0.999914902110211	0	0.053415728411803975
gene-LOC112042965	gene-LOC112042965_3096	0.999914902110211	0	0.08424435584542778
gene-LOC112042971	gene-LOC112042971_3135	0.999914902110211	0	0.22057701972797705
gene-LOC112042971	gene-LOC112042971_3136	0.999914902110211	0	0.5424859782935503
gene-LOC112042972	gene-LOC112042972_3137	0.999914902110211	0	0.2091245179628345
gene-LOC112042972	gene-LOC112042972_3138	0.999914902110211	0	0.13517784046872805
gene-LOC112042972	gene-LOC112042972_3139	0.999914902110211	0	0.18066283899332006
gene-LOC112042976	gene-LOC112042976_3175	0.999914902110211	0	0.5422219261005568
gene-LOC112042976	gene-LOC112042976_3176	0.999914902110211	0	0.7096928190156904
gene-LOC112042976	gene-LOC112042976_3178	0.12830751501563428	0	0.8605187924732824
gene-LOC112042976	gene-LOC112042976_3179	0.620094086629075	0	0.7531900344402711
gene-LOC112042976	gene-LOC112042976_3180	0.999914902110211	0	0.38203974515965644
gene-LOC112042976	gene-LOC112042976_3181	0.999914902110211	0	0.5330793265961615
gene-LOC112042976	gene-LOC112042976_3182	0.999914902110211	0	0.20744098766552455
gene-LOC112042981	gene-LOC112042981_3203	0.999914902110211	0	0.4740309778891634
gene-LOC112042981	gene-LOC112042981_3204	0.999914902110211	0	0.4757570380304532
gene-LOC112042981	gene-LOC112042981_3205	0.999914902110211	0	0.6633108204277667
gene-LOC112042981	gene-LOC112042981_3206	0.999914902110211	0	0.6068421809007445
gene-LOC112042981	gene-LOC112042981_3207	0.999914902110211	0	0.657198984708872
gene-LOC112042981	gene-LOC112042981_3208	0.999914902110211	0	0.4255930419695071
gene-LOC112042981	gene-LOC112042981_3209	0.8775990495189311	0	0.8325296580456021
gene-LOC112042981	gene-LOC112042981_3210	0.999914902110211	0	0.5383673585393556
gene-LOC112042981	gene-LOC112042981_3211	0.6773692113150928	0	0.8218516528675757
gene-LOC112042982	gene-LOC112042982_3212	0.02655689734063659	1	1.0569147697570012
gene-LOC112042982	gene-LOC112042982_3213	0.999914902110211	0	0.45224401151765026
gene-LOC112042982	gene-LOC112042982_3214	0.999914902110211	0	0.40347645292595763
gene-LOC112042982	gene-LOC112042982_3216	0.4305513328067189	0	0.7522093845089923
gene-LOC112042985	gene-LOC112042985_3238	0.999914902110211	0	0.23055989099437468
gene-LOC112042985	gene-LOC112042985_3239	0.999914902110211	0	0.36374263129928064
gene-LOC112042985	gene-LOC112042985_3240	0.999914902110211	0	0.3786717558706103
gene-LOC112042985	gene-LOC112042985_3241	0.999914902110211	0	0.38416841697235604
gene-LOC112042985	gene-LOC112042985_3242	0.999914902110211	0	0.243117087849547
gene-LOC112042985	gene-LOC112042985_3243	0.999914902110211	0	0.28510873109073387
gene-LOC112042985	gene-LOC112042985_3244	0.999914902110211	0	0.12935242150561344
gene-LOC112042985	gene-LOC112042985_3245	0.999914902110211	0	0.23055989099437468
gene-LOC112042985	gene-LOC112042985_3251	0.999914902110211	0	0.190946792244584
gene-LOC112042985	gene-LOC112042985_3256	0.999914902110211	0	0.22976964631348462
gene-LOC112042985	gene-LOC112042985_3264	0.999914902110211	0	0.28471529474002644
gene-LOC112042985	gene-LOC112042985_3279	0.999914902110211	0	0.1564035687542331
gene-LOC112042985	gene-LOC112042985_3280	0.999914902110211	0	0.3162900309395891
gene-LOC112042993	gene-LOC112042993_3324	0.999914902110211	0	0.5952450645687435
gene-LOC112042993	gene-LOC112042993_3325	0.999914902110211	0	0.4398857944858028
gene-LOC112042993	gene-LOC112042993_3326	0.999914902110211	0	0.3312479528146852
gene-LOC112042993	gene-LOC112042993_3327	0.999914902110211	0	0.5458881644427445
gene-LOC112042993	gene-LOC112042993_3328	0.999914902110211	0	0.4564556860208864
gene-LOC112042993	gene-LOC112042993_3329	0.999914902110211	0	0.3410818909244586
gene-LOC112042993	gene-LOC112042993_3330	0.999914902110211	0	0.36230395813821037
gene-LOC112042994	gene-LOC112042994_3332	0.999914902110211	0	0.39252080578617576
gene-LOC112042994	gene-LOC112042994_3333	0.999914902110211	0	0.43057199813635894
gene-LOC112042994	gene-LOC112042994_3334	0.999914902110211	0	0.5530462466252271
gene-LOC112042994	gene-LOC112042994_3335	0.999914902110211	0	0.3212563462021345
gene-LOC112042994	gene-LOC112042994_3336	0.999914902110211	0	0.2969599834197467
gene-LOC112042994	gene-LOC112042994_3337	0.999914902110211	0	0.2668973234792542
gene-LOC112042994	gene-LOC112042994_3338	0.999914902110211	0	0.6774537263421845
gene-LOC112042994	gene-LOC112042994_3339	0.999914902110211	0	0.3509894790431556
gene-LOC112042994	gene-LOC112042994_3340	0.999914902110211	0	0.305879636067683
gene-LOC112042994	gene-LOC112042994_3341	0.999914902110211	0	0.39393857930759335
gene-LOC112042994	gene-LOC112042994_3342	0.999914902110211	0	0.43763967790197267
gene-LOC112042994	gene-LOC112042994_3343	0.999914902110211	0	0.557293517517766
gene-LOC112043003	gene-LOC112043003_3388	0.06274196694347749	0	2.3697144450815193
gene-LOC112043003	gene-LOC112043003_3389	0.999914902110211	0	1.2307498983847474
gene-LOC112043003	gene-LOC112043003_3390	0.999914902110211	0	0.7305089343988298
gene-LOC112043003	gene-LOC112043003_3391	0.999914902110211	0	0.7118086032145294
gene-LOC112043003	gene-LOC112043003_3392	0.999914902110211	0	0.28736955094430705
gene-LOC112043003	gene-LOC112043003_3393	0.999914902110211	0	0.34536851686195913
gene-LOC112043003	gene-LOC112043003_3394	0.999914902110211	0	0.5342598474000084
gene-LOC112043003	gene-LOC112043003_3395	0.28307822829661533	0	1.8285472902322057
gene-LOC112043004	gene-LOC112043004_3408	0.999914902110211	0	0.45128803092636804
gene-LOC112043004	gene-LOC112043004_3411	0.999914902110211	0	0.43045659780235734
gene-LOC112043004	gene-LOC112043004_3412	0.999914902110211	0	0.2727611229408833
gene-LOC112043004	gene-LOC112043004_3413	0.999914902110211	0	0.5040596553599928
gene-LOC112043004	gene-LOC112043004_3414	0.999914902110211	0	0.764168512631664
gene-LOC112043005	gene-LOC112043005_3416	0.999914902110211	0	0.49746613888498903
gene-LOC112043005	gene-LOC112043005_3417	0.999914902110211	0	0.3616761356395425
gene-LOC112043005	gene-LOC112043005_3418	0.999914902110211	0	0.32096700134867795
gene-LOC112043007	gene-LOC112043007_3421	0.999914902110211	0	0.47364648276792476
gene-LOC112043007	gene-LOC112043007_3423	0.7532477729664337	0	1.1506441781847547
gene-LOC112043009	gene-LOC112043009_3441	0.999914902110211	0	0.3131045378349011
gene-LOC112043009	gene-LOC112043009_3442	0.999914902110211	0	0.19090155580298696
gene-LOC112043009	gene-LOC112043009_3443	0.999914902110211	0	0.17118458950687646
gene-LOC112043011	gene-LOC112043011_3453	0.4020309370246789	0	1.1137348819210873
gene-LOC112043011	gene-LOC112043011_3454	0.30246936231960103	0	1.07696649885305
gene-LOC112043011	gene-LOC112043011_3455	0.999914902110211	0	0.7450919452260942
gene-LOC112043011	gene-LOC112043011_3457	0.9131868045920003	0	1.025953584180364
gene-LOC112043011	gene-LOC112043011_3460	0.999914902110211	0	0.5751550146078719
gene-LOC112043011	gene-LOC112043011_3461	0.999914902110211	0	0.22379113291249197
gene-LOC112043011	gene-LOC112043011_3462	0.999914902110211	0	0.21482593140868111
gene-LOC112043011	gene-LOC112043011_3463	0.07400597079747226	0	1.1253131345624006
gene-LOC112043013	gene-LOC112043013_3483	0.999914902110211	0	0.18585693295419325
gene-LOC112043013	gene-LOC112043013_3484	0.999914902110211	0	0.37755004601738396
gene-LOC112043016	gene-LOC112043016_3513	0.999914902110211	0	0.09539602258802926
gene-LOC112043016	gene-LOC112043016_3514	0.999914902110211	0	0.20577047279471827
gene-LOC112043018	gene-LOC112043018_3520	0.999914902110211	0	0.8840690637188535
gene-LOC112043018	gene-LOC112043018_3521	0.999914902110211	0	0.7104079651590176
gene-LOC112043018	gene-LOC112043018_3525	0.999914902110211	0	0.5494278157244104
gene-LOC112043018	gene-LOC112043018_3526	0.999914902110211	0	0.47272960574925804
gene-LOC112043018	gene-LOC112043018_3527	0.999914902110211	0	0.7166108796938051
gene-LOC112043018	gene-LOC112043018_3530	0.999914902110211	0	0.8660560256799128
gene-LOC112043018	gene-LOC112043018_3531	0.999914902110211	0	0.7672522660740659
gene-LOC112043018	gene-LOC112043018_3532	0.999914902110211	0	0.3250354424261497
gene-LOC112043019	gene-LOC112043019_3533	0.999914902110211	0	0.338674062897228
gene-LOC112043019	gene-LOC112043019_3534	0.999914902110211	0	0.19945978069000958
gene-LOC112043019	gene-LOC112043019_3535	0.999914902110211	0	0.2815800530515915
gene-LOC112043019	gene-LOC112043019_3536	0.999914902110211	0	0.17158857724202736
gene-LOC112043019	gene-LOC112043019_3537	0.999914902110211	0	0.17617797520287226
gene-LOC112043019	gene-LOC112043019_3538	0.999914902110211	0	0.16173689046577078
gene-LOC112043019	gene-LOC112043019_3539	0.999914902110211	0	0.16565267694276553
gene-LOC112043019	gene-LOC112043019_3540	0.999914902110211	0	0.21144140682216417
gene-LOC112043019	gene-LOC112043019_3541	0.999914902110211	0	0.3033009688389301
gene-LOC112043019	gene-LOC112043019_3542	0.999914902110211	0	0.224235560359773
gene-LOC112043019	gene-LOC112043019_3543	0.999914902110211	0	0.15676795705329294
gene-LOC112043019	gene-LOC112043019_3544	0.999914902110211	0	0.21488004977293773
gene-LOC112043019	gene-LOC112043019_3545	0.999914902110211	0	0.40024769587338316
gene-LOC112043019	gene-LOC112043019_3546	0.999914902110211	0	0.4560192577481619
gene-LOC112043019	gene-LOC112043019_3547	0.999914902110211	0	0.21071449269169396
gene-LOC112043019	gene-LOC112043019_3548	0.999914902110211	0	0.39908149663883297
gene-LOC112043019	gene-LOC112043019_3549	0.999914902110211	0	0.4604906910523976
gene-LOC112043019	gene-LOC112043019_3562	0.999914902110211	0	0.38660212300686503
gene-LOC112043020	gene-LOC112043020_3567	0.999914902110211	0	0.4526241593081801
gene-LOC112043020	gene-LOC112043020_3568	0.999914902110211	0	0.32069643133579273
gene-LOC112043020	gene-LOC112043020_3569	0.999914902110211	0	0.26068764168173164
gene-LOC112043020	gene-LOC112043020_3570	0.999914902110211	0	0.17549773966857796
gene-LOC112043020	gene-LOC112043020_3571	0.999914902110211	0	0.23958518110678018
gene-LOC112043020	gene-LOC112043020_3572	0.999914902110211	0	0.3042756294369884
gene-LOC112043020	gene-LOC112043020_3573	0.999914902110211	0	0.23296557918004002
gene-LOC112043020	gene-LOC112043020_3574	0.999914902110211	0	0.24207730618137457
gene-LOC112043020	gene-LOC112043020_3575	0.999914902110211	0	0.3748195516741628
gene-LOC112043022	gene-LOC112043022_3579	0.999914902110211	0	0.25724408087357986
gene-LOC112043022	gene-LOC112043022_3580	0.999914902110211	0	0.26995578789989594
gene-LOC112043022	gene-LOC112043022_3581	0.999914902110211	0	0.28933514476773325
gene-LOC112043022	gene-LOC112043022_3582	0.999914902110211	0	0.1542031107227846
gene-LOC112043022	gene-LOC112043022_3583	0.999914902110211	0	0.1872888270101951
gene-LOC112043023	gene-LOC112043023_3584	0.999914902110211	0	0.11705509681620718
gene-LOC112043023	gene-LOC112043023_3585	0.999914902110211	0	0.11079211666674293
gene-LOC112043023	gene-LOC112043023_3587	0.999914902110211	0	0.1168387250582903
gene-LOC112043024	gene-LOC112043024_3591	0.999914902110211	0	0.14549704519783813
gene-LOC112043024	gene-LOC112043024_3592	0.999914902110211	0	0.11907543059433223
gene-LOC112043025	gene-LOC112043025_3593	0.999914902110211	0	0.05152035916261788
gene-LOC112043025	gene-LOC112043025_3594	0.999914902110211	0	0.06047856507972771
gene-LOC112043025	gene-LOC112043025_3595	0.999914902110211	0	0.28913012493128676
gene-LOC112043025	gene-LOC112043025_3596	0.999914902110211	0	0.05152035849011405
gene-LOC112043026	gene-LOC112043026_3599	0.999914902110211	0	0.35676030141912385
gene-LOC112043026	gene-LOC112043026_3600	0.999914902110211	0	0.2754067087523131
gene-LOC112043026	gene-LOC112043026_3601	0.999914902110211	0	0.22502385988705068
gene-LOC112043026	gene-LOC112043026_3602	0.999914902110211	0	0.32692829318068295
gene-LOC112043028	gene-LOC112043028_3646	0.999914902110211	0	0.4312280329475886
gene-LOC112043028	gene-LOC112043028_3647	0.999914902110211	0	0.43782733863974155
gene-LOC112043028	gene-LOC112043028_3648	0.999914902110211	0	0.3895623154488579
gene-LOC112043028	gene-LOC112043028_3649	0.999914902110211	0	0.3044488668106231
gene-LOC112043028	gene-LOC112043028_3650	0.999914902110211	0	0.14317641971899153
gene-LOC112043028	gene-LOC112043028_3661	0.999914902110211	0	0.30203889381674287
gene-LOC112043028	gene-LOC112043028_3667	0.999914902110211	0	0.30506041413149543
gene-LOC112043029	gene-LOC112043029_3669	0.999914902110211	0	0.28700454714670354
gene-LOC112043029	gene-LOC112043029_3670	0.999914902110211	0	0.20063327260797692
gene-LOC112043029	gene-LOC112043029_3671	0.999914902110211	0	0.6449692210837323
gene-LOC112043029	gene-LOC112043029_3672	0.999914902110211	0	0.6136327658993581
gene-LOC112043029	gene-LOC112043029_3673	0.999914902110211	0	0.5149040804228777
gene-LOC112043029	gene-LOC112043029_3674	0.999914902110211	0	0.5317705587708623
gene-LOC112043029	gene-LOC112043029_3679	0.999914902110211	0	0.5014062706992597
gene-LOC112043031	gene-LOC112043031_3692	0.999914902110211	0	0.21778164125326516
gene-LOC112043031	gene-LOC112043031_3693	0.999914902110211	0	0.0634029682327526
gene-LOC112043031	gene-LOC112043031_3694	0.999914902110211	0	0.060885393708323576
gene-LOC112043031	gene-LOC112043031_3695	0.999914902110211	0	0.13944036470905183
gene-LOC112043032	gene-LOC112043032_3696	0.999914902110211	0	0.26321803626382323
gene-LOC112043032	gene-LOC112043032_3697	0.999914902110211	0	0.6209677660117165
gene-LOC112043032	gene-LOC112043032_3699	0.999914902110211	0	0.4871053788489723
gene-LOC112043032	gene-LOC112043032_3700	0.999914902110211	0	0.5132098156245855
gene-LOC112043034	gene-LOC112043034_3715	0.999914902110211	0	0.1043853941224464
gene-LOC112043034	gene-LOC112043034_3716	0.999914902110211	0	0.18913713552661449
gene-LOC112043034	gene-LOC112043034_3717	0.999914902110211	0	0.2953903996352878
gene-LOC112043034	gene-LOC112043034_3718	0.999914902110211	0	0.47114247301223866
gene-LOC112043036	gene-LOC112043036_3733	0.999914902110211	0	0.4739713634405218
gene-LOC112043036	gene-LOC112043036_3734	0.999914902110211	0	0.5379907842544593
gene-LOC112043036	gene-LOC112043036_3735	0.999914902110211	0	0.2968962494318843
gene-LOC112043036	gene-LOC112043036_3736	0.999914902110211	0	0.5230003431824191
gene-LOC112043036	gene-LOC112043036_3737	0.999914902110211	0	0.22373448997154818
gene-LOC112043036	gene-LOC112043036_3738	0.999914902110211	0	0.6232674777470555
gene-LOC112043036	gene-LOC112043036_3739	0.999914902110211	0	0.434825845972977
gene-LOC112043036	gene-LOC112043036_3741	0.999914902110211	0	0.4724069738580905
gene-LOC112043036	gene-LOC112043036_3742	0.999914902110211	0	0.7160522244892356
gene-LOC112043036	gene-LOC112043036_3743	0.999914902110211	0	0.7494931937558853
gene-LOC112043036	gene-LOC112043036_3745	0.999914902110211	0	0.5562916877056816
gene-LOC112043038	gene-LOC112043038_3761	0.999914902110211	0	0.12909625178372774
gene-LOC112043038	gene-LOC112043038_3763	0.999914902110211	0	0.5824730175752864
gene-LOC112043038	gene-LOC112043038_3764	0.999914902110211	0	0.49643099733701135
gene-LOC112043038	gene-LOC112043038_3768	0.639886081520004	0	0.8127641459896129
gene-LOC112043038	gene-LOC112043038_3769	0.999914902110211	0	0.5144843072369891
gene-LOC112043039	gene-LOC112043039_3783	0.999914902110211	0	0.45646416147582336
gene-LOC112043039	gene-LOC112043039_3784	0.999914902110211	0	0.3687387873045864
gene-LOC112043039	gene-LOC112043039_3785	0.999914902110211	0	0.40505002080341246
gene-LOC112043039	gene-LOC112043039_3786	0.999914902110211	0	0.2018776281415091
gene-LOC112043039	gene-LOC112043039_3787	0.999914902110211	0	0.2973338868588309
gene-LOC112043039	gene-LOC112043039_3788	0.999914902110211	0	0.22415635987729932
gene-LOC112043039	gene-LOC112043039_3789	0.999914902110211	0	0.27746260831553116
gene-LOC112043039	gene-LOC112043039_3790	0.999914902110211	0	0.3119331761510278
gene-LOC112043042	gene-LOC112043042_3833	0.999914902110211	0	0.14504642083501906
gene-LOC112043042	gene-LOC112043042_3834	0.999914902110211	0	0.22574695914707643
gene-LOC112043043	gene-LOC112043043_3835	0.20779122164008898	0	0.7962431845921865
gene-LOC112043043	gene-LOC112043043_3836	0.999914902110211	0	0.44240666883130686
gene-LOC112043043	gene-LOC112043043_3837	0.999914902110211	0	0.5550191248344403
gene-LOC112043043	gene-LOC112043043_3838	0.999914902110211	0	0.35593334216506367
gene-LOC112043043	gene-LOC112043043_3839	0.999914902110211	0	0.22603211151339497
gene-LOC112043043	gene-LOC112043043_3840	0.999914902110211	0	0.25644862647652733
gene-LOC112043043	gene-LOC112043043_3841	0.999914902110211	0	0.4613142607276446
gene-LOC112043043	gene-LOC112043043_3842	0.999914902110211	0	0.2710329995090577
gene-LOC112043043	gene-LOC112043043_3843	0.999914902110211	0	0.3833004569069969
gene-LOC112043043	gene-LOC112043043_3844	0.999914902110211	0	0.43812626190180115
gene-LOC112043043	gene-LOC112043043_3850	0.999914902110211	0	0.22603196878437437
gene-LOC112043043	gene-LOC112043043_3851	0.999914902110211	0	0.24098616234444314
gene-LOC112043044	gene-LOC112043044_3868	0.999914902110211	0	0.35785622279137463
gene-LOC112043044	gene-LOC112043044_3869	0.999914902110211	0	0.4195299622549511
gene-LOC112043044	gene-LOC112043044_3870	0.999914902110211	0	0.27815721203697663
gene-LOC112043044	gene-LOC112043044_3871	0.999914902110211	0	0.29748265617183645
gene-LOC112043045	gene-LOC112043045_3873	0.999914902110211	0	0.16619298365038215
gene-LOC112043045	gene-LOC112043045_3874	0.999914902110211	0	0.2218702076188288
gene-LOC112043045	gene-LOC112043045_3875	0.999914902110211	0	0.3764172889970032
gene-LOC112043045	gene-LOC112043045_3876	0.999914902110211	0	0.3527972216247326
gene-LOC112043045	gene-LOC112043045_3877	0.999914902110211	0	0.37667099256589065
gene-LOC112043045	gene-LOC112043045_3878	0.6922740967855866	0	0.7267618409631478
gene-LOC112043046	gene-LOC112043046_3879	0.999914902110211	0	0.3205759378602764
gene-LOC112043046	gene-LOC112043046_3880	0.003853612288792462	1	1.9416433361036498
gene-LOC112043046	gene-LOC112043046_3881	0.0050455493228157506	1	1.9880152343711934
gene-LOC112043046	gene-LOC112043046_3883	0.028643737391829873	1	1.5045933611829403
gene-LOC112043046	gene-LOC112043046_3884	0.007640725672447539	1	1.8754560216593505
gene-LOC112043046	gene-LOC112043046_3907	0.0034016292480295984	1	1.8193156567513524
gene-LOC112043057	gene-LOC112043057_3956	0.999914902110211	0	0.6353955964350648
gene-LOC112043057	gene-LOC112043057_3957	0.999914902110211	0	0.24097545967576828
gene-LOC112043057	gene-LOC112043057_3958	0.999914902110211	0	0.1954878540511551
gene-LOC112043057	gene-LOC112043057_3959	0.999914902110211	0	0.35763411322908834
gene-LOC112043057	gene-LOC112043057_3960	0.999914902110211	0	0.4483393467010064
gene-LOC112043057	gene-LOC112043057_3961	0.999914902110211	0	0.3800213939478079
gene-LOC112043057	gene-LOC112043057_3962	0.999914902110211	0	0.3065568182513525
gene-LOC112043057	gene-LOC112043057_3965	0.999914902110211	0	0.5639259292454106
gene-LOC112043057	gene-LOC112043057_3966	0.999914902110211	0	0.3851844885064457
gene-LOC112043057	gene-LOC112043057_3967	0.999914902110211	0	0.5954656003977181
gene-LOC112043057	gene-LOC112043057_3968	0.999914902110211	0	0.261054608377572
gene-LOC112043057	gene-LOC112043057_3970	0.999914902110211	0	0.46453489494557587
gene-LOC112043057	gene-LOC112043057_3971	0.999914902110211	0	0.45880349062282466
gene-LOC112043065	gene-LOC112043065_4005	0.999914902110211	0	0.46948943075399807
gene-LOC112043065	gene-LOC112043065_4006	0.999914902110211	0	0.5726799786178605
gene-LOC112043065	gene-LOC112043065_4007	0.999914902110211	0	0.5081314420265572
gene-LOC112043065	gene-LOC112043065_4008	0.999914902110211	0	0.3525890932155171
gene-LOC112043065	gene-LOC112043065_4009	0.999914902110211	0	0.3828179480165739
gene-LOC112043065	gene-LOC112043065_4010	0.999914902110211	0	0.15353247157876648
gene-LOC112043065	gene-LOC112043065_4011	0.999914902110211	0	0.5370930161150929
gene-LOC112043065	gene-LOC112043065_4012	0.999914902110211	0	0.8686198173786108
gene-LOC112043065	gene-LOC112043065_4013	0.999914902110211	0	0.6283586228342877
gene-LOC112043065	gene-LOC112043065_4014	0.999914902110211	0	0.5899581998916732
gene-LOC112043066	gene-LOC112043066_4015	0.999914902110211	0	0.09196585703006654
gene-LOC112043066	gene-LOC112043066_4016	0.999914902110211	0	0.01335729244539774
gene-LOC112043066	gene-LOC112043066_4017	0.999914902110211	0	0.811020092757821
gene-LOC112043068	gene-LOC112043068_4019	0.999914902110211	0	0.20568228004039213
gene-LOC112043068	gene-LOC112043068_4020	0.999914902110211	0	0.12688743428660665
gene-LOC112043071	gene-LOC112043071_4035	0.999914902110211	0	0.09321573405619343
gene-LOC112043071	gene-LOC112043071_4036	0.999914902110211	0	0.12032502375240384
gene-LOC112043077	gene-LOC112043077_4064	0.999914902110211	0	0.2172304290348297
gene-LOC112043077	gene-LOC112043077_4065	0.999914902110211	0	0.1425603231404846
gene-LOC112043077	gene-LOC112043077_4066	0.999914902110211	0	0.22695172625525384
gene-LOC112043077	gene-LOC112043077_4067	0.999914902110211	0	0.35700420154154777
gene-LOC112043077	gene-LOC112043077_4068	0.999914902110211	0	0.6094731217691987
gene-LOC112043077	gene-LOC112043077_4069	0.999914902110211	0	0.44814750852166796
gene-LOC112043077	gene-LOC112043077_4070	0.999914902110211	0	0.6100710233879498
gene-LOC112043077	gene-LOC112043077_4071	0.999914902110211	0	0.41396957565410286
gene-LOC112043077	gene-LOC112043077_4072	0.999914902110211	0	0.49658132391138476
gene-LOC112043077	gene-LOC112043077_4073	0.29688473264213405	0	0.9007912091062655
gene-LOC112043077	gene-LOC112043077_4074	0.8061912927477497	0	0.7440966322305549
gene-LOC112043077	gene-LOC112043077_4075	0.999914902110211	0	0.5312681787541509
gene-LOC112043077	gene-LOC112043077_4076	0.999914902110211	0	0.5117183216833965
gene-LOC112043077	gene-LOC112043077_4077	0.999914902110211	0	0.2200210930485902
gene-LOC112043077	gene-LOC112043077_4078	0.999914902110211	0	0.29223776764755804
gene-LOC112043077	gene-LOC112043077_4079	0.967793662376734	0	0.708440472763944
gene-LOC112043077	gene-LOC112043077_4080	0.999914902110211	0	0.3221827807883564
gene-LOC112043077	gene-LOC112043077_4081	0.999914902110211	0	0.28140051816339184
gene-LOC112043078	gene-LOC112043078_4083	0.999914902110211	0	0.4895582991116001
gene-LOC112043078	gene-LOC112043078_4084	0.999914902110211	0	0.3612036799730509
gene-LOC112043078	gene-LOC112043078_4085	0.999914902110211	0	0.210052262936963
gene-LOC112043080	gene-LOC112043080_4092	0.999914902110211	0	0.02715675639639853
gene-LOC112043080	gene-LOC112043080_4093	0.20382398228108825	0	1.5243695982745615
gene-LOC112043081	gene-LOC112043081_4095	0.999914902110211	0	0.4108731211145171
gene-LOC112043081	gene-LOC112043081_4097	0.999914902110211	0	0.32837024528765557
gene-LOC112043083	gene-LOC112043083_4104	0.999914902110211	0	0.5548926632735691
gene-LOC112043083	gene-LOC112043083_4105	0.999914902110211	0	0.15703306122123892
gene-LOC112043083	gene-LOC112043083_4106	0.999914902110211	0	0.20051205205012756
gene-LOC112043083	gene-LOC112043083_4107	0.999914902110211	0	0.513476314672948
gene-LOC112043083	gene-LOC112043083_4110	0.999914902110211	0	0.20051205205012756
gene-LOC112043083	gene-LOC112043083_4111	0.999914902110211	0	0.513476314672948
gene-LOC112043084	gene-LOC112043084_4112	0.999914902110211	0	0.4866024235851292
gene-LOC112043084	gene-LOC112043084_4113	0.999914902110211	0	0.3129564531574722
gene-LOC112043084	gene-LOC112043084_4114	0.999914902110211	0	0.07814119525893304
gene-LOC112043084	gene-LOC112043084_4115	0.999914902110211	0	0.18558479354999236
gene-LOC112043085	gene-LOC112043085_4116	0.999914902110211	0	0.23508600402812532
gene-LOC112043085	gene-LOC112043085_4117	0.999914902110211	0	0.23399909999335924
gene-LOC112043085	gene-LOC112043085_4118	0.999914902110211	0	0.31141043564601034
gene-LOC112043085	gene-LOC112043085_4119	0.999914902110211	0	0.2457786451941546
gene-LOC112043085	gene-LOC112043085_4120	0.999914902110211	0	0.2782204141392475
gene-LOC112043085	gene-LOC112043085_4121	0.999914902110211	0	0.18532121034596027
gene-LOC112043085	gene-LOC112043085_4122	0.999914902110211	0	0.1899875868189724
gene-LOC112043085	gene-LOC112043085_4123	0.999914902110211	0	0.21659862708564767
gene-LOC112043085	gene-LOC112043085_4124	0.999914902110211	0	0.27711998604211185
gene-LOC112043085	gene-LOC112043085_4127	0.999914902110211	0	0.27711998604211185
gene-LOC112043086	gene-LOC112043086_4129	0.999914902110211	0	0.5412586473479291
gene-LOC112043086	gene-LOC112043086_4130	0.6661347500121758	0	0.7288327403513426
gene-LOC112043086	gene-LOC112043086_4131	0.999914902110211	0	0.4734090585519315
gene-LOC112043086	gene-LOC112043086_4132	0.999914902110211	0	0.28288790337119973
gene-LOC112043086	gene-LOC112043086_4133	0.999914902110211	0	0.24102219103352418
gene-LOC112043086	gene-LOC112043086_4134	0.999914902110211	0	0.5806432064031037
gene-LOC112043086	gene-LOC112043086_4136	0.999914902110211	0	0.3909179298492864
gene-LOC112043086	gene-LOC112043086_4137	0.999914902110211	0	0.48904525743357397
gene-LOC112043086	gene-LOC112043086_4145	0.999914902110211	0	0.44730981786076907
gene-LOC112043086	gene-LOC112043086_4153	0.999914902110211	0	0.44730981786076907
gene-LOC112043087	gene-LOC112043087_4161	0.999914902110211	0	0.31497141847474097
gene-LOC112043087	gene-LOC112043087_4162	0.999914902110211	0	0.0996013925243644
gene-LOC112043087	gene-LOC112043087_4163	0.999914902110211	0	0.1310826183501352
gene-LOC112043087	gene-LOC112043087_4164	0.999914902110211	0	0.33901405956810926
gene-LOC112043089	gene-LOC112043089_4167	0.999914902110211	0	0.20445077178693793
gene-LOC112043089	gene-LOC112043089_4168	0.999914902110211	0	0.14392667798417855
gene-LOC112043089	gene-LOC112043089_4169	0.999914902110211	0	0.2619036144019047
gene-LOC112043089	gene-LOC112043089_4170	0.999914902110211	0	0.16348957522736374
gene-LOC112043089	gene-LOC112043089_4171	0.999914902110211	0	0.12462738196478186
gene-LOC112043089	gene-LOC112043089_4172	0.999914902110211	0	0.2725266576890837
gene-LOC112043092	gene-LOC112043092_4185	9.456516228764458e-4	3	1.4657807169413086
gene-LOC112043092	gene-LOC112043092_4186	5.553220092335275e-4	3	1.473815399944618
gene-LOC112043092	gene-LOC112043092_4187	0.003343515299007662	2	1.2848471455978876
gene-LOC112043092	gene-LOC112043092_4188	0.999914902110211	0	0.19865881716704692
gene-LOC112043092	gene-LOC112043092_4189	0.999914902110211	0	0.33534680029253394
gene-LOC112043092	gene-LOC112043092_4190	0.999914902110211	0	0.45686461434139414
gene-LOC112043092	gene-LOC112043092_4191	0.999914902110211	0	0.39001390044056716
gene-LOC112043092	gene-LOC112043092_4192	0.999914902110211	0	0.43848538123221553
gene-LOC112043093	gene-LOC112043093_4194	0.999914902110211	0	0.25268743069720223
gene-LOC112043093	gene-LOC112043093_4195	0.999914902110211	0	0.08560781584412958
gene-LOC112043093	gene-LOC112043093_4196	0.999914902110211	0	0.38670535819723106
gene-LOC112043093	gene-LOC112043093_4197	0.999914902110211	0	0.49827051192369165
gene-LOC112043093	gene-LOC112043093_4198	0.4010896432384756	0	0.8434853764249368
gene-LOC112043094	gene-LOC112043094_4205	0.999914902110211	0	0.5643788532936842
gene-LOC112043094	gene-LOC112043094_4206	0.999914902110211	0	0.14111294899502624
gene-LOC112043096	gene-LOC112043096_4217	0.999914902110211	0	0.31705236739700826
gene-LOC112043096	gene-LOC112043096_4218	0.999914902110211	0	0.2863984049620232
gene-LOC112043096	gene-LOC112043096_4219	0.999914902110211	0	0.09906298459411556
gene-LOC112043096	gene-LOC112043096_4220	0.999914902110211	0	0.18813842713628134
gene-LOC112043096	gene-LOC112043096_4221	0.999914902110211	0	0.16473675374123523
gene-LOC112043096	gene-LOC112043096_4222	0.999914902110211	0	0.264837717165995
gene-LOC112043096	gene-LOC112043096_4223	0.999914902110211	0	0.3422336717497654
gene-LOC112043096	gene-LOC112043096_4225	0.999914902110211	0	0.290225852657489
gene-LOC112043098	gene-LOC112043098_4234	0.40003830369015914	0	0.916640505516332
gene-LOC112043098	gene-LOC112043098_4235	0.999914902110211	0	0.6746611648502139
gene-LOC112043098	gene-LOC112043098_4237	0.40003830369015914	0	0.916640505516332
gene-LOC112043098	gene-LOC112043098_4239	0.999914902110211	0	0.3808388911755598
gene-LOC112043100	gene-LOC112043100_4241	0.999914902110211	0	0.044197682133904515
gene-LOC112043100	gene-LOC112043100_4242	0.999914902110211	0	0.6633670075996179
gene-LOC112043101	gene-LOC112043101_4243	0.999914902110211	0	0.22373218849529058
gene-LOC112043101	gene-LOC112043101_4244	0.999914902110211	0	0.2800678775458234
gene-LOC112043101	gene-LOC112043101_4245	0.999914902110211	0	0.09313464084176276
gene-LOC112043101	gene-LOC112043101_4246	0.999914902110211	0	0.2740267902650979
gene-LOC112043101	gene-LOC112043101_4247	0.999914902110211	0	0.2594607235915518
gene-LOC112043101	gene-LOC112043101_4248	0.999914902110211	0	0.35404610616298265
gene-LOC112043101	gene-LOC112043101_4249	0.999914902110211	0	0.3801994760214295
gene-LOC112043104	gene-LOC112043104_4266	0.999914902110211	0	0.6039881424718816
gene-LOC112043104	gene-LOC112043104_4267	0.999914902110211	0	0.3629759026887438
gene-LOC112043104	gene-LOC112043104_4268	0.999914902110211	0	0.4685596665282885
gene-LOC112043104	gene-LOC112043104_4269	0.999914902110211	0	0.48974169522827893
gene-LOC112043106	gene-LOC112043106_4282	0.999914902110211	0	0.6882227771695482
gene-LOC112043106	gene-LOC112043106_4283	0.999914902110211	0	0.30231432030327454
gene-LOC112043106	gene-LOC112043106_4284	0.999914902110211	0	0.5130092428679018
gene-LOC112043116	gene-LOC112043116_4352	0.999914902110211	0	0.2892529890481512
gene-LOC112043116	gene-LOC112043116_4355	0.999914902110211	0	0.14469609161301467
gene-LOC112043118	gene-LOC112043118_4393	0.999914902110211	0	0.8276781266496958
gene-LOC112043118	gene-LOC112043118_4394	0.999914902110211	0	0.2561383382694018
gene-LOC112043118	gene-LOC112043118_4395	0.999914902110211	0	0.4649482603343449
gene-LOC112043118	gene-LOC112043118_4396	0.999914902110211	0	0.5259306594440574
gene-LOC112043118	gene-LOC112043118_4398	0.999914902110211	0	0.8447374044579865
gene-LOC112043124	gene-LOC112043124_4434	0.999914902110211	0	0.17657439761089933
gene-LOC112043124	gene-LOC112043124_4435	0.999914902110211	0	0.17896717491536673
gene-LOC112043131	gene-LOC112043131_4477	0.999914902110211	0	0.5907377404598835
gene-LOC112043131	gene-LOC112043131_4478	0.999914902110211	0	0.3212829129128085
gene-LOC112043131	gene-LOC112043131_4479	0.999914902110211	0	0.28954520978378273
gene-LOC112043131	gene-LOC112043131_4480	0.999914902110211	0	0.4596108561416212
gene-LOC112043133	gene-LOC112043133_4482	0.999914902110211	0	0.17028425688223603
gene-LOC112043133	gene-LOC112043133_4483	0.999914902110211	0	0.691674242487653
gene-LOC112043133	gene-LOC112043133_4484	0.999914902110211	0	0.6625806326487398
gene-LOC112043133	gene-LOC112043133_4485	0.9408808261526759	0	1.0091601899340112
gene-LOC112043133	gene-LOC112043133_4487	1.5894644245857014e-5	5	2.262199909842873
gene-LOC112043135	gene-LOC112043135_4521	0.999914902110211	0	0.4633205718080573
gene-LOC112043135	gene-LOC112043135_4523	0.999914902110211	0	0.494824878195506
gene-LOC112043136	gene-LOC112043136_4525	0.999914902110211	0	0.732878958048107
gene-LOC112043136	gene-LOC112043136_4526	0.999914902110211	0	0.2162422140241569
gene-LOC112043136	gene-LOC112043136_4527	0.999914902110211	0	0.17521749518954355
gene-LOC112043136	gene-LOC112043136_4528	0.999914902110211	0	0.3547330040601189
gene-LOC112043136	gene-LOC112043136_4529	0.999914902110211	0	0.25308533503791253
gene-LOC112043136	gene-LOC112043136_4530	0.999914902110211	0	0.3246404107529024
gene-LOC112043136	gene-LOC112043136_4531	0.05379209888795763	0	1.2278063825962144
gene-LOC112043136	gene-LOC112043136_4532	0.00331300935879853	3	2.0427782992718164
gene-LOC112043136	gene-LOC112043136_4533	0.999914902110211	0	0.7951221066517933
gene-LOC112043136	gene-LOC112043136_4534	0.999914902110211	0	0.5617021800452946
gene-LOC112043136	gene-LOC112043136_4535	0.999914902110211	0	0.49481635218230746
gene-LOC112043136	gene-LOC112043136_4536	0.999914902110211	0	0.35573815363460426
gene-LOC112043136	gene-LOC112043136_4537	0.999914902110211	0	0.38316939208222855
gene-LOC112043136	gene-LOC112043136_4538	0.999914902110211	0	0.3210288577663212
gene-LOC112043136	gene-LOC112043136_4539	0.999914902110211	0	0.409233983180302
gene-LOC112043136	gene-LOC112043136_4540	0.999914902110211	0	0.5257144304366985
gene-LOC112043136	gene-LOC112043136_4541	0.5569777205147023	0	0.8914944536486384
gene-LOC112043136	gene-LOC112043136_4542	0.999914902110211	0	0.604840764962697
gene-LOC112043136	gene-LOC112043136_4564	0.999914902110211	0	0.3246404195465704
gene-LOC112043136	gene-LOC112043136_4586	0.999914902110211	0	0.48681853350912885
gene-LOC112043136	gene-LOC112043136_4609	0.999914902110211	0	0.20142679114420403
gene-LOC112043137	gene-LOC112043137_4626	0.999914902110211	0	0.3438881327780843
gene-LOC112043137	gene-LOC112043137_4627	0.999914902110211	0	0.5631619615362782
gene-LOC112043137	gene-LOC112043137_4628	0.999914902110211	0	0.28871060204822196
gene-LOC112043142	gene-LOC112043142_4659	0.999914902110211	0	0.25522498967778606
gene-LOC112043142	gene-LOC112043142_4660	0.999914902110211	0	0.19072969617465851
gene-LOC112043142	gene-LOC112043142_4661	0.999914902110211	0	0.34030008014419444
gene-LOC112043142	gene-LOC112043142_4662	0.999914902110211	0	0.36129688876167254
gene-LOC112043142	gene-LOC112043142_4663	0.999914902110211	0	0.20462622218870763
gene-LOC112043143	gene-LOC112043143_4665	0.999914902110211	0	0.6983130687351942
gene-LOC112043143	gene-LOC112043143_4666	0.999914902110211	0	0.5021295077619934
gene-LOC112043143	gene-LOC112043143_4667	0.999914902110211	0	0.3894685242919502
gene-LOC112043146	gene-LOC112043146_4680	0.999914902110211	0	0.16935374290135474
gene-LOC112043146	gene-LOC112043146_4681	0.999914902110211	0	0.1455208848262215
gene-LOC112043147	gene-LOC112043147_4728	0.999914902110211	0	0.6534488615698066
gene-LOC112043147	gene-LOC112043147_4729	0.999914902110211	0	0.1460504356666208
gene-LOC112043147	gene-LOC112043147_4730	0.999914902110211	0	0.443979640177143
gene-LOC112043147	gene-LOC112043147_4731	0.999914902110211	0	0.7514473578600631
gene-LOC112043147	gene-LOC112043147_4732	0.999914902110211	0	0.5022167239687096
gene-LOC112043147	gene-LOC112043147_4733	0.999914902110211	0	1.009693005965092
gene-LOC112043147	gene-LOC112043147_4734	0.999914902110211	0	0.3461570493013486
gene-LOC112043147	gene-LOC112043147_4735	0.999914902110211	0	0.22778120683347236
gene-LOC112043147	gene-LOC112043147_4736	0.999914902110211	0	0.2629231251003308
gene-LOC112043147	gene-LOC112043147_4737	0.999914902110211	0	0.1731467413245884
gene-LOC112043147	gene-LOC112043147_4738	0.999914902110211	0	0.4728354139031943
gene-LOC112043147	gene-LOC112043147_4739	0.999914902110211	0	0.5511412561203839
gene-LOC112043147	gene-LOC112043147_4740	0.999914902110211	0	0.47856193032364924
gene-LOC112043147	gene-LOC112043147_4744	0.999914902110211	0	0.78866172099449106
gene-LOC112043147	gene-LOC112043147_4789	0.999914902110211	0	0.21493419895654675
gene-LOC112043147	gene-LOC112043147_4799	0.999914902110211	0	0.47856193032364924
gene-LOC112043150	gene-LOC112043150_4814	0.999914902110211	0	0.3233163798552816
gene-LOC112043150	gene-LOC112043150_4815	0.999914902110211	0	0.2104231523272544
gene-LOC112043150	gene-LOC112043150_4816	0.999914902110211	0	0.08793780088207459
gene-LOC112043150	gene-LOC112043150_4817	0.999914902110211	0	0.10499152035108228
gene-LOC112043152	gene-LOC112043152_4821	0.999914902110211	0	0.16266303033702467
gene-LOC112043152	gene-LOC112043152_4822	0.999914902110211	0	0.7371121779203538
gene-LOC112043152	gene-LOC112043152_4823	0.999914902110211	0	0.48625231340446096
gene-LOC112043152	gene-LOC112043152_4824	0.999914902110211	0	0.29841141309339925
gene-LOC112043152	gene-LOC112043152_4826	0.999914902110211	0	0.2715086064801575
gene-LOC112043152	gene-LOC112043152_4827	0.999914902110211	0	0.30682203308679856
gene-LOC112043153	gene-LOC112043153_4829	0.999914902110211	0	0.3880099071053609
gene-LOC112043153	gene-LOC112043153_4830	0.999914902110211	0	0.23930582824356428
gene-LOC112043153	gene-LOC112043153_4831	0.999914902110211	0	0.4353405778258539
gene-LOC112043153	gene-LOC112043153_4832	0.999914902110211	0	0.31928153225460676
gene-LOC112043153	gene-LOC112043153_4833	0.999914902110211	0	0.3750177825678689
gene-LOC112043153	gene-LOC112043153_4835	0.999914902110211	0	0.4029718437224217
gene-LOC112043153	gene-LOC112043153_4836	0.999914902110211	0	0.3664830844419136
gene-LOC112043153	gene-LOC112043153_4837	0.999914902110211	0	0.3861007161162524
gene-LOC112043153	gene-LOC112043153_4838	0.999914902110211	0	0.736317773603667
gene-LOC112043153	gene-LOC112043153_4839	0.999914902110211	0	0.4012863750117166
gene-LOC112043153	gene-LOC112043153_4840	0.999914902110211	0	0.6815722768889749
gene-LOC112043156	gene-LOC112043156_4861	0.999914902110211	0	0.13322477297839264
gene-LOC112043156	gene-LOC112043156_4862	0.999914902110211	0	0.5297031283800395
gene-LOC112043157	gene-LOC112043157_4867	0.999914902110211	0	0.6395359756425805
gene-LOC112043157	gene-LOC112043157_4868	0.999914902110211	0	0.5649624466966889
gene-LOC112043157	gene-LOC112043157_4871	0.999914902110211	0	0.8270239235438845
gene-LOC112043157	gene-LOC112043157_4872	0.999914902110211	0	0.5686089604803506
gene-LOC112043157	gene-LOC112043157_4873	0.999914902110211	0	0.47506091203892087
gene-LOC112043157	gene-LOC112043157_4874	0.999914902110211	0	0.4622023604008465
gene-LOC112043158	gene-LOC112043158_4875	0.999914902110211	0	0.061556991270736994
gene-LOC112043158	gene-LOC112043158_4879	0.999914902110211	0	0.41719903887559173
gene-LOC112043159	gene-LOC112043159_4880	0.35042182902665125	0	0.854142291910704
gene-LOC112043159	gene-LOC112043159_4881	0.999914902110211	0	0.30018904010455305
gene-LOC112043159	gene-LOC112043159_4882	0.999914902110211	0	0.28497311725444874
gene-LOC112043159	gene-LOC112043159_4883	0.999914902110211	0	0.1707565174818635
gene-LOC112043159	gene-LOC112043159_4884	0.999914902110211	0	0.06296717768314153
gene-LOC112043159	gene-LOC112043159_4885	0.999914902110211	0	0.14278370648142236
gene-LOC112043159	gene-LOC112043159_4886	0.999914902110211	0	0.2518472377987484
gene-LOC112043159	gene-LOC112043159_4887	0.999914902110211	0	0.26932342474279825
gene-LOC112043159	gene-LOC112043159_4888	0.999914902110211	0	0.37539936713935074
gene-LOC112043159	gene-LOC112043159_4889	0.999914902110211	0	0.20823964111215698
gene-LOC112043159	gene-LOC112043159_4890	0.999914902110211	0	0.25413427989062853
gene-LOC112043159	gene-LOC112043159_4891	0.999914902110211	0	0.41010364484360906
gene-LOC112043159	gene-LOC112043159_4892	0.999914902110211	0	0.219760802070053
gene-LOC112043159	gene-LOC112043159_4893	0.999914902110211	0	0.25818824872848367
gene-LOC112043159	gene-LOC112043159_4894	0.999914902110211	0	0.5075505025594227
gene-LOC112043159	gene-LOC112043159_4895	0.999914902110211	0	0.5253158576583354
gene-LOC112043160	gene-LOC112043160_4896	0.999914902110211	0	0.03920326585355749
gene-LOC112043160	gene-LOC112043160_4897	0.999914902110211	0	0.22583054616248432
gene-LOC112043162	gene-LOC112043162_4901	0.999914902110211	0	0.6779766264457034
gene-LOC112043162	gene-LOC112043162_4902	0.999914902110211	0	0.5550470202460955
gene-LOC112043162	gene-LOC112043162_4906	0.999914902110211	0	0.2592401236315762
gene-LOC112043162	gene-LOC112043162_4907	0.999914902110211	0	0.15587914751343934
gene-LOC112043163	gene-LOC112043163_4912	0.999914902110211	0	0.18777835557888967
gene-LOC112043163	gene-LOC112043163_4913	0.999914902110211	0	0.24280459624653794
gene-LOC112043163	gene-LOC112043163_4915	0.999914902110211	0	0.3743410981925921
gene-LOC112043163	gene-LOC112043163_4919	0.999914902110211	0	0.3743410981925921
gene-LOC112043163	gene-LOC112043163_4921	0.999914902110211	0	0.24280459624653794
gene-LOC112043163	gene-LOC112043163_4923	0.999914902110211	0	0.34292301598436126
gene-LOC112043166	gene-LOC112043166_4935	0.999914902110211	0	0.5186510752747964
gene-LOC112043166	gene-LOC112043166_4936	0.999914902110211	0	0.30931537498153716
gene-LOC112043166	gene-LOC112043166_4937	0.999914902110211	0	0.36206631231604813
gene-LOC112043166	gene-LOC112043166_4938	0.999914902110211	0	0.5669278984562158
gene-LOC112043166	gene-LOC112043166_4940	0.999914902110211	0	0.20887535768317458
gene-LOC112043166	gene-LOC112043166_4941	0.999914902110211	0	0.3550906083611336
gene-LOC112043166	gene-LOC112043166_4942	0.999914902110211	0	0.3334911269518077
gene-LOC112043167	gene-LOC112043167_4944	0.015944916027797677	2	1.5773380533755024
gene-LOC112043167	gene-LOC112043167_4945	0.999914902110211	0	0.2292950689233466
gene-LOC112043167	gene-LOC112043167_4946	0.999914902110211	0	0.1619328612379185
gene-LOC112043167	gene-LOC112043167_4947	0.999914902110211	0	0.32828064052361317
gene-LOC112043167	gene-LOC112043167_4948	0.999914902110211	0	0.6419454028414355
gene-LOC112043167	gene-LOC112043167_4949	0.015944916027797677	2	1.5773387311914497
gene-LOC112043167	gene-LOC112043167_4953	0.999914902110211	0	0.31520628951206486
gene-LOC112043167	gene-LOC112043167_4957	0.999914902110211	0	0.22226070173185342
gene-LOC112043167	gene-LOC112043167_4958	0.999914902110211	0	0.1619328580067103
gene-LOC112043168	gene-LOC112043168_4965	0.999914902110211	0	0.27137164193733376
gene-LOC112043168	gene-LOC112043168_4966	0.999914902110211	0	0.15617351615807884
gene-LOC112043168	gene-LOC112043168_4967	0.999914902110211	0	0.18353816329027417
gene-LOC112043168	gene-LOC112043168_4968	0.999914902110211	0	0.35575289741474503
gene-LOC112043169	gene-LOC112043169_4969	0.999914902110211	0	0.23868917401623688
gene-LOC112043169	gene-LOC112043169_4970	0.999914902110211	0	0.20068003503945153
gene-LOC112043169	gene-LOC112043169_4971	0.999914902110211	0	0.24967553379315888
gene-LOC112043169	gene-LOC112043169_4972	0.999914902110211	0	0.31410453359848756
gene-LOC112043169	gene-LOC112043169_4973	0.999914902110211	0	0.2719457000621395
gene-LOC112043169	gene-LOC112043169_4978	0.999914902110211	0	0.2719457000621395
gene-LOC112043170	gene-LOC112043170_4981	0.999914902110211	0	0.40205684319509144
gene-LOC112043170	gene-LOC112043170_4982	0.999914902110211	0	0.2734916989320846
gene-LOC112043170	gene-LOC112043170_4983	0.999914902110211	0	0.32187321168358896
gene-LOC112043172	gene-LOC112043172_4986	0.999914902110211	0	0.44362857903030584
gene-LOC112043172	gene-LOC112043172_4988	0.999914902110211	0	0.4796949037286158
gene-LOC112043172	gene-LOC112043172_4989	0.999914902110211	0	0.1840564780870313
gene-LOC112043172	gene-LOC112043172_4990	0.999914902110211	0	0.654829428289518
gene-LOC112043172	gene-LOC112043172_4996	0.999914902110211	0	0.654829428289518
gene-LOC112043172	gene-LOC112043172_4997	0.999914902110211	0	0.4586659453480726
gene-LOC112043172	gene-LOC112043172_5003	0.999914902110211	0	0.654829428289518
gene-LOC112043177	gene-LOC112043177_5057	0.999914902110211	0	0.47658127856762267
gene-LOC112043177	gene-LOC112043177_5058	0.999914902110211	0	0.8581512589337992
gene-LOC112043177	gene-LOC112043177_5059	0.999914902110211	0	0.6117075551404891
gene-LOC112043177	gene-LOC112043177_5061	0.999914902110211	0	0.4694300266277107
gene-LOC112043178	gene-LOC112043178_5065	0.999914902110211	0	0.2559731264170093
gene-LOC112043178	gene-LOC112043178_5066	0.999914902110211	0	0.36104059012919
gene-LOC112043178	gene-LOC112043178_5067	0.999914902110211	0	0.32880699177302297
gene-LOC112043178	gene-LOC112043178_5069	0.999914902110211	0	0.48609214272210455
gene-LOC112043184	gene-LOC112043184_5125	0.999914902110211	0	0.5721628233605638
gene-LOC112043184	gene-LOC112043184_5126	0.23684407147060366	0	0.8354122256398115
gene-LOC112043184	gene-LOC112043184_5127	0.11554718646307019	0	0.8460234037771643
gene-LOC112043184	gene-LOC112043184_5128	0.7832011544622145	0	0.6359260220800484
gene-LOC112043184	gene-LOC112043184_5129	0.999914902110211	0	0.5182503582021805
gene-LOC112043184	gene-LOC112043184_5130	0.7141770149728818	0	0.6345120075933259
gene-LOC112043184	gene-LOC112043184_5131	0.999914902110211	0	0.586213388504448
gene-LOC112043184	gene-LOC112043184_5132	0.49781651032416774	0	0.6906564709162559
gene-LOC112043184	gene-LOC112043184_5133	0.5488234226012446	0	0.6594957719524897
gene-LOC112043184	gene-LOC112043184_5134	0.27881163278613935	0	0.8140403809493528
gene-LOC112043184	gene-LOC112043184_5135	0.13991248924727598	0	0.9764213389220981
gene-LOC112043184	gene-LOC112043184_5136	0.044674706401734994	1	1.2121648321313723
gene-LOC112043184	gene-LOC112043184_5137	0.10699709810807437	0	0.83444673778523
gene-LOC112043184	gene-LOC112043184_5138	0.28927647159837416	0	0.8937039235212052
gene-LOC112043184	gene-LOC112043184_5140	0.999914902110211	0	0.48872721483261605
gene-LOC112043184	gene-LOC112043184_5141	0.999914902110211	0	0.42071930137274016
gene-LOC112043184	gene-LOC112043184_5142	0.999914902110211	0	0.348808453625328
gene-LOC112043184	gene-LOC112043184_5143	0.999914902110211	0	0.41962568040577075
gene-LOC112043184	gene-LOC112043184_5144	0.33708355922437905	0	0.7129206858189314
gene-LOC112043184	gene-LOC112043184_5145	0.021988050402586973	1	1.0221882318963744
gene-LOC112043184	gene-LOC112043184_5146	0.999914902110211	0	0.3888632325071759
gene-LOC112043184	gene-LOC112043184_5147	0.8576603455538416	0	0.6009477964540402
gene-LOC112043184	gene-LOC112043184_5149	0.999914902110211	0	0.3008837320184785
gene-LOC112043184	gene-LOC112043184_5150	0.999914902110211	0	0.2497440202528325
gene-LOC112043184	gene-LOC112043184_5151	0.999914902110211	0	0.28531693229940647
gene-LOC112043184	gene-LOC112043184_5152	0.999914902110211	0	0.5183297942032108
gene-LOC112043184	gene-LOC112043184_5154	0.999914902110211	0	0.3524150179913734
gene-LOC112043184	gene-LOC112043184_5155	0.999914902110211	0	0.2529970754679871
gene-LOC112043184	gene-LOC112043184_5156	0.999914902110211	0	0.26714491034161547
gene-LOC112043184	gene-LOC112043184_5157	0.7695365307572236	0	0.48384322112016287
gene-LOC112043184	gene-LOC112043184_5159	5.5613713155085e-4	3	1.8416732497928536
gene-LOC112043184	gene-LOC112043184_5160	2.860741576977998e-4	4	1.7495945036528604
gene-LOC112043184	gene-LOC112043184_5161	0.999914902110211	0	0.11902800023168592
gene-LOC112043184	gene-LOC112043184_5162	0.999914902110211	0	0.5301561746763972
gene-LOC112043184	gene-LOC112043184_5163	0.6454055195170322	0	0.5477963633084308
gene-LOC112043184	gene-LOC112043184_5164	0.999914902110211	0	0.15090690739152857
gene-LOC112043184	gene-LOC112043184_5165	0.999914902110211	0	0.35343684936306596
gene-LOC112043184	gene-LOC112043184_5166	0.3107915834674981	0	0.9360891676370469
gene-LOC112043184	gene-LOC112043184_5167	0.0024587645641396187	2	1.2948364855688221
gene-LOC112043184	gene-LOC112043184_5168	0.033640472000920456	1	1.1393637702927397
gene-LOC112043184	gene-LOC112043184_5169	0.999914902110211	0	0.2852729914085259
gene-LOC112043184	gene-LOC112043184_5170	0.80048578541667	0	0.4979762643861445
gene-LOC112043184	gene-LOC112043184_5171	0.999914902110211	0	0.39786081636485626
gene-LOC112043184	gene-LOC112043184_5172	0.999914902110211	0	0.3359536219957535
gene-LOC112043184	gene-LOC112043184_5173	0.999914902110211	0	0.39355240549304416
gene-LOC112043184	gene-LOC112043184_5174	0.999914902110211	0	0.3958296679455664
gene-LOC112043184	gene-LOC112043184_5175	0.999914902110211	0	0.34467961552048587
gene-LOC112043184	gene-LOC112043184_5176	0.2650180904869578	0	0.7699870489056102
gene-LOC112043184	gene-LOC112043184_5177	0.23414629102429757	0	0.8430420972865966
gene-LOC112043184	gene-LOC112043184_5178	0.999914902110211	0	0.4191103993081491
gene-LOC112043188	gene-LOC112043188_5227	0.999914902110211	0	0.24903811509383988
gene-LOC112043188	gene-LOC112043188_5229	0.999914902110211	0	0.3279810708571764
gene-LOC112043188	gene-LOC112043188_5230	0.999914902110211	0	0.4474515227360465
gene-LOC112043199	gene-LOC112043199_5299	0.999914902110211	0	0.18242839097890598
gene-LOC112043199	gene-LOC112043199_5300	0.999914902110211	0	0.23679063704434533
gene-LOC112043199	gene-LOC112043199_5301	0.999914902110211	0	0.46080241125006616
gene-LOC112043199	gene-LOC112043199_5302	0.999914902110211	0	0.1878413857736012
gene-LOC112043199	gene-LOC112043199_5303	0.999914902110211	0	0.4765747268160876
gene-LOC112043199	gene-LOC112043199_5304	0.999914902110211	0	0.34828597050351195
gene-LOC112043199	gene-LOC112043199_5305	0.999914902110211	0	0.18246946580561652
gene-LOC112043199	gene-LOC112043199_5307	0.999914902110211	0	0.41532752688308694
gene-LOC112043200	gene-LOC112043200_5316	0.999914902110211	0	0.6499748177613425
gene-LOC112043200	gene-LOC112043200_5317	0.999914902110211	0	0.40643129830567926
gene-LOC112043200	gene-LOC112043200_5318	0.999914902110211	0	0.2117010116151974
gene-LOC112043200	gene-LOC112043200_5319	0.999914902110211	0	0.46292851652520817
gene-LOC112043200	gene-LOC112043200_5320	0.999914902110211	0	0.694647997533588
gene-LOC112043200	gene-LOC112043200_5321	0.999914902110211	0	0.3644764580536375
gene-LOC112043200	gene-LOC112043200_5322	0.837750690618223	0	0.6504214109487743
gene-LOC112043201	gene-LOC112043201_5323	0.999914902110211	0	0.2846184641549607
gene-LOC112043201	gene-LOC112043201_5324	0.999914902110211	0	0.1816866658434657
gene-LOC112043201	gene-LOC112043201_5325	0.999914902110211	0	0.11434754561439853
gene-LOC112043206	gene-LOC112043206_5432	0.999914902110211	0	0.19152682258238585
gene-LOC112043206	gene-LOC112043206_5433	0.999914902110211	0	0.21266816420091228
gene-LOC112043206	gene-LOC112043206_5434	0.999914902110211	0	0.4443735336558374
gene-LOC112043209	gene-LOC112043209_5447	0.999914902110211	0	0.28898594960305246
gene-LOC112043209	gene-LOC112043209_5448	0.999914902110211	0	0.2863675221499546
gene-LOC112043209	gene-LOC112043209_5449	0.999914902110211	0	0.40388652872677516
gene-LOC112043209	gene-LOC112043209_5450	0.999914902110211	0	0.45503424774774803
gene-LOC112043209	gene-LOC112043209_5451	0.999914902110211	0	0.23262438174559374
gene-LOC112043209	gene-LOC112043209_5452	0.999914902110211	0	0.08755231193980251
gene-LOC112043210	gene-LOC112043210_5453	0.999914902110211	0	0.36326437668300304
gene-LOC112043210	gene-LOC112043210_5454	0.999914902110211	0	0.29934486545946015
gene-LOC112043210	gene-LOC112043210_5455	0.999914902110211	0	0.12513617120770704
gene-LOC112043210	gene-LOC112043210_5456	0.999914902110211	0	0.19689347866578366
gene-LOC112043210	gene-LOC112043210_5457	0.999914902110211	0	0.8838646775125056
gene-LOC112043210	gene-LOC112043210_5462	0.999914902110211	0	0.16314017449428686
gene-LOC112043211	gene-LOC112043211_5463	0.999914902110211	0	0.22058554993963855
gene-LOC112043211	gene-LOC112043211_5466	0.999914902110211	0	0.6486546814667147
gene-LOC112043211	gene-LOC112043211_5467	0.999914902110211	0	0.7611590673580384
gene-LOC112043214	gene-LOC112043214_5508	0.999914902110211	0	0.43268552626614376
gene-LOC112043214	gene-LOC112043214_5511	0.999914902110211	0	0.761746960754702
gene-LOC112043214	gene-LOC112043214_5512	0.999914902110211	0	0.5581510671606305
gene-LOC112043215	gene-LOC112043215_5526	0.999914902110211	0	0.2763052651133693
gene-LOC112043215	gene-LOC112043215_5527	0.999914902110211	0	0.196669462565342
gene-LOC112043215	gene-LOC112043215_5528	0.999914902110211	0	0.20494793376330644
gene-LOC112043215	gene-LOC112043215_5529	0.999914902110211	0	0.1610026951445387
gene-LOC112043215	gene-LOC112043215_5530	0.999914902110211	0	0.3013206350616131
gene-LOC112043215	gene-LOC112043215_5531	0.999914902110211	0	0.4428487379565018
gene-LOC112043215	gene-LOC112043215_5537	0.999914902110211	0	0.4164663680212497
gene-LOC112043217	gene-LOC112043217_5541	0.6775939338525794	0	0.5105979298030503
gene-LOC112043217	gene-LOC112043217_5542	0.999914902110211	0	0.37395218940054775
gene-LOC112043217	gene-LOC112043217_5543	0.999914902110211	0	0.1597904577143372
gene-LOC112043217	gene-LOC112043217_5544	0.999914902110211	0	0.19529481348956246
gene-LOC112043218	gene-LOC112043218_5545	0.999914902110211	0	0.467640270093721
gene-LOC112043218	gene-LOC112043218_5546	0.999914902110211	0	0.2067877278736514
gene-LOC112043218	gene-LOC112043218_5547	0.999914902110211	0	0.19196246888580681
gene-LOC112043218	gene-LOC112043218_5548	0.999914902110211	0	0.30812047718873625
gene-LOC112043218	gene-LOC112043218_5549	0.999914902110211	0	0.5135043572681095
gene-LOC112043218	gene-LOC112043218_5550	0.8188953792582584	0	0.8846119099278713
gene-LOC112043218	gene-LOC112043218_5551	0.999914902110211	0	0.6684713148388912
gene-LOC112043219	gene-LOC112043219_5554	0.999914902110211	0	0.6737896921276354
gene-LOC112043219	gene-LOC112043219_5555	0.999914902110211	0	0.41746695670035816
gene-LOC112043219	gene-LOC112043219_5558	0.999914902110211	0	0.4095297505284057
gene-LOC112043219	gene-LOC112043219_5559	0.999914902110211	0	0.3171283601406403
gene-LOC112043219	gene-LOC112043219_5560	0.999914902110211	0	0.43922743018649335
gene-LOC112043219	gene-LOC112043219_5561	0.999914902110211	0	0.3584618613905466
gene-LOC112043219	gene-LOC112043219_5564	0.999914902110211	0	0.5189895094668548
gene-LOC112043219	gene-LOC112043219_5566	0.999914902110211	0	0.7737496215943027
gene-LOC112043219	gene-LOC112043219_5567	0.999914902110211	0	0.39709714644861194
gene-LOC112043219	gene-LOC112043219_5569	0.999914902110211	0	0.6946496440630296
gene-LOC112043219	gene-LOC112043219_5570	0.999914902110211	0	0.5694846620232292
gene-LOC112043219	gene-LOC112043219_5574	0.999914902110211	0	0.3166627948838201
gene-LOC112043219	gene-LOC112043219_5576	0.999914902110211	0	0.4313501936447697
gene-LOC112043219	gene-LOC112043219_5577	0.999914902110211	0	0.7290382165885356
gene-LOC112043219	gene-LOC112043219_5587	0.999914902110211	0	0.35563295911137693
gene-LOC112043219	gene-LOC112043219_5603	0.999914902110211	0	0.7290382165885356
gene-LOC112043221	gene-LOC112043221_5625	0.999914902110211	0	0.16817715025087754
gene-LOC112043221	gene-LOC112043221_5626	0.999914902110211	0	0.43626761275000714
gene-LOC112043221	gene-LOC112043221_5627	0.999914902110211	0	0.3490419982777242
gene-LOC112043221	gene-LOC112043221_5628	0.999914902110211	0	0.549519760621159
gene-LOC112043221	gene-LOC112043221_5629	0.999914902110211	0	0.5286950995314745
gene-LOC112043221	gene-LOC112043221_5630	0.999914902110211	0	0.40292313612569597
gene-LOC112043223	gene-LOC112043223_5632	0.999914902110211	0	0.4115786236174701
gene-LOC112043223	gene-LOC112043223_5633	0.999914902110211	0	0.18287248107048
gene-LOC112043223	gene-LOC112043223_5634	0.999914902110211	0	0.8096088197707232
gene-LOC112043224	gene-LOC112043224_5636	0.999914902110211	0	0.11939688387148539
gene-LOC112043224	gene-LOC112043224_5637	0.999914902110211	0	0.27262598631136026
gene-LOC112043224	gene-LOC112043224_5638	0.999914902110211	0	0.12045404280661567
gene-LOC112043224	gene-LOC112043224_5639	0.999914902110211	0	0.1624996264226617
gene-LOC112043224	gene-LOC112043224_5640	0.999914902110211	0	0.1917541619116916
gene-LOC112043224	gene-LOC112043224_5641	0.999914902110211	0	0.20218378889455035
gene-LOC112043224	gene-LOC112043224_5642	0.999914902110211	0	0.16609239332459413
gene-LOC112043224	gene-LOC112043224_5643	0.999914902110211	0	0.09765426568010493
gene-LOC112043224	gene-LOC112043224_5644	0.999914902110211	0	0.3205233279252786
gene-LOC112043224	gene-LOC112043224_5645	0.999914902110211	0	0.23334769805458322
gene-LOC112043224	gene-LOC112043224_5646	0.999914902110211	0	0.41970629164133655
gene-LOC112043225	gene-LOC112043225_5648	0.999914902110211	0	0.5678923661393309
gene-LOC112043225	gene-LOC112043225_5649	0.999914902110211	0	0.4291427739035738
gene-LOC112043225	gene-LOC112043225_5650	0.999914902110211	0	0.5997031590137611
gene-LOC112043225	gene-LOC112043225_5652	0.999914902110211	0	0.5256744331091348
gene-LOC112043225	gene-LOC112043225_5653	0.999914902110211	0	0.5775550758760186
gene-LOC112043225	gene-LOC112043225_5656	0.999914902110211	0	0.5062025812555859
gene-LOC112043225	gene-LOC112043225_5657	0.999914902110211	0	0.3976843681367086
gene-LOC112043225	gene-LOC112043225_5659	0.5339258097391613	0	0.9941878115346405
gene-LOC112043225	gene-LOC112043225_5660	0.999914902110211	0	0.4349078637109107
gene-LOC112043225	gene-LOC112043225_5661	0.999914902110211	0	0.3261140486223493
gene-LOC112043225	gene-LOC112043225_5662	0.999914902110211	0	0.4371657414261323
gene-LOC112043225	gene-LOC112043225_5663	0.999914902110211	0	0.523845659221319
gene-LOC112043225	gene-LOC112043225_5664	0.999914902110211	0	0.30479116874458523
gene-LOC112043225	gene-LOC112043225_5665	0.999914902110211	0	0.5887184457828294
gene-LOC112043225	gene-LOC112043225_5666	0.999914902110211	0	0.5501275210831338
gene-LOC112043227	gene-LOC112043227_5708	0.999914902110211	0	0.46996033196286113
gene-LOC112043227	gene-LOC112043227_5709	0.999914902110211	0	0.2950530488531191
gene-LOC112043227	gene-LOC112043227_5710	0.999914902110211	0	0.2222943648379685
gene-LOC112043227	gene-LOC112043227_5711	0.999914902110211	0	0.530728520679701
gene-LOC112043227	gene-LOC112043227_5712	0.999914902110211	0	0.7947349277461457
gene-LOC112043227	gene-LOC112043227_5713	0.999914902110211	0	0.46822091419369105
gene-LOC112043227	gene-LOC112043227_5714	0.999914902110211	0	0.3721687534605831
gene-LOC112043227	gene-LOC112043227_5715	0.999914902110211	0	0.40296657704017314
gene-LOC112043227	gene-LOC112043227_5716	0.999914902110211	0	0.9061048862795671
gene-LOC112043227	gene-LOC112043227_5717	0.999914902110211	0	0.5396333251734333
gene-LOC112043227	gene-LOC112043227_5718	0.999914902110211	0	0.5865392633040232
gene-LOC112043227	gene-LOC112043227_5719	0.999914902110211	0	0.5609610975526813
gene-LOC112043228	gene-LOC112043228_5720	0.999914902110211	0	0.2979681055927843
gene-LOC112043228	gene-LOC112043228_5721	0.999914902110211	0	0.169178130642738
gene-LOC112043228	gene-LOC112043228_5722	0.999914902110211	0	0.23888196133120054
gene-LOC112043228	gene-LOC112043228_5723	0.999914902110211	0	0.36731964647912907
gene-LOC112043228	gene-LOC112043228_5724	0.999914902110211	0	0.18984575858875452
gene-LOC112043228	gene-LOC112043228_5725	0.999914902110211	0	0.13658724395643862
gene-LOC112043228	gene-LOC112043228_5726	0.999914902110211	0	0.282989931231735
gene-LOC112043228	gene-LOC112043228_5727	0.999914902110211	0	0.3677694231365427
gene-LOC112043228	gene-LOC112043228_5728	0.999914902110211	0	0.22980570637048547
gene-LOC112043230	gene-LOC112043230_5748	0.999914902110211	0	0.026296852602443188
gene-LOC112043230	gene-LOC112043230_5749	0.999914902110211	0	0.014543672837061816
gene-LOC112043230	gene-LOC112043230_5750	0.999914902110211	0	0.7585850750704353
gene-LOC112043232	gene-LOC112043232_5792	0.999914902110211	0	0.5685070853994185
gene-LOC112043232	gene-LOC112043232_5793	0.999914902110211	0	0.5323119880462954
gene-LOC112043232	gene-LOC112043232_5794	0.999914902110211	0	0.7363736280706421
gene-LOC112043232	gene-LOC112043232_5795	0.999914902110211	0	0.6164759392737782
gene-LOC112043232	gene-LOC112043232_5797	0.999914902110211	0	0.5366588724621639
gene-LOC112043232	gene-LOC112043232_5798	0.999914902110211	0	0.504418958614564
gene-LOC112043232	gene-LOC112043232_5799	0.999914902110211	0	0.6777669006183418
gene-LOC112043232	gene-LOC112043232_5800	0.999914902110211	0	0.3434462032224834
gene-LOC112043232	gene-LOC112043232_5802	0.999914902110211	0	0.4876436166053857
gene-LOC112043232	gene-LOC112043232_5803	0.999914902110211	0	0.44965901476784964
gene-LOC112043232	gene-LOC112043232_5804	0.811084258497105	0	0.8053963582381378
gene-LOC112043234	gene-LOC112043234_5817	0.999914902110211	0	0.5288664697327857
gene-LOC112043234	gene-LOC112043234_5819	0.999914902110211	0	0.7522571609973402
gene-LOC112043234	gene-LOC112043234_5820	0.999914902110211	0	0.3365600637179007
gene-LOC112043234	gene-LOC112043234_5821	0.999914902110211	0	0.27544371631259423
gene-LOC112043234	gene-LOC112043234_5822	0.999914902110211	0	0.4290398385006151
gene-LOC112043234	gene-LOC112043234_5824	0.999914902110211	0	0.5473055978119072
gene-LOC112043234	gene-LOC112043234_5827	0.999914902110211	0	0.43891575329067134
gene-LOC112043236	gene-LOC112043236_5841	0.999914902110211	0	0.27738990198870095
gene-LOC112043236	gene-LOC112043236_5842	0.999914902110211	0	0.1396288258908882
gene-LOC112043236	gene-LOC112043236_5843	0.999914902110211	0	0.46153252155789204
gene-LOC112043236	gene-LOC112043236_5846	0.999914902110211	0	0.4522280520907689
gene-LOC112043236	gene-LOC112043236_5847	0.999914902110211	0	0.5765093244243049
gene-LOC112043236	gene-LOC112043236_5848	0.999914902110211	0	0.5150513998106243
gene-LOC112043236	gene-LOC112043236_5849	0.999914902110211	0	0.29726605440873666
gene-LOC112043238	gene-LOC112043238_5863	0.999914902110211	0	0.5891755082732963
gene-LOC112043238	gene-LOC112043238_5864	0.999914902110211	0	0.5664551873446255
gene-LOC112043238	gene-LOC112043238_5865	0.999914902110211	0	0.5668324439488561
gene-LOC112043238	gene-LOC112043238_5866	0.999914902110211	0	0.32909271195545914
gene-LOC112043238	gene-LOC112043238_5867	0.999914902110211	0	0.7122135082191416
gene-LOC112043247	gene-LOC112043247_5964	0.999914902110211	0	0.19226664803106797
gene-LOC112043247	gene-LOC112043247_5965	0.999914902110211	0	0.2005004822246388
gene-LOC112043251	gene-LOC112043251_5973	0.999914902110211	0	0.19256563441001173
gene-LOC112043251	gene-LOC112043251_5974	0.999914902110211	0	0.379394010898892
gene-LOC112043252	gene-LOC112043252_5980	0.2588164819079105	0	1.0710883607228414
gene-LOC112043252	gene-LOC112043252_5981	0.7909499563245883	0	1.1627523020518282
gene-LOC112043252	gene-LOC112043252_5982	0.47951406257497425	0	0.970460477301577
gene-LOC112043252	gene-LOC112043252_5983	0.23199529074960806	0	1.0053053267691414
gene-LOC112043252	gene-LOC112043252_5984	0.001254967560732826	2	1.3682209297317343
gene-LOC112043252	gene-LOC112043252_5985	0.3443792658913248	0	0.8282056159133662
gene-LOC112043252	gene-LOC112043252_5986	0.999914902110211	0	0.43440965395036807
gene-LOC112043252	gene-LOC112043252_5992	0.3282981672289193	0	0.8374054434724858
gene-LOC112043252	gene-LOC112043252_5993	3.314703011060975e-4	5	1.596484988139819
gene-LOC112043252	gene-LOC112043252_6000	2.6626553476167186e-4	5	1.612459731954904
gene-LOC112043252	gene-LOC112043252_6006	0.3443792658913248	0	0.8282056175248318
gene-LOC112043252	gene-LOC112043252_6007	2.3789066441900092e-4	5	1.6186523337370113
gene-LOC112043257	gene-LOC112043257_6018	0.999914902110211	0	0.3495018962724084
gene-LOC112043257	gene-LOC112043257_6019	0.999914902110211	0	0.73455641229401
gene-LOC112043257	gene-LOC112043257_6020	0.999914902110211	0	0.40083816004419776
gene-LOC112043257	gene-LOC112043257_6021	0.999914902110211	0	0.3875444543947939
gene-LOC112043257	gene-LOC112043257_6022	0.999914902110211	0	0.789491813704017
gene-LOC112043267	gene-LOC112043267_6058	0.999914902110211	0	0.7015700422416336
gene-LOC112043267	gene-LOC112043267_6059	0.999914902110211	0	0.5877512622554422
gene-LOC112043267	gene-LOC112043267_6060	0.999914902110211	0	0.28906025318685646
gene-LOC112043268	gene-LOC112043268_6061	0.999914902110211	0	0.17352139662443022
gene-LOC112043268	gene-LOC112043268_6065	0.999914902110211	0	0.2598531047667416
gene-LOC112043271	gene-LOC112043271_6085	0.999914902110211	0	0.1969535868216923
gene-LOC112043271	gene-LOC112043271_6086	0.999914902110211	0	0.19329349051087252
gene-LOC112043271	gene-LOC112043271_6087	0.999914902110211	0	0.21737579428004494
gene-LOC112043271	gene-LOC112043271_6088	0.999914902110211	0	0.3090592011467228
gene-LOC112043271	gene-LOC112043271_6089	0.999914902110211	0	0.17411441254885407
gene-LOC112043271	gene-LOC112043271_6090	0.999914902110211	0	0.35003518008243084
gene-LOC112043271	gene-LOC112043271_6091	0.999914902110211	0	0.4396732066753204
gene-LOC112043271	gene-LOC112043271_6092	0.999914902110211	0	0.2823366093865429
gene-LOC112043271	gene-LOC112043271_6093	0.999914902110211	0	0.48721785007772844
gene-LOC112043271	gene-LOC112043271_6094	0.999914902110211	0	0.40580085889725837
gene-LOC112043271	gene-LOC112043271_6095	0.999914902110211	0	0.5655069567738282
gene-LOC112043271	gene-LOC112043271_6096	0.999914902110211	0	0.5603785353318997
gene-LOC112043271	gene-LOC112043271_6097	0.999914902110211	0	0.6010165937240579
gene-LOC112043271	gene-LOC112043271_6098	0.04368393894904791	1	1.4760615436251268
gene-LOC112043271	gene-LOC112043271_6100	0.999914902110211	0	0.5347853811455847
gene-LOC112043276	gene-LOC112043276_6180	0.00875451272218084	2	1.5079732360138483
gene-LOC112043276	gene-LOC112043276_6183	0.8767946422793623	0	0.8905026989918108
gene-LOC112043276	gene-LOC112043276_6184	0.999914902110211	0	0.36867643530901795
gene-LOC112043276	gene-LOC112043276_6185	0.999914902110211	0	0.2351289906637204
gene-LOC112043276	gene-LOC112043276_6186	0.999914902110211	0	0.3369222164472694
gene-LOC112043276	gene-LOC112043276_6187	0.999914902110211	0	0.3749208964317585
gene-LOC112043276	gene-LOC112043276_6188	0.999914902110211	0	0.5685408392750153
gene-LOC112043276	gene-LOC112043276_6189	0.999914902110211	0	0.4609141665216612
gene-LOC112043276	gene-LOC112043276_6190	0.999914902110211	0	0.36778806117429763
gene-LOC112043276	gene-LOC112043276_6191	0.999914902110211	0	0.37991364966535457
gene-LOC112043276	gene-LOC112043276_6192	0.999914902110211	0	0.651324429334343
gene-LOC112043276	gene-LOC112043276_6193	0.999914902110211	0	0.7705942543110673
gene-LOC112043279	gene-LOC112043279_6204	0.999914902110211	0	0.05140934355087001
gene-LOC112043279	gene-LOC112043279_6205	0.999914902110211	0	0.4106581568099772
gene-LOC112043279	gene-LOC112043279_6206	0.999914902110211	0	0.40957851048341976
gene-LOC112043279	gene-LOC112043279_6207	0.999914902110211	0	0.4417821498864747
gene-LOC112043279	gene-LOC112043279_6208	0.999914902110211	0	0.3434559475753032
gene-LOC112043281	gene-LOC112043281_6213	0.999914902110211	0	0.6972972718467467
gene-LOC112043281	gene-LOC112043281_6214	0.999914902110211	0	0.6536460394240491
gene-LOC112043281	gene-LOC112043281_6215	0.999914902110211	0	0.6071162520822861
gene-LOC112043281	gene-LOC112043281_6216	0.818835620597237	0	0.9438725025696328
gene-LOC112043281	gene-LOC112043281_6217	0.999914902110211	0	0.8182785861048583
gene-LOC112043281	gene-LOC112043281_6218	0.6311972843085382	0	1.037275245702756
gene-LOC112043281	gene-LOC112043281_6220	0.999914902110211	0	0.38570637683898035
gene-LOC112043281	gene-LOC112043281_6222	0.999914902110211	0	0.683362610502452
gene-LOC112043281	gene-LOC112043281_6223	0.999914902110211	0	0.8881081032291878
gene-LOC112043281	gene-LOC112043281_6225	0.999914902110211	0	0.4219702703107622
gene-LOC112043281	gene-LOC112043281_6226	0.999914902110211	0	0.5816055160619786
gene-LOC112043281	gene-LOC112043281_6228	0.999914902110211	0	0.48193651347834265
gene-LOC112043281	gene-LOC112043281_6229	0.999914902110211	0	0.24098463681412774
gene-LOC112043281	gene-LOC112043281_6230	0.999914902110211	0	0.40896339353048816
gene-LOC112043281	gene-LOC112043281_6231	0.999914902110211	0	0.5614257733218144
gene-LOC112043281	gene-LOC112043281_6233	0.999914902110211	0	0.2710146810889711
gene-LOC112043281	gene-LOC112043281_6234	0.999914902110211	0	0.1942127100380544
gene-LOC112043281	gene-LOC112043281_6235	0.999914902110211	0	0.16903696480039088
gene-LOC112043281	gene-LOC112043281_6236	0.999914902110211	0	0.35003169073824925
gene-LOC112043281	gene-LOC112043281_6237	0.999914902110211	0	0.634823167969035
gene-LOC112043281	gene-LOC112043281_6238	0.999914902110211	0	0.32754737818372615
gene-LOC112043282	gene-LOC112043282_6239	0.999914902110211	0	0.38674865289792226
gene-LOC112043282	gene-LOC112043282_6240	0.999914902110211	0	0.2419846871387401
gene-LOC112043282	gene-LOC112043282_6241	0.999914902110211	0	0.27723156512029323
gene-LOC112043282	gene-LOC112043282_6242	0.999914902110211	0	0.6508022491026857
gene-LOC112043282	gene-LOC112043282_6243	0.999914902110211	0	0.5725816903751202
gene-LOC112043282	gene-LOC112043282_6244	0.999914902110211	0	0.38674865289792226
gene-LOC112043282	gene-LOC112043282_6248	0.999914902110211	0	0.5239398822137495
gene-LOC112043283	gene-LOC112043283_6249	0.9910436813450225	0	0.6115485959825886
gene-LOC112043283	gene-LOC112043283_6250	0.999914902110211	0	0.052816536862847485
gene-LOC112043283	gene-LOC112043283_6251	0.999914902110211	0	0.5774329775245866
gene-LOC112043283	gene-LOC112043283_6252	0.999914902110211	0	0.5837175554115994
gene-LOC112043283	gene-LOC112043283_6253	0.999914902110211	0	0.5475029053244214
gene-LOC112043284	gene-LOC112043284_6260	0.999914902110211	0	0.3483094677866312
gene-LOC112043284	gene-LOC112043284_6261	0.999914902110211	0	0.38877154994661733
gene-LOC112043284	gene-LOC112043284_6263	0.999914902110211	0	0.24860602365815776
gene-LOC112043284	gene-LOC112043284_6264	0.999914902110211	0	0.22845894257458177
gene-LOC112043284	gene-LOC112043284_6276	0.999914902110211	0	0.22845894257458177
gene-LOC112043284	gene-LOC112043284_6299	0.999914902110211	0	0.22845894257458177
gene-LOC112043285	gene-LOC112043285_6302	0.999914902110211	0	0.4011783173508867
gene-LOC112043285	gene-LOC112043285_6304	0.999914902110211	0	0.14405705117608747
gene-LOC112043285	gene-LOC112043285_6305	0.999914902110211	0	0.5158798034639114
gene-LOC112043285	gene-LOC112043285_6306	0.999914902110211	0	0.39517306087889725
gene-LOC112043285	gene-LOC112043285_6307	0.999914902110211	0	0.3687334230396777
gene-LOC112043285	gene-LOC112043285_6308	0.999914902110211	0	0.2078689765954218
gene-LOC112043285	gene-LOC112043285_6309	0.999914902110211	0	0.5223348942862556
gene-LOC112043285	gene-LOC112043285_6310	0.30839572950820066	0	1.0967397547776079
gene-LOC112043287	gene-LOC112043287_6314	0.999914902110211	0	0.257715849640718
gene-LOC112043287	gene-LOC112043287_6315	0.999914902110211	0	0.19838353463066927
gene-LOC112043287	gene-LOC112043287_6316	0.999914902110211	0	0.0903494897088235
gene-LOC112043287	gene-LOC112043287_6317	0.999914902110211	0	0.10383069363469039
gene-LOC112043287	gene-LOC112043287_6318	0.999914902110211	0	0.257715849640718
gene-LOC112043287	gene-LOC112043287_6321	0.999914902110211	0	0.09398039901527605
gene-LOC112043287	gene-LOC112043287_6322	0.999914902110211	0	0.25677189625663127
gene-LOC112043288	gene-LOC112043288_6327	0.999914902110211	0	0.5082612495144634
gene-LOC112043288	gene-LOC112043288_6328	0.999914902110211	0	0.40742036301771645
gene-LOC112043288	gene-LOC112043288_6329	0.999914902110211	0	0.5615194152724436
gene-LOC112043288	gene-LOC112043288_6330	0.999914902110211	0	0.6535625963842078
gene-LOC112043289	gene-LOC112043289_6331	0.999914902110211	0	0.2906494243912414
gene-LOC112043289	gene-LOC112043289_6342	0.999914902110211	0	0.21474415720842188
gene-LOC112043289	gene-LOC112043289_6343	0.999914902110211	0	0.3172662141155076
gene-LOC112043289	gene-LOC112043289_6344	0.999914902110211	0	0.2906494243912414
gene-LOC112043289	gene-LOC112043289_6356	0.999914902110211	0	0.31153005886881857
gene-LOC112043289	gene-LOC112043289_6357	0.999914902110211	0	0.2906494243912414
gene-LOC112043290	gene-LOC112043290_6370	0.999914902110211	0	0.4217913226379997
gene-LOC112043290	gene-LOC112043290_6371	0.999914902110211	0	0.4403532972396409
gene-LOC112043290	gene-LOC112043290_6372	0.999914902110211	0	0.31162510558418166
gene-LOC112043290	gene-LOC112043290_6373	0.999914902110211	0	0.5487476649521481
gene-LOC112043290	gene-LOC112043290_6374	0.999914902110211	0	0.4699550271202142
gene-LOC112043290	gene-LOC112043290_6375	0.999914902110211	0	0.1827451223860912
gene-LOC112043290	gene-LOC112043290_6376	0.999914902110211	0	0.14605081521287122
gene-LOC112043290	gene-LOC112043290_6377	0.999914902110211	0	0.3774728464325996
gene-LOC112043290	gene-LOC112043290_6378	0.999914902110211	0	0.5002327400744129
gene-LOC112043290	gene-LOC112043290_6379	0.999914902110211	0	0.1791337960088608
gene-LOC112043290	gene-LOC112043290_6380	0.999914902110211	0	0.33988101393165593
gene-LOC112043290	gene-LOC112043290_6381	0.999914902110211	0	0.21430765304866384
gene-LOC112043290	gene-LOC112043290_6382	0.999914902110211	0	0.22001900763788562
gene-LOC112043290	gene-LOC112043290_6383	0.999914902110211	0	0.4373563616566427
gene-LOC112043292	gene-LOC112043292_6385	0.999914902110211	0	0.3501976576760413
gene-LOC112043292	gene-LOC112043292_6386	0.999914902110211	0	0.2735808097044563
gene-LOC112043292	gene-LOC112043292_6387	0.999914902110211	0	0.38688854415410834
gene-LOC112043292	gene-LOC112043292_6388	0.999914902110211	0	0.2650166326097505
gene-LOC112043292	gene-LOC112043292_6389	0.999914902110211	0	0.22699339965516252
gene-LOC112043292	gene-LOC112043292_6390	0.999914902110211	0	0.21937787006955925
gene-LOC112043292	gene-LOC112043292_6391	0.999914902110211	0	0.19441437597760733
gene-LOC112043292	gene-LOC112043292_6392	0.999914902110211	0	0.16334379013229228
gene-LOC112043292	gene-LOC112043292_6393	0.999914902110211	0	0.13618555846936076
gene-LOC112043292	gene-LOC112043292_6394	0.999914902110211	0	0.31640920521166205
gene-LOC112043292	gene-LOC112043292_6395	0.999914902110211	0	0.5066626185637242
gene-LOC112043292	gene-LOC112043292_6396	0.09303852969449498	0	1.1644019433833668
gene-LOC112043296	gene-LOC112043296_6424	0.999914902110211	0	0.6756558341187366
gene-LOC112043296	gene-LOC112043296_6425	0.999914902110211	0	0.579221877283012
gene-LOC112043296	gene-LOC112043296_6426	0.999914902110211	0	0.41712911496561045
gene-LOC112043296	gene-LOC112043296_6427	0.999914902110211	0	0.40177679615653794
gene-LOC112043296	gene-LOC112043296_6428	0.999914902110211	0	0.3449547845317973
gene-LOC112043296	gene-LOC112043296_6429	0.999914902110211	0	0.3588684522448222
gene-LOC112043296	gene-LOC112043296_6430	0.999914902110211	0	0.4391435093075273
gene-LOC112043296	gene-LOC112043296_6432	0.999914902110211	0	0.3247617197256414
gene-LOC112043296	gene-LOC112043296_6433	0.999914902110211	0	0.3066576720563976
gene-LOC112043296	gene-LOC112043296_6434	0.999914902110211	0	0.4764327180964134
gene-LOC112043296	gene-LOC112043296_6435	0.999914902110211	0	0.6260271303728588
gene-LOC112043296	gene-LOC112043296_6436	0.4032533142094979	0	1.1259617614573427
gene-LOC112043296	gene-LOC112043296_6439	0.999914902110211	0	0.5792761977345506
gene-LOC112043296	gene-LOC112043296_6440	0.999914902110211	0	0.5145146249890109
gene-LOC112043296	gene-LOC112043296_6441	0.999914902110211	0	0.6205666590265349
gene-LOC112043296	gene-LOC112043296_6442	0.999914902110211	0	0.43402465780317545
gene-LOC112043296	gene-LOC112043296_6443	0.999914902110211	0	0.5624697997666415
gene-LOC112043296	gene-LOC112043296_6444	0.999914902110211	0	0.3875430339675967
gene-LOC112043296	gene-LOC112043296_6445	0.999914902110211	0	0.31416382215158567
gene-LOC112043296	gene-LOC112043296_6446	0.999914902110211	0	0.45047693590245075
gene-LOC112043296	gene-LOC112043296_6447	0.999914902110211	0	0.6227812157311714
gene-LOC112043296	gene-LOC112043296_6448	0.999914902110211	0	0.7322358962535755
gene-LOC112043296	gene-LOC112043296_6449	0.999914902110211	0	0.33880748409066186
gene-LOC112043296	gene-LOC112043296_6450	0.999914902110211	0	0.4453677109934828
gene-LOC112043296	gene-LOC112043296_6451	0.999914902110211	0	0.44618164394913773
gene-LOC112043296	gene-LOC112043296_6452	0.999914902110211	0	0.5291898903625283
gene-LOC112043296	gene-LOC112043296_6455	0.999914902110211	0	0.29366363845953547
gene-LOC112043296	gene-LOC112043296_6456	0.999914902110211	0	0.31897643900157036
gene-LOC112043296	gene-LOC112043296_6457	0.999914902110211	0	0.38343448193552643
gene-LOC112043296	gene-LOC112043296_6458	0.999914902110211	0	0.2922870827602875
gene-LOC112043296	gene-LOC112043296_6459	0.999914902110211	0	0.26506634090389003
gene-LOC112043296	gene-LOC112043296_6460	0.999914902110211	0	0.1672425776247124
gene-LOC112043296	gene-LOC112043296_6461	0.999914902110211	0	0.3056486104207794
gene-LOC112043296	gene-LOC112043296_6462	0.999914902110211	0	0.306619331279002
gene-LOC112043296	gene-LOC112043296_6463	0.999914902110211	0	0.35412326790339854
gene-LOC112043296	gene-LOC112043296_6464	0.999914902110211	0	0.25820263743049665
gene-LOC112043296	gene-LOC112043296_6465	0.999914902110211	0	0.363926889994759
gene-LOC112043296	gene-LOC112043296_6466	0.999914902110211	0	0.26956151440362586
gene-LOC112043296	gene-LOC112043296_6467	0.999914902110211	0	0.42349135681691763
gene-LOC112043296	gene-LOC112043296_6468	0.999914902110211	0	0.3541503948000111
gene-LOC112043296	gene-LOC112043296_6469	0.999914902110211	0	0.44645300633622487
gene-LOC112043296	gene-LOC112043296_6470	0.999914902110211	0	0.3482716598666178
gene-LOC112043296	gene-LOC112043296_6471	0.999914902110211	0	0.5745073987529468
gene-LOC112043296	gene-LOC112043296_6472	0.999914902110211	0	0.25732131821399307
gene-LOC112043296	gene-LOC112043296_6473	0.999914902110211	0	0.25700281711698736
gene-LOC112043296	gene-LOC112043296_6490	0.999914902110211	0	0.5145146249890109
gene-LOC112043296	gene-LOC112043296_6541	0.999914902110211	0	0.6418971745305075
gene-LOC112043296	gene-LOC112043296_6600	0.999914902110211	0	0.45342207082733665
gene-LOC112043296	gene-LOC112043296_6627	0.999914902110211	0	0.39911883708712015
gene-LOC112043298	gene-LOC112043298_6725	0.999914902110211	0	0.6679505190495334
gene-LOC112043298	gene-LOC112043298_6726	0.999914902110211	0	0.27567701550640145
gene-LOC112043298	gene-LOC112043298_6727	0.999914902110211	0	0.24704057038084226
gene-LOC112043298	gene-LOC112043298_6728	0.999914902110211	0	0.27267194815542517
gene-LOC112043298	gene-LOC112043298_6729	0.999914902110211	0	0.31061556090165787
gene-LOC112043298	gene-LOC112043298_6730	0.999914902110211	0	0.22488110849869347
gene-LOC112043298	gene-LOC112043298_6731	0.999914902110211	0	0.23907589454768452
gene-LOC112043298	gene-LOC112043298_6732	0.999914902110211	0	0.16202960171214809
gene-LOC112043298	gene-LOC112043298_6733	0.999914902110211	0	0.10455074486452887
gene-LOC112043298	gene-LOC112043298_6734	0.999914902110211	0	0.26568583569740944
gene-LOC112043298	gene-LOC112043298_6735	0.999914902110211	0	0.36365280312010917
gene-LOC112043298	gene-LOC112043298_6747	0.999914902110211	0	0.36365276541671143
gene-LOC112043299	gene-LOC112043299_6749	0.999914902110211	0	0.2875361309211497
gene-LOC112043299	gene-LOC112043299_6751	0.999914902110211	0	0.3153121504044183
gene-LOC112043299	gene-LOC112043299_6752	0.999914902110211	0	0.28064989643190064
gene-LOC112043300	gene-LOC112043300_6764	0.999914902110211	0	0.1841662228774883
gene-LOC112043300	gene-LOC112043300_6765	0.999914902110211	0	0.3203144631968966
gene-LOC112043300	gene-LOC112043300_6766	0.999914902110211	0	0.28994455308242983
gene-LOC112043300	gene-LOC112043300_6767	0.999914902110211	0	0.3360798808103036
gene-LOC112043300	gene-LOC112043300_6768	0.999914902110211	0	0.3046262808896474
gene-LOC112043300	gene-LOC112043300_6769	0.999914902110211	0	0.24291224475915474
gene-LOC112043300	gene-LOC112043300_6770	0.999914902110211	0	0.39399595225694206
gene-LOC112043300	gene-LOC112043300_6771	0.999914902110211	0	0.24815665313762378
gene-LOC112043300	gene-LOC112043300_6772	0.999914902110211	0	0.2877030536145062
gene-LOC112043300	gene-LOC112043300_6773	0.999914902110211	0	0.3407557423193124
gene-LOC112043300	gene-LOC112043300_6774	0.999914902110211	0	0.21246353566529752
gene-LOC112043300	gene-LOC112043300_6775	0.999914902110211	0	0.22385175067630225
gene-LOC112043300	gene-LOC112043300_6776	0.999914902110211	0	0.17740415269065313
gene-LOC112043300	gene-LOC112043300_6777	0.999914902110211	0	0.38640200177725603
gene-LOC112043300	gene-LOC112043300_6778	0.999914902110211	0	0.3227979325503343
gene-LOC112043300	gene-LOC112043300_6779	0.999914902110211	0	0.30051553097677086
gene-LOC112043300	gene-LOC112043300_6780	0.999914902110211	0	0.37258897210378095
gene-LOC112043300	gene-LOC112043300_6781	0.999914902110211	0	0.32540911674034145
gene-LOC112043300	gene-LOC112043300_6782	0.999914902110211	0	0.5482755173595022
gene-LOC112043300	gene-LOC112043300_6783	0.999914902110211	0	0.2136744181023582
gene-LOC112043300	gene-LOC112043300_6784	0.999914902110211	0	0.28282584509248565
gene-LOC112043300	gene-LOC112043300_6785	0.999914902110211	0	0.2725188858071572
gene-LOC112043300	gene-LOC112043300_6786	0.999914902110211	0	0.5916158089600119
gene-LOC112043300	gene-LOC112043300_6787	0.999914902110211	0	0.4026513995039478
gene-LOC112043300	gene-LOC112043300_6788	0.999914902110211	0	0.20344804554619333
gene-LOC112043300	gene-LOC112043300_6807	0.999914902110211	0	0.6780540987910157
gene-LOC112043301	gene-LOC112043301_6814	0.999914902110211	0	0.24667528506004288
gene-LOC112043301	gene-LOC112043301_6815	0.999914902110211	0	0.08513037030206405
gene-LOC112043301	gene-LOC112043301_6816	0.999914902110211	0	0.6433553270259189
gene-LOC112043301	gene-LOC112043301_6817	0.999914902110211	0	0.5647614639705534
gene-LOC112043304	gene-LOC112043304_6844	0.999914902110211	0	0.3296328046359589
gene-LOC112043304	gene-LOC112043304_6845	0.999914902110211	0	0.24023467824762346
gene-LOC112043304	gene-LOC112043304_6846	0.999914902110211	0	0.1673072746669364
gene-LOC112043304	gene-LOC112043304_6847	0.999914902110211	0	0.30104859888592905
gene-LOC112043304	gene-LOC112043304_6848	0.999914902110211	0	0.20956982382830255
gene-LOC112043304	gene-LOC112043304_6849	0.999914902110211	0	0.232497843116219
gene-LOC112043304	gene-LOC112043304_6850	0.999914902110211	0	0.3363401563332342
gene-LOC112043304	gene-LOC112043304_6851	0.999914902110211	0	0.22178825297966928
gene-LOC112043306	gene-LOC112043306_6857	0.999914902110211	0	0.5043719306746137
gene-LOC112043306	gene-LOC112043306_6858	0.999914902110211	0	0.45590904545144273
gene-LOC112043306	gene-LOC112043306_6859	0.999914902110211	0	0.11237258686308049
gene-LOC112043306	gene-LOC112043306_6860	0.999914902110211	0	0.6489813237887017
gene-LOC112043308	gene-LOC112043308_6862	0.999914902110211	0	0.2001089072742692
gene-LOC112043308	gene-LOC112043308_6863	0.999914902110211	0	0.09755084385499568
gene-LOC112043308	gene-LOC112043308_6864	0.999914902110211	0	0.057631067009118936
gene-LOC112043308	gene-LOC112043308_6865	0.4001562629001308	0	0.8953153256740531
gene-LOC112043309	gene-LOC112043309_6867	0.999914902110211	0	0.4657436458115738
gene-LOC112043309	gene-LOC112043309_6868	0.999914902110211	0	0.6213077763642847
gene-LOC112043309	gene-LOC112043309_6869	0.7156606386510121	0	0.9099389803763387
gene-LOC112043309	gene-LOC112043309_6870	0.999914902110211	0	0.4984309600500101
gene-LOC112043309	gene-LOC112043309_6871	0.999914902110211	0	0.5278681728841796
gene-LOC112043309	gene-LOC112043309_6872	0.999914902110211	0	0.45784091960914886
gene-LOC112043309	gene-LOC112043309_6873	0.6226542550083038	0	0.8103983816491054
gene-LOC112043309	gene-LOC112043309_6874	0.10860681287972034	0	1.0976171490304125
gene-LOC112043309	gene-LOC112043309_6876	0.999914902110211	0	0.4657436458115738
gene-LOC112043309	gene-LOC112043309_6885	0.999914902110211	0	0.4657436458115738
gene-LOC112043309	gene-LOC112043309_6893	0.007303566400248693	2	1.2674572945811748
gene-LOC112043311	gene-LOC112043311_6900	0.999914902110211	0	0.24712705332299834
gene-LOC112043311	gene-LOC112043311_6901	0.999914902110211	0	0.5665956881013372
gene-LOC112043311	gene-LOC112043311_6902	0.999914902110211	0	0.319033340283279
gene-LOC112043311	gene-LOC112043311_6903	0.999914902110211	0	0.25457722649832615
gene-LOC112043311	gene-LOC112043311_6904	0.999914902110211	0	0.2251930698590705
gene-LOC112043311	gene-LOC112043311_6905	0.999914902110211	0	0.2267296455008827
gene-LOC112043311	gene-LOC112043311_6906	0.999914902110211	0	0.35855434165081235
gene-LOC112043311	gene-LOC112043311_6907	0.999914902110211	0	0.19458637598117434
gene-LOC112043311	gene-LOC112043311_6908	0.999914902110211	0	0.4744582657420642
gene-LOC112043311	gene-LOC112043311_6910	0.999914902110211	0	0.4315304047254642
gene-LOC112043311	gene-LOC112043311_6911	0.999914902110211	0	0.34511312089241475
gene-LOC112043311	gene-LOC112043311_6912	0.999914902110211	0	0.16068885827750545
gene-LOC112043311	gene-LOC112043311_6913	0.999914902110211	0	0.2870861082057017
gene-LOC112043311	gene-LOC112043311_6914	0.999914902110211	0	0.22524568140907242
gene-LOC112043311	gene-LOC112043311_6915	0.999914902110211	0	0.3490182829301913
gene-LOC112043311	gene-LOC112043311_6916	0.999914902110211	0	0.5818892102153574
gene-LOC112043311	gene-LOC112043311_6917	0.999914902110211	0	0.32381973517219986
gene-LOC112043311	gene-LOC112043311_6918	0.999914902110211	0	0.4407929962748094
gene-LOC112043311	gene-LOC112043311_6919	0.999914902110211	0	0.44127621815129636
gene-LOC112043311	gene-LOC112043311_6920	0.999914902110211	0	0.2742811880726048
gene-LOC112043311	gene-LOC112043311_6921	0.999914902110211	0	0.2884612734904426
gene-LOC112043311	gene-LOC112043311_6948	0.999914902110211	0	0.5339512162296067
gene-LOC112043313	gene-LOC112043313_6991	0.999914902110211	0	0.33479092504287333
gene-LOC112043313	gene-LOC112043313_6992	0.999914902110211	0	0.3478789204446766
gene-LOC112043313	gene-LOC112043313_6993	0.999914902110211	0	0.5407910332052204
gene-LOC112043313	gene-LOC112043313_6994	0.999914902110211	0	0.23142853332907265
gene-LOC112043313	gene-LOC112043313_6995	0.999914902110211	0	0.2546636941254805
gene-LOC112043313	gene-LOC112043313_6996	0.999914902110211	0	0.20475099604151567
gene-LOC112043313	gene-LOC112043313_6997	0.999914902110211	0	0.2629386398649327
gene-LOC112043313	gene-LOC112043313_6998	0.999914902110211	0	0.3663047335000478
gene-LOC112043314	gene-LOC112043314_6999	0.8002514832009897	0	0.8616557546338512
gene-LOC112043314	gene-LOC112043314_7000	0.999914902110211	0	0.24258702179220482
gene-LOC112043314	gene-LOC112043314_7001	0.999914902110211	0	0.1526342462366994
gene-LOC112043314	gene-LOC112043314_7002	0.999914902110211	0	0.10784687772873625
gene-LOC112043314	gene-LOC112043314_7003	0.999914902110211	0	0.26148891438201005
gene-LOC112043314	gene-LOC112043314_7004	0.999914902110211	0	0.2154247285743791
gene-LOC112043314	gene-LOC112043314_7005	0.999914902110211	0	0.12431788607544814
gene-LOC112043314	gene-LOC112043314_7006	0.999914902110211	0	0.28018958231851254
gene-LOC112043314	gene-LOC112043314_7007	0.999914902110211	0	0.4465372379644226
gene-LOC112043316	gene-LOC112043316_7011	0.999914902110211	0	0.4788942272994676
gene-LOC112043316	gene-LOC112043316_7012	0.999914902110211	0	0.22534624453480223
gene-LOC112043316	gene-LOC112043316_7013	0.999914902110211	0	0.1819341929724736
gene-LOC112043316	gene-LOC112043316_7014	0.999914902110211	0	0.28815519701892
gene-LOC112043316	gene-LOC112043316_7015	0.999914902110211	0	0.5554284218772603
gene-LOC112043316	gene-LOC112043316_7016	0.999914902110211	0	0.3205739747073899
gene-LOC112043316	gene-LOC112043316_7017	0.999914902110211	0	0.12047111631667384
gene-LOC112043318	gene-LOC112043318_7026	0.999914902110211	0	0.206904846199361
gene-LOC112043318	gene-LOC112043318_7027	0.999914902110211	0	0.18899623187401282
gene-LOC112043318	gene-LOC112043318_7028	0.999914902110211	0	0.2615888224079477
gene-LOC112043318	gene-LOC112043318_7029	0.999914902110211	0	0.3369486761781877
gene-LOC112043319	gene-LOC112043319_7030	0.999914902110211	0	0.15485566488229624
gene-LOC112043319	gene-LOC112043319_7031	0.999914902110211	0	0.320789668859887
gene-LOC112043319	gene-LOC112043319_7032	0.999914902110211	0	0.14234177634653727
gene-LOC112043319	gene-LOC112043319_7033	0.999914902110211	0	0.3349924285791452
gene-LOC112043319	gene-LOC112043319_7034	0.999914902110211	0	0.23857085449588933
gene-LOC112043319	gene-LOC112043319_7035	0.999914902110211	0	0.14060924658421475
gene-LOC112043319	gene-LOC112043319_7036	0.999914902110211	0	0.33609768582636157
gene-LOC112043320	gene-LOC112043320_7037	0.999914902110211	0	0.44384839808036247
gene-LOC112043320	gene-LOC112043320_7038	0.999914902110211	0	0.43579193265420635
gene-LOC112043320	gene-LOC112043320_7039	0.999914902110211	0	0.1481386584096951
gene-LOC112043321	gene-LOC112043321_7042	0.999914902110211	0	0.48604917772002665
gene-LOC112043321	gene-LOC112043321_7043	0.999914902110211	0	0.24295056953785021
gene-LOC112043321	gene-LOC112043321_7047	0.999914902110211	0	0.5147895856267803
gene-LOC112043322	gene-LOC112043322_7048	0.999914902110211	0	0.33763911580902217
gene-LOC112043322	gene-LOC112043322_7049	0.999914902110211	0	0.44458639925506915
gene-LOC112043322	gene-LOC112043322_7050	0.999914902110211	0	0.3185888602109621
gene-LOC112043322	gene-LOC112043322_7051	0.999914902110211	0	0.19538187342005298
gene-LOC112043322	gene-LOC112043322_7052	0.999914902110211	0	0.3838568890657239
gene-LOC112043322	gene-LOC112043322_7053	0.999914902110211	0	0.21741244219658906
gene-LOC112043322	gene-LOC112043322_7054	0.999914902110211	0	0.27672722429467367
gene-LOC112043322	gene-LOC112043322_7055	0.999914902110211	0	0.26602843318977687
gene-LOC112043322	gene-LOC112043322_7056	0.999914902110211	0	0.18401336966115078
gene-LOC112043322	gene-LOC112043322_7057	0.999914902110211	0	0.12967806897187995
gene-LOC112043322	gene-LOC112043322_7058	0.999914902110211	0	0.3559728194134424
gene-LOC112043322	gene-LOC112043322_7059	0.999914902110211	0	0.3724059074028645
gene-LOC112043322	gene-LOC112043322_7061	0.999914902110211	0	0.4392052795585233
gene-LOC112043322	gene-LOC112043322_7082	0.999914902110211	0	0.34238931999314026
gene-LOC112043322	gene-LOC112043322_7107	0.999914902110211	0	0.34759121812065796
gene-LOC112043322	gene-LOC112043322_7108	0.999914902110211	0	0.37386392335010843
gene-LOC112043322	gene-LOC112043322_7120	0.999914902110211	0	0.36157732965428124
gene-LOC112043324	gene-LOC112043324_7175	0.999914902110211	0	0.26350701079729255
gene-LOC112043324	gene-LOC112043324_7176	0.999914902110211	0	0.07953511806806368
gene-LOC112043325	gene-LOC112043325_7177	0.999914902110211	0	0.16199174488335455
gene-LOC112043325	gene-LOC112043325_7178	0.999914902110211	0	0.03942849255474634
gene-LOC112043325	gene-LOC112043325_7179	0.999914902110211	0	0.375470177878511
gene-LOC112043327	gene-LOC112043327_7183	0.999914902110211	0	0.4029011283616075
gene-LOC112043327	gene-LOC112043327_7184	0.999914902110211	0	0.2441952265321427
gene-LOC112043327	gene-LOC112043327_7185	0.999914902110211	0	0.2810806860716255
gene-LOC112043327	gene-LOC112043327_7186	0.999914902110211	0	0.3006707133822602
gene-LOC112043327	gene-LOC112043327_7187	0.999914902110211	0	0.13074696565152077
gene-LOC112043327	gene-LOC112043327_7188	0.999914902110211	0	0.8966151389440418
gene-LOC112043327	gene-LOC112043327_7189	0.999914902110211	0	0.6086198046581206
gene-LOC112043327	gene-LOC112043327_7190	0.999914902110211	0	0.06652305338375442
gene-LOC112043327	gene-LOC112043327_7191	0.999914902110211	0	0.23913275067510398
gene-LOC112043329	gene-LOC112043329_7199	0.999914902110211	0	0.195964487433697
gene-LOC112043329	gene-LOC112043329_7200	0.999914902110211	0	0.2312362765913409
gene-LOC112043329	gene-LOC112043329_7201	0.999914902110211	0	0.1822871340412835
gene-LOC112043329	gene-LOC112043329_7202	0.999914902110211	0	0.4501313068544892
gene-LOC112043329	gene-LOC112043329_7203	0.999914902110211	0	0.38046023969012577
gene-LOC112043329	gene-LOC112043329_7204	0.999914902110211	0	0.29806267905885786
gene-LOC112043329	gene-LOC112043329_7205	0.999914902110211	0	0.4235771251630407
gene-LOC112043329	gene-LOC112043329_7206	0.999914902110211	0	0.3866048226816483
gene-LOC112043329	gene-LOC112043329_7207	0.999914902110211	0	0.5947524958220392
gene-LOC112043330	gene-LOC112043330_7210	0.999914902110211	0	0.44075725851492376
gene-LOC112043330	gene-LOC112043330_7211	0.999914902110211	0	0.2164641991460332
gene-LOC112043330	gene-LOC112043330_7212	0.999914902110211	0	0.26758383401894914
gene-LOC112043333	gene-LOC112043333_7259	0.999914902110211	0	0.08571383545263789
gene-LOC112043333	gene-LOC112043333_7260	0.999914902110211	0	0.3172859648115418
gene-LOC112043334	gene-LOC112043334_7262	0.999914902110211	0	1.1749570695226499
gene-LOC112043334	gene-LOC112043334_7263	0.7428586140165913	0	1.2626614103930285
gene-LOC112043334	gene-LOC112043334_7264	0.999914902110211	0	1.0652870532458287
gene-LOC112043334	gene-LOC112043334_7266	0.999914902110211	0	0.3272323430628328
gene-LOC112043334	gene-LOC112043334_7267	0.999914902110211	0	0.5424568009186075
gene-LOC112043334	gene-LOC112043334_7273	0.999914902110211	0	0.27723847427324433
gene-LOC112043334	gene-LOC112043334_7274	0.3666692005997152	0	1.378958128421834
gene-LOC112043335	gene-LOC112043335_7275	0.999914902110211	0	0.07846363227437525
gene-LOC112043335	gene-LOC112043335_7276	0.43557035703834296	0	1.266880493589591
gene-LOC112043339	gene-LOC112043339_7288	0.999914902110211	0	0.5203373961558935
gene-LOC112043339	gene-LOC112043339_7289	0.999914902110211	0	0.6291201661296073
gene-LOC112043339	gene-LOC112043339_7290	0.999914902110211	0	0.4943888730880124
gene-LOC112043339	gene-LOC112043339_7291	0.999914902110211	0	0.2022388272735407
gene-LOC112043339	gene-LOC112043339_7292	0.999914902110211	0	0.20413773282318282
gene-LOC112043339	gene-LOC112043339_7293	0.999914902110211	0	0.2692917273018667
gene-LOC112043339	gene-LOC112043339_7297	0.999914902110211	0	0.3636824646516734
gene-LOC112043339	gene-LOC112043339_7306	0.943560642229598	0	0.6591719730182195
gene-LOC112043339	gene-LOC112043339_7343	0.999914902110211	0	0.7319394965992654
gene-LOC112043339	gene-LOC112043339_7362	0.999914902110211	0	0.7600121660629009
gene-LOC112043340	gene-LOC112043340_7404	0.999914902110211	0	0.3057681866500497
gene-LOC112043340	gene-LOC112043340_7408	0.999914902110211	0	0.7288322863011762
gene-LOC112043340	gene-LOC112043340_7451	0.999914902110211	0	0.2798182317662903
gene-LOC112043341	gene-LOC112043341_7597	0.999914902110211	0	0.18709742053672063
gene-LOC112043341	gene-LOC112043341_7598	0.999914902110211	0	0.06971071927948369
gene-LOC112043341	gene-LOC112043341_7599	0.999914902110211	0	0.16694874317372932
gene-LOC112043342	gene-LOC112043342_7600	0.999914902110211	0	0.5774146019323565
gene-LOC112043342	gene-LOC112043342_7601	0.999914902110211	0	0.42394882701610737
gene-LOC112043342	gene-LOC112043342_7602	0.999914902110211	0	0.3062581068240169
gene-LOC112043342	gene-LOC112043342_7603	0.999914902110211	0	0.466128335301252
gene-LOC112043342	gene-LOC112043342_7604	0.999914902110211	0	1.1656011392215424
gene-LOC112043342	gene-LOC112043342_7607	0.999914902110211	0	0.3932390177438183
gene-LOC112043342	gene-LOC112043342_7608	0.999914902110211	0	0.3755981728359856
gene-LOC112043342	gene-LOC112043342_7609	0.999914902110211	0	0.2584168224637091
gene-LOC112043342	gene-LOC112043342_7610	0.999914902110211	0	0.674522338148388
gene-LOC112043342	gene-LOC112043342_7611	0.999914902110211	0	0.5737262903637133
gene-LOC112043342	gene-LOC112043342_7612	0.999914902110211	0	0.5768587331557464
gene-LOC112043342	gene-LOC112043342_7614	0.999914902110211	0	0.6345379400733213
gene-LOC112043342	gene-LOC112043342_7615	0.999914902110211	0	0.41229339330022263
gene-LOC112043342	gene-LOC112043342_7640	0.999914902110211	0	0.5768587331557464
gene-LOC112043343	gene-LOC112043343_7643	0.999914902110211	0	0.5040412087190616
gene-LOC112043343	gene-LOC112043343_7644	0.999914902110211	0	0.3325544547616772
gene-LOC112043343	gene-LOC112043343_7645	0.999914902110211	0	0.4171772169285344
gene-LOC112043343	gene-LOC112043343_7646	0.999914902110211	0	0.35855095260169634
gene-LOC112043343	gene-LOC112043343_7647	0.999914902110211	0	0.2777633525519132
gene-LOC112043344	gene-LOC112043344_7653	0.999914902110211	0	0.7561368878859733
gene-LOC112043344	gene-LOC112043344_7654	0.999914902110211	0	0.5163122563775104
gene-LOC112043344	gene-LOC112043344_7655	0.999914902110211	0	0.2855212035508421
gene-LOC112043344	gene-LOC112043344_7656	0.999914902110211	0	0.18803740604017172
gene-LOC112043344	gene-LOC112043344_7657	0.999914902110211	0	0.22913801856879878
gene-LOC112043344	gene-LOC112043344_7658	0.999914902110211	0	0.2903743792231798
gene-LOC112043345	gene-LOC112043345_7659	0.07877111638436057	0	1.1035871301764981
gene-LOC112043345	gene-LOC112043345_7660	0.999914902110211	0	0.07029976656417691
gene-LOC112043345	gene-LOC112043345_7661	0.999914902110211	0	0.39892860632193194
gene-LOC112043346	gene-LOC112043346_7662	0.999914902110211	0	0.07347461498081742
gene-LOC112043346	gene-LOC112043346_7665	0.999914902110211	0	0.4381047195798251
gene-LOC112043346	gene-LOC112043346_7666	0.999914902110211	0	0.36214696178962136
gene-LOC112043346	gene-LOC112043346_7670	0.999914902110211	0	0.5730984163763724
gene-LOC112043346	gene-LOC112043346_7671	0.999914902110211	0	0.16853253496289433
gene-LOC112043347	gene-LOC112043347_7675	0.999914902110211	0	0.4214565145740359
gene-LOC112043347	gene-LOC112043347_7676	0.999914902110211	0	0.4722695463139708
gene-LOC112043347	gene-LOC112043347_7677	0.999914902110211	0	0.2722270161601781
gene-LOC112043347	gene-LOC112043347_7678	0.999914902110211	0	0.4711565171281382
gene-LOC112043347	gene-LOC112043347_7679	0.999914902110211	0	0.2902236257273376
gene-LOC112043347	gene-LOC112043347_7680	0.999914902110211	0	0.433725533399528
gene-LOC112043347	gene-LOC112043347_7681	0.999914902110211	0	0.2343590850669024
gene-LOC112043347	gene-LOC112043347_7682	0.999914902110211	0	1.0319149532579308
gene-LOC112043347	gene-LOC112043347_7683	0.999914902110211	0	0.5480924416926944
gene-LOC112043347	gene-LOC112043347_7684	0.999914902110211	0	0.3673660337216047
gene-LOC112043347	gene-LOC112043347_7685	0.999914902110211	0	0.9357337618323065
gene-LOC112043347	gene-LOC112043347_7687	0.999914902110211	0	0.5008605019779715
gene-LOC112043347	gene-LOC112043347_7701	0.999914902110211	0	0.48572268883295777
gene-LOC112043347	gene-LOC112043347_7715	0.999914902110211	0	0.5363690414424767
gene-LOC112043348	gene-LOC112043348_7754	0.999914902110211	0	0.5086234941615047
gene-LOC112043348	gene-LOC112043348_7755	0.999914902110211	0	0.6297579124772303
gene-LOC112043348	gene-LOC112043348_7756	0.999914902110211	0	0.5156988887692062
gene-LOC112043348	gene-LOC112043348_7757	0.999914902110211	0	0.18433476351462463
gene-LOC112043348	gene-LOC112043348_7758	0.999914902110211	0	0.5371135633054056
gene-LOC112043348	gene-LOC112043348_7759	0.999914902110211	0	0.8588182433226565
gene-LOC112043348	gene-LOC112043348_7771	0.999914902110211	0	0.62702616220278
gene-LOC112043351	gene-LOC112043351_7782	0.999914902110211	0	0.2128080123181686
gene-LOC112043351	gene-LOC112043351_7783	0.999914902110211	0	0.7933244344478236
gene-LOC112043351	gene-LOC112043351_7784	0.999914902110211	0	0.5030237062263989
gene-LOC112043351	gene-LOC112043351_7785	0.999914902110211	0	0.30634166847272226
gene-LOC112043351	gene-LOC112043351_7786	0.999914902110211	0	0.586599886850034
gene-LOC112043351	gene-LOC112043351_7787	0.043855803490585196	1	1.5267198976741039
gene-LOC112043356	gene-LOC112043356_7817	0.999914902110211	0	0.48329012815571915
gene-LOC112043356	gene-LOC112043356_7818	0.999914902110211	0	0.8956232694685111
gene-LOC112043356	gene-LOC112043356_7819	0.999914902110211	0	0.47258950949763356
gene-LOC112043356	gene-LOC112043356_7820	0.999914902110211	0	0.5811983686548174
gene-LOC112043356	gene-LOC112043356_7821	0.999914902110211	0	0.5585301406540246
gene-LOC112043356	gene-LOC112043356_7822	0.999914902110211	0	0.29702788813414305
gene-LOC112043356	gene-LOC112043356_7823	0.999914902110211	0	0.22363255168820828
gene-LOC112043356	gene-LOC112043356_7824	0.999914902110211	0	0.34890436266146724
gene-LOC112043368	gene-LOC112043368_7856	0.999914902110211	0	0.17256647705919004
gene-LOC112043368	gene-LOC112043368_7857	0.999914902110211	0	0.14748474658976918
gene-LOC112043371	gene-LOC112043371_7868	0.999914902110211	0	0.4347380469996249
gene-LOC112043371	gene-LOC112043371_7869	0.999914902110211	0	0.6348810974870736
gene-LOC112043371	gene-LOC112043371_7871	0.999914902110211	0	0.46561457370503945
gene-LOC112043371	gene-LOC112043371_7873	0.999914902110211	0	0.4693450926563054
gene-LOC112043371	gene-LOC112043371_7874	0.999914902110211	0	0.40470939075144763
gene-LOC112043371	gene-LOC112043371_7875	0.999914902110211	0	0.3688474657747829
gene-LOC112043371	gene-LOC112043371_7879	0.999914902110211	0	0.5304458798808831
gene-LOC112043371	gene-LOC112043371_7880	0.999914902110211	0	0.7142727987172917
gene-LOC112043371	gene-LOC112043371_7882	0.999914902110211	0	0.7124854391268016
gene-LOC112043371	gene-LOC112043371_7883	0.999914902110211	0	0.5365825483123619
gene-LOC112043371	gene-LOC112043371_7884	0.999914902110211	0	0.6548033785525735
gene-LOC112043371	gene-LOC112043371_7885	0.999914902110211	0	0.26023254568384147
gene-LOC112043371	gene-LOC112043371_7886	0.999914902110211	0	0.18525008203888316
gene-LOC112043372	gene-LOC112043372_7911	0.999914902110211	0	0.3779657990103633
gene-LOC112043372	gene-LOC112043372_7912	0.999914902110211	0	0.46971777108779733
gene-LOC112043372	gene-LOC112043372_7913	0.10127629137165417	0	0.8245814814076207
gene-LOC112043372	gene-LOC112043372_7914	0.031357436361415844	2	1.4182346505459558
gene-LOC112043372	gene-LOC112043372_7918	0.005749679287457284	1	1.2145784936663633
gene-LOC112043372	gene-LOC112043372_7919	0.0044591849057265655	1	1.242296772496779
gene-LOC112043377	gene-LOC112043377_7929	0.999914902110211	0	0.1694071009508873
gene-LOC112043377	gene-LOC112043377_7930	0.999914902110211	0	0.40604339341665696
gene-LOC112043377	gene-LOC112043377_7931	0.999914902110211	0	0.5476671889677602
gene-LOC112043377	gene-LOC112043377_7933	0.999914902110211	0	0.3794003807601163
gene-LOC112043377	gene-LOC112043377_7934	0.999914902110211	0	0.29468882018693066
gene-LOC112043377	gene-LOC112043377_7935	0.999914902110211	0	0.2633168478949379
gene-LOC112043377	gene-LOC112043377_7936	0.999914902110211	0	0.12942228690841873
gene-LOC112043377	gene-LOC112043377_7937	0.999914902110211	0	0.3125579037230395
gene-LOC112043377	gene-LOC112043377_7939	0.999914902110211	0	0.22227724660220982
gene-LOC112043377	gene-LOC112043377_7940	0.999914902110211	0	0.262802349981766
gene-LOC112043377	gene-LOC112043377_7941	0.999914902110211	0	0.36575957155630157
gene-LOC112043377	gene-LOC112043377_7942	0.999914902110211	0	0.16203955204903941
gene-LOC112043377	gene-LOC112043377_7943	0.999914902110211	0	0.36825534352559863
gene-LOC112043377	gene-LOC112043377_7958	0.999914902110211	0	0.08175552748805082
gene-LOC112043377	gene-LOC112043377_7959	0.999914902110211	0	0.4907632686830592
gene-LOC112043377	gene-LOC112043377_7960	0.5165354906761177	0	1.0275195652020805
gene-LOC112043377	gene-LOC112043377_7961	0.999914902110211	0	0.3976304713993395
gene-LOC112043379	gene-LOC112043379_8129	0.999914902110211	0	0.5469182646912412
gene-LOC112043379	gene-LOC112043379_8130	0.999914902110211	0	0.5685683018889307
gene-LOC112043379	gene-LOC112043379_8131	0.999914902110211	0	0.5749509931459036
gene-LOC112043379	gene-LOC112043379_8132	0.999914902110211	0	0.2971329990834164
gene-LOC112043379	gene-LOC112043379_8133	0.999914902110211	0	0.19389658968221823
gene-LOC112043379	gene-LOC112043379_8134	0.999914902110211	0	0.2122697449792259
gene-LOC112043380	gene-LOC112043380_8142	0.999914902110211	0	0.4754547026325673
gene-LOC112043380	gene-LOC112043380_8143	0.999914902110211	0	0.4047070224598439
gene-LOC112043380	gene-LOC112043380_8144	0.999914902110211	0	0.3565046121682336
gene-LOC112043380	gene-LOC112043380_8145	0.999914902110211	0	0.5136735360864524
gene-LOC112043380	gene-LOC112043380_8146	0.9595233683061537	0	0.8322116016281722
gene-LOC112043381	gene-LOC112043381_8147	0.999914902110211	0	0.5433074610771405
gene-LOC112043381	gene-LOC112043381_8148	0.999914902110211	0	0.7622265561118855
gene-LOC112043381	gene-LOC112043381_8149	0.999914902110211	0	0.591898583516139
gene-LOC112043381	gene-LOC112043381_8150	0.999914902110211	0	0.3216499065163676
gene-LOC112043381	gene-LOC112043381_8151	0.999914902110211	0	0.2512170134001712
gene-LOC112043381	gene-LOC112043381_8152	0.999914902110211	0	0.5261179354720031
gene-LOC112043381	gene-LOC112043381_8153	0.999914902110211	0	0.3636761934458823
gene-LOC112043381	gene-LOC112043381_8154	0.999914902110211	0	0.9699344525903584
gene-LOC112043381	gene-LOC112043381_8157	0.999914902110211	0	0.6217244953540995
gene-LOC112043381	gene-LOC112043381_8158	0.999914902110211	0	0.7209331508951804
gene-LOC112043381	gene-LOC112043381_8161	0.999914902110211	0	0.5401163250788539
gene-LOC112043381	gene-LOC112043381_8162	0.999914902110211	0	0.20295556620855404
gene-LOC112043381	gene-LOC112043381_8163	0.999914902110211	0	0.5045665642993624
gene-LOC112043381	gene-LOC112043381_8164	0.999914902110211	0	0.2406259097477852
gene-LOC112043381	gene-LOC112043381_8165	0.999914902110211	0	0.32266933325788827
gene-LOC112043381	gene-LOC112043381_8166	0.999914902110211	0	0.43243555258545996
gene-LOC112043381	gene-LOC112043381_8167	0.999914902110211	0	0.5929622813279112
gene-LOC112043381	gene-LOC112043381_8168	0.999914902110211	0	0.24336983399536205
gene-LOC112043381	gene-LOC112043381_8192	0.999914902110211	0	0.27439321511782744
gene-LOC112043381	gene-LOC112043381_8208	0.999914902110211	0	0.31174742312675274
gene-LOC112043381	gene-LOC112043381_8209	0.999914902110211	0	0.2161452633407439
gene-LOC112043381	gene-LOC112043381_8215	0.999914902110211	0	0.21645631756216055
gene-LOC112043382	gene-LOC112043382_8238	0.999914902110211	0	0.16872455355229743
gene-LOC112043382	gene-LOC112043382_8239	0.999914902110211	0	0.6350910692154441
gene-LOC112043382	gene-LOC112043382_8240	0.999914902110211	0	0.41200679148504626
gene-LOC112043382	gene-LOC112043382_8241	0.999914902110211	0	0.4657337429807962
gene-LOC112043382	gene-LOC112043382_8242	0.999914902110211	0	0.5676423573886238
gene-LOC112043382	gene-LOC112043382_8243	0.999914902110211	0	0.5070337843807344
gene-LOC112043382	gene-LOC112043382_8244	0.999914902110211	0	0.8081774960820622
gene-LOC112043382	gene-LOC112043382_8247	0.999914902110211	0	0.4995580194061757
gene-LOC112043382	gene-LOC112043382_8253	0.999914902110211	0	0.6041093606120445
gene-LOC112043385	gene-LOC112043385_8266	0.999914902110211	0	0.08396865688076896
gene-LOC112043385	gene-LOC112043385_8267	0.999914902110211	0	0.24399242866702228
gene-LOC112043386	gene-LOC112043386_8268	0.999914902110211	0	0.2668371865048105
gene-LOC112043386	gene-LOC112043386_8269	0.999914902110211	0	0.4187149566001853
gene-LOC112043386	gene-LOC112043386_8270	0.999914902110211	0	0.3594626492789468
gene-LOC112043386	gene-LOC112043386_8271	0.999914902110211	0	0.1559789905907456
gene-LOC112043386	gene-LOC112043386_8272	0.999914902110211	0	0.35879906309909604
gene-LOC112043386	gene-LOC112043386_8273	0.999914902110211	0	0.3003284427322468
gene-LOC112043386	gene-LOC112043386_8274	0.999914902110211	0	0.3368108890736927
gene-LOC112043386	gene-LOC112043386_8275	0.999914902110211	0	0.2099933646673655
gene-LOC112043386	gene-LOC112043386_8276	0.999914902110211	0	0.24271453644192764
gene-LOC112043386	gene-LOC112043386_8277	0.999914902110211	0	0.2742496998794435
gene-LOC112043386	gene-LOC112043386_8278	0.999914902110211	0	0.27202450317322846
gene-LOC112043386	gene-LOC112043386_8279	0.999914902110211	0	0.16101300541634167
gene-LOC112043386	gene-LOC112043386_8280	0.999914902110211	0	0.7872274198225515
gene-LOC112043386	gene-LOC112043386_8281	0.999914902110211	0	0.6896780414522485
gene-LOC112043386	gene-LOC112043386_8282	0.999914902110211	0	0.48018013332832954
gene-LOC112043386	gene-LOC112043386_8283	0.999914902110211	0	0.3443838864539366
gene-LOC112043386	gene-LOC112043386_8284	0.999914902110211	0	0.33059132353541987
gene-LOC112043386	gene-LOC112043386_8285	0.999914902110211	0	0.3943983242386446
gene-LOC112043386	gene-LOC112043386_8300	0.9309408649943587	0	0.7274665700637799
gene-LOC112043386	gene-LOC112043386_8316	0.8130801272739784	0	0.8284265641772448
gene-LOC112043386	gene-LOC112043386_8341	0.999914902110211	0	0.3943983242386446
gene-LOC112043386	gene-LOC112043386_8353	0.999914902110211	0	0.26007000350800524
gene-LOC112043389	gene-LOC112043389_8368	0.999914902110211	0	0.09829957932697475
gene-LOC112043389	gene-LOC112043389_8369	0.999914902110211	0	0.22326052751338388
gene-LOC112043389	gene-LOC112043389_8371	0.999914902110211	0	0.1137390583397524
gene-LOC112043390	gene-LOC112043390_8378	0.999914902110211	0	0.24431847140652785
gene-LOC112043390	gene-LOC112043390_8381	0.999914902110211	0	0.14456153952955741
gene-LOC112043394	gene-LOC112043394_8418	0.999914902110211	0	0.5647676681470575
gene-LOC112043394	gene-LOC112043394_8419	0.999914902110211	0	0.26651941183508754
gene-LOC112043394	gene-LOC112043394_8421	0.999914902110211	0	0.49584417150140947
gene-LOC112043394	gene-LOC112043394_8422	0.999914902110211	0	0.474264416620759
gene-LOC112043394	gene-LOC112043394_8423	0.999914902110211	0	0.3698619164953092
gene-LOC112043394	gene-LOC112043394_8424	0.8399379568877021	0	0.7615463459839287
gene-LOC112043399	gene-LOC112043399_8446	0.999914902110211	0	0.3628469535186696
gene-LOC112043399	gene-LOC112043399_8447	0.999914902110211	0	0.603663632838817
gene-LOC112043400	gene-LOC112043400_8450	0.999914902110211	0	0.452081037573862
gene-LOC112043400	gene-LOC112043400_8451	0.999914902110211	0	0.37555863225159136
gene-LOC112043400	gene-LOC112043400_8452	0.999914902110211	0	0.37917513183010687
gene-LOC112043400	gene-LOC112043400_8453	0.0044855940319875965	4	1.5158661434060052
gene-LOC112043403	gene-LOC112043403_8477	0.999914902110211	0	0.04324085372483921
gene-LOC112043403	gene-LOC112043403_8511	0.999914902110211	0	0.04995969359194952
gene-LOC112043407	gene-LOC112043407_8537	0.999914902110211	0	0.5395198185839973
gene-LOC112043407	gene-LOC112043407_8538	0.999914902110211	0	0.18880042736083524
gene-LOC112043407	gene-LOC112043407_8539	0.999914902110211	0	0.29302396160624955
gene-LOC112043407	gene-LOC112043407_8540	0.999914902110211	0	0.6424962726681391
gene-LOC112043407	gene-LOC112043407_8541	0.999914902110211	0	0.513486653293378
gene-LOC112043408	gene-LOC112043408_8543	0.999914902110211	0	1.0490053859932695
gene-LOC112043408	gene-LOC112043408_8544	0.999914902110211	0	0.7737478538333686
gene-LOC112043408	gene-LOC112043408_8545	0.999914902110211	0	0.6953150600356643
gene-LOC112043408	gene-LOC112043408_8547	0.999914902110211	0	1.390649257503271
gene-LOC112043408	gene-LOC112043408_8556	0.999914902110211	0	0.2378595902496618
gene-LOC112043409	gene-LOC112043409_8557	0.999914902110211	0	0.8593575152571873
gene-LOC112043409	gene-LOC112043409_8558	0.999914902110211	0	0.5803929103077161
gene-LOC112043409	gene-LOC112043409_8559	0.999914902110211	0	0.22149528246020722
gene-LOC112043409	gene-LOC112043409_8560	0.999914902110211	0	0.6612657959141854
gene-LOC112043409	gene-LOC112043409_8561	0.03904457761392802	1	1.9076836449301426
gene-LOC112043411	gene-LOC112043411_8566	0.999914902110211	0	0.14858567312638993
gene-LOC112043411	gene-LOC112043411_8567	0.999914902110211	0	0.35854811502222095
gene-LOC112043411	gene-LOC112043411_8568	0.999914902110211	0	0.3365384248794925
gene-LOC112043411	gene-LOC112043411_8569	0.999914902110211	0	0.38698053658362497
gene-LOC112043412	gene-LOC112043412_8570	0.999914902110211	0	0.34111104174872153
gene-LOC112043412	gene-LOC112043412_8571	0.999914902110211	0	0.6821800396101958
gene-LOC112043412	gene-LOC112043412_8572	0.999914902110211	0	0.5102277292633088
gene-LOC112043412	gene-LOC112043412_8573	0.999914902110211	0	0.5556840821304787
gene-LOC112043412	gene-LOC112043412_8574	0.999914902110211	0	0.31915210443180264
gene-LOC112043412	gene-LOC112043412_8575	0.999914902110211	0	0.30568509436416225
gene-LOC112043412	gene-LOC112043412_8576	0.999914902110211	0	0.6137953075353204
gene-LOC112043412	gene-LOC112043412_8578	0.999914902110211	0	0.12860088064030073
gene-LOC112043416	gene-LOC112043416_8593	0.999914902110211	0	0.20595329835822085
gene-LOC112043416	gene-LOC112043416_8594	0.999914902110211	0	0.13204625738359788
gene-LOC112043416	gene-LOC112043416_8595	0.999914902110211	0	0.12407069013043426
gene-LOC112043416	gene-LOC112043416_8596	0.999914902110211	0	0.33486659822069686
gene-LOC112043416	gene-LOC112043416_8597	0.999914902110211	0	0.2491571792082743
gene-LOC112043416	gene-LOC112043416_8598	0.999914902110211	0	0.3058050008579496
gene-LOC112043416	gene-LOC112043416_8599	0.8649097982704211	0	0.5658923505606808
gene-LOC112043416	gene-LOC112043416_8605	0.999914902110211	0	0.3199247468276383
gene-LOC112043418	gene-LOC112043418_8639	0.999914902110211	0	0.1456141497937855
gene-LOC112043418	gene-LOC112043418_8640	0.999914902110211	0	0.2141471670882522
gene-LOC112043418	gene-LOC112043418_8641	0.999914902110211	0	0.16535781589818566
gene-LOC112043418	gene-LOC112043418_8642	0.999914902110211	0	0.2466257845506945
gene-LOC112043419	gene-LOC112043419_8643	0.999914902110211	0	0.2704922202051012
gene-LOC112043419	gene-LOC112043419_8644	0.999914902110211	0	0.2320900071887344
gene-LOC112043419	gene-LOC112043419_8645	0.999914902110211	0	0.2078030372145232
gene-LOC112043419	gene-LOC112043419_8646	0.999914902110211	0	0.5248793431362211
gene-LOC112043419	gene-LOC112043419_8647	0.999914902110211	0	0.519680049543644
gene-LOC112043419	gene-LOC112043419_8648	0.999914902110211	0	0.575719223304171
gene-LOC112043419	gene-LOC112043419_8649	0.999914902110211	0	0.5139497539373927
gene-LOC112043419	gene-LOC112043419_8650	0.8869860878883818	0	0.82539753486855
gene-LOC112043419	gene-LOC112043419_8652	0.5794282248736361	0	0.9687855233109284
gene-LOC112043419	gene-LOC112043419_8653	0.999914902110211	0	0.2704922202051012
gene-LOC112043419	gene-LOC112043419_8660	0.9154728450975249	0	0.802115006630042
gene-LOC112043420	gene-LOC112043420_8662	0.999914902110211	0	0.5764723337703304
gene-LOC112043420	gene-LOC112043420_8663	0.999914902110211	0	0.34857054520321284
gene-LOC112043420	gene-LOC112043420_8664	0.999914902110211	0	0.392398780025788
gene-LOC112043421	gene-LOC112043421_8665	0.999914902110211	0	0.4181047941734777
gene-LOC112043421	gene-LOC112043421_8666	0.999914902110211	0	0.48164364032897033
gene-LOC112043421	gene-LOC112043421_8667	0.999914902110211	0	0.6068903805313139
gene-LOC112043421	gene-LOC112043421_8668	0.999914902110211	0	0.33809708161406427
gene-LOC112043421	gene-LOC112043421_8669	0.999914902110211	0	0.1957626831040704
gene-LOC112043421	gene-LOC112043421_8670	0.999914902110211	0	0.377562030426998
gene-LOC112043421	gene-LOC112043421_8671	0.999914902110211	0	0.574764728530992
gene-LOC112043421	gene-LOC112043421_8673	0.999914902110211	0	0.6516764915856372
gene-LOC112043421	gene-LOC112043421_8674	0.999914902110211	0	0.403568123813943
gene-LOC112043421	gene-LOC112043421_8675	0.999914902110211	0	0.24277699808076125
gene-LOC112043421	gene-LOC112043421_8676	0.999914902110211	0	0.40675960816214385
gene-LOC112043421	gene-LOC112043421_8677	0.999914902110211	0	0.4280974663101835
gene-LOC112043421	gene-LOC112043421_8678	0.999914902110211	0	0.20026738423378454
gene-LOC112043421	gene-LOC112043421_8679	0.999914902110211	0	0.660467669102677
gene-LOC112043421	gene-LOC112043421_8680	0.9928889164264241	0	0.9416438299411984
gene-LOC112043423	gene-LOC112043423_8682	0.999914902110211	0	0.35301004758815685
gene-LOC112043423	gene-LOC112043423_8683	0.999914902110211	0	0.7156233902433113
gene-LOC112043423	gene-LOC112043423_8684	0.33199917612124924	0	1.0484854631246892
gene-LOC112043423	gene-LOC112043423_8685	0.27081383236224166	0	1.081828569843668
gene-LOC112043423	gene-LOC112043423_8686	0.35294346347059724	0	1.0180224887409217
gene-LOC112043423	gene-LOC112043423_8687	0.6339924257501971	0	0.9449214421688783
gene-LOC112043424	gene-LOC112043424_8688	0.999914902110211	0	0.34887967168891887
gene-LOC112043424	gene-LOC112043424_8689	0.999914902110211	0	0.08650780549473681
[truncated: 42,255 more rows]
