# Supplementary material for: Alternative splicing in seasonal plasticity and the potential for adaptation to environmental change
Source: Nat Commun. 2022 Feb 8;13:755. doi: 10.1038/s41467-022-28306-8 (PMC8825856; doi:10.1038/s41467-022-28306-8)
Supplement: Supplementary file 10 — Source Data [file 41467_2022_28306_MOESM10_ESM.zip › SourceData_B_anynana_AS/Data_in/edgeR_DE_qlfMultiexonGenes_thorax_interaction.tsv]

GeneID	Chr	Start	End	Strand	Length	transcript_id	logFC.family29.seasonswet	logFC.family30.seasonswet	logFC.family37.seasonswet	logFC.family53.seasonswet	logFC.family60.seasonswet	logFC.family63.seasonswet	logCPM	F	PValue	FDR	effect	adjP.Value	Means	Ranges
LOC112048299	NW_019862924.1;NW_019862924.1;NW_019862924.1	230169;231436;232215	230387;231814;233588	+;+;+	1972	rna-XM_024085785.1	-1.1615561480258652	2.538538647396575	-1.5226442243010447	-2.167713436606912	-2.2706944368298365	-3.3598750949862546	3.452564996820112	14.940442028262108	1.9162728795723063e-10	1.8235252722010066e-6	interaction	5.4438170067592685e-9	-1.3239907822255563	5.89841374238283
LOC112055337	NW_019863502.1;NW_019863502.1;NW_019863502.1;NW_019863502.1	4467;6572;6814;6983	5844;6708;6900;7107	-;-;-;-	1727	rna-XM_024095401.1	0.8613323227253697	-0.04727787278033043	0.28582161136457646	2.7382653095880127	3.615350790327395	1.0973798228918992	3.99868051891156	8.790562408364426	6.467823478590429e-7	0.0030773904111133263	interaction	7.389209538794799e-6	1.4251453306861537	3.6626286631077254
LOC112057657	NW_019862765.1;NW_019862765.1;NW_019862765.1;NW_019862765.1;NW_019862765.1;NW_019862765.1;NW_019862765.1;NW_019862765.1	36709;38819;39548;40249;42132;43305;45471;46765	37219;39085;39738;40347;42404;43453;45578;46824	-;-;-;-;-;-;-;-	1658	rna-XM_024098141.1	2.195622601786691	-0.03317799690992894	2.1133346676427034	0.31596416339818933	2.3052762950389027	2.1390611807509927	3.456360764229815	7.968815843341268	2.266504755383454e-6	0.007189353084076317	interaction	2.224952168201424e-5	1.5060134852845917	2.338454291948832
LOC112052299	NW_019863138.1;NW_019863138.1	337459;375487	337594;376981	+;+	1631	rna-XM_024091319.1	-0.6505641789729771	2.0974511832962306	0.447576133439839	-1.0394301323758433	-0.22099342400511957	-0.5709374324089768	5.886714627245184	7.696621387424478	3.4716849730126163e-6	0.008259138550797015	interaction	3.2537839536668805e-5	0.01051702482885881	3.136881315672074
LOC112054231	NW_019863330.1;NW_019863330.1;NW_019863330.1;NW_019863330.1;NW_019863330.1;NW_019863330.1	84006;85341;86981;88307;88909;89219	84518;85559;87209;88542;89142;89427	-;-;-;-;-;-	1640	rna-XM_024093936.1	0.533259859980559	1.132530653060725	-1.0496813539314067	-0.8970660202400044	-1.3534963100479773	-1.4626082785932693	3.011050530943005	7.039256619351215	9.865730801170706e-6	0.01645936776553552	interaction	8.110769072116301e-5	-0.5161769082952289	2.5951389316539943
LOC112044774	NW_019862817.1;NW_019862817.1;NW_019862817.1;NW_019862817.1;NW_019862817.1;NW_019862817.1;NW_019862817.1;NW_019862817.1;NW_019862817.1;NW_019862817.1;NW_019862817.1;NW_019862817.1;NW_019862817.1;NW_019862817.1;NW_019862817.1;NW_019862817.1;NW_019862817.1;NW_019862817.1;NW_019862817.1;NW_019862817.1;NW_019862817.1	708244;709103;709785;710084;712134;712571;713548;714592;717874;720046;721586;722608;723547;724648;726743;727076;727876;728769;729696;730415;731403	708467;709357;709973;710184;712275;713076;713635;714745;718080;720116;721758;722729;723706;724767;726901;727265;727976;728890;729780;730554;732855	+;+;+;+;+;+;+;+;+;+;+;+;+;+;+;+;+;+;+;+;+	4762	rna-XM_024080729.1	-0.15054757872127097	0.4627572901776345	-0.6060362214406081	-1.4579378240465515	-1.4648364155438782	-1.5471970390211325	3.9659440430132102	7.00358463614477	1.0377911579782798e-5	0.01645936776553552	interaction	8.494952020449137e-5	-0.7939662980993011	2.009954329198767
LOC112046667	NW_019862866.1;NW_019862866.1;NW_019862866.1;NW_019862866.1;NW_019862866.1;NW_019862866.1	281264;283161;284094;284959;286199;287285	281721;283336;284278;285118;286373;287736	-;-;-;-;-;-	1606	rna-XM_024083380.1	0.7486457237689651	-0.18988924121263273	-0.4189095354594714	-0.21062998916138365	-0.228665434923383	0.17095262635154124	6.088847833878671	6.692194901375842	1.7284954650841444e-5	0.02092384765080722	interaction	1.3364577684380177e-4	-0.021415975106060744	1.1675552592284366
LOC112052281	NW_019863138.1;NW_019863138.1	422834;433806	422998;434331	+;+	691	rna-XM_024091293.1	0.8806335931173406	-0.2894021194347523	-0.483997389191036	0.3828097381245185	0.22047121973174605	-1.0129085782294978	3.8952240238760245	6.593921029043832	2.0334518670566964e-5	0.02092384765080722	interaction	1.5320250635684406e-4	-0.05039892264694682	1.8935421713468383
LOC112055530	NW_019863546.1;NW_019863546.1	116063;121242	119157;121365	-;-	3219	rna-XM_024095694.1	1.136044095669774	2.1078704483410133	-1.3002947393965092	-1.2941703012095727	-2.6064601158710796	-1.9743464646183073	5.787485274156151	6.565119186028941	2.1579993522087474e-5	0.02092384765080722	interaction	1.6112048684589536e-4	-0.6552261795141135	4.7143305642120925
LOC112055529	NW_019863546.1;NW_019863546.1;NW_019863546.1;NW_019863546.1;NW_019863546.1;NW_019863546.1;NW_019863546.1;NW_019863546.1;NW_019863546.1;NW_019863546.1;NW_019863546.1;NW_019863546.1	109307;109307;109307;109307;109307;109307;112170;113568;114593;114778;114783;119192	112039;112039;112039;112039;112039;112039;112188;113779;114759;114851;115165;119524	-;-;-;-;-;-;-;-;-;-;-;-	3852	rna-XM_024095689.1;rna-XM_024095691.1;rna-XM_024095692.1;rna-XM_024095693.1;rna-XM_024095687.1;rna-XM_024095688.1;rna-XM_024095693.1;rna-XM_024095687.1;rna-XM_024095688.1;rna-XM_024095689.1;rna-XM_024095691.1;rna-XM_024095692.1	0.10673463002987622	1.429477524611654	-1.2890906064579786	-2.0243691439497047	-1.8908616280907298	-2.7096504725201425	3.3461036260141617	6.5538106475611455	2.1988070250953363e-5	0.02092384765080722	interaction	1.6379814558783556e-4	-1.0629599493961708	4.139127997131796
LOC112056415	NW_019863806.1;NW_019863806.1;NW_019863806.1;NW_019863806.1;NW_019863806.1;NW_019863806.1;NW_019863806.1;NW_019863806.1;NW_019863806.1;NW_019863806.1;NW_019863806.1;NW_019863806.1	13063;13414;14010;14526;15284;16067;17160;17861;18685;19656;20366;21903	13299;13812;14118;14894;15471;16293;17296;18032;18922;19801;20555;22002	+;+;+;+;+;+;+;+;+;+;+;+	2512	rna-XM_024096848.1	-0.30528337054515375	1.1556892072440683	-0.7645808610377137	-0.30466633706556	-0.6733354948234924	-0.7772601048842125	4.065289490040083	6.203618711427592	3.904392392670985e-5	0.03377654364423372	interaction	2.7204500622435453e-4	-0.27823949351867733	1.9329493121282808
LOC112056972	NW_019864153.1;NW_019864153.1;NW_019864153.1;NW_019864153.1;NW_019864153.1;NW_019864153.1;NW_019864153.1;NW_019864153.1;NW_019864153.1;NW_019864153.1;NW_019864153.1;NW_019864153.1;NW_019864153.1;NW_019864153.1;NW_019864153.1	12880;13283;14025;14756;15462;16223;16994;17636;18147;19148;19891;20314;20890;21762;22606	13018;13392;14244;14990;15553;16447;17164;17806;18298;19341;19999;20460;21041;22051;22763	-;-;-;-;-;-;-;-;-;-;-;-;-;-;-	2565	rna-XM_024097459.1	3.0958657090473127	10.009266844815848	-0.9892560548347252	3.504290786472658	-2.2097508642887744	3.066046966341676	1.0506218821094297	6.262103311137433	4.3779923608297294e-5	0.034127410240016594	interaction	3.0132092319862887e-4	2.746077231258999	12.219017709104623
LOC112045339	NW_019862829.1;NW_019862829.1;NW_019862829.1;NW_019862829.1;NW_019862829.1;NW_019862829.1	47542;48630;50434;50798;51548;52819	47891;48893;50676;51052;51617;53011	-;-;-;-;-;-	1375	rna-XM_024081485.1	1.6620137514440803	3.7652793747456537	-0.14269571986545015	-1.3927191016686291	-1.3404356446300736	-2.11890095822551	1.76552487843986	6.085977140956022	4.812587483105201e-5	0.034127410240016594	interaction	3.280803272626115e-4	0.07209028363334517	5.884180332971164
LOC112055384	NW_019863511.1;NW_019863511.1;NW_019863511.1	38856;45390;48915	39033;45528;49067	+;+;+	470	rna-XM_024095466.1	1.2814464008564863	-0.2092717115981776	-0.3671748025034775	0.7677675913228693	0.6844477270845333	0.6695811963598883	2.1651303366517904	6.0205277610430485	5.3229247683544926e-5	0.034127410240016594	interaction	3.579906647684238e-4	0.47113273358702035	1.6486212033599639
LOC112043992	NW_019862801.1;NW_019862801.1;NW_019862801.1;NW_019862801.1;NW_019862801.1;NW_019862801.1;NW_019862801.1;NW_019862801.1;NW_019862801.1;NW_019862801.1;NW_019862801.1;NW_019862801.1;NW_019862801.1;NW_019862801.1;NW_019862801.1;NW_019862801.1;NW_019862801.1;NW_019862801.1;NW_019862801.1;NW_019862801.1;NW_019862801.1;NW_019862801.1;NW_019862801.1;NW_019862801.1;NW_019862801.1;NW_019862801.1;NW_019862…	471673;471673;472107;488206;488206;488206;492142;508592;508592;508592;508592;509679;509679;509679;509679;512424;512424;512424;512424;513755;513755;513755;513755;514333;514333;514333;514333;515445;515445;515445;515445;517596;517596;517596;517596;518363;518363;518363;518363;520011;520011;520011;520011	471729;471729;472254;488351;488351;488351;492246;508753;508753;508705;508753;509881;509881;509881;509881;512610;512610;512610;512610;513876;513876;513876;513876;514509;514509;514509;514509;515537;515537;515537;515537;517822;517822;517822;517822;518515;518515;518515;518515;520640;520640;520640;520640	+;+;+;+;+;+;+;+;+;+;+;+;+;+;+;+;+;+;+;+;+;+;+;+;+;+;+;+;+;+;+;+;+;+;+;+;+;+;+;+;+;+;+	2410	rna-XM_024079703.1;rna-XM_024079701.1;rna-XM_024079702.1;rna-XM_024079702.1;rna-XM_024079703.1;rna-XM_024079701.1;rna-XM_024079704.1;rna-XM_024079704.1;rna-XM_024079702.1;rna-XM_024079703.1;rna-XM_024079701.1;rna-XM_024079704.1;rna-XM_024079702.1;rna-XM_024079703.1;rna-XM_024079701.1;rna-XM_024079704.1;rna-XM_024079702.1;rna-XM_024079703.1;rna-XM_024079701.1;rna-XM_024079704.1;rna-XM_024079702.1;…	-0.8049487116404749	-0.6630338876376923	-0.2874001250029628	2.1909300058560506	-0.1647138627176023	0.7481261382754749	1.0652275623951637	5.9841829183559545	5.662359253674894e-5	0.034127410240016594	interaction	3.7643821801515995e-4	0.16982659285546553	2.9958787174965256
LOC112057162	NW_019864424.1;NW_019864424.1;NW_019864424.1;NW_019864424.1;NW_019864424.1	2058;3212;4199;7390;9630	2257;3407;4399;7508;9792	-;-;-;-;-	879	rna-XM_024097653.1	0.3284232392470673	7.8998746022896595	-0.8466866358167935	0.15018215250157863	0.13448021891064815	1.3024225928916062	5.022974255108878	5.982242288258034	5.738110170662731e-5	0.034127410240016594	interaction	3.806021273108501e-4	1.494782695003961	8.746561238106453
LOC112048782	NW_019862945.1;NW_019862945.1;NW_019862945.1;NW_019862945.1;NW_019862945.1;NW_019862945.1;NW_019862945.1;NW_019862945.1;NW_019862945.1;NW_019862945.1;NW_019862945.1;NW_019862945.1;NW_019862945.1;NW_019862945.1;NW_019862945.1;NW_019862945.1;NW_019862945.1;NW_019862945.1;NW_019862945.1;NW_019862945.1;NW_019862945.1;NW_019862945.1;NW_019862945.1;NW_019862945.1	461615;461615;462367;462367;462748;462757;463643;463643;464723;464723;465251;465251;467019;467019;468211;468211;469020;469020;469821;469821;470514;470514;471541;471541	461769;461769;462478;462478;462882;462882;463744;463744;464850;464850;465418;465418;467133;467133;468281;468281;469159;469159;469980;469980;470615;470615;471855;471627	+;+;+;+;+;+;+;+;+;+;+;+;+;+;+;+;+;+;+;+;+;+;+;+	1703	rna-XM_024086439.1;rna-XM_024086441.1;rna-XM_024086439.1;rna-XM_024086441.1;rna-XM_024086439.1;rna-XM_024086441.1;rna-XM_024086439.1;rna-XM_024086441.1;rna-XM_024086439.1;rna-XM_024086441.1;rna-XM_024086439.1;rna-XM_024086441.1;rna-XM_024086439.1;rna-XM_024086441.1;rna-XM_024086439.1;rna-XM_024086441.1;rna-XM_024086439.1;rna-XM_024086441.1;rna-XM_024086439.1;rna-XM_024086441.1;rna-XM_024086439.1;…	-0.18718452473034486	0.6053861039093542	0.26419546625017976	0.37693244312905144	0.9696234778160446	0.9931856186418477	5.283990211733835	5.8513849763633585	7.103205568800779e-5	0.03906883607356394	interaction	4.596446865260367e-4	0.5036897641693555	1.1803701433721927
LOC112049663	NW_019862983.1;NW_019862983.1;NW_019862983.1;NW_019862983.1;NW_019862983.1;NW_019862983.1	377192;378428;380341;381199;382297;383128	377625;378538;380512;381480;382453;385464	+;+;+;+;+;+	3493	rna-XM_024087646.1	0.7312380298201482	2.3713958044800263	0.08075771272242957	-0.6477928788227302	-1.4359011713832541	-0.6615953451349815	2.008366334819172	5.833851537650817	7.39006987520125e-5	0.03906883607356394	interaction	4.762309799227064e-4	0.07301702528027304	3.8072969758632804
LOC112051923	NW_019863112.1;NW_019863112.1;NW_019863112.1;NW_019863112.1;NW_019863112.1;NW_019863112.1;NW_019863112.1;NW_019863112.1;NW_019863112.1;NW_019863112.1;NW_019863112.1	284361;290146;290434;291650;295326;297374;299548;301738;303276;303841;320899	288447;290186;290654;291728;295494;297569;299803;301948;303435;304173;321597	-;-;-;-;-;-;-;-;-;-;-	6452	rna-XM_024090777.1	1.7962805560623831	2.250877291052071	-0.16227985592753533	2.263547977918049	0.13844924668905595	1.634611691680141	7.231017363473451	5.788938204487017	7.98079196250959e-5	0.039191705353718756	interaction	5.090996172474529e-4	1.320247817912361	2.4258278338455845
LOC112044528	NW_019862810.1;NW_019862810.1;NW_019862810.1;NW_019862810.1;NW_019862810.1;NW_019862810.1;NW_019862810.1;NW_019862810.1;NW_019862810.1;NW_019862810.1;NW_019862810.1;NW_019862810.1;NW_019862810.1;NW_019862810.1;NW_019862810.1;NW_019862810.1;NW_019862810.1	93093;93333;94475;94933;95754;97145;98984;99929;101214;102304;102917;104520;105710;106954;107981;108666;109647	93261;93747;94587;95066;95942;97302;99110;100104;101399;102434;103177;104670;105911;107165;108059;108869;109754	+;+;+;+;+;+;+;+;+;+;+;+;+;+;+;+;+	3015	rna-XM_024080406.1	0.4502051689316028	0.5253416302713446	-1.0065947332418257	0.26416784833571944	-0.17222955167805185	-0.05393548624879477	1.5941716094010459	5.743642762281294	8.545793606027932e-5	0.039191705353718756	interaction	5.391722435795532e-4	0.0011591460616657556	1.5319363635131702
LOC112052838	NW_019863180.1;NW_019863180.1;NW_019863180.1;NW_019863180.1;NW_019863180.1;NW_019863180.1	171493;172470;173023;173879;174163;174405	171873;172601;173160;174032;174300;174638	+;+;+;+;+;+	1177	rna-XM_024092062.1	-2.762647939663688	-1.0231379148633921	-1.5623114525445605	-0.8719479772953904	-2.8516844623762183	-2.0448419059022545	2.215342668973165	5.736673879070757	8.648863098235538e-5	0.039191705353718756	interaction	5.446379577541767e-4	-1.852761942107584	2.8516844623762183
LOC112053209	NW_019863216.1;NW_019863216.1;NW_019863216.1;NW_019863216.1;NW_019863216.1;NW_019863216.1;NW_019863216.1;NW_019863216.1;NW_019863216.1;NW_019863216.1;NW_019863216.1;NW_019863216.1;NW_019863216.1	192229;193750;194553;195391;195746;196007;196951;197780;198157;198637;198990;199698;200515	192942;193935;194657;195526;195940;196170;197105;197972;198246;198765;199106;199814;200715	-;-;-;-;-;-;-;-;-;-;-;-;-	2502	rna-XM_024092545.1	0.5114694111219376	2.171555723050281	0.6744637326167667	0.33891912715525935	-0.6457728872832534	-0.8396948692437	2.02553176471684	5.69194218155355	9.34149379512302e-5	0.03986933091370644	interaction	5.825795130346721e-4	0.36849003956954857	3.011250592293981
LOC112043755	NW_019862796.1;NW_019862796.1;NW_019862796.1;NW_019862796.1;NW_019862796.1;NW_019862796.1;NW_019862796.1;NW_019862796.1;NW_019862796.1;NW_019862796.1;NW_019862796.1	1256628;1260377;1261323;1261543;1262210;1262600;1263005;1264068;1264345;1264679;1265054	1256889;1260535;1261442;1261680;1262406;1262763;1263230;1264217;1264422;1264802;1265884	+;+;+;+;+;+;+;+;+;+;+	2449	rna-XM_024079315.1	-0.12641440955448943	1.575001820115553	-0.6547386015427433	-0.4088106731031773	-1.3706769051340995	-1.221944174883344	3.3111419723462325	5.647401230952767	1.0179302853639828e-4	0.03986933091370644	interaction	6.280317088820383e-4	-0.36793049068371675	2.9456787252496524
LOC112052245	NW_019863135.1;NW_019863135.1;NW_019863135.1;NW_019863135.1;NW_019863135.1;NW_019863135.1;NW_019863135.1	45528;46531;46917;48737;49005;49857;50115	46460;46817;48648;48932;49210;50032;50522	-;-;-;-;-;-;-	3938	rna-XM_024091253.1	0.1579328991337962	0.8711555618087156	-0.9430346076648335	-0.5843974863632153	-1.1124232488836236	-1.4996380639579896	4.0294155710074815	5.638304071600711	1.0299589792742184e-4	0.03986933091370644	interaction	6.344193061971452e-4	-0.5184008243211917	2.370793625766705
LOC112046796	NW_019862871.1;NW_019862871.1;NW_019862871.1;NW_019862871.1;NW_019862871.1;NW_019862871.1;NW_019862871.1;NW_019862871.1;NW_019862871.1;NW_019862871.1;NW_019862871.1;NW_019862871.1;NW_019862871.1;NW_019862871.1;NW_019862871.1;NW_019862871.1;NW_019862871.1;NW_019862871.1;NW_019862871.1;NW_019862871.1;NW_019862871.1;NW_019862871.1;NW_019862871.1;NW_019862871.1	446080;446080;446080;446080;450370;450370;450370;450370;451139;451139;451139;451139;452167;452167;452167;452167;452519;452519;452519;452519;453385;455630;610901;610905	449967;449967;449967;449967;450558;450558;450558;450558;451230;451230;451230;451230;452193;452193;452193;452193;452672;452672;452672;452672;453500;459603;611043;611043	-;-;-;-;-;-;-;-;-;-;-;-;-;-;-;-;-;-;-;-;-;-;-;-	8583	rna-XM_024083594.1;rna-XM_024083595.1;rna-XM_024083596.1;rna-XM_024083597.1;rna-XM_024083595.1;rna-XM_024083594.1;rna-XM_024083596.1;rna-XM_024083597.1;rna-XM_024083595.1;rna-XM_024083594.1;rna-XM_024083596.1;rna-XM_024083597.1;rna-XM_024083595.1;rna-XM_024083594.1;rna-XM_024083596.1;rna-XM_024083597.1;rna-XM_024083595.1;rna-XM_024083594.1;rna-XM_024083596.1;rna-XM_024083597.1;rna-XM_024083597.1;…	-0.34553860787546536	0.3508638156743491	0.6592139882043123	-1.3121387461381575	-0.7653059327195469	-0.1653128326336879	2.421874462169003	5.602965470549712	1.0893259812488097e-4	0.03986933091370644	interaction	6.677286108464316e-4	-0.26303638591469936	1.97135273434247
LOC112056647	NW_019863924.1;NW_019863924.1;NW_019863924.1	23518;24308;25005	24127;24524;25318	-;-;-	1141	rna-XM_024097100.1	0.46846917997309956	1.6774308838765883	0.20897158190338877	0.8163421682401009	-0.7689442141153848	-0.5809388780354533	3.0570064078650394	5.231516675585876	2.0832959092795353e-4	0.07161221406193062	interaction	0.0011733480254027644	0.30355512030705656	2.4463750979919734
LOC112045070	NW_019862823.1;NW_019862823.1;NW_019862823.1;NW_019862823.1;NW_019862823.1;NW_019862823.1;NW_019862823.1;NW_019862823.1;NW_019862823.1;NW_019862823.1;NW_019862823.1;NW_019862823.1;NW_019862823.1;NW_019862823.1;NW_019862823.1	682491;749144;809896;875024;875211;882884;882884;889110;889110;922507;922507;923239;923239;923681;923681	682886;749299;810091;875121;875315;883044;883044;889300;889300;922734;922734;923393;923393;925975;925975	+;+;+;+;+;+;+;+;+;+;+;+;+;+;+	3981	rna-XM_024081135.1;rna-XM_024081135.1;rna-XM_024081135.1;rna-XM_024081135.1;rna-XM_024081134.1;rna-XM_024081134.1;rna-XM_024081135.1;rna-XM_024081135.1;rna-XM_024081134.1;rna-XM_024081135.1;rna-XM_024081134.1;rna-XM_024081134.1;rna-XM_024081135.1;rna-XM_024081134.1;rna-XM_024081135.1	-1.0242454844700266	-1.0320852162145069	-0.8876530821767675	-1.2297489347228137	-1.1470314075472787	-0.19916261265813703	4.85827025585902	5.224730046969683	2.1071269375095184e-4	0.07161221406193062	interaction	0.0011842535936957123	-0.9199877896315884	1.2297489347228137
LOC112058282	NW_019862749.1;NW_019862749.1;NW_019862749.1;NW_019862749.1;NW_019862749.1;NW_019862749.1;NW_019862749.1;NW_019862749.1;NW_019862749.1;NW_019862749.1	515112;516124;517929;518486;518877;519535;520582;521155;522124;522657	515592;516280;518129;518730;519020;519737;520747;521316;522288;522909	+;+;+;+;+;+;+;+;+;+	2177	rna-XM_024098999.1	0.8049622956947508	1.1586531706721455	-0.13918100290126542	-0.6294869135073391	-1.9498814858882338	-0.954990179603985	4.146816641953601	5.14909783284719	2.4258018455839054e-4	0.0770483300739717	interaction	0.0013389395651228948	-0.2849873525889879	3.108534656560379
LOC112051836	NW_019863107.1;NW_019863107.1	487054;488331	487629;489830	-;-	2076	rna-XM_024090647.1	0.2186744180353548	1.0731586186287456	-0.11770212484523589	-0.284288751693593	-0.35884190015397127	-0.376608950178537	5.823066822769595	5.144003993063045	2.42901418896506e-4	0.0770483300739717	interaction	0.0013404335015306872	0.025731884965460538	1.4497675688072826
LOC112056620	NW_019863909.1;NW_019863909.1;NW_019863909.1	23378;35158;36720	23717;35282;36819	-;-;-	565	rna-XM_024097070.1	-0.4269308035052208	-0.2872648094340955	0.9287026854253315	1.6980602095430462	0.5799008432781366	-0.3548318941777086	5.817817877016387	5.101782062147448	2.6357500744118514e-4	0.08090902486484895	interaction	0.00144012689594488	0.3562727051882482	2.124991013048267
LOC112048096	NW_019862754.1;NW_019862754.1;NW_019862754.1;NW_019862754.1;NW_019862754.1;NW_019862754.1;NW_019862754.1;NW_019862754.1;NW_019862754.1	1648313;1651739;1652313;1653332;1654627;1656639;1660181;1661281;1691443	1651437;1652226;1652397;1653453;1654777;1656722;1660266;1661328;1691615	-;-;-;-;-;-;-;-;-	4362	rna-XM_024085479.1	-0.007205334126073416	1.0183912208330164	-0.3067917680035634	-0.6003276657872167	-1.0724720376875827	-0.9830204261026784	3.1866294869032004	5.043643439162047	2.900475302332692e-4	0.08625288430311844	interaction	0.0015641322052559108	-0.32523766847901636	2.0908632585205993
LOC112053922	NW_019863295.1;NW_019863295.1;NW_019863295.1	58064;59762;61460	58709;60356;61628	-;-;-	1410	rna-XM_024093536.1	0.17514052904119456	0.5296994759527668	-0.9062703103330926	-1.5232543888452077	-1.1303337032183671	-1.407512553996752	4.118994450150765	4.97786780663002	3.28205493597506e-4	0.09464252960829901	interaction	0.0017451781347070053	-0.710421825233243	2.0529538647979746
LOC112049255	NW_019862965.1;NW_019862965.1;NW_019862965.1;NW_019862965.1;NW_019862965.1;NW_019862965.1;NW_019862965.1;NW_019862965.1;NW_019862965.1;NW_019862965.1;NW_019862965.1;NW_019862965.1;NW_019862965.1;NW_019862965.1;NW_019862965.1;NW_019862965.1;NW_019862965.1;NW_019862965.1;NW_019862965.1;NW_019862965.1;NW_019862965.1;NW_019862965.1	171639;172739;172886;174286;174480;175469;176405;177900;178318;178832;179509;179899;180229;180891;181234;181748;182030;182858;183119;184033;184342;184927	172051;172793;173164;174386;174651;175640;176535;178121;178443;179035;179679;180085;180302;181157;181395;181951;182271;183017;183307;184239;184488;185247	+;+;+;+;+;+;+;+;+;+;+;+;+;+;+;+;+;+;+;+;+;+	4206	rna-XM_024087070.1	0.09954510612092005	0.9536615785889743	-1.4171690213965176	0.24241395814971517	-2.146501179254465	-1.1346390642247075	3.37103834068185	4.946149429355772	3.472943213786361e-4	0.0972015518305618	interaction	0.0018303909302327997	-0.5671147703360134	3.100162757843439
LOC112058303	NW_019862773.1;NW_019862773.1;NW_019862773.1;NW_019862773.1;NW_019862773.1	1457487;1458910;1459501;1460303;1460711	1458037;1459091;1459662;1460392;1460836	-;-;-;-;-	1111	rna-XM_024099025.1	0.6468673255315008	0.8875531393276289	-0.382878099664849	-0.7036229436129794	-0.7271013935169497	-0.4824072350433711	4.276471444454095	4.888190613110097	3.8230652975247844e-4	0.09935698515903285	interaction	0.0019833694599901038	-0.12693153449650324	1.6146545328445785
LOC112047267	NW_019862886.1;NW_019862886.1;NW_019862886.1;NW_019862886.1;NW_019862886.1;NW_019862886.1;NW_019862886.1;NW_019862886.1;NW_019862886.1;NW_019862886.1;NW_019862886.1;NW_019862886.1;NW_019862886.1;NW_019862886.1;NW_019862886.1;NW_019862886.1;NW_019862886.1;NW_019862886.1;NW_019862886.1;NW_019862886.1;NW_019862886.1;NW_019862886.1;NW_019862886.1;NW_019862886.1;NW_019862886.1;NW_019862886.1;NW_019862…	91539;112645;116384;117294;118624;119656;120508;121377;121969;122368;122983;123850;124486;125466;126334;127313;128324;129369;130010;130833;131632;132478;133446;134167;134852;135664;136620;142975;144588	91717;113007;116535;117512;118915;119828;120705;121570;122169;122482;123145;124007;124641;125645;126468;127497;128583;129532;130177;130990;131813;132707;133634;134447;135089;135849;136955;143173;145036	+;+;+;+;+;+;+;+;+;+;+;+;+;+;+;+;+;+;+;+;+;+;+;+;+;+;+;+;+	6103	rna-XM_024084337.1	-0.039990988034309394	0.11890899670238272	0.05501627933868968	1.5233072687756273	0.6470225998838649	0.4256041282663028	4.070074729989487	4.883845951877471	3.852782810734346e-4	0.09935698515903285	interaction	0.0019964420019259795	0.45497804748875964	1.5632982568099367
LOC112045795	NW_019862841.1;NW_019862841.1;NW_019862841.1;NW_019862841.1;NW_019862841.1;NW_019862841.1;NW_019862841.1;NW_019862841.1;NW_019862841.1;NW_019862841.1;NW_019862841.1;NW_019862841.1;NW_019862841.1;NW_019862841.1;NW_019862841.1;NW_019862841.1;NW_019862841.1;NW_019862841.1;NW_019862841.1;NW_019862841.1;NW_019862841.1;NW_019862841.1;NW_019862841.1;NW_019862841.1;NW_019862841.1;NW_019862841.1;NW_019862…	371990;371990;371990;372563;372563;372563;373475;373475;373475;374755;374755;374755;376522;376522;376522;378030;378030;378030;379218;379218;379218;380426;381682;381682;385619;385619;385619;387276;387276;387276;389604;389604;389604;390154;390154;390154;390920;390920;390920;393172;393172;393172;394969;394969;394969;396637;396637;396637	372177;372177;372177;372679;372634;372679;373558;373558;373558;374968;374968;374968;376695;376695;376695;378122;378122;378122;379313;379313;379313;380516;381832;381832;385833;385833;385833;387451;387451;387451;389709;389709;389709;390246;390246;390246;391020;391020;391020;393300;393300;393300;395104;395104;395104;396930;396930;396930	+;+;+;+;+;+;+;+;+;+;+;+;+;+;+;+;+;+;+;+;+;+;+;+;+;+;+;+;+;+;+;+;+;+;+;+;+;+;+;+;+;+;+;+;+;+;+;+	2458	rna-XM_024082129.1;rna-XM_024082128.1;rna-XM_024082126.1;rna-XM_024082129.1;rna-XM_024082128.1;rna-XM_024082126.1;rna-XM_024082129.1;rna-XM_024082128.1;rna-XM_024082126.1;rna-XM_024082129.1;rna-XM_024082128.1;rna-XM_024082126.1;rna-XM_024082129.1;rna-XM_024082128.1;rna-XM_024082126.1;rna-XM_024082129.1;rna-XM_024082128.1;rna-XM_024082126.1;rna-XM_024082129.1;rna-XM_024082128.1;rna-XM_024082126.1;…	0.43446852409258707	1.314522434374843	1.1921423681493069	0.7979119361993241	0.8079079676949642	1.360883004115935	2.7424883136089724	4.876127830890245	3.90615834524332e-4	0.09935698515903285	interaction	0.0020200017612486986	0.9846393724378267	1.360883004115935
LOC112053410	NW_019863239.1;NW_019863239.1;NW_019863239.1;NW_019863239.1;NW_019863239.1;NW_019863239.1;NW_019863239.1;NW_019863239.1;NW_019863239.1;NW_019863239.1;NW_019863239.1;NW_019863239.1;NW_019863239.1;NW_019863239.1;NW_019863239.1	216583;218259;219229;220161;220496;221119;221846;223125;223761;224737;225549;226098;226889;227032;227214	216741;218409;219390;220306;220636;221280;222010;223287;223879;224841;225741;226168;226990;227166;227286	-;-;-;-;-;-;-;-;-;-;-;-;-;-;-	2047	rna-XM_024092814.1	-0.4086764479586523	0.1341498991492516	0.5504059131880171	0.44706949816101554	-0.1707888040967712	1.0085430495536425	2.425435450228239	4.8673760900358785	3.967597137498159e-4	0.09935698515903285	interaction	0.002046335126082676	0.26011718466608386	1.4172194975122947
LOC112056683	NW_019863941.1;NW_019863941.1;NW_019863941.1;NW_019863941.1;NW_019863941.1;NW_019863941.1;NW_019863941.1;NW_019863941.1;NW_019863941.1;NW_019863941.1;NW_019863941.1;NW_019863941.1;NW_019863941.1;NW_019863941.1;NW_019863941.1;NW_019863941.1;NW_019863941.1;NW_019863941.1;NW_019863941.1;NW_019863941.1;NW_019863941.1;NW_019863941.1;NW_019863941.1;NW_019863941.1;NW_019863941.1;NW_019863941.1;NW_019863…	50801;50801;50801;50801;52391;52391;52391;52405;53505;53505;53505;53505;53832;54690;54690;54690;54690;54690;55817;55817;55817;55817;55817;56913;56913;56913;56913;56913;58025;58025;58025;58025;58025;58693;58693;58693;58693;58693;59699;59699;59699;59699;59699;60193;60193;60193;60193;60193;61742;61742;61742;61742;62447;62447;62447;62447;62447;63474;63474;63474;63474;63474;63744	51292;51292;51292;51292;52573;52573;52573;52573;53702;53702;53702;53702;53924;54824;54824;54824;54824;54824;55907;55907;55907;55907;55907;57013;57013;57013;57013;57013;58163;58163;58163;58163;58163;58767;58767;58767;58767;58767;59829;59829;59829;59829;59829;60897;60897;60897;60897;60897;61870;61870;61870;61870;62539;62539;62539;62539;62539;63848;63846;63846;63846;63597;63839	-;-;-;-;-;-;-;-;-;-;-;-;-;-;-;-;-;-;-;-;-;-;-;-;-;-;-;-;-;-;-;-;-;-;-;-;-;-;-;-;-;-;-;-;-;-;-;-;-;-;-;-;-;-;-;-;-;-;-;-;-;-;-	2940	rna-XM_024097146.1;rna-XM_024097145.1;rna-XM_024097142.1;rna-XM_024097143.1;rna-XM_024097146.1;rna-XM_024097142.1;rna-XM_024097143.1;rna-XM_024097145.1;rna-XM_024097146.1;rna-XM_024097145.1;rna-XM_024097142.1;rna-XM_024097143.1;rna-XM_024097147.1;rna-XM_024097147.1;rna-XM_024097146.1;rna-XM_024097145.1;rna-XM_024097142.1;rna-XM_024097143.1;rna-XM_024097147.1;rna-XM_024097146.1;rna-XM_024097145.1;…	2.368129334281273	2.23165846396216	2.497104735348785	2.5059784435390347	2.581416712987742	2.269971049205428	4.4928219989707925	4.805904061356008	4.4579093807074695e-4	0.10591420320415398	interaction	0.0022670162727484932	2.409043123220737	2.581416712987742
LOC112056257	NW_019863747.1;NW_019863747.1;NW_019863747.1;NW_019863747.1;NW_019863747.1;NW_019863747.1;NW_019863747.1	66276;67352;68022;68877;69538;70209;70854	66448;67497;68158;69013;69668;70335;71065	-;-;-;-;-;-;-	1063	rna-XM_024096652.1	-0.3080152845553346	-0.9866497036257841	-1.2204175211585488	-1.088695478218719	-1.5111670988283452	-1.760042920070042	4.516828889513166	4.78699078564388	4.580254163982089e-4	0.10591420320415398	interaction	0.0023198860427354343	-1.1458313344094624	1.760042920070042
LOC112052088	NW_019863124.1;NW_019863124.1;NW_019863124.1;NW_019863124.1;NW_019863124.1;NW_019863124.1	195393;197774;198488;199484;202178;202602	195605;197974;198683;199712;202315;203281	-;-;-;-;-;-	1657	rna-XM_024091017.1	-0.5722061432743019	-1.2264788709741823	-0.432045307821281	0.7574858188658142	-0.4205671236140025	0.4959866351496132	4.672740960309636	4.775591085915718	4.6746495739538325e-4	0.10591420320415398	interaction	0.002361829717072938	-0.23297083194472337	1.9839646898399965
LOC112050430	NW_019863023.1;NW_019863023.1;NW_019863023.1;NW_019863023.1;NW_019863023.1;NW_019863023.1;NW_019863023.1;NW_019863023.1;NW_019863023.1;NW_019863023.1;NW_019863023.1;NW_019863023.1;NW_019863023.1;NW_019863023.1;NW_019863023.1;NW_019863023.1;NW_019863023.1;NW_019863023.1	320475;320475;320689;320689;321924;321924;323153;323153;324268;324268;326403;326403;327654;327654;328847;328847;332164;332164	320619;320615;320782;320782;322071;322071;323308;323308;324415;324415;326564;326564;327818;327818;328973;328973;332697;332697	+;+;+;+;+;+;+;+;+;+;+;+;+;+;+;+;+;+	1679	rna-XM_024088698.1;rna-XM_024088697.1;rna-XM_024088698.1;rna-XM_024088697.1;rna-XM_024088698.1;rna-XM_024088697.1;rna-XM_024088698.1;rna-XM_024088697.1;rna-XM_024088698.1;rna-XM_024088697.1;rna-XM_024088698.1;rna-XM_024088697.1;rna-XM_024088698.1;rna-XM_024088697.1;rna-XM_024088698.1;rna-XM_024088697.1;rna-XM_024088698.1;rna-XM_024088697.1	-0.3968309959601275	0.4776756820511171	-0.7910849542643907	0.43289505538381035	-0.22392234892978705	0.05458243226738401	4.9600468151440396	4.761543591099932	4.7937090241855954e-4	0.10608589552127935	interaction	0.0024164560229372233	-0.0744475215753323	1.2687606363155077
LOC112045230	NW_019862826.1;NW_019862826.1;NW_019862826.1;NW_019862826.1;NW_019862826.1;NW_019862826.1;NW_019862826.1;NW_019862826.1;NW_019862826.1;NW_019862826.1;NW_019862826.1	878861;880498;881163;884252;885614;886452;891118;892303;897887;904496;1009785	879210;880642;881343;884353;885814;886547;891211;892406;898022;904604;1010177	-;-;-;-;-;-;-;-;-;-;-	1911	rna-XM_024081334.1	-1.8585877732595413	0.04708370787290574	0.0012823603904245679	0.5489111812285574	0.09793694325486381	0.8216589362816793	1.5265222705223092	4.729244869339107	5.079346127995753e-4	0.1074112394533502	interaction	0.002539194061156685	-0.05695244070518507	2.680246709541221
LOC112046269	NW_019862853.1;NW_019862853.1;NW_019862853.1;NW_019862853.1;NW_019862853.1;NW_019862853.1	434406;436311;436936;436936;453812;453812	434853;436695;437607;437607;457909;457909	+;+;+;+;+;+	5603	rna-XM_024082867.1;rna-XM_024082868.1;rna-XM_024082867.1;rna-XM_024082868.1;rna-XM_024082867.1;rna-XM_024082868.1	0.335497428309878	1.0672128607318667	-0.35928564823420817	-0.5733576880932104	-1.2637307606896822	-0.8050188746343553	3.9787596680593436	4.6150375209450525	6.273540283099238e-4	0.12978045507385294	interaction	0.003051012572542116	-0.2664471137682852	2.330943621421549
LOC112051397	NW_019862757.1;NW_019862757.1;NW_019862757.1;NW_019862757.1;NW_019862757.1	1682522;1683557;1684267;1684931;1685096	1682700;1683676;1684463;1685016;1685266	-;-;-;-;-	753	rna-XM_024090023.1	-0.7308164335895282	0.1762271877557046	-0.41037066036975656	-0.8297442387567736	-0.7791909670225414	-0.7585933129752205	4.621516425602217	4.578614292893056	6.659488717139628e-4	0.13394024688557227	interaction	0.0032110196188427477	-0.5554147374930193	1.0059714265124782
LOC112054941	NW_019863435.1;NW_019863435.1;NW_019863435.1;NW_019863435.1;NW_019863435.1;NW_019863435.1;NW_019863435.1	71240;72010;72283;72750;74421;75016;80275	71704;72205;72642;73388;74636;75139;81215	+;+;+;+;+;+;+	2941	rna-XM_024094890.1	0.8153825726350271	-0.061599783313681857	0.0971538151164482	2.883507496274296	0.7953105843871392	0.008463055534026626	2.57929056615794	4.574038050071263	6.756128468376911e-4	0.13394024688557227	interaction	0.0032487515430756537	0.7563696234388759	2.945107279587978
LOC112046983	NW_019862879.1;NW_019862879.1;NW_019862879.1	131108;132013;133412	131511;132190;134796	+;+;+	1967	rna-XM_024083863.1	0.6037002169510677	1.386657753805397	0.5094775727122746	-0.34393189369272686	0.6259021316911807	-0.017832137433444122	5.877791876661953	4.544478614516682	7.082564915832272e-4	0.1353940190164046	interaction	0.0033824032989934125	0.4606622740056248	1.730589647498124
LOC112046012	NW_019862845.1;NW_019862845.1;NW_019862845.1;NW_019862845.1;NW_019862845.1	155418;156437;157634;158936;159118	155883;156546;157860;159049;159602	-;-;-;-;-	1402	rna-XM_024082456.1	-0.042116162715713924	0.6255971606750487	-0.6311970372642807	-0.6896452799386995	-0.7012127350243611	-1.0783969518962606	3.6766585767101545	4.541398637524798	7.122062317612151e-4	0.1353940190164046	interaction	0.003397546030229986	-0.41949516769404455	1.7039941125713094
LOC112055799	NW_019863616.1;NW_019863616.1	65948;67959	67837;68955	-;-	2887	rna-XM_024096006.1	0.019064684276072927	-1.4026036403590925	-1.3089239473031788	-0.5374599239804809	-0.06111666270429725	-1.2440218995467496	1.7038671608655145	4.518632013320684	7.421077332350956e-4	0.1353940190164046	interaction	0.0035262756309423103	-0.7558435649362877	1.4216683246351653
LOC112047012	NW_019862880.1;NW_019862880.1;NW_019862880.1	756432;764894;765107	756640;765029;766704	+;+;+	1943	rna-XM_024083907.1	0.1401884738187941	1.373970451172857	0.4586960472492478	0.851891624119882	-0.13695181545104146	0.6851245886973591	5.287533365017884	4.518074379698472	7.428559833114219e-4	0.1353940190164046	interaction	0.003529198393559641	0.5621532282678497	1.5109222666238984
LOC112043945	NW_019862800.1;NW_019862800.1;NW_019862800.1;NW_019862800.1;NW_019862800.1;NW_019862800.1;NW_019862800.1;NW_019862800.1;NW_019862800.1;NW_019862800.1;NW_019862800.1;NW_019862800.1;NW_019862800.1;NW_019862800.1;NW_019862800.1;NW_019862800.1;NW_019862800.1;NW_019862800.1;NW_019862800.1;NW_019862800.1;NW_019862800.1;NW_019862800.1;NW_019862800.1;NW_019862800.1;NW_019862800.1;NW_019862800.1;NW_019862…	1106958;1106958;1106958;1106958;1106958;1106958;1107868;1107868;1107868;1107868;1107868;1107868;1108571;1108571;1108571;1108571;1108571;1108571;1109344;1109344;1109344;1109344;1109344;1109344;1109751;1109751;1109751;1109751;1109751;1109751;1111024;1111024;1111024;1111024;1111024;1111024;1111941;1111941;1111941;1111941;1111941;1111941;1112380;1112380;1112380;1112380;1112380;1112380;1112883;1112883…	1107152;1107152;1107152;1107152;1107152;1107152;1108090;1108090;1108090;1108090;1108090;1108090;1108700;1108700;1108700;1108700;1108700;1108700;1109495;1109495;1109495;1109495;1109495;1109495;1109827;1109827;1109827;1109827;1109827;1109827;1111224;1111224;1111224;1111224;1111224;1111224;1112071;1112071;1112071;1112071;1112071;1112071;1112465;1112465;1112465;1112465;1112465;1112465;1113026;1113026…	-;-;-;-;-;-;-;-;-;-;-;-;-;-;-;-;-;-;-;-;-;-;-;-;-;-;-;-;-;-;-;-;-;-;-;-;-;-;-;-;-;-;-;-;-;-;-;-;-;-;-;-;-;-;-;-;-;-;-;-;-;-;-;-;-;-;-;-;-;-;-;-;-;-;-;-;-;-;-;-;-;-;-;-;-;-;-;-;-;-;-;-;-;-;-;-;-;-;-;-;-;-;-;-;-	4133	rna-XM_024079633.1;rna-XM_024079632.1;rna-XM_024079635.1;rna-XM_024079634.1;rna-XM_024079636.1;rna-XM_024079637.1;rna-XM_024079633.1;rna-XM_024079632.1;rna-XM_024079635.1;rna-XM_024079634.1;rna-XM_024079636.1;rna-XM_024079637.1;rna-XM_024079633.1;rna-XM_024079632.1;rna-XM_024079635.1;rna-XM_024079634.1;rna-XM_024079636.1;rna-XM_024079637.1;rna-XM_024079633.1;rna-XM_024079632.1;rna-XM_024079635.1;…	0.13250387300371996	-0.2530043651339444	-0.7267848143766714	0.398377654723484	-0.39353907130773785	-0.13356679375396463	3.172138982069438	4.509773307831004	7.540860664007403e-4	0.1353940190164046	interaction	0.003575443621870507	-0.1626689194741857	1.1251624691001554
LOC112054781	NW_019863409.1;NW_019863409.1	74849;79568	74936;81906	-;-	2427	rna-XM_024094678.1	-0.02294489950058367	-0.605737934268978	-0.005647050930067444	0.9793975647987178	-0.48294790549661104	0.13204252653551898	4.609511992211578	4.4775107816432564	7.99402349293167e-4	0.13891063793010192	interaction	0.0037587651708382817	-9.729498103339089e-4	1.5851354990676958
LOC112047221	NW_019862884.1;NW_019862884.1;NW_019862884.1;NW_019862884.1;NW_019862884.1;NW_019862884.1;NW_019862884.1;NW_019862884.1;NW_019862884.1;NW_019862884.1;NW_019862884.1;NW_019862884.1;NW_019862884.1;NW_019862884.1;NW_019862884.1;NW_019862884.1;NW_019862884.1;NW_019862884.1;NW_019862884.1;NW_019862884.1;NW_019862884.1;NW_019862884.1;NW_019862884.1;NW_019862884.1	541242;541247;544226;544226;544972;544972;546134;546134;548304;548304;549565;549565;550019;550019;552753;552753;554679;554679;555278;555278;556335;556335;557652;558434	541625;541625;544446;544446;545186;545186;546219;546219;548485;548485;549716;549716;550187;550187;552946;552946;554826;554826;555461;555457;556477;556422;557761;558640	+;+;+;+;+;+;+;+;+;+;+;+;+;+;+;+;+;+;+;+;+;+;+;+	2395	rna-XM_024084251.1;rna-XM_024084250.1;rna-XM_024084250.1;rna-XM_024084251.1;rna-XM_024084250.1;rna-XM_024084251.1;rna-XM_024084250.1;rna-XM_024084251.1;rna-XM_024084250.1;rna-XM_024084251.1;rna-XM_024084250.1;rna-XM_024084251.1;rna-XM_024084250.1;rna-XM_024084251.1;rna-XM_024084250.1;rna-XM_024084251.1;rna-XM_024084250.1;rna-XM_024084251.1;rna-XM_024084250.1;rna-XM_024084251.1;rna-XM_024084250.1;…	0.12540041931228926	-0.8320950873655194	-0.8061663445288878	0.2100052944033543	-0.15380805369414213	0.12396201261526749	3.8266336718449536	4.475121223736135	8.028672852202192e-4	0.13891063793010192	interaction	0.0037730491834684233	-0.22211695987627306	1.0421003817688737
LOC112052811	NW_019862759.1;NW_019862759.1;NW_019862759.1;NW_019862759.1;NW_019862759.1;NW_019862759.1	869350;870235;871508;872308;872919;874598	869693;870458;871697;872509;873116;875460	+;+;+;+;+;+	2021	rna-XM_024092036.1	-0.725283092113133	-0.9756032152767863	-1.0916271199807137	-0.7040879848972185	0.14549187884593642	-0.8014576395672972	4.708864330528307	4.452250551142355	8.368154612835672e-4	0.14219885588525757	interaction	0.003916615539699973	-0.6920945288315353	1.2371189988266502
LOC112053905	NW_019863293.1;NW_019863293.1	176956;177622	177516;179138	-;-	2078	rna-XM_024093512.1	0.4628638487084663	0.2806000712586491	0.7307005559600624	1.0606391594644093	0.2686938891042171	-1.7048251214569312	0.3015822795006748	4.430478845253076	8.704925441036004e-4	0.14466035616965014	interaction	0.004052767412869476	0.18311206717314552	2.7654642809213406
LOC112050766	NW_019863042.1;NW_019863042.1;NW_019863042.1;NW_019863042.1;NW_019863042.1;NW_019863042.1	353644;355210;360183;362160;364556;375401	353881;355252;360369;362314;364655;375650	+;+;+;+;+;+	973	rna-XM_024089109.1	-0.23349373351379643	0.7060749767548987	-0.5067949697864891	-0.7015137818928893	-1.0435796054649786	-0.9822815333123238	3.5965765570954984	4.420837136741254	8.858450816023792e-4	0.14466035616965014	interaction	0.004116291004184968	-0.46026477453592973	1.7496545822198772
LOC112053885	NW_019863291.1;NW_019863291.1;NW_019863291.1;NW_019863291.1;NW_019863291.1;NW_019863291.1;NW_019863291.1;NW_019863291.1;NW_019863291.1;NW_019863291.1	70615;71406;71839;71839;78190;78190;122520;122520;124234;124234	70718;71694;72223;72223;78479;78479;122711;122711;126954;126954	+;+;+;+;+;+;+;+;+;+	3981	rna-XM_024093478.1;rna-XM_024093477.1;rna-XM_024093477.1;rna-XM_024093478.1;rna-XM_024093477.1;rna-XM_024093478.1;rna-XM_024093477.1;rna-XM_024093478.1;rna-XM_024093477.1;rna-XM_024093478.1	0.17570968309870627	1.0742904597171854	0.41708968095409515	0.013985606086445416	-0.1520645798114004	-0.08731036912718325	5.870720563279198	4.413995432156047	8.969063696941318e-4	0.14466035616965014	interaction	0.004165499093874709	0.2402834134863081	1.2263550395285858
LOC112055130	NW_019863465.1;NW_019863465.1;NW_019863465.1;NW_019863465.1;NW_019863465.1;NW_019863465.1;NW_019863465.1;NW_019863465.1;NW_019863465.1;NW_019863465.1;NW_019863465.1;NW_019863465.1;NW_019863465.1;NW_019863465.1;NW_019863465.1;NW_019863465.1	98332;100755;101225;101225;103158;103309;103309;104282;104282;104282;104749;104749;104962;104962;105492;105492	100794;100794;101286;101286;103199;103821;103821;104425;104810;104425;104841;104841;105136;105136;105785;105778	-;-;-;-;-;-;-;-;-;-;-;-;-;-;-;-	4109	rna-XM_024095133.1;rna-XM_024095135.1;rna-XM_024095135.1;rna-XM_024095133.1;rna-XM_024095134.1;rna-XM_024095134.1;rna-XM_024095135.1;rna-XM_024095134.1;rna-XM_024095133.1;rna-XM_024095135.1;rna-XM_024095134.1;rna-XM_024095135.1;rna-XM_024095135.1;rna-XM_024095134.1;rna-XM_024095134.1;rna-XM_024095135.1	-1.8530863859888949	-0.896203099397752	-0.555726474217486	-0.4277538098733828	-0.3632031374630992	-0.2159976849789706	2.1724055032366802	4.379036448594265	9.5566400933585e-4	0.1454251546099771	interaction	0.004396784337345375	-0.7186617653199309	1.8530863859888949
LOC112045542	NW_019862835.1;NW_019862835.1;NW_019862835.1;NW_019862835.1;NW_019862835.1;NW_019862835.1;NW_019862835.1;NW_019862835.1;NW_019862835.1;NW_019862835.1;NW_019862835.1;NW_019862835.1;NW_019862835.1;NW_019862835.1;NW_019862835.1;NW_019862835.1;NW_019862835.1;NW_019862835.1	719687;721287;725872;726661;727713;728313;730137;730651;731766;732784;733690;734708;736405;737218;737807;738936;740293;741549	720580;721477;725893;726773;727928;728394;730294;730809;731988;733003;733965;735133;736555;737348;737959;739109;740361;741665	-;-;-;-;-;-;-;-;-;-;-;-;-;-;-;-;-;-	3775	rna-XM_024081767.1	0.32794058736286164	0.6526496451746132	0.5910699645763209	0.6065680998497512	-0.21763607514613717	0.7382122754669034	5.015671989083566	4.378465672172815	9.566552384290332e-4	0.1454251546099771	interaction	0.004400580891107519	0.4498007495473855	0.9558483506130405
LOC112048198	NW_019862921.1;NW_019862921.1;NW_019862921.1;NW_019862921.1;NW_019862921.1;NW_019862921.1;NW_019862921.1;NW_019862921.1;NW_019862921.1;NW_019862921.1;NW_019862921.1;NW_019862921.1;NW_019862921.1	342519;343976;344780;345774;347007;347444;348603;349920;351120;352883;354069;355237;356250	342696;344161;344995;345952;347246;347572;348764;350052;351295;352991;354266;355548;356401	+;+;+;+;+;+;+;+;+;+;+;+;+	2370	rna-XM_024085647.1	0.5734015516661861	0.8132413314665649	-0.5823715220299122	-0.9786018230123802	-1.4360154020861398	-1.1567571265287888	4.69982313538901	4.373641568472225	9.70545264920906e-4	0.1454251546099771	interaction	0.004456739820985553	-0.46118383175407834	2.2492567335527047
LOC112053741	NW_019863277.1;NW_019863277.1;NW_019863277.1;NW_019863277.1;NW_019863277.1	107889;108152;109577;111876;113146	108041;108300;109865;112114;113539	+;+;+;+;+	1224	rna-XM_024093277.1	0.01131036066692733	1.506287319956093	-0.37170747174229013	-0.35579012687233696	-1.1298072560281907	-0.9001118419766245	3.3365680954315025	4.369390762856136	9.780590473979123e-4	0.1454251546099771	interaction	0.004484212834043614	-0.2066365026660703	2.6360945759842838
LOC112049088	NW_019862958.1;NW_019862958.1	409168;411177	410068;411640	-;-	1365	rna-XM_024086852.1	0.01034104198657344	0.8063626079967712	-0.5792480226202006	-0.732896235858823	-0.6166555347147908	-1.1568824623985108	5.710896614460894	4.354658001704373	0.0010000771237849565	0.14554620888584416	interaction	0.004570968126559799	-0.3781631009348301	1.963245070395282
LOC112043568	NW_019862792.1;NW_019862792.1;NW_019862792.1;NW_019862792.1;NW_019862792.1;NW_019862792.1;NW_019862792.1;NW_019862792.1;NW_019862792.1;NW_019862792.1;NW_019862792.1;NW_019862792.1;NW_019862792.1;NW_019862792.1;NW_019862792.1;NW_019862792.1;NW_019862792.1;NW_019862792.1;NW_019862792.1;NW_019862792.1;NW_019862792.1;NW_019862792.1;NW_019862792.1;NW_019862792.1;NW_019862792.1;NW_019862792.1;NW_019862…	807592;807593;819074;819074;832961;835874;837706;837706;837706;837706;841806;841806;841806;842680;842680;842680;842680;844878;844878;844878;844878;846013;846013;846013;846013;848082;848082;848082;848082;850104;850104;850104;850104;851399;851399;851399;851399;852659;852659;852659;852659	807818;807818;819185;819185;833024;835942;838077;838077;838077;838077;841955;841955;841955;842932;842932;842932;842932;845158;845158;845158;845158;846247;846247;846247;846247;848293;848293;848293;848293;850263;850263;850263;850263;851708;851708;851708;851708;853687;853687;853687;853687	+;+;+;+;+;+;+;+;+;+;+;+;+;+;+;+;+;+;+;+;+;+;+;+;+;+;+;+;+;+;+;+;+;+;+;+;+;+;+;+;+	3474	rna-XM_024079046.1;rna-XM_024079042.1;rna-XM_024079042.1;rna-XM_024079046.1;rna-XM_024079043.1;rna-XM_024079045.1;rna-XM_024079045.1;rna-XM_024079043.1;rna-XM_024079042.1;rna-XM_024079046.1;rna-XM_024079045.1;rna-XM_024079043.1;rna-XM_024079042.1;rna-XM_024079045.1;rna-XM_024079043.1;rna-XM_024079042.1;rna-XM_024079046.1;rna-XM_024079045.1;rna-XM_024079043.1;rna-XM_024079042.1;rna-XM_024079046.1;…	-0.048770996884583036	0.09037883837589254	-0.395874686759007	1.0834626832875263	-0.3236590788003223	-0.2778418720925269	7.260458678299593	4.348898059259428	0.0010094629872284273	0.14554620888584416	interaction	0.0046083045946416585	0.021282481187829924	1.4793373700465333
LOC112047033	NW_019862881.1;NW_019862881.1;NW_019862881.1	291390;294119;302759	292358;294299;302937	-;-;-	1329	rna-XM_024083936.1	0.50466116040114	-0.34320075147487883	-0.38144614025406903	0.37779214328989935	0.17287118870721627	0.2337846864340032	6.973805569058161	4.3238621709998	0.001056495429201666	0.14898592698367105	interaction	0.004787555368608336	0.09407704785055182	0.8861073006552089
LOC112053274	NW_019863223.1;NW_019863223.1;NW_019863223.1;NW_019863223.1;NW_019863223.1;NW_019863223.1;NW_019863223.1;NW_019863223.1;NW_019863223.1;NW_019863223.1;NW_019863223.1;NW_019863223.1;NW_019863223.1;NW_019863223.1;NW_019863223.1;NW_019863223.1;NW_019863223.1;NW_019863223.1;NW_019863223.1;NW_019863223.1;NW_019863223.1;NW_019863223.1;NW_019863223.1;NW_019863223.1;NW_019863223.1;NW_019863223.1;NW_019863…	148364;150218;156120;156120;157697;157697;157697;157697;158307;158307;158307;158307;159297;159297;159297;159297;161487;161487;161487;163513;164876;164876;164876;164876;165737;165737;165737;165737;167183;167183;167183;167183;167820;167820;167820;167820;169426;169426;169426;169426;170273;170273;170273;170273;171387;171387;171387;171387;172656;172656;172656;172656	148917;150499;156331;156331;157819;157819;157819;157819;158470;158470;158470;158470;159492;159492;159492;159492;161692;161692;161692;163643;165041;165041;165041;165041;165962;165962;165962;165962;167363;167363;167363;167363;167958;167958;167958;167958;169579;169579;169579;169579;170564;170564;170564;170564;171612;171612;171612;171612;173598;173598;173598;173598	+;+;+;+;+;+;+;+;+;+;+;+;+;+;+;+;+;+;+;+;+;+;+;+;+;+;+;+;+;+;+;+;+;+;+;+;+;+;+;+;+;+;+;+;+;+;+;+;+;+;+;+	4195	rna-XM_024092656.1;rna-XM_024092655.1;rna-XM_024092657.1;rna-XM_024092654.1;rna-XM_024092657.1;rna-XM_024092654.1;rna-XM_024092655.1;rna-XM_024092656.1;rna-XM_024092657.1;rna-XM_024092654.1;rna-XM_024092655.1;rna-XM_024092656.1;rna-XM_024092657.1;rna-XM_024092654.1;rna-XM_024092655.1;rna-XM_024092656.1;rna-XM_024092654.1;rna-XM_024092655.1;rna-XM_024092656.1;rna-XM_024092657.1;rna-XM_024092657.1;…	-0.76455017484661	-0.5200819474393517	-0.3960659085445661	-0.6392248083682707	-0.3784918195069297	0.49065581629931776	4.5317654216302925	4.315161414704206	0.0010733585711462333	0.14898592698367105	interaction	0.004853184736989239	-0.36795980706773507	1.2552059911459277
LOC112043943	NW_019862800.1;NW_019862800.1;NW_019862800.1;NW_019862800.1;NW_019862800.1	1042531;1054590;1059680;1066008;1067693	1042642;1054810;1059810;1066213;1068368	+;+;+;+;+	1346	rna-XM_024079630.1	-0.0799451413933715	0.8603192771826459	1.1308622495419365	3.4990419533324255	1.4528761764799787	1.477365706878178	2.544802463555988	4.3146510726654395	0.0010802888778765555	0.14898592698367105	interaction	0.004877369230881262	1.3900867036702989	3.578987094725797
LOC112043740	NW_019862796.1;NW_019862796.1;NW_019862796.1;NW_019862796.1;NW_019862796.1;NW_019862796.1;NW_019862796.1	636367;636524;636922;640512;640512;649332;649332	636489;637156;637156;640707;640707;649966;649966	+;+;+;+;+;+;+	1587	rna-XM_024079290.1;rna-XM_024079289.1;rna-XM_024079290.1;rna-XM_024079290.1;rna-XM_024079289.1;rna-XM_024079290.1;rna-XM_024079289.1	1.3100839598452034	-0.062139725977668765	0.4791806368198969	1.7227261946285435	0.07285943346959438	0.1883571499835405	0.9742598158668705	4.299361917345326	0.0011046844384888141	0.15017395880942222	interaction	0.0049736132227188755	0.6185112747948517	1.7848659206062123
LOC112047642	NW_019862899.1;NW_019862899.1;NW_019862899.1;NW_019862899.1;NW_019862899.1	673481;673481;677602;677602;678120	674250;674250;678113;678050;678205	-;-;-;-;-	1368	rna-XM_024084818.1;rna-XM_024084819.1;rna-XM_024084818.1;rna-XM_024084819.1;rna-XM_024084819.1	0.21812109889391176	-0.19305457826641437	-0.17182064954977197	0.7716011484878766	0.3351120570765357	0.03794776249916557	3.5314879731548894	4.264375273941868	0.00117741019671597	0.15619107102893665	interaction	0.0052572872749253345	0.16631780652355055	0.964655726754291
LOC112056457	NW_019863828.1;NW_019863828.1;NW_019863828.1;NW_019863828.1;NW_019863828.1;NW_019863828.1;NW_019863828.1	27929;29029;29452;30546;31506;31736;32332	28151;29146;29610;30706;31655;31849;32464	-;-;-;-;-;-;-	1058	rna-XM_024096892.1	0.6138958527535742	-0.02185022819946772	-0.24406559365540956	0.46079730732980834	0.4163142464944178	0.518890105121801	9.152559124460167	4.262346716290422	0.0011817735512908195	0.15619107102893665	interaction	0.005274104727557362	0.2906636149741207	0.8579614464089838
LOC112049605	NW_019862980.1;NW_019862980.1;NW_019862980.1;NW_019862980.1;NW_019862980.1;NW_019862980.1;NW_019862980.1;NW_019862980.1;NW_019862980.1;NW_019862980.1;NW_019862980.1;NW_019862980.1;NW_019862980.1;NW_019862980.1;NW_019862980.1;NW_019862980.1;NW_019862980.1;NW_019862980.1;NW_019862980.1;NW_019862980.1;NW_019862980.1	246499;248034;249441;250206;251240;252121;252619;253298;254015;255928;256724;258258;258972;260834;261080;262491;263293;264378;265601;266243;266941	247089;248229;249612;250347;251338;252255;252733;253469;254153;256029;256861;258369;259140;260978;261187;262706;263404;264549;265742;266341;267117	-;-;-;-;-;-;-;-;-;-;-;-;-;-;-;-;-;-;-;-;-	3453	rna-XM_024087560.1	1.2387262763271571	-0.18201191878563933	1.8476931299891692	0.21430192960916997	-1.2738376246173337	-1.3114958899854892	1.8566084686855617	4.218888883007757	0.001286074980181535	0.16673463669053662	interaction	0.0056765058034490565	0.08889598375617236	3.1591890199746584
LOC112046309	NW_019862752.1;NW_019862752.1;NW_019862752.1;NW_019862752.1;NW_019862752.1;NW_019862752.1	2668780;2669732;2671200;2672718;2674345;2676067	2669352;2670142;2671373;2672918;2674551;2676669	+;+;+;+;+;+	2169	rna-XM_024082919.1	0.09340204192586612	0.8364673738308142	0.0529835843968184	-0.5253508054777828	0.3071389389385616	0.012509700264248379	4.727955170135001	4.211542714763353	0.0012965913319776914	0.16673463669053662	interaction	0.005715309039426028	0.12952513897975432	1.3618181793085968
LOC112058554	NW_019862778.1;NW_019862778.1	1198485;1200104	1198641;1203157	+;+	3211	rna-XM_024099458.1	0.23158201497925465	0.986442406959872	-0.4103731225593662	-0.3835703351997628	-0.538782105879424	-0.9176529405368776	5.5295937596736415	4.19124310323836	0.0013468585666578387	0.16854954709805126	interaction	0.005909367043414338	-0.17205901370605067	1.9040953474967495
LOC112055837	NW_019863632.1;NW_019863632.1;NW_019863632.1	5661;6329;8505	5823;6585;10273	+;+;+	2189	rna-XM_024096101.1	-1.3267249843732585	-1.2333047514227138	-0.6682080502426748	-0.7342153446586102	-0.772227485044769	-2.5266567554825987	0.6293159824864523	4.185907177088723	0.0013587779320775792	0.16854954709805126	interaction	0.005953778986562445	-1.210222895204104	2.5266567554825987
LOC112053178	NW_019863214.1;NW_019863214.1;NW_019863214.1;NW_019863214.1	149560;150617;151262;157218	149955;151145;151666;157241	-;-;-;-	1354	rna-XM_024092499.1	-0.7476349368423431	0.8177834371306656	-0.8150215362481581	-0.9464572358683919	-2.7312436223616006	-2.35728504540256	1.728314577604651	4.186714561932505	0.0013638414382671235	0.16854954709805126	interaction	0.005970044148847252	-1.1299764899320648	3.549027059492266
LOC112051393	NW_019863080.1;NW_019863080.1;NW_019863080.1;NW_019863080.1;NW_019863080.1;NW_019863080.1;NW_019863080.1;NW_019863080.1;NW_019863080.1;NW_019863080.1	309148;313194;323052;323052;323947;323947;326862;326862;332711;332711	309897;313329;323197;323197;324082;324082;327034;327034;334181;334181	+;+;+;+;+;+;+;+;+;+	2812	rna-XM_024090006.1;rna-XM_024090005.1;rna-XM_024090005.1;rna-XM_024090006.1;rna-XM_024090005.1;rna-XM_024090006.1;rna-XM_024090006.1;rna-XM_024090005.1;rna-XM_024090006.1;rna-XM_024090005.1	-0.046194899680577065	0.36327903573007236	-0.01751837870398387	2.3958406623911555	0.45557113334814503	0.3376160692690105	3.0454647317748367	4.1776044647846025	0.0013835821349303867	0.16879702046150719	interaction	0.0060444774165699525	0.5814322703923037	2.4420355620717324
LOC112056203	NW_019863733.1;NW_019863733.1;NW_019863733.1;NW_019863733.1	34054;35407;37483;37483	34935;36267;37823;37823	+;+;+;+	2084	rna-XM_024096585.1;rna-XM_024096584.1;rna-XM_024096584.1;rna-XM_024096585.1	2.593627146503473	1.6979354970603167	0.15689596416766918	0.335180249820615	-0.7458047698840743	-0.15546009735295238	2.4770393335286327	4.1664806221784065	0.0014151838215601547	0.17046695248058774	interaction	0.006169316972113799	0.6470623317191745	3.3394319163875474
LOC112043558	NW_019862792.1;NW_019862792.1;NW_019862792.1	571415;573480;587006	572338;573604;587189	-;-;-	1233	rna-XM_024079031.1	0.12651480247566202	0.7263119321300806	0.6160885649098582	-0.08917494748527696	-0.9725984756441555	-0.8584682854221334	7.067838710431339	4.135242134929438	0.0014950822417841758	0.17194554703788903	interaction	0.006467627683775025	-0.07522106817266083	1.698910407774236
LOC112054862	NW_019863426.1;NW_019863426.1;NW_019863426.1;NW_019863426.1;NW_019863426.1;NW_019863426.1;NW_019863426.1	39912;40457;40822;41107;41325;41722;42134	40366;40647;40962;41226;41585;41913;42373	+;+;+;+;+;+;+	1600	rna-XM_024094788.1	0.894701892493402	0.5275698820006305	0.686204041031814	0.17699156559178067	0.8305409849299474	-0.0032579632835973756	3.0484685880846256	4.130594059102003	0.0015035065302393116	0.17194554703788903	interaction	0.00650194821079996	0.5187917337939962	0.8979598557769994
LOC112056065	NW_019863696.1;NW_019863696.1;NW_019863696.1;NW_019863696.1;NW_019863696.1;NW_019863696.1	15451;15451;16501;16501;17746;17746	15829;15829;16631;16634;17852;17851	-;-;-;-;-;-	620	rna-XM_024096405.1;rna-XM_024096404.1;rna-XM_024096405.1;rna-XM_024096404.1;rna-XM_024096404.1;rna-XM_024096405.1	-1.6590663415055793	-1.3139794274788898	-1.5899279837903881	-0.2983671216295591	-1.7844106959393882	-1.2064802420510221	3.269328604851256	4.12319018405929	0.001524035490290742	0.17194554703788903	interaction	0.006573643350591675	-1.3087053020658044	1.7844106959393882
LOC112049823	NW_019862992.1;NW_019862992.1;NW_019862992.1	354569;355444;356677	354800;355569;363181	+;+;+	6863	rna-XR_002887111.1	0.17076763503226816	0.007230930901944923	0.4814311313353008	1.4961739654604789	-0.18893240971807404	-0.6474807644986278	1.3678165978145274	4.118330717787377	0.0015376643022821396	0.17194554703788903	interaction	0.006621574708690189	0.2198650814188818	2.1436547299591067
LOC112046289	NW_019862853.1;NW_019862853.1;NW_019862853.1;NW_019862853.1;NW_019862853.1;NW_019862853.1;NW_019862853.1	459742;598484;602076;685472;716521;724941;725723	459953;598621;602557;685595;716633;725151;726180	+;+;+;+;+;+;+	1738	rna-XM_024082887.1	0.03602623722040771	0.7932315276475095	-0.9222336669249331	-0.44503486250611696	-1.4449696684267137	-1.6000663160095763	1.473429802953246	4.115711685387661	0.0015450609765529431	0.17194554703788903	interaction	0.006649105566412689	-0.5971744581665704	2.393297843657086
LOC112053305	NW_019863226.1;NW_019863226.1;NW_019863226.1;NW_019863226.1;NW_019863226.1;NW_019863226.1;NW_019863226.1;NW_019863226.1;NW_019863226.1	184599;190905;191966;192195;193687;194416;195270;196106;196860	184809;191033;192082;192373;193913;194614;195402;196213;197071	+;+;+;+;+;+;+;+;+	1515	rna-XM_024092692.1	-0.17966073830391174	-0.08355661942351954	0.20362474055270777	0.016710607645865332	-0.5085898459981815	0.8187382240596981	3.0506834752376895	4.114891294448324	0.001547385363560678	0.17194554703788903	interaction	0.006656032678860131	0.04454439475544308	1.3273280700578796
LOC112051117	NW_019863064.1;NW_019863064.1;NW_019863064.1;NW_019863064.1;NW_019863064.1	30417;32620;35317;36057;36668	31679;32756;35470;36463;36683	-;-;-;-;-	1977	rna-XM_024089608.1	0.43456598955018644	0.20972318043317345	-0.5169903333702657	-0.6747128641305727	-0.8046316928396834	-1.6081917460645052	5.087093593654987	4.106632818144818	0.0015763331740719741	0.17241823545366558	interaction	0.006757352543874766	-0.49337291107027786	2.0427577356146918
LOC112056354	NW_019863786.1;NW_019863786.1;NW_019863786.1;NW_019863786.1	13325;14519;15242;16323	13651;14641;15333;16637	-;-;-;-	857	rna-XM_024096775.1	-0.7469089237499223	-0.5965346605255456	0.3446886023294084	0.23179494050107688	0.1565840311203139	0.030424372851097142	2.094151395865409	4.071969697975282	0.0016740903352238008	0.17700715144432988	interaction	0.007132649557753871	-0.09665860624559527	1.0915975260793307
LOC112050208	NW_019863012.1;NW_019863012.1;NW_019863012.1;NW_019863012.1	33399;33616;34040;35929	33527;33664;34274;36078	+;+;+;+	563	rna-XM_024088414.1	-1.3460741912355272	-0.9278251396514537	-1.013515864882085	2.5127519391308084	-0.9981950508596384	-2.755456632276003	1.3153716950218102	4.0549743152980815	0.0017355839971296314	0.18149249798555575	interaction	0.00735438111013923	-0.7547191566289831	5.268208571406811
LOC112052067	NW_019863122.1;NW_019863122.1;NW_019863122.1;NW_019863122.1	202160;202616;203852;206247	202443;202807;204001;206625	+;+;+;+	1005	rna-XM_024090979.1	0.4898012678893628	0.1610702404605421	0.09826100297424178	-0.28701370102703294	1.107428082934095	0.14791244947722768	3.7583106335429104	4.042748892057258	0.0017663433005707825	0.18174324737589845	interaction	0.007476121056593299	0.28624322378473943	1.394441783961128
LOC112054349	NW_019863348.1;NW_019863348.1;NW_019863348.1;NW_019863348.1;NW_019863348.1;NW_019863348.1;NW_019863348.1;NW_019863348.1;NW_019863348.1;NW_019863348.1;NW_019863348.1	4;703;1371;2067;3197;4579;5905;6158;7241;8099;9313	72;807;1498;2142;3313;4695;6002;6301;7394;8228;9921	-;-;-;-;-;-;-;-;-;-;-	1747	rna-XM_024094115.1	-0.7735543324004307	-0.31116954148946174	-1.264887224219083	-1.4652046803576242	-1.711062624878442	-1.3082755425364543	2.257444929886403	4.039725395881466	0.0017761792776333075	0.18174324737589845	interaction	0.0075059999607255765	-1.139025657646916	1.711062624878442
LOC112054127	NW_019863321.1;NW_019863321.1;NW_019863321.1;NW_019863321.1;NW_019863321.1;NW_019863321.1;NW_019863321.1;NW_019863321.1;NW_019863321.1;NW_019863321.1;NW_019863321.1;NW_019863321.1;NW_019863321.1;NW_019863321.1;NW_019863321.1;NW_019863321.1;NW_019863321.1;NW_019863321.1;NW_019863321.1	13191;13955;14254;14674;17486;18142;18525;18567;18639;18847;19258;19601;20055;20807;21766;22043;22444;22768;23751	13283;14055;14425;14747;17639;18312;18564;18637;18711;18929;19524;19762;20258;21048;21925;22237;22650;22914;24291	+;+;+;+;+;+;+;+;+;+;+;+;+;+;+;+;+;+;+	3157	rna-XM_024093789.1	-0.03186358215386187	-0.19110578575581166	-0.620746212568421	-0.32018763625014623	-1.3196870820915358	-1.0779855382091095	3.243282984386914	4.031229691426111	0.0018041165040218713	0.18263800693906518	interaction	0.007612941720606539	-0.5935959728381477	1.3196870820915358
LOC112051334	NW_019863076.1;NW_019863076.1;NW_019863076.1;NW_019863076.1;NW_019863076.1;NW_019863076.1;NW_019863076.1;NW_019863076.1;NW_019863076.1;NW_019863076.1;NW_019863076.1;NW_019863076.1;NW_019863076.1;NW_019863076.1;NW_019863076.1;NW_019863076.1;NW_019863076.1	228552;228785;229208;229744;230517;231199;235186;235403;235861;236118;237194;240675;243327;244941;245667;246496;247745	228702;228936;229381;229983;230644;231238;235315;235557;236034;236357;237319;240701;243480;245080;245840;246735;247956	-;-;-;-;-;-;-;-;-;-;-;-;-;-;-;-;-	2657	rna-XM_024089932.1	0.6594332627973213	3.735872780597565	-1.8214815909100193	-1.0802199712821936	-3.476692418006441	-0.17583280245776203	1.7588972908590994	4.025902793368179	0.001830649624985723	0.18337328243541198	interaction	0.007705473766912274	-0.3598201232102549	7.212565198604006
LOC112056740	NW_019862764.1;NW_019862764.1;NW_019862764.1;NW_019862764.1;NW_019862764.1;NW_019862764.1;NW_019862764.1;NW_019862764.1;NW_019862764.1;NW_019862764.1;NW_019862764.1;NW_019862764.1;NW_019862764.1;NW_019862764.1;NW_019862764.1;NW_019862764.1;NW_019862764.1;NW_019862764.1;NW_019862764.1;NW_019862764.1;NW_019862764.1;NW_019862764.1;NW_019862764.1;NW_019862764.1;NW_019862764.1;NW_019862764.1;NW_019862…	3965;27513;29932;29932;31850;31850;33369;33369;35637;35637;36290;36290;42441;42441;43558;43558;44082;44082;44341;44341;44770;44770;45006;45006;46129;46129;47237;47237	4312;27677;30079;30079;32091;32091;33519;33519;35874;35874;36539;36539;42642;42642;43668;43668;44163;44163;44471;44471;44920;44920;45163;45163;46282;46282;48015;48015	+;+;+;+;+;+;+;+;+;+;+;+;+;+;+;+;+;+;+;+;+;+;+;+;+;+;+;+	3310	rna-XM_024097225.1;rna-XM_024097220.1;rna-XM_024097220.1;rna-XM_024097225.1;rna-XM_024097220.1;rna-XM_024097225.1;rna-XM_024097220.1;rna-XM_024097225.1;rna-XM_024097220.1;rna-XM_024097225.1;rna-XM_024097220.1;rna-XM_024097225.1;rna-XM_024097220.1;rna-XM_024097225.1;rna-XM_024097220.1;rna-XM_024097225.1;rna-XM_024097220.1;rna-XM_024097225.1;rna-XM_024097220.1;rna-XM_024097225.1;rna-XM_024097220.1;…	1.2995383473949038	0.17555234602503494	0.3458155844110329	0.8042751816969645	0.7297371341901632	0.6867232922737321	3.3535329233076054	4.013702469732464	0.001863173073776071	0.18468703093805305	interaction	0.007821254722906994	0.6736069809986386	1.2995383473949038
LOC112048099	NW_019862916.1;NW_019862916.1;NW_019862916.1;NW_019862916.1	123918;127190;127957;129496	124828;127309;128380;131158	-;-;-;-	3118	rna-XM_024085480.1	-0.31449324760920716	0.8369856314185742	-0.18082188756770295	-0.7408426075367237	-0.5932266103449155	-0.6325925676168214	2.667687392366556	3.9885314247374715	0.0019514413244630581	0.1913661542761556	interaction	0.008141500441506903	-0.2708318815427994	1.577828238955298
LOC112043478	NW_019862791.1;NW_019862791.1;NW_019862791.1;NW_019862791.1;NW_019862791.1;NW_019862791.1;NW_019862791.1;NW_019862791.1;NW_019862791.1;NW_019862791.1;NW_019862791.1;NW_019862791.1;NW_019862791.1;NW_019862791.1;NW_019862791.1;NW_019862791.1;NW_019862791.1;NW_019862791.1;NW_019862791.1;NW_019862791.1	436979;450242;452827;453915;454034;454304;454304;454304;454304;454304;456401;456401;456401;456401;456401;457212;457212;457212;457212;457212	436986;450265;452934;454005;454076;454512;454512;454512;454512;454512;456557;456557;456557;456557;456557;457707;457707;457707;457707;457707	+;+;+;+;+;+;+;+;+;+;+;+;+;+;+;+;+;+;+;+	1136	rna-XM_024078898.1;rna-XM_024078895.1;rna-XM_024078893.1;rna-XM_024078894.1;rna-XM_024078896.1;rna-XM_024078893.1;rna-XM_024078894.1;rna-XM_024078896.1;rna-XM_024078898.1;rna-XM_024078895.1;rna-XM_024078894.1;rna-XM_024078893.1;rna-XM_024078896.1;rna-XM_024078898.1;rna-XM_024078895.1;rna-XM_024078896.1;rna-XM_024078893.1;rna-XM_024078894.1;rna-XM_024078898.1;rna-XM_024078895.1	1.7327591279836314	0.8085749701234412	0.6445196946546032	2.6658035666656774	0.877886120358959	1.0038221771020892	2.1271188336681535	3.9830867751120116	0.0019710868498577223	0.1913661542761556	interaction	0.00821570324822754	1.2888942761480668	2.6658035666656774
LOC112056007	NW_019862748.1;NW_019862748.1;NW_019862748.1;NW_019862748.1;NW_019862748.1;NW_019862748.1;NW_019862748.1	2834324;2835194;2835821;2836953;2841941;2845200;2846927	2834562;2835284;2835896;2837194;2842101;2845320;2847539	+;+;+;+;+;+;+	1543	rna-XM_024096363.1	1.372308192402166	1.7062522335699297	1.5424124246340347	-0.15623914874831446	0.8375683465477421	-0.23393406240529133	4.089880884401734	3.9802126992803686	0.0019908836983332707	0.1913661542761556	interaction	0.0082916989981652	0.8447279976667111	1.940186295975221
LOC112055083	NW_019863457.1;NW_019863457.1;NW_019863457.1;NW_019863457.1;NW_019863457.1;NW_019863457.1;NW_019863457.1;NW_019863457.1;NW_019863457.1;NW_019863457.1;NW_019863457.1;NW_019863457.1;NW_019863457.1;NW_019863457.1;NW_019863457.1;NW_019863457.1;NW_019863457.1;NW_019863457.1;NW_019863457.1;NW_019863457.1	110523;110523;112024;112024;117298;117298;121529;121529;123901;123901;124454;124454;125671;125671;128622;128622;130578;130578;132008;132286	110782;110782;112151;112151;117465;117465;121683;121683;124038;124038;124546;124546;125811;125811;128732;128732;130696;130696;132250;132392	-;-;-;-;-;-;-;-;-;-;-;-;-;-;-;-;-;-;-;-	1663	rna-XM_024095074.1;rna-XM_024095073.1;rna-XM_024095074.1;rna-XM_024095073.1;rna-XM_024095074.1;rna-XM_024095073.1;rna-XM_024095074.1;rna-XM_024095073.1;rna-XM_024095074.1;rna-XM_024095073.1;rna-XM_024095074.1;rna-XM_024095073.1;rna-XM_024095074.1;rna-XM_024095073.1;rna-XM_024095074.1;rna-XM_024095073.1;rna-XM_024095074.1;rna-XM_024095073.1;rna-XM_024095073.1;rna-XM_024095074.1	-0.020070076356109367	0.6354991513507292	-0.24521476031402356	-1.0184715107274467	-0.6266479118371733	-1.375304637172934	4.733996301873922	3.953224615551891	0.0020879102295537017	0.19786270859256042	interaction	0.008623977035113115	-0.4417016241761596	2.0108037885236634
LOC112048501	NW_019862933.1;NW_019862933.1;NW_019862933.1;NW_019862933.1	9552;11156;12185;16274	9875;11396;12354;16457	+;+;+;+	919	rna-XM_024086030.1	-0.012875009819642494	0.6047066408800983	-0.2804969501975021	-0.7072278813244723	-0.7647736356364497	-1.0210129259354002	6.605904971298681	3.9451513600508057	0.0021136629998861544	0.19786270859256042	interaction	0.00871676331289599	-0.3636132936722281	1.6257195668154985
LOC112044451	NW_019862809.1;NW_019862809.1;NW_019862809.1;NW_019862809.1;NW_019862809.1;NW_019862809.1	972627;972901;973221;973990;974772;975395	972824;972983;973442;974175;974977;975546	+;+;+;+;+;+	1047	rna-XM_024080306.1	0.5791364257939734	0.6086969413978178	-0.7583260058038445	-1.130629860881089	-1.1955426984975905	-1.4136674463155572	1.6707140554405038	3.9433089042463982	0.0021208487049643927	0.19786270859256042	interaction	0.008740957071230172	-0.5517221073843817	2.022364387713375
LOC112053453	NW_019863242.1;NW_019863242.1;NW_019863242.1;NW_019863242.1;NW_019863242.1;NW_019863242.1;NW_019863242.1;NW_019863242.1;NW_019863242.1;NW_019863242.1;NW_019863242.1;NW_019863242.1;NW_019863242.1;NW_019863242.1;NW_019863242.1;NW_019863242.1;NW_019863242.1;NW_019863242.1;NW_019863242.1;NW_019863242.1;NW_019863242.1;NW_019863242.1;NW_019863242.1;NW_019863242.1	74209;76301;77119;77867;80715;81944;83800;84764;85871;86556;87950;89674;91841;94439;96702;97532;99227;99994;100980;102165;103345;104559;107024;108505	74260;76396;77222;77966;80822;82071;83995;84979;86017;86728;88128;89822;92007;94583;96849;97697;99417;100123;101061;102303;103422;104665;107238;108951	+;+;+;+;+;+;+;+;+;+;+;+;+;+;+;+;+;+;+;+;+;+;+;+	3663	rna-XM_024092861.1	0.2557488736470225	0.8435786693293608	-0.4393087747597294	-1.0373297397469914	-1.0450722274129831	-1.1200365212430077	3.092755408810964	3.9251921682318693	0.002199330306387933	0.2020884949219199	interaction	0.009023722874738724	-0.4237366200310547	1.9636151905723684
LOC112058474	NW_019862777.1;NW_019862777.1;NW_019862777.1;NW_019862777.1;NW_019862777.1;NW_019862777.1;NW_019862777.1;NW_019862777.1;NW_019862777.1;NW_019862777.1;NW_019862777.1;NW_019862777.1;NW_019862777.1;NW_019862777.1;NW_019862777.1;NW_019862777.1;NW_019862777.1;NW_019862777.1;NW_019862777.1	800961;800961;801947;801947;802943;802943;804931;804931;806459;809783;809783;810228;810228;810900;810900;812436;812436;812883;812883	801175;801175;802091;802091;803105;803105;805092;805092;806512;809908;809908;810394;810394;811064;811064;812667;812667;813209;813208	-;-;-;-;-;-;-;-;-;-;-;-;-;-;-;-;-;-;-	1756	rna-XM_024099333.1;rna-XM_024099332.1;rna-XM_024099333.1;rna-XM_024099332.1;rna-XM_024099333.1;rna-XM_024099332.1;rna-XM_024099333.1;rna-XM_024099332.1;rna-XM_024099332.1;rna-XM_024099333.1;rna-XM_024099332.1;rna-XM_024099333.1;rna-XM_024099332.1;rna-XM_024099333.1;rna-XM_024099332.1;rna-XM_024099333.1;rna-XM_024099332.1;rna-XM_024099333.1;rna-XM_024099332.1	-0.23931014277614202	0.17101367273327542	-1.1369832267942146	-0.7358291612667619	-0.5681781693749512	-0.8204640127635239	6.021737642753058	3.9186876452883035	0.00221929002411117	0.2020884949219199	interaction	0.009092948228329968	-0.554958506707053	1.30799689952749
LOC112056351	NW_019863785.1;NW_019863785.1	829;1791	1083;2132	+;+	597	rna-XM_024096772.1	-0.22173454377185012	5.94438841401251	-0.6913753510765618	-0.26521266852328224	-0.4765121045360442	0.15883094579339394	3.0671534194734527	3.8958708830077415	0.002325119807752422	0.20241108417703818	interaction	0.009468013597246572	0.7413974486496941	6.635763765089071
LOC112045402	NW_019862831.1;NW_019862831.1	26834;32491	29190;32501	-;-	2368	rna-XM_024081564.1	-0.8560379628795058	-1.6867699768530686	-0.7683951837082751	0.5085288449289433	-1.005067731844739	-1.0732749170069888	3.7601397700203685	3.8924366102203805	0.0023349856423613732	0.20241108417703818	interaction	0.009497973365682658	-0.8135028212272724	2.195298821782012
LOC112058195	NW_019862772.1;NW_019862772.1;NW_019862772.1;NW_019862772.1	1966125;1966809;1973050;1974159	1966260;1968059;1973149;1974481	+;+;+;+	1810	rna-XM_024098904.1	-0.7230560549221996	-0.2844083046949208	0.18351037508575074	-1.2384428913129482	-0.37949870190317314	0.6462684108107384	5.048460228080162	3.8899749848490996	0.0023399716263163427	0.20241108417703818	interaction	0.009512874159655915	-0.29927119448945877	1.8847113021236865
LOC112046882	NW_019862874.1;NW_019862874.1;NW_019862874.1	107153;108297;108527	107409;108415;108809	-;-;-	659	rna-XM_024083711.1	0.3122010139894569	0.8631728289510407	-0.5638414145937798	-1.1232978909385753	-0.17966072908889663	-1.0138402297981488	3.879706806616288	3.886973403338197	0.002360154141754543	0.20241108417703818	interaction	0.009578301259715842	-0.28421107024648384	1.986470719889616
LOC112052831	NW_019862759.1;NW_019862759.1;NW_019862759.1;NW_019862759.1;NW_019862759.1	903560;904119;904772;906105;907090	903665;904570;904899;906281;907220	+;+;+;+;+	994	rna-XM_024092059.1	0.13323431380102546	-0.436397163258581	-0.47503352902666285	0.2816806907585047	-0.1390761306451244	0.3246265754584809	9.300195735725428	3.877534007240373	0.0023943117683563678	0.20241108417703818	interaction	0.009696813809092465	-0.05182754048539286	0.7996601044851437
LOC112048680	NW_019862940.1;NW_019862940.1;NW_019862940.1;NW_019862940.1	493318;494532;496424;498772	494097;494706;496540;499354	+;+;+;+	1655	rna-XM_024086322.1	0.3088025603812966	0.6433386916928053	-0.8513268422264769	-0.08690878611766525	-1.0587156077795044	-1.355956761218547	3.1313237601759027	3.8788582849067543	0.002394478263743074	0.20241108417703818	interaction	0.009696813809092465	-0.40012779087801525	1.9992954529113525
LOC112056236	NW_019863742.1;NW_019863742.1;NW_019863742.1;NW_019863742.1;NW_019863742.1;NW_019863742.1;NW_019863742.1	51674;53101;54328;59632;61537;63720;65523	51777;53190;54510;59748;61704;63917;66038	+;+;+;+;+;+;+	1376	rna-XM_024096625.1	1.2284914111193148	-0.7706868436421567	0.43728536363266873	0.09236383482537987	0.02432919348322579	0.8722969432648099	4.408922976517359	3.8770852983667194	0.00240357844808799	0.20241108417703818	interaction	0.00972326721101529	0.31401331711387376	1.9991782547614716
LOC112047385	NW_019862891.1;NW_019862891.1;NW_019862891.1;NW_019862891.1;NW_019862891.1;NW_019862891.1;NW_019862891.1;NW_019862891.1;NW_019862891.1	336034;338541;341193;343471;344291;346061;347684;348916;349676	336314;338639;341434;343569;344398;346243;347878;349137;353754	+;+;+;+;+;+;+;+;+	5508	rna-XM_024084499.1	-0.05493779200262093	0.814915575290056	-0.6164737956621771	-0.18910721977473768	-1.0827287256404536	-0.9953857045345595	8.255041678908805	3.8292990957885937	0.002628413049901821	0.218020853912191	interaction	0.010509290675463533	-0.3539529437207488	1.8976443009305095
LOC112052166	NW_019863132.1;NW_019863132.1;NW_019863132.1;NW_019863132.1;NW_019863132.1;NW_019863132.1;NW_019863132.1;NW_019863132.1	144435;144435;146293;146293;149385;149400;150164;150164	144744;144744;148519;148519;149601;149601;150931;150931	+;+;+;+;+;+;+;+	3522	rna-XM_024091137.1;rna-XM_024091138.1;rna-XM_024091138.1;rna-XM_024091137.1;rna-XM_024091137.1;rna-XM_024091138.1;rna-XM_024091138.1;rna-XM_024091137.1	0.03286220409495745	0.1114085466869534	-0.09050289664639163	0.7611702454972947	0.21285260325931832	-0.19319385106684175	5.009811164182984	3.8240160183163554	0.002643075155807557	0.218020853912191	interaction	0.010559949804745146	0.13909947530421507	0.9543640965641365
LOC112047514	NW_019862895.1;NW_019862895.1;NW_019862895.1;NW_019862895.1	186703;186704;197400;200749	188315;188315;198248;201565	+;+;+;+	3279	rna-XM_024084655.1;rna-XM_024084654.1;rna-XM_024084654.1;rna-XM_024084655.1	-0.33220460610711705	1.2166844402086932	-0.2706221609881788	-0.11099356240703932	-0.47613889480059385	-0.9242805383046293	3.8736159155582475	3.818578508283807	0.0026754190524513324	0.218020853912191	interaction	0.010672583211391935	-0.1495925537331442	2.1409649785133222
LOC112053520	NW_019863249.1;NW_019863249.1	135720;136033	135934;137426	+;+	1609	rna-XM_024092959.1	0.6609299339451772	0.2929578317385757	0.9240131736735997	0.3903416706844952	0.9691998686651293	0.6308008875136047	6.371716620902358	3.8163929409939796	0.0026805842694121846	0.218020853912191	interaction	0.010688865061045577	0.6447072277034303	0.9691998686651293
LOC112055912	NW_019863655.1;NW_019863655.1	70583;71891	70811;72955	+;+	1294	rna-XR_002887542.1	0.5658163711247238	-0.7013257257833722	0.22206616867506165	0.4879173652230642	0.046309449176308186	0.15844211887679346	4.130364398838353	3.798826863557521	0.0027690876301365045	0.2195271863264697	interaction	0.010985581146051198	0.12987095788209654	1.267142096908096
LOC112051142	NW_019862757.1;NW_019862757.1;NW_019862757.1;NW_019862757.1;NW_019862757.1;NW_019862757.1;NW_019862757.1;NW_019862757.1;NW_019862757.1;NW_019862757.1;NW_019862757.1;NW_019862757.1;NW_019862757.1;NW_019862757.1;NW_019862757.1	1441445;1443264;1445219;1446268;1447132;1449062;1450565;1451214;1452054;1453157;1461679;1462322;1464456;1465737;1466169	1442528;1443416;1445350;1446422;1447368;1449202;1450667;1451356;1452193;1453265;1461822;1462493;1464593;1466029;1466337	-;-;-;-;-;-;-;-;-;-;-;-;-;-;-	3313	rna-XM_024089648.1	-0.28700864559661177	0.7091368520221926	0.04105569502560808	-0.5694042313617368	0.043245424434483835	-0.10423445355808911	3.9774341562656526	3.7949199132940548	0.002789171812610517	0.2195271863264697	interaction	0.01104872199869104	-0.027868226505692196	1.2785410833839292
LOC112052146	NW_019863130.1;NW_019863130.1;NW_019863130.1	120258;121039;121764	120602;121203;122540	+;+;+	1287	rna-XM_024091108.1	-0.33733174968578983	1.050764938540808	-0.5304585961203018	-0.7816233644826077	0.28264401148054985	-0.1694392042519958	5.257745364739914	3.792015948472927	0.0028091883828701173	0.2195271863264697	interaction	0.011114724300339223	-0.08090732741988954	1.8323883030234156
LOC112047321	NW_019862887.1;NW_019862887.1;NW_019862887.1;NW_019862887.1;NW_019862887.1;NW_019862887.1;NW_019862887.1;NW_019862887.1;NW_019862887.1;NW_019862887.1;NW_019862887.1;NW_019862887.1;NW_019862887.1;NW_019862887.1;NW_019862887.1;NW_019862887.1;NW_019862887.1;NW_019862887.1;NW_019862887.1;NW_019862887.1;NW_019862887.1;NW_019862887.1;NW_019862887.1;NW_019862887.1;NW_019862887.1;NW_019862887.1;NW_019862…	436368;436368;436368;439210;439210;439210;441456;441456;441456;442629;442629;442629;445667;445667;445667;447887;447887;447887;451319;451319;451319;454971;454971;454971;455724;455724;455724;458787;458787;458787	437116;437116;437116;439412;439412;439412;441607;441607;441607;442769;442769;442769;445892;445892;445892;448058;448058;448058;451503;451503;451503;455222;455222;455222;455958;455979;456119;459260;459259;459259	-;-;-;-;-;-;-;-;-;-;-;-;-;-;-;-;-;-;-;-;-;-;-;-;-;-;-;-;-;-	2950	rna-XM_024084408.1;rna-XM_024084405.1;rna-XM_024084404.1;rna-XM_024084408.1;rna-XM_024084405.1;rna-XM_024084404.1;rna-XM_024084408.1;rna-XM_024084405.1;rna-XM_024084404.1;rna-XM_024084408.1;rna-XM_024084405.1;rna-XM_024084404.1;rna-XM_024084408.1;rna-XM_024084405.1;rna-XM_024084404.1;rna-XM_024084408.1;rna-XM_024084405.1;rna-XM_024084404.1;rna-XM_024084408.1;rna-XM_024084405.1;rna-XM_024084404.1;…	-0.3775418012687894	-0.33690258935362555	-0.19123527183296446	0.24043208863965745	0.6831421973915527	0.3321417706099712	5.136541487191116	3.7886424773894154	0.00282175178963282	0.2195271863264697	interaction	0.011161100012567959	0.058339399030966986	1.060683998660342
LOC112048954	NW_019862953.1;NW_019862953.1;NW_019862953.1;NW_019862953.1;NW_019862953.1;NW_019862953.1;NW_019862953.1;NW_019862953.1;NW_019862953.1	407325;409649;410075;410674;411993;414564;415472;419657;420907	407706;409822;410232;410783;412286;414807;415622;419791;421075	-;-;-;-;-;-;-;-;-	1817	rna-XM_024086665.1	0.3015043965710389	0.7170217020643765	-0.7371348027094027	-0.3154595895384392	-0.9114312095101091	-0.47086198831630055	4.251560646192984	3.785630580546905	0.002837520378116412	0.2195271863264697	interaction	0.011213430389440211	-0.23606024857313937	1.6284529115744857
LOC112045328	NW_019862829.1;NW_019862829.1;NW_019862829.1;NW_019862829.1;NW_019862829.1;NW_019862829.1;NW_019862829.1	393474;395766;396993;398370;399247;400173;400404	395608;395926;397153;398472;399362;400296;400537	-;-;-;-;-;-;-	2934	rna-XM_024081474.1	-0.7086926512387196	-0.46362911883432606	-2.0530880632888273	0.9311642800040826	-0.291357400549133	-0.3506075228855224	1.3697733946692043	3.764493660542056	0.002950725653836505	0.2238295376704347	interaction	0.011601985381239662	-0.489368412798741	2.98425234329291
LOC112046778	NW_019862753.1;NW_019862753.1;NW_019862753.1;NW_019862753.1;NW_019862753.1;NW_019862753.1;NW_019862753.1;NW_019862753.1	878524;878524;881731;881731;882016;882016;884621;888376	878690;878690;881791;881791;882104;882104;884774;888577	-;-;-;-;-;-;-;-	673	rna-XM_024083572.1;rna-XM_024083580.1;rna-XM_024083572.1;rna-XM_024083580.1;rna-XM_024083572.1;rna-XM_024083580.1;rna-XM_024083572.1;rna-XM_024083580.1	0.7624519965547689	0.09394966284304834	0.1934669473294806	5.091396192409909	-0.1691374976171465	0.9273710270141463	0.6495579759701082	3.7652989807720694	0.0029587651517392157	0.2238295376704347	interaction	0.01163014538734212	1.1499163880890344	5.260533690027056
LOC112058318	NW_019862774.1;NW_019862774.1;NW_019862774.1;NW_019862774.1;NW_019862774.1;NW_019862774.1	574158;576453;578409;578750;579221;580937	574464;576545;578556;578883;579370;581156	+;+;+;+;+;+	1052	rna-XM_024099041.1	1.8782888560593785	0.2927176226571821	0.4091563738791173	0.1259033574430058	-1.3397326431684227	0.699627697547993	2.20181454832161	3.764398632548054	0.0029636950132907497	0.2238295376704347	interaction	0.011644342770126197	0.34432687740304235	3.218021499227801
LOC112050446	NW_019863023.1;NW_019863023.1;NW_019863023.1;NW_019863023.1;NW_019863023.1;NW_019863023.1;NW_019863023.1;NW_019863023.1;NW_019863023.1;NW_019863023.1;NW_019863023.1;NW_019863023.1;NW_019863023.1;NW_019863023.1;NW_019863023.1;NW_019863023.1;NW_019863023.1;NW_019863023.1;NW_019863023.1;NW_019863023.1;NW_019863023.1;NW_019863023.1;NW_019863023.1;NW_019863023.1;NW_019863023.1;NW_019863023.1;NW_019863…	348435;353208;358293;358295;359192;359192;359192;359192;359977;359977;359977;359977;361776;361776;361776;361776;363273;363273;363273;363273;364425;364425;364425;364425;365441;365441;365441;365441;379822;379822;379822	348581;353315;358547;358547;359319;359319;359319;359319;360094;360094;360094;360094;361900;361900;361900;361900;363495;363495;363495;363495;364666;364666;364666;364666;366441;365575;365575;365575;380116;380117;380117	+;+;+;+;+;+;+;+;+;+;+;+;+;+;+;+;+;+;+;+;+;+;+;+;+;+;+;+;+;+;+	2643	rna-XM_024088721.1;rna-XM_024088720.1;rna-XM_024088718.1;rna-XM_024088719.1;rna-XM_024088719.1;rna-XM_024088718.1;rna-XM_024088720.1;rna-XM_024088721.1;rna-XM_024088719.1;rna-XM_024088718.1;rna-XM_024088720.1;rna-XM_024088721.1;rna-XM_024088719.1;rna-XM_024088718.1;rna-XM_024088720.1;rna-XM_024088721.1;rna-XM_024088719.1;rna-XM_024088720.1;rna-XM_024088718.1;rna-XM_024088721.1;rna-XM_024088719.1;…	-0.061635564534196816	1.0753659583623496	0.2423608385734319	-1.501340172063761	-1.0818415941601418	-0.8804784283889069	4.115461372995934	3.757604747958575	0.0030011646404407713	0.22487466707428647	interaction	0.01175883882613622	-0.3679281603685375	2.5767061304261105
LOC112047675	NW_019862754.1;NW_019862754.1;NW_019862754.1;NW_019862754.1;NW_019862754.1;NW_019862754.1;NW_019862754.1;NW_019862754.1;NW_019862754.1;NW_019862754.1;NW_019862754.1;NW_019862754.1;NW_019862754.1;NW_019862754.1;NW_019862754.1;NW_019862754.1;NW_019862754.1;NW_019862754.1;NW_019862754.1;NW_019862754.1;NW_019862754.1;NW_019862754.1;NW_019862754.1;NW_019862754.1;NW_019862754.1;NW_019862754.1;NW_019862…	64488;64488;64813;64899;65031;65330;65353;65652;65652;65652;65652;65652;66277;66277;66277;66277;66277;66277;66556;66556;66556;66556;66556;66556;66836;66836;66836;66836;66836;66836	64814;64814;64852;64938;65210;65346;65824;65824;65824;65824;65824;65824;66412;66412;66412;66412;66412;66412;66756;66756;66756;66756;66756;66756;66936;66936;66936;66936;66936;66936	+;+;+;+;+;+;+;+;+;+;+;+;+;+;+;+;+;+;+;+;+;+;+;+;+;+;+;+;+;+	1512	rna-XR_002886971.1;rna-XR_002886970.1;rna-XR_002886972.1;rna-XR_002886974.1;rna-XR_002886970.1;rna-XR_002886973.1;rna-XR_002886969.1;rna-XR_002886973.1;rna-XR_002886972.1;rna-XR_002886974.1;rna-XR_002886971.1;rna-XR_002886970.1;rna-XR_002886973.1;rna-XR_002886969.1;rna-XR_002886972.1;rna-XR_002886974.1;rna-XR_002886971.1;rna-XR_002886970.1;rna-XR_002886973.1;rna-XR_002886969.1;rna-XR_002886972.1;…	-0.7260947392289758	-0.6869454971903488	-0.6215980244515439	0.7893880627028395	-1.7409565084126255	-0.23164329407232342	1.502480348646725	3.747989969966221	0.00304229342060998	0.2261755014884732	interaction	0.011886307766946654	-0.536308333442163	2.530344571115465
LOC112056033	NW_019863688.1;NW_019863688.1	4022;4459	4048;5055	+;+	624	rna-XM_024096362.1	1.3213840413218765	-2.0535196288347497	2.9621262276032803	1.5052903429562428	2.913101377650293	0.5479740637345735	1.4497332587219665	3.7253039843790092	0.0031859916680254514	0.23155725771475003	interaction	0.012340305298993803	1.1993927374052527	5.01564585643803
LOC112053874	NW_019863290.1;NW_019863290.1;NW_019863290.1;NW_019863290.1;NW_019863290.1	200376;200647;201833;202189;203200	200573;200766;202017;202353;203294	-;-;-;-;-	763	rna-XM_024093466.1	0.8132134439537417	-0.11136941232565195	-0.06030925187966421	0.7460319869788191	1.0779495719001442	-0.15154207942351644	2.7423499301536163	3.722883739009541	0.0031871498510812122	0.23155725771475003	interaction	0.012342987551564514	0.3856623765339787	1.2294916513236607
LOC112045837	NW_019862752.1;NW_019862752.1;NW_019862752.1;NW_019862752.1;NW_019862752.1;NW_019862752.1;NW_019862752.1;NW_019862752.1;NW_019862752.1;NW_019862752.1;NW_019862752.1;NW_019862752.1;NW_019862752.1;NW_019862752.1;NW_019862752.1;NW_019862752.1;NW_019862752.1	1563363;1564423;1565420;1566043;1567223;1567790;1568113;1568558;1568860;1569131;1569328;1569511;1569858;1570154;1570428;1571179;1571818	1563735;1564575;1565535;1566179;1567314;1567991;1568312;1568719;1569066;1569247;1569432;1569779;1570054;1570320;1570595;1571339;1572054	-;-;-;-;-;-;-;-;-;-;-;-;-;-;-;-;-	3063	rna-XM_024082192.1	-0.47056718082065274	-0.3333709737273887	0.4137988422337111	-0.19195534769488504	0.2961037602812847	0.5634961576471105	7.7478874165670835	3.7223283520492227	0.003190432170516747	0.23155725771475003	interaction	0.012352089494529123	0.0462508763198633	1.0340633384677633
LOC112050369	NW_019863019.1;NW_019863019.1;NW_019863019.1	189028;195714;196658	190500;196314;196999	-;-;-	2416	rna-XM_024088622.1	-0.35119160937733057	-0.19791903291460128	-0.8222614567902778	0.18507313279330537	-0.1536917596279313	-0.5596055272068576	4.188426618319184	3.7176317338540836	0.003218326427413416	0.23155725771475003	interaction	0.01244372603334684	-0.31659937552061557	1.0073345895835832
LOC112045468	NW_019862833.1;NW_019862833.1;NW_019862833.1;NW_019862833.1;NW_019862833.1;NW_019862833.1;NW_019862833.1	104366;105202;105589;105984;107126;108399;108727	104511;105313;105704;106216;107351;108636;108813	-;-;-;-;-;-;-	1158	rna-XM_024081645.1	-0.01245638848206223	0.12443825283045973	-0.7281236493669913	-0.60191978702287	-0.8602435606146825	-1.1782173368546796	4.272657760180678	3.7132240161605976	0.0032447297256090676	0.23155725771475003	interaction	0.012529365002515783	-0.542753744918471	1.3026555896851393
LOC112052489	NW_019863152.1;NW_019863152.1;NW_019863152.1;NW_019863152.1;NW_019863152.1;NW_019863152.1	162718;163015;165374;168621;177315;179147	162827;163045;165517;168737;177446;179253	+;+;+;+;+;+	641	rna-XM_024091591.1	-1.4559678370221647	0.14746222263167105	0.6935994238328999	-0.4838110851590902	0.5513886488833496	-1.259579053950721	1.5341443445005474	3.7105781655269032	0.003260684377235866	0.23155725771475003	interaction	0.012581808038817387	-0.3011512801306759	2.1495672608550644
LOC112051378	NW_019863079.1;NW_019863079.1	205977;210329	209696;210397	+;+	3789	rna-XM_024089984.1	0.6821950105940635	2.5003381698149334	0.9219862364194862	1.7911548460089188	-0.8325841313052984	2.5000815678666237	2.438852401004019	3.7085633983063526	0.0032862824580880616	0.23164639904567405	interaction	0.012665830529536726	1.2605286165664547	3.332922301120232
LOC112056344	NW_019863781.1;NW_019863781.1;NW_019863781.1;NW_019863781.1;NW_019863781.1	21747;22897;23431;24363;24664	22368;23101;23747;24585;24841	-;-;-;-;-	1545	rna-XM_024096763.1	-1.8606218328360602	-1.50933733314741	-2.2135411365977866	-2.5992429121892284	-2.313344888485919	-3.5695891788493044	1.4942039822459479	3.691717155298424	0.003379022822251896	0.23643221453344884	interaction	0.012966700434890184	-2.344279547017618	3.5695891788493044
LOC112048710	NW_019862941.1;NW_019862941.1;NW_019862941.1;NW_019862941.1;NW_019862941.1;NW_019862941.1;NW_019862941.1;NW_019862941.1;NW_019862941.1;NW_019862941.1;NW_019862941.1	583032;583032;583442;583442;585414;585414;587276;587276;588068;588068;591229	583229;583229;583508;583508;585520;585520;587544;587544;588163;591489;591489	+;+;+;+;+;+;+;+;+;+;+	4063	rna-XM_024086359.1;rna-XM_024086358.1;rna-XM_024086359.1;rna-XM_024086358.1;rna-XM_024086359.1;rna-XM_024086358.1;rna-XM_024086358.1;rna-XM_024086359.1;rna-XM_024086358.1;rna-XM_024086359.1;rna-XM_024086358.1	0.033592966601923076	1.0060562006759457	0.013907201076368399	-0.312111979952312	-0.8294481694016904	-0.6690884543213741	4.511623166197395	3.6876377863343492	0.003405164224686038	0.23652220994242582	interaction	0.013055674493751402	-0.1261820392201899	1.8355043700776361
LOC112049011	NW_019862755.1;NW_019862755.1;NW_019862755.1;NW_019862755.1;NW_019862755.1;NW_019862755.1;NW_019862755.1;NW_019862755.1;NW_019862755.1;NW_019862755.1;NW_019862755.1;NW_019862755.1;NW_019862755.1;NW_019862755.1;NW_019862755.1;NW_019862755.1;NW_019862755.1;NW_019862755.1;NW_019862755.1;NW_019862755.1;NW_019862755.1;NW_019862755.1;NW_019862755.1;NW_019862755.1;NW_019862755.1;NW_019862755.1;NW_019862…	2021683;2035339;2035339;2035339;2035339;2042142;2061491;2061491;2061491;2061491;2061491;2061491;2065369;2065369;2065369;2065369;2065369;2065414;2066388;2066388;2066388;2066388;2066388;2066388;2067240;2067240;2067240;2067240;2067240;2067240;2067783;2067783;2067783;2067783;2067783;2067783;2068136;2070132;2070132;2070132;2070132;2070132;2071335;2071789;2071789;2071789;2071789;2071789;2071789;2072843…	2021784;2035806;2035806;2035806;2035806;2042511;2061817;2061817;2061817;2061817;2061817;2061817;2065505;2065505;2065505;2065505;2065505;2065505;2066587;2066587;2066587;2066587;2066587;2066587;2067358;2067358;2067358;2067358;2067358;2067358;2067930;2067930;2067930;2067930;2067930;2067930;2069824;2071715;2071715;2071715;2071706;2071715;2071715;2072036;2072036;2072036;2072036;2072036;2072036;2074076…	+;+;+;+;+;+;+;+;+;+;+;+;+;+;+;+;+;+;+;+;+;+;+;+;+;+;+;+;+;+;+;+;+;+;+;+;+;+;+;+;+;+;+;+;+;+;+;+;+;+;+;+;+;+;+	6637	rna-XM_024086763.1;rna-XM_024086775.1;rna-XM_024086770.1;rna-XM_024086740.1;rna-XM_024086747.1;rna-XM_024086756.1;rna-XM_024086756.1;rna-XM_024086775.1;rna-XM_024086770.1;rna-XM_024086740.1;rna-XM_024086747.1;rna-XM_024086763.1;rna-XM_024086756.1;rna-XM_024086775.1;rna-XM_024086740.1;rna-XM_024086747.1;rna-XM_024086763.1;rna-XM_024086770.1;rna-XM_024086756.1;rna-XM_024086775.1;rna-XM_024086770.1;…	-0.5675836334111164	-0.6815704198522486	-0.6710315894504659	0.03214467487365176	-0.41301760177702446	-0.3506615557470158	4.899859633094588	3.6808910800790566	0.0034452462976037783	0.2375722012173736	interaction	0.013179688286032557	-0.4419533542273699	0.7137150947259004
LOC112043455	NW_019862750.1;NW_019862750.1;NW_019862750.1	227498;228461;235375	227850;228712;235646	+;+;+	877	rna-XM_024078865.1	-0.06573211484923078	-0.6166449697479626	0.11173614137547189	-0.12122694482556354	0.5231165609625086	-0.031884609511141596	6.4115358493411145	3.670087459706214	0.0035150092048770736	0.24063904743604483	interaction	0.013387745218460532	-0.03343932276598634	1.1397615307104711
LOC112045364	NW_019862829.1;NW_019862829.1;NW_019862829.1;NW_019862829.1;NW_019862829.1;NW_019862829.1;NW_019862829.1	589622;592738;595199;597254;612752;620484;656928	591412;593705;596383;598522;612905;620704;657062	-;-;-;-;-;-;-	5723	rna-XM_024081516.1	-0.22630689428223333	0.2503433841846283	0.21553964823607538	0.19095418232229805	0.8964081409114759	0.10939021580998066	3.173795183015972	3.66614680172711	0.0035408102828733785	0.24067393322730765	interaction	0.013472462898013049	0.23938811286370418	1.1227150351937092
LOC112047959	NW_019862910.1;NW_019862910.1;NW_019862910.1;NW_019862910.1;NW_019862910.1;NW_019862910.1;NW_019862910.1;NW_019862910.1	611999;613928;614740;617844;618670;620396;627760;629188	612495;614108;614845;618034;619036;620568;627930;629433	-;-;-;-;-;-;-;-	1932	rna-XM_024085280.1	-0.3554233297498858	-1.1052290575986887	-0.40151635844599237	0.552178378568103	-0.6216671784496645	-0.25176793757109633	1.9450407029484185	3.6301173964848403	0.0037857912887439326	0.2543637007581735	interaction	0.014283615389061628	-0.3639042472078708	1.6574074361667916
LOC112050593	NW_019863031.1;NW_019863031.1;NW_019863031.1;NW_019863031.1;NW_019863031.1;NW_019863031.1;NW_019863031.1	44439;48515;49094;50147;51171;52004;52997	46761;48617;49207;50256;51305;52148;53451	-;-;-;-;-;-;-	3385	rna-XM_024088886.1	-0.040350514991593915	1.299340491369364	-0.1227634799128084	-0.40154551659177484	-0.691734892512022	-1.1037277743040208	1.9535710038686755	3.62871378397481	0.0037956752319946024	0.2543637007581735	interaction	0.014314793970406508	-0.17679694782380934	2.403068265673385
LOC112058234	NW_019862773.1;NW_019862773.1;NW_019862773.1;NW_019862773.1;NW_019862773.1;NW_019862773.1;NW_019862773.1;NW_019862773.1;NW_019862773.1;NW_019862773.1;NW_019862773.1;NW_019862773.1;NW_019862773.1;NW_019862773.1;NW_019862773.1;NW_019862773.1;NW_019862773.1;NW_019862773.1;NW_019862773.1;NW_019862773.1;NW_019862773.1;NW_019862773.1;NW_019862773.1;NW_019862773.1;NW_019862773.1;NW_019862773.1	156043;158648;160131;160587;161873;162325;162508;163002;163934;164873;166181;166839;167472;168685;169796;170892;171838;172769;173645;174606;174824;175607;175831;176209;178532;179327	157760;158797;160294;160763;162029;162421;162732;163197;164112;164954;166397;166869;167668;168831;169905;171075;172023;172900;173845;174746;175504;175747;176010;177806;178716;179507	-;-;-;-;-;-;-;-;-;-;-;-;-;-;-;-;-;-;-;-;-;-;-;-;-;-	7657	rna-XM_024098941.1	-0.13556835817422022	0.8334446351155631	-0.727047260151658	-0.34902008004199325	-1.0403658523621473	-1.4613798018587674	5.459418847421594	3.624078889227792	0.0038434499646553093	0.2557641249206988	interaction	0.014453836735696505	-0.47998945291220385	2.2948244369743307
LOC112057337	NW_019864934.1;NW_019864934.1;NW_019864934.1;NW_019864934.1	288;2043;3051;4080	392;2140;3137;4186	+;+;+;+	397	rna-XR_002887682.1	-1.1264028438173963	0.09944225043787001	-0.4788759544744808	-0.0026664672264659836	-3.6731842851554726	0.03978552318219639	1.7399554465772895	3.616587647490867	0.0038972568203122747	0.2575437215423028	interaction	0.01462091889913331	-0.8569836295089582	3.7726265355933424
LOC112057026	NW_019864227.1;NW_019864227.1;NW_019864227.1;NW_019864227.1;NW_019864227.1	8212;8915;9519;9937;9937	8287;9512;9597;11366;11366	+;+;+;+;+	2183	rna-XR_002887645.1;rna-XR_002887645.1;rna-XM_024097516.1;rna-XR_002887645.1;rna-XM_024097516.1	-3.798620585148458	-1.8688085340892644	-2.95462710734306	-2.899479414925325	-1.7968037582831906	-1.7770343544768064	2.4823747234926707	3.6062044795463093	0.003973099411900249	0.2589713824835225	interaction	0.014869669572495919	-2.515895625711017	3.798620585148458
LOC112048423	NW_019862929.1;NW_019862929.1;NW_019862929.1;NW_019862929.1;NW_019862929.1;NW_019862929.1;NW_019862929.1;NW_019862929.1	80511;81618;82957;87239;88326;90112;91395;121973	80841;81751;83157;88069;89722;90312;91470;122322	-;-;-;-;-;-;-;-	3521	rna-XM_024085946.1	-0.352229933714183	-0.5126261839353682	0.13934520492412852	-0.9205522206583069	0.2329793467266917	-0.6414847093360487	2.2639034092545236	3.596585829300165	0.0040292000448834174	0.2589713824835225	interaction	0.015035048175367449	-0.34242808266551444	1.1535315673849986
LOC112050706	NW_019863039.1;NW_019863039.1;NW_019863039.1;NW_019863039.1;NW_019863039.1;NW_019863039.1;NW_019863039.1;NW_019863039.1;NW_019863039.1;NW_019863039.1;NW_019863039.1;NW_019863039.1;NW_019863039.1;NW_019863039.1;NW_019863039.1;NW_019863039.1;NW_019863039.1;NW_019863039.1;NW_019863039.1;NW_019863039.1;NW_019863039.1;NW_019863039.1;NW_019863039.1;NW_019863039.1;NW_019863039.1;NW_019863039.1;NW_019863…	266830;266882;266884;266885;266885;266886;266888;269573;269573;269573;269573;269573;269573;269573;269622;269622;271268;271268;271268;271268;271268;271268;271268;271990;271990;271990;271990;271990;271990;271990;271990;271990;272565;272565;272565;272565;272565;272565;272565;272565;272565;272911;272911;272911;272911;272911;272911;272911;272911;272911;273333;273333;273333;273333;273333;273333;273333;…	267209;267209;267209;267209;267209;267209;267209;269709;269709;269709;269709;269709;269709;269709;269839;269839;271516;271516;271516;271516;271516;271516;271516;272488;272488;272488;272488;272488;272488;272488;272488;272488;272725;272725;272725;272725;272725;272725;272725;272725;272725;273266;273266;273266;273266;273266;273266;273266;273266;273266;273376;273376;273376;273376;273376;273376;273376;…	+;+;+;+;+;+;+;+;+;+;+;+;+;+;+;+;+;+;+;+;+;+;+;+;+;+;+;+;+;+;+;+;+;+;+;+;+;+;+;+;+;+;+;+;+;+;+;+;+;+;+;+;+;+;+;+;+;+;+;+;+;+;+;+;+;+;+;+;+;+;+;+;+;+;+;+;+;+;+;+;+;+;+;+	3724	rna-XM_024089042.1;rna-XM_024089036.1;rna-XM_024089035.1;rna-XM_024089039.1;rna-XM_024089038.1;rna-XM_024089037.1;rna-XM_024089041.1;rna-XM_024089041.1;rna-XM_024089037.1;rna-XM_024089039.1;rna-XM_024089038.1;rna-XM_024089035.1;rna-XM_024089036.1;rna-XM_024089042.1;rna-XM_024089043.1;rna-XM_024089040.1;rna-XM_024089040.1;rna-XM_024089041.1;rna-XM_024089037.1;rna-XM_024089039.1;rna-XM_024089038.1;…	-0.7383893109878782	0.12065441974651	-0.1502577108055215	-0.9873274326926124	-0.6357777599439753	-0.4693845791308376	6.758287934499096	3.5928699200977836	0.004057131763550536	0.2589713824835225	interaction	0.015121993085973562	-0.47674706230238584	1.1079818524391223
LOC112055674	NW_019863584.1;NW_019863584.1	87038;92459	87283;93079	+;+	867	rna-XM_024095868.1	-0.41146195935539237	-0.9270931438953214	-0.6567452781196813	0.34728154748515827	-0.7423259941269765	-0.3832524320527832	4.869609048053878	3.592803213805089	0.004057634968022787	0.2589713824835225	interaction	0.015121993085973562	-0.46226621001083273	1.2743746913804797
LOC112057819	NW_019862767.1;NW_019862767.1;NW_019862767.1;NW_019862767.1	247267;250284;251461;252249	249463;250550;251592;252678	-;-;-;-	3026	rna-XM_024098364.1	0.7640117743572438	0.5823442271220666	0.5687503862974861	1.338304467583559	0.2918080603782191	0.8429085773583783	3.02382185556776	3.5895639728488686	0.004082146634355651	0.2589713824835225	interaction	0.015200519323348769	0.7313545821828255	1.338304467583559
LOC112048791	NW_019862945.1;NW_019862945.1;NW_019862945.1;NW_019862945.1;NW_019862945.1;NW_019862945.1;NW_019862945.1;NW_019862945.1;NW_019862945.1;NW_019862945.1;NW_019862945.1;NW_019862945.1;NW_019862945.1;NW_019862945.1;NW_019862945.1;NW_019862945.1;NW_019862945.1;NW_019862945.1;NW_019862945.1;NW_019862945.1;NW_019862945.1;NW_019862945.1;NW_019862945.1;NW_019862945.1;NW_019862945.1;NW_019862945.1;NW_019862…	476398;476399;476399;477199;477199;477199;478256;478256;478256;480131;480131;480131;480945;480945;480945;482258;482258;482258;483722;483722;483722;484709;484709;484709;486240;486240;486240;487268;488068;488576	476578;476578;476578;477248;477248;477248;478764;478764;478764;480222;480222;480222;481089;481089;481089;482356;482356;482356;483820;483820;483820;484783;484783;484783;486310;486310;486310;487362;488236;488855	-;-;-;-;-;-;-;-;-;-;-;-;-;-;-;-;-;-;-;-;-;-;-;-;-;-;-;-;-;-	1865	rna-XM_024086451.1;rna-XM_024086452.1;rna-XM_024086454.1;rna-XM_024086452.1;rna-XM_024086454.1;rna-XM_024086451.1;rna-XM_024086452.1;rna-XM_024086454.1;rna-XM_024086451.1;rna-XM_024086452.1;rna-XM_024086454.1;rna-XM_024086451.1;rna-XM_024086452.1;rna-XM_024086454.1;rna-XM_024086451.1;rna-XM_024086452.1;rna-XM_024086454.1;rna-XM_024086451.1;rna-XM_024086452.1;rna-XM_024086454.1;rna-XM_024086451.1;…	0.05522315115241429	0.283516879205885	0.4919825811672365	1.3601851410266044	-0.9017673047317977	1.4595781920398074	2.8035969870718214	3.581265557757439	0.0041508590971133024	0.2606694974426248	interaction	0.015404441384624486	0.45811977331002496	2.361345496771605
LOC112054520	NW_019863369.1;NW_019863369.1;NW_019863369.1	90561;91996;92653	91733;92341;93018	-;-;-	1885	rna-XM_024094336.1	0.30646392822294355	0.553549048248711	-0.12916695389455865	-0.6746546407087588	-0.42310879947896346	-0.9931995989706969	7.7227103199055245	3.5771192762205346	0.004177719351041139	0.2606694974426248	interaction	0.015488942705181898	-0.22668616943022055	1.5467486472194079
LOC112049413	NW_019862971.1;NW_019862971.1;NW_019862971.1;NW_019862971.1;NW_019862971.1;NW_019862971.1;NW_019862971.1;NW_019862971.1;NW_019862971.1;NW_019862971.1;NW_019862971.1;NW_019862971.1;NW_019862971.1;NW_019862971.1;NW_019862971.1	218700;220288;221190;222315;223077;223253;223834;224352;224538;225297;225907;226624;227181;227741;228418	218830;220457;221288;222392;223178;223408;224071;224470;224671;225466;226055;226797;227383;227839;228908	-;-;-;-;-;-;-;-;-;-;-;-;-;-;-	2513	rna-XM_024087285.1	-0.20793411114315938	-0.3670400191138021	-0.09995715325566029	-0.9033486839749303	0.502968397563578	1.2430343643131603	1.6571211545325046	3.5754009971448686	0.004191092171996804	0.2606694974426248	interaction	0.015525204019016673	0.02795379906486438	2.1463830482880906
LOC112056020	NW_019863685.1;NW_019863685.1;NW_019863685.1;NW_019863685.1;NW_019863685.1;NW_019863685.1;NW_019863685.1;NW_019863685.1;NW_019863685.1;NW_019863685.1	8858;9946;10746;10867;12166;12843;13393;14129;14289;16265	9009;10121;10778;10989;12288;12947;13482;14180;14953;16486	-;-;-;-;-;-;-;-;-;-	1741	rna-XM_024096341.1	-1.7534158093661327	-1.4264547182786633	-0.5649634988005285	0.44610534550854225	-0.7938803543547143	-0.8931764906086057	1.6495386631862867	3.5699497534007363	0.004233804924915098	0.26161615367202645	interaction	0.015668388653291634	-0.8309642543166837	2.199521154874675
LOC112049997	NW_019863001.1;NW_019863001.1;NW_019863001.1;NW_019863001.1;NW_019863001.1;NW_019863001.1;NW_019863001.1;NW_019863001.1;NW_019863001.1;NW_019863001.1;NW_019863001.1;NW_019863001.1;NW_019863001.1;NW_019863001.1;NW_019863001.1;NW_019863001.1;NW_019863001.1;NW_019863001.1;NW_019863001.1;NW_019863001.1	243878;243879;244676;244676;247211;247211;248484;248484;250246;250246;250638;250638;250856;250856;252383;252383;252943;252943;254229;254229	244151;244236;245433;245433;247365;247365;248625;248625;250325;250325;250744;250744;251015;251015;252494;252494;253148;253148;254990;254990	+;+;+;+;+;+;+;+;+;+;+;+;+;+;+;+;+;+;+;+	2841	rna-XM_024088106.1;rna-XM_024088105.1;rna-XM_024088105.1;rna-XM_024088106.1;rna-XM_024088105.1;rna-XM_024088106.1;rna-XM_024088105.1;rna-XM_024088106.1;rna-XM_024088105.1;rna-XM_024088106.1;rna-XM_024088105.1;rna-XM_024088106.1;rna-XM_024088105.1;rna-XM_024088106.1;rna-XM_024088105.1;rna-XM_024088106.1;rna-XM_024088105.1;rna-XM_024088106.1;rna-XM_024088105.1;rna-XM_024088106.1	-0.42400229129791767	1.0589205518981737	-0.16240855975782514	-0.7150349430713467	-0.44899694935917706	-0.6064652177574532	5.318440518987931	3.565017331330128	0.0042818955587049234	0.2628807621718455	interaction	0.01581765042278383	-0.21633123489092435	1.7739554949695204
LOC112055293	NW_019863493.1;NW_019863493.1;NW_019863493.1;NW_019863493.1;NW_019863493.1;NW_019863493.1;NW_019863493.1;NW_019863493.1;NW_019863493.1;NW_019863493.1;NW_019863493.1;NW_019863493.1;NW_019863493.1;NW_019863493.1;NW_019863493.1;NW_019863493.1;NW_019863493.1;NW_019863493.1;NW_019863493.1;NW_019863493.1;NW_019863493.1;NW_019863493.1;NW_019863493.1;NW_019863493.1;NW_019863493.1;NW_019863493.1;NW_019863…	16166;17263;17906;18802;19594;20111;21244;22120;22126;23094;23094;24460;24832;24832;26007;26007;26665;26665;27444;27444;28670;28670;29255;29255;30119;30119;31564;31564;34283;34283;35113;35113;35750;35750;36471;36471;36957;36957;37537;37537;38290;38290;38647;38647;39304;39304;39905;39905;40349;40349;40703;40703;41265;41265;42014;42014;42844;42844;43853;43853;44636;44636;45170;45170;45918;45918;469…	16322;17388;18034;18912;19693;20191;21369;22214;22214;23210;23210;24622;25059;25059;26185;26185;26970;26970;27663;27663;28880;28880;29372;29372;30272;30272;31794;31794;34401;34401;35247;35247;35893;35893;36592;36592;37107;37107;37631;37631;38461;38461;38771;38771;39469;39469;40119;40119;40421;40421;40951;40951;41433;41433;42183;42183;43113;43113;43966;43966;44776;44776;45291;45291;46033;46033;469…	-;-;-;-;-;-;-;-;-;-;-;-;-;-;-;-;-;-;-;-;-;-;-;-;-;-;-;-;-;-;-;-;-;-;-;-;-;-;-;-;-;-;-;-;-;-;-;-;-;-;-;-;-;-;-;-;-;-;-;-;-;-;-;-;-;-;-;-;-;-;-;-;-;-;-;-;-;-;-;-;-;-;-;-;-;-	7102	rna-XM_024095322.1;rna-XM_024095322.1;rna-XM_024095322.1;rna-XM_024095322.1;rna-XM_024095322.1;rna-XM_024095322.1;rna-XM_024095322.1;rna-XM_024095322.1;rna-XM_024095324.1;rna-XM_024095324.1;rna-XM_024095322.1;rna-XM_024095322.1;rna-XM_024095324.1;rna-XM_024095322.1;rna-XM_024095324.1;rna-XM_024095322.1;rna-XM_024095324.1;rna-XM_024095322.1;rna-XM_024095324.1;rna-XM_024095322.1;rna-XM_024095324.1;…	0.09525160013219844	1.5784899347216086	1.476874124885471	1.7073493160288	1.3262325120343943	2.2079820758191433	1.207752170929605	3.5578602363563046	0.004330110086765089	0.2641367152926704	interaction	0.015965814282399206	1.398696593936936	2.2079820758191433
LOC112046884	NW_019862874.1;NW_019862874.1;NW_019862874.1	431330;431938;434384	431413;433448;434414	-;-;-	1626	rna-XM_024083714.1	0.07283915977088717	-0.49010760166625067	2.270313837432859	-0.3396384935827073	0.4651799907071811	-0.5499893284876465	1.066640214718022	3.5503724739980065	0.0043908663896593154	0.26613684435667545	interaction	0.016152659772091623	0.23809959402905378	2.8203031659205053
LOC112057744	NW_019862748.1;NW_019862748.1;NW_019862748.1;NW_019862748.1;NW_019862748.1;NW_019862748.1;NW_019862748.1;NW_019862748.1	2891721;2892288;2892621;2892621;2898326;2898326;2905857;2905857	2892018;2892489;2892762;2892762;2898768;2898768;2906102;2906102	+;+;+;+;+;+;+;+	1331	rna-XM_024098293.1;rna-XM_024098287.1;rna-XM_024098287.1;rna-XM_024098293.1;rna-XM_024098287.1;rna-XM_024098293.1;rna-XM_024098287.1;rna-XM_024098293.1	0.6144361442516636	-0.7278047146595206	-0.3491800879489605	-0.24681152835454212	-0.35493235182442634	-0.8234001889914186	2.388148040818477	3.5360776561497014	0.004509261710334169	0.2715831293388604	interaction	0.01650572871597944	-0.31461545458786744	1.4378363332430824
LOC112052843	NW_019862759.1;NW_019862759.1;NW_019862759.1;NW_019862759.1;NW_019862759.1;NW_019862759.1;NW_019862759.1;NW_019862759.1;NW_019862759.1;NW_019862759.1;NW_019862759.1;NW_019862759.1;NW_019862759.1;NW_019862759.1;NW_019862759.1;NW_019862759.1;NW_019862759.1;NW_019862759.1;NW_019862759.1;NW_019862759.1;NW_019862759.1;NW_019862759.1	913397;924460;925053;928674;929034;929034;929593;929593;930203;930203;930721;930721;931151;931151;931780;931780;936192;936192;937560;937560;941423;941423	913851;924646;925199;928799;929158;929158;929787;929787;930330;930330;930962;930962;931348;931348;931943;931943;936366;936366;937717;937717;941772;941772	+;+;+;+;+;+;+;+;+;+;+;+;+;+;+;+;+;+;+;+;+;+	2650	rna-XM_024092069.1;rna-XM_024092069.1;rna-XM_024092069.1;rna-XM_024092079.1;rna-XM_024092079.1;rna-XM_024092069.1;rna-XM_024092079.1;rna-XM_024092069.1;rna-XM_024092079.1;rna-XM_024092069.1;rna-XM_024092079.1;rna-XM_024092069.1;rna-XM_024092079.1;rna-XM_024092069.1;rna-XM_024092079.1;rna-XM_024092069.1;rna-XM_024092079.1;rna-XM_024092069.1;rna-XM_024092079.1;rna-XM_024092069.1;rna-XM_024092079.1;…	-0.651824637054077	0.10838937313520323	-0.37172018991919786	-0.3112605847723618	-0.5947524013121339	-0.263871814936577	5.222355726845652	3.5210889822759466	0.0046368750639918825	0.2748024263940345	interaction	0.01688870553657061	-0.3475067091431907	0.7602140101892803
LOC112055406	NW_019863516.1;NW_019863516.1;NW_019863516.1;NW_019863516.1;NW_019863516.1;NW_019863516.1;NW_019863516.1;NW_019863516.1;NW_019863516.1;NW_019863516.1;NW_019863516.1;NW_019863516.1;NW_019863516.1;NW_019863516.1;NW_019863516.1;NW_019863516.1	104930;123597;124762;125677;126666;127381;127996;129138;129901;131087;131909;132683;134074;135030;135976;137038	105635;123774;124901;125787;126807;127491;128173;129284;129995;131193;132025;132767;134238;135132;136106;137635	+;+;+;+;+;+;+;+;+;+;+;+;+;+;+;+	3114	rna-XM_024095495.1	0.5075061292720802	2.2794133941836696	1.9612774664761718	-0.1342763601478368	0.969829380704421	1.9017175271139823	1.2061902259936546	3.517094867624791	0.004671493223145684	0.2748024263940345	interaction	0.016993951122629202	1.247577922933748	2.4136897543315063
LOC112048619	NW_019862937.1;NW_019862937.1;NW_019862937.1;NW_019862937.1;NW_019862937.1;NW_019862937.1;NW_019862937.1;NW_019862937.1;NW_019862937.1;NW_019862937.1;NW_019862937.1;NW_019862937.1	472233;473809;475122;476069;478300;480655;481756;482484;483541;484427;487559;495471	472696;473951;475299;476216;478476;480840;481931;482571;483652;484736;487695;495578	-;-;-;-;-;-;-;-;-;-;-;-	2227	rna-XM_024086227.1	0.5932681581758944	0.2577965780326306	-0.4739265573921241	1.2162922980803217	0.4237758306786336	0.5712752716644112	2.709393841186199	3.5163372057218107	0.004678089539670317	0.2748024263940345	interaction	0.01701094296185509	0.43141359653996125	1.6902188554724458
LOC112043420	NW_019862790.1;NW_019862790.1;NW_019862790.1	605239;606240;606773	605602;606430;608228	+;+;+	2011	rna-XM_024078826.1	-0.45457532485474067	0.709912347217951	-0.6106194635533014	-1.1510881457155109	-1.4430210960581686	-1.3988236771967342	3.5642566663972772	3.517007211661007	0.004689410224713242	0.2748024263940345	interaction	0.01704743080592847	-0.7247025600267508	2.15293344327612
LOC112044001	NW_019862801.1;NW_019862801.1;NW_019862801.1	763859;765745;766851	765211;766276;767095	-;-;-	2130	rna-XM_024079716.1	-0.01768821733716872	-0.4051766172678956	0.3875584073627309	0.17180689795814283	-0.11540732373083074	0.3856277276736852	3.5176715254085633	3.5126651730826217	0.004710192514952266	0.2748024263940345	interaction	0.017113755351567204	0.06778681244311065	0.7927350246306265
LOC112047074	NW_019862881.1;NW_019862881.1	824917;852315	826585;852448	-;-	1803	rna-XM_024083992.1	1.6345454880144914	1.1873968573992368	1.2702055206246798	1.3757901616773387	1.6034003073466334	1.6702358225828007	1.5930302386685806	3.509733664878736	0.004735981287160746	0.2748024263940345	interaction	0.01718608762543751	1.4569290262741967	1.6702358225828007
LOC112052303	NW_019863138.1;NW_019863138.1;NW_019863138.1;NW_019863138.1;NW_019863138.1;NW_019863138.1;NW_019863138.1;NW_019863138.1	439258;440447;441707;442546;443703;447303;448419;450169	439699;440639;441870;442772;443827;447501;448626;450551	-;-;-;-;-;-;-;-	1941	rna-XM_024091323.1	-0.27583174973022934	1.2773724646653342	0.24732537742278998	0.7569847486428847	-0.615023715873549	0.16991053337974385	1.4680539418545024	3.5035578979366133	0.004790778405890934	0.27591741361100774	interaction	0.017356421767104866	0.26012294308449574	1.8923961805388831
LOC112054732	NW_019863403.1;NW_019863403.1;NW_019863403.1;NW_019863403.1;NW_019863403.1	78683;79929;81414;83183;83336	78940;80171;81571;83260;83514	-;-;-;-;-	916	rna-XM_024094616.1	0.4538088873989764	0.9102892606449298	0.44499245462295495	-0.06841948615462506	0.7036509912744577	0.4027797322374115	4.770724535523851	3.501052912158112	0.004813187332852804	0.27591741361100774	interaction	0.017430459114259268	0.4745169733373509	0.9787087467995548
LOC112056124	NW_019863713.1;NW_019863713.1;NW_019863713.1;NW_019863713.1	54797;54797;73427;73551	56873;56873;73541;73644	-;-;-;-	2286	rna-XM_024096472.1;rna-XM_024096473.1;rna-XM_024096472.1;rna-XM_024096473.1	0.9401476317657637	1.2251921043652745	1.4156113562968453	0.7116642042922338	0.020528285977100276	0.6188893112017338	1.14179980778109	3.4962322687085496	0.004856610218994719	0.276739537987747	interaction	0.017566109969221484	0.8220054823164918	1.4156113562968453
LOC112047736	NW_019862903.1;NW_019862903.1;NW_019862903.1;NW_019862903.1;NW_019862903.1;NW_019862903.1;NW_019862903.1;NW_019862903.1	13045;13973;14795;16304;17112;18794;19749;25021	13651;14139;14933;16400;17270;18935;19967;25145	-;-;-;-;-;-;-;-	1655	rna-XM_024084951.1	0.913965399883731	1.8296425677775554	1.023023569699771	1.3755134516541299	0.5870046389346598	0.9408879710863669	2.889150983134105	3.4883880584473945	0.004928116887002426	0.2791426208137803	interaction	0.017771392937414872	1.1116729331727022	1.8296425677775554
LOC112051547	NW_019863089.1;NW_019863089.1	145216;146423	145877;146504	-;-	744	rna-XR_002887241.1	-0.22889431303027427	-0.6497067811558331	-1.1830389328509894	-0.4791005422039116	-1.879652217551713	-0.5819689175075194	1.7230539585755882	3.477834899002155	0.005026000459491836	0.28300248741138645	interaction	0.018067834284393208	-0.8337269507167068	1.879652217551713
LOC112047992	NW_019862911.1;NW_019862911.1;NW_019862911.1;NW_019862911.1;NW_019862911.1;NW_019862911.1;NW_019862911.1;NW_019862911.1;NW_019862911.1;NW_019862911.1;NW_019862911.1;NW_019862911.1;NW_019862911.1;NW_019862911.1;NW_019862911.1;NW_019862911.1;NW_019862911.1;NW_019862911.1;NW_019862911.1;NW_019862911.1;NW_019862911.1;NW_019862911.1;NW_019862911.1;NW_019862911.1;NW_019862911.1;NW_019862911.1;NW_019862…	217247;217247;218650;218650;221277;221277;222633;222633;223041;223041;224098;224098;225024;225024;226445;226445;233793;233793;234547;234547;235842;235842;236502;236502;237863;237863;238622;238622;239821;239821;240205;240205;241971;241971;243724;243724;244824;244965;246233	217508;217508;218735;218735;221465;221465;222753;222753;223243;223243;224254;224254;225181;225181;226547;226547;233924;233924;234682;234682;235999;235999;236609;236609;237976;237976;238735;238735;239894;239894;240366;240366;242187;242187;243889;243889;244914;245091;246684	-;-;-;-;-;-;-;-;-;-;-;-;-;-;-;-;-;-;-;-;-;-;-;-;-;-;-;-;-;-;-;-;-;-;-;-;-;-;-	3330	rna-XM_024085318.1;rna-XM_024085319.1;rna-XM_024085318.1;rna-XM_024085319.1;rna-XM_024085318.1;rna-XM_024085319.1;rna-XM_024085318.1;rna-XM_024085319.1;rna-XM_024085318.1;rna-XM_024085319.1;rna-XM_024085318.1;rna-XM_024085319.1;rna-XM_024085318.1;rna-XM_024085319.1;rna-XM_024085318.1;rna-XM_024085319.1;rna-XM_024085318.1;rna-XM_024085319.1;rna-XM_024085318.1;rna-XM_024085319.1;rna-XM_024085318.1;…	1.3322209956213633	2.130865164624894	2.170107041719177	0.5222027533699645	1.9789745228903786	2.7746001189464797	0.9045669669592347	3.461994164727217	0.005176630241621352	0.28804757731652886	interaction	0.018526408932510657	1.8181617661953762	2.7746001189464797
LOC112055430	NW_019863522.1;NW_019863522.1;NW_019863522.1;NW_019863522.1;NW_019863522.1	3290;5396;6233;7056;7996	3639;5546;6429;7144;8186	+;+;+;+;+	978	rna-XM_024095547.1	0.3587026888953495	0.32301776127633264	-0.7943067577238281	-0.6145870729231809	-1.188879343853679	-1.2823289854068705	2.94428841360744	3.459234177362005	0.005206408501307584	0.28804757731652886	interaction	0.018617897642627834	-0.5330636182893127	1.64103167430222
LOC112043124	NW_019862748.1;NW_019862748.1;NW_019862748.1	696764;697275;697451	696874;697332;697589	+;+;+	308	rna-XR_002886659.1	-0.9065473311798753	-1.173260293275189	0.3722010413010381	0.5703996937564394	0.3167442223947161	-0.12445230558956893	1.1111597375528006	3.452762418736886	0.005266511299196357	0.2896885637176447	interaction	0.018810805339969955	-0.1574858287654066	1.7436599870316285
LOC112047027	NW_019862880.1;NW_019862880.1;NW_019862880.1	769741;774066;774769	771479;774201;776306	+;+;+	3413	rna-XM_024083929.1	0.39471295514717425	1.411101413466393	-0.741199118061763	-0.7100002171991036	-0.32793055239043967	-0.050575266918100215	3.361510759379072	3.4494281618231466	0.005318049432990658	0.2908422896801098	interaction	0.018958291892591444	-0.003981797659306517	2.152300531528156
LOC112049847	NW_019862994.1;NW_019862994.1;NW_019862994.1;NW_019862994.1;NW_019862994.1;NW_019862994.1	244186;244380;246322;247301;247923;248090	244304;244931;246417;247378;248015;248539	-;-;-;-;-;-	1388	rna-XM_024087888.1	-1.2175972501596612	-0.7372615832493485	-0.7017402380424604	-0.7742473326220177	-0.5995259160001909	-0.7321439102226021	4.110233756575598	3.4171421574646934	0.0056283482048752114	0.3043145540772302	interaction	0.01989588812619598	-0.7937527050493801	1.2175972501596612
LOC112053890	NW_019863292.1;NW_019863292.1	166837;167977	167570;168293	+;+	1051	rna-XM_024093487.1	0.299054728126508	0.7557783879651184	-0.4235823717797861	-0.09967111994918378	-0.5095029222962396	-1.1062336246173776	3.691976390562358	3.3939717707572603	0.005877099077288733	0.31185022598437234	interaction	0.020640322120516478	-0.1806928204251601	1.862012012582496
LOC112045363	NW_019862829.1;NW_019862829.1;NW_019862829.1;NW_019862829.1;NW_019862829.1;NW_019862829.1;NW_019862829.1;NW_019862829.1;NW_019862829.1;NW_019862829.1;NW_019862829.1;NW_019862829.1;NW_019862829.1;NW_019862829.1;NW_019862829.1;NW_019862829.1;NW_019862829.1;NW_019862829.1;NW_019862829.1;NW_019862829.1;NW_019862829.1;NW_019862829.1;NW_019862829.1	151166;151443;151541;152515;152515;153536;153536;155543;155543;156288;156288;157363;157363;158543;158543;159234;159234;160371;160371;161220;161220;162886;162886	151436;151659;151659;152656;152656;153693;153693;155689;155689;156510;156510;157523;157523;158728;158728;159419;159419;160473;160473;161352;161352;163197;163197	+;+;+;+;+;+;+;+;+;+;+;+;+;+;+;+;+;+;+;+;+;+;+	2239	rna-XM_024081515.1;rna-XM_024081514.1;rna-XM_024081515.1;rna-XM_024081514.1;rna-XM_024081515.1;rna-XM_024081514.1;rna-XM_024081515.1;rna-XM_024081514.1;rna-XM_024081515.1;rna-XM_024081514.1;rna-XM_024081515.1;rna-XM_024081514.1;rna-XM_024081515.1;rna-XM_024081514.1;rna-XM_024081515.1;rna-XM_024081514.1;rna-XM_024081515.1;rna-XM_024081514.1;rna-XM_024081515.1;rna-XM_024081514.1;rna-XM_024081515.1;…	0.5164330716292642	0.215274937354663	0.8420673646196921	0.5510660257494338	0.7019067958839799	0.9144872855381873	3.498033214050084	3.3869463719241204	0.005954693618782025	0.31185022598437234	interaction	0.02086986901293127	0.62353924679587	0.9144872855381873
LOC112046755	NW_019862869.1;NW_019862869.1;NW_019862869.1;NW_019862869.1;NW_019862869.1;NW_019862869.1;NW_019862869.1;NW_019862869.1;NW_019862869.1;NW_019862869.1;NW_019862869.1;NW_019862869.1;NW_019862869.1;NW_019862869.1;NW_019862869.1	740073;740695;742410;743926;744532;745287;745967;747506;748658;750024;750979;752945;755835;757218;758586	740307;741924;742611;744109;744820;745409;746261;747640;748794;750260;751179;753162;756012;757857;758806	-;-;-;-;-;-;-;-;-;-;-;-;-;-;-	4525	rna-XM_024083526.1	0.34537203315926385	0.319214145077643	-0.5771846760034491	-0.39727872449391427	-0.5763810813568595	-0.6435498342575905	5.2480785720793826	3.385070579894165	0.005975585889971828	0.31185022598437234	interaction	0.02092244438754337	-0.2549680229791511	0.9889218674168543
LOC112045704	NW_019862838.1;NW_019862838.1;NW_019862838.1;NW_019862838.1;NW_019862838.1;NW_019862838.1;NW_019862838.1;NW_019862838.1;NW_019862838.1;NW_019862838.1	590890;594648;595595;599107;600646;609916;612990;614865;615605;616337	590987;594699;595683;599236;600714;610038;613180;614995;615739;616748	+;+;+;+;+;+;+;+;+;+	1430	rna-XM_024081989.1	2.0808263922132455	0.7256194154794504	1.2389540252292428	2.186705208120071	1.171299309738293	2.171373034691195	4.4126838044429135	3.3850738714240456	0.005995810388814493	0.31185022598437234	interaction	0.020976630722746584	1.5957962309119162	2.186705208120071
LOC112055986	NW_019863674.1;NW_019863674.1;NW_019863674.1;NW_019863674.1;NW_019863674.1;NW_019863674.1	83221;84233;85464;86630;87207;87340	83381;84375;85637;87123;87260;87595	-;-;-;-;-;-	1282	rna-XM_024096303.1	0.2974225090809265	1.3329945935629572	0.09884012005291223	0.09203606152116228	-0.5263325939970365	0.8808449008440563	1.953269257772604	3.38000504472963	0.006032375544667259	0.31185022598437234	interaction	0.02109341870862872	0.36263426517749636	1.8593271875599937
LOC112046027	NW_019862846.1;NW_019862846.1;NW_019862846.1;NW_019862846.1;NW_019862846.1;NW_019862846.1;NW_019862846.1;NW_019862846.1;NW_019862846.1;NW_019862846.1;NW_019862846.1	717260;719333;720759;721893;722587;724840;726240;727189;728274;729292;729526	717577;719540;720951;722033;722749;724974;726371;727269;728420;729457;729692	+;+;+;+;+;+;+;+;+;+;+	1851	rna-XM_024082472.1	0.3901061553375808	0.8108482030347144	-0.865945400695047	-0.9159708400603965	-1.0557276817680799	-0.8092253372094897	0.47537929575937854	3.378656903244428	0.006047581137638865	0.31185022598437234	interaction	0.02113543486987317	-0.4076524835601196	1.8665758848027942
LOC112045940	NW_019862844.1;NW_019862844.1;NW_019862844.1;NW_019862844.1;NW_019862844.1;NW_019862844.1;NW_019862844.1;NW_019862844.1;NW_019862844.1;NW_019862844.1;NW_019862844.1;NW_019862844.1;NW_019862844.1;NW_019862844.1;NW_019862844.1;NW_019862844.1;NW_019862844.1;NW_019862844.1;NW_019862844.1;NW_019862844.1;NW_019862844.1;NW_019862844.1;NW_019862844.1;NW_019862844.1;NW_019862844.1;NW_019862844.1;NW_019862…	841069;841069;846349;846349;847001;847001;849120;849120;849399;849399;849899;849899;850438;850438;851605;851605;852067;852067;852426;852426;853037;853037;853560;853560;854279;854279;855449;855449;855876;855876;856285;856285;857492;857492;858174;858174;859015;859015;864258;864258;864926;864926;869412;869412;869752;869752;870022;870022;870464;870464;871306;871306;871787;871787;875433;876552;876552;…	841456;841456;846471;846471;847119;847119;849202;849202;849521;849521;850029;850029;850657;850657;851712;851712;852179;852179;852672;852672;853173;853173;853758;853758;854505;854505;855627;855627;855956;855956;856423;856423;857649;857649;858348;858348;859104;859104;864442;864442;865182;865182;869538;869538;869827;869827;870129;870129;870572;870572;871446;871446;871866;871866;875462;876661;876661;…	+;+;+;+;+;+;+;+;+;+;+;+;+;+;+;+;+;+;+;+;+;+;+;+;+;+;+;+;+;+;+;+;+;+;+;+;+;+;+;+;+;+;+;+;+;+;+;+;+;+;+;+;+;+;+;+;+;+;+;+;+;+;+;+;+;+;+;+;+;+;+;+;+;+;+;+;+;+;+	6068	rna-XM_024082338.1;rna-XM_024082339.1;rna-XM_024082338.1;rna-XM_024082339.1;rna-XM_024082338.1;rna-XM_024082339.1;rna-XM_024082338.1;rna-XM_024082339.1;rna-XM_024082338.1;rna-XM_024082339.1;rna-XM_024082338.1;rna-XM_024082339.1;rna-XM_024082338.1;rna-XM_024082339.1;rna-XM_024082338.1;rna-XM_024082339.1;rna-XM_024082338.1;rna-XM_024082339.1;rna-XM_024082338.1;rna-XM_024082339.1;rna-XM_024082338.1;…	0.9920205246404646	0.8236081641949521	0.1757272201480952	-0.7414335657428659	-0.5882457123190904	-0.6518325856086771	0.31938781411839945	3.3775828679014106	0.006059722795149333	0.31185022598437234	interaction	0.02117449007185674	0.001640674218813092	1.7334540903833306
LOC112056865	NW_019864039.1;NW_019864039.1;NW_019864039.1;NW_019864039.1;NW_019864039.1;NW_019864039.1;NW_019864039.1;NW_019864039.1;NW_019864039.1;NW_019864039.1;NW_019864039.1;NW_019864039.1;NW_019864039.1	12880;14805;15907;16500;17405;18091;18690;19328;20153;22631;23275;23983;24602	13374;14916;16081;16678;17568;18213;18805;19472;20335;22766;23408;24129;24844	+;+;+;+;+;+;+;+;+;+;+;+;+	2352	rna-XM_024097351.1	0.31145220247629624	1.4772210451733008	0.2892724449077936	-0.7153969916962583	-0.6153659481671477	-0.15831329298087465	4.80000787745936	3.3743398967454468	0.006117067446212994	0.31185022598437234	interaction	0.021344506669546525	0.09814490995218499	2.192618036869559
LOC112057974	NW_019862770.1;NW_019862770.1;NW_019862770.1;NW_019862770.1;NW_019862770.1;NW_019862770.1;NW_019862770.1;NW_019862770.1;NW_019862770.1;NW_019862770.1;NW_019862770.1;NW_019862770.1;NW_019862770.1;NW_019862770.1;NW_019862770.1;NW_019862770.1;NW_019862770.1;NW_019862770.1;NW_019862770.1;NW_019862770.1;NW_019862770.1;NW_019862770.1;NW_019862770.1;NW_019862770.1;NW_019862770.1;NW_019862770.1;NW_019862…	501697;545199;545199;545199;545199;577245;577245;577245;577245;577245;602394;602394;602394;602394;602394;606454;606454;606454;606454;606454;607495;607495;607495;607495;607495;609331;609331;609331;609331;609331;610990;610990;610990;610990;610990;612205;612205;612205;612205;612205;613542;613542;613542;613542;613542;618233;618233;618233;618233;619397;619397;619397;619397;619397;620341;620341;620341;…	501744;545405;545405;545405;545405;577294;577294;577294;577294;577294;602553;602553;602553;602553;602553;606600;606600;606600;606600;606600;607662;607662;607662;607662;607662;609495;609495;609495;609495;609495;611109;611109;611109;611109;611109;612360;612360;612360;612360;612360;613685;613685;613685;613685;613685;618427;618427;618427;618427;619555;619555;619555;619555;619555;620634;620634;620634;…	+;+;+;+;+;+;+;+;+;+;+;+;+;+;+;+;+;+;+;+;+;+;+;+;+;+;+;+;+;+;+;+;+;+;+;+;+;+;+;+;+;+;+;+;+;+;+;+;+;+;+;+;+;+;+;+;+;+;+;+;+;+;+;+;+;+;+;+;+;+;+;+;+;+;+;+;+;+;+;+;+;+;+;+;+;+;+;+;+;+;+;+;+;+;+;+;+;+;+	7496	rna-XM_024098589.1;rna-XM_024098592.1;rna-XM_024098591.1;rna-XM_024098590.1;rna-XM_024098588.1;rna-XM_024098592.1;rna-XM_024098591.1;rna-XM_024098590.1;rna-XM_024098588.1;rna-XM_024098589.1;rna-XM_024098592.1;rna-XM_024098591.1;rna-XM_024098590.1;rna-XM_024098588.1;rna-XM_024098589.1;rna-XM_024098592.1;rna-XM_024098591.1;rna-XM_024098590.1;rna-XM_024098588.1;rna-XM_024098589.1;rna-XM_024098592.1;…	-0.509423512298243	-0.34107947780109865	-0.213478016057905	0.15704928171547453	0.12467999746938133	0.07562446574944799	5.999456662457768	3.372422790427188	0.006118399988096627	0.31185022598437234	interaction	0.021346346147755837	-0.1177712102038238	0.6664727940137175
LOC112053645	NW_019862760.1;NW_019862760.1;NW_019862760.1	327760;329213;329999	328305;329406;330362	-;-;-	1104	rna-XM_024093131.1	0.40812931188421286	-0.28973031747356337	0.05820514730983547	0.09789392467821773	-0.2569544368449921	-0.4041998234251671	4.093802705861296	3.3715769883403923	0.006128072490432074	0.31185022598437234	interaction	0.02137211254766007	-0.06444269897857607	0.81232913530938
LOC112050421	NW_019863022.1;NW_019863022.1;NW_019863022.1;NW_019863022.1;NW_019863022.1;NW_019863022.1;NW_019863022.1;NW_019863022.1	380577;381058;382951;385126;385576;386758;388114;389351	380932;381154;383096;385270;385678;386989;388311;389505	+;+;+;+;+;+;+;+	1432	rna-XM_024088686.1	0.3117074553714919	0.5753645188065126	-0.7176782014717675	-0.5084722558715212	-1.3168512846008635	-1.1640830083037512	5.879629574412622	3.373364827884647	0.006128204314741238	0.31185022598437234	interaction	0.02137211254766007	-0.47000212934498314	1.8922158034073762
LOC112044535	NW_019862751.1;NW_019862751.1;NW_019862751.1;NW_019862751.1;NW_019862751.1;NW_019862751.1;NW_019862751.1;NW_019862751.1	324548;325561;326343;327160;327933;328751;329277;330138	324813;325684;326518;327359;328130;329018;329398;330437	-;-;-;-;-;-;-;-	1654	rna-XM_024080421.1	-0.2928779149190426	-0.7693129278855856	-0.6375252758562314	0.054103441801491035	0.4578811515274447	-0.48442525083191	1.8802133933189975	3.3556182906004914	0.006313495380641996	0.3178794817047049	interaction	0.021940369091899316	-0.2786927960273056	1.2271940794130303
LOC112045245	NW_019862827.1;NW_019862827.1;NW_019862827.1;NW_019862827.1;NW_019862827.1;NW_019862827.1	703463;717379;730191;737423;770096;772461	704491;717618;730304;737593;770227;773139	+;+;+;+;+;+	2365	rna-XM_024081356.1	0.27529503949605727	-1.0226570290262806	-0.19691218259569493	-0.7868000922653886	-0.3132163142790969	-0.23320881567084828	1.6757257211808545	3.3423724102177115	0.0064716922156113745	0.3213542543311618	interaction	0.02239311177509495	-0.3795832323902087	1.297952068522338
LOC112053970	NW_019863300.1;NW_019863300.1	29695;30336	29937;33380	+;+	3288	rna-XM_024093604.1	-0.11894732453038143	1.8288356756894013	2.08318982977221	0.6534160965567694	0.839982627154201	0.6922713369541118	1.1648172650230566	3.342305563460713	0.00647250063418232	0.3213542543311618	interaction	0.02239311177509495	0.996458040266052	2.2021371543025916
LOC112053636	NW_019862748.1;NW_019862748.1;NW_019862748.1;NW_019862748.1;NW_019862748.1;NW_019862748.1;NW_019862748.1;NW_019862748.1;NW_019862748.1;NW_019862748.1;NW_019862748.1;NW_019862748.1;NW_019862748.1;NW_019862748.1;NW_019862748.1;NW_019862748.1;NW_019862748.1;NW_019862748.1;NW_019862748.1;NW_019862748.1;NW_019862748.1;NW_019862748.1;NW_019862748.1;NW_019862748.1;NW_019862748.1;NW_019862748.1;NW_019862…	4424008;4424008;4424008;4424008;4425015;4425015;4425015;4425015;4425939;4425939;4425939;4425939;4427277;4427277;4427277;4427277;4427757;4427757;4427757;4427757;4428849;4428849;4428849;4428849;4429112;4429112;4429112;4429112;4430053;4430053;4430053;4430053;4430694;4430694;4430694;4430694;4431055;4431055;4431055;4431055;4434258;4434258;4434273;4436393;4436393;4436393;4436393;4437944;4437944;4437944…	4424457;4424457;4424457;4424457;4425185;4425185;4425185;4425185;4426147;4426147;4426147;4426147;4427491;4427491;4427491;4427491;4428004;4428004;4428004;4428004;4429006;4429006;4429006;4429006;4429290;4429290;4429290;4429290;4430282;4430282;4430282;4430282;4430875;4430875;4430875;4430875;4431772;4431772;4431772;4431772;4434383;4434383;4434383;4436552;4436552;4436552;4436552;4438176;4438176;4438176…	-;-;-;-;-;-;-;-;-;-;-;-;-;-;-;-;-;-;-;-;-;-;-;-;-;-;-;-;-;-;-;-;-;-;-;-;-;-;-;-;-;-;-;-;-;-;-;-;-;-;-;-;-;-;-;-;-;-;-;-;-;-;-;-;-;-;-;-;-;-;-;-	4189	rna-XM_024093310.1;rna-XM_024093225.1;rna-XM_024093146.1;rna-XM_024093386.1;rna-XM_024093310.1;rna-XM_024093225.1;rna-XM_024093146.1;rna-XM_024093386.1;rna-XM_024093310.1;rna-XM_024093225.1;rna-XM_024093146.1;rna-XM_024093386.1;rna-XM_024093310.1;rna-XM_024093225.1;rna-XM_024093146.1;rna-XM_024093386.1;rna-XM_024093310.1;rna-XM_024093225.1;rna-XM_024093146.1;rna-XM_024093386.1;rna-XM_024093310.1;…	-0.5596631549643474	0.3113596201802603	0.41658773243180386	0.4436917389956475	-0.6663812864242836	1.2071977165802195	5.210681923124931	3.342320506559723	0.006491816885669984	0.3213542543311618	interaction	0.022448220033226732	0.19213206113321668	1.8735790030045032
LOC112056779	NW_019863978.1;NW_019863978.1;NW_019863978.1;NW_019863978.1;NW_019863978.1;NW_019863978.1;NW_019863978.1;NW_019863978.1;NW_019863978.1;NW_019863978.1;NW_019863978.1	1233;1856;3725;5060;6326;8878;11145;12575;13656;15566;16237	1388;1985;3899;5204;6477;9044;11260;12729;13767;15625;16403	+;+;+;+;+;+;+;+;+;+;+	1535	rna-XM_024097255.1	0.21720487292922266	0.9138954013979029	-0.3900362611183086	-1.1572482263210573	-1.0693353984496166	-1.2865883295501752	4.843801190326106	3.337435071591071	0.006553174748140826	0.3213542543311618	interaction	0.022639715419639286	-0.4620179901853387	2.2004837309480783
LOC112044883	NW_019862819.1;NW_019862819.1;NW_019862819.1;NW_019862819.1;NW_019862819.1;NW_019862819.1;NW_019862819.1;NW_019862819.1	817742;818193;837002;837002;837473;837473;839405;839405	818285;818474;837078;837078;838904;838904;842781;842781	+;+;+;+;+;+;+;+	5619	rna-XM_024080875.1;rna-XM_024080876.1;rna-XM_024080876.1;rna-XM_024080875.1;rna-XM_024080876.1;rna-XM_024080875.1;rna-XM_024080876.1;rna-XM_024080875.1	-0.7544348046527913	-0.8372018653715153	-0.9514796117914073	-1.0246310948127253	-0.1826817492685174	-0.8654983576505015	3.6202542517229097	3.332155003763027	0.006596447527921897	0.3213542543311618	interaction	0.02277140423646391	-0.7693212472579097	1.0246310948127253
LOC112043712	NW_019862795.1;NW_019862795.1;NW_019862795.1;NW_019862795.1;NW_019862795.1;NW_019862795.1;NW_019862795.1;NW_019862795.1;NW_019862795.1;NW_019862795.1;NW_019862795.1;NW_019862795.1;NW_019862795.1;NW_019862795.1;NW_019862795.1;NW_019862795.1;NW_019862795.1;NW_019862795.1;NW_019862795.1;NW_019862795.1;NW_019862795.1;NW_019862795.1;NW_019862795.1;NW_019862795.1;NW_019862795.1;NW_019862795.1;NW_019862…	701004;701004;701004;701004;702847;702847;702847;702847;703445;703445;703445;703445;704190;704190;704190;704190;705788;705788;705788;705788;709988;709988;709988;709988;715371;715371;715371;715371;723076;723076;723076;723076;750669;769866;769947;788390	702135;702135;702135;702135;702907;702907;702907;702907;703568;703568;703568;703568;704516;704516;704516;704516;705921;705921;705921;705921;710123;710123;710123;710123;715579;715579;715579;715579;723312;723312;723312;723312;750851;769925;770073;788562	-;-;-;-;-;-;-;-;-;-;-;-;-;-;-;-;-;-;-;-;-;-;-;-;-;-;-;-;-;-;-;-;-;-;-;-	2903	rna-XM_024079238.1;rna-XM_024079236.1;rna-XM_024079239.1;rna-XM_024079237.1;rna-XM_024079238.1;rna-XM_024079236.1;rna-XM_024079239.1;rna-XM_024079237.1;rna-XM_024079238.1;rna-XM_024079236.1;rna-XM_024079239.1;rna-XM_024079237.1;rna-XM_024079238.1;rna-XM_024079236.1;rna-XM_024079239.1;rna-XM_024079237.1;rna-XM_024079238.1;rna-XM_024079236.1;rna-XM_024079237.1;rna-XM_024079239.1;rna-XM_024079238.1;…	4.3923580392151385	3.403361766958947	4.522531163146775	4.2231055347475674	3.8510870857179893	4.404848920313885	4.579630807469038	3.333627945588784	0.006599912998603158	0.3213542543311618	interaction	0.022777434118226133	4.132882085016717	4.522531163146775
LOC112052611	NW_019863163.1;NW_019863163.1;NW_019863163.1;NW_019863163.1;NW_019863163.1;NW_019863163.1;NW_019863163.1;NW_019863163.1;NW_019863163.1;NW_019863163.1;NW_019863163.1;NW_019863163.1;NW_019863163.1;NW_019863163.1	175930;175930;223319;234627;234627;234627;265571;265571;265571;282986;286830;298208;298208;298208	176153;176153;223337;235162;235162;235162;265751;265751;265751;284034;286833;299503;299503;299503	+;+;+;+;+;+;+;+;+;+;+;+;+;+	3309	rna-XM_024091758.1;rna-XM_024091761.1;rna-XM_024091760.1;rna-XM_024091761.1;rna-XM_024091760.1;rna-XM_024091758.1;rna-XM_024091761.1;rna-XM_024091760.1;rna-XM_024091758.1;rna-XM_024091761.1;rna-XM_024091761.1;rna-XM_024091761.1;rna-XM_024091760.1;rna-XM_024091758.1	0.6748302748997561	1.190661334426706	1.0095552601992617	0.6616576157695846	-0.0416447413541437	0.6493500776741642	3.1901746528160047	3.3302849177045677	0.006619542754723769	0.3213542543311618	interaction	0.022827345916465454	0.6907349702692215	1.2323060757808497
LOC112058504	NW_019862777.1;NW_019862777.1	818808;819773	819668;819799	+;+	888	rna-XM_024099387.1	-0.3965144958183971	-0.044146285360791536	0.8856483835933658	-0.8966530757000132	0.11280810756934788	0.4303528001059615	1.4647408890677465	3.327559259869718	0.006653350311711442	0.3213542543311618	interaction	0.022926033542890245	0.015249239064912235	1.782301459293379
LOC112043838	NW_019862799.1;NW_019862799.1;NW_019862799.1;NW_019862799.1;NW_019862799.1;NW_019862799.1	550453;550454;554025;554025;569316;580748	553709;553709;554109;554109;569819;581090	-;-;-;-;-;-	4189	rna-XM_024079455.1;rna-XM_024079456.1;rna-XM_024079455.1;rna-XM_024079456.1;rna-XM_024079456.1;rna-XM_024079455.1	-1.1333481046260852	-1.3565506104117726	-1.8610623761480445	-0.5325511854981716	-0.5606393869497264	-1.2876199714675582	4.510179066820019	3.32588640460756	0.006686437826562636	0.3213542543311618	interaction	0.02301909788193826	-1.1219619391835598	1.8610623761480445
LOC112053278	NW_019863224.1;NW_019863224.1;NW_019863224.1;NW_019863224.1;NW_019863224.1;NW_019863224.1;NW_019863224.1	123670;124509;125181;127895;129333;130197;132058	124268;124617;127805;128241;129674;130469;132364	-;-;-;-;-;-;-	4602	rna-XM_024092662.1	-0.5467582949663313	0.5771945977885669	-0.5376229371933706	-0.47007126243221786	-0.2727364590500013	-0.811176629003441	3.548746568206151	3.3117624573704862	0.006852743640326392	0.32586206200685025	interaction	0.023501711121321888	-0.34352849747613257	1.3883712267920079
LOC112054812	NW_019863416.1;NW_019863416.1;NW_019863416.1;NW_019863416.1;NW_019863416.1;NW_019863416.1	23862;25572;26264;27284;28180;28878	23964;25655;26396;27483;28337;29303	+;+;+;+;+;+	1104	rna-XM_024094714.1	-1.5717525602984725	-1.4899620860630114	-1.0508660224367925	0.5362342148788742	-1.6908455732605414	-1.728636830860402	5.952218123951	3.311725063797178	0.006875413470585066	0.32586206200685025	interaction	0.02355646768845103	-1.1659714763400577	2.2648710457392762
LOC112050929	NW_019863051.1;NW_019863051.1;NW_019863051.1;NW_019863051.1;NW_019863051.1;NW_019863051.1;NW_019863051.1;NW_019863051.1;NW_019863051.1;NW_019863051.1;NW_019863051.1;NW_019863051.1;NW_019863051.1;NW_019863051.1;NW_019863051.1;NW_019863051.1;NW_019863051.1;NW_019863051.1;NW_019863051.1;NW_019863051.1;NW_019863051.1;NW_019863051.1;NW_019863051.1;NW_019863051.1;NW_019863051.1;NW_019863051.1	229293;230123;231481;232416;233221;238010;239021;240019;240786;241802;242339;243319;244398;245399;246251;246821;247853;251301;251843;252750;253163;253820;255927;256693;256990;259414	229768;230202;231674;232573;233405;238158;239187;240175;240974;241973;242517;243425;244609;245535;246529;246914;247949;251432;251910;252940;253249;253989;256054;256777;257068;259902	-;-;-;-;-;-;-;-;-;-;-;-;-;-;-;-;-;-;-;-;-;-;-;-;-;-	4461	rna-XM_024089344.1	0.17544980319679243	0.8654010532668095	0.34814894078907643	-0.6609512449767578	-0.2799044261666051	-0.7560601288662502	2.1651492606079676	3.307997555193308	0.006901148496343147	0.32586206200685025	interaction	0.02361716473796967	-0.05131933379282246	1.6214611821330598
LOC112045885	NW_019862843.1;NW_019862843.1;NW_019862843.1;NW_019862843.1;NW_019862843.1;NW_019862843.1;NW_019862843.1	228621;230102;230530;231422;231766;232908;234358	229357;230251;230808;231581;231868;233063;237074	+;+;+;+;+;+;+	4302	rna-XM_024082263.1	-0.15510900608106443	0.5859136683848982	-0.6807726316739576	-0.872479377223924	-0.747913831085287	-1.458537520158188	4.932194518367862	3.3074435285343915	0.006930608654322831	0.32586206200685025	interaction	0.02370387070884407	-0.5548164496395871	2.0444511885430865
LOC112057724	NW_019862748.1;NW_019862748.1;NW_019862748.1	2820850;2821307;2822346	2820944;2821422;2822821	+;+;+	687	rna-XM_024098265.1	0.17324808062735558	0.08772220620024172	1.4088329541944398	1.0962041571439969	1.6243349065200259	1.3137923549600663	3.5659432555927264	3.305774305541115	0.0069514500407093956	0.32586206200685025	interaction	0.023764759877338133	0.9506891099410211	1.6243349065200259
LOC112049525	NW_019862977.1;NW_019862977.1;NW_019862977.1;NW_019862977.1;NW_019862977.1;NW_019862977.1;NW_019862977.1;NW_019862977.1	319218;320320;321174;321763;322711;327141;328630;329623	319730;320725;321301;321928;322887;327369;328832;329853	+;+;+;+;+;+;+;+	2053	rna-XM_024087456.1	0.444039075426076	0.497328974091412	-0.5870688323319359	0.20533127188330522	-0.8813260225139904	-0.8150242285075441	4.706383160624846	3.297605555739204	0.0070475501179784236	0.3287474849151112	interaction	0.024059159695648907	-0.1894532936587795	1.3786549966054025
LOC112043734	NW_019862796.1;NW_019862796.1;NW_019862796.1;NW_019862796.1;NW_019862796.1;NW_019862796.1;NW_019862796.1;NW_019862796.1;NW_019862796.1;NW_019862796.1;NW_019862796.1;NW_019862796.1;NW_019862796.1;NW_019862796.1;NW_019862796.1;NW_019862796.1;NW_019862796.1;NW_019862796.1;NW_019862796.1;NW_019862796.1;NW_019862796.1;NW_019862796.1;NW_019862796.1;NW_019862796.1;NW_019862796.1;NW_019862796.1;NW_019862…	25897;25897;25897;25897;25897;25897;27223;27223;27223;27223;27223;27223;28158;28158;28158;28158;28158;28158;28915;28915;28915;28915;28915;28915;29647;29647;29647;29647;29647;29647;29974;29974;29974;29974;29974;29974;31485;31485;31485;31485;31485;31485;33005;33005;33005;33005;33005;33005;33749;33749;33749;33749;33749;33749;40253;40253;40253;40253;40253;40253;56187;56187;56187;56187;65667;65667;686…	26524;26524;26524;26524;26524;26524;27414;27414;27414;27414;27414;27414;28324;28324;28324;28324;28324;28324;29201;29201;29201;29201;29201;29201;29882;29882;29882;29882;29882;29882;31295;31295;31295;31295;31295;31295;31730;31730;31730;31730;31730;31730;33449;33449;33449;33449;33449;33449;33909;33909;33909;33909;33909;33909;40408;40408;40408;40408;40408;40408;56243;56243;56243;56243;66110;66109;687…	-;-;-;-;-;-;-;-;-;-;-;-;-;-;-;-;-;-;-;-;-;-;-;-;-;-;-;-;-;-;-;-;-;-;-;-;-;-;-;-;-;-;-;-;-;-;-;-;-;-;-;-;-;-;-;-;-;-;-;-;-;-;-;-;-;-;-;-;-;-;-	5741	rna-XM_024079272.1;rna-XM_024079274.1;rna-XM_024079273.1;rna-XM_024079275.1;rna-XM_024079276.1;rna-XM_024079277.1;rna-XM_024079272.1;rna-XM_024079274.1;rna-XM_024079273.1;rna-XM_024079275.1;rna-XM_024079276.1;rna-XM_024079277.1;rna-XM_024079272.1;rna-XM_024079274.1;rna-XM_024079273.1;rna-XM_024079275.1;rna-XM_024079276.1;rna-XM_024079277.1;rna-XM_024079272.1;rna-XM_024079274.1;rna-XM_024079273.1;…	0.19652212748322276	0.21094997660828968	0.5714318022601901	0.7479195476709158	0.3408995686516014	0.7679359836317564	8.999248739549957	3.271874973999289	0.007383460201174226	0.3427366208506046	interaction	0.025070280890612716	0.47260983438432935	0.7679359836317564
LOC112054851	NW_019863425.1;NW_019863425.1;NW_019863425.1;NW_019863425.1;NW_019863425.1;NW_019863425.1;NW_019863425.1;NW_019863425.1;NW_019863425.1	131943;134114;135370;135917;137012;137616;138450;139275;140948	132244;134321;135447;136055;137307;137804;138639;139421;141260	-;-;-;-;-;-;-;-;-	1862	rna-XM_024094768.1	-0.25189000301892384	0.2213360228331515	-0.08981421981772943	0.25983593709684216	0.743581953969355	0.12723705423418757	4.040866312299707	3.2674240235873704	0.007445195087099424	0.3430163563504431	interaction	0.025254017888862328	0.16838112421614718	0.9954719569882788
LOC112045683	NW_019862838.1;NW_019862838.1;NW_019862838.1	923515;924173;925629	924170;925414;925902	+;+;+	2172	rna-XM_024081965.1	-4.933279271272983	-4.037235455652247	-4.912930554240196	-3.7210605530214433	-4.152025341417591	-5.849252927521541	0.35507709626405126	3.2663262146494665	0.007462152614684222	0.3430163563504431	interaction	0.025298587241264426	-4.600964017187668	5.849252927521541
LOC112043287	NW_019862788.1;NW_019862788.1;NW_019862788.1;NW_019862788.1;NW_019862788.1;NW_019862788.1;NW_019862788.1;NW_019862788.1;NW_019862788.1;NW_019862788.1;NW_019862788.1;NW_019862788.1	212605;212610;212857;213069;213069;213069;213569;213569;213569;216616;216616;216652	212884;212884;212946;213173;213173;213173;213730;213730;213730;217201;217201;217201	+;+;+;+;+;+;+;+;+;+;+;+	1195	rna-XM_024078612.1;rna-XM_024078611.1;rna-XM_024078613.1;rna-XM_024078613.1;rna-XM_024078612.1;rna-XM_024078611.1;rna-XM_024078611.1;rna-XM_024078613.1;rna-XM_024078612.1;rna-XM_024078611.1;rna-XM_024078613.1;rna-XM_024078612.1	-0.8770867449843506	-0.781730747242847	-0.5031322079403399	-0.7622530467307047	-0.4116612623109763	-0.42167613907420665	4.6707977618670595	3.2636730334436996	0.007497625275419521	0.3430163563504431	interaction	0.02539514148854408	-0.6262566913805708	0.8770867449843506
LOC112056364	NW_019863789.1;NW_019863789.1	10370;13015	10643;13603	+;+	863	rna-XM_024096785.1	0.1897767313878099	-0.20061709637107217	-1.0385357851121941	-1.3955036423932154	-0.8531970395418264	0.05348736083885165	2.333316701074868	3.249463317276191	0.0076996414805729245	0.35057314990015287	interaction	0.025964249038496867	-0.5407649118652744	1.5852803737810253
LOC112056030	NW_019863688.1;NW_019863688.1;NW_019863688.1;NW_019863688.1;NW_019863688.1;NW_019863688.1;NW_019863688.1	27135;27485;27621;29598;30197;30728;31335	27404;27538;28114;29771;30339;30843;31686	+;+;+;+;+;+;+	1603	rna-XM_024096358.1	-0.8422868422547758	-0.7534985617270128	-0.8678353222639528	-0.6496888773979393	-1.0686298871556694	-0.5847668552282904	3.5738559837108257	3.243041808782716	0.007792725246681402	0.3531217783210487	interaction	0.026231417661073224	-0.7944510576712734	1.0686298871556694
LOC112048963	NW_019862953.1;NW_019862953.1;NW_019862953.1;NW_019862953.1;NW_019862953.1	377599;377905;378271;379080;380487	377814;378072;378549;379274;380627	+;+;+;+;+	999	rna-XM_024086675.1	-0.20696744042157064	0.13459448058681375	-0.23906052011910178	-1.0924698006977627	-0.14284653854446108	-0.36459684355736055	6.435328154098385	3.231768059249662	0.007958896169013597	0.35740240163102044	interaction	0.026712744454818967	-0.3185577771255738	1.2270642812845765
LOC112057707	NW_019862765.1;NW_019862765.1;NW_019862765.1;NW_019862765.1;NW_019862765.1;NW_019862765.1;NW_019862765.1;NW_019862765.1	1547640;1549421;1550257;1551826;1552610;1553386;1554366;1555576	1548171;1549605;1550358;1551989;1552745;1553548;1554517;1555832	-;-;-;-;-;-;-;-	1691	rna-XM_024098228.1	-0.1538437146845761	0.8887071765490104	1.5839929884003452	-1.5903106491777363	0.005806470404517629	0.8617565463581439	0.41421141493980723	3.231539175128237	0.007962306551678892	0.35740240163102044	interaction	0.026720807185648142	0.26601813630828414	3.1743036375780815
LOC112044581	NW_019862751.1;NW_019862751.1;NW_019862751.1;NW_019862751.1;NW_019862751.1;NW_019862751.1;NW_019862751.1;NW_019862751.1;NW_019862751.1;NW_019862751.1;NW_019862751.1;NW_019862751.1;NW_019862751.1	746163;752400;778299;779796;781550;782613;788100;789191;792193;794374;795294;796491;797421	746322;752857;778416;779988;781695;782851;788237;789339;792361;794474;795449;796674;797692	+;+;+;+;+;+;+;+;+;+;+;+;+	2483	rna-XM_024080455.1	-0.183993263338356	-0.6387403166309751	0.3447261470421618	0.23781805374069626	-2.0397485463296885	-0.3516358981218699	4.512503254048225	3.2277423928628464	0.008043682958622757	0.3593600330246674	interaction	0.02696658446980726	-0.4385956372730052	2.38447469337185
LOC112049518	NW_019862977.1;NW_019862977.1;NW_019862977.1;NW_019862977.1;NW_019862977.1	348029;348482;349455;349902;350477	348257;348744;349674;350180;350719	-;-;-;-;-	1234	rna-XM_024087447.1	0.34169656891532996	0.18660125888447338	-0.7299820794732947	0.15731906312686136	-0.955260433252498	-0.6161725119695888	3.207728575683034	3.217156223948977	0.008179591882473487	0.3607264693515385	interaction	0.027342676610538498	-0.2692996889614528	1.296957002167828
LOC112044337	NW_019862807.1;NW_019862807.1	5356;5695	5514;7575	+;+	2040	rna-XM_024080157.1	-0.34386409224559844	0.8369059097567144	0.33924954822635944	-0.41738420793623743	-0.8685123001525525	-0.7663430563803036	5.995613730739144	3.218622648033318	0.008182029664090557	0.3607264693515385	interaction	0.0273466332837042	-0.20332469978860304	1.705418209909267
LOC112052534	NW_019862759.1;NW_019862759.1;NW_019862759.1;NW_019862759.1;NW_019862759.1	214295;214531;215359;215887;216616	214447;214815;215670;216181;217886	+;+;+;+;+	2316	rna-XM_024091658.1	-0.37708435511448135	-0.7346315826700157	-0.17820060182509076	0.05130786125841089	-0.24279290893395172	0.10694409176207466	4.2366077460692395	3.2166080413475293	0.008187990477084102	0.3607264693515385	interaction	0.02735695040906519	-0.22907624925384235	0.8415756744320904
LOC112044401	NW_019862808.1;NW_019862808.1;NW_019862808.1;NW_019862808.1;NW_019862808.1;NW_019862808.1;NW_019862808.1;NW_019862808.1;NW_019862808.1	1282784;1282784;1285080;1285080;1286069;1286069;1286835;1287087;1287406	1284471;1284471;1285234;1285234;1286321;1286321;1286954;1287265;1287554	-;-;-;-;-;-;-;-;-	2544	rna-XM_024080243.1;rna-XM_024080241.1;rna-XM_024080243.1;rna-XM_024080241.1;rna-XM_024080243.1;rna-XM_024080241.1;rna-XM_024080243.1;rna-XM_024080241.1;rna-XM_024080241.1	0.02992117409562014	0.16467371947235862	-0.48145386111523175	0.04376915004186929	-0.5982368436447765	-1.0446189996438147	1.0825530606596894	3.2079118710021928	0.008322390219217211	0.3637595087120208	interaction	0.027730817024990837	-0.3143242767989958	1.2092927191161733
LOC112047636	NW_019862748.1;NW_019862748.1;NW_019862748.1;NW_019862748.1;NW_019862748.1;NW_019862748.1;NW_019862748.1;NW_019862748.1;NW_019862748.1;NW_019862748.1;NW_019862748.1;NW_019862748.1	2341919;2341919;2342157;2342157;2342591;2342591;2343265;2343313;2344254;2344254;2345058;2345058	2342073;2342073;2342360;2342360;2342767;2342767;2343606;2343606;2344404;2344404;2345821;2345821	+;+;+;+;+;+;+;+;+;+;+;+	1793	rna-XM_024084929.1;rna-XM_024084851.1;rna-XM_024084929.1;rna-XM_024084851.1;rna-XM_024084929.1;rna-XM_024084851.1;rna-XM_024084851.1;rna-XM_024084929.1;rna-XM_024084929.1;rna-XM_024084851.1;rna-XM_024084929.1;rna-XM_024084851.1	0.4164624858977256	0.7952015542053648	0.2607852235180177	0.7863278396181337	0.6281719515232691	0.5513582688406262	3.306776772606601	3.207212923386446	0.008333288450947933	0.3637595087120208	interaction	0.027758427848733815	0.5730512206005228	0.7952015542053648
LOC112051830	NW_019863107.1;NW_019863107.1;NW_019863107.1;NW_019863107.1;NW_019863107.1;NW_019863107.1;NW_019863107.1;NW_019863107.1;NW_019863107.1;NW_019863107.1;NW_019863107.1;NW_019863107.1;NW_019863107.1;NW_019863107.1;NW_019863107.1	215127;216415;217037;217674;218390;221507;222264;223088;224937;225991;227157;227618;232333;237184;244916	215422;216479;217137;217841;218486;221638;222460;223180;225135;226226;227333;227707;232495;237367;245084	-;-;-;-;-;-;-;-;-;-;-;-;-;-;-	2367	rna-XM_024090632.1	0.06261711370376027	0.09254040194475513	0.20132014770854653	1.022305519131532	0.6012611892851365	0.6715900373471457	6.156784475049925	3.2047250579360944	0.008372196831039992	0.36378915545286106	interaction	0.027860022223065283	0.4419390681868127	1.022305519131532
LOC112056691	NW_019863945.1;NW_019863945.1;NW_019863945.1;NW_019863945.1;NW_019863945.1;NW_019863945.1;NW_019863945.1;NW_019863945.1;NW_019863945.1;NW_019863945.1;NW_019863945.1;NW_019863945.1;NW_019863945.1;NW_019863945.1;NW_019863945.1;NW_019863945.1;NW_019863945.1;NW_019863945.1;NW_019863945.1;NW_019863945.1;NW_019863945.1;NW_019863945.1;NW_019863945.1;NW_019863945.1;NW_019863945.1;NW_019863945.1;NW_019863…	9823;9823;9823;9823;10884;10884;11719;11748;11748;11748;12491;12491;12491;12491;13677;13677;13677;13677;14319;14319;14319;14319;14909;14909;14909;14909;17976;17976;17976;17976;19481;19481;19481;19481;22311;22311;22311;22311;24735;24735;24735;24735;25719;25719;25719;25719;26594;26594;26594;26594;31639;31639;31639;31639;33775;33775;33775;33775;35357;35357;35357;35357;37672;37672;37672;37672;40638;4…	10164;10164;10164;10164;10934;10934;11837;11837;11837;11837;12610;12610;12610;12610;13828;13828;13828;13828;14419;14419;14419;14419;15067;15067;15067;15067;18211;18211;18211;18211;19634;19634;19634;19634;22456;22456;22456;22456;24861;24861;24858;24861;25852;25852;25852;25852;26696;26696;26696;26696;31812;31812;31812;31812;33883;33883;33883;33883;35448;35448;35448;35448;37823;37823;37823;37823;407…	-;-;-;-;-;-;-;-;-;-;-;-;-;-;-;-;-;-;-;-;-;-;-;-;-;-;-;-;-;-;-;-;-;-;-;-;-;-;-;-;-;-;-;-;-;-;-;-;-;-;-;-;-;-;-;-;-;-;-;-;-;-;-;-;-;-;-;-;-;-	2552	rna-XM_024097160.1;rna-XM_024097159.1;rna-XM_024097158.1;rna-XM_024097157.1;rna-XM_024097158.1;rna-XM_024097157.1;rna-XM_024097160.1;rna-XM_024097159.1;rna-XM_024097158.1;rna-XM_024097157.1;rna-XM_024097160.1;rna-XM_024097159.1;rna-XM_024097158.1;rna-XM_024097157.1;rna-XM_024097160.1;rna-XM_024097159.1;rna-XM_024097158.1;rna-XM_024097157.1;rna-XM_024097160.1;rna-XM_024097159.1;rna-XM_024097158.1;…	0.990183519768017	0.3983606589130999	-0.6079953931786549	0.2662130311463975	-0.7885555631380239	-0.39407622580558316	2.4599396511646563	3.1928073450043724	0.00856113274993441	0.36846614558952073	interaction	0.028385391986116032	-0.022644995382457928	1.778739082906041
LOC112050509	NW_019863027.1;NW_019863027.1;NW_019863027.1;NW_019863027.1;NW_019863027.1;NW_019863027.1;NW_019863027.1;NW_019863027.1;NW_019863027.1;NW_019863027.1;NW_019863027.1	190056;190514;191840;192463;193254;193589;194634;195392;195641;196272;196788	190173;190612;191957;192953;193440;193771;194774;195572;195979;196519;197063	+;+;+;+;+;+;+;+;+;+;+	2381	rna-XM_024088790.1	0.7664566157328192	0.7408079566314758	0.3978159361797498	0.7052557401462792	1.097180276835802	1.0810509581713363	4.036950908606781	3.1911467698843183	0.008587796978280732	0.36846614558952073	interaction	0.028466678202767735	0.7980945806162437	1.097180276835802
LOC112052453	NW_019863149.1;NW_019863149.1;NW_019863149.1;NW_019863149.1;NW_019863149.1;NW_019863149.1	306053;307805;308767;309689;311232;311767	306177;307951;308937;309834;311436;311876	-;-;-;-;-;-	904	rna-XM_024091540.1	0.5161162640854362	0.29834120754997795	-0.08276311431956082	0.3788866089069491	0.4823828621875567	0.6723482979238514	9.013680040458915	3.1884337200156674	0.008631541001179466	0.36846614558952073	interaction	0.028579512084479917	0.37755202105570174	0.7551114122434123
LOC112050948	NW_019863052.1;NW_019863052.1	56206;57783	57575;58779	-;-	2367	rna-XM_024089361.1	0.38293261930431355	-0.9462777578895949	1.2943086700761686	-0.2328478857827289	0.21113079331486295	0.025984527273891122	2.569219692550742	3.186048050794001	0.008687752028199235	0.36846614558952073	interaction	0.028738637020781232	0.12253849438281873	2.2405864279657637
LOC112047479	NW_019862894.1;NW_019862894.1	1024888;1025462	1025261;1025789	-;-	702	rna-XM_024084606.1	-0.1897364255360449	-0.10901708815920284	-0.7985764837386825	0.6126854270822463	-0.42846097067149475	-1.1145735587383756	1.8061498084693834	3.184756983893756	0.008691181208859018	0.36846614558952073	interaction	0.02874259478844779	-0.3379465166269257	1.727258985820622
LOC112046579	NW_019862862.1;NW_019862862.1;NW_019862862.1;NW_019862862.1;NW_019862862.1;NW_019862862.1;NW_019862862.1;NW_019862862.1;NW_019862862.1;NW_019862862.1;NW_019862862.1;NW_019862862.1;NW_019862862.1;NW_019862862.1;NW_019862862.1;NW_019862862.1;NW_019862862.1;NW_019862862.1;NW_019862862.1;NW_019862862.1;NW_019862862.1;NW_019862862.1;NW_019862862.1;NW_019862862.1;NW_019862862.1;NW_019862862.1;NW_019862…	839160;839515;840696;842093;843003;843501;844826;845605;846733;848063;848680;849401;850143;850905;851789;852403;853191;854087;854958;855994;857031;858016;858944;859661;860280;861297;861862;863189	839331;839760;840901;842296;843094;843696;844963;845801;846934;848242;848935;849547;850283;851026;852072;852680;853294;854248;855117;856121;857120;858093;859102;859763;860353;861411;862029;863313	+;+;+;+;+;+;+;+;+;+;+;+;+;+;+;+;+;+;+;+;+;+;+;+;+;+;+;+	4527	rna-XM_024083277.1	0.3942994944354801	0.459851814170019	0.137806563256639	1.0777398893924885	0.050640614183913614	0.8905965387878063	3.0167983284416033	3.1832471366802406	0.008715792353226783	0.36846614558952073	interaction	0.02881527707649693	0.5018224857043911	1.0777398893924885
LOC112044701	NW_019862816.1;NW_019862816.1;NW_019862816.1;NW_019862816.1	820787;822029;822713;824070	820996;822215;823855;824277	-;-;-;-	1748	rna-XM_024080623.1	0.6949820261869774	0.4774349330630571	-0.20255928388449837	-0.06595931379717439	-0.1674501720246988	-0.4992853031703185	3.0474654786089737	3.1800624653225533	0.008767934072544432	0.36846614558952073	interaction	0.028955157312832065	0.03952714772889074	1.1942673293572958
LOC112045681	NW_019862838.1;NW_019862838.1;NW_019862838.1;NW_019862838.1;NW_019862838.1;NW_019862838.1	233766;234736;235590;236272;237827;239009	233982;234886;235703;236394;237910;240272	+;+;+;+;+;+	1953	rna-XM_024081962.1	0.9685368991951699	1.6048252618068024	-0.26830130307771693	0.09593449741846884	-0.36775638771545405	-0.645735469455779	2.4859408308835214	3.1760139802864327	0.00886084270759087	0.36846614558952073	interaction	0.029221928078225212	0.23125058302858187	2.2505607312625813
LOC112054612	NW_019862761.1;NW_019862761.1	1872167;1875615	1872829;1877083	+;+	2132	rna-XM_024094460.1	0.6998930652909542	1.18257553575661	0.9975686473422035	0.8606937064602392	1.027115305097269	1.1970359927134546	3.333086627736645	3.173285310504997	0.0088799417023036	0.36846614558952073	interaction	0.029266706642571114	0.9941470421101217	1.1970359927134546
LOC112053108	NW_019863207.1;NW_019863207.1;NW_019863207.1;NW_019863207.1;NW_019863207.1;NW_019863207.1;NW_019863207.1;NW_019863207.1;NW_019863207.1;NW_019863207.1;NW_019863207.1;NW_019863207.1;NW_019863207.1;NW_019863207.1;NW_019863207.1;NW_019863207.1;NW_019863207.1;NW_019863207.1;NW_019863207.1;NW_019863207.1;NW_019863207.1;NW_019863207.1;NW_019863207.1	25433;30640;34268;35654;37061;38725;41013;41794;42782;44005;44363;46255;48710;49843;53453;61893;62659;67720;73725;79338;84420;134639;233021	26845;30883;34644;35749;37189;38908;41125;41907;42857;44020;44456;46408;48840;49987;53604;61950;62780;67833;73810;79451;84552;134997;233277	-;-;-;-;-;-;-;-;-;-;-;-;-;-;-;-;-;-;-;-;-;-;-	4681	rna-XM_024092406.1	-0.34112390768568085	0.9126721484010536	0.9659295603397895	-0.07467317606596191	0.3083779296313216	1.2035067153130827	0.6931392479647458	3.1720092539714524	0.008901191911588634	0.36846614558952073	interaction	0.029307589020702702	0.4957815449889341	1.5446306229987636
LOC112053205	NW_019863216.1;NW_019863216.1;NW_019863216.1;NW_019863216.1;NW_019863216.1;NW_019863216.1;NW_019863216.1;NW_019863216.1;NW_019863216.1;NW_019863216.1;NW_019863216.1	29766;30869;31617;31954;32470;32605;32920;33288;33642;34724;35253	30254;30972;31745;32054;32491;32733;32981;33410;33812;34876;35582	-;-;-;-;-;-;-;-;-;-;-	1813	rna-XM_024092542.1	1.0287968291172507	0.9445189822581438	-0.4131841800463616	0.22857099325393931	-0.8629121160669562	-0.9207759108379123	3.627995816800343	3.173311579321091	0.008905760139301153	0.36846614558952073	interaction	0.02931898801293964	8.35766279683949e-4	1.949572739955163
LOC112045116	NW_019862824.1;NW_019862824.1;NW_019862824.1;NW_019862824.1;NW_019862824.1;NW_019862824.1;NW_019862824.1;NW_019862824.1;NW_019862824.1;NW_019862824.1;NW_019862824.1;NW_019862824.1;NW_019862824.1;NW_019862824.1	1035453;1040045;1042465;1043656;1044157;1045016;1046285;1047742;1048146;1048827;1049786;1050943;1052282;1054452	1035525;1040152;1042595;1043743;1044229;1045106;1046430;1047851;1048229;1048935;1049966;1051013;1052539;1055018	+;+;+;+;+;+;+;+;+;+;+;+;+;+	2090	rna-XM_024081197.1	0.03773937337674714	-0.23938508547917178	-0.14937290143341173	2.508762057168908	0.5498637082548331	0.49282266289445353	0.9892338133438857	3.1556311400752417	0.009178523465326075	0.37571450395830636	interaction	0.03005722711435376	0.533404969130393	2.74814714264808
LOC112058339	NW_019862774.1;NW_019862774.1;NW_019862774.1;NW_019862774.1;NW_019862774.1;NW_019862774.1;NW_019862774.1;NW_019862774.1;NW_019862774.1;NW_019862774.1;NW_019862774.1;NW_019862774.1;NW_019862774.1;NW_019862774.1;NW_019862774.1;NW_019862774.1;NW_019862774.1;NW_019862774.1;NW_019862774.1;NW_019862774.1;NW_019862774.1;NW_019862774.1	1922285;1929583;1944138;1945331;1946473;1947226;1948358;1949669;1951267;1952526;1953667;1954720;1955437;1956091;1957260;1959322;1963869;1964781;1969125;1970578;1976867;1979265	1924148;1929651;1944264;1945482;1946684;1947424;1948564;1949863;1951446;1952627;1953829;1954958;1955679;1956306;1957420;1959366;1963985;1964874;1969290;1970698;1977088;1979463	-;-;-;-;-;-;-;-;-;-;-;-;-;-;-;-;-;-;-;-;-;-	5293	rna-XM_024099099.1	-0.04156912916242031	0.3917102978665815	0.5261176846595004	0.23862325281378371	0.5586617219310132	0.893068864306202	10.482550786731602	3.155482081273072	0.009181087000397943	0.37571450395830636	interaction	0.03006111314954262	0.42776878206911007	0.9346379934686223
LOC112044877	NW_019862751.1;NW_019862751.1;NW_019862751.1;NW_019862751.1;NW_019862751.1;NW_019862751.1	1673663;1675347;1676336;1677004;1678188;1678835	1673856;1675472;1676478;1677137;1678350;1679047	-;-;-;-;-;-	973	rna-XM_024080867.1	0.2453609333427533	0.6633651983267339	0.32991785929104467	-0.4349144293748136	0.75984034278752	0.15333293926076114	3.9545876012841124	3.1544185403568625	0.009199398846394008	0.37571450395830636	interaction	0.03010991188239975	0.2861504739389999	1.1947547721623337
LOC112048590	NW_019862936.1;NW_019862936.1;NW_019862936.1;NW_019862936.1;NW_019862936.1;NW_019862936.1	29867;45576;50419;51559;52324;55625	30052;45643;50553;52197;52435;55807	+;+;+;+;+;+	1323	rna-XM_024086189.1	0.23621960131116473	-0.12590618741252038	0.2695310081841792	0.45968518507657	0.6381281735640826	0.24064547104179948	6.310954944892327	3.144210096824117	0.009377045342032576	0.3801370307190365	interaction	0.030581836691346554	0.2863838752942126	0.7640343609766029
LOC112043706	NW_019862795.1;NW_019862795.1	307456;308150	307594;310812	+;+	2802	rna-XM_024079228.1	-0.38282317427520623	0.8544295639330816	0.03681217446018233	-0.24150966826504752	0.3760758585831052	-0.4651856535720022	2.5597423396153745	3.143610901631895	0.00938757904781143	0.3801370307190365	interaction	0.030608658218998885	0.029633183477352193	1.3196152175050837
LOC112043797	NW_019862798.1;NW_019862798.1;NW_019862798.1;NW_019862798.1;NW_019862798.1;NW_019862798.1;NW_019862798.1;NW_019862798.1;NW_019862798.1;NW_019862798.1;NW_019862798.1;NW_019862798.1;NW_019862798.1;NW_019862798.1;NW_019862798.1;NW_019862798.1	1213774;1214692;1215628;1216149;1217713;1218568;1219683;1220504;1221119;1221972;1222917;1224057;1225367;1226261;1227105;1228017	1214006;1214790;1215758;1216374;1217851;1218711;1219809;1220588;1221207;1222353;1223017;1224259;1225504;1226447;1227258;1228272	-;-;-;-;-;-;-;-;-;-;-;-;-;-;-;-	2694	rna-XM_024079373.1	-1.0258877520820497	0.2946495308698357	-0.7771660081914846	4.4875627559792	0.03244336636542737	0.7910504739267045	1.1356415597209157	3.1416094201433307	0.009450118520022482	0.38022323395855795	interaction	0.030773031972415304	0.6337753944779388	5.51345050806125
LOC112054508	NW_019862761.1;NW_019862761.1	1224077;1225579	1224555;1226026	+;+	927	rna-XM_024094317.1	0.8118553847001412	-0.22742360931662473	-0.28104948450279865	2.6207711261490814	-0.547459044029611	-0.5890642288989574	1.3597636816076928	3.1361012061665146	0.00954805785296148	0.3807460747351987	interaction	0.03104407180970854	0.29793835735020513	3.209835355048039
LOC112049414	NW_019862972.1;NW_019862972.1;NW_019862972.1;NW_019862972.1;NW_019862972.1;NW_019862972.1;NW_019862972.1;NW_019862972.1;NW_019862972.1;NW_019862972.1	426603;428660;430500;432058;435905;437018;437783;438663;439724;440730	426621;428736;430658;432148;436094;437215;438002;438882;439943;441049	+;+;+;+;+;+;+;+;+;+	1714	rna-XM_024087287.1	-0.09699044106465621	-0.01917490491161942	0.8317063390821121	1.5402730799344029	-0.023151396507146555	-0.038225531067474616	1.5635456450062513	3.126913377309492	0.009685952412722229	0.3807460747351987	interaction	0.03143457434788817	0.3657395242442697	1.6372635209990591
LOC112055369	NW_019863507.1;NW_019863507.1	145931;146972	146144;147084	-;-	327	rna-XR_002887498.1	-0.08401443323404184	1.023460839212145	-0.18719519402319482	4.428580824148194	0.4450354306361959	-0.639655817158987	0.36062812683980805	3.1226717662522354	0.009763254125218092	0.3807460747351987	interaction	0.03162981398789732	0.8310352749300519	5.068236641307181
LOC112052532	NW_019863155.1;NW_019863155.1;NW_019863155.1;NW_019863155.1;NW_019863155.1;NW_019863155.1;NW_019863155.1;NW_019863155.1;NW_019863155.1;NW_019863155.1;NW_019863155.1;NW_019863155.1	100118;100650;101496;101753;103618;105751;106249;106563;107264;107768;108045;108207	100209;100824;101642;102008;103703;105969;106283;106721;107676;107797;108119;110154	+;+;+;+;+;+;+;+;+;+;+;+	3635	rna-XM_024091653.1	-1.058722672065342	-2.1919958805833275	-0.06687249629859285	0.22682184177264936	-1.3701468494325952	-0.2851350029545027	1.8670161420899316	3.1240745544231197	0.009764011999584073	0.3807460747351987	interaction	0.03162981398789732	-0.7910085099269518	2.418817722355977
LOC112051549	NW_019863089.1;NW_019863089.1;NW_019863089.1;NW_019863089.1;NW_019863089.1;NW_019863089.1;NW_019863089.1	167948;168164;169396;170481;170696;171246;172182	168052;168284;169550;170610;170838;171464;172398	+;+;+;+;+;+;+	1090	rna-XM_024090237.1	-0.1005592522216057	-0.19719999269269442	-0.5293451625938543	-0.2717227987766149	0.002031768931513214	-0.5146879126928523	4.876862026644708	3.120203120601874	0.009808529444743495	0.3807460747351987	interaction	0.03174298814809846	-0.26858055834101807	0.5313769315253676
LOC112044145	NW_019862804.1;NW_019862804.1;NW_019862804.1;NW_019862804.1;NW_019862804.1;NW_019862804.1;NW_019862804.1;NW_019862804.1	88647;109807;110499;112798;113090;114846;115457;115745	89039;110029;110599;112952;113456;115105;115638;118006	+;+;+;+;+;+;+;+	3943	rna-XM_024079888.1	-0.27481436866852216	-0.24103688691082031	-0.630300773988219	0.9324207184539929	-0.5257630733892666	-0.2747677968294788	4.708557879442711	3.119972941154951	0.00981276171143995	0.3807460747351987	interaction	0.03174893178243602	-0.169043696888719	1.562721492442212
LOC112045497	NW_019862833.1;NW_019862833.1;NW_019862833.1;NW_019862833.1;NW_019862833.1;NW_019862833.1;NW_019862833.1;NW_019862833.1;NW_019862833.1;NW_019862833.1;NW_019862833.1;NW_019862833.1;NW_019862833.1;NW_019862833.1;NW_019862833.1;NW_019862833.1;NW_019862833.1;NW_019862833.1;NW_019862833.1;NW_019862833.1;NW_019862833.1;NW_019862833.1;NW_019862833.1;NW_019862833.1;NW_019862833.1	17115;18671;19624;20836;21175;21689;22457;24901;26078;26776;27290;28174;29087;29321;29972;30394;31346;31993;32822;34230;34912;35783;36465;37331;37744	17492;18773;19727;20919;21271;21824;22605;25230;26199;26891;27478;28335;29104;29406;30102;30545;31594;32108;33047;34447;35007;35864;36605;37485;37880	-;-;-;-;-;-;-;-;-;-;-;-;-;-;-;-;-;-;-;-;-;-;-;-;-	3777	rna-XM_024081682.1	1.8739976361495394	1.1535103204756734	1.129194846647529	-1.130245875521709	1.5198358593003072	1.0721586718932594	2.5264951628152303	3.120273566370356	0.009835200862027688	0.3807460747351987	interaction	0.03181376602978324	0.9364085764907666	3.0042435116712483
LOC112054157	NW_019863325.1;NW_019863325.1;NW_019863325.1;NW_019863325.1;NW_019863325.1;NW_019863325.1	39781;40912;41039;42363;43584;44142	40663;40958;41180;42488;44026;44302	-;-;-;-;-;-	1802	rna-XM_024093838.1	0.09862733089970566	0.07342387245136615	-0.6453434326562532	-0.6502005220483972	-0.5598242096741421	-0.6876517591793018	4.833291780065169	3.1186639910764398	0.009836864058399725	0.3807460747351987	interaction	0.0318152631931525	-0.3951614533678371	0.7862790900790074
LOC112049979	NW_019863001.1;NW_019863001.1;NW_019863001.1;NW_019863001.1;NW_019863001.1;NW_019863001.1;NW_019863001.1;NW_019863001.1;NW_019863001.1;NW_019863001.1;NW_019863001.1;NW_019863001.1;NW_019863001.1;NW_019863001.1;NW_019863001.1;NW_019863001.1;NW_019863001.1;NW_019863001.1;NW_019863001.1;NW_019863001.1;NW_019863001.1;NW_019863001.1;NW_019863001.1;NW_019863001.1;NW_019863001.1;NW_019863001.1;NW_019863…	137194;137194;138247;138247;138948;138948;139663;139663;140828;140828;141637;141637;142303;142303;142902;142902;143309;143309;143905;143905;144073;144073;144474;144474;145833;146405;146405	138088;138088;138324;138324;139072;139072;139869;139869;140948;140948;141785;141785;142415;142415;142990;142990;143493;143493;143990;143990;144147;144147;144624;144624;145924;147314;146529	+;+;+;+;+;+;+;+;+;+;+;+;+;+;+;+;+;+;+;+;+;+;+;+;+;+;+	3276	rna-XM_024088072.1;rna-XM_024088074.1;rna-XM_024088072.1;rna-XM_024088074.1;rna-XM_024088072.1;rna-XM_024088074.1;rna-XM_024088072.1;rna-XM_024088074.1;rna-XM_024088072.1;rna-XM_024088074.1;rna-XM_024088072.1;rna-XM_024088074.1;rna-XM_024088072.1;rna-XM_024088074.1;rna-XM_024088072.1;rna-XM_024088074.1;rna-XM_024088072.1;rna-XM_024088074.1;rna-XM_024088072.1;rna-XM_024088074.1;rna-XM_024088072.1;…	-0.559229979930516	-1.5341242770440586	-1.481548468498377	-1.145777244296151	-1.4244662680059605	-0.871935905649245	1.653069335560914	3.1142156940022883	0.009919218389890518	0.3807460747351987	interaction	0.032042520831693865	-1.169513690570718	1.5341242770440586
LOC112054780	NW_019863409.1;NW_019863409.1;NW_019863409.1;NW_019863409.1	83620;84489;85070;92243	83823;84650;86446;92448	-;-;-;-	1949	rna-XM_024094677.1	-0.14824253859034497	-1.05091287245482	-0.11019526846059834	-0.01920104750193446	-1.0072509440123008	-0.8494289192439607	5.693770455495538	3.1140249910962434	0.009922764452956	0.3807460747351987	interaction	0.03205006968384094	-0.5308719317106598	1.05091287245482
LOC112056019	NW_019863685.1;NW_019863685.1	64725;77018	64949;78696	-;-	1904	rna-XM_024096340.1	-0.36634493129651885	-0.03368850185686061	1.0362878607547843	-0.0814959069033791	-0.6266112292056661	-0.13029609128000677	2.160459329100318	3.109375782827233	0.010009610371710238	0.38217844620380226	interaction	0.032264293875017974	-0.03369146663127453	1.6628990899604505
LOC112056949	NW_019864132.1;NW_019864132.1;NW_019864132.1;NW_019864132.1	33289;35044;36087;38298	33497;35172;36262;38495	-;-;-;-	712	rna-XM_024097435.1	-0.5927077563040118	-1.3621465314723913	-0.9343087936983285	-0.8015779870373237	-1.117176190141	-1.7146255924125988	3.6008723728321703	3.1065137990621468	0.010063450895498517	0.38217844620380226	interaction	0.03240181802541159	-1.0870904751776092	1.7146255924125988
LOC112046347	NW_019862855.1;NW_019862855.1;NW_019862855.1;NW_019862855.1;NW_019862855.1;NW_019862855.1;NW_019862855.1;NW_019862855.1;NW_019862855.1;NW_019862855.1;NW_019862855.1;NW_019862855.1;NW_019862855.1;NW_019862855.1;NW_019862855.1;NW_019862855.1;NW_019862855.1;NW_019862855.1;NW_019862855.1;NW_019862855.1;NW_019862855.1	276857;277096;277096;277644;277644;277644;278388;278388;278388;279286;279286;279286;281023;281023;281023;282554;282554;282554;284006;284006;284006	276877;277524;277520;277723;277723;277723;278451;278451;278451;279388;279388;279388;281262;281262;281262;282711;282711;282711;285125;285125;285125	+;+;+;+;+;+;+;+;+;+;+;+;+;+;+;+;+;+;+;+;+	2215	rna-XM_024082972.1;rna-XM_024082970.1;rna-XM_024082971.1;rna-XM_024082970.1;rna-XM_024082971.1;rna-XM_024082972.1;rna-XM_024082971.1;rna-XM_024082970.1;rna-XM_024082972.1;rna-XM_024082971.1;rna-XM_024082970.1;rna-XM_024082972.1;rna-XM_024082971.1;rna-XM_024082970.1;rna-XM_024082972.1;rna-XM_024082971.1;rna-XM_024082970.1;rna-XM_024082972.1;rna-XM_024082971.1;rna-XM_024082972.1;rna-XM_024082970.1	0.348396841050624	0.8139658912165095	0.9457027391325075	1.295920008972679	0.0743271298734604	0.9999544501144153	2.5978400545075795	3.105606550118876	0.0100805790245013	0.38217844620380226	interaction	0.032436015637048114	0.746377843393366	1.295920008972679
LOC112050295	NW_019863016.1;NW_019863016.1;NW_019863016.1;NW_019863016.1;NW_019863016.1;NW_019863016.1;NW_019863016.1	418300;419127;419552;421169;421832;422861;423922	418446;419231;420051;421382;421961;423071;425290	-;-;-;-;-;-;-	2676	rna-XM_024088528.1	0.739339814215099	0.6690999003041236	-0.49249161646990053	-0.024751756973837566	-0.9607443967410839	-0.9601927865974941	4.404496436774594	3.1025634499713055	0.010166801649671816	0.3833198509963304	interaction	0.032675042770043836	-0.1716234737105156	1.700084210956183
LOC112046282	NW_019862853.1;NW_019862853.1;NW_019862853.1;NW_019862853.1;NW_019862853.1;NW_019862853.1;NW_019862853.1;NW_019862853.1;NW_019862853.1	23388;25211;26298;27226;27834;28572;29681;30388;31593	23542;25765;26514;27435;27949;28734;29883;30540;31983	+;+;+;+;+;+;+;+;+	2163	rna-XM_024082882.1	-0.06460784036152581	1.0229216354278812	0.1078910892876845	0.2305479291524077	0.14858278419278162	0.11683724994217494	4.1158529065159986	3.0997816404291068	0.010191248665623329	0.3833198509963304	interaction	0.032741702531193496	0.2603621412735674	1.087529475789407
LOC112058486	NW_019862777.1;NW_019862777.1;NW_019862777.1	970715;978068;986105	970981;978194;986255	+;+;+	545	rna-XM_024099353.1	1.1077432369855886	0.7417428313205114	0.2910035598278943	0.3344890389693799	1.5226785835224388	0.9735320586380382	8.153548151775544	3.093416874646698	0.010313571632762782	0.38514072563347657	interaction	0.03307455730506685	0.8285315515439752	1.5226785835224388
LOC112050559	NW_019863029.1;NW_019863029.1;NW_019863029.1;NW_019863029.1;NW_019863029.1;NW_019863029.1	128960;129432;130591;132011;132770;133486	129150;129713;130731;132299;132959;134430	+;+;+;+;+;+	2038	rna-XM_024088849.1	0.39543282274628055	-0.02573922305767041	0.2697289856044711	-0.010751711597602747	-0.1849098137366377	-0.07745820598452062	4.80203734797273	3.0871435296095	0.010435581127004885	0.38514072563347657	interaction	0.03344559586109607	0.0610504756623867	0.5803426364829183
LOC112055170	NW_019862762.1;NW_019862762.1;NW_019862762.1;NW_019862762.1;NW_019862762.1	77535;78131;79016;80752;81210	77766;78368;79299;81028;81435	-;-;-;-;-	1257	rna-XM_024095182.1	0.14829639032669287	0.21945880698098266	-0.7882968250304	-0.04114023943018551	-1.0132624562999255	-0.9389063157665261	2.8729196085329973	3.0806826850532216	0.010562753210772062	0.38514072563347657	interaction	0.03381229152796057	-0.40230843986989356	1.2327212632809081
LOC112055913	NW_019863655.1;NW_019863655.1;NW_019863655.1	51048;54546;72926	51065;55579;73534	+;+;+	1661	gene-LOC112055913	1.1250851450795147	-0.6110290239021876	0.018360394007019564	0.7785991640700265	0.08738477076983638	0.3616332165138096	1.57025550518348	3.0804952483476895	0.0105664657690048	0.38514072563347657	interaction	0.03381600763190923	0.2933389444230032	1.7361141689817023
LOC112048140	NW_019862918.1;NW_019862918.1;NW_019862918.1;NW_019862918.1;NW_019862918.1;NW_019862918.1;NW_019862918.1;NW_019862918.1;NW_019862918.1;NW_019862918.1;NW_019862918.1;NW_019862918.1;NW_019862918.1;NW_019862918.1;NW_019862918.1;NW_019862918.1;NW_019862918.1;NW_019862918.1;NW_019862918.1	71334;71334;71527;72201;72201;73740;73740;74342;74342;75182;75182;75664;75664;76484;76484;77391;77391;78437;78437	71445;71727;71727;72376;72376;73931;73931;74478;74478;75436;75436;75795;75795;76585;76585;77563;77563;79647;79647	+;+;+;+;+;+;+;+;+;+;+;+;+;+;+;+;+;+;+	2772	rna-XM_024085542.1;rna-XM_024085541.1;rna-XM_024085542.1;rna-XM_024085542.1;rna-XM_024085541.1;rna-XM_024085542.1;rna-XM_024085541.1;rna-XM_024085542.1;rna-XM_024085541.1;rna-XM_024085542.1;rna-XM_024085541.1;rna-XM_024085542.1;rna-XM_024085541.1;rna-XM_024085542.1;rna-XM_024085541.1;rna-XM_024085542.1;rna-XM_024085541.1;rna-XM_024085542.1;rna-XM_024085541.1	-0.04023867442136984	1.3595398534631633	0.18513867329920305	-0.3740269825850932	0.18281747840735002	-0.35153912120063685	4.200069527804724	3.080972817609845	0.010569319972439458	0.38514072563347657	interaction	0.0338210582964515	0.16028187116043607	1.7335668360482566
LOC112046793	NW_019862753.1;NW_019862753.1;NW_019862753.1;NW_019862753.1	894924;896715;897003;898074	896254;896903;897243;898418	-;-;-;-	2106	rna-XM_024083591.1	-1.6939025603612894	-1.6817039533106832	-3.0581134827706733	-0.6233176019130101	-1.1939425329255688	-1.8649551028001088	2.2869233697980325	3.079316073720488	0.010619199335316458	0.38514072563347657	interaction	0.03393560144472664	-1.6859892056802224	3.0581134827706733
LOC112046460	NW_019862858.1;NW_019862858.1;NW_019862858.1;NW_019862858.1;NW_019862858.1;NW_019862858.1	125947;126795;127616;128601;129066;129470	125986;126943;127745;128804;129177;129659	-;-;-;-;-;-	825	rna-XM_024083078.1	0.13343408717529384	-0.1481155008548734	0.009698806037409167	-0.5881781137466384	-0.10155470985192637	-0.7651483484163866	3.7124938574541213	3.076095028962091	0.010653998453302187	0.38514072563347657	interaction	0.03403740080925945	-0.24331062994285363	0.8985824355916804
LOC112057130	NW_019864359.1;NW_019864359.1;NW_019864359.1;NW_019864359.1;NW_019864359.1;NW_019864359.1;NW_019864359.1;NW_019864359.1;NW_019864359.1;NW_019864359.1;NW_019864359.1;NW_019864359.1;NW_019864359.1	1389;2749;3676;4957;5493;6989;8151;9432;10329;10944;11857;12660;13531	2137;2934;3855;5013;5628;7132;8283;9580;10426;11014;11974;12761;13695	-;-;-;-;-;-;-;-;-;-;-;-;-	2288	rna-XM_024097620.1	-7.51970772499266	-7.465290197824574	-7.348464131750036	-10.160370474043887	-10.801311145395756	-8.445834480170975	1.6038783866384998	3.091661512356176	0.010700783683273514	0.38514072563347657	interaction	0.034155138671142164	-8.623496359029648	10.801311145395756
LOC112043730	NW_019862796.1;NW_019862796.1;NW_019862796.1;NW_019862796.1;NW_019862796.1;NW_019862796.1;NW_019862796.1;NW_019862796.1	686327;686328;686766;686766;693695;693695;709838;709838	686520;686520;686793;686844;693877;693877;710962;710962	+;+;+;+;+;+;+;+	1581	rna-XM_024079266.1;rna-XM_024079267.1;rna-XM_024079267.1;rna-XM_024079266.1;rna-XM_024079266.1;rna-XM_024079267.1;rna-XM_024079266.1;rna-XM_024079267.1	0.001515228210872331	1.798317947089959	1.9097309251411252	-0.01953722396097799	2.166970390678196	1.9400573784819908	0.8803718658447814	3.0734231322481644	0.010709584837559363	0.38514072563347657	interaction	0.034174999532808926	1.299509107606861	2.186507614639174
LOC112046233	NW_019862752.1;NW_019862752.1;NW_019862752.1;NW_019862752.1;NW_019862752.1;NW_019862752.1;NW_019862752.1;NW_019862752.1;NW_019862752.1;NW_019862752.1;NW_019862752.1;NW_019862752.1;NW_019862752.1;NW_019862752.1;NW_019862752.1;NW_019862752.1;NW_019862752.1;NW_019862752.1;NW_019862752.1;NW_019862752.1;NW_019862752.1;NW_019862752.1;NW_019862752.1;NW_019862752.1;NW_019862752.1;NW_019862752.1;NW_019862…	2592707;2592707;2592707;2592707;2595480;2595480;2595480;2595480;2595960;2595960;2595960;2595960;2597363;2597363;2597363;2597363;2598160;2598160;2598160;2598160;2598907;2598907;2598907;2598907;2599983;2599983;2599983;2599983;2600561;2600561;2600561;2600561;2601444;2601444;2601444;2601444;2602057;2602057;2602057;2602057;2603580;2603580;2603580;2603580;2604712;2604712;2604712;2604712;2605371;2605371…	2592818;2592948;2592962;2592962;2595595;2595595;2595595;2595595;2596087;2596087;2596087;2596087;2597476;2597476;2597476;2597476;2598337;2598337;2598337;2598337;2599030;2599030;2599030;2599030;2600178;2600178;2600178;2600178;2600739;2600739;2600739;2600739;2601580;2601580;2601580;2601580;2602297;2602297;2602297;2602297;2603698;2603698;2603698;2603698;2604824;2604824;2604824;2604824;2605476;2605476…	+;+;+;+;+;+;+;+;+;+;+;+;+;+;+;+;+;+;+;+;+;+;+;+;+;+;+;+;+;+;+;+;+;+;+;+;+;+;+;+;+;+;+;+;+;+;+;+;+;+;+;+;+;+;+;+;+;+;+;+;+;+;+;+;+;+;+;+;+;+;+;+;+;+;+;+;+;+;+;+;+;+;+;+;+;+;+;+;+;+;+;+;+;+;+;+;+;+;+;+;+;+;+;+;+;+;+;+;+;+;+;+;+;+;+;+;+;+;+;+;+;+;+;+;+;+;+;+;+;+;+;+;+	5376	rna-XM_024082823.1;rna-XM_024082818.1;rna-XM_024082811.1;rna-XM_024082833.1;rna-XM_024082823.1;rna-XM_024082818.1;rna-XM_024082811.1;rna-XM_024082833.1;rna-XM_024082823.1;rna-XM_024082818.1;rna-XM_024082811.1;rna-XM_024082833.1;rna-XM_024082823.1;rna-XM_024082818.1;rna-XM_024082811.1;rna-XM_024082833.1;rna-XM_024082823.1;rna-XM_024082818.1;rna-XM_024082811.1;rna-XM_024082833.1;rna-XM_024082823.1;…	-1.1331087597942655	0.9887698895912944	-0.2624550012644733	-1.9734861748581494	-0.8005276223835527	-0.9004713391198467	4.47468884534596	3.072911608564871	0.010747347659953086	0.38514072563347657	interaction	0.03428312067963131	-0.6802131679714989	2.962256064449444
LOC112044633	NW_019862814.1;NW_019862814.1;NW_019862814.1;NW_019862814.1;NW_019862814.1;NW_019862814.1;NW_019862814.1;NW_019862814.1;NW_019862814.1;NW_019862814.1;NW_019862814.1;NW_019862814.1;NW_019862814.1;NW_019862814.1;NW_019862814.1;NW_019862814.1;NW_019862814.1;NW_019862814.1;NW_019862814.1;NW_019862814.1;NW_019862814.1;NW_019862814.1;NW_019862814.1;NW_019862814.1;NW_019862814.1;NW_019862814.1;NW_019862…	518628;518628;520547;520547;521681;521681;523227;523227;525382;525382;526669;526669;527171;527171;528116;528116;537602;537602;554847;554847;555615;555615;556711;556711;557441;557441;558340;558340;586157;586157;625654;625654;626617;626645;646063;646187;646187	519633;519633;520725;520725;521858;521858;523422;523422;525539;525539;526828;526828;527328;527328;528275;528275;537738;537738;554991;554991;555763;555763;556896;556896;557554;557554;558548;558548;586280;586280;625898;625898;626825;626825;646082;646344;646344	-;-;-;-;-;-;-;-;-;-;-;-;-;-;-;-;-;-;-;-;-;-;-;-;-;-;-;-;-;-;-;-;-;-;-;-;-	3891	rna-XM_024080531.1;rna-XM_024080530.1;rna-XM_024080531.1;rna-XM_024080530.1;rna-XM_024080531.1;rna-XM_024080530.1;rna-XM_024080531.1;rna-XM_024080530.1;rna-XM_024080531.1;rna-XM_024080530.1;rna-XM_024080531.1;rna-XM_024080530.1;rna-XM_024080531.1;rna-XM_024080530.1;rna-XM_024080531.1;rna-XM_024080530.1;rna-XM_024080531.1;rna-XM_024080530.1;rna-XM_024080531.1;rna-XM_024080530.1;rna-XM_024080531.1;…	-0.19102863756535746	0.2370589947474364	0.3754895729193408	0.5982546904601291	-0.11853213429562705	0.8224853857305223	2.029096784582016	3.068696546063848	0.010802819899504977	0.38514072563347657	interaction	0.03442123344128865	0.28728797866607403	1.0135140232958797
LOC112054101	NW_019863319.1;NW_019863319.1	100246;102026	101137;102444	+;+	1311	rna-XM_024093758.1	0.21575875338798844	0.9650815325278091	-0.22848696914265235	-0.885500421903378	-1.4548730904328249	-1.118300714325068	3.7541950841168945	3.069991986521019	0.010806281393877496	0.38514072563347657	interaction	0.03442553946450998	-0.41772015164802095	2.419954622960634
LOC112046784	NW_019862871.1;NW_019862871.1;NW_019862871.1;NW_019862871.1;NW_019862871.1;NW_019862871.1;NW_019862871.1;NW_019862871.1;NW_019862871.1;NW_019862871.1;NW_019862871.1;NW_019862871.1;NW_019862871.1;NW_019862871.1;NW_019862871.1;NW_019862871.1;NW_019862871.1;NW_019862871.1;NW_019862871.1;NW_019862871.1;NW_019862871.1;NW_019862871.1	12394;12394;16449;16449;19283;19283;21091;21091;21969;21969;22503;22503;23461;23461;25181;25181;30152;35147;51044;51044;61519;61519	15298;15298;16590;16590;19384;19384;21229;21229;22094;22094;22640;22640;23615;23615;25293;25293;30363;35373;51189;51189;61837;61837	-;-;-;-;-;-;-;-;-;-;-;-;-;-;-;-;-;-;-;-;-;-	4724	rna-XM_024083578.1;rna-XM_024083577.1;rna-XM_024083578.1;rna-XM_024083577.1;rna-XM_024083578.1;rna-XM_024083577.1;rna-XM_024083578.1;rna-XM_024083577.1;rna-XM_024083578.1;rna-XM_024083577.1;rna-XM_024083578.1;rna-XM_024083577.1;rna-XM_024083578.1;rna-XM_024083577.1;rna-XM_024083578.1;rna-XM_024083577.1;rna-XM_024083578.1;rna-XM_024083577.1;rna-XM_024083578.1;rna-XM_024083577.1;rna-XM_024083578.1;…	-0.655891993688031	-0.2051641719491139	0.07409234305711561	0.9631829948942906	-0.26836068170857924	-0.012098671996634365	2.887571651829709	3.0598706284703177	0.010983087657196371	0.3899815751711965	interaction	0.03490122384539834	-0.01737336356515871	1.6190749885823217
LOC112056494	NW_019863849.1;NW_019863849.1;NW_019863849.1;NW_019863849.1;NW_019863849.1;NW_019863849.1;NW_019863849.1;NW_019863849.1;NW_019863849.1;NW_019863849.1;NW_019863849.1	18020;18614;19828;20459;20774;21090;21468;22092;22830;24197;24430	18214;18804;19978;20616;20905;21193;21581;22269;22949;24355;24538	-;-;-;-;-;-;-;-;-;-;-	1611	rna-XM_024096932.1	0.03633652073202782	0.021582807391228923	-0.5697090345903741	-0.3225341655079688	-0.9641770420571338	-0.6904845330667586	4.138815464411085	3.0578647834848347	0.01102447612977867	0.3899959659887503	interaction	0.03499445985865672	-0.4148309078498298	1.0005135627891617
LOC112043778	NW_019862750.1;NW_019862750.1;NW_019862750.1;NW_019862750.1;NW_019862750.1	1376323;1376596;1376789;1379335;1380904	1376528;1376713;1376982;1379938;1383019	+;+;+;+;+	3238	rna-XM_024079356.1	0.0645493373757173	0.64096225823343	-0.6140974006840242	0.08704840615574322	-0.5018001360599871	-0.7477485678688127	3.0100538994737325	3.0505579651071253	0.011176573155553718	0.3904816466334776	interaction	0.03538707893589279	-0.17851435047465558	1.3887108261022427
LOC112050124	NW_019863006.1;NW_019863006.1;NW_019863006.1;NW_019863006.1;NW_019863006.1;NW_019863006.1;NW_019863006.1;NW_019863006.1;NW_019863006.1;NW_019863006.1;NW_019863006.1;NW_019863006.1;NW_019863006.1	255655;255655;259205;259205;260227;260227;261077;261826;261826;262350;262350;263676;263676	255808;255808;259380;259380;260336;260336;261268;262048;262048;262801;262801;263885;263883	-;-;-;-;-;-;-;-;-;-;-;-;-	1517	rna-XM_024088284.1;rna-XM_024088283.1;rna-XM_024088284.1;rna-XM_024088283.1;rna-XM_024088284.1;rna-XM_024088283.1;rna-XM_024088283.1;rna-XM_024088284.1;rna-XM_024088283.1;rna-XM_024088284.1;rna-XM_024088283.1;rna-XM_024088284.1;rna-XM_024088283.1	-0.051555481814349366	-0.12182483877085455	-0.8170252383591193	0.5019966650097508	0.3883144086681969	-0.7513697878196121	1.5448851834036343	3.0488530681466486	0.011212363947871397	0.3904816466334776	interaction	0.03546344945564814	-0.14191071218099793	1.3190219033688702
LOC112055824	NW_019863625.1;NW_019863625.1;NW_019863625.1;NW_019863625.1;NW_019863625.1;NW_019863625.1;NW_019863625.1;NW_019863625.1;NW_019863625.1;NW_019863625.1;NW_019863625.1;NW_019863625.1;NW_019863625.1;NW_019863625.1;NW_019863625.1;NW_019863625.1;NW_019863625.1;NW_019863625.1;NW_019863625.1;NW_019863625.1;NW_019863625.1;NW_019863625.1;NW_019863625.1;NW_019863625.1;NW_019863625.1;NW_019863625.1;NW_019863…	4816;4816;4816;6107;6107;6107;22143;22143;22143;22507;22507;22507;22674;22677;24467;24467;24467;25173;25173;25173;25419;25419;25419;26027;26027;26027;26862;26862;26862;27361;27361;27361;27696;27696;27696;28039;28039;28039;28323;28323;28323;28524;28524;28524;29491;29491;29491;31012;31012;31012;31780;31780;31780;33358;33358;33358;96003;96003;96003;97020;97020;97020;99838;99838;99838;101077;101077;1…	4919;4919;4919;6238;6238;6238;22225;22225;22225;22597;22597;22597;22754;22754;24634;24634;24634;25304;25304;25304;25550;25550;25550;26170;26170;26170;27059;27059;27059;27622;27622;27622;27943;27943;27943;28234;28234;28234;28445;28445;28445;28650;28650;28650;29698;29698;29698;31181;31181;31181;31917;31917;31917;33536;33536;33536;96090;96090;96090;97184;97184;97184;100014;100014;100014;101195;10119…	+;+;+;+;+;+;+;+;+;+;+;+;+;+;+;+;+;+;+;+;+;+;+;+;+;+;+;+;+;+;+;+;+;+;+;+;+;+;+;+;+;+;+;+;+;+;+;+;+;+;+;+;+;+;+;+;+;+;+;+;+;+;+;+;+;+;+;+;+;+;+;+;+	3759	rna-XM_024096072.1;rna-XM_024096071.1;rna-XM_024096070.1;rna-XM_024096072.1;rna-XM_024096071.1;rna-XM_024096070.1;rna-XM_024096072.1;rna-XM_024096071.1;rna-XM_024096070.1;rna-XM_024096072.1;rna-XM_024096071.1;rna-XM_024096070.1;rna-XM_024096071.1;rna-XM_024096070.1;rna-XM_024096072.1;rna-XM_024096071.1;rna-XM_024096070.1;rna-XM_024096072.1;rna-XM_024096071.1;rna-XM_024096070.1;rna-XM_024096072.1;…	0.3285504412581556	-0.2041902453347384	-0.22506791467010767	0.6829595154857844	-0.34826737626059906	-0.31421247215871306	3.929676376456742	3.04563985097305	0.011280131868321457	0.3904816466334776	interaction	0.03564801420887805	-0.013371341946703039	1.0312268917463834
LOC112042931	NW_019862782.1;NW_019862782.1	1128279;1130046	1129588;1130237	-;-	1502	rna-XM_024078143.1	0.0528366811178941	-0.7037416849051078	-0.3964744217552389	1.3423978199183833	-1.0297073183648575	-0.5948829057679699	3.6384905316257	3.0458710406680587	0.011305757024375753	0.3904816466334776	interaction	0.03571556608435093	-0.2215953049594828	2.3721051382832408
LOC112055814	NW_019863623.1;NW_019863623.1;NW_019863623.1;NW_019863623.1;NW_019863623.1;NW_019863623.1;NW_019863623.1;NW_019863623.1;NW_019863623.1;NW_019863623.1;NW_019863623.1;NW_019863623.1;NW_019863623.1;NW_019863623.1;NW_019863623.1;NW_019863623.1;NW_019863623.1	77511;77511;79090;79090;80515;80515;81531;81531;82723;82723;83025;83025;86876;86876;89469;89469;89962	78372;78372;79291;79291;80801;80801;82648;82648;82834;82834;83209;83209;87107;87107;89854;89929;90058	-;-;-;-;-;-;-;-;-;-;-;-;-;-;-;-;-	3556	rna-XM_024096024.1;rna-XM_024096025.1;rna-XM_024096024.1;rna-XM_024096025.1;rna-XM_024096024.1;rna-XM_024096025.1;rna-XM_024096024.1;rna-XM_024096025.1;rna-XM_024096024.1;rna-XM_024096025.1;rna-XM_024096024.1;rna-XM_024096025.1;rna-XM_024096024.1;rna-XM_024096025.1;rna-XM_024096024.1;rna-XM_024096025.1;rna-XM_024096024.1	0.2964118277569211	0.7621545927732092	0.8076622452287656	0.649525039780156	0.8628626080973487	1.0584197890599472	9.80188329401573	3.043105572855657	0.011333870609414856	0.3904816466334776	interaction	0.035796501489816585	0.7395060171160579	1.0584197890599472
LOC112043771	NW_019862797.1;NW_019862797.1	585416;588878	587031;589045	-;-	1784	rna-XM_024079333.1	0.4620167575696387	0.14406088543185017	0.7745226776008968	0.3627519283484878	0.5343797535817216	-0.5909646802905502	2.479682421763717	3.041074030897995	0.011377134458515084	0.3904816466334776	interaction	0.0359203036120241	0.2811278870403408	1.365487357891447
LOC112043266	NW_019862788.1;NW_019862788.1;NW_019862788.1;NW_019862788.1;NW_019862788.1;NW_019862788.1;NW_019862788.1	302381;303638;304590;305306;305793;306450;306656	303130;303833;304819;305492;306014;306579;307008	-;-;-;-;-;-;-	2068	rna-XM_024078585.1	1.4603004825686454	0.38811315075309977	1.3411334768011953	0.23554262109230031	0.7638832367747947	0.719311531442619	0.9010635695172999	3.040083166284196	0.011398296076122662	0.3904816466334776	interaction	0.0359699770803228	0.8180474165721091	1.4603004825686454
LOC112051208	NW_019863068.1;NW_019863068.1;NW_019863068.1;NW_019863068.1;NW_019863068.1;NW_019863068.1;NW_019863068.1;NW_019863068.1;NW_019863068.1;NW_019863068.1;NW_019863068.1;NW_019863068.1;NW_019863068.1;NW_019863068.1;NW_019863068.1;NW_019863068.1	216915;217184;217319;217901;218366;219260;220113;220723;220748;222849;223994;224878;225755;227039;229682;230562	217032;217223;217439;218003;218485;219319;220228;220745;220805;223001;224070;224966;225896;227150;229804;231722	+;+;+;+;+;+;+;+;+;+;+;+;+;+;+;+	2616	rna-XM_024089747.1	-0.13088433699027957	-0.5124864839885952	-0.5957499228528097	-0.05859563456408429	-0.5457974871639538	-0.3352009480885061	4.1525969001147045	3.0352657555949554	0.011501744444512569	0.3904816466334776	interaction	0.03624464825844794	-0.3631191356080381	0.5957499228528097
LOC112053282	NW_019863224.1;NW_019863224.1;NW_019863224.1;NW_019863224.1;NW_019863224.1;NW_019863224.1;NW_019863224.1	92906;94216;95428;107261;110534;115087;121639	93524;94305;95599;107473;110671;115277;122196	-;-;-;-;-;-;-	1981	rna-XM_024092666.1	-0.5918885231423023	-1.1387718998246936	-0.8879706693171191	-1.791221140660461	-0.7223179231219101	-1.3944972631044867	3.935243149424881	3.0335536016903655	0.011538737499530221	0.3904816466334776	interaction	0.03633804258072198	-1.0877779031951622	1.791221140660461
LOC112056105	NW_019862763.1;NW_019862763.1	225542;244509	227365;244806	-;-	2122	rna-XM_024096454.1	0.6673520370437064	0.884487089727607	0.3708824298859595	0.5521340135718077	-0.353164876093444	0.19496917788205806	5.393528348986774	3.0312359652684866	0.011589002978547898	0.3904816466334776	interaction	0.0364546076366499	0.38610997866961577	1.237651965821051
LOC112051413	NW_019863081.1;NW_019863081.1	8396;9343	8903;10765	-;-	1931	rna-XM_024090042.1	1.0915498833834787	0.6418838734725801	0.6313022895057404	0.6736924808549289	0.529999288881759	0.2534545098953385	2.2601995074155465	3.0301606780955868	0.011612398641643724	0.3904816466334776	interaction	0.036510869038762384	0.6369803876656376	1.0915498833834787
LOC112051897	NW_019863110.1;NW_019863110.1;NW_019863110.1;NW_019863110.1;NW_019863110.1	300648;301197;301968;302724;304040	300854;301323;302158;302875;305698	+;+;+;+;+	2336	rna-XM_024090732.1	-0.7630636259292735	-0.04808463933615477	0.15363961492509684	-1.6481341675092174	0.24530138902073137	0.0011256873346543173	9.855782205994956	3.0314421737800177	0.011615551007130335	0.3904816466334776	interaction	0.036516448753883234	-0.34320262358236053	1.8934355565299488
LOC112056984	NW_019864181.1;NW_019864181.1;NW_019864181.1;NW_019864181.1;NW_019864181.1;NW_019864181.1	9447;12527;14129;16814;19867;21031	9594;12615;14232;16917;19954;21163	+;+;+;+;+;+	666	rna-XM_024097470.1	1.6184939159352614	0.8509000301358299	0.5988471042571736	0.760551287990774	2.6433801636010337	-5.252236012916893	3.075985873437685	3.045442623920829	0.011656963566174502	0.3904816466334776	interaction	0.03661045262451321	0.20332274816719656	7.895616176517927
LOC112058534	NW_019862778.1;NW_019862778.1;NW_019862778.1;NW_019862778.1;NW_019862778.1;NW_019862778.1;NW_019862778.1;NW_019862778.1;NW_019862778.1;NW_019862778.1;NW_019862778.1;NW_019862778.1	866400;867537;868643;868810;870514;871767;872730;875051;881800;884489;893516;895145	866541;867842;868715;868898;870751;871936;872944;875222;881954;884653;893705;895257	+;+;+;+;+;+;+;+;+;+;+;+	2028	rna-XM_024099423.1	-0.29384423734824355	0.4609832667145147	-0.6617768761665629	1.2568914837523453	-0.49563571482499025	-0.5033381529998682	6.73646857077784	3.0273818634256533	0.011704253893968949	0.3904816466334776	interaction	0.036738660523406796	-0.03945337181213415	1.9186683599189083
LOC112049784	NW_019862990.1;NW_019862990.1;NW_019862990.1;NW_019862990.1;NW_019862990.1;NW_019862990.1;NW_019862990.1;NW_019862990.1	22086;22088;27522;27525;29569;29569;29572;29572	22224;22224;27637;27637;31565;31565;31565;31565	+;+;+;+;+;+;+;+	2252	rna-XM_024087811.1;rna-XM_024087810.1;rna-XM_024087813.1;rna-XM_024087812.1;rna-XM_024087812.1;rna-XM_024087811.1;rna-XM_024087810.1;rna-XM_024087813.1	0.06434634904640768	1.0476559332193427	0.4476500102703713	1.1589271501760336	1.6607556453125893	0.8265457860854514	5.274789593511159	3.0232311860779006	0.011794003172968281	0.3904816466334776	interaction	0.03697908023723015	0.8676468123516994	1.6607556453125893
LOC112051959	NW_019863115.1;NW_019863115.1;NW_019863115.1;NW_019863115.1;NW_019863115.1;NW_019863115.1;NW_019863115.1;NW_019863115.1;NW_019863115.1;NW_019863115.1;NW_019863115.1;NW_019863115.1	286943;287202;288446;288446;289758;289758;290485;290485;291307;291307;292369;292369	287133;287314;288719;288719;289948;289948;290667;290667;291483;291483;293664;293664	+;+;+;+;+;+;+;+;+;+;+;+	2425	rna-XM_024090817.1;rna-XM_024090818.1;rna-XM_024090818.1;rna-XM_024090817.1;rna-XM_024090818.1;rna-XM_024090817.1;rna-XM_024090818.1;rna-XM_024090817.1;rna-XM_024090817.1;rna-XM_024090818.1;rna-XM_024090817.1;rna-XM_024090818.1	-0.10497215196598941	0.08809439461318039	-0.8566850800864114	-0.5030134982146609	-0.9124537314675295	-0.6475911633350758	2.402563649041046	3.0212298725222406	0.011808551974389393	0.3904816466334776	interaction	0.03700906587219946	-0.4894368717427478	1.0005481260807099
LOC112053661	NW_019863269.1;NW_019863269.1;NW_019863269.1;NW_019863269.1;NW_019863269.1;NW_019863269.1;NW_019863269.1;NW_019863269.1;NW_019863269.1;NW_019863269.1;NW_019863269.1;NW_019863269.1	197314;198631;199044;199908;200825;201707;202397;204510;205954;208344;209940;221351	197770;198755;199180;200044;201014;201936;202636;204650;206142;208490;209999;221527	-;-;-;-;-;-;-;-;-;-;-;-	2230	rna-XM_024093140.1	0.13139661251616208	0.527603936304657	-0.2389421058279304	-0.7730728809226768	0.07552695688038628	0.35645600199740063	3.5271902743415064	3.0206983629083206	0.011820330143753374	0.3904816466334776	interaction	0.03702846595676435	0.013161420157999794	1.3006768172273337
LOC112057368	NW_019865089.1;NW_019865089.1	1440;3815	1731;4071	-;-	549	rna-XM_024097857.1	2.425076515343033	3.3840400399915693	1.136578280810034	3.5245930392022355	-0.9962292807382094	2.143981008360764	2.069643149082227	3.021532205640887	0.011833243997793164	0.3904816466334776	interaction	0.03706015977330826	1.9363399338282377	4.520822319940445
LOC112047107	NW_019862753.1;NW_019862753.1	1583654;1587478	1583737;1587803	+;+	410	rna-XR_002886929.1	1.141170427756309	-0.10364893826547314	-0.23901078652325758	1.9051330773837378	0.7282527470092549	0.5776767692263457	4.418017784440054	3.0188155658869484	0.011893632423368746	0.3904816466334776	interaction	0.03724048758197149	0.6682622160978194	2.1441438639069954
LOC112049219	NW_019862964.1;NW_019862964.1;NW_019862964.1;NW_019862964.1;NW_019862964.1;NW_019862964.1;NW_019862964.1;NW_019862964.1;NW_019862964.1;NW_019862964.1;NW_019862964.1;NW_019862964.1;NW_019862964.1;NW_019862964.1;NW_019862964.1;NW_019862964.1;NW_019862964.1;NW_019862964.1;NW_019862964.1;NW_019862964.1;NW_019862964.1;NW_019862964.1;NW_019862964.1;NW_019862964.1;NW_019862964.1;NW_019862964.1;NW_019862…	409715;410108;410108;410108;411393;411393;411393;411393;412028;412387;412566;412566;413020;413020;413020;413020;413868;413868;413868;413868;415723;415723;415723;415723;416699;416699;416699;416699;418019;418019;418019;418019;419158;419158;419158;419158;419771;419771;419771;419771;420901;420901;420901;421897;421897;421897;421897;422067;422067;422067;422067	410264;410264;410264;410264;411550;411550;411550;411550;412178;412537;412716;412716;413257;413257;413257;413257;414184;414184;414184;414184;415863;415863;415863;415863;416875;416875;416875;416875;418269;418269;418269;418269;419355;419355;419355;419355;419951;419951;419951;419951;421052;421052;421052;421974;421974;421974;421974;422205;422205;422087;422205	-;-;-;-;-;-;-;-;-;-;-;-;-;-;-;-;-;-;-;-;-;-;-;-;-;-;-;-;-;-;-;-;-;-;-;-;-;-;-;-;-;-;-;-;-;-;-;-;-;-;-	3033	rna-XM_024087018.1;rna-XM_024087020.1;rna-XM_024087019.1;rna-XM_024087021.1;rna-XM_024087020.1;rna-XM_024087019.1;rna-XM_024087021.1;rna-XM_024087018.1;rna-XM_024087019.1;rna-XM_024087020.1;rna-XM_024087021.1;rna-XM_024087018.1;rna-XM_024087020.1;rna-XM_024087019.1;rna-XM_024087021.1;rna-XM_024087018.1;rna-XM_024087020.1;rna-XM_024087019.1;rna-XM_024087021.1;rna-XM_024087018.1;rna-XM_024087020.1;…	-0.47376507676690677	-0.31135123875577553	0.5195862447771279	-0.9711018924088864	-1.005951577941981	-0.579538486597986	3.211457463351305	3.0171204208204037	0.011899924077733135	0.3904816466334776	interaction	0.03725578640211632	-0.4703536712824013	1.5255378227191088
LOC112048606	NW_019862936.1;NW_019862936.1;NW_019862936.1;NW_019862936.1;NW_019862936.1;NW_019862936.1;NW_019862936.1;NW_019862936.1;NW_019862936.1;NW_019862936.1	195188;196925;197805;198652;200517;201381;202629;203351;204938;205874	195961;197044;197933;198809;200789;201481;202754;203468;205079;206442	+;+;+;+;+;+;+;+;+;+	2510	rna-XM_024086213.1	1.3162097766996304	0.8015573659058235	0.9231230617486152	0.5317588895459523	-0.14526825503394492	0.05650565331613219	0.3056541703978673	3.0128176370645576	0.01199635506474029	0.39229317799336283	interaction	0.037508952576494205	0.5806477486970347	1.4614780317335754
LOC112054444	NW_019863357.1;NW_019863357.1;NW_019863357.1;NW_019863357.1;NW_019863357.1;NW_019863357.1;NW_019863357.1	2753;4023;4756;5895;6589;7422;8329	2884;4282;4923;6065;6701;7750;8585	-;-;-;-;-;-;-	1430	rna-XM_024094237.1	0.02829346451853049	1.1957350143656205	0.11769148923462683	-0.07090632993614698	-0.4853831531374145	-0.116578360400733	2.278416957784322	3.0038112139095468	0.012200745760165315	0.39498569443466125	interaction	0.03805822835979542	0.11147535410741388	1.6811181675030349
LOC112051201	NW_019863068.1;NW_019863068.1;NW_019863068.1;NW_019863068.1;NW_019863068.1;NW_019863068.1;NW_019863068.1;NW_019863068.1	181032;181772;182626;183799;184298;184981;185516;187105	181408;181895;182747;183969;184400;185056;185692;187269	-;-;-;-;-;-;-;-	1315	rna-XM_024089738.1	1.0551041760176654	1.3553581468330067	-0.406196374082398	0.3209227141214067	-0.5900633561504461	-0.35713851378087813	3.2482656763835664	3.0043692960232025	0.012219992271264848	0.39498569443466125	interaction	0.03810481119410292	0.2296644654930594	1.9454215029834527
LOC112046057	NW_019862846.1;NW_019862846.1;NW_019862846.1	521708;523123;524111	521983;523352;524805	+;+;+	1201	rna-XM_024082524.1	0.5312339649734418	0.14121848765285389	0.22482253006051345	-0.1831244847810202	0.013030104699798368	0.007500156882811804	4.194086967589682	3.000804537769072	0.012269753614185717	0.39498569443466125	interaction	0.038232990776392244	0.12244679324806651	0.7143584497544619
LOC112055605	NW_019863560.1;NW_019863560.1;NW_019863560.1;NW_019863560.1;NW_019863560.1;NW_019863560.1	66981;68724;70275;78236;79375;83343	68269;68843;70407;78466;79794;83509	-;-;-;-;-;-	2360	rna-XM_024095785.1	0.9521660682988609	-0.38644802109652426	0.12662447984010622	-0.6192955771886224	0.8084674152445105	1.3983978475604	1.69052585125546	3.000089164714811	0.01228623009170447	0.39498569443466125	interaction	0.0382708342438156	0.37998536877645517	2.017693424749022
LOC112058083	NW_019862748.1;NW_019862748.1;NW_019862748.1;NW_019862748.1;NW_019862748.1;NW_019862748.1;NW_019862748.1	579745;580525;581823;583464;584908;586569;587900	580097;580757;582000;583656;585031;586690;588404	+;+;+;+;+;+;+	1708	rna-XM_024098799.1	0.002867878051819823	0.6752152316072639	0.849355580409871	0.7390736583985111	0.2925570218643506	0.5248781301866827	3.4790507470266014	2.995127730055048	0.01240111407800053	0.39571179075375396	interaction	0.03857881791518827	0.5139912500864166	0.849355580409871
LOC112058367	NW_019862775.1;NW_019862775.1;NW_019862775.1;NW_019862775.1;NW_019862775.1;NW_019862775.1;NW_019862775.1;NW_019862775.1;NW_019862775.1;NW_019862775.1;NW_019862775.1;NW_019862775.1;NW_019862775.1;NW_019862775.1;NW_019862775.1;NW_019862775.1;NW_019862775.1;NW_019862775.1;NW_019862775.1;NW_019862775.1;NW_019862775.1;NW_019862775.1;NW_019862775.1;NW_019862775.1;NW_019862775.1;NW_019862775.1;NW_019862…	1168773;1261339;1273905;1273906;1320729;1320729;1320729;1322179;1322179;1322185;1323212;1323212;1323212;1329611;1329611;1329611;1330237;1330237;1330237;1331600;1331600;1331600;1332508;1332508;1332508;1332915;1332915;1332915;1334337;1334337;1334337;1335081;1335081;1335081;1335852;1335852;1335852;1336827;1336827;1336827;1338177;1338177;1338177	1169064;1261376;1274423;1274423;1320920;1320920;1320920;1322305;1322305;1322305;1323408;1323408;1323408;1329721;1329721;1329721;1330437;1330437;1330437;1331763;1331763;1331763;1332661;1332661;1332661;1333045;1333045;1333045;1334496;1334496;1334496;1335419;1335419;1335419;1336127;1336127;1336127;1337003;1337003;1337003;1338472;1338472;1338472	+;+;+;+;+;+;+;+;+;+;+;+;+;+;+;+;+;+;+;+;+;+;+;+;+;+;+;+;+;+;+;+;+;+;+;+;+;+;+;+;+;+;+	3374	rna-XM_024099141.1;rna-XM_024099141.1;rna-XM_024099143.1;rna-XM_024099140.1;rna-XM_024099140.1;rna-XM_024099143.1;rna-XM_024099141.1;rna-XM_024099140.1;rna-XM_024099141.1;rna-XM_024099143.1;rna-XM_024099140.1;rna-XM_024099143.1;rna-XM_024099141.1;rna-XM_024099140.1;rna-XM_024099143.1;rna-XM_024099141.1;rna-XM_024099140.1;rna-XM_024099143.1;rna-XM_024099141.1;rna-XM_024099140.1;rna-XM_024099143.1;…	-0.926468092777459	-0.5166672269318798	0.4066502061561239	0.5649620710638606	-0.33719780363114465	0.5920595819193132	1.6455579450595934	2.9942612233376997	0.012421288595732544	0.39571179075375396	interaction	0.0386215448376879	-0.036110210700197626	1.5185276746967722
LOC112047348	NW_019862889.1;NW_019862889.1;NW_019862889.1;NW_019862889.1;NW_019862889.1;NW_019862889.1;NW_019862889.1;NW_019862889.1;NW_019862889.1;NW_019862889.1	198595;198596;202175;202175;202930;202930;203929;203929;204828;204828	198813;198813;202409;202409;203150;203528;204151;204151;205500;205500	+;+;+;+;+;+;+;+;+;+	1949	rna-XM_024084444.1;rna-XM_024084445.1;rna-XM_024084445.1;rna-XM_024084444.1;rna-XM_024084445.1;rna-XM_024084444.1;rna-XM_024084444.1;rna-XM_024084445.1;rna-XM_024084444.1;rna-XM_024084445.1	-0.623634109522166	0.28784415809342684	0.25791265448129136	0.4843593393584981	0.7144119552136388	0.13106734321903515	4.722788761028266	2.9930208053303518	0.012450226023343313	0.39571179075375396	interaction	0.038690730536840724	0.20866022347395402	1.3380460647358048
LOC112057408	NW_019865286.1;NW_019865286.1;NW_019865286.1;NW_019865286.1;NW_019865286.1;NW_019865286.1;NW_019865286.1	312;1182;1692;2356;2832;3356;4209	442;1293;1874;2476;2954;3472;4300	+;+;+;+;+;+;+	879	rna-XM_024097891.1	-0.8965850809956173	0.040811904854530213	-0.051717301012845565	0.24803668545489693	-0.10426776716120849	0.6385997610121922	1.1754011247892726	2.987484700091391	0.012580202823088665	0.39571179075375396	interaction	0.039026015429068944	-0.020853632974675337	1.5351848420078094
LOC112045784	NW_019862840.1;NW_019862840.1;NW_019862840.1;NW_019862840.1;NW_019862840.1;NW_019862840.1	826765;826765;827665;827665;830728;830728	827015;827015;827770;827773;830830;830827	-;-;-;-;-;-	463	rna-XM_024082109.1;rna-XM_024082108.1;rna-XM_024082109.1;rna-XM_024082108.1;rna-XM_024082108.1;rna-XM_024082109.1	-1.0418416605527485	0.7068363151422742	0.3212342771142294	-0.6010269969406237	0.6595105122750806	-0.44883775795503966	2.2673716634032552	2.9871843743831485	0.012587292652302361	0.39571179075375396	interaction	0.039029736985174784	-0.06735421848613794	1.7486779756950228
LOC112048129	NW_019862917.1;NW_019862917.1;NW_019862917.1;NW_019862917.1;NW_019862917.1;NW_019862917.1;NW_019862917.1;NW_019862917.1;NW_019862917.1;NW_019862917.1;NW_019862917.1;NW_019862917.1;NW_019862917.1	605214;605222;605222;605527;608749;608749;608752;609146;609146;609146;610239;610239;610239	605302;605733;605733;605733;608817;608817;608817;609214;609214;609214;610854;610854;610854	+;+;+;+;+;+;+;+;+;+;+;+;+	1274	rna-XM_024085524.1;rna-XM_024085523.1;rna-XM_024085525.1;rna-XM_024085524.1;rna-XM_024085524.1;rna-XM_024085523.1;rna-XM_024085525.1;rna-XM_024085523.1;rna-XM_024085524.1;rna-XM_024085525.1;rna-XM_024085524.1;rna-XM_024085523.1;rna-XM_024085525.1	-0.754362891222186	1.3840364855396676	0.5854386724040732	0.12325622587218343	-0.5160686524235177	-0.12254486785025479	0.08802943372019002	2.9848415593652824	0.012642737484271511	0.39571179075375396	interaction	0.039174159109260746	0.11662582871999429	2.1383993767618534
LOC112057849	NW_019862767.1;NW_019862767.1;NW_019862767.1;NW_019862767.1;NW_019862767.1;NW_019862767.1;NW_019862767.1;NW_019862767.1;NW_019862767.1;NW_019862767.1;NW_019862767.1;NW_019862767.1;NW_019862767.1;NW_019862767.1;NW_019862767.1;NW_019862767.1;NW_019862767.1;NW_019862767.1	1919658;1923061;1924049;1924539;1926491;1927240;1927874;1928367;1929435;1930198;1930934;1932377;1933477;1933836;1934116;1935422;1936839;1937692	1919853;1923220;1924197;1925511;1926700;1927519;1927975;1928551;1929589;1930380;1931184;1932624;1933551;1934042;1934190;1935668;1936927;1938171	+;+;+;+;+;+;+;+;+;+;+;+;+;+;+;+;+;+	4265	rna-XM_024098411.1	-0.3090979593410767	0.7121460051209029	-0.1036735286246123	-0.004425298609493437	-0.5085899351665679	-0.5441865079385044	3.996465349757609	2.984391000499337	0.012653428404097753	0.39571179075375396	interaction	0.03919353977452506	-0.12630453742655864	1.2563325130594074
LOC112043787	NW_019862797.1;NW_019862797.1;NW_019862797.1;NW_019862797.1;NW_019862797.1;NW_019862797.1	687488;689141;690153;691109;691983;692466	688393;689254;690311;691248;692116;692607	-;-;-;-;-;-	1595	rna-XM_024079362.1	0.6515249222807304	0.778565658393603	0.08098871957012432	0.6520948873504913	-0.041219204944348886	-0.44613233451932277	1.8344092053298942	2.9819911343111296	0.012710525626132799	0.39571179075375396	interaction	0.039347405012923366	0.2793037746885462	1.2246979929129258
LOC112053870	NW_019863290.1;NW_019863290.1;NW_019863290.1	15527;16932;20304	15625;17131;20630	+;+;+	626	rna-XM_024093458.1	-0.9025818242470235	0.132097605670275	0.32761410871038277	1.4852506684834674	-0.7615973250990749	0.9773494290265806	1.6775527557821357	2.9813989671229093	0.012724654053241772	0.39571179075375396	interaction	0.039386541595372325	0.20968877709076791	2.387832492730491
LOC112050742	NW_019863040.1;NW_019863040.1;NW_019863040.1;NW_019863040.1;NW_019863040.1;NW_019863040.1;NW_019863040.1;NW_019863040.1;NW_019863040.1;NW_019863040.1;NW_019863040.1;NW_019863040.1;NW_019863040.1;NW_019863040.1;NW_019863040.1;NW_019863040.1;NW_019863040.1;NW_019863040.1;NW_019863040.1;NW_019863040.1;NW_019863040.1;NW_019863040.1;NW_019863040.1;NW_019863040.1;NW_019863040.1;NW_019863040.1;NW_019863…	381011;381011;381011;381011;384843;384843;384843;384843;385622;385622;385622;385622;386290;386290;386290;386290;386527;386527;386527;386527;387431;387431;387431;387653;387653;387653;387653;388338;388338;388338;388338;391368;391368;391368;391368;392334;392334;392334;392334;393397;393397;393397;393397;395339;395339;395339;395339;396314;396314;396314;396314;397323;397323;397323;399330;399330;399330;…	384245;384245;384245;384245;385090;385090;385090;385090;385830;385830;385830;385830;386455;386455;386455;386455;386715;386715;386715;386715;387562;387562;387562;387782;387782;387782;387782;391291;391291;391291;391291;391438;391438;391438;391438;392540;392540;392540;392540;393557;393557;393557;393557;395510;395510;395510;395510;396457;396457;396457;396457;397364;397364;397352;399576;399576;399576;…	-;-;-;-;-;-;-;-;-;-;-;-;-;-;-;-;-;-;-;-;-;-;-;-;-;-;-;-;-;-;-;-;-;-;-;-;-;-;-;-;-;-;-;-;-;-;-;-;-;-;-;-;-;-;-;-;-;-;-;-;-;-;-;-;-;-	8871	rna-XM_024089086.1;rna-XM_024089083.1;rna-XM_024089084.1;rna-XM_024089085.1;rna-XM_024089086.1;rna-XM_024089083.1;rna-XM_024089084.1;rna-XM_024089085.1;rna-XM_024089086.1;rna-XM_024089083.1;rna-XM_024089084.1;rna-XM_024089085.1;rna-XM_024089086.1;rna-XM_024089083.1;rna-XM_024089084.1;rna-XM_024089085.1;rna-XM_024089086.1;rna-XM_024089083.1;rna-XM_024089084.1;rna-XM_024089085.1;rna-XM_024089083.1;…	-0.14373211626256172	-0.2539898652651217	-0.4236167130847386	0.15882042550084696	-0.7056337316271921	-0.8331378799121706	4.567275697232963	2.9774612877297635	0.012819003769453512	0.3973473611404548	interaction	0.03962305479992599	-0.3668816467751563	0.9919583054130175
LOC112046459	NW_019862858.1;NW_019862858.1;NW_019862858.1;NW_019862858.1;NW_019862858.1;NW_019862858.1	116325;117281;118382;118827;119860;125711	116739;117522;118582;119031;120180;125820	+;+;+;+;+;+	1494	rna-XM_024083077.1	0.04115418036443086	0.0393898369755466	-0.878599869302243	0.40782117231286313	-1.157929269117031	-0.9334963553264367	3.6565757286952887	2.9719892509993153	0.012958355358774432	0.39965403179939274	interaction	0.039983842698989094	-0.413610050682145	1.5657504414298942
LOC112054907	NW_019863430.1;NW_019863430.1;NW_019863430.1;NW_019863430.1	83704;119158;119854;121577	84315;119255;120013;121581	+;+;+;+	875	rna-XM_024094849.1	-0.3251075588425614	-2.1833243252878503	-1.9972070750491073	0.12445123481904523	-2.1832265815595924	-1.487043560081799	2.392360318938253	2.9722804983716538	0.012977416543296802	0.39965403179939274	interaction	0.0400333362988922	-1.3419096443336442	2.3077755601068954
LOC112050800	NW_019863043.1;NW_019863043.1;NW_019863043.1;NW_019863043.1;NW_019863043.1	277470;279302;280332;281039;293305	278059;279463;280506;281242;293507	-;-;-;-;-	1334	rna-XM_024089155.1	1.598973564564134	1.701320881043809	0.6043175775243845	0.013407662175122119	1.3192000926157632	1.3298437541385129	1.7362998608422646	2.9684214016095707	0.013038267356918183	0.4002327489304304	interaction	0.04019765921776392	1.0945105886769544	1.701320881043809
LOC112057890	NW_019862768.1;NW_019862768.1;NW_019862768.1;NW_019862768.1;NW_019862768.1;NW_019862768.1;NW_019862768.1;NW_019862768.1;NW_019862768.1;NW_019862768.1;NW_019862768.1;NW_019862768.1;NW_019862768.1;NW_019862768.1;NW_019862768.1;NW_019862768.1;NW_019862768.1;NW_019862768.1;NW_019862768.1;NW_019862768.1;NW_019862768.1;NW_019862768.1;NW_019862768.1;NW_019862768.1;NW_019862768.1;NW_019862768.1;NW_019862…	1235105;1238811;1238811;1238812;1239723;1239723;1239723;1239723;1240131;1240131;1243330;1243330;1243330;1243330;1244219;1244219;1244219;1244219;1245132;1245132;1245132;1245141;1246300;1246300;1246300;1246300;1247157;1247157;1247157;1247157;1247944;1247944;1247944;1247944;1249469;1249469;1249469;1249469;1250024;1250024;1250024;1250024;1251153;1251153;1251153;1251153;1252232;1252232;1252232;1252232…	1235115;1239124;1239124;1239124;1240536;1239863;1239863;1240536;1240536;1240536;1243484;1243484;1243484;1243484;1244336;1244336;1244336;1244336;1245251;1245251;1245251;1245251;1246420;1246420;1246420;1246420;1247288;1247288;1247288;1247288;1248159;1248159;1248159;1248159;1249639;1249639;1249639;1249639;1250141;1250141;1250141;1250141;1251322;1251322;1251322;1251322;1252348;1252348;1252348;1252348…	+;+;+;+;+;+;+;+;+;+;+;+;+;+;+;+;+;+;+;+;+;+;+;+;+;+;+;+;+;+;+;+;+;+;+;+;+;+;+;+;+;+;+;+;+;+;+;+;+;+;+;+;+;+;+;+;+;+;+;+;+;+;+;+;+;+;+;+;+;+;+;+;+;+	5034	rna-XM_024098480.1;rna-XM_024098482.1;rna-XM_024098481.1;rna-XM_024098479.1;rna-XM_024098479.1;rna-XM_024098482.1;rna-XM_024098481.1;rna-XM_024098480.1;rna-XM_024098482.1;rna-XM_024098481.1;rna-XM_024098479.1;rna-XM_024098482.1;rna-XM_024098481.1;rna-XM_024098480.1;rna-XM_024098479.1;rna-XM_024098482.1;rna-XM_024098481.1;rna-XM_024098480.1;rna-XM_024098479.1;rna-XM_024098481.1;rna-XM_024098480.1;…	-0.2646868885602379	0.010301157960037137	-0.6221097335291721	-0.5591417741854845	-0.47795922808439845	-1.0177298453650232	4.10465728515751	2.9621157911220206	0.013193432173935286	0.4036935709555247	interaction	0.040624061311588605	-0.4885543852940465	1.0280310033250604
LOC112054187	NW_019863326.1;NW_019863326.1;NW_019863326.1;NW_019863326.1;NW_019863326.1	7154;30382;36863;41129;41892	7671;30573;37080;41350;42812	+;+;+;+;+	2071	rna-XM_024093878.1	-0.28890180613347727	-0.45360507209649376	-0.14655617434249818	-0.25688781052199183	-0.1963660865492997	0.7720961675484664	3.0205262958219325	2.9583330993159835	0.013287401001169232	0.40512837614860525	interaction	0.040884904055722135	-0.09503679701588238	1.2257012396449602
LOC112046854	NW_019862873.1;NW_019862873.1;NW_019862873.1;NW_019862873.1;NW_019862873.1;NW_019862873.1;NW_019862873.1;NW_019862873.1;NW_019862873.1;NW_019862873.1;NW_019862873.1;NW_019862873.1;NW_019862873.1;NW_019862873.1;NW_019862873.1;NW_019862873.1;NW_019862873.1;NW_019862873.1;NW_019862873.1;NW_019862873.1;NW_019862873.1;NW_019862873.1;NW_019862873.1;NW_019862873.1;NW_019862873.1;NW_019862873.1;NW_019862…	125684;127214;127727;128894;129398;130027;131001;134505;135571;136762;137794;138671;140166;140865;141733;142742;143658;144329;144938;146149;146815;147781;147999;148787;149552;149975;150479;150748;151708;152647;153573;154707;155481;156509;156966;158049;159352;160367;161592	125843;127344;127985;129160;129647;130210;131146;134650;135771;136954;137980;138797;140449;140970;141957;142831;143802;144465;145114;146374;146956;147892;148090;148863;149772;150077;150668;150901;151844;152863;153731;154848;155671;156699;157134;158336;159486;160562;161768	+;+;+;+;+;+;+;+;+;+;+;+;+;+;+;+;+;+;+;+;+;+;+;+;+;+;+;+;+;+;+;+;+;+;+;+;+;+;+	6734	rna-XM_024083676.1	-0.24777126127839863	0.6623193218772377	-0.427814431100316	-0.15428674492562816	-0.7080737973576952	-0.679168973534848	5.566182757620657	2.9568082256619506	0.013325470968317932	0.40512837614860525	interaction	0.04099728473769783	-0.2591326477199414	1.370393119234933
LOC112052337	NW_019863141.1;NW_019863141.1;NW_019863141.1;NW_019863141.1;NW_019863141.1;NW_019863141.1;NW_019863141.1;NW_019863141.1;NW_019863141.1;NW_019863141.1;NW_019863141.1;NW_019863141.1;NW_019863141.1;NW_019863141.1;NW_019863141.1;NW_019863141.1;NW_019863141.1;NW_019863141.1;NW_019863141.1;NW_019863141.1;NW_019863141.1;NW_019863141.1;NW_019863141.1;NW_019863141.1;NW_019863141.1;NW_019863141.1;NW_019863…	170528;170528;170528;170528;170528;170528;170528;170528;171881;171881;171881;171881;171881;171881;171881;171881;172719;172719;172719;172719;172719;172719;172719;174420;174420;174420;174420;174420;174420;174420;174420;175898;175898;175898;175898;175898;175898;175898;175898;176345;176345;176345;176345;176345;176345;176345;176345;177916;177916;177916;177916;177916;177916;177916;177916;178252;178252;…	170695;170695;170695;170695;170695;170695;170695;170695;171932;171932;171932;171932;171932;171932;171932;171932;172826;172826;172826;172826;172826;172826;172826;174585;174585;174585;174585;174585;174585;174585;174585;175956;175956;175956;175956;175956;175956;175956;175956;176457;176457;176457;176457;176457;176457;176457;176457;178025;178025;178025;178025;178025;178025;178025;178025;178373;178373;…	-;-;-;-;-;-;-;-;-;-;-;-;-;-;-;-;-;-;-;-;-;-;-;-;-;-;-;-;-;-;-;-;-;-;-;-;-;-;-;-;-;-;-;-;-;-;-;-;-;-;-;-;-;-;-;-;-;-;-;-;-;-;-;-;-;-;-;-;-;-;-;-;-;-;-;-;-;-;-;-;-;-;-;-;-;-;-;-;-;-;-;-	1397	rna-XM_024091372.1;rna-XM_024091370.1;rna-XM_024091368.1;rna-XM_024091374.1;rna-XM_024091371.1;rna-XM_024091369.1;rna-XM_024091367.1;rna-XM_024091373.1;rna-XM_024091372.1;rna-XM_024091370.1;rna-XM_024091368.1;rna-XM_024091374.1;rna-XM_024091371.1;rna-XM_024091369.1;rna-XM_024091367.1;rna-XM_024091373.1;rna-XM_024091372.1;rna-XM_024091370.1;rna-XM_024091368.1;rna-XM_024091371.1;rna-XM_024091369.1;…	0.21707148259632475	-0.022574591668051404	-0.30686723326180254	0.16252147726370306	-0.04617568030935909	-0.44024616632657615	4.412086001866512	2.9480428565090793	0.013546436096913738	0.4102445508726225	interaction	0.0415740280683113	-0.07271178528429356	0.6573176489229009
LOC112046962	NW_019862879.1;NW_019862879.1;NW_019862879.1;NW_019862879.1;NW_019862879.1;NW_019862879.1;NW_019862879.1;NW_019862879.1;NW_019862879.1;NW_019862879.1;NW_019862879.1	37871;39428;40501;41311;41964;42452;43576;44201;45291;45946;46697	38330;39545;40789;41430;42084;42569;43756;44366;45420;46079;47674	-;-;-;-;-;-;-;-;-;-;-	2815	rna-XM_024083834.1	-0.023268981947403917	0.10971028566380853	0.4780528922714764	1.3414043686299346	1.9617346076190187	0.5784700720910544	3.0806983368590104	2.9467007978407427	0.013614775291891723	0.4102445508726225	interaction	0.04174683238218303	0.7410172073879815	1.9850035895664226
LOC112057801	NW_019862767.1;NW_019862767.1;NW_019862767.1;NW_019862767.1	198962;201712;203915;204373	199140;202134;204042;204542	+;+;+;+	900	rna-XM_024098346.1	-0.15683132675786604	0.5029791931072055	0.3220817666381066	0.2345669165732552	-0.18154308404202185	-0.43965563052065726	3.298465034985865	2.94318972543744	0.01367035290319439	0.4102445508726225	interaction	0.041878490949973105	0.046932972499670364	0.9426348236278628
LOC112051207	NW_019863068.1;NW_019863068.1;NW_019863068.1;NW_019863068.1	104390;104824;105860;107022	104643;104933;106042;107170	-;-;-;-	696	rna-XM_024089746.1	0.3941034463671993	0.6648169147754164	-0.3635160589526966	-0.21805668477800996	-0.5772161593021985	-1.0608756388191918	2.670030414538262	2.9375109929376415	0.01381679230497073	0.4102445508726225	interaction	0.04225384562631236	-0.1934573634515802	1.7256925535946082
LOC112050566	NW_019862756.1;NW_019862756.1;NW_019862756.1;NW_019862756.1;NW_019862756.1;NW_019862756.1;NW_019862756.1;NW_019862756.1;NW_019862756.1;NW_019862756.1;NW_019862756.1;NW_019862756.1;NW_019862756.1;NW_019862756.1;NW_019862756.1;NW_019862756.1;NW_019862756.1;NW_019862756.1;NW_019862756.1;NW_019862756.1;NW_019862756.1;NW_019862756.1;NW_019862756.1;NW_019862756.1;NW_019862756.1;NW_019862756.1;NW_019862…	2551670;2552298;2552912;2553297;2553712;2553729;2554083;2554083;2554846;2554846;2555424;2555424;2555912;2555912;2556714;2556714;2557314;2557314;2557637;2557637;2558495;2558495;2576747;2576747;2578362;2578362;2578965;2578965;2580151;2580151;2581750;2581750	2551819;2552428;2553469;2553469;2553814;2553814;2554464;2554464;2555340;2555340;2555497;2555497;2556131;2556131;2556961;2556961;2557421;2557421;2557780;2557780;2558623;2558623;2576929;2576929;2578584;2578584;2579032;2579032;2580380;2580380;2583057;2583057	-;-;-;-;-;-;-;-;-;-;-;-;-;-;-;-;-;-;-;-;-;-;-;-;-;-;-;-;-;-;-;-	4754	rna-XM_024088860.1;rna-XM_024088860.1;rna-XM_024088860.1;rna-XM_024088868.1;rna-XM_024088860.1;rna-XM_024088868.1;rna-XM_024088868.1;rna-XM_024088860.1;rna-XM_024088868.1;rna-XM_024088860.1;rna-XM_024088868.1;rna-XM_024088860.1;rna-XM_024088868.1;rna-XM_024088860.1;rna-XM_024088868.1;rna-XM_024088860.1;rna-XM_024088868.1;rna-XM_024088860.1;rna-XM_024088868.1;rna-XM_024088860.1;rna-XM_024088868.1;…	0.13833266366665006	-0.7324891595992772	-0.6534964976547706	0.3936662753392888	-0.016887451580359515	0.2725469839560183	3.685214311995109	2.9346093608226926	0.013892223064163465	0.4102445508726225	interaction	0.042469823796499724	-0.09972119764540836	1.1261554349385658
LOC112056881	NW_019864051.1;NW_019864051.1;NW_019864051.1;NW_019864051.1	30790;31346;31795;32261	30921;31461;31906;32403	+;+;+;+	503	rna-XM_024097370.1	1.0765250542469813	0.9726512748535218	0.38128168417047903	-0.315852496262063	0.10016028759177846	0.03861521949789712	3.280490166201761	2.9329198584864815	0.013936333139513877	0.4102445508726225	interaction	0.04256449568529605	0.37556350401643246	1.3923775505090443
LOC112044022	NW_019862802.1;NW_019862802.1;NW_019862802.1	28950;29709;30553	29331;29902;31075	-;-;-	1099	rna-XM_024079739.1	0.31907500030998504	-0.1534739380411053	-0.38290164781521774	0.9463519786144411	-0.029123608537657532	-0.14447458948467323	2.4317199797831273	2.9319142361077075	0.013962654807745702	0.4102445508726225	interaction	0.04263105237637367	0.09257553250762872	1.3292536264296588
LOC112056700	NW_019863948.1;NW_019863948.1;NW_019863948.1;NW_019863948.1;NW_019863948.1	28416;39608;40547;41671;42458	28719;39718;40695;41874;42807	-;-;-;-;-	1118	rna-XM_024097170.1	-0.0892512141659159	-0.3010190060208401	-0.6915051509650447	-0.3131388708274226	-1.5460348280182457	-0.7853562160693017	5.228745480896865	2.927278431087846	0.01408463982907918	0.4102445508726225	interaction	0.04294413650865566	-0.6210508810111285	1.5460348280182457
LOC112046067	NW_019862847.1;NW_019862847.1;NW_019862847.1;NW_019862847.1;NW_019862847.1;NW_019862847.1;NW_019862847.1;NW_019862847.1;NW_019862847.1;NW_019862847.1;NW_019862847.1;NW_019862847.1;NW_019862847.1;NW_019862847.1;NW_019862847.1;NW_019862847.1;NW_019862847.1;NW_019862847.1;NW_019862847.1;NW_019862847.1;NW_019862847.1;NW_019862847.1;NW_019862847.1;NW_019862847.1;NW_019862847.1;NW_019862847.1	8896;33831;48979;61024;87607;99602;99655;103537;120365;121917;124665;126458;129684;132562;133306;134238;144316;145383;145958;148819;150031;151335;152504;154405;155541;156430	9056;33906;49094;61177;87743;99652;99751;103682;120501;122070;124802;126625;129842;132693;133386;134520;144554;145491;146127;148989;150224;151497;152622;154528;155647;158894	+;+;+;+;+;+;+;+;+;+;+;+;+;+;+;+;+;+;+;+;+;+;+;+;+;+	6051	rna-XM_024082540.1	-0.43690202848216386	-2.0543839542918936	-0.5996308901549892	0.9142647144991134	-1.0882261659435826	-0.6151960407401301	1.6582351653983851	2.925269051605452	0.01415752351804033	0.4102445508726225	interaction	0.04308705486802836	-0.6466790608522743	2.968648668791007
LOC112054314	NW_019863342.1;NW_019863342.1	103045;103967	103453;104856	+;+	1299	rna-XM_024094047.1	0.053508330402034905	0.37848666762350464	-1.1378646695997185	-0.4923834268954129	-0.4574629904322547	-1.3131888034386987	2.71844990299032	2.9233942854667165	0.014187667083946092	0.4102445508726225	interaction	0.04314675998454819	-0.4948174820567576	1.6916754710622033
LOC112045460	NW_019862833.1;NW_019862833.1;NW_019862833.1;NW_019862833.1;NW_019862833.1;NW_019862833.1;NW_019862833.1;NW_019862833.1;NW_019862833.1;NW_019862833.1;NW_019862833.1;NW_019862833.1;NW_019862833.1;NW_019862833.1;NW_019862833.1;NW_019862833.1;NW_019862833.1;NW_019862833.1;NW_019862833.1;NW_019862833.1;NW_019862833.1	243558;252152;274135;277140;277140;277140;315785;315785;315785;317220;317220;317220;317860;317860;317860;318761;318761;318761;319567;319567;319567	244103;252700;274202;277285;277285;277285;316008;316008;316008;317530;317530;317530;318062;318062;318062;318958;318958;318958;324918;324918;324918	+;+;+;+;+;+;+;+;+;+;+;+;+;+;+;+;+;+;+;+;+	7597	rna-XM_024081637.1;rna-XM_024081636.1;rna-XM_024081635.1;rna-XM_024081635.1;rna-XM_024081636.1;rna-XM_024081637.1;rna-XM_024081636.1;rna-XM_024081635.1;rna-XM_024081637.1;rna-XM_024081636.1;rna-XM_024081635.1;rna-XM_024081637.1;rna-XM_024081636.1;rna-XM_024081635.1;rna-XM_024081637.1;rna-XM_024081636.1;rna-XM_024081635.1;rna-XM_024081637.1;rna-XM_024081635.1;rna-XM_024081636.1;rna-XM_024081637.1	-0.1457756896968996	1.2475388401538527	-0.11762984885596478	-0.7447129714031024	0.6318808542383882	0.21725888115013367	2.038099137888307	2.9200283764544284	0.014277558070847938	0.4102445508726225	interaction	0.04338760337856278	0.18142667759773465	1.9922518115569552
LOC112050370	NW_019863019.1;NW_019863019.1;NW_019863019.1;NW_019863019.1;NW_019863019.1;NW_019863019.1	184804;186071;186759;187304;187626;188396	184960;186179;186878;187418;187768;188623	+;+;+;+;+;+	872	rna-XM_024088623.1	1.3042270085642733	1.11425910981699	1.773013752220462	0.6966554797379163	0.3800400415587422	0.9163706363728797	6.373869179364753	2.92066370481291	0.014294491204022514	0.4102445508726225	interaction	0.043428872137296584	1.0307610047118774	1.773013752220462
LOC112045706	NW_019862838.1;NW_019862838.1;NW_019862838.1;NW_019862838.1;NW_019862838.1	741918;744045;745736;746859;748426	742864;744249;745926;746967;748657	-;-;-;-;-	1684	rna-XM_024081991.1	1.4464914689602173	1.2427133460624125	1.6721199213591231	1.3360046642220067	1.0879025140973961	1.544006286751535	2.907158500652846	2.9192374894090216	0.014298762328371477	0.4102445508726225	interaction	0.043428872137296584	1.3882063669087819	1.6721199213591231
LOC112052444	NW_019863149.1;NW_019863149.1;NW_019863149.1;NW_019863149.1;NW_019863149.1;NW_019863149.1;NW_019863149.1;NW_019863149.1;NW_019863149.1;NW_019863149.1;NW_019863149.1;NW_019863149.1;NW_019863149.1;NW_019863149.1;NW_019863149.1;NW_019863149.1;NW_019863149.1;NW_019863149.1;NW_019863149.1;NW_019863149.1;NW_019863149.1;NW_019863149.1	163680;176561;202971;202971;204006;204006;209485;209485;212739;212739;215096;215096;215964;215964;216574;216574;217511;217511;218670;218670;219947;219947	163832;176584;203100;203100;204065;204065;209580;209580;212872;212872;215286;215286;216112;216112;216973;216973;217773;217773;218829;218829;220130;220300	+;+;+;+;+;+;+;+;+;+;+;+;+;+;+;+;+;+;+;+;+;+	2114	rna-XM_024091525.1;rna-XM_024091526.1;rna-XM_024091526.1;rna-XM_024091525.1;rna-XM_024091526.1;rna-XM_024091525.1;rna-XM_024091526.1;rna-XM_024091525.1;rna-XM_024091526.1;rna-XM_024091525.1;rna-XM_024091526.1;rna-XM_024091525.1;rna-XM_024091526.1;rna-XM_024091525.1;rna-XM_024091526.1;rna-XM_024091525.1;rna-XM_024091526.1;rna-XM_024091525.1;rna-XM_024091526.1;rna-XM_024091525.1;rna-XM_024091526.1;…	0.7458177913746553	-0.23340610729942876	0.48906255740466503	0.9686291792594732	1.3293953627497943	0.9089120085548695	1.668683157737265	2.918738261776627	0.014312163211109069	0.4102445508726225	interaction	0.04345788588732339	0.7014017986740048	1.562801470049223
LOC112056322	NW_019863774.1;NW_019863774.1	51610;52492	52182;52529	-;-	611	rna-XM_024096736.1	0.1799432999460963	-3.235638856203422	0.6380478509250772	0.523313473105492	1.626064226590019	-0.8112594201197109	2.08017784994194	2.9186417974057677	0.014350034351363736	0.4102445508726225	interaction	0.04353796479886628	-0.17992157095940808	4.861703082793441
LOC112056229	NW_019863741.1;NW_019863741.1;NW_019863741.1;NW_019863741.1;NW_019863741.1	4106;4449;5110;10447;11365	4340;4484;5273;10741;11601	+;+;+;+;+	967	rna-XM_024096616.1	-0.1528301367977454	0.3781283452485023	-1.0352159880294258	-0.2056332810799503	-1.4572808562463075	-1.1048847387453744	0.6684719074648825	2.915854374184736	0.014389822513688104	0.4102445508726225	interaction	0.043628991373122636	-0.5962861092750502	1.8354092014948098
LOC112053391	NW_019863237.1;NW_019863237.1;NW_019863237.1;NW_019863237.1;NW_019863237.1;NW_019863237.1;NW_019863237.1;NW_019863237.1;NW_019863237.1	234024;235054;236130;236862;237208;237529;238543;239021;239792	234183;235268;236238;236964;237291;237739;238645;239106;240150	+;+;+;+;+;+;+;+;+	1430	rna-XM_024092792.1	0.6287246949185226	0.15586506192036645	-0.6636913844054368	0.12350722021228082	-0.17226432370282607	0.5297567272476895	1.2917708861567203	2.915157183183219	0.014408660174868294	0.4102445508726225	interaction	0.04367084481816857	0.10031633269843274	1.2924160793239594
LOC112052754	NW_019862748.1;NW_019862748.1;NW_019862748.1;NW_019862748.1;NW_019862748.1;NW_019862748.1;NW_019862748.1;NW_019862748.1;NW_019862748.1	4051882;4063436;4064512;4065281;4067998;4074372;4080112;4080919;4081429	4052279;4063631;4064748;4065396;4068190;4074505;4080301;4081108;4086867	+;+;+;+;+;+;+;+;+	7093	rna-XM_024091990.1	0.12059762468239309	0.1606601233574135	0.27215891048698443	0.8263665670150753	0.6732512741656058	0.743901962985785	3.9816682611629557	2.9115581243187254	0.01450629777520362	0.4102445508726225	interaction	0.043916553116136146	0.46615607711554286	0.8263665670150753
LOC112054404	NW_019863355.1;NW_019863355.1;NW_019863355.1;NW_019863355.1;NW_019863355.1;NW_019863355.1;NW_019863355.1;NW_019863355.1;NW_019863355.1;NW_019863355.1;NW_019863355.1;NW_019863355.1;NW_019863355.1;NW_019863355.1;NW_019863355.1;NW_019863355.1;NW_019863355.1;NW_019863355.1;NW_019863355.1;NW_019863355.1;NW_019863355.1;NW_019863355.1;NW_019863355.1;NW_019863355.1;NW_019863355.1;NW_019863355.1;NW_019863…	4429;4451;4457;4576;4623;4665;12500;12500;12500;13597;13597;13597;14661;14661;14661;15111;15111;15111;15657;15657;15657;16141;16141;16141;16658;16658;16658;17388;17388;17388;17596;17596;17596;18354;18354;18354;19729;19729;19729;20468;20468;20468;20736;20736;20736;21807;21807;21807;22594;22594;22594;23261;23261;23261;23801;23801;23801;24695;24695;24695;25497;25497;25497;26542;26542;26542;27323;273…	4475;4475;4475;4739;4739;4739;12612;12612;12612;13766;13766;13766;14821;14821;14821;15261;15261;15261;15827;15827;15827;16198;16198;16198;16878;16878;16878;17490;17490;17490;17723;17723;17723;18641;18641;18641;19884;19884;19884;20590;20590;20590;21011;21011;21011;22027;22027;22027;22777;22777;22777;23456;23456;23456;24385;24385;24385;24876;24876;24876;25686;25686;25686;26655;26655;26655;27608;276…	+;+;+;+;+;+;+;+;+;+;+;+;+;+;+;+;+;+;+;+;+;+;+;+;+;+;+;+;+;+;+;+;+;+;+;+;+;+;+;+;+;+;+;+;+;+;+;+;+;+;+;+;+;+;+;+;+;+;+;+;+;+;+;+;+;+;+;+;+	4288	rna-XM_024094177.1;rna-XM_024094179.1;rna-XM_024094180.1;rna-XM_024094177.1;rna-XM_024094179.1;rna-XM_024094180.1;rna-XM_024094180.1;rna-XM_024094179.1;rna-XM_024094177.1;rna-XM_024094180.1;rna-XM_024094179.1;rna-XM_024094177.1;rna-XM_024094180.1;rna-XM_024094179.1;rna-XM_024094177.1;rna-XM_024094180.1;rna-XM_024094179.1;rna-XM_024094177.1;rna-XM_024094180.1;rna-XM_024094179.1;rna-XM_024094177.1;…	0.64436818381449	0.11436303985155614	-0.4828451460718889	0.6746447586484823	0.20476696964700786	-0.9064981602403741	3.6112717852645466	2.9081348516577896	0.014599780921814598	0.4102445508726225	interaction	0.04415921411990139	0.04146660760821222	1.5811429188888564
LOC112042956	NW_019862783.1;NW_019862783.1;NW_019862783.1;NW_019862783.1;NW_019862783.1;NW_019862783.1;NW_019862783.1;NW_019862783.1;NW_019862783.1;NW_019862783.1;NW_019862783.1;NW_019862783.1;NW_019862783.1;NW_019862783.1;NW_019862783.1	919328;921381;921955;922521;922736;925157;926836;927532;927888;929461;930997;931645;932515;933839;946396	921186;921812;922109;922649;922890;925368;926951;927814;928342;929644;931201;931798;932618;934031;946749	-;-;-;-;-;-;-;-;-;-;-;-;-;-;-	4990	rna-XM_024078184.1	1.2880897764705768	0.8812398604174876	1.2939184923349305	1.4194026937360773	1.8744614530187955	0.9528073641805933	2.2502637849204445	2.905433430339892	0.014673977075191687	0.4102445508726225	interaction	0.04434820551630053	1.2849866066930768	1.8744614530187955
LOC112053251	NW_019863220.1;NW_019863220.1;NW_019863220.1	193588;194109;195048	193677;194229;195787	+;+;+	951	rna-XR_002887368.1	-0.7393689297844114	-1.7841957878119388	-1.5486461712343735	-0.08472898379747451	-1.3210383389573803	-2.2799763079312347	2.6635190722747906	2.9061360431339414	0.01469041971196879	0.4102445508726225	interaction	0.044358184925796545	-1.292992419919469	2.2799763079312347
LOC112043621	NW_019862750.1;NW_019862750.1;NW_019862750.1;NW_019862750.1;NW_019862750.1;NW_019862750.1;NW_019862750.1	1179472;1181779;1182502;1183403;1184627;1185370;1186989	1180453;1181893;1182654;1183618;1184988;1185595;1187282	+;+;+;+;+;+;+	2348	rna-XM_024079125.1	1.2764251988696893	1.0134746784891133	-0.030226930481235943	0.3584582800244099	-0.6358045435224509	-0.6757679518582452	2.7544000970644804	2.9056310414588187	0.01470433349183884	0.4102445508726225	interaction	0.044385907352069286	0.21775978858688008	1.9521931507279344
LOC112054690	NW_019863397.1;NW_019863397.1;NW_019863397.1;NW_019863397.1;NW_019863397.1;NW_019863397.1;NW_019863397.1;NW_019863397.1;NW_019863397.1;NW_019863397.1;NW_019863397.1;NW_019863397.1;NW_019863397.1;NW_019863397.1;NW_019863397.1;NW_019863397.1;NW_019863397.1;NW_019863397.1;NW_019863397.1;NW_019863397.1;NW_019863397.1;NW_019863397.1;NW_019863397.1;NW_019863397.1;NW_019863397.1;NW_019863397.1;NW_019863…	105646;105646;106945;106945;107688;107688;108215;108215;109677;109677;110401;110401;110957;110957;112360;112360;113351;113351;113998;113998;114619;114619;115440;115440;116679;116679;117544;117544;118363;118363;119117;119117;119924;119924;120629;120629;121330;121330;122413;122413;123305;123305;123730;123730;124716;124716;125294;125294;126328;126328;126767;126767;127051	105852;105852;107096;107096;107820;107820;108322;108322;109814;109814;110522;110522;111132;111132;112457;112457;113470;113470;114225;114225;114808;114808;115565;115565;116851;116851;117716;117716;118562;118562;119323;119323;120040;120040;120775;120775;121487;121487;122514;122514;123355;123355;123901;123901;124825;124825;125494;125494;126551;126551;126859;127143;127496	+;+;+;+;+;+;+;+;+;+;+;+;+;+;+;+;+;+;+;+;+;+;+;+;+;+;+;+;+;+;+;+;+;+;+;+;+;+;+;+;+;+;+;+;+;+;+;+;+;+;+;+;+	4563	rna-XM_024094555.1;rna-XM_024094554.1;rna-XM_024094555.1;rna-XM_024094554.1;rna-XM_024094555.1;rna-XM_024094554.1;rna-XM_024094555.1;rna-XM_024094554.1;rna-XM_024094555.1;rna-XM_024094554.1;rna-XM_024094555.1;rna-XM_024094554.1;rna-XM_024094555.1;rna-XM_024094554.1;rna-XM_024094555.1;rna-XM_024094554.1;rna-XM_024094555.1;rna-XM_024094554.1;rna-XM_024094555.1;rna-XM_024094554.1;rna-XM_024094555.1;…	-0.30483972221533073	-0.9273210093343599	-0.5192100230607882	0.3161249936058399	-1.1358254450049368	-0.3810739828881019	2.948312474550178	2.9018156305575578	0.014773933478702896	0.4102445508726225	interaction	0.0445639133780608	-0.49202419814961296	1.4519504386107767
LOC112047413	NW_019862892.1;NW_019862892.1;NW_019862892.1	14175;14773;15036	14321;14908;15279	+;+;+	527	rna-XR_002886946.1	-0.5136351611182622	0.14369483775274147	0.2055090493165872	1.2331486596806704	0.6067430236237311	0.921907241706754	3.4447154416249677	2.900476942068385	0.014811092630196268	0.4102445508726225	interaction	0.04466583344673479	0.43289460849370365	1.7467838207989326
LOC112050148	NW_019863008.1;NW_019863008.1;NW_019863008.1;NW_019863008.1;NW_019863008.1;NW_019863008.1;NW_019863008.1;NW_019863008.1;NW_019863008.1;NW_019863008.1	451801;455013;461554;462391;463950;466324;467542;468005;468855;469927	452185;455176;461663;462481;464141;466676;467610;468173;469028;470565	+;+;+;+;+;+;+;+;+;+	2346	rna-XM_024088327.1	0.7582877840931339	0.8211032843446601	0.5073361586883789	-0.08897063165557312	-0.11682897111382055	-0.16121000430572788	4.746496868501926	2.899822579309721	0.014829290364949886	0.4102445508726225	interaction	0.04470181947608339	0.2866196033418419	0.9823132886503879
LOC112046417	NW_019862857.1;NW_019862857.1;NW_019862857.1;NW_019862857.1;NW_019862857.1;NW_019862857.1;NW_019862857.1;NW_019862857.1;NW_019862857.1;NW_019862857.1;NW_019862857.1;NW_019862857.1;NW_019862857.1;NW_019862857.1;NW_019862857.1;NW_019862857.1;NW_019862857.1;NW_019862857.1;NW_019862857.1;NW_019862857.1;NW_019862857.1;NW_019862857.1;NW_019862857.1;NW_019862857.1;NW_019862857.1;NW_019862857.1;NW_019862…	583649;583650;583651;587750;587750;587750;588650;588650;588650;589229;589229;589229;589866;589866;589866;591617;591617;591617;593616;593616;593616;594193;594193;594193;594648;594648;594648;595054;595054;595054;595591;595591;595591;596056;596056;596536;596536;596536;597711;597711	584037;584037;584037;587875;587875;587875;588762;588762;588762;589354;589354;589354;589990;589990;589990;591846;591846;591846;593773;593773;593773;594306;594306;594306;594704;594704;594704;595198;595198;595198;595720;595720;595720;596086;596061;596761;596655;596761;597872;597872	+;+;+;+;+;+;+;+;+;+;+;+;+;+;+;+;+;+;+;+;+;+;+;+;+;+;+;+;+;+;+;+;+;+;+;+;+;+;+;+	2132	rna-XM_024083026.1;rna-XM_024083028.1;rna-XM_024083027.1;rna-XM_024083027.1;rna-XM_024083028.1;rna-XM_024083026.1;rna-XM_024083027.1;rna-XM_024083028.1;rna-XM_024083026.1;rna-XM_024083027.1;rna-XM_024083028.1;rna-XM_024083026.1;rna-XM_024083027.1;rna-XM_024083028.1;rna-XM_024083026.1;rna-XM_024083027.1;rna-XM_024083028.1;rna-XM_024083026.1;rna-XM_024083027.1;rna-XM_024083028.1;rna-XM_024083026.1;…	-1.1933286842117048	-0.44393065333262083	-1.4989577539054961	-1.0280987828625427	-0.889178404920215	-0.2666993955429842	3.2153708226556033	2.899805282491111	0.014829771690367904	0.4102445508726225	interaction	0.04470181947608339	-0.8866989457959273	1.4989577539054961
LOC112046222	NW_019862850.1;NW_019862850.1;NW_019862850.1;NW_019862850.1;NW_019862850.1;NW_019862850.1;NW_019862850.1;NW_019862850.1;NW_019862850.1;NW_019862850.1;NW_019862850.1;NW_019862850.1;NW_019862850.1;NW_019862850.1;NW_019862850.1;NW_019862850.1;NW_019862850.1;NW_019862850.1;NW_019862850.1	284922;284922;285718;285718;286482;286482;287391;287391;287822;287822;288708;288708;289538;289538;290475;290475;291256;291256;292369	285192;285192;285875;285875;286618;286618;287565;287565;287996;287996;288852;288852;289727;289727;290638;290638;291382;291386;292474	+;+;+;+;+;+;+;+;+;+;+;+;+;+;+;+;+;+;+	1652	rna-XM_024082793.1;rna-XM_024082794.1;rna-XM_024082793.1;rna-XM_024082794.1;rna-XM_024082793.1;rna-XM_024082794.1;rna-XM_024082793.1;rna-XM_024082794.1;rna-XM_024082793.1;rna-XM_024082794.1;rna-XM_024082793.1;rna-XM_024082794.1;rna-XM_024082793.1;rna-XM_024082794.1;rna-XM_024082793.1;rna-XM_024082794.1;rna-XM_024082793.1;rna-XM_024082794.1;rna-XM_024082793.1	-0.3607656115167378	0.10315183758906434	-0.6612203288187511	0.025573735466873894	-0.9401004762858527	-0.8239012782403926	2.276697752525345	2.896558107930192	0.014920409575983078	0.4102445508726225	interaction	0.04493415018877758	-0.442877020300966	1.043252313874917
LOC112052234	NW_019863135.1;NW_019863135.1;NW_019863135.1;NW_019863135.1;NW_019863135.1	400;1586;2015;3142;4127	591;1753;2274;3273;4593	+;+;+;+;+	1219	rna-XM_024091239.1	-0.04242502430014412	0.8838905967614569	-0.11025747778187177	-0.5086302672209061	-0.5257395732367137	-0.43989722751239557	2.036292059553408	2.894394134887417	0.01498111976433248	0.4102445508726225	interaction	0.04508112844614355	-0.12384316221509574	1.4096301699981706
LOC112047398	NW_019862891.1;NW_019862891.1;NW_019862891.1;NW_019862891.1;NW_019862891.1;NW_019862891.1;NW_019862891.1;NW_019862891.1;NW_019862891.1;NW_019862891.1;NW_019862891.1;NW_019862891.1;NW_019862891.1;NW_019862891.1;NW_019862891.1;NW_019862891.1;NW_019862891.1;NW_019862891.1;NW_019862891.1;NW_019862891.1;NW_019862891.1	397959;399214;400233;401569;401569;403135;403135;404481;404481;406303;406303;407630;407630;409249;409249;410136;410136;411261;411261;411681;411681	399299;399299;400357;401664;401664;403222;403222;404582;404582;406574;406574;408730;408730;409337;409337;410285;410285;411475;411475;411862;411862	-;-;-;-;-;-;-;-;-;-;-;-;-;-;-;-;-;-;-;-;-	3761	rna-XM_024084513.1;rna-XR_002886944.1;rna-XR_002886944.1;rna-XR_002886944.1;rna-XM_024084513.1;rna-XR_002886944.1;rna-XM_024084513.1;rna-XR_002886944.1;rna-XM_024084513.1;rna-XR_002886944.1;rna-XM_024084513.1;rna-XR_002886944.1;rna-XM_024084513.1;rna-XR_002886944.1;rna-XM_024084513.1;rna-XR_002886944.1;rna-XM_024084513.1;rna-XR_002886944.1;rna-XM_024084513.1;rna-XR_002886944.1;rna-XM_024084513.1	-0.15347383315027338	0.6248670607216004	0.24478562893895126	0.44113640329019754	-0.4911423363239611	0.6336943316736204	1.3714681642400022	2.8942520127124385	0.014985115634546234	0.4102445508726225	interaction	0.04508803381696536	0.21664454252502252	1.1248366679975814
LOC112052135	NW_019863130.1;NW_019863130.1;NW_019863130.1;NW_019863130.1;NW_019863130.1;NW_019863130.1;NW_019863130.1;NW_019863130.1;NW_019863130.1;NW_019863130.1;NW_019863130.1;NW_019863130.1	259833;261000;261801;265819;267529;268125;269775;271044;271881;273272;274542;274750	260021;261098;261889;265905;267671;268252;270103;271179;272032;273506;274677;274919	-;-;-;-;-;-;-;-;-;-;-;-	1893	rna-XM_024091086.1	1.110276121552418	-0.26521291907005523	0.1022423556578042	0.35916529238830536	-0.5730184126847302	0.7805645340278917	4.705478887419669	2.893027620941297	0.015054590708056769	0.4102445508726225	interaction	0.04526624239558079	0.25233616197860564	1.6832945342371481
LOC112053063	NW_019862759.1;NW_019862759.1;NW_019862759.1;NW_019862759.1;NW_019862759.1;NW_019862759.1;NW_019862759.1;NW_019862759.1;NW_019862759.1;NW_019862759.1;NW_019862759.1	1554686;1554686;1585667;1585667;1594445;1594445;1608660;1608660;1612288;1612917;1612917	1554836;1554836;1586552;1586552;1594625;1594625;1608826;1608826;1612327;1614010;1614010	+;+;+;+;+;+;+;+;+;+;+	2519	rna-XM_024092345.1;rna-XM_024092337.1;rna-XM_024092345.1;rna-XM_024092337.1;rna-XM_024092345.1;rna-XM_024092337.1;rna-XM_024092345.1;rna-XM_024092337.1;rna-XM_024092345.1;rna-XM_024092337.1;rna-XM_024092345.1	-0.11994040191323296	-0.6345317542997221	-0.045336885258481514	0.1034293765328042	-1.7170157180781598	0.6043105368598016	0.4527717430725335	2.8912325058477357	0.015070263728770364	0.4102445508726225	interaction	0.04529795193139697	-0.3015141410261651	2.3213262549379614
LOC112051005	NW_019863056.1;NW_019863056.1;NW_019863056.1;NW_019863056.1	329884;332463;335313;336324	330304;332570;335429;336488	-;-;-;-	811	rna-XM_024089454.1	0.02163693772729899	-0.13276409846780005	0.06422163315304374	1.2461321759034432	0.2744753850539347	2.16399142133337	1.6758443675638306	2.8901431482683413	0.01510110155384534	0.4102445508726225	interaction	0.04538035109803523	0.6062822424505484	2.29675551980117
LOC112054595	NW_019863380.1;NW_019863380.1;NW_019863380.1;NW_019863380.1	131036;131732;132156;133900	131181;131879;133785;135150	+;+;+;+	3175	rna-XM_024094436.1	-0.5620042686800627	-1.2865804610224048	-0.9362851447065033	-0.3179539646678073	-0.4660876374866846	-1.1040526163817104	7.001395895802948	2.889054895210835	0.015131971138744274	0.4102445508726225	interaction	0.04546280832378338	-0.7788273488241955	1.2865804610224048
LOC112043077	NW_019862749.1;NW_019862749.1;NW_019862749.1;NW_019862749.1;NW_019862749.1;NW_019862749.1;NW_019862749.1;NW_019862749.1;NW_019862749.1;NW_019862749.1;NW_019862749.1;NW_019862749.1;NW_019862749.1;NW_019862749.1;NW_019862749.1;NW_019862749.1;NW_019862749.1;NW_019862749.1	2749017;2750556;2751689;2752486;2753758;2755713;2757042;2757993;2758882;2759715;2760894;2761969;2762686;2763465;2764514;2765335;2766317;2767065	2749199;2750789;2751831;2752687;2753883;2755924;2757273;2758136;2759001;2759910;2761046;2762142;2762990;2763605;2764733;2765635;2766530;2767775	+;+;+;+;+;+;+;+;+;+;+;+;+;+;+;+;+;+	4011	rna-XM_024078344.1	0.12708945795912505	-0.5348907618481553	-0.5015470460550979	0.5467078079931909	-0.6513710131019789	-0.46905279435087005	6.5684639053123774	2.886805716089724	0.015195971953419242	0.41080928724073157	interaction	0.045613730082149154	-0.2471773915672977	1.1980788210951698
LOC112049547	NW_019862977.1;NW_019862977.1;NW_019862977.1;NW_019862977.1;NW_019862977.1;NW_019862977.1;NW_019862977.1;NW_019862977.1;NW_019862977.1;NW_019862977.1;NW_019862977.1;NW_019862977.1;NW_019862977.1;NW_019862977.1;NW_019862977.1;NW_019862977.1;NW_019862977.1;NW_019862977.1;NW_019862977.1;NW_019862977.1;NW_019862977.1;NW_019862977.1;NW_019862977.1;NW_019862977.1;NW_019862977.1;NW_019862977.1;NW_019862…	120413;120413;120413;122287;122287;122287;122990;122990;122990;123873;123873;123873;124467;124467;124467;125567;125567;125567;126401;126401;126401;127804;127804;127804;130866;130866;130866;131684;131684;131684;132329;132329;132329;132717;132717;132717;133162;133162;133162;134607;134607;134607;135653;135653;135653;135914	121148;121148;121148;122516;122516;122516;123182;123182;123182;124048;124048;124048;124609;124609;124609;125782;125782;125782;126546;126531;126546;128041;128041;128041;131001;131001;131001;131849;131849;131849;132414;132414;132414;132910;132910;132910;133283;133283;133283;134793;134793;134793;135821;136128;136128;136128	-;-;-;-;-;-;-;-;-;-;-;-;-;-;-;-;-;-;-;-;-;-;-;-;-;-;-;-;-;-;-;-;-;-;-;-;-;-;-;-;-;-;-;-;-;-	3445	rna-XM_024087482.1;rna-XM_024087480.1;rna-XM_024087479.1;rna-XM_024087482.1;rna-XM_024087480.1;rna-XM_024087479.1;rna-XM_024087482.1;rna-XM_024087480.1;rna-XM_024087479.1;rna-XM_024087482.1;rna-XM_024087480.1;rna-XM_024087479.1;rna-XM_024087482.1;rna-XM_024087480.1;rna-XM_024087479.1;rna-XM_024087482.1;rna-XM_024087480.1;rna-XM_024087479.1;rna-XM_024087482.1;rna-XM_024087480.1;rna-XM_024087479.1;…	0.3242792479037683	0.4910016033466164	-0.9275392185384786	-0.3342177250400568	-1.2707503337513222	-1.246172627960255	3.9458445739299415	2.885391685218406	0.01527295769425334	0.41169319448173897	interaction	0.04579826895364445	-0.49389984233995465	1.7617519370979386
LOC112054355	NW_019863349.1;NW_019863349.1;NW_019863349.1;NW_019863349.1;NW_019863349.1;NW_019863349.1;NW_019863349.1;NW_019863349.1	146990;147194;147311;147871;148934;149524;150736;152277	147123;147240;147454;148053;149063;149727;150807;152385	+;+;+;+;+;+;+;+	1023	rna-XM_024094124.1	0.3510418592128085	0.3688477613942145	-0.4164858028805269	-0.14662140017819117	-0.7033892963479903	-0.759904699195031	2.870458575133087	2.881447387446194	0.015349537176880158	0.41169319448173897	interaction	0.04599654978781329	-0.21775192966578605	1.1287524605892454
LOC112044889	NW_019862819.1;NW_019862819.1;NW_019862819.1;NW_019862819.1;NW_019862819.1;NW_019862819.1;NW_019862819.1	107893;109448;110953;114248;115369;116363;131378	108835;109616;111144;114428;115594;116504;131631	-;-;-;-;-;-;-	2107	rna-XM_024080884.1	1.657972508184597	0.2673450542817674	-0.06140242931707821	1.737406939911448	1.9938663849439373	-0.1561724285434547	0.7677722109294801	2.8808693838240025	0.015366194743945806	0.41169319448173897	interaction	0.04603085349099046	0.9065026715768695	2.150038813487392
LOC112058262	NW_019862773.1;NW_019862773.1;NW_019862773.1;NW_019862773.1;NW_019862773.1;NW_019862773.1;NW_019862773.1;NW_019862773.1;NW_019862773.1;NW_019862773.1;NW_019862773.1;NW_019862773.1;NW_019862773.1;NW_019862773.1;NW_019862773.1;NW_019862773.1;NW_019862773.1;NW_019862773.1;NW_019862773.1;NW_019862773.1;NW_019862773.1;NW_019862773.1;NW_019862773.1;NW_019862773.1	373380;373381;373382;413819;413819;413825;414134;414134;414134;415381;415381;415381;418218;418218;418218;419843;419843;419897;420472;420472;420472;420711;420711;420711	373865;373865;373865;413897;413897;413897;414274;414274;414274;415472;415472;415472;418421;418421;418421;420059;420059;420059;420630;420630;420630;422990;422990;422990	+;+;+;+;+;+;+;+;+;+;+;+;+;+;+;+;+;+;+;+;+;+;+;+	3658	rna-XM_024098971.1;rna-XM_024098972.1;rna-XM_024098970.1;rna-XM_024098970.1;rna-XM_024098972.1;rna-XM_024098971.1;rna-XM_024098970.1;rna-XM_024098972.1;rna-XM_024098971.1;rna-XM_024098970.1;rna-XM_024098971.1;rna-XM_024098972.1;rna-XM_024098970.1;rna-XM_024098971.1;rna-XM_024098972.1;rna-XM_024098970.1;rna-XM_024098971.1;rna-XM_024098972.1;rna-XM_024098972.1;rna-XM_024098970.1;rna-XM_024098971.1;…	-0.35661810465019406	-0.7364223881587926	-0.7569894175800237	-0.09228180342397568	-0.31831372784513945	-0.40764563662115205	5.097450229442417	2.8775097183129525	0.015463375972512393	0.41169319448173897	interaction	0.04627489027141507	-0.4447118463798796	0.7569894175800237
LOC112049588	NW_019862980.1;NW_019862980.1;NW_019862980.1;NW_019862980.1;NW_019862980.1;NW_019862980.1;NW_019862980.1;NW_019862980.1;NW_019862980.1;NW_019862980.1;NW_019862980.1;NW_019862980.1;NW_019862980.1	83174;84925;85772;87561;88361;89095;89409;89949;91013;91452;92030;92861;94291	83895;85029;85883;87635;88507;89214;89534;90034;91179;91634;92246;92968;94598	-;-;-;-;-;-;-;-;-;-;-;-;-	2476	rna-XM_024087532.1	-0.4457021581401829	-0.6497192324798222	-0.5418148249312357	-0.005465202671918893	-0.7058027433819971	-0.8330650848857674	3.51551402412466	2.875948493474408	0.015508744684472383	0.41169319448173897	interaction	0.04638564868533124	-0.5302615410818207	0.8330650848857674
LOC112045808	NW_019862841.1;NW_019862841.1;NW_019862841.1;NW_019862841.1;NW_019862841.1;NW_019862841.1;NW_019862841.1;NW_019862841.1;NW_019862841.1;NW_019862841.1;NW_019862841.1;NW_019862841.1;NW_019862841.1;NW_019862841.1;NW_019862841.1;NW_019862841.1;NW_019862841.1;NW_019862841.1;NW_019862841.1;NW_019862841.1	872528;872537;872553;872554;872564;872571;872822;872822;873035;873035;873035;873795;873795;873795;874441;874520;874520;874520;874520;874520	872844;872780;872844;872881;872780;872881;872844;872844;873991;873991;873991;873991;873991;873991;874527;874937;874938;874937;874938;874938	-;-;-;-;-;-;-;-;-;-;-;-;-;-;-;-;-;-;-;-	1809	rna-XM_024082154.1;rna-XM_024082153.1;rna-XM_024082152.1;rna-XR_002886823.1;rna-XM_024082155.1;rna-XM_024082156.1;rna-XM_024082155.1;rna-XM_024082153.1;rna-XR_002886823.1;rna-XM_024082152.1;rna-XM_024082153.1;rna-XM_024082156.1;rna-XM_024082155.1;rna-XM_024082154.1;rna-XR_002886823.1;rna-XM_024082156.1;rna-XM_024082152.1;rna-XM_024082155.1;rna-XM_024082154.1;rna-XM_024082153.1	0.8177803513995943	-0.14279335372447968	0.5829236176716862	0.4399228028054585	0.9850200641067889	0.8625915762535923	1.681276889719024	2.8752841098102224	0.015528091820688853	0.41169319448173897	interaction	0.04642425686307816	0.5909075097521067	1.1278134178312686
LOC112055932	NW_019863660.1;NW_019863660.1	13861;15895	15645;16285	-;-	2176	rna-XM_024096227.1	-0.6947092936059205	-1.2791377633504732	-1.2613099922400899	-0.37751947154244997	-2.134125796310377	-1.7128693282087066	0.40032008481661285	2.8740336430378735	0.015564571431597288	0.41169319448173897	interaction	0.046519955547416114	-1.243278607543003	2.134125796310377
LOC112055499	NW_019863537.1;NW_019863537.1;NW_019863537.1;NW_019863537.1;NW_019863537.1;NW_019863537.1;NW_019863537.1;NW_019863537.1;NW_019863537.1;NW_019863537.1;NW_019863537.1;NW_019863537.1;NW_019863537.1;NW_019863537.1;NW_019863537.1;NW_019863537.1;NW_019863537.1;NW_019863537.1;NW_019863537.1;NW_019863537.1;NW_019863537.1;NW_019863537.1;NW_019863537.1;NW_019863537.1;NW_019863537.1;NW_019863537.1;NW_019863…	38448;38448;38449;38449;38450;38450;39259;39259;39259;39259;39259;39259;40026;40026;40026;40029;40029;40029;41185;41185;41185;41185;41185;41185;42006;42006;42006;42006;42006;42006;42865;42865;42865;42865;42865;42865;43459;43459;43459;43459;43459;43459;44444;44444;45271;45271;45920;45920;46985;46985;46985;46985;47902;47902;47902;47902;48361;48361;48361;48361;48361;48361;48893;48893;48893;48893;488…	38623;38623;38623;38623;38623;38623;39449;39449;39449;39449;39449;39449;40167;40167;40167;40167;40167;40167;41366;41366;41366;41366;41366;41366;42209;42209;42209;42209;42209;42209;43014;43014;43014;43014;43014;43014;43606;43606;43606;43606;43481;43481;44664;44664;45491;45491;46047;46047;47205;47205;47205;47205;48122;48122;48122;48122;48567;48567;48567;48567;48567;48567;49854;49854;49854;49854;498…	+;+;+;+;+;+;+;+;+;+;+;+;+;+;+;+;+;+;+;+;+;+;+;+;+;+;+;+;+;+;+;+;+;+;+;+;+;+;+;+;+;+;+;+;+;+;+;+;+;+;+;+;+;+;+;+;+;+;+;+;+;+;+;+;+;+;+;+	3374	rna-XM_024095641.1;rna-XM_024095637.1;rna-XM_024095643.1;rna-XM_024095640.1;rna-XM_024095642.1;rna-XM_024095638.1;rna-XM_024095642.1;rna-XM_024095638.1;rna-XM_024095643.1;rna-XM_024095640.1;rna-XM_024095641.1;rna-XM_024095637.1;rna-XM_024095638.1;rna-XM_024095640.1;rna-XM_024095637.1;rna-XM_024095642.1;rna-XM_024095643.1;rna-XM_024095641.1;rna-XM_024095642.1;rna-XM_024095638.1;rna-XM_024095643.1;…	0.6056532541925148	-0.3120279736939926	-0.2438977679906677	-0.24121300555417283	-0.3686045445403242	-0.19092468394253173	3.118092546824932	2.8736255663801082	0.01557649470449531	0.41169319448173897	interaction	0.046550343008529504	-0.12516912025486238	0.974257798732839
LOC112050791	NW_019863043.1;NW_019863043.1;NW_019863043.1;NW_019863043.1;NW_019863043.1;NW_019863043.1	158190;159669;161442;162740;163044;163305	158408;159824;161598;162838;163120;163393	-;-;-;-;-;-	797	rna-XM_024089143.1	-0.1007500833521729	-0.3423178785194965	-1.060275900278261	-0.7098238590123611	-0.4398088967921295	-0.5909501615148129	4.835418898032936	2.872206196822284	0.015618037327438815	0.41169319448173897	interaction	0.04665313326102626	-0.5406544632448723	1.060275900278261
LOC112046203	NW_019862850.1;NW_019862850.1;NW_019862850.1;NW_019862850.1;NW_019862850.1;NW_019862850.1;NW_019862850.1;NW_019862850.1;NW_019862850.1;NW_019862850.1;NW_019862850.1;NW_019862850.1;NW_019862850.1;NW_019862850.1;NW_019862850.1;NW_019862850.1;NW_019862850.1;NW_019862850.1;NW_019862850.1;NW_019862850.1;NW_019862850.1;NW_019862850.1;NW_019862850.1;NW_019862850.1;NW_019862850.1;NW_019862850.1;NW_019862…	346059;346059;346059;349466;349466;349466;350972;350972;350972;351981;351981;351981;352676;352676;352676;353378;353378;353378;354196;354196;354196;355091;355091;355091;355825;355825;355825;356943;356943;356943;357376;357376;357376;357616;357616;357616;358970;365590	346472;346472;346472;349692;349692;349692;351197;351197;351197;352152;352152;352152;352846;352846;352846;353784;353784;353784;354523;354523;354523;355279;355279;355279;356068;356068;356068;357051;357051;357051;357521;357521;357521;358371;358371;358963;359392;365766	+;+;+;+;+;+;+;+;+;+;+;+;+;+;+;+;+;+;+;+;+;+;+;+;+;+;+;+;+;+;+;+;+;+;+;+;+;+	4581	rna-XM_024082757.1;rna-XM_024082758.1;rna-XM_024082759.1;rna-XM_024082757.1;rna-XM_024082758.1;rna-XM_024082759.1;rna-XM_024082757.1;rna-XM_024082758.1;rna-XM_024082759.1;rna-XM_024082757.1;rna-XM_024082758.1;rna-XM_024082759.1;rna-XM_024082757.1;rna-XM_024082758.1;rna-XM_024082759.1;rna-XM_024082757.1;rna-XM_024082758.1;rna-XM_024082759.1;rna-XM_024082757.1;rna-XM_024082758.1;rna-XM_024082759.1;…	0.14593064483617993	0.7509470321642293	-0.26683440583818097	0.20722979440284223	-0.09334521107028775	0.4405689469692392	3.241465827607156	2.868660992047274	0.01572228421884388	0.4132841679714512	interaction	0.046880317608331314	0.197416133577337	1.0177814380024102
LOC112050145	NW_019863008.1;NW_019863008.1;NW_019863008.1;NW_019863008.1;NW_019863008.1;NW_019863008.1;NW_019863008.1;NW_019863008.1	293803;295109;296249;297793;298537;299473;302304;303458	294239;295217;296366;297857;298762;299676;302407;303637	-;-;-;-;-;-;-;-	1443	rna-XM_024088322.1	0.06415565870631741	-0.40050891344211337	-0.21336297579265132	-0.5611411749227138	0.00783864492637604	0.9360702349235948	1.9306680288427929	2.8672065353323	0.015765253570159392	0.4132841679714512	interaction	0.04698729853559819	-0.027824754266865037	1.4972114098463085
LOC112048056	NW_019862914.1;NW_019862914.1	270774;273153	272211;273377	-;-	1663	rna-XM_024085409.1	0.6458979371488404	0.3664783891340754	-0.6330081493627461	-0.19449173620553598	-0.586541876185649	0.07025411268900976	1.213297525887828	2.8633628964465534	0.015879373022233027	0.4151321804383777	interaction	0.047274265074052156	-0.05523522046366759	1.2789060865115864
LOC112046125	NW_019862848.1;NW_019862848.1;NW_019862848.1;NW_019862848.1;NW_019862848.1;NW_019862848.1;NW_019862848.1;NW_019862848.1;NW_019862848.1;NW_019862848.1	770703;773534;774401;775645;776351;777585;777977;778898;779376;780444	770808;773693;774598;775791;776535;777739;778095;779003;779624;780636	+;+;+;+;+;+;+;+;+;+	1618	rna-XM_024082624.1	0.48912525588883504	-1.090508006486297	0.11634890591714607	0.4851831948018768	-0.1371136080387839	0.3144244648803072	2.478923276349506	2.8576695037579447	0.016049931817794183	0.418441510077067	interaction	0.04769096892720122	0.029576701160514023	1.5796332623751321
LOC112049665	NW_019862983.1;NW_019862983.1;NW_019862983.1;NW_019862983.1;NW_019862983.1;NW_019862983.1;NW_019862983.1;NW_019862983.1;NW_019862983.1;NW_019862983.1;NW_019862983.1;NW_019862983.1;NW_019862983.1;NW_019862983.1;NW_019862983.1;NW_019862983.1;NW_019862983.1;NW_019862983.1	393866;393870;394364;394364;395194;395194;395845;395845;396310;396310;397134;397134;397669;397669;398586;398586;399540;399540	394061;393980;394481;394481;395340;395340;396011;396011;396580;396580;397233;397233;397824;397824;398730;398730;399984;399984	+;+;+;+;+;+;+;+;+;+;+;+;+;+;+;+;+;+	1745	rna-XM_024087648.1;rna-XM_024087649.1;rna-XM_024087649.1;rna-XM_024087648.1;rna-XM_024087649.1;rna-XM_024087648.1;rna-XM_024087649.1;rna-XM_024087648.1;rna-XM_024087649.1;rna-XM_024087648.1;rna-XM_024087649.1;rna-XM_024087648.1;rna-XM_024087649.1;rna-XM_024087648.1;rna-XM_024087649.1;rna-XM_024087648.1;rna-XM_024087649.1;rna-XM_024087648.1	0.36260183081470554	-0.04396114112150282	-0.5492841871916209	0.1763359754521288	-0.4625591630039012	-0.6107328093976456	3.298954454491649	2.8539993991029076	0.01616084773206487	0.41984637854012496	interaction	0.04796677146006488	-0.18793324907463937	0.9733346402123512
LOC112043068	NW_019862785.1;NW_019862785.1	986795;987245	987034;987727	+;+	723	rna-XM_024078331.1	0.21249024163302843	-0.5954911472839932	-0.6081126711881952	-0.15087087532116883	-0.5462873651080938	-0.8388993862109655	2.3527095744874527	2.8529712286921	0.01619205768434488	0.41984637854012496	interaction	0.04803788772370282	-0.421195200579898	1.051389627843994
LOC112047659	NW_019862900.1;NW_019862900.1;NW_019862900.1;NW_019862900.1;NW_019862900.1;NW_019862900.1;NW_019862900.1;NW_019862900.1;NW_019862900.1;NW_019862900.1;NW_019862900.1;NW_019862900.1;NW_019862900.1;NW_019862900.1;NW_019862900.1;NW_019862900.1;NW_019862900.1;NW_019862900.1;NW_019862900.1;NW_019862900.1;NW_019862900.1;NW_019862900.1;NW_019862900.1;NW_019862900.1;NW_019862900.1;NW_019862900.1;NW_019862…	372828;372937;372937;374094;374094;374094;379635;379635;379635;380804;380804;380804;381750;381750;381750;382340;382340;382340;383192;383192;383192;383904;383904;383904;384397;384397;384397;384744;384744;384744;385583;385583;385583;386281;386281;386281;386522;386522;386966;386966;386966;387615;387615;387615	372930;373054;373054;374344;374344;374344;379806;379806;379806;380881;380881;380881;382007;382007;382007;382486;382486;382486;383301;383301;383301;384059;384059;384059;384574;384574;384574;384866;384866;384866;385761;385761;385761;386455;386379;386379;386597;386597;387080;387080;387080;387923;387923;387923	+;+;+;+;+;+;+;+;+;+;+;+;+;+;+;+;+;+;+;+;+;+;+;+;+;+;+;+;+;+;+;+;+;+;+;+;+;+;+;+;+;+;+;+	2548	rna-XM_024084849.1;rna-XM_024084848.1;rna-XM_024084847.1;rna-XM_024084848.1;rna-XM_024084847.1;rna-XM_024084849.1;rna-XM_024084848.1;rna-XM_024084847.1;rna-XM_024084849.1;rna-XM_024084848.1;rna-XM_024084847.1;rna-XM_024084849.1;rna-XM_024084848.1;rna-XM_024084847.1;rna-XM_024084849.1;rna-XM_024084848.1;rna-XM_024084847.1;rna-XM_024084849.1;rna-XM_024084848.1;rna-XM_024084847.1;rna-XM_024084849.1;…	0.3246281622725013	0.5622488486795172	-0.40431905278307223	-0.017206817397021987	-0.6815666584907578	-0.4309954224259755	3.504793591492756	2.8502397704209965	0.016275263559879564	0.4208570870538422	interaction	0.04824693665748885	-0.10786849002413484	1.243815507170275
LOC112043031	NW_019862784.1;NW_019862784.1;NW_019862784.1;NW_019862784.1	1230295;1233242;1233879;1234193	1230421;1233334;1233983;1234372	-;-;-;-	505	rna-XM_024078285.1	-0.059620734241571265	-0.5558969757480927	-0.8658610669942409	-0.6286552104763432	-0.2514247861864178	-1.1659941939658898	2.6113394200588185	2.8388697789354245	0.016626232756362533	0.42466104119866055	interaction	0.04919931887991392	-0.587908827935426	1.1659941939658898
LOC112054025	NW_019863307.1;NW_019863307.1;NW_019863307.1;NW_019863307.1;NW_019863307.1;NW_019863307.1;NW_019863307.1;NW_019863307.1;NW_019863307.1;NW_019863307.1;NW_019863307.1;NW_019863307.1;NW_019863307.1;NW_019863307.1;NW_019863307.1;NW_019863307.1;NW_019863307.1;NW_019863307.1;NW_019863307.1	33976;50672;76887;84427;86153;86978;105668;115852;117880;118837;119490;120537;121582;123434;124370;124889;125674;126798;128184	34331;50891;77049;84999;86329;87228;105781;115998;117953;119003;119677;120667;121704;123582;124485;125003;125851;126931;130243	+;+;+;+;+;+;+;+;+;+;+;+;+;+;+;+;+;+;+	5436	rna-XM_024093669.1	-0.1307418786764404	0.2920426450291234	-0.21049655010675966	-0.593952097763827	-0.5214548840886526	-0.5393381260530518	3.7404796248778602	2.8381051598384746	0.016650104602499854	0.42466104119866055	interaction	0.049253462331390475	-0.28399014860993466	0.8859947427929504
LOC112044866	NW_019862819.1;NW_019862819.1;NW_019862819.1;NW_019862819.1;NW_019862819.1;NW_019862819.1;NW_019862819.1;NW_019862819.1;NW_019862819.1;NW_019862819.1;NW_019862819.1;NW_019862819.1;NW_019862819.1;NW_019862819.1;NW_019862819.1;NW_019862819.1;NW_019862819.1;NW_019862819.1;NW_019862819.1;NW_019862819.1;NW_019862819.1;NW_019862819.1;NW_019862819.1;NW_019862819.1	574694;576345;577883;578566;579206;580253;581151;582542;583015;583192;583602;584902;586035;587258;587810;588473;589030;590110;590369;591274;592505;593275;594350;595227	574880;576453;578127;578732;579539;580452;581466;582762;583106;583343;583864;585112;586235;587484;587977;588778;589262;590230;590521;591450;592672;593509;594513;595579	+;+;+;+;+;+;+;+;+;+;+;+;+;+;+;+;+;+;+;+;+;+;+;+	5003	rna-XM_024080850.1	-0.4529075983904535	0.5336461491705684	-0.49092033577395916	1.588721552464797	-0.4398327445654987	0.14959644944847522	0.6013214985656822	2.837480715073552	0.016669625524528893	0.42466104119866055	interaction	0.04929150429063449	0.14805057872565489	2.0796418882387564
LOC112044617	NW_019862751.1;NW_019862751.1;NW_019862751.1;NW_019862751.1	918218;931712;932586;933019	918594;931961;932665;938142	+;+;+;+	5831	rna-XM_024080508.1	0.11545160405395935	0.05107407750811427	-0.12852320895626057	-0.02670726382347662	0.5559845074203926	0.12593122505704812	5.698378544920717	2.836838807192008	0.016689716197758536	0.42466104119866055	interaction	0.04933330688854516	0.11553515687662953	0.6845077163766532
LOC112046213	NW_019862850.1;NW_019862850.1;NW_019862850.1;NW_019862850.1;NW_019862850.1;NW_019862850.1;NW_019862850.1;NW_019862850.1;NW_019862850.1;NW_019862850.1;NW_019862850.1;NW_019862850.1;NW_019862850.1;NW_019862850.1;NW_019862850.1;NW_019862850.1;NW_019862850.1;NW_019862850.1;NW_019862850.1;NW_019862850.1;NW_019862850.1;NW_019862850.1;NW_019862850.1;NW_019862850.1;NW_019862850.1;NW_019862850.1;NW_019862…	499336;499936;499939;499940;502996;502996;502996;502996;502996;503742;503742;503742;503742;503742;504510;504510;504510;504510;504510;505186;505186;505186;505186;505186;506538;506538;506538;506538;506538;507091;507091;507091;507091;507854;507854;507854;507854;507854;508752;508752;508752;508752;508752;509829;509829;509829;509829;509829;510532;510532;510532;510532;510532;510914;510914;511058;514504;…	499729;500435;500435;500435;503098;503098;503098;503098;503098;503906;503906;503906;503906;503906;504643;504643;504643;504643;504643;505322;505322;505322;505322;505322;506725;506725;506725;506725;506725;507120;507120;507120;507120;508030;508030;508030;508030;508030;508870;508870;508870;508870;508870;510005;510005;510005;510005;510005;510624;510624;510624;510624;510624;510973;510973;511349;514720;…	+;+;+;+;+;+;+;+;+;+;+;+;+;+;+;+;+;+;+;+;+;+;+;+;+;+;+;+;+;+;+;+;+;+;+;+;+;+;+;+;+;+;+;+;+;+;+;+;+;+;+;+;+;+;+;+;+;+;+;+	2786	rna-XM_024082780.1;rna-XM_024082777.1;rna-XM_024082778.1;rna-XM_024082781.1;rna-XM_024082779.1;rna-XM_024082781.1;rna-XM_024082778.1;rna-XM_024082777.1;rna-XM_024082780.1;rna-XM_024082779.1;rna-XM_024082781.1;rna-XM_024082778.1;rna-XM_024082777.1;rna-XM_024082780.1;rna-XM_024082779.1;rna-XM_024082781.1;rna-XM_024082778.1;rna-XM_024082777.1;rna-XM_024082780.1;rna-XM_024082779.1;rna-XM_024082781.1;…	-0.1445023992631565	-0.38059655998504816	0.22832086081657785	-0.4501273048771991	-0.35043635606470325	-0.7904562025271809	3.667286616552069	2.836825754061829	0.016690124990363497	0.42466104119866055	interaction	0.04933330688854516	-0.3146329936501183	1.0187770633437587
LOC112051076	NW_019863061.1;NW_019863061.1;NW_019863061.1;NW_019863061.1;NW_019863061.1;NW_019863061.1;NW_019863061.1;NW_019863061.1;NW_019863061.1;NW_019863061.1;NW_019863061.1;NW_019863061.1;NW_019863061.1;NW_019863061.1;NW_019863061.1;NW_019863061.1;NW_019863061.1;NW_019863061.1;NW_019863061.1;NW_019863061.1;NW_019863061.1;NW_019863061.1	161906;163807;164796;165775;166562;166883;167783;168551;170200;171227;171893;172990;173506;174092;174735;178116;179196;180057;180809;181835;183958;186730	162109;163924;164985;166002;166710;167124;168011;168715;170481;171493;172040;173131;173642;174240;174913;178280;179323;180299;180919;182003;184212;186997	-;-;-;-;-;-;-;-;-;-;-;-;-;-;-;-;-;-;-;-;-;-	4168	rna-XM_024089552.1	-0.3138045328127242	-0.2960080698220142	-0.5348358231075483	0.27907389802888066	-0.7697204739565205	0.15886480681160656	3.0658446380946196	2.832218779278722	0.01683503088941411	0.42720574384977245	interaction	0.04971173058421579	-0.24607169914305332	1.0487943719854012
LOC112055438	NW_019863523.1;NW_019863523.1;NW_019863523.1;NW_019863523.1;NW_019863523.1;NW_019863523.1;NW_019863523.1;NW_019863523.1;NW_019863523.1	33808;33808;35766;36135;36135;36135;37674;37674;37674	34332;35141;35951;36278;36278;36278;37835;37835;37835	-;-;-;-;-;-;-;-;-	1826	rna-XM_024095556.1;rna-XM_024095555.1;rna-XM_024095557.1;rna-XM_024095555.1;rna-XM_024095556.1;rna-XM_024095557.1;rna-XM_024095555.1;rna-XM_024095556.1;rna-XM_024095557.1	-0.9599361058153206	0.953518303770114	-0.31095996368348733	-0.7398430122126375	-0.23658131631367255	-0.7624247137998957	0.7170159588659502	2.8280730559377067	0.016966502707136417	0.42840703738646674	interaction	0.050033061220811165	-0.34270446800914994	1.9134544095854347
LOC112044409	NW_019862808.1;NW_019862808.1	1314183;1315693	1314716;1315961	-;-	803	rna-XM_024080250.1	0.01599106400577299	-1.0918091242586132	-0.452439565701746	0.6701890842075644	-0.12956318226924796	0.14183994380142032	1.1276317034726782	2.827887535840305	0.01697240995110319	0.42840703738646674	interaction	0.05004491331115698	-0.1409652967024749	1.7619982084661776
LOC112051350	NW_019862757.1;NW_019862757.1;NW_019862757.1;NW_019862757.1;NW_019862757.1;NW_019862757.1;NW_019862757.1;NW_019862757.1;NW_019862757.1;NW_019862757.1;NW_019862757.1;NW_019862757.1	2541514;2544028;2544788;2545626;2546885;2547302;2547766;2548330;2548812;2549437;2550660;2551630	2541748;2544202;2545078;2545903;2547070;2547592;2547886;2548469;2549101;2549649;2550849;2551811	+;+;+;+;+;+;+;+;+;+;+;+	2592	rna-XM_024089956.1	-1.0321869262735244	-2.200561259086007	-2.1760145795945043	0.24862248477843973	-1.2185618112229533	-1.4397002004922288	0.8005633444521334	2.8163146154560286	0.017344998943192306	0.43556619039611316	interaction	0.050962110297008326	-1.303067048648463	2.4491837438644466
LOC112051036	NW_019863059.1;NW_019863059.1;NW_019863059.1;NW_019863059.1;NW_019863059.1;NW_019863059.1	11025;11025;12121;12121;12860;12860	11677;11680;12352;12352;13150;13150	-;-;-;-;-;-	1179	rna-XM_024089499.1;rna-XM_024089498.1;rna-XM_024089498.1;rna-XM_024089499.1;rna-XM_024089498.1;rna-XM_024089499.1	0.2091469578154384	0.5413423966857941	0.2793644515280343	-0.6603776981781856	0.06380088014695112	-0.3882058361926369	7.584050371846617	2.8157884190272866	0.017362132562251	0.43556619039611316	interaction	0.05099808133107369	0.007511858634232575	1.2017200948639797
LOC112051341	NW_019862757.1;NW_019862757.1;NW_019862757.1;NW_019862757.1;NW_019862757.1;NW_019862757.1	2523244;2526317;2527440;2528351;2530340;2531052	2523447;2526486;2527510;2528490;2530489;2531804	+;+;+;+;+;+	1488	rna-XM_024089947.1	-0.04377119373659394	-0.3671080019011925	-0.3269799132663783	0.894062755906286	0.475226980404621	-0.055012319219594284	2.0881806813619255	2.8140007224435775	0.017420468543894764	0.43556619039611316	interaction	0.051138500249853884	0.09606971803119133	1.2611707578074784
LOC112043939	NW_019862800.1;NW_019862800.1;NW_019862800.1;NW_019862800.1;NW_019862800.1;NW_019862800.1;NW_019862800.1;NW_019862800.1;NW_019862800.1;NW_019862800.1;NW_019862800.1;NW_019862800.1;NW_019862800.1	826028;827517;828614;830553;831313;831882;832391;834102;834654;835625;836119;836958;837366	826221;827658;829248;830710;831578;832002;832524;834329;834768;835791;836243;837256;837553	-;-;-;-;-;-;-;-;-;-;-;-;-	2772	rna-XM_024079627.1	0.041786611110562893	-0.3264403490524206	-0.11437255877200639	0.40993120952662854	-0.20265991560819288	0.6391409530810842	2.346508449930763	2.813430243430051	0.017439125529730887	0.43556619039611316	interaction	0.051164934930874165	0.07456432504760929	0.9655813021335048
LOC112051947	NW_019863113.1;NW_019863113.1	282754;283246	283140;283418	-;-	560	rna-XM_024090800.1	0.8810397521041047	0.07273968255966745	0.10762624209369337	0.4803008539154818	0.4673109410132688	0.6349766142849392	7.051297796311752	2.806043318110063	0.017682517179725972	0.4393389908153325	interaction	0.05177014446577233	0.44066568099519254	0.8810397521041047
LOC112056738	NW_019863964.1;NW_019863964.1;NW_019863964.1;NW_019863964.1;NW_019863964.1;NW_019863964.1;NW_019863964.1;NW_019863964.1	38545;39985;40704;41076;41861;42174;43324;43938	39632;40154;40940;41258;42056;42252;43486;44700	+;+;+;+;+;+;+;+	2879	rna-XM_024097215.1	0.38161182898879226	0.3902138479036626	-0.7371528570771316	0.133914030591921	-1.1378265192739412	-0.784816080283214	2.3096413750745453	2.800313578280248	0.01787363889291394	0.4429311138150236	interaction	0.05223737995993869	-0.2923426248583185	1.5280403671776037
LOC112044091	NW_019862803.1;NW_019862803.1;NW_019862803.1;NW_019862803.1;NW_019862803.1;NW_019862803.1;NW_019862803.1;NW_019862803.1;NW_019862803.1;NW_019862803.1;NW_019862803.1	501029;501619;503007;503386;505341;505979;506853;507651;508788;509693;509915	501390;501828;503167;503661;505563;506117;507156;507811;508929;509845;510880	+;+;+;+;+;+;+;+;+;+;+	3097	rna-XM_024079829.1	0.13829934291324442	0.6428417437490425	-0.29389447962654347	-0.346272057992661	-0.21520693070234218	-0.3749818016240352	5.031925445421523	2.7986020313257742	0.017931128317863674	0.4432016027864694	interaction	0.05238806834931401	-0.07486903054721583	1.0178235453730777
LOC112054487	NW_019863363.1;NW_019863363.1;NW_019863363.1;NW_019863363.1	77640;77868;79035;79894	77785;78055;79196;80025	+;+;+;+	628	rna-XM_024094284.1	0.9473434481180162	0.5749844769394425	0.32678975534414034	0.37390549729856637	-0.07800898768029767	-0.11797033243458542	3.633318372168653	2.789731713437879	0.018232044412331384	0.44595681109372864	interaction	0.05314421391717181	0.3378406429308804	1.0653137805526016
LOC112043082	NW_019862785.1;NW_019862785.1;NW_019862785.1;NW_019862785.1;NW_019862785.1;NW_019862785.1	568930;570830;571758;572887;574098;574305	570153;571016;571962;573137;574214;574645	+;+;+;+;+;+	2325	rna-XM_024078347.1	0.7203910059091707	1.507424487396532	1.0331546042523452	-0.5917851285285675	0.23052523502795663	-0.16711429897689217	1.200831297251669	2.7891373582364367	0.01825238647326879	0.44595681109372864	interaction	0.05318279928798922	0.45543265084675744	2.0992096159250995
LOC112042963	NW_019862783.1;NW_019862783.1;NW_019862783.1;NW_019862783.1;NW_019862783.1;NW_019862783.1;NW_019862783.1;NW_019862783.1;NW_019862783.1;NW_019862783.1;NW_019862783.1;NW_019862783.1;NW_019862783.1;NW_019862783.1;NW_019862783.1;NW_019862783.1;NW_019862783.1;NW_019862783.1;NW_019862783.1;NW_019862783.1;NW_019862783.1	1158776;1158776;1161540;1161540;1162437;1164034;1164034;1165445;1165445;1166459;1166459;1167568;1167568;1170828;1170828;1176571;1176571;1181561;1181561;1182928;1182928	1159137;1159137;1161947;1161947;1162598;1164139;1164139;1165780;1165780;1166705;1166705;1167701;1167701;1171065;1171065;1176669;1176669;1181683;1181683;1184193;1184193	+;+;+;+;+;+;+;+;+;+;+;+;+;+;+;+;+;+;+;+;+	3481	rna-XM_024078196.1;rna-XM_024078195.1;rna-XM_024078196.1;rna-XM_024078195.1;rna-XM_024078195.1;rna-XM_024078196.1;rna-XM_024078195.1;rna-XM_024078196.1;rna-XM_024078195.1;rna-XM_024078196.1;rna-XM_024078195.1;rna-XM_024078196.1;rna-XM_024078195.1;rna-XM_024078196.1;rna-XM_024078195.1;rna-XM_024078196.1;rna-XM_024078195.1;rna-XM_024078196.1;rna-XM_024078195.1;rna-XM_024078196.1;rna-XM_024078195.1	0.2834618826043094	0.24133506645673275	0.8800736506826656	1.183486611553865	1.1150132246631161	0.942974381975947	2.0789057641310493	2.7885471540139815	0.01827260887328389	0.44595681109372864	interaction	0.05321969929974737	0.7743908029894393	1.183486611553865
LOC112053569	NW_019863254.1;NW_019863254.1;NW_019863254.1;NW_019863254.1	141542;142629;143495;144030	141647;142983;143658;144374	+;+;+;+	970	rna-XM_024093029.1	1.7058747464863822	1.4846603954180388	1.4706611688796551	2.181710409046043	1.7811352544836023	1.4349605071767448	0.25349834452713177	2.787937705348325	0.018293514112637115	0.44595681109372864	interaction	0.05326481286998206	1.6765004135817443	2.181710409046043
LOC112046226	NW_019862850.1;NW_019862850.1;NW_019862850.1;NW_019862850.1;NW_019862850.1;NW_019862850.1;NW_019862850.1	550909;551108;551401;552153;552714;553039;553295	551025;551321;551541;552288;552830;553199;553837	+;+;+;+;+;+;+	1429	rna-XM_024082798.1	0.5193458970137091	1.910692472306974	0.059403539050813574	1.5351604555095946	0.4466806443036827	1.2639605789820683	1.7469461524757603	2.786151399735554	0.018354925334268617	0.44595681109372864	interaction	0.05340841980291906	0.9558739311944737	1.910692472306974
LOC112049705	NW_019862985.1;NW_019862985.1;NW_019862985.1;NW_019862985.1;NW_019862985.1;NW_019862985.1	188962;188962;190010;190010;191324;191740	189306;189306;190263;190263;191474;191905	-;-;-;-;-;-	916	rna-XM_024087709.1;rna-XM_024087708.1;rna-XM_024087709.1;rna-XM_024087708.1;rna-XM_024087709.1;rna-XM_024087708.1	0.2834717978034205	0.6093614905520901	-0.25285630168831047	-1.4074225153640254	0.7572774392660628	-0.24377684545540526	2.5995831930468625	2.7829890959146923	0.01848747927354954	0.44595681109372864	interaction	0.05371745649478519	-0.04232415581436128	2.1646999546300885
LOC112044246	NW_019862805.1;NW_019862805.1;NW_019862805.1;NW_019862805.1;NW_019862805.1	1116499;1116499;1118425;1118425;1119043	1118343;1118343;1118849;1119036;1119083	-;-;-;-;-	2498	rna-XM_024080018.1;rna-XM_024080019.1;rna-XM_024080019.1;rna-XM_024080018.1;rna-XM_024080019.1	0.1830796031237024	-0.7937170348373606	-0.6840890747078783	-0.2408258678227811	-0.42173867794965514	-0.5555343074045965	4.459621574898858	2.7816392409214203	0.018510965834642703	0.44595681109372864	interaction	0.05377390940894398	-0.4188042265997615	0.976796637961063
LOC112044247	NW_019862805.1;NW_019862805.1;NW_019862805.1;NW_019862805.1;NW_019862805.1;NW_019862805.1;NW_019862805.1;NW_019862805.1;NW_019862805.1;NW_019862805.1;NW_019862805.1;NW_019862805.1;NW_019862805.1;NW_019862805.1;NW_019862805.1;NW_019862805.1;NW_019862805.1;NW_019862805.1;NW_019862805.1;NW_019862805.1;NW_019862805.1;NW_019862805.1;NW_019862805.1;NW_019862805.1;NW_019862805.1;NW_019862805.1;NW_019862…	1128786;1128786;1128786;1128786;1128786;1128786;1128786;1129102;1129125;1129125;1129125;1129156;1129156;1129156;1130188;1130188;1130188;1130188;1130188;1130188;1130188;1131410;1131410;1131410;1131410;1131410;1131410;1131410;1131608;1131608;1131608;1131608;1131608;1131608;1131608;1131928;1131928;1131928;1131928;1131928;1131928;1131928;1132406;1132406;1132406;1132406;1132406;1132406;1132406;1133198…	1128954;1128954;1128954;1128964;1129074;1129036;1128964;1129509;1129509;1129509;1129509;1129509;1129509;1129509;1130255;1130255;1130255;1130255;1130255;1130255;1130255;1131521;1131521;1131521;1131521;1131521;1131521;1131521;1131723;1131723;1131723;1131723;1131723;1131723;1131723;1132163;1132163;1132163;1132163;1132163;1132163;1132163;1132598;1132598;1132598;1132598;1132598;1132598;1132598;1133375…	+;+;+;+;+;+;+;+;+;+;+;+;+;+;+;+;+;+;+;+;+;+;+;+;+;+;+;+;+;+;+;+;+;+;+;+;+;+;+;+;+;+;+;+;+;+;+;+;+;+;+;+;+;+;+;+;+;+;+;+;+;+;+;+;+;+;+;+;+;+;+;+;+;+;+;+;+;+;+;+;+;+;+;+;+;+;+;+;+;+;+	3390	rna-XM_024080026.1;rna-XM_024080025.1;rna-XM_024080024.1;rna-XM_024080023.1;rna-XM_024080022.1;rna-XM_024080021.1;rna-XM_024080020.1;rna-XM_024080024.1;rna-XM_024080025.1;rna-XM_024080021.1;rna-XM_024080020.1;rna-XM_024080026.1;rna-XM_024080023.1;rna-XM_024080022.1;rna-XM_024080026.1;rna-XM_024080025.1;rna-XM_024080024.1;rna-XM_024080023.1;rna-XM_024080022.1;rna-XM_024080021.1;rna-XM_024080020.1;…	0.21236492563580123	-0.06740146277259083	0.12060105722308338	-1.9100093913394236	-0.31022278793140706	-0.5243593856056966	1.8072845332969438	2.779784580428318	0.018575487231068187	0.44595681109372864	interaction	0.05391407019924029	-0.41317117413170557	2.122374316975225
LOC112043990	NW_019862801.1;NW_019862801.1;NW_019862801.1;NW_019862801.1;NW_019862801.1;NW_019862801.1;NW_019862801.1;NW_019862801.1;NW_019862801.1;NW_019862801.1;NW_019862801.1;NW_019862801.1;NW_019862801.1;NW_019862801.1;NW_019862801.1;NW_019862801.1;NW_019862801.1;NW_019862801.1;NW_019862801.1;NW_019862801.1;NW_019862801.1;NW_019862801.1;NW_019862801.1;NW_019862801.1;NW_019862801.1;NW_019862801.1;NW_019862…	392406;392406;392407;394085;394085;394085;397148;397293;397293;397365;398360;398360;398360;400109;400109;400109;404880;404880;404880;406085;406085;406085;407116;407116;407116;407625;407625;407625;410723;410723;410723;411934;411934;411934;414843;414843;414843;416845;416845;416845;417769;417769;417769;418505;418505;418738;418940;418940;419621;419621;419621;420475;420475;420475;421120;421120;421120;…	393412;393412;393412;394249;394249;394249;397219;397496;397496;397496;398566;398566;398566;400247;400247;400247;405094;405094;405094;406280;406280;406280;407206;407206;407206;407778;407778;407778;410919;410919;410919;411994;411994;411994;414990;414990;414990;417011;417011;417011;417921;417921;417921;418706;418706;418987;418987;418987;419793;419793;419793;420621;420621;420621;421212;421212;421212;…	-;-;-;-;-;-;-;-;-;-;-;-;-;-;-;-;-;-;-;-;-;-;-;-;-;-;-;-;-;-;-;-;-;-;-;-;-;-;-;-;-;-;-;-;-;-;-;-;-;-;-;-;-;-;-;-;-;-;-;-;-;-;-	4537	rna-XM_024079696.1;rna-XM_024079693.1;rna-XM_024079694.1;rna-XM_024079694.1;rna-XM_024079696.1;rna-XM_024079693.1;rna-XM_024079696.1;rna-XM_024079694.1;rna-XM_024079693.1;rna-XM_024079696.1;rna-XM_024079694.1;rna-XM_024079696.1;rna-XM_024079693.1;rna-XM_024079694.1;rna-XM_024079696.1;rna-XM_024079693.1;rna-XM_024079694.1;rna-XM_024079696.1;rna-XM_024079693.1;rna-XM_024079694.1;rna-XM_024079696.1;…	0.018216100769448792	0.07805914169678593	-0.804878756622779	0.20043018184299385	-1.1393066918033574	-0.39225610445360537	2.6409146657843996	2.776151294096724	0.01870253575503027	0.44595681109372864	interaction	0.05422937426835984	-0.33995602142841885	1.3397368736463513
LOC112058067	NW_019862771.1;NW_019862771.1;NW_019862771.1;NW_019862771.1;NW_019862771.1;NW_019862771.1;NW_019862771.1;NW_019862771.1;NW_019862771.1;NW_019862771.1	253928;258056;262368;264002;265698;266745;267728;271969;273424;274075	255503;258182;262549;264153;265865;266832;267865;272047;273621;275433	+;+;+;+;+;+;+;+;+;+	4067	rna-XM_024098735.1	0.3102958077486369	1.5323915662397263	-0.3277559883372971	-0.6511293248053813	-1.1058044170874906	-0.9936046823766029	1.4364874911094727	2.7754381039947233	0.0187666847213984	0.44595681109372864	interaction	0.05436185557821471	-0.20593450643640146	2.6381959833272166
LOC112043722	NW_019862795.1;NW_019862795.1;NW_019862795.1;NW_019862795.1;NW_019862795.1;NW_019862795.1;NW_019862795.1;NW_019862795.1;NW_019862795.1;NW_019862795.1;NW_019862795.1;NW_019862795.1;NW_019862795.1;NW_019862795.1;NW_019862795.1;NW_019862795.1;NW_019862795.1;NW_019862795.1	1114813;1114813;1118200;1118200;1121534;1121534;1128225;1128225;1130730;1130730;1133582;1133582;1134518;1134518;1136350;1136350;1136632;1162299	1117008;1117008;1118355;1118355;1121670;1121670;1128330;1128330;1130786;1130786;1133662;1133662;1134625;1134625;1136495;1136495;1136742;1162457	-;-;-;-;-;-;-;-;-;-;-;-;-;-;-;-;-;-	3257	rna-XM_024079253.1;rna-XM_024079254.1;rna-XM_024079253.1;rna-XM_024079254.1;rna-XM_024079253.1;rna-XM_024079254.1;rna-XM_024079253.1;rna-XM_024079254.1;rna-XM_024079253.1;rna-XM_024079254.1;rna-XM_024079254.1;rna-XM_024079253.1;rna-XM_024079253.1;rna-XM_024079254.1;rna-XM_024079253.1;rna-XM_024079254.1;rna-XM_024079254.1;rna-XM_024079253.1	0.3455966905765781	-0.5812386076031333	-0.1061213106133988	0.11066789524671104	0.1206797854056178	0.06850470201163884	4.7731261085317875	2.7741499504305382	0.01877288841954663	0.44595681109372864	interaction	0.05437388346192585	-0.006985140829331049	0.9268352981797114
LOC112047039	NW_019862881.1;NW_019862881.1;NW_019862881.1;NW_019862881.1;NW_019862881.1;NW_019862881.1;NW_019862881.1;NW_019862881.1;NW_019862881.1;NW_019862881.1;NW_019862881.1;NW_019862881.1;NW_019862881.1;NW_019862881.1;NW_019862881.1	509072;543922;592371;592379;593647;593647;593647;593647;594343;594343;594343;596198;596198;596198;596198	509490;544023;592534;592534;593861;593861;593861;593861;594469;594469;594469;597390;596284;596284;596284	+;+;+;+;+;+;+;+;+;+;+;+;+;+;+	2220	rna-XM_024083948.1;rna-XM_024083946.1;rna-XM_024083945.1;rna-XM_024083944.1;rna-XM_024083945.1;rna-XM_024083944.1;rna-XM_024083946.1;rna-XM_024083948.1;rna-XM_024083944.1;rna-XM_024083946.1;rna-XM_024083948.1;rna-XM_024083945.1;rna-XM_024083944.1;rna-XM_024083948.1;rna-XM_024083946.1	0.038783747063384125	-0.46643109955788914	0.3097042776285284	-0.5998626096665052	-0.32780674286720285	0.20530531156040072	2.860286309190885	2.7735935282601822	0.01879249501883006	0.44595681109372864	interaction	0.05441283378567737	-0.14005118597321398	0.9095668872950335
LOC112046763	NW_019862870.1;NW_019862870.1;NW_019862870.1;NW_019862870.1	787353;791200;792122;792836	790759;791401;792227;793054	-;-;-;-	3934	rna-XM_024083536.1	-0.08768703933511177	0.6651107731814533	-0.29955430186809284	-0.2655221831425709	-0.8408783264731875	-1.22737960284726	4.820008471321563	2.7739178767265433	0.01882238595647583	0.44595681109372864	interaction	0.054481526676465206	-0.342651780080795	1.8924903760287135
LOC112054383	NW_019863353.1;NW_019863353.1;NW_019863353.1;NW_019863353.1;NW_019863353.1	190474;191639;192457;193449;194563	190631;191812;192571;193532;194691	+;+;+;+;+	660	rna-XM_024094154.1	0.7807279099511459	0.6212239053701498	0.3462742291054098	2.2572386339647132	0.24158998906267717	0.9105361500664075	3.917555441035443	2.7735090096631603	0.018836815415032456	0.44595681109372864	interaction	0.05451733921985535	0.8595984695867506	2.2572386339647132
LOC112056801	NW_019863989.1;NW_019863989.1;NW_019863989.1;NW_019863989.1;NW_019863989.1;NW_019863989.1;NW_019863989.1;NW_019863989.1;NW_019863989.1;NW_019863989.1;NW_019863989.1;NW_019863989.1;NW_019863989.1;NW_019863989.1;NW_019863989.1;NW_019863989.1;NW_019863989.1;NW_019863989.1;NW_019863989.1;NW_019863989.1;NW_019863989.1	19093;19094;19094;19371;19371;19626;19626;19903;19903;20457;20457;20457;20728;20728;20728;21271;21271;21271;22520;22520;22520	19166;19166;19166;19442;19442;19698;19698;19975;19975;20529;20529;20529;20791;20791;20791;21332;21332;21332;22681;22679;22681	-;-;-;-;-;-;-;-;-;-;-;-;-;-;-;-;-;-;-;-;-	653	rna-XR_002887624.1;rna-XR_002887622.1;rna-XR_002887623.1;rna-XR_002887623.1;rna-XR_002887622.1;rna-XR_002887622.1;rna-XR_002887624.1;rna-XR_002887622.1;rna-XR_002887624.1;rna-XR_002887623.1;rna-XR_002887622.1;rna-XR_002887624.1;rna-XR_002887622.1;rna-XR_002887623.1;rna-XR_002887624.1;rna-XR_002887622.1;rna-XR_002887623.1;rna-XR_002887624.1;rna-XR_002887622.1;rna-XR_002887623.1;rna-XR_002887624.1	0.8934251704487439	0.8185180216198427	-0.06303844240128435	0.659890890144608	-0.8583988268364419	-1.1327726560425784	1.3291857752264538	2.772056562540264	0.018846759124357893	0.44595681109372864	interaction	0.054540162746053715	0.052937359488815	2.0261978264913223
LOC112048717	NW_019862941.1;NW_019862941.1;NW_019862941.1;NW_019862941.1;NW_019862941.1;NW_019862941.1;NW_019862941.1;NW_019862941.1;NW_019862941.1;NW_019862941.1;NW_019862941.1;NW_019862941.1;NW_019862941.1;NW_019862941.1;NW_019862941.1;NW_019862941.1;NW_019862941.1;NW_019862941.1;NW_019862941.1;NW_019862941.1;NW_019862941.1;NW_019862941.1	230486;233207;236582;237352;240243;241102;244968;246385;246899;248215;249209;249849;250812;251358;252573;253604;254434;255137;256879;257659;259471;260188	231455;233380;236727;237574;240398;241250;245196;246483;247159;248382;249372;250032;250953;251488;252815;253732;254598;255307;257097;257818;259619;260475	-;-;-;-;-;-;-;-;-;-;-;-;-;-;-;-;-;-;-;-;-;-	4720	rna-XM_024086367.1	0.5805419511301196	0.8666011838300849	0.02704398921399249	0.025699685669336468	-0.8220540791790061	-0.15113299152216264	2.232556536026888	2.7710482885685632	0.01888244209228365	0.44595681109372864	interaction	0.05463149521405721	0.0877832898570608	1.688655263009091
LOC112047951	NW_019862754.1;NW_019862754.1;NW_019862754.1;NW_019862754.1;NW_019862754.1;NW_019862754.1;NW_019862754.1;NW_019862754.1;NW_019862754.1;NW_019862754.1;NW_019862754.1;NW_019862754.1;NW_019862754.1	1058567;1060456;1060825;1061794;1063166;1063997;1064590;1065720;1065878;1068417;1069442;1071782;1077089	1058852;1060597;1061043;1061977;1063609;1064133;1064711;1065799;1066021;1068599;1069613;1071979;1077194	-;-;-;-;-;-;-;-;-;-;-;-;-	2417	rna-XM_024085279.1	-0.014585543097838593	-0.44651667597980643	-0.6903435863596089	-0.30362191723962767	-0.6407631393992077	-0.42737079804170885	5.232910955780877	2.7682513401542757	0.01898177956876657	0.4471054811296601	interaction	0.05484705848361037	-0.420533610019633	0.6903435863596089
LOC112043985	NW_019862801.1;NW_019862801.1;NW_019862801.1;NW_019862801.1;NW_019862801.1;NW_019862801.1;NW_019862801.1;NW_019862801.1;NW_019862801.1;NW_019862801.1;NW_019862801.1;NW_019862801.1;NW_019862801.1;NW_019862801.1;NW_019862801.1;NW_019862801.1;NW_019862801.1;NW_019862801.1;NW_019862801.1;NW_019862801.1;NW_019862801.1;NW_019862801.1;NW_019862801.1;NW_019862801.1	319094;319094;319094;322034;322034;322034;323692;323692;323692;324925;324925;324925;326533;326533;326533;329131;329131;329131;331089;331089;331089;334179;334313;334323	320705;320705;320705;322170;322170;322170;323832;323832;323832;325044;325044;325044;329051;329051;329051;330591;330591;330591;331306;331306;331306;334515;334515;334515	-;-;-;-;-;-;-;-;-;-;-;-;-;-;-;-;-;-;-;-;-;-;-;-	6545	rna-XM_024079688.1;rna-XM_024079687.1;rna-XM_024079685.1;rna-XM_024079688.1;rna-XM_024079687.1;rna-XM_024079685.1;rna-XM_024079688.1;rna-XM_024079687.1;rna-XM_024079685.1;rna-XM_024079688.1;rna-XM_024079687.1;rna-XM_024079685.1;rna-XM_024079688.1;rna-XM_024079687.1;rna-XM_024079685.1;rna-XM_024079688.1;rna-XM_024079687.1;rna-XM_024079685.1;rna-XM_024079688.1;rna-XM_024079687.1;rna-XM_024079685.1;…	1.122896750232777	1.1394829323417757	1.204239363198019	0.6594358368220021	0.3658111824002358	0.03571678875445703	2.889809495840055	2.7577664181012698	0.01935882620331034	0.4531724008321719	interaction	0.05579055001834735	0.7545971422915444	1.204239363198019
LOC112056343	NW_019863781.1;NW_019863781.1;NW_019863781.1;NW_019863781.1;NW_019863781.1;NW_019863781.1;NW_019863781.1;NW_019863781.1;NW_019863781.1;NW_019863781.1;NW_019863781.1	3281;4238;4734;5158;5943;6879;8363;9100;10178;11725;12228	3393;4384;4985;5418;6190;7545;8503;9252;10503;11904;12489	+;+;+;+;+;+;+;+;+;+;+	2750	rna-XM_024096762.1	-0.08465854383323973	0.23188635313309955	-0.45515383692877426	-0.014350866878748241	-0.4167178962741857	-0.18848632477027275	4.816421366262725	2.757122718172667	0.019382215966655524	0.4531724008321719	interaction	0.05585188456144864	-0.15458018592535352	0.6870401900618738
LOC112053880	NW_019863291.1;NW_019863291.1;NW_019863291.1;NW_019863291.1;NW_019863291.1;NW_019863291.1;NW_019863291.1;NW_019863291.1	130025;133135;134181;135124;136747;137418;138098;138442	130239;133202;134384;135356;136977;137710;138307;138585	-;-;-;-;-;-;-;-	1598	rna-XM_024093472.1	-0.1927227366238081	0.3705076215432752	0.2010623734913467	0.40332866046462357	0.3801128496414597	0.5266894977022749	9.46473735042368	2.7548667369762514	0.019464412887169852	0.45390419343996274	interaction	0.05605340076136216	0.28149637770319536	0.719412234326083
LOC112053548	NW_019863252.1;NW_019863252.1;NW_019863252.1;NW_019863252.1;NW_019863252.1;NW_019863252.1;NW_019863252.1;NW_019863252.1	113310;114623;116348;118127;118818;120659;122006;126081	113978;114909;116519;118344;118974;120887;122141;126708	-;-;-;-;-;-;-;-	2496	rna-XM_024093001.1	2.335101955508219	0.440602482764763	1.7403254802277324	1.513067451965842	0.4032144945133	0.08514348013412877	1.422655451576209	2.754432849241107	0.0195089128958538	0.45390419343996274	interaction	0.05615905657828479	1.0862425575189976	2.335101955508219
LOC112047463	NW_019862894.1;NW_019862894.1;NW_019862894.1	1065616;1065785;1065862	1065632;1065795;1066141	-;-;-	308	rna-XR_002886957.1	-0.5248515895501636	0.3716506386785412	0.6626294951296314	0.9724420194707848	0.35506406580366334	1.7989697039720123	5.700748583048767	2.7528042124884826	0.019582122500971043	0.45449628712009865	interaction	0.056348296264057914	0.6059840555840782	2.323821293522176
LOC112054447	NW_019862761.1;NW_019862761.1;NW_019862761.1;NW_019862761.1;NW_019862761.1;NW_019862761.1;NW_019862761.1;NW_019862761.1;NW_019862761.1;NW_019862761.1;NW_019862761.1;NW_019862761.1;NW_019862761.1;NW_019862761.1;NW_019862761.1;NW_019862761.1;NW_019862761.1;NW_019862761.1;NW_019862761.1;NW_019862761.1;NW_019862761.1;NW_019862761.1;NW_019862761.1;NW_019862761.1;NW_019862761.1;NW_019862761.1;NW_019862…	1197203;1197203;1198802;1198802;1199380;1199380;1199543;1199546;1201236;1201236;1202917;1202917;1203591;1203591;1204520;1204520;1204756;1204756;1205824;1205824;1206702;1206702;1207754;1207754;1208535;1208535;1208990;1208990;1210139;1210139;1211778;1211778;1212703;1212703;1214925;1214925;1220438;1220438	1197456;1197456;1198900;1198900;1199457;1199457;1200327;1200327;1201586;1201586;1203120;1203120;1203720;1203720;1204642;1204642;1204956;1204956;1205934;1205934;1206901;1206901;1207963;1207963;1208726;1208726;1209128;1209128;1210332;1210332;1211952;1211952;1212866;1212866;1215082;1215082;1221781;1221781	+;+;+;+;+;+;+;+;+;+;+;+;+;+;+;+;+;+;+;+;+;+;+;+;+;+;+;+;+;+;+;+;+;+;+;+;+;+	5112	rna-XM_024094249.1;rna-XM_024094241.1;rna-XM_024094249.1;rna-XM_024094241.1;rna-XM_024094249.1;rna-XM_024094241.1;rna-XM_024094241.1;rna-XM_024094249.1;rna-XM_024094249.1;rna-XM_024094241.1;rna-XM_024094249.1;rna-XM_024094241.1;rna-XM_024094249.1;rna-XM_024094241.1;rna-XM_024094249.1;rna-XM_024094241.1;rna-XM_024094249.1;rna-XM_024094241.1;rna-XM_024094249.1;rna-XM_024094241.1;rna-XM_024094249.1;…	0.39821044205746703	-0.6094470022507055	-1.072631932040361	1.3537705672602995	-1.0741358754549493	-0.7034625527114433	0.25924211165275207	2.7459626955703538	0.019792238455962737	0.4577077823905014	interaction	0.05685415414276497	-0.2846160588566154	2.4279064427152486
LOC112046433	NW_019862857.1;NW_019862857.1;NW_019862857.1;NW_019862857.1;NW_019862857.1;NW_019862857.1;NW_019862857.1;NW_019862857.1;NW_019862857.1;NW_019862857.1;NW_019862857.1;NW_019862857.1;NW_019862857.1;NW_019862857.1;NW_019862857.1;NW_019862857.1;NW_019862857.1;NW_019862857.1;NW_019862857.1;NW_019862857.1;NW_019862857.1;NW_019862857.1;NW_019862857.1;NW_019862857.1;NW_019862857.1;NW_019862857.1;NW_019862…	643174;644434;646110;647526;649035;649455;650276;651669;652043;653035;653761;654170;654963;655286;656065;657809;658624;658809;659563;659872;660496;662501;662922;663701;664610;665346;665788;666525;667746;668365;669421;670184;670594;671220;671613;672003;672585;673137;673988;674503;675322;675521;677162;677689;678376;679283;679900;680376;685855;689719;691047;692174;693085;693861;694589;696223;697396;…	643768;644541;646332;647752;649115;649662;650502;651764;652256;653270;653856;654383;655192;655381;656281;658035;658719;659022;659792;659964;660715;662730;663011;663920;664836;665441;666001;666754;667838;668575;669650;670279;670810;671446;671708;672213;672814;673229;674207;674732;675417;675737;677388;677784;678586;679512;679992;680595;686084;689814;691263;692403;693180;694074;694821;696312;697603;…	-;-;-;-;-;-;-;-;-;-;-;-;-;-;-;-;-;-;-;-;-;-;-;-;-;-;-;-;-;-;-;-;-;-;-;-;-;-;-;-;-;-;-;-;-;-;-;-;-;-;-;-;-;-;-;-;-;-	10652	rna-XM_024083049.1	-1.425794278515594	0.19882172242525686	-0.023198947758423807	1.0679416803197614	0.31174169342527225	0.45708072711651077	0.7224080819925265	2.745304515594677	0.019816688350660635	0.4577077823905014	interaction	0.05691205165611227	0.09776543283546393	2.493735958835355
LOC112055630	NW_019863568.1;NW_019863568.1;NW_019863568.1;NW_019863568.1;NW_019863568.1;NW_019863568.1	1860;1994;2579;2827;3037;3775	1877;2464;2722;2919;3211;4290	-;-;-;-;-;-	1417	rna-XM_024095821.1	-0.9551799287835523	0.3420606093702122	0.1581100118759886	-0.5757181608934262	-0.9538705401089251	-1.432160252417681	0.4238733423100254	2.7406547086164483	0.019990277647452624	0.460445652611594	interaction	0.05732683173081444	-0.569459710159564	1.7742208617878932
LOC112043628	NW_019862750.1;NW_019862750.1;NW_019862750.1;NW_019862750.1;NW_019862750.1;NW_019862750.1;NW_019862750.1;NW_019862750.1	1195158;1197148;1205311;1205489;1206348;1207051;1207767;1208164	1196590;1197215;1205402;1205920;1206491;1207143;1207938;1208545	-;-;-;-;-;-;-;-	2816	rna-XM_024079137.1	0.7938998572496695	-0.30190884052896894	0.783894477354176	-0.25701537557482257	-0.14691162241034886	-0.26783258386509967	1.324224934157951	2.738909185566166	0.02005583295941367	0.460445652611594	interaction	0.05748566471571209	0.10068765203743424	1.0958086977786383
LOC112050980	NW_019862757.1;NW_019862757.1	87795;104394	88211;104731	+;+	755	rna-XR_002887206.1	-0.5200753710456344	-1.9775996036981196	-0.6530426742944058	-0.033988818748336355	0.33234187818342403	0.06561016972247438	0.08573126257574454	2.7360771543390427	0.02016264942044144	0.4612206054925979	interaction	0.057711773530108035	-0.4644590699800996	2.309941481881544
LOC112053201	NW_019863216.1;NW_019863216.1;NW_019863216.1;NW_019863216.1;NW_019863216.1;NW_019863216.1;NW_019863216.1;NW_019863216.1;NW_019863216.1;NW_019863216.1;NW_019863216.1;NW_019863216.1;NW_019863216.1;NW_019863216.1;NW_019863216.1;NW_019863216.1;NW_019863216.1;NW_019863216.1	231819;231819;231819;233594;233594;233594;233976;233976;233976;240257;240257;240257;241625;241625;241625;241844;241897;242143	232561;232561;232561;233731;233731;233731;234162;234162;234162;240489;240489;240489;241748;241748;241748;241924;241991;242344	-;-;-;-;-;-;-;-;-;-;-;-;-;-;-;-;-;-	1775	rna-XM_024092533.1;rna-XM_024092532.1;rna-XM_024092535.1;rna-XM_024092533.1;rna-XM_024092532.1;rna-XM_024092535.1;rna-XM_024092533.1;rna-XM_024092532.1;rna-XM_024092535.1;rna-XM_024092532.1;rna-XM_024092533.1;rna-XM_024092535.1;rna-XM_024092532.1;rna-XM_024092533.1;rna-XM_024092535.1;rna-XM_024092535.1;rna-XM_024092533.1;rna-XM_024092532.1	0.16643850897831616	0.9902612154116878	0.32314594476211567	-0.446883626366229	-0.168614312459744	-0.5998490008922199	4.386969015262264	2.7348700478880374	0.020212007608353275	0.4612409218251553	interaction	0.05783431519587645	0.0440831215723211	1.5901102163039078
LOC112047296	NW_019862887.1;NW_019862887.1;NW_019862887.1;NW_019862887.1;NW_019862887.1;NW_019862887.1;NW_019862887.1;NW_019862887.1	466900;467455;468595;468831;469798;470911;471195;471527	467306;468332;468745;469258;470802;471078;471262;472054	-;-;-;-;-;-;-;-	3633	rna-XM_024084368.1	1.0694645563792677	-0.47148879198653326	-0.4543154815093947	0.848517590682257	-0.8552539838599175	-1.2519435710933848	0.2386504757338855	2.726222760538813	0.020538766312358295	0.46757631633588886	interaction	0.05868060807470698	-0.1858366135646176	2.321408127472653
LOC112045334	NW_019862829.1;NW_019862829.1	582646;585194	584077;585839	+;+	2078	rna-XM_024081482.1	-0.5648290186850243	-0.14518204986763672	-0.3190368779167439	-1.2057140804631006	-0.6588848014918103	-0.2378674566245907	3.8945046386102096	2.7242692279762446	0.020614153503363538	0.4681725172744808	interaction	0.05886426832650836	-0.5219190475081511	1.2057140804631006
LOC112049941	NW_019862998.1;NW_019862998.1	478824;481358	480690;481512	-;-	2022	rna-XM_024088014.1	-0.15954677079639973	0.6176123108222001	0.690185447362978	0.8469260883221259	1.4040853940955818	0.4934115697163456	2.8853449786513434	2.719895898566006	0.020783921584142908	0.4709042804635808	interaction	0.05928517451438956	0.6487790065871386	1.5636321648919815
LOC112058611	NW_019862779.1;NW_019862779.1;NW_019862779.1;NW_019862779.1;NW_019862779.1;NW_019862779.1;NW_019862779.1;NW_019862779.1;NW_019862779.1;NW_019862779.1;NW_019862779.1;NW_019862779.1;NW_019862779.1;NW_019862779.1;NW_019862779.1;NW_019862779.1;NW_019862779.1;NW_019862779.1;NW_019862779.1;NW_019862779.1	231594;231594;232120;232120;233058;233058;234075;234075;235223;235223;238294;238294;239313;239313;240112;240112;240605;240605;241230;241355	231719;231719;232304;232304;233201;233201;234222;234222;235431;235431;238463;238463;239514;239514;240242;240242;240740;240740;241323;241604	-;-;-;-;-;-;-;-;-;-;-;-;-;-;-;-;-;-;-;-	1795	rna-XM_024099514.1;rna-XM_024099515.1;rna-XM_024099514.1;rna-XM_024099515.1;rna-XM_024099514.1;rna-XM_024099515.1;rna-XM_024099514.1;rna-XM_024099515.1;rna-XM_024099514.1;rna-XM_024099515.1;rna-XM_024099514.1;rna-XM_024099515.1;rna-XM_024099514.1;rna-XM_024099515.1;rna-XM_024099514.1;rna-XM_024099515.1;rna-XM_024099514.1;rna-XM_024099515.1;rna-XM_024099515.1;rna-XM_024099514.1	-0.6080558195074307	-0.13069548819697957	-0.7897707063656305	-0.6002094838890926	-0.7443476974599624	-0.6840779264829226	2.761276016420742	2.7184982360675938	0.020838470407145007	0.4710187277776529	interaction	0.059421587750551744	-0.5928595203170031	0.7897707063656305
LOC112044534	NW_019862811.1;NW_019862811.1;NW_019862811.1	750564;751741;752847	751312;751926;754583	-;-;-	2672	rna-XM_024080416.1	0.17529620559647252	0.7559489793199735	-0.36723492766979365	-0.46219145619136087	-0.4896402813946339	-0.611655508188822	6.480355983212495	2.715405119069091	0.020961760537297494	0.472682732874225	interaction	0.059708915963575505	-0.16657949808802738	1.3676044875087956
LOC112050917	NW_019863051.1;NW_019863051.1;NW_019863051.1;NW_019863051.1	404127;405494;409514;409843	404638;405622;409650;410193	-;-;-;-	1129	rna-XM_024089331.1	0.4940608948288962	-1.300144629719844	-1.4195047584205494	-0.28368829072774915	0.3155192034732794	-1.028704340427582	0.4877783446738685	2.7074079380202267	0.021276392734070962	0.47795531077024705	interaction	0.06047515168005907	-0.5370769868322581	1.9135656532494456
LOC112054242	NW_019863332.1;NW_019863332.1;NW_019863332.1	19506;20567;23950	19670;20705;24219	+;+;+	574	rna-XR_002887435.1	-2.510813690564491	-3.53625561702171	-0.43067630762253306	-1.6744239704328037	-2.3041818716862683	-3.036506886740142	1.252099632621837	2.708025936902539	0.021296033182701214	0.47795531077024705	interaction	0.06051799715958998	-2.2488097240113247	3.53625561702171
LOC112054724	NW_019863402.1;NW_019863402.1;NW_019863402.1;NW_019863402.1;NW_019863402.1;NW_019863402.1;NW_019863402.1;NW_019863402.1;NW_019863402.1;NW_019863402.1;NW_019863402.1;NW_019863402.1;NW_019863402.1;NW_019863402.1;NW_019863402.1;NW_019863402.1;NW_019863402.1;NW_019863402.1;NW_019863402.1;NW_019863402.1;NW_019863402.1;NW_019863402.1;NW_019863402.1;NW_019863402.1;NW_019863402.1;NW_019863402.1;NW_019863…	27965;27966;27967;28062;28062;28915;28915;28915;28915;28915;30030;30411;36940;36943;36943;36943;36943;37661;37661;37661;37661;37661;38803;38803;38803;38803;38803;39831;39831;39831;39831;39831;41764;41764;41764;41764;41764;42249;42249;42249;42249;42249;43100;43100;43100;43100;43100;43753;43753;43753;43753;43753;45478;45478;45478;45478;45478	28049;28049;28044;28215;28199;29096;29096;29096;29096;29121;30074;35728;37003;37003;37003;37003;37003;37788;37788;37788;37788;37788;38978;38978;38978;38978;38978;39908;39908;39908;39908;39908;41861;41861;41861;41861;41861;42389;42389;42389;42389;42389;43196;43196;43196;43196;43196;43900;43900;43900;43900;43900;46054;46054;46054;46054;46054	+;+;+;+;+;+;+;+;+;+;+;+;+;+;+;+;+;+;+;+;+;+;+;+;+;+;+;+;+;+;+;+;+;+;+;+;+;+;+;+;+;+;+;+;+;+;+;+;+;+;+;+;+;+;+;+;+	7316	rna-XM_024094602.1;rna-XM_024094598.1;rna-XM_024094599.1;rna-XM_024094601.1;rna-XM_024094600.1;rna-XM_024094601.1;rna-XM_024094600.1;rna-XM_024094599.1;rna-XM_024094598.1;rna-XM_024094602.1;rna-XM_024094602.1;rna-XM_024094602.1;rna-XM_024094602.1;rna-XM_024094601.1;rna-XM_024094600.1;rna-XM_024094599.1;rna-XM_024094598.1;rna-XM_024094601.1;rna-XM_024094600.1;rna-XM_024094599.1;rna-XM_024094598.1;…	0.019681981509849355	0.6758587762324478	-0.689432940836802	-0.2857713262939879	-0.5791105841332289	-0.7037356171184838	4.259716337057328	2.7026951135987387	0.021465250411632376	0.47992685436295146	interaction	0.060907446971450174	-0.2604182851067009	1.3795943933509316
LOC112055825	NW_019862762.1;NW_019862762.1;NW_019862762.1;NW_019862762.1;NW_019862762.1;NW_019862762.1;NW_019862762.1;NW_019862762.1;NW_019862762.1	2106348;2121719;2127470;2128198;2128801;2129556;2130339;2131326;2131792	2106484;2121946;2127619;2128338;2128985;2129698;2130543;2131461;2132098	-;-;-;-;-;-;-;-;-	1632	rna-XM_024096077.1	0.38754026954640014	0.20776812388663274	0.18792582568012095	0.9181658098424829	0.3087397982121928	0.7094287949783283	2.7741150772328824	2.7013081440455196	0.021521147742069563	0.47992685436295146	interaction	0.06102621508070362	0.4532614370243596	0.9181658098424829
LOC112050151	NW_019863008.1;NW_019863008.1;NW_019863008.1;NW_019863008.1;NW_019863008.1;NW_019863008.1;NW_019863008.1;NW_019863008.1;NW_019863008.1;NW_019863008.1;NW_019863008.1;NW_019863008.1;NW_019863008.1;NW_019863008.1;NW_019863008.1;NW_019863008.1;NW_019863008.1;NW_019863008.1;NW_019863008.1	311282;311550;312575;313186;314696;315976;316505;317177;318555;320026;321319;321628;322254;322718;323224;323445;324093;324562;325837	311469;311649;312672;313342;314798;316106;316725;317310;318671;320266;321386;321731;322352;322805;323315;323621;324163;324700;327710	+;+;+;+;+;+;+;+;+;+;+;+;+;+;+;+;+;+;+	4202	rna-XM_024088333.1	0.056432744511736	0.3378663613464691	-0.9042603393530686	0.3478465452281653	-0.44389124680261427	-0.2365155121781824	1.945363804255766	2.7006519895843946	0.021547642384681834	0.47992685436295146	interaction	0.0610758487227026	-0.1404202412079158	1.252106884581234
LOC112045435	NW_019862831.1;NW_019862831.1;NW_019862831.1;NW_019862831.1;NW_019862831.1;NW_019862831.1;NW_019862831.1;NW_019862831.1;NW_019862831.1;NW_019862831.1;NW_019862831.1	549019;549023;550286;550286;551751;551751;553989;553989;555167;567615;571519	549385;549385;551035;551035;552065;552065;554182;554182;555216;567822;571553	-;-;-;-;-;-;-;-;-;-;-	1919	rna-XM_024081603.1;rna-XM_024081602.1;rna-XM_024081603.1;rna-XM_024081602.1;rna-XM_024081603.1;rna-XM_024081602.1;rna-XM_024081602.1;rna-XM_024081603.1;rna-XM_024081602.1;rna-XM_024081602.1;rna-XM_024081603.1	-1.8778104738634545	0.5884690248410251	-0.3211534779444531	-3.0137282234072598	-2.0494219457847342	-1.328383171081607	3.656341538634409	2.700816440285389	0.021585613037762005	0.47992685436295146	interaction	0.061154060586158625	-1.333671377873414	3.602197248248285
LOC112049120	NW_019862959.1;NW_019862959.1;NW_019862959.1;NW_019862959.1	64769;66064;67898;70128	65237;66432;68186;71101	+;+;+;+	2101	rna-XM_024086901.1	0.37294783878019744	0.3904984126496086	-0.43413150450500376	0.09760945406863449	0.4549680670832746	-1.6891275880420193	2.3974562687712058	2.6976491928540236	0.021699707062320855	0.4803651961504285	interaction	0.061395253595945165	-0.134539219994218	2.144095655125294
LOC112055819	NW_019863624.1;NW_019863624.1;NW_019863624.1;NW_019863624.1	84485;85166;85471;85471	84670;85395;86549;86549	+;+;+;+	1495	rna-XM_024096062.1;rna-XM_024096063.1;rna-XM_024096062.1;rna-XM_024096063.1	-0.4189590853132474	0.28336930542498356	-0.035720209534238455	-0.40971317564143966	1.0389798526745566	-0.35591440636445615	1.6224483843782496	2.6967397683228294	0.021706287762156815	0.4803651961504285	interaction	0.0614007638352152	0.017007046874359756	1.457938937987804
LOC112046179	NW_019862849.1;NW_019862849.1	901519;938306	901570;941369	+;+	3116	rna-XM_024082725.1	0.22744573736978527	0.49349086746030374	0.7720237499895912	0.9599915361000105	0.2217173689567351	0.4916150571163339	4.867170961737938	2.6937096616710114	0.021829960586171513	0.4809634161134491	interaction	0.0617045009423564	0.5277140528321266	0.9599915361000105
LOC112051535	NW_019863088.1;NW_019863088.1;NW_019863088.1;NW_019863088.1;NW_019863088.1;NW_019863088.1;NW_019863088.1;NW_019863088.1;NW_019863088.1;NW_019863088.1;NW_019863088.1;NW_019863088.1;NW_019863088.1;NW_019863088.1;NW_019863088.1;NW_019863088.1;NW_019863088.1	205986;275098;315299;324559;327333;329807;335026;335758;352004;353592;355615;356211;356967;359768;360002;360475;361857	206235;275194;315835;324654;327468;329914;335161;335929;352089;353644;355741;356375;357083;359882;360117;361183;363633	+;+;+;+;+;+;+;+;+;+;+;+;+;+;+;+;+	4797	rna-XM_024090223.1	-0.4429910854592125	-0.2582392840438126	-0.22022646326201178	-0.8004105558696016	-0.03774371810213986	0.2557603920264806	5.696974024008916	2.69360109303566	0.02183440476681484	0.4809634161134491	interaction	0.0617104818025621	-0.25064178578504964	1.0561709478960823
LOC112055987	NW_019863675.1;NW_019863675.1;NW_019863675.1	69782;72449;77508	70284;72655;77705	+;+;+	908	rna-XM_024096304.1	0.4416916530889814	-0.37957825378362553	0.5458295984679218	0.26926870030816713	0.4525907266207034	0.04247952074377161	1.7999878358986503	2.6847915127336215	0.022198034819903862	0.48784410934458466	interaction	0.06261801967875179	0.22871365757431997	0.9254078522515473
LOC112050898	NW_019863049.1;NW_019863049.1;NW_019863049.1;NW_019863049.1	172409;174063;175356;175769	172582;174203;175537;175877	-;-;-;-	606	rna-XM_024089306.1	0.7914859560564845	0.21490033118178742	0.03872872970569083	0.5420639151956665	0.5634567618628802	0.6966128689721	7.911241465964081	2.681498105966379	0.02233551727857351	0.4895558540815932	interaction	0.06297233118483044	0.4745414271624349	0.7914859560564845
LOC112049030	NW_019862955.1;NW_019862955.1;NW_019862955.1	375607;377107;380124	375875;377307;380229	-;-;-	576	rna-XM_024086764.1	1.955269484952442	-0.8528458336890052	-0.12457651018164012	0.22455996380895127	0.9125484883018357	1.5030762150596801	4.915353395788424	2.681550875462581	0.022378814262872325	0.4895558540815932	interaction	0.06308098181829533	0.6030053013753772	2.8081153186414474
LOC112052791	NW_019863176.1;NW_019863176.1;NW_019863176.1;NW_019863176.1;NW_019863176.1;NW_019863176.1;NW_019863176.1	188042;207995;214199;215534;215796;216755;217400	188697;208205;214299;215685;216422;216936;219087	+;+;+;+;+;+;+	3617	rna-XM_024092015.1	-1.103941215055203	-0.2774748997153989	0.036328055686614846	0.9609736964540742	-0.7782270057051618	0.4327184795778828	3.923263256418516	2.6765412711653993	0.022589777485215835	0.49303743703971076	interaction	0.06360799450182149	-0.12160381479286532	2.0649149115092773
LOC112055525	NW_019863545.1;NW_019863545.1;NW_019863545.1;NW_019863545.1	57843;59485;60051;61758	58407;59656;60210;62072	+;+;+;+	1212	rna-XM_024095681.1	-0.4369113506002222	-0.16988290244410825	-0.18452173708570185	-0.050842451031448736	0.5127962507427184	-0.059203655768032576	2.383003279277208	2.672969078202018	0.022695508524240727	0.4942115769260292	interaction	0.06386500195721419	-0.06476097436446587	0.9497076013429406
LOC112047824	NW_019862905.1;NW_019862905.1;NW_019862905.1	659005;659391;660773	659193;659615;662383	+;+;+	2025	rna-XM_024085083.1	-0.022150248618729464	-0.42252943606717397	-0.41787460508806895	0.6319006869740112	-0.3085174138518899	0.0623326761547738	9.19450956107401	2.668656405982178	0.022879727164658015	0.49553114105864193	interaction	0.06428102273683069	-0.07947305674951287	1.0544301230411852
LOC112044725	NW_019862816.1;NW_019862816.1;NW_019862816.1;NW_019862816.1;NW_019862816.1;NW_019862816.1	685460;686237;686990;688364;701821;717642	685641;686431;687225;688540;702043;717830	-;-;-;-;-;-	1202	rna-XM_024080669.1	0.40388366585975827	1.4325294877478147	0.20066918674514755	-1.292072806278788	-1.2554576485173323	-1.0359532203822468	1.2890135205051192	2.669412879008023	0.02289338067256516	0.49553114105864193	interaction	0.06430574975904405	-0.25773355580427443	2.724602294026603
LOC112048952	NW_019862953.1;NW_019862953.1;NW_019862953.1;NW_019862953.1;NW_019862953.1;NW_019862953.1;NW_019862953.1;NW_019862953.1;NW_019862953.1;NW_019862953.1	451333;451333;451964;451964;453741;453741;454351;454351;455883;455948	451648;451648;453267;453267;453918;453918;454435;454435;456185;456185	-;-;-;-;-;-;-;-;-;-	2186	rna-XM_024086663.1;rna-XM_024086664.1;rna-XM_024086663.1;rna-XM_024086664.1;rna-XM_024086663.1;rna-XM_024086664.1;rna-XM_024086664.1;rna-XM_024086663.1;rna-XM_024086664.1;rna-XM_024086663.1	-0.021837136798270273	0.481813237875467	0.57470875171251	0.5958243127915519	0.5528455304517003	0.6516593556542928	2.859220382690656	2.6678968246061316	0.02291232682490568	0.49553114105864193	interaction	0.06434532978323003	0.47250234194787527	0.673496492452563
LOC112045565	NW_019862835.1;NW_019862835.1;NW_019862835.1;NW_019862835.1;NW_019862835.1	225848;225893;226196;226926;226926	225977;226322;226322;227377;227437	-;-;-;-;-	987	rna-XM_024081796.1;rna-XM_024081797.1;rna-XM_024081796.1;rna-XM_024081796.1;rna-XM_024081797.1	0.16807565860587076	-0.35959073580855894	-0.6555034055217648	0.6143455149733698	-0.22461392048654788	0.29354185684166106	4.406001650744463	2.6653278363020902	0.023022925066564254	0.49679400211661096	interaction	0.0645943292991728	-0.027290838565995002	1.2698489204951344
LOC112055023	NW_019863449.1;NW_019863449.1;NW_019863449.1;NW_019863449.1;NW_019863449.1;NW_019863449.1;NW_019863449.1;NW_019863449.1;NW_019863449.1;NW_019863449.1;NW_019863449.1;NW_019863449.1;NW_019863449.1;NW_019863449.1	24381;30425;31234;32023;32500;34050;35708;36606;37605;38473;39986;41051;43733;57959	24917;30511;31371;32147;32580;34227;35900;36711;37714;38690;40087;41207;43815;58160	-;-;-;-;-;-;-;-;-;-;-;-;-;-	2317	rna-XM_024094997.1	-0.34106684800392456	0.5326509800416639	0.40464470192948765	-0.07055502242377748	-0.16778325791846213	0.8236255892051166	4.6152482302849585	2.663435394770745	0.023104736428128835	0.49743138427618555	interaction	0.06481014276934648	0.19691935713835068	1.1646924372090413
LOC112054048	NW_019862760.1;NW_019862760.1;NW_019862760.1;NW_019862760.1;NW_019862760.1;NW_019862760.1;NW_019862760.1;NW_019862760.1	538498;539147;539772;540444;541485;541793;542294;548107	538721;539366;539847;540596;541562;541920;542457;548167	-;-;-;-;-;-;-;-	1104	rna-XM_024093701.1	0.5928734348311164	0.27117050187617764	0.33368552227841386	1.383702703468274	1.0643909909808695	1.1574876210329927	3.7425287009533017	2.6621845752782103	0.02315896865398688	0.4974734666170184	interaction	0.06493846449117185	0.8005517957446407	1.383702703468274
LOC112045292	NW_019862828.1;NW_019862828.1;NW_019862828.1;NW_019862828.1;NW_019862828.1;NW_019862828.1;NW_019862828.1;NW_019862828.1;NW_019862828.1;NW_019862828.1;NW_019862828.1;NW_019862828.1;NW_019862828.1;NW_019862828.1;NW_019862828.1;NW_019862828.1;NW_019862828.1;NW_019862828.1;NW_019862828.1;NW_019862828.1	478958;478958;480144;480144;481160;481160;483257;483257;484238;484238;487911;487911;488663;488663;489360;489360;489951;489951;492357;492523	479150;479150;480295;480295;481293;481293;483317;483317;484427;484427;488014;488014;488789;488789;489506;489506;490031;490031;492516;492810	-;-;-;-;-;-;-;-;-;-;-;-;-;-;-;-;-;-;-;-	1637	rna-XM_024081414.1;rna-XM_024081413.1;rna-XM_024081414.1;rna-XM_024081413.1;rna-XM_024081414.1;rna-XM_024081413.1;rna-XM_024081414.1;rna-XM_024081413.1;rna-XM_024081414.1;rna-XM_024081413.1;rna-XM_024081414.1;rna-XM_024081413.1;rna-XM_024081414.1;rna-XM_024081413.1;rna-XM_024081414.1;rna-XM_024081413.1;rna-XM_024081414.1;rna-XM_024081413.1;rna-XM_024081413.1;rna-XM_024081414.1	-0.44591613533306185	-0.2967854611736462	0.09827582057723046	0.9208845482600103	0.40279848998143636	-0.25809951451499474	5.285070823870319	2.6607793854947555	0.023220044902236683	0.49766204344523485	interaction	0.06509225702102414	0.0701929579661624	1.3668006835930722
LOC112046557	NW_019862861.1;NW_019862861.1;NW_019862861.1;NW_019862861.1;NW_019862861.1;NW_019862861.1	998817;999191;999445;999840;1001541;1001870	999002;999295;999756;1000592;1001688;1002313	-;-;-;-;-;-	1948	rna-XM_024083228.1	0.3321667211895002	0.9669409759062239	-0.02608574601968018	2.224956268907753	0.5675534195197544	1.3604988024997975	0.29339924742264983	2.6587331974546595	0.023309268410119415	0.4984516813274075	interaction	0.06528713507452341	0.9043384070005581	2.2510420149274335
LOC112051884	NW_019863109.1;NW_019863109.1;NW_019863109.1	219869;222348;222814	220388;222606;222947	-;-;-	913	rna-XM_024090710.1	0.844389340263187	0.2951669269821559	0.31208461106537916	0.4213131288931015	0.626158106459881	0.46013133230800596	9.779563523113799	2.6539485947854295	0.023519231933851997	0.500157453052794	interaction	0.06581958002394121	0.4932072409952851	0.844389340263187
LOC112056100	NW_019863701.1;NW_019863701.1	36406;37560	37116;37955	-;-	1107	rna-XM_024096444.1	1.590864445046264	0.8964609400170922	-0.10005558740401456	-0.9776040681504553	-0.060552060921033345	-0.18229511961747302	0.147690366334213	2.6534285270299804	0.023542167105127673	0.500157453052794	interaction	0.06584087755741215	0.19446975816172998	2.568468513196719
LOC112055531	NW_019863546.1;NW_019863546.1;NW_019863546.1;NW_019863546.1	101155;101155;107130;111628	105279;105279;108013;111693	-;-;-;-	5075	rna-XM_024095696.1;rna-XM_024095695.1;rna-XM_024095695.1;rna-XM_024095696.1	-0.2394241924217743	0.3121202917971404	-0.5259053386439178	0.027965474378580883	-1.1484032628947862	-1.1515033293266863	3.1363481495207086	2.6533254631218535	0.023546714897819645	0.500157453052794	interaction	0.06584087755741215	-0.45419172618524056	1.4636236211238267
LOC112055169	NW_019863470.1;NW_019863470.1;NW_019863470.1;NW_019863470.1;NW_019863470.1;NW_019863470.1;NW_019863470.1;NW_019863470.1;NW_019863470.1;NW_019863470.1;NW_019863470.1;NW_019863470.1;NW_019863470.1;NW_019863470.1;NW_019863470.1;NW_019863470.1;NW_019863470.1;NW_019863470.1;NW_019863470.1;NW_019863470.1;NW_019863470.1;NW_019863470.1;NW_019863470.1;NW_019863470.1;NW_019863470.1;NW_019863470.1;NW_019863…	180361;184196;185886;194157;195267;195321;209795;209795;210321;210381;210391;213518;213518;213518;213518;213518;213518;213518;213518;213518;214835;214835;214835;214835;214835;214835;214835;214835;214835;216303;216303;216303;216303;216303;216303;216303;216303;216303;220907;220907;220907;220907;220907;220907;220907;220907;220907	180439;184477;185985;195251;195405;195458;209924;209924;210634;210634;210634;213731;213731;213731;213731;213731;213731;213731;213731;213731;215016;215016;215016;215016;215016;215016;215016;215016;215016;216446;216446;216446;216446;216446;216446;216446;216446;216446;223507;223507;223507;223507;223507;223507;223507;223507;223507	+;+;+;+;+;+;+;+;+;+;+;+;+;+;+;+;+;+;+;+;+;+;+;+;+;+;+;+;+;+;+;+;+;+;+;+;+;+;+;+;+;+;+;+;+;+;+	5333	rna-XM_024095175.1;rna-XM_024095172.1;rna-XM_024095174.1;rna-XM_024095171.1;rna-XM_024095173.1;rna-XM_024095179.1;rna-XM_024095178.1;rna-XM_024095177.1;rna-XM_024095176.1;rna-XM_024095177.1;rna-XM_024095178.1;rna-XM_024095178.1;rna-XM_024095176.1;rna-XM_024095179.1;rna-XM_024095177.1;rna-XM_024095171.1;rna-XM_024095173.1;rna-XM_024095172.1;rna-XM_024095174.1;rna-XM_024095175.1;rna-XM_024095176.1;…	-0.1639977079970544	0.040180909619159495	0.00503633065452887	0.902002848702089	-0.28518683260769173	-0.02132120903230717	5.9434521771103626	2.651613563605185	0.02362238189426074	0.5006471850908356	interaction	0.06600381488610774	0.07945238988978735	1.1871896813097806
LOC112056994	NW_019864193.1;NW_019864193.1;NW_019864193.1;NW_019864193.1;NW_019864193.1;NW_019864193.1;NW_019864193.1;NW_019864193.1;NW_019864193.1	13184;14023;15782;17384;18419;19019;20365;30380;31157	13433;14177;15974;17476;18590;19241;20656;30450;31342	-;-;-;-;-;-;-;-;-	1635	rna-XM_024097480.1	0.7811431586663655	0.9457692414723717	-1.4701848092283012	-0.40544176702176304	-0.5711203098621601	-0.9996152011576888	1.080180054544721	2.6485026154063736	0.023760506705388193	0.5024555151299424	interaction	0.06633370868193744	-0.286574947855196	2.415954050700673
LOC112056741	NW_019863964.1;NW_019863964.1;NW_019863964.1;NW_019863964.1;NW_019863964.1;NW_019863964.1;NW_019863964.1;NW_019863964.1;NW_019863964.1;NW_019863964.1;NW_019863964.1	7560;8556;8737;9485;10486;10809;11110;11597;11976;13162;13996	7887;8654;8880;9745;10635;10973;11251;11756;12128;13332;14783	+;+;+;+;+;+;+;+;+;+;+	2561	rna-XM_024097217.1	0.4645994113892299	0.6104150045721133	-0.11593741520511155	0.42924604898760477	-0.49799605959448684	-0.6531498650406479	4.2890153977565095	2.6454133348003275	0.023898463542793943	0.5042522817588186	interaction	0.06664163873769105	0.03952952085145028	1.263564869612761
LOC112045508	NW_019862834.1;NW_019862834.1;NW_019862834.1;NW_019862834.1;NW_019862834.1;NW_019862834.1;NW_019862834.1;NW_019862834.1;NW_019862834.1;NW_019862834.1;NW_019862834.1;NW_019862834.1;NW_019862834.1;NW_019862834.1;NW_019862834.1;NW_019862834.1;NW_019862834.1;NW_019862834.1;NW_019862834.1;NW_019862834.1;NW_019862834.1;NW_019862834.1;NW_019862834.1;NW_019862834.1;NW_019862834.1;NW_019862834.1;NW_019862…	755889;756344;756937;757049;757049;757466;757466;757466;757466;757466;758715;758715;758715;758715;758715;759656;759656;759656;759656;759656;762199;762199;762199;762199;762199;763054;763054;763054;763054;763054;763767;763767;763767;763767;763767	756071;756385;757007;757217;757209;757517;757517;757517;757517;757517;758758;758758;758758;758758;758758;760838;760838;760838;760838;760838;762280;762280;762280;762280;762280;763173;763173;763173;763173;763173;765539;765539;765539;765539;765539	+;+;+;+;+;+;+;+;+;+;+;+;+;+;+;+;+;+;+;+;+;+;+;+;+;+;+;+;+;+;+;+;+;+;+	3719	rna-XM_024081703.1;rna-XM_024081707.1;rna-XM_024081704.1;rna-XM_024081706.1;rna-XM_024081705.1;rna-XM_024081706.1;rna-XM_024081705.1;rna-XM_024081704.1;rna-XM_024081703.1;rna-XM_024081707.1;rna-XM_024081706.1;rna-XM_024081704.1;rna-XM_024081705.1;rna-XM_024081707.1;rna-XM_024081703.1;rna-XM_024081706.1;rna-XM_024081705.1;rna-XM_024081704.1;rna-XM_024081707.1;rna-XM_024081703.1;rna-XM_024081706.1;…	0.1264477403779432	-0.4119794964308619	0.4941235460239688	0.95368591487221	-0.39635988794511384	0.23518081817670847	3.6686800066017815	2.6419718430995536	0.024053086144953148	0.5063919640605623	interaction	0.06700935970905857	0.1668497725124758	1.365665411303072
LOC112048769	NW_019862944.1;NW_019862944.1;NW_019862944.1;NW_019862944.1;NW_019862944.1;NW_019862944.1;NW_019862944.1;NW_019862944.1;NW_019862944.1;NW_019862944.1;NW_019862944.1;NW_019862944.1;NW_019862944.1;NW_019862944.1	568970;571156;573790;574638;575903;576850;578428;580448;580701;582089;582866;583544;584343;585185	569088;571298;573964;574778;576177;576933;578575;580603;581606;582253;583100;583589;584565;586015	-;-;-;-;-;-;-;-;-;-;-;-;-;-	3647	rna-XM_024086417.1	0.2110189070258048	0.6485740126096042	0.5972867128162405	0.8783697459821327	0.7749863529999167	0.3641018383502602	3.5946946326157874	2.636279058512376	0.024311041403294684	0.5090900785770096	interaction	0.06769242067384448	0.5790562616306598	0.8783697459821327
LOC112051339	NW_019863076.1;NW_019863076.1;NW_019863076.1;NW_019863076.1;NW_019863076.1;NW_019863076.1;NW_019863076.1;NW_019863076.1;NW_019863076.1;NW_019863076.1	176886;176886;178805;178805;184471;186973;189497;189497;191913;191913	177584;177584;178956;178956;184644;187146;189733;189733;192070;192071	-;-;-;-;-;-;-;-;-;-	1595	rna-XM_024089940.1;rna-XM_024089939.1;rna-XM_024089940.1;rna-XM_024089939.1;rna-XM_024089939.1;rna-XM_024089940.1;rna-XM_024089939.1;rna-XM_024089940.1;rna-XM_024089939.1;rna-XM_024089940.1	0.3841270869651288	-0.30992174946666595	-1.134253116545578	1.1221472262494254	-0.0890933106702788	0.07467990781166954	3.725741235930639	2.633485342531322	0.02448641127182884	0.5090900785770096	interaction	0.06807207986236152	0.0079476740572835	2.2564003427950032
LOC112056775	NW_019863977.1;NW_019863977.1;NW_019863977.1;NW_019863977.1;NW_019863977.1;NW_019863977.1;NW_019863977.1	21131;24318;24612;25429;30163;30398;32641	21279;24327;25076;25572;30255;30572;32939	-;-;-;-;-;-;-	1335	rna-XM_024097252.1	0.4354206525102063	-0.05506893640375203	0.25300673113306965	1.033155377690021	0.7441774104131601	1.7003188777580782	0.059488740150179624	2.6294895178884277	0.02462228831530497	0.5090900785770096	interaction	0.06838664484933021	0.6851683521834638	1.7553878141618302
LOC112048535	NW_019862754.1;NW_019862754.1;NW_019862754.1	15307;16335;17209	15526;16587;17275	-;-;-	540	rna-XM_024086101.1	0.7480421619073108	0.1774099773006466	-0.4097183881812972	-1.086318668235317	0.3368641906844689	-0.20587602213905043	2.0729728254788435	2.6283612964969856	0.024674390402746313	0.5090900785770096	interaction	0.0685026414187484	-0.0732661247772064	1.8343608301426277
LOC112043572	NW_019862792.1;NW_019862792.1;NW_019862792.1;NW_019862792.1;NW_019862792.1	1052078;1064120;1064969;1065290;1065783	1052558;1064351;1065133;1065422;1066673	+;+;+;+;+	1902	rna-XM_024079051.1	0.15990732400765315	-0.23831013226759182	-0.16831567816793944	0.6564497505989046	-0.056060906085341526	-0.16037283198865376	4.074828880885744	2.6252555659110586	0.024818381423936452	0.5090900785770096	interaction	0.06884258239470718	0.03221625434950521	0.8947598828664964
LOC112042930	NW_019862782.1;NW_019862782.1;NW_019862782.1;NW_019862782.1;NW_019862782.1;NW_019862782.1;NW_019862782.1;NW_019862782.1;NW_019862782.1;NW_019862782.1;NW_019862782.1;NW_019862782.1;NW_019862782.1;NW_019862782.1;NW_019862782.1;NW_019862782.1;NW_019862782.1;NW_019862782.1;NW_019862782.1;NW_019862782.1;NW_019862782.1;NW_019862782.1;NW_019862782.1;NW_019862782.1;NW_019862782.1;NW_019862782.1;NW_019862…	1110049;1110049;1110049;1112754;1112754;1112754;1114138;1114138;1114138;1114833;1114833;1114833;1115844;1115844;1115844;1118234;1118234;1118234;1119361;1119361;1119361;1122185;1122185;1122185;1122761;1122761;1122761;1123018;1123018;1123018;1123528;1123528;1123528;1123900;1123900;1123900;1124084;1125886;1135471	1110310;1110310;1110310;1112934;1112934;1112934;1114258;1114258;1114258;1114988;1114988;1114988;1116127;1116127;1116127;1118431;1118431;1118431;1119556;1119556;1119556;1122381;1122381;1122381;1122923;1122923;1122923;1123255;1123255;1123255;1123828;1123828;1123828;1124009;1124009;1124009;1124223;1126228;1135558	-;-;-;-;-;-;-;-;-;-;-;-;-;-;-;-;-;-;-;-;-;-;-;-;-;-;-;-;-;-;-;-;-;-;-;-;-;-;-	2978	rna-XM_024078142.1;rna-XM_024078141.1;rna-XM_024078140.1;rna-XM_024078142.1;rna-XM_024078141.1;rna-XM_024078140.1;rna-XM_024078142.1;rna-XM_024078141.1;rna-XM_024078140.1;rna-XM_024078142.1;rna-XM_024078141.1;rna-XM_024078140.1;rna-XM_024078142.1;rna-XM_024078141.1;rna-XM_024078140.1;rna-XM_024078142.1;rna-XM_024078141.1;rna-XM_024078140.1;rna-XM_024078142.1;rna-XM_024078141.1;rna-XM_024078140.1;…	-0.6854494050637094	-0.9650988127192162	-0.6429063889831892	0.0102203693499565	-1.003948329939999	-0.3656585539780632	6.9186824987378	2.6250108380902173	0.02482976313894771	0.5090900785770096	interaction	0.06886186794996432	-0.6088068535557034	1.0141686992899555
LOC112054603	NW_019863381.1;NW_019863381.1;NW_019863381.1	149012;151078;152589	149607;151220;152863	-;-;-	1014	rna-XR_002887453.1	-0.8368786418679083	0.7560025376417869	-0.2902793164454539	-1.038317065177149	-0.41878987888107283	0.36585044077342205	0.39790696552437455	2.6240289993430643	0.02487547827264606	0.5090900785770096	interaction	0.06894536773151562	-0.24373532065939582	1.7943196028189359
LOC112057766	NW_019862766.1;NW_019862766.1;NW_019862766.1;NW_019862766.1;NW_019862766.1;NW_019862766.1	317121;318022;318302;319267;321200;322191	317926;318137;318451;319349;321360;322435	+;+;+;+;+;+	1561	rna-XM_024098310.1	-0.4208427841482033	0.2021459738408008	0.7714893500412119	-1.0215594398808225	0.11184286746737254	1.1961955476323456	3.5012761605672007	2.624119680242182	0.02491947756761393	0.5090900785770096	interaction	0.06903843973341771	0.13987858582545082	2.2177549875131684
LOC112052182	NW_019863132.1;NW_019863132.1;NW_019863132.1;NW_019863132.1;NW_019863132.1;NW_019863132.1;NW_019863132.1;NW_019863132.1;NW_019863132.1;NW_019863132.1;NW_019863132.1;NW_019863132.1;NW_019863132.1;NW_019863132.1;NW_019863132.1;NW_019863132.1;NW_019863132.1;NW_019863132.1;NW_019863132.1;NW_019863132.1;NW_019863132.1;NW_019863132.1;NW_019863132.1;NW_019863132.1;NW_019863132.1;NW_019863132.1;NW_019863…	185320;185320;185320;185320;185320;185320;185962;185962;185962;185962;185962;185962;187542;187542;187542;187542;187542;187542;189214;189214;189214;189214;189214;189214;189675;189675;189675;189675;189675;189675;189962;189962;189962;189962;189962;189962;191995;191995;191995;191995;191995;191995;192944;192944;192944;192944;192944;192944;193902;193902;193902;193902;193902;193902;195634;195634;195634;…	185483;185483;185483;185483;185483;185483;186087;186087;186087;186087;186087;186087;187703;187703;187703;187703;187703;187703;189380;189380;189380;189380;189380;189380;189771;189771;189771;189771;189771;189771;190231;190231;190231;190231;190231;190231;192129;192129;192129;192129;192129;192129;193137;193137;193137;193137;193137;193137;194030;194030;194030;194030;194030;194030;195791;195791;195791;…	-;-;-;-;-;-;-;-;-;-;-;-;-;-;-;-;-;-;-;-;-;-;-;-;-;-;-;-;-;-;-;-;-;-;-;-;-;-;-;-;-;-;-;-;-;-;-;-;-;-;-;-;-;-;-;-;-;-;-;-;-;-;-;-;-;-;-;-;-;-;-;-;-;-;-;-;-;-;-;-;-;-;-;-;-;-;-;-;-;-;-;-;-;-;-;-;-;-;-;-;-;-;-;-;-;-;-;-;-;-;-;-;-;-;-;-;-;-;-;-;-;-;-;-;-;-;-;-;-;-;-;-;-;-;-;-;-;-;-;-;-;-;-;-;-;-;-;-;-;-;-;-;-	5121	rna-XM_024091165.1;rna-XM_024091162.1;rna-XM_024091160.1;rna-XM_024091159.1;rna-XM_024091163.1;rna-XM_024091164.1;rna-XM_024091165.1;rna-XM_024091162.1;rna-XM_024091160.1;rna-XM_024091159.1;rna-XM_024091163.1;rna-XM_024091164.1;rna-XM_024091165.1;rna-XM_024091162.1;rna-XM_024091160.1;rna-XM_024091159.1;rna-XM_024091163.1;rna-XM_024091164.1;rna-XM_024091165.1;rna-XM_024091162.1;rna-XM_024091160.1;…	-0.5677334322455767	0.6368667407487458	-0.00606135900009546	-0.36257127451769794	-0.7996437582513859	1.1277656563334821	1.0215628776858088	2.6229274505148523	0.02492686666593321	0.5090900785770096	interaction	0.06904767730222301	0.004770428844578661	1.9274094145848681
LOC112045804	NW_019862841.1;NW_019862841.1;NW_019862841.1;NW_019862841.1;NW_019862841.1;NW_019862841.1;NW_019862841.1;NW_019862841.1;NW_019862841.1;NW_019862841.1;NW_019862841.1;NW_019862841.1;NW_019862841.1;NW_019862841.1;NW_019862841.1;NW_019862841.1	538788;538788;538788;552425;552425;552425;582879;582879;582879;587912;587912;591214;591214;620196;620196;620196	539039;539039;539039;552829;552829;552829;583271;583271;583271;588133;588133;591438;591438;621918;621918;621918	+;+;+;+;+;+;+;+;+;+;+;+;+;+;+;+	3220	rna-XM_024082146.1;rna-XM_024082144.1;rna-XM_024082145.1;rna-XM_024082146.1;rna-XM_024082144.1;rna-XM_024082145.1;rna-XM_024082145.1;rna-XM_024082146.1;rna-XM_024082144.1;rna-XM_024082146.1;rna-XM_024082144.1;rna-XM_024082145.1;rna-XM_024082144.1;rna-XM_024082145.1;rna-XM_024082146.1;rna-XM_024082144.1	0.819448230478203	0.9829819931067796	2.1276400864892993	-4.183572160414291e-5	1.0139612630484647	0.5434578570498764	1.9825989707773208	2.62311091953717	0.02492802203753903	0.5090900785770096	interaction	0.06904767730222301	0.9145745990751698	2.1276819222109036
LOC112058065	NW_019862771.1;NW_019862771.1;NW_019862771.1;NW_019862771.1;NW_019862771.1	240649;241506;241980;243282;244159	240938;241717;242111;243458;244903	+;+;+;+;+	1556	rna-XM_024098733.1	0.15214790247114848	-0.18850416922111482	-0.23931353293729357	-0.5772460465417334	-0.05115585938710129	-0.5831882705768476	4.570631617448656	2.621774831313845	0.024980750379191924	0.5090900785770096	interaction	0.0691503695875177	-0.2478766626988237	0.7353361730479961
LOC112048469	NW_019862932.1;NW_019862932.1;NW_019862932.1;NW_019862932.1;NW_019862932.1;NW_019862932.1;NW_019862932.1;NW_019862932.1;NW_019862932.1;NW_019862932.1;NW_019862932.1;NW_019862932.1;NW_019862932.1;NW_019862932.1;NW_019862932.1;NW_019862932.1;NW_019862932.1;NW_019862932.1;NW_019862932.1;NW_019862932.1;NW_019862932.1;NW_019862932.1;NW_019862932.1;NW_019862932.1;NW_019862932.1;NW_019862932.1;NW_019862…	103699;103699;103699;104720;104859;104859;104859;104926;106514;106514;106514;106517;108022;108022;108022;108022;110072;110072;110072;110072;166647;166647;166647;166647;168074;168074;168074;168074;169634;169634;169634;169634;173862;173862;173862;173862;181149;181149;181149;181149;181647;181647;181647;181647;181772;181772;181772;181772	104348;104348;104348;104797;105038;105038;105038;105038;106640;106640;106640;106640;108165;108165;108165;108165;110182;110182;110182;110182;166820;166820;166820;166820;168274;168253;168274;168274;169789;169789;169789;169789;173988;173988;173988;173988;181231;181231;181231;181231;181683;181683;181683;181683;181860;181859;181859;181859	-;-;-;-;-;-;-;-;-;-;-;-;-;-;-;-;-;-;-;-;-;-;-;-;-;-;-;-;-;-;-;-;-;-;-;-;-;-;-;-;-;-;-;-;-;-;-;-	2157	rna-XM_024086001.1;rna-XM_024086000.1;rna-XM_024085999.1;rna-XM_024086002.1;rna-XM_024086001.1;rna-XM_024086000.1;rna-XM_024085999.1;rna-XM_024086002.1;rna-XM_024086002.1;rna-XM_024086001.1;rna-XM_024085999.1;rna-XM_024086000.1;rna-XM_024086002.1;rna-XM_024086001.1;rna-XM_024086000.1;rna-XM_024085999.1;rna-XM_024086002.1;rna-XM_024086001.1;rna-XM_024086000.1;rna-XM_024085999.1;rna-XM_024086002.1;…	-0.6314682484560088	0.3284765654951356	0.398778333969052	0.24526462592460904	0.1898420047630262	0.17749092938350633	3.1323032413116683	2.6217114091315343	0.02498371865231857	0.5090900785770096	interaction	0.06915136412695318	0.11806403517988673	1.0302465824250608
LOC112049790	NW_019862991.1;NW_019862991.1;NW_019862991.1;NW_019862991.1;NW_019862991.1;NW_019862991.1;NW_019862991.1;NW_019862991.1;NW_019862991.1;NW_019862991.1;NW_019862991.1;NW_019862991.1;NW_019862991.1;NW_019862991.1;NW_019862991.1;NW_019862991.1;NW_019862991.1;NW_019862991.1;NW_019862991.1;NW_019862991.1;NW_019862991.1;NW_019862991.1;NW_019862991.1	17312;17312;20484;20484;22122;22122;22365;22365;23425;23425;24981;24981;26126;26126;27068;27068;27578;27578;32229;32229;33967;33967;34130	19063;19063;20658;20658;22208;22208;22488;22488;23589;23589;25204;25204;26298;26298;27236;27236;28692;28692;32376;32376;34050;34221;34221	-;-;-;-;-;-;-;-;-;-;-;-;-;-;-;-;-;-;-;-;-;-;-	4387	rna-XM_024087823.1;rna-XM_024087821.1;rna-XM_024087823.1;rna-XM_024087821.1;rna-XM_024087823.1;rna-XM_024087821.1;rna-XM_024087823.1;rna-XM_024087821.1;rna-XM_024087823.1;rna-XM_024087821.1;rna-XM_024087823.1;rna-XM_024087821.1;rna-XM_024087823.1;rna-XM_024087821.1;rna-XM_024087823.1;rna-XM_024087821.1;rna-XM_024087823.1;rna-XM_024087821.1;rna-XM_024087823.1;rna-XM_024087821.1;rna-XM_024087823.1;…	-0.17255723598064313	0.08518299265270718	-0.19976447262241753	-0.6674594837387058	-0.8417994244186461	-0.8721840077335689	4.140452243468092	2.6185913424064347	0.025130176526184028	0.510290912578477	interaction	0.06946641769919142	-0.44476360530687903	0.957367000386276
LOC112050626	NW_019863034.1;NW_019863034.1	391353;393631	391849;393777	+;+	644	rna-XR_002887171.1	3.1406336000160606	1.79695694734191	1.6471818895010535	2.6922017325629435	2.9575789314810073	1.2004579473153467	0.2991981464825271	2.6177541730730285	0.025169618577911373	0.510290912578477	interaction	0.06954970187734996	2.239168508036387	3.1406336000160606
LOC112045507	NW_019862834.1;NW_019862834.1;NW_019862834.1;NW_019862834.1;NW_019862834.1;NW_019862834.1;NW_019862834.1	570659;571705;572378;574749;575403;577760;589008	570967;571877;572509;574979;575564;577877;589214	-;-;-;-;-;-;-	1332	rna-XM_024081702.1	0.2486389953051948	0.18470088241152893	-0.499341121075871	0.9152250720568103	0.9371768582192653	1.034049863071208	0.3140101499620683	2.6131968430251242	0.025385410855376326	0.510290912578477	interaction	0.07002877943682088	0.4700750916646894	1.533390984147079
LOC112054376	NW_019863352.1;NW_019863352.1	121737;122415	121824;122829	+;+	503	rna-XR_002887444.1	1.3184158794223684	0.4281194424118349	0.7498347186052587	0.9216686579643723	1.6386218868909181	0.7669696127894153	0.8119353945253069	2.6131442992364406	0.02538790951173031	0.510290912578477	interaction	0.07002877943682088	0.970605033014028	1.6386218868909181
LOC112053913	NW_019863295.1;NW_019863295.1;NW_019863295.1;NW_019863295.1;NW_019863295.1;NW_019863295.1;NW_019863295.1;NW_019863295.1;NW_019863295.1	65187;65187;65721;66890;66890;68990;68990;78990;78990	65688;66001;66001;67079;67079;69206;69206;79637;79637	-;-;-;-;-;-;-;-;-	1870	rna-XR_002887422.1;rna-XM_024093523.1;rna-XR_002887422.1;rna-XR_002887422.1;rna-XM_024093523.1;rna-XR_002887422.1;rna-XM_024093523.1;rna-XR_002887422.1;rna-XM_024093523.1	-0.08921220629595653	0.21392473545912008	-0.061671158617080654	0.8973715977706148	0.3385731698678893	0.31641246239151505	5.089470065723896	2.612850255279887	0.025401896922128294	0.510290912578477	interaction	0.07004184810456718	0.26923310009601703	0.9865838040665713
LOC112051955	NW_019863115.1;NW_019863115.1;NW_019863115.1;NW_019863115.1;NW_019863115.1;NW_019863115.1;NW_019863115.1;NW_019863115.1	6154;6496;10436;10559;32354;52898;52898;52898	6263;6510;10717;10717;32920;54178;54178;54178	+;+;+;+;+;+;+;+	2255	rna-XM_024090810.1;rna-XM_024090808.1;rna-XM_024090808.1;rna-XM_024090810.1;rna-XM_024090809.1;rna-XM_024090809.1;rna-XM_024090810.1;rna-XM_024090808.1	-1.3581224440268629	-0.8825644517426202	-0.22239118437542818	-0.6337275166435177	-1.5375090252861803	-0.5597285035494189	3.24996819677415	2.612703489477719	0.02540888130228712	0.510290912578477	interaction	0.07005017671282714	-0.8656738542706713	1.5375090252861803
LOC112057618	NW_019867582.1;NW_019867582.1	2887;3114	3049;3428	+;+	478	rna-XM_024098064.1	3.087901160565451	-1.0035987044699581	0.07805749787376226	-0.2502823097949057	0.5586570431215991	2.117468117140328	4.8071626737499935	2.613536041385376	0.02541802149665806	0.510290912578477	interaction	0.07006808733946146	0.7647004674060461	4.091499865035409
LOC112053680	NW_019863271.1;NW_019863271.1;NW_019863271.1;NW_019863271.1;NW_019863271.1;NW_019863271.1;NW_019863271.1;NW_019863271.1;NW_019863271.1;NW_019863271.1;NW_019863271.1;NW_019863271.1;NW_019863271.1;NW_019863271.1;NW_019863271.1;NW_019863271.1;NW_019863271.1;NW_019863271.1;NW_019863271.1;NW_019863271.1;NW_019863271.1;NW_019863271.1;NW_019863271.1;NW_019863271.1;NW_019863271.1;NW_019863271.1;NW_019863…	104247;104248;106677;106677;109294;111526;111526;112162;112162;112914;112914;114356;114356;115482;115482;116303;116303;117744;117744;118497;118497;119109;119109;119893;119893;122812;122812;123540;123540;140205;140205;148563;148563	105855;105855;106781;106781;109398;111707;111707;112229;112229;113046;113046;114501;114501;115660;115660;117381;117381;117822;117822;118623;118623;119208;119208;120007;120007;122903;122903;123710;123710;140330;140330;148968;148968	-;-;-;-;-;-;-;-;-;-;-;-;-;-;-;-;-;-;-;-;-;-;-;-;-;-;-;-;-;-;-;-;-	4822	rna-XM_024093166.1;rna-XM_024093167.1;rna-XM_024093167.1;rna-XM_024093166.1;rna-XM_024093166.1;rna-XM_024093167.1;rna-XM_024093166.1;rna-XM_024093167.1;rna-XM_024093166.1;rna-XM_024093167.1;rna-XM_024093166.1;rna-XM_024093167.1;rna-XM_024093166.1;rna-XM_024093167.1;rna-XM_024093166.1;rna-XM_024093167.1;rna-XM_024093166.1;rna-XM_024093167.1;rna-XM_024093166.1;rna-XM_024093167.1;rna-XM_024093166.1;…	-0.3483813877210338	-0.21184682221325432	-0.3515025258972552	-0.7541525003920312	-1.00001552867728	-0.8796305635787763	3.6945402041219837	2.6061243374380876	0.02572393919977948	0.5153452745791611	interaction	0.07070548672510164	-0.5909215547466051	1.00001552867728
LOC112046593	NW_019862863.1;NW_019862863.1;NW_019862863.1;NW_019862863.1;NW_019862863.1;NW_019862863.1;NW_019862863.1;NW_019862863.1;NW_019862863.1;NW_019862863.1;NW_019862863.1;NW_019862863.1;NW_019862863.1;NW_019862863.1;NW_019862863.1;NW_019862863.1;NW_019862863.1;NW_019862863.1;NW_019862863.1;NW_019862863.1;NW_019862863.1;NW_019862863.1;NW_019862863.1;NW_019862863.1;NW_019862863.1;NW_019862863.1;NW_019862…	229220;229220;229220;229220;229220;250431;250431;250431;250431;250431;255017;255017;255017;255017;255017;261757;261757;261757;261757;261757;262215;262215;262215;262215;262215;277087;277087;277087;277087;277087;278080;278080;278080;278080;278080;278853;278853;278853;278853;278853;279142;279142;279142;279142;279142;280403;280403;280403;280403;280403;281585;281585;281585;281585;281627;283642;283642;…	229384;229384;229384;229384;229384;250707;250707;250707;250707;250707;255120;255120;255120;255120;255120;261856;261856;261856;261856;261856;263957;263957;263957;263957;263957;277261;277261;277261;277261;277261;278217;278217;278217;278217;278217;278906;278906;278906;278906;278906;279319;279319;279319;279319;279319;280495;280495;280495;280495;280495;281729;281729;281729;281729;281729;283755;283755;…	+;+;+;+;+;+;+;+;+;+;+;+;+;+;+;+;+;+;+;+;+;+;+;+;+;+;+;+;+;+;+;+;+;+;+;+;+;+;+;+;+;+;+;+;+;+;+;+;+;+;+;+;+;+;+;+;+;+;+;+;+;+;+;+;+;+;+;+;+;+;+;+;+;+;+;+;+;+;+;+;+;+;+;+;+;+;+;+;+;+;+;+;+;+;+;+;+;+;+;+;+;+;+;+;+;+;+;+;+;+;+;+;+;+;+;+;+;+;+;+;+;+;+;+;+;+;+;+;+;+;+;+;+;+;+;+;+;+;+;+;+;+;+;+;+;+;+;+;+;+;+;+;+;+;+;+;+;+;+	8017	rna-XM_024083284.1;rna-XM_024083283.1;rna-XM_024083282.1;rna-XM_024083280.1;rna-XM_024083279.1;rna-XM_024083284.1;rna-XM_024083283.1;rna-XM_024083282.1;rna-XM_024083280.1;rna-XM_024083279.1;rna-XM_024083284.1;rna-XM_024083283.1;rna-XM_024083282.1;rna-XM_024083280.1;rna-XM_024083279.1;rna-XM_024083284.1;rna-XM_024083283.1;rna-XM_024083282.1;rna-XM_024083280.1;rna-XM_024083279.1;rna-XM_024083284.1;…	-0.4526138084581348	-0.39120074433664487	-0.20035650857380657	0.06927680864825883	-0.20243614704459273	0.13661414269565747	5.473513570873656	2.6048864924291557	0.02578364806733118	0.5154562920351334	interaction	0.07083287645362904	-0.1734527095115438	0.5892279511537923
LOC112052102	NW_019863124.1;NW_019863124.1;NW_019863124.1;NW_019863124.1;NW_019863124.1;NW_019863124.1	294118;294482;295289;296108;297136;297555	294227;294686;295580;296354;297289;297850	+;+;+;+;+;+	1304	rna-XM_024091035.1	8.721302621312566e-4	-0.17485173120107128	-0.02675447931742273	1.683439579847846	0.7664990103747793	0.07631073922350559	1.7095968367790035	2.6028951093498365	0.025879993371060655	0.5162977293899648	interaction	0.07105390546764044	0.3875858748649614	1.8582913110489174
LOC112050283	NW_019863016.1;NW_019863016.1;NW_019863016.1;NW_019863016.1;NW_019863016.1;NW_019863016.1;NW_019863016.1;NW_019863016.1;NW_019863016.1;NW_019863016.1	239026;239617;240160;241482;242733;243058;244172;244603;245379;245911	239226;239772;241154;242392;242848;243200;244500;244691;245572;246239	-;-;-;-;-;-;-;-;-;-	3463	rna-XM_024088512.1	0.20146313662560963	-0.382255245896652	-0.8035425286217571	0.3300720003944257	-0.6752051866580033	-1.003850724260805	3.2829923667769285	2.601622197505802	0.025941765275732775	0.5164473605938767	interaction	0.07117872553139723	-0.388886424736197	1.3339227246552308
LOC112051916	NW_019862758.1;NW_019862758.1;NW_019862758.1;NW_019862758.1;NW_019862758.1	1937032;1937427;1938808;1940412;1940967	1937335;1937656;1938982;1940518;1941565	+;+;+;+;+	1415	rna-XM_024090765.1	0.4690736469899495	0.4210982914859127	-0.09114558674935229	0.2580707435083795	0.48340678689294114	-0.22103041423048536	3.850195305355687	2.5986357261020854	0.026087267581864734	0.5182597877015132	interaction	0.07149653885403007	0.21991224464955753	0.7044372011234266
LOC112049612	NW_019862981.1;NW_019862981.1;NW_019862981.1;NW_019862981.1;NW_019862981.1	217761;221058;222237;224208;224647	219694;221250;222453;224566;224874	-;-;-;-;-	2931	rna-XM_024087565.1	-0.8138735603998639	-1.1312228705617922	-1.0155184220033897	-1.0835203625064316	-0.5136457128030358	-0.7168284524114671	4.734788316880431	2.59696588544223	0.026168975569167148	0.5187999406587387	interaction	0.07166859862169615	-0.8791015634476633	1.1312228705617922
LOC112043645	NW_019862793.1;NW_019862793.1;NW_019862793.1;NW_019862793.1	1266984;1268883;1290720;1294733	1267319;1269056;1290830;1296035	+;+;+;+	1924	rna-XM_024079157.1	-0.7324231188246031	-0.7990986603809699	-0.3486148726398325	-1.1211642365982029	-0.9195340900905932	-0.5806518184324766	3.2480749262572024	2.5924353682066505	0.02639194185937206	0.5221324713800094	interaction	0.07215993593796745	-0.7502477994944463	1.1211642365982029
LOC112057082	NW_019864291.1;NW_019864291.1	2330;3617	3548;4509	+;+	2112	rna-XM_024097575.1	2.424211602688267	3.4154971573620356	4.323503127505432	2.8258637972032408	3.512992635013438	2.2821470643294406	1.8468746140833006	2.5906490116039715	0.026530219911574428	0.5232257382540437	interaction	0.072485669390401	3.1307025640169757	4.323503127505432
LOC112045860	NW_019862842.1;NW_019862842.1;NW_019862842.1;NW_019862842.1;NW_019862842.1	601581;603216;603828;604809;605245	601734;603340;603942;604934;605565	+;+;+;+;+	841	rna-XM_024082222.1	-0.11925340173606067	0.5461339498164524	0.5169993154189169	0.07921994591693543	0.31961015652632774	0.28869026064842074	4.510039645442471	2.5891024658339443	0.02655717019511382	0.5232257382540437	interaction	0.07253687098325348	0.2719000377651654	0.665387351552513
LOC112056890	NW_019864067.1;NW_019864067.1;NW_019864067.1;NW_019864067.1	674;1235;1899;3338	757;1347;1939;3437	-;-;-;-	338	rna-XR_002887632.1	-1.256268996259796	0.2887437926264975	-1.6081323536860201	-3.8796503462784475	-0.02789565123698713	-0.504593606120106	4.004460367326161	2.5877237638178974	0.02667580849617967	0.5233050670387032	interaction	0.07277092468003728	-1.1646328601591431	4.1683941389049455
LOC112055574	NW_019863551.1;NW_019863551.1;NW_019863551.1;NW_019863551.1;NW_019863551.1;NW_019863551.1;NW_019863551.1;NW_019863551.1;NW_019863551.1;NW_019863551.1;NW_019863551.1;NW_019863551.1;NW_019863551.1;NW_019863551.1;NW_019863551.1;NW_019863551.1;NW_019863551.1;NW_019863551.1;NW_019863551.1;NW_019863551.1;NW_019863551.1	100846;101875;102858;103506;104230;104466;104678;105279;107526;107868;108450;109162;109903;110857;111286;113060;114302;114791;115489;116365;116645	101311;101997;103042;103687;104358;104606;105147;107444;107612;108011;108617;109294;110102;111088;111430;113250;114588;114964;115811;116567;116884	-;-;-;-;-;-;-;-;-;-;-;-;-;-;-;-;-;-;-;-;-	6389	rna-XM_024095756.1	-0.2609678123271248	0.23749704117531042	-0.5044675957685851	-0.5125448558663218	-0.7393361067487142	-0.47336240242276334	6.080647390249166	2.585714630763122	0.026726173032871975	0.5233050670387032	interaction	0.07287081742992199	-0.3755302886596998	0.9768331479240246
LOC112043752	NW_019862796.1;NW_019862796.1;NW_019862796.1;NW_019862796.1;NW_019862796.1;NW_019862796.1;NW_019862796.1;NW_019862796.1;NW_019862796.1;NW_019862796.1;NW_019862796.1;NW_019862796.1;NW_019862796.1;NW_019862796.1;NW_019862796.1;NW_019862796.1;NW_019862796.1;NW_019862796.1;NW_019862796.1;NW_019862796.1;NW_019862796.1;NW_019862796.1	1225474;1225474;1226748;1226748;1227791;1227791;1228524;1228524;1229466;1229466;1231684;1231684;1232831;1232831;1233836;1233836;1234361;1234361;1235166;1235166;1235491;1236012	1226326;1226326;1226871;1226871;1227874;1227874;1228673;1228673;1229700;1229700;1231871;1231871;1233027;1233027;1233973;1233973;1234480;1234480;1235330;1235330;1235703;1236543	-;-;-;-;-;-;-;-;-;-;-;-;-;-;-;-;-;-;-;-;-;-	2999	rna-XM_024079309.1;rna-XM_024079310.1;rna-XM_024079309.1;rna-XM_024079310.1;rna-XM_024079309.1;rna-XM_024079310.1;rna-XM_024079309.1;rna-XM_024079310.1;rna-XM_024079309.1;rna-XM_024079310.1;rna-XM_024079309.1;rna-XM_024079310.1;rna-XM_024079309.1;rna-XM_024079310.1;rna-XM_024079309.1;rna-XM_024079310.1;rna-XM_024079309.1;rna-XM_024079310.1;rna-XM_024079309.1;rna-XM_024079310.1;rna-XM_024079310.1;…	0.37943762606540943	1.1908029648242529	-0.17890645452569376	-0.4128278031389276	-0.9190244179964598	-0.3202445630918304	2.4517515094090885	2.580984595565725	0.02700983365599699	0.5277732588715962	interaction	0.0734930336774664	-0.04346044131054155	2.1098273828207126
LOC112055300	NW_019863495.1;NW_019863495.1;NW_019863495.1;NW_019863495.1;NW_019863495.1;NW_019863495.1;NW_019863495.1;NW_019863495.1;NW_019863495.1;NW_019863495.1;NW_019863495.1;NW_019863495.1;NW_019863495.1;NW_019863495.1;NW_019863495.1;NW_019863495.1;NW_019863495.1;NW_019863495.1;NW_019863495.1;NW_019863495.1;NW_019863495.1;NW_019863495.1;NW_019863495.1;NW_019863495.1;NW_019863495.1;NW_019863495.1;NW_019863…	4867;4867;4867;4867;4867;4867;4867;4867;4867;4933;57706;57706;57706;57706;57706;57706;57706;57706;57706;57706;62664;62664;62664;62664;62664;62664;62664;62664;62664;62664;63605;63605;63605;63605;63605;63605;63605;63605;63605;63605;65164;65164;65164;65164;65164;65164;67693;67693;67693;67693;67693;67693;67744;67744;67744;67744;68504;68504;68504;68504;68504;68504;68504;68504;68504;68504;71305;71305;7…	5025;5025;5025;5025;5025;5025;5025;5025;5025;5056;57861;57861;57861;57861;57861;57861;57861;57861;57861;57861;62855;62855;62855;62855;62855;62855;62855;62855;62855;62855;63812;63788;63812;63788;63788;63812;63812;63788;63812;63812;65235;65235;65235;65235;65235;65235;67788;67788;67788;67788;67788;67788;67788;67788;67788;67788;68659;68659;68659;68659;68659;68659;68659;68659;68659;68659;71412;71412;7…	+;+;+;+;+;+;+;+;+;+;+;+;+;+;+;+;+;+;+;+;+;+;+;+;+;+;+;+;+;+;+;+;+;+;+;+;+;+;+;+;+;+;+;+;+;+;+;+;+;+;+;+;+;+;+;+;+;+;+;+;+;+;+;+;+;+;+;+;+;+;+;+;+;+;+;+;+;+;+;+;+;+;+;+;+;+;+;+;+;+;+;+;+;+;+;+;+;+;+;+;+;+;+;+;+;+;+;+;+;+;+;+;+;+;+;+;+;+;+;+;+;+;+;+;+;+;+;+;+;+;+;+;+;+;+;+	6670	rna-XM_024095345.1;rna-XM_024095344.1;rna-XM_024095341.1;rna-XM_024095340.1;rna-XM_024095339.1;rna-XM_024095338.1;rna-XM_024095337.1;rna-XM_024095336.1;rna-XM_024095335.1;rna-XM_024095343.1;rna-XM_024095343.1;rna-XM_024095345.1;rna-XM_024095344.1;rna-XM_024095341.1;rna-XM_024095340.1;rna-XM_024095339.1;rna-XM_024095338.1;rna-XM_024095337.1;rna-XM_024095336.1;rna-XM_024095335.1;rna-XM_024095343.1;…	-0.17112088026292505	0.29172641871899424	0.3688287436558814	-0.6247095650039336	0.26953969105217684	0.48970037304623554	6.584211387579084	2.575839430867976	0.027224907175642563	0.5306115135893055	interaction	0.07403264231972978	0.10399413020107157	1.114409938050169
LOC112044009	NW_019862801.1;NW_019862801.1;NW_019862801.1;NW_019862801.1;NW_019862801.1;NW_019862801.1;NW_019862801.1;NW_019862801.1;NW_019862801.1;NW_019862801.1;NW_019862801.1;NW_019862801.1;NW_019862801.1;NW_019862801.1;NW_019862801.1;NW_019862801.1;NW_019862801.1;NW_019862801.1;NW_019862801.1;NW_019862801.1;NW_019862801.1;NW_019862801.1	727683;727685;735030;735420;736207;736207;736207;737482;737482;737482;738442;738442;738442;743288;743288;743288;744094;744094;744094;745316;745316;745316	727867;727867;735744;735744;736367;736367;736367;737583;737583;737583;738651;738651;738651;743399;743399;743399;744205;744205;744205;745508;745508;745508	-;-;-;-;-;-;-;-;-;-;-;-;-;-;-;-;-;-;-;-;-;-	1790	rna-XM_024079724.1;rna-XM_024079726.1;rna-XM_024079723.1;rna-XM_024079724.1;rna-XM_024079723.1;rna-XM_024079726.1;rna-XM_024079724.1;rna-XM_024079723.1;rna-XM_024079726.1;rna-XM_024079724.1;rna-XM_024079723.1;rna-XM_024079726.1;rna-XM_024079724.1;rna-XM_024079723.1;rna-XM_024079726.1;rna-XM_024079724.1;rna-XM_024079723.1;rna-XM_024079726.1;rna-XM_024079724.1;rna-XM_024079723.1;rna-XM_024079726.1;…	-0.2702118788598368	-0.4107798208990987	-0.3944988168699192	0.08523521000987877	-0.5528215477257401	0.7313018818006327	1.236572760482412	2.5750218969576135	0.02726660678280479	0.5306115135893055	interaction	0.07410802017824455	-0.13529582875734722	1.2841234295263728
LOC112045886	NW_019862843.1;NW_019862843.1;NW_019862843.1;NW_019862843.1;NW_019862843.1;NW_019862843.1;NW_019862843.1;NW_019862843.1;NW_019862843.1;NW_019862843.1;NW_019862843.1;NW_019862843.1	255014;255014;255918;255918;257129;257129;258199;258199;258576;258576;258797;258978	255442;255442;256073;256073;257347;257347;258391;258391;258656;258656;258959;259319	-;-;-;-;-;-;-;-;-;-;-;-	1583	rna-XM_024082265.1;rna-XM_024082266.1;rna-XM_024082265.1;rna-XM_024082266.1;rna-XM_024082265.1;rna-XM_024082266.1;rna-XM_024082265.1;rna-XM_024082266.1;rna-XM_024082265.1;rna-XM_024082266.1;rna-XM_024082266.1;rna-XM_024082265.1	0.2564086676108566	0.6604723565429743	-0.4826293563166894	-0.3346884254911865	-0.9441886532061646	-1.0632790529836496	2.982502446347387	2.5724499138155155	0.02743095110008584	0.5327202666702385	interaction	0.074455438700233	-0.3179840773073099	1.7237514095266238
LOC112054950	NW_019863436.1;NW_019863436.1;NW_019863436.1;NW_019863436.1;NW_019863436.1;NW_019863436.1;NW_019863436.1;NW_019863436.1;NW_019863436.1;NW_019863436.1;NW_019863436.1;NW_019863436.1;NW_019863436.1;NW_019863436.1;NW_019863436.1;NW_019863436.1;NW_019863436.1;NW_019863436.1;NW_019863436.1;NW_019863436.1;NW_019863436.1;NW_019863436.1;NW_019863436.1	39922;39922;39922;39922;45131;45131;45131;47165;47165;47165;47165;49024;49024;49024;49024;50457;50457;50457;50457;53567;53663;61001;61001	41245;41245;41245;41245;45169;45169;45169;47383;47383;47383;47383;49092;49092;49092;49092;50592;50592;50592;50592;53656;53731;61423;61424	-;-;-;-;-;-;-;-;-;-;-;-;-;-;-;-;-;-;-;-;-;-;-	2370	rna-XM_024094902.1;rna-XM_024094906.1;rna-XM_024094904.1;rna-XM_024094905.1;rna-XM_024094902.1;rna-XM_024094906.1;rna-XM_024094905.1;rna-XM_024094902.1;rna-XM_024094906.1;rna-XM_024094904.1;rna-XM_024094905.1;rna-XM_024094902.1;rna-XM_024094906.1;rna-XM_024094904.1;rna-XM_024094905.1;rna-XM_024094904.1;rna-XM_024094902.1;rna-XM_024094905.1;rna-XM_024094906.1;rna-XM_024094905.1;rna-XM_024094906.1;…	-0.4082078816581165	0.5796929180828255	0.13061156969326687	-0.9933299002734658	-0.6383265426488788	-0.5630192685244083	3.733881006209462	2.57056839146843	0.027494878954640357	0.5328742731819911	interaction	0.07460603672120625	-0.31542985088812947	1.5730228183562913
LOC112057034	NW_019864237.1;NW_019864237.1;NW_019864237.1;NW_019864237.1;NW_019864237.1	3337;4359;6130;7222;7748	3476;4469;6262;7338;8106	-;-;-;-;-	860	rna-XM_024097523.1	-0.5711728199708158	0.4098872178800461	0.40068938806020077	0.16185172179201143	-0.20859809620766545	1.323918883345108	3.007859391271618	2.5682444445727888	0.027614747826657102	0.533875711064011	interaction	0.07486997659017457	0.25276271581648085	1.895091703315924
LOC112056419	NW_019863807.1;NW_019863807.1;NW_019863807.1;NW_019863807.1;NW_019863807.1;NW_019863807.1;NW_019863807.1;NW_019863807.1;NW_019863807.1	13327;16124;16557;17224;17806;18618;19091;19360;19743	14954;16185;16651;17700;17949;18710;19265;19563;20121	-;-;-;-;-;-;-;-;-	3257	rna-XM_024096853.1	-0.9932863586407943	-0.9355940062188008	-0.0762582095153076	-1.407853165794443	-0.4512539611343365	-0.3743091276104259	2.719909157178248	2.566908872675979	0.027683870608442785	0.533875711064011	interaction	0.07500367887935971	-0.7064258048190181	1.407853165794443
LOC112056252	NW_019863747.1;NW_019863747.1;NW_019863747.1;NW_019863747.1	7834;9290;10652;12015	8800;10201;10978;12304	-;-;-;-	2496	rna-XM_024096647.1	-0.4246712016294279	0.12076499083174697	0.8753953907107541	-0.2941343136558798	-0.5435060159881041	-0.32951164926068777	0.9659468915777722	2.5643218090180286	0.027818252608165547	0.533875711064011	interaction	0.07526085074282964	-0.09927713316526642	1.4189014066988581
LOC112052443	NW_019863149.1;NW_019863149.1;NW_019863149.1;NW_019863149.1;NW_019863149.1	237846;241048;253775;255990;257996	238475;241225;253893;256161;258390	-;-;-;-;-	1494	rna-XM_024091524.1	-0.5751257806210398	-0.07576893593134161	0.4351358403977902	0.4771850232477231	1.335309759245017	0.44819199298961365	3.1012143095920592	2.5645139803119434	0.02781854573580464	0.533875711064011	interaction	0.07526085074282964	0.34082131655462705	1.9104355398660569
LOC112047614	NW_019862898.1;NW_019862898.1;NW_019862898.1;NW_019862898.1;NW_019862898.1;NW_019862898.1;NW_019862898.1;NW_019862898.1;NW_019862898.1;NW_019862898.1;NW_019862898.1;NW_019862898.1;NW_019862898.1;NW_019862898.1	194515;197725;198670;204839;206767;207759;208452;209510;210237;211406;212528;213378;214456;215255	194630;198016;198800;204961;206892;207904;208561;209587;210360;211528;212647;213507;214583;217281	+;+;+;+;+;+;+;+;+;+;+;+;+;+	3774	rna-XM_024084775.1	0.35621305637341927	-0.648190550491846	-0.003531825159555688	0.5561520346012943	-0.06842717560946993	0.2108033774889201	3.762639638065955	2.563135182370211	0.027880106548903053	0.533875711064011	interaction	0.07539661504730899	0.06716981953379367	1.2043425850931402
LOC112057726	NW_019862765.1;NW_019862765.1;NW_019862765.1;NW_019862765.1;NW_019862765.1;NW_019862765.1;NW_019862765.1;NW_019862765.1;NW_019862765.1;NW_019862765.1;NW_019862765.1;NW_019862765.1;NW_019862765.1;NW_019862765.1;NW_019862765.1;NW_019862765.1;NW_019862765.1;NW_019862765.1	2172837;2172837;2172837;2172837;2172837;2174031;2174031;2174031;2174031;2174031;2174625;2174625;2174625;2174625;2174640;2174894;2174898;2175393	2173748;2173748;2173748;2173748;2173748;2174273;2174273;2174273;2174273;2174273;2174776;2174776;2175384;2174776;2175385;2175384;2175384;2176087	-;-;-;-;-;-;-;-;-;-;-;-;-;-;-;-;-;-	2611	rna-XM_024098267.1;rna-XM_024098266.1;rna-XM_024098261.1;rna-XM_024098262.1;rna-XM_024098263.1;rna-XM_024098267.1;rna-XM_024098266.1;rna-XM_024098261.1;rna-XM_024098262.1;rna-XM_024098263.1;rna-XM_024098263.1;rna-XM_024098266.1;rna-XM_024098261.1;rna-XM_024098262.1;rna-XM_024098267.1;rna-XM_024098262.1;rna-XM_024098263.1;rna-XM_024098266.1	4.755115605102624	-1.304186490382839	-0.9077744565438401	-1.26899981842741	-0.7222005720856113	-1.1634993752792553	1.1972011003846899	2.582010947119915	0.02793269596243442	0.533875711064011	interaction	0.07550801697953333	-0.10192418460272197	6.059302095485463
LOC112051731	NW_019862758.1;NW_019862758.1;NW_019862758.1;NW_019862758.1;NW_019862758.1;NW_019862758.1;NW_019862758.1;NW_019862758.1;NW_019862758.1;NW_019862758.1;NW_019862758.1;NW_019862758.1;NW_019862758.1;NW_019862758.1;NW_019862758.1;NW_019862758.1;NW_019862758.1;NW_019862758.1;NW_019862758.1;NW_019862758.1;NW_019862758.1;NW_019862758.1;NW_019862758.1;NW_019862758.1;NW_019862758.1;NW_019862758.1;NW_019862…	1445927;1445927;1445927;1452227;1452227;1452227;1453677;1453677;1453677;1466475;1466475;1466475;1468419;1468419;1468419;1470814;1470814;1470814;1471393;1471393;1471393;1472902;1472902;1472902;1474329;1474329;1474329;1475365;1475365;1476196;1476196;1476196	1446418;1446414;1446418;1452328;1452328;1452328;1453880;1453880;1453880;1466683;1466683;1466683;1468749;1468749;1468749;1470955;1470955;1470955;1471578;1471578;1471578;1473137;1473137;1473137;1474564;1474564;1474564;1475546;1475546;1477033;1477033;1477033	+;+;+;+;+;+;+;+;+;+;+;+;+;+;+;+;+;+;+;+;+;+;+;+;+;+;+;+;+;+;+;+	3158	rna-XM_024090526.1;rna-XM_024090522.1;rna-XM_024090514.1;rna-XM_024090526.1;rna-XM_024090522.1;rna-XM_024090514.1;rna-XM_024090526.1;rna-XM_024090522.1;rna-XM_024090514.1;rna-XM_024090526.1;rna-XM_024090522.1;rna-XM_024090514.1;rna-XM_024090526.1;rna-XM_024090522.1;rna-XM_024090514.1;rna-XM_024090526.1;rna-XM_024090522.1;rna-XM_024090514.1;rna-XM_024090526.1;rna-XM_024090522.1;rna-XM_024090514.1;…	-0.347363783926458	0.012590354656742507	0.2760307325002922	-1.077381507835076	0.17905890215380904	-0.2756928986963336	5.252747145374527	2.562002587185772	0.02793927113386691	0.533875711064011	interaction	0.07551038864108722	-0.20545970019117063	1.3534122403353681
LOC112042934	NW_019862782.1;NW_019862782.1	1133774;1135475	1134423;1135785	+;+	961	rna-XR_002886644.1	-0.29783013710691564	-1.0864081207327039	-0.6057362282627817	0.4066802060846585	-0.6097725951845253	-0.4811334478892589	2.279978842225498	2.5575601592660075	0.028172538067003976	0.5372542529972141	interaction	0.07602454912094689	-0.4457000538485878	1.4930883268173623
LOC112047431	NW_019862753.1;NW_019862753.1;NW_019862753.1;NW_019862753.1	898465;899832;900010;900850	898779;899918;900099;901129	-;-;-;-	772	rna-XM_024084559.1	-2.2961829009979504	-1.5340858297019602	-3.3796097131308627	-1.4045901510713454	-1.8948075218746716	-2.8361672929133044	0.6747785622912247	2.553926664332512	0.028375165215110673	0.5392935872006998	interaction	0.07648568636494543	-2.2242405682816826	3.3796097131308627
LOC112053925	NW_019862760.1;NW_019862760.1;NW_019862760.1;NW_019862760.1;NW_019862760.1;NW_019862760.1;NW_019862760.1;NW_019862760.1;NW_019862760.1	1936268;1937196;1942731;1943572;1945865;1947049;1947811;1950243;1953685	1936903;1937415;1942950;1943794;1946059;1947238;1947913;1950398;1953783	-;-;-;-;-;-;-;-;-	2042	rna-XM_024093545.1	0.4987724425294822	-0.43728472420252174	0.3821931356325017	-0.5294133599282362	-0.3784429083363386	-0.7929461537842205	4.696050081622925	2.553398320718948	0.028392821268132678	0.5392935872006998	interaction	0.07650993571694353	-0.2095202613482222	1.2917185963137028
LOC112046315	NW_019862854.1;NW_019862854.1;NW_019862854.1;NW_019862854.1	622691;628124;628502;628885	625334;628307;628625;629360	-;-;-;-	3428	rna-XM_024082926.1	-0.6212236184813565	-0.8444449589867655	-0.41213813967841023	-0.6199056617203224	-0.14361474438779154	-1.371101450374975	2.5847352498728795	2.549953817242061	0.02857642587914364	0.54035993665869	interaction	0.07693429841815157	-0.6687380956049369	1.371101450374975
LOC112046832	NW_019862872.1;NW_019862872.1;NW_019862872.1;NW_019862872.1;NW_019862872.1;NW_019862872.1;NW_019862872.1;NW_019862872.1;NW_019862872.1;NW_019862872.1;NW_019862872.1;NW_019862872.1;NW_019862872.1;NW_019862872.1;NW_019862872.1;NW_019862872.1;NW_019862872.1;NW_019862872.1;NW_019862872.1;NW_019862872.1;NW_019862872.1;NW_019862872.1;NW_019862872.1;NW_019862872.1;NW_019862872.1;NW_019862872.1;NW_019862…	384414;386299;387201;388318;389275;390730;391325;392204;395149;397281;398205;398992;399894;401024;401958;403155;403861;404098;404335;404802;405532;406173;407038;407581;408884;409584;412228;412822;413587;414770	384684;386457;387438;388347;389509;390890;391467;392327;395322;397367;398330;399069;400059;401233;402163;403250;403995;404109;404556;404908;405694;406344;407167;407682;409083;409734;412352;412988;413673;414927	+;+;+;+;+;+;+;+;+;+;+;+;+;+;+;+;+;+;+;+;+;+;+;+;+;+;+;+;+;+	4435	rna-XM_024083645.1	0.5981943699433832	-0.11117463682600222	0.6527998537540374	0.37443601512234176	0.3824183291198154	0.18808889480480698	2.756999313130306	2.547081953265305	0.02873040509763154	0.54035993665869	interaction	0.07729388825748314	0.3474604709863971	0.7639744905800396
LOC112052087	NW_019863124.1;NW_019863124.1;NW_019863124.1;NW_019863124.1;NW_019863124.1;NW_019863124.1;NW_019863124.1;NW_019863124.1;NW_019863124.1;NW_019863124.1;NW_019863124.1;NW_019863124.1;NW_019863124.1;NW_019863124.1;NW_019863124.1;NW_019863124.1;NW_019863124.1;NW_019863124.1;NW_019863124.1;NW_019863124.1;NW_019863124.1;NW_019863124.1;NW_019863124.1;NW_019863124.1;NW_019863124.1;NW_019863124.1;NW_019863…	172405;172405;172405;177620;177874;177886;177886;179063;179063;179063;179063;179817;179817;179817;179817;180625;180625;180625;180625;181925;181925;181925;181925;183200;183200;183200;183200;183722;183722;183722;183722;184872;184872;184872;184872;187524;187524;187524;187524;188084;188084;188084;188084;188975;188975;188975;188975;189471;189471;189471;189471;190549;191639;191639;191639;193007;193007;…	172498;172498;172498;178017;178017;178017;178017;179155;179155;179155;179155;179951;179951;179951;179951;181359;181359;181359;181359;182055;182055;182055;182055;183274;183274;183274;183274;183860;183860;183860;183860;184972;184972;184972;184972;187632;187632;187632;187632;188181;188181;188181;188181;189059;189059;189059;189059;189602;189602;189602;189602;190650;191923;191923;191923;194914;194914;…	+;+;+;+;+;+;+;+;+;+;+;+;+;+;+;+;+;+;+;+;+;+;+;+;+;+;+;+;+;+;+;+;+;+;+;+;+;+;+;+;+;+;+;+;+;+;+;+;+;+;+;+;+;+;+;+;+;+	4620	rna-XM_024091014.1;rna-XM_024091013.1;rna-XM_024091016.1;rna-XM_024091015.1;rna-XM_024091014.1;rna-XM_024091013.1;rna-XM_024091016.1;rna-XM_024091015.1;rna-XM_024091014.1;rna-XM_024091013.1;rna-XM_024091016.1;rna-XM_024091015.1;rna-XM_024091014.1;rna-XM_024091013.1;rna-XM_024091016.1;rna-XM_024091015.1;rna-XM_024091014.1;rna-XM_024091013.1;rna-XM_024091016.1;rna-XM_024091015.1;rna-XM_024091014.1;…	-0.10786634199398791	-0.9753616459046403	-0.3282700131855043	0.4382416303586526	0.2901250298240073	0.030575810734760636	4.24663356693975	2.5456411228623166	0.02880796652182386	0.54035993665869	interaction	0.07743181752975777	-0.10875925502778533	1.4136032762632929
LOC112047861	NW_019862906.1;NW_019862906.1;NW_019862906.1	652141;654452;654970	653773;654572;657105	-;-;-	3890	rna-XM_024085135.1	1.0675885108981007	0.6014405120675066	0.2035142150720348	0.09878096614821867	-0.3326466190217219	0.022745479201941598	5.0713589019155085	2.5437739050238197	0.028908789309867452	0.54035993665869	interaction	0.07767130873370875	0.2769038440610134	1.4002351299198226
LOC112049371	NW_019862969.1;NW_019862969.1	528864;534786	531228;535061	-;-	2641	rna-XM_024087230.1	0.35090269918428035	1.6342960109347955	0.3553503041154512	0.3570331527712564	0.18662418369402003	1.1067299591315227	1.6890773783765336	2.543466839233908	0.02892540313065467	0.54035993665869	interaction	0.07770806912406264	0.6651560516385544	1.6342960109347955
LOC112050927	NW_019863051.1;NW_019863051.1;NW_019863051.1;NW_019863051.1;NW_019863051.1;NW_019863051.1;NW_019863051.1;NW_019863051.1;NW_019863051.1;NW_019863051.1;NW_019863051.1;NW_019863051.1;NW_019863051.1;NW_019863051.1;NW_019863051.1	343977;344291;344371;345126;345126;345919;345919;346990;346990;347946;347946;349051;349051;350088;350088	344206;344490;344548;345279;345279;345989;345989;347152;347152;348022;348022;349207;349207;352135;352135	+;+;+;+;+;+;+;+;+;+;+;+;+;+;+	3158	rna-XM_024089341.1;rna-XM_024089341.1;rna-XM_024089342.1;rna-XM_024089342.1;rna-XM_024089341.1;rna-XM_024089342.1;rna-XM_024089341.1;rna-XM_024089341.1;rna-XM_024089342.1;rna-XM_024089342.1;rna-XM_024089341.1;rna-XM_024089342.1;rna-XM_024089341.1;rna-XM_024089342.1;rna-XM_024089341.1	-0.22904475487680448	-0.5161814275926606	-0.49037031179287943	-0.0185917103082107	-0.25089263688895086	-1.2393476528443146	2.026616822399751	2.543360811154832	0.028931141984052985	0.54035993665869	interaction	0.0777156094342074	-0.45740474905063677	1.2393476528443146
LOC112047436	NW_019862893.1;NW_019862893.1;NW_019862893.1;NW_019862893.1;NW_019862893.1;NW_019862893.1;NW_019862893.1;NW_019862893.1;NW_019862893.1;NW_019862893.1;NW_019862893.1;NW_019862893.1;NW_019862893.1;NW_019862893.1;NW_019862893.1;NW_019862893.1;NW_019862893.1;NW_019862893.1;NW_019862893.1;NW_019862893.1;NW_019862893.1;NW_019862893.1;NW_019862893.1;NW_019862893.1;NW_019862893.1	469709;470815;470871;471645;472283;472946;472946;473635;473635;475283;475283;475968;475968;476407;476407;476892;476892;478218;478218;482265;482265;482720;482720;482854;482854	470100;471802;470975;471802;472329;473030;473030;473769;473769;475396;475396;476141;476141;476559;476559;477044;477044;478376;478376;482410;482410;482780;482780;482946;482946	+;+;+;+;+;+;+;+;+;+;+;+;+;+;+;+;+;+;+;+;+;+;+;+;+	2700	rna-XM_024084561.1;rna-XM_024084562.1;rna-XM_024084561.1;rna-XM_024084561.1;rna-XM_024084561.1;rna-XM_024084562.1;rna-XM_024084561.1;rna-XM_024084562.1;rna-XM_024084561.1;rna-XM_024084562.1;rna-XM_024084561.1;rna-XM_024084562.1;rna-XM_024084561.1;rna-XM_024084562.1;rna-XM_024084561.1;rna-XM_024084562.1;rna-XM_024084561.1;rna-XM_024084562.1;rna-XM_024084561.1;rna-XM_024084562.1;rna-XM_024084561.1;…	0.8226713258426384	1.4374189355234415	0.2982417962740262	4.181390764043319	0.8732474401786305	0.12477140934228673	1.6104266614891452	2.5439864405986556	0.028949444850776527	0.54035993665869	interaction	0.07775689458551194	1.2896236118673903	4.181390764043319
LOC112057706	NW_019862765.1;NW_019862765.1;NW_019862765.1;NW_019862765.1;NW_019862765.1;NW_019862765.1;NW_019862765.1;NW_019862765.1;NW_019862765.1	1507799;1510391;1511832;1512934;1514839;1516538;1518590;1526610;1534998	1508904;1510575;1511933;1513097;1514977;1516766;1518747;1527518;1535184	-;-;-;-;-;-;-;-;-	3179	rna-XM_024098227.1	0.2241581406507623	0.3877346373119896	0.5387063854987374	1.1666157336345022	0.23069231148980393	0.9414590723329247	3.4902524603186227	2.5413685486117283	0.029039184576023818	0.54035993665869	interaction	0.07795843078978136	0.5815610468197867	1.1666157336345022
LOC112057816	NW_019862767.1;NW_019862767.1;NW_019862767.1;NW_019862767.1;NW_019862767.1	115193;117094;117637;119996;123265	115932;117223;118785;120072;123455	-;-;-;-;-	2287	rna-XM_024098362.1	0.6572850460508808	0.938355820764879	-0.31767932385260844	0.4229394605064191	-0.7354305739012552	-0.9410579542106859	3.3335255648294635	2.541819779724043	0.029066936142910945	0.54035993665869	interaction	0.07801712835117515	0.004068745892938218	1.879413774975565
LOC112047768	NW_019862904.1;NW_019862904.1;NW_019862904.1;NW_019862904.1	204342;227144;239168;240651	204861;227281;239354;242365	+;+;+;+	2560	rna-XM_024085002.1	-0.38417242376799826	0.4000804008490413	-0.24640201051919783	0.27329269296169895	0.017852289491545298	-0.08428546383109393	4.043443718542033	2.539290992634591	0.02915227815596741	0.54035993665869	interaction	0.07821450880898029	-0.003939085802667416	0.7842528246170395
LOC112051255	NW_019863070.1;NW_019863070.1;NW_019863070.1;NW_019863070.1;NW_019863070.1;NW_019863070.1;NW_019863070.1;NW_019863070.1;NW_019863070.1;NW_019863070.1;NW_019863070.1;NW_019863070.1	32981;32981;34091;34265;35018;35018;35599;35599;36390;36390;36766;36766	33780;33780;34498;34498;35129;35129;35665;35665;36657;36657;37020;37017	-;-;-;-;-;-;-;-;-;-;-;-	1910	rna-XM_024089826.1;rna-XM_024089827.1;rna-XM_024089826.1;rna-XM_024089827.1;rna-XM_024089826.1;rna-XM_024089827.1;rna-XM_024089827.1;rna-XM_024089826.1;rna-XM_024089826.1;rna-XM_024089827.1;rna-XM_024089826.1;rna-XM_024089827.1	0.5022603957583173	1.1989780203467881	0.6512456758186744	1.1486589380592773	0.3492634104899742	0.2340291362746792	2.5771159142608653	2.5389285991812995	0.029172049969320837	0.54035993665869	interaction	0.07825103320618634	0.680739262791285	1.1989780203467881
LOC112046076	NW_019862847.1;NW_019862847.1;NW_019862847.1;NW_019862847.1;NW_019862847.1;NW_019862847.1;NW_019862847.1;NW_019862847.1;NW_019862847.1;NW_019862847.1;NW_019862847.1	466013;466821;467894;468946;469444;470033;471797;472714;473663;474767;475634	466234;466933;468016;469074;469568;470200;471947;472989;473829;475093;475849	-;-;-;-;-;-;-;-;-;-;-	2017	rna-XM_024082552.1	0.566625132879487	0.679333874619276	-0.35864842204152253	0.10044102608538656	-0.9056208201745652	-0.5883364216821447	3.2875768261498415	2.5393037976760184	0.02918715925205618	0.54035993665869	interaction	0.07826847996517089	-0.08436760505234717	1.5849546947938413
LOC112058144	NW_019862772.1;NW_019862772.1;NW_019862772.1;NW_019862772.1;NW_019862772.1;NW_019862772.1;NW_019862772.1;NW_019862772.1;NW_019862772.1;NW_019862772.1;NW_019862772.1	275450;280657;280994;281796;281796;284078;284078;288342;288342;372579;372579	276235;281052;281052;281892;281892;284223;284223;288510;288510;373029;373029	-;-;-;-;-;-;-;-;-;-;-	2045	rna-XM_024098831.1;rna-XM_024098830.1;rna-XM_024098831.1;rna-XM_024098830.1;rna-XM_024098831.1;rna-XM_024098831.1;rna-XM_024098830.1;rna-XM_024098831.1;rna-XM_024098830.1;rna-XM_024098830.1;rna-XM_024098831.1	-0.778192758815383	-1.1216386847320716	-0.9326311512811511	0.5166667865180204	-0.6737767190380238	-0.9127285143855365	1.5093278183016006	2.5366890993382283	0.02929452956131586	0.5412946471951101	interaction	0.07852424707727325	-0.6503835069556909	1.6383054712500922
LOC112055165	NW_019863469.1;NW_019863469.1;NW_019863469.1;NW_019863469.1;NW_019863469.1;NW_019863469.1;NW_019863469.1;NW_019863469.1;NW_019863469.1;NW_019863469.1;NW_019863469.1	57590;58496;58931;59531;60511;61774;62886;69776;71325;72222;76080	58264;58648;59105;59662;60652;61933;63053;69894;71475;72394;76260	-;-;-;-;-;-;-;-;-;-;-	2229	rna-XM_024095168.1	0.6505969850658182	-0.1875781360312779	-1.2697312079028553	0.23670645462689804	-1.2199676662774281	1.3594902047580704	2.6634416883963317	2.5361562176234735	0.029376288055359148	0.5417534052999954	interaction	0.0786960294023948	-0.07174722762679579	2.6292214126609257
LOC112056052	NW_019863693.1;NW_019863693.1;NW_019863693.1	49141;51784;52336	49495;51927;53305	+;+;+	1469	rna-XM_024096392.1	0.9844564003327066	-0.030413862973599604	0.5863441196034476	0.6532095622466456	0.4303315658730383	-0.30644373867319946	1.9452448838225254	2.5311224061075577	0.029601184537296432	0.5442357847247957	interaction	0.07921843660753654	0.38624734106817316	1.290900139005906
LOC112046888	NW_019862753.1;NW_019862753.1;NW_019862753.1;NW_019862753.1;NW_019862753.1;NW_019862753.1;NW_019862753.1;NW_019862753.1;NW_019862753.1;NW_019862753.1;NW_019862753.1;NW_019862753.1;NW_019862753.1;NW_019862753.1;NW_019862753.1;NW_019862753.1;NW_019862753.1;NW_019862753.1;NW_019862753.1;NW_019862753.1;NW_019862753.1;NW_019862753.1;NW_019862753.1;NW_019862753.1;NW_019862753.1;NW_019862753.1;NW_019862…	1190344;1190344;1190344;1191415;1191415;1191415;1191846;1191846;1191846;1193086;1193086;1193086;1193519;1193519;1193519;1194119;1194119;1194119;1194940;1194940;1194940;1195828;1195828;1195828;1196982;1196982;1196982;1197983;1198270;1198270	1190935;1190935;1190935;1191511;1191511;1191511;1191988;1191988;1191988;1193234;1193234;1193234;1193654;1193654;1193654;1194324;1194324;1194324;1195082;1195082;1195082;1195980;1195980;1195980;1197181;1197164;1197164;1198141;1198429;1198429	-;-;-;-;-;-;-;-;-;-;-;-;-;-;-;-;-;-;-;-;-;-;-;-;-;-;-;-;-;-	2138	rna-XM_024083742.1;rna-XM_024083726.1;rna-XM_024083735.1;rna-XM_024083742.1;rna-XM_024083726.1;rna-XM_024083735.1;rna-XM_024083742.1;rna-XM_024083726.1;rna-XM_024083735.1;rna-XM_024083742.1;rna-XM_024083726.1;rna-XM_024083735.1;rna-XM_024083742.1;rna-XM_024083726.1;rna-XM_024083735.1;rna-XM_024083742.1;rna-XM_024083726.1;rna-XM_024083735.1;rna-XM_024083742.1;rna-XM_024083726.1;rna-XM_024083735.1;…	0.18238253120101944	0.19221513186295136	-0.7016525267637109	0.09375141612986465	-0.9457349707429491	-1.103590876013016	3.957481710468953	2.530806775762062	0.029648344611125834	0.5442357847247957	interaction	0.07932862648070768	-0.3804382157209734	1.2958060078759672
LOC112052746	NW_019863172.1;NW_019863172.1;NW_019863172.1;NW_019863172.1;NW_019863172.1;NW_019863172.1;NW_019863172.1;NW_019863172.1;NW_019863172.1;NW_019863172.1;NW_019863172.1;NW_019863172.1;NW_019863172.1;NW_019863172.1;NW_019863172.1;NW_019863172.1;NW_019863172.1;NW_019863172.1;NW_019863172.1;NW_019863172.1;NW_019863172.1;NW_019863172.1;NW_019863172.1;NW_019863172.1;NW_019863172.1;NW_019863172.1;NW_019863…	295308;295308;295448;295524;295640;295640;295640;296284;296284;296284;296284;296758;296758;296758;296758;297566;297566;297566;297566;299407;299407;299407;299407;301069;301069;301069;301069;301937;301937;301937;301937;303292;303292;303292;303292;304190;304190;304190	295441;295441;295517;295800;295800;295800;295800;296387;296387;296387;296387;296882;296882;296882;296882;297712;297712;297712;297712;299509;299509;299509;299509;301239;301239;301239;301239;302126;302126;302126;302126;303468;303468;303468;303473;304304;304304;304304	+;+;+;+;+;+;+;+;+;+;+;+;+;+;+;+;+;+;+;+;+;+;+;+;+;+;+;+;+;+;+;+;+;+;+;+;+;+	1618	rna-XR_002887327.1;rna-XM_024091938.1;rna-XR_002887329.1;rna-XR_002887328.1;rna-XR_002887329.1;rna-XR_002887327.1;rna-XM_024091938.1;rna-XR_002887328.1;rna-XR_002887329.1;rna-XR_002887327.1;rna-XM_024091938.1;rna-XR_002887328.1;rna-XR_002887329.1;rna-XR_002887327.1;rna-XM_024091938.1;rna-XR_002887328.1;rna-XR_002887329.1;rna-XR_002887327.1;rna-XM_024091938.1;rna-XR_002887328.1;rna-XR_002887329.1;…	-0.3275375049741792	-0.3525953594919126	-0.7159008321304416	-1.5559569969359335	-0.8190329582722826	-0.6009183199616004	4.259182446116349	2.5296564258247978	0.029682468712922343	0.5442357847247957	interaction	0.0793798641142172	-0.7286569952943917	1.5559569969359335
LOC112055229	NW_019863484.1;NW_019863484.1;NW_019863484.1;NW_019863484.1;NW_019863484.1;NW_019863484.1;NW_019863484.1	36667;37625;38214;40972;44342;44964;45715	36870;37791;38238;41016;44461;45062;46368	+;+;+;+;+;+;+	1314	rna-XM_024095250.1	0.4899811754580869	0.9984934000861297	-0.2372249934554414	-0.11434192933122038	-0.5350339699099187	-1.2933943290432588	0.8924988941827271	2.5232592190232883	0.030039766757642323	0.5478178092879948	interaction	0.08020590489687819	-0.11525344103260377	2.2918877291293884
LOC112043486	NW_019862791.1;NW_019862791.1;NW_019862791.1;NW_019862791.1;NW_019862791.1;NW_019862791.1;NW_019862791.1;NW_019862791.1;NW_019862791.1;NW_019862791.1;NW_019862791.1;NW_019862791.1;NW_019862791.1;NW_019862791.1;NW_019862791.1;NW_019862791.1;NW_019862791.1;NW_019862791.1;NW_019862791.1;NW_019862791.1;NW_019862791.1;NW_019862791.1;NW_019862791.1;NW_019862791.1;NW_019862791.1;NW_019862791.1;NW_019862…	1179955;1179955;1179955;1179955;1179955;1179955;1179955;1179955;1179955;1179955;1179955;1179955;1179955;1179955;1179955;1179955;1179955;1179955;1179955;1179955;1179955;1179955;1179955;1183791;1183791;1183791;1183791;1183791;1183791;1183791;1183791;1183791;1183791;1183791;1183791;1183791;1183791;1183791;1183791;1183791;1183791;1183791;1183791;1183791;1183791;1183791;1185829;1185829;1185829;1185829…	1182714;1182714;1182714;1182714;1182714;1182714;1182714;1182714;1182714;1182714;1182714;1182714;1182714;1182714;1182714;1182714;1182714;1182714;1182714;1182714;1182714;1182714;1182714;1184016;1184016;1184016;1184016;1184016;1184016;1184016;1184016;1184016;1184016;1184016;1184016;1184016;1184016;1184016;1184016;1184016;1184016;1184016;1184016;1184016;1184016;1184016;1185965;1185965;1185965;1185965…	-;-;-;-;-;-;-;-;-;-;-;-;-;-;-;-;-;-;-;-;-;-;-;-;-;-;-;-;-;-;-;-;-;-;-;-;-;-;-;-;-;-;-;-;-;-;-;-;-;-;-;-;-;-;-;-;-;-;-;-;-;-;-;-;-;-;-;-;-;-;-;-;-;-;-;-;-;-;-;-;-;-;-;-;-;-;-;-;-;-;-;-;-;-;-;-;-;-;-;-;-;-;-;-;-;-;-;-;-;-;-;-;-;-;-;-;-;-;-;-;-;-;-;-;-;-;-;-;-;-;-;-;-;-;-;-;-;-;-;-;-;-;-;-;-;-;-;-;-;-;-;-;-;-;-;-;-;-;-;-;-;-;-;-;-;-;-;-;-;-;-;-;-;-;-;-;-;-;-;-;-;-;-;-;-;-;-;-;-;-;-;-;-;-;-;-;-;-;-;-…	7431	rna-XM_024078930.1;rna-XM_024078933.1;rna-XM_024078923.1;rna-XM_024078932.1;rna-XM_024078928.1;rna-XM_024078927.1;rna-XM_024078921.1;rna-XM_024078920.1;rna-XM_024078941.1;rna-XM_024078929.1;rna-XM_024078919.1;rna-XM_024078918.1;rna-XM_024078942.1;rna-XM_024078940.1;rna-XM_024078934.1;rna-XM_024078926.1;rna-XM_024078925.1;rna-XM_024078937.1;rna-XM_024078931.1;rna-XM_024078924.1;rna-XM_024078936.1;…	-0.2597275468881776	0.20641262303649718	0.2952287255179067	0.35916334016934276	0.40608382926306086	0.6737748545068919	9.097639554653135	2.523168655471482	0.03004485535390659	0.5478178092879948	interaction	0.08021141127672181	0.28015597093425365	0.9335024013950695
LOC112049617	NW_019862981.1;NW_019862981.1;NW_019862981.1	247813;248978;251891	248194;250717;252055	-;-;-	2287	rna-XM_024087580.1	0.38928652927970586	0.6974461889694195	0.6893107939584314	0.36294709555347143	0.027065952514843377	-0.14252767989734003	4.424644517765519	2.5230675806389646	0.030050535566239312	0.5478178092879948	interaction	0.08021849583877258	0.33725481339642194	0.8399738688667595
LOC112050955	NW_019863052.1;NW_019863052.1;NW_019863052.1;NW_019863052.1	126369;132040;133750;133888	127139;132127;133797;134085	-;-;-;-	1105	rna-XM_024089366.1	0.528826808019033	1.2491571186790769	0.5015648909459293	0.6103976874279412	1.0096675573081204	0.3601734918657188	6.385206170602103	2.520058454242611	0.030220130156812887	0.549856134937345	interaction	0.08060627451004584	0.7099645923743032	1.2491571186790769
LOC112057723	NW_019862765.1;NW_019862765.1;NW_019862765.1;NW_019862765.1;NW_019862765.1;NW_019862765.1;NW_019862765.1	1941677;1943156;1944465;1945399;1946114;1946929;1947438	1941913;1943424;1944646;1945568;1946316;1947054;1949434	+;+;+;+;+;+;+	3184	rna-XM_024098259.1	1.7988001065992205	1.483486360072159	0.9326697655605831	0.3224915269567766	-0.01500468638413248	0.3464716088206539	0.6731097910984211	2.513146313282414	0.03061329208144969	0.5559467317692276	interaction	0.08149094171124074	0.8114857802708768	1.813804792983353
LOC112048817	NW_019862946.1;NW_019862946.1	592759;594862	593370;597096	+;+	2847	rna-XM_024086485.1	0.47791391339061007	0.5746145368320879	-0.38696950239429784	0.14471768337722574	-0.46896655673394366	-0.02535871731285657	1.9995209137361836	2.506194956259759	0.03101378510475261	0.5593810695526931	interaction	0.08229255923530564	0.05265855952647093	1.0435810935660315
LOC112049629	NW_019862981.1;NW_019862981.1	78075;79159	78693;79649	-;-	1110	rna-XM_024087596.1	0.3510517627648298	-0.7045728614088503	-0.2772514051687989	-0.7031572963842259	-0.33415745784619266	-0.9439777818722468	2.640290821322451	2.5054361055579393	0.031057817635440355	0.5593810695526931	interaction	0.082384653365427	-0.43534417331924746	1.2950295446370765
LOC112050554	NW_019863029.1;NW_019863029.1;NW_019863029.1;NW_019863029.1;NW_019863029.1;NW_019863029.1;NW_019863029.1;NW_019863029.1;NW_019863029.1;NW_019863029.1;NW_019863029.1;NW_019863029.1;NW_019863029.1;NW_019863029.1;NW_019863029.1;NW_019863029.1;NW_019863029.1	95725;100001;100616;101232;101928;102592;103690;104269;105635;108208;108905;109382;110060;110983;112162;112562;112908	95880;100205;100764;101341;102071;102739;103835;104460;105782;108460;109072;109568;110493;111111;112256;112674;113069	-;-;-;-;-;-;-;-;-;-;-;-;-;-;-;-;-	2939	rna-XM_024088845.1	-0.1603855267513302	-0.40864936526898143	-0.8768237353760769	0.13738315561081743	-0.5236285257615839	-0.32500992039585863	3.2027559752170616	2.5053036736863903	0.03106550836421483	0.5593810695526931	interaction	0.08239577415073761	-0.3595189863238356	1.0142068909868944
LOC112051999	NW_019863118.1;NW_019863118.1;NW_019863118.1;NW_019863118.1;NW_019863118.1;NW_019863118.1;NW_019863118.1;NW_019863118.1	126504;134871;135549;138062;144105;146131;146750;147877	127759;134996;135660;138217;144251;146268;146887;148129	+;+;+;+;+;+;+;+	2326	rna-XM_024090881.1	-0.4173879167036515	0.44911724760895005	-0.20414510045412254	0.2591641310218676	0.0988779961548813	0.5074738915313284	2.800953495065795	2.5052568607642143	0.03106822738586952	0.5593810695526931	interaction	0.08239577415073761	0.11551670819320888	0.9248618082349799
LOC112049714	NW_019862986.1;NW_019862986.1;NW_019862986.1;NW_019862986.1;NW_019862986.1;NW_019862986.1;NW_019862986.1;NW_019862986.1;NW_019862986.1	488880;489769;489955;490067;491196;491392;492613;503820;505651	489213;489953;490034;490131;491331;491478;492725;503919;506126	-;-;-;-;-;-;-;-;-	1576	rna-XM_024087722.1	1.2432577471337336	0.46102520201208685	0.1592053273863308	1.1295933949540535	1.1254817222288434	0.570066109289932	3.4548709564752853	2.5047734236225314	0.031096320491107044	0.5593810695526931	interaction	0.08244553112101552	0.78143825050083	1.2432577471337336
LOC112055740	NW_019862762.1;NW_019862762.1;NW_019862762.1;NW_019862762.1;NW_019862762.1;NW_019862762.1;NW_019862762.1;NW_019862762.1;NW_019862762.1;NW_019862762.1;NW_019862762.1;NW_019862762.1;NW_019862762.1;NW_019862762.1;NW_019862762.1;NW_019862762.1;NW_019862762.1;NW_019862762.1;NW_019862762.1;NW_019862762.1;NW_019862762.1;NW_019862762.1;NW_019862762.1;NW_019862762.1;NW_019862762.1;NW_019862762.1;NW_019862…	1928323;1928323;1928323;1928323;1928323;1928323;1929551;1930069;1930069;1930069;1930069;1930069;1933722;1934278;1934278;1935816;1935816;1935816;1935816;1935816;1935816;1935816;1935816;1937301;1937301;1937301;1937301;1937301;1937301;1939159;1939159;1939159;1939159;1939159;1939159;1939159;1939159;1939973;1939973;1939973;1939973;1939973;1939973;1939973;1939973;1940412;1940412;1940412;1940412;1940412…	1929637;1929637;1929637;1929637;1929637;1929637;1929637;1933807;1933807;1933807;1933807;1933807;1933807;1934375;1934375;1935895;1935895;1935895;1935895;1935895;1935895;1935895;1935895;1937327;1937327;1937327;1937327;1937327;1937327;1939259;1939259;1939259;1939259;1939259;1939259;1939259;1939259;1940084;1940084;1940084;1940084;1940084;1940084;1940084;1940084;1940471;1940471;1940471;1940471;1940471…	-;-;-;-;-;-;-;-;-;-;-;-;-;-;-;-;-;-;-;-;-;-;-;-;-;-;-;-;-;-;-;-;-;-;-;-;-;-;-;-;-;-;-;-;-;-;-;-;-;-;-;-;-;-;-;-;-;-;-;-;-;-;-;-;-;-;-;-;-;-;-;-;-;-;-;-;-;-;-;-;-;-;-;-;-;-;-;-;-;-;-;-;-;-;-;-;-;-;-;-;-;-;-;-;-;-;-;-;-;-;-;-;-;-;-;-;-;-;-;-;-;-;-;-;-;-;-;-;-;-;-;-;-;-;-;-;-;-;-;-;-;-;-;-;-;-;-;-;-;-;-;-;-;-;-;-;-;-;-;-;-;-;-;-;-;-;-;-;-;-;-;-;-;-;-;-;-;-;-;-;-;-;-;-;-;-;-;-;-;-;-;-;-;-;-;-;-;-;-;-…	8444	rna-XM_024095986.1;rna-XM_024095966.1;rna-XM_024095958.1;rna-XM_024095951.1;rna-XM_024095943.1;rna-XM_024095937.1;rna-XM_024095981.1;rna-XM_024095966.1;rna-XM_024095958.1;rna-XM_024095951.1;rna-XM_024095943.1;rna-XM_024095937.1;rna-XM_024095975.1;rna-XM_024095975.1;rna-XM_024095981.1;rna-XM_024095975.1;rna-XM_024095981.1;rna-XM_024095986.1;rna-XM_024095966.1;rna-XM_024095958.1;rna-XM_024095951.1;…	-0.06422444124939816	-0.15600870837973718	-0.0022494262571840324	0.18615205065985582	0.40668832109086805	0.011048312087558207	7.164061027678279	2.4993406958411306	0.03141375454558027	0.5631457581523659	interaction	0.08317066868750425	0.06356768465866044	0.5626970294706053
LOC112050341	NW_019863018.1;NW_019863018.1;NW_019863018.1	425296;428838;430496	426191;429120;430912	-;-;-	1596	rna-XM_024088593.1	-0.7109616335768775	-1.7016824180064887	-1.510854013311317	-1.3661787343191372	-1.4545303838600847	-1.045964660332979	2.908746317539676	2.498865159624552	0.03144169206956961	0.5631457581523659	interaction	0.08322800841944895	-1.2983619739011474	1.7016824180064887
LOC112050846	NW_019863046.1;NW_019863046.1;NW_019863046.1;NW_019863046.1;NW_019863046.1;NW_019863046.1;NW_019863046.1;NW_019863046.1;NW_019863046.1;NW_019863046.1;NW_019863046.1;NW_019863046.1;NW_019863046.1;NW_019863046.1	319766;319766;320968;320968;322171;322171;323235;323235;324975;325917;327702;327702;330390;330390	319931;319931;321093;321093;322335;322335;323398;323398;325164;326106;327847;327847;330766;330742	-;-;-;-;-;-;-;-;-;-;-;-;-;-	1524	rna-XM_024089210.1;rna-XM_024089211.1;rna-XM_024089210.1;rna-XM_024089211.1;rna-XM_024089211.1;rna-XM_024089210.1;rna-XM_024089211.1;rna-XM_024089210.1;rna-XM_024089210.1;rna-XM_024089211.1;rna-XM_024089210.1;rna-XM_024089211.1;rna-XM_024089210.1;rna-XM_024089211.1	-0.15294606810976616	-0.3203125059065933	0.41847225366829205	0.22662750500366075	-0.33030886450696867	0.5146044343568604	6.635178565882352	2.4979664746266197	0.031494556449310984	0.5631457581523659	interaction	0.08334827046628898	0.05935612575091418	0.844913298863829
LOC112057168	NW_019864446.1;NW_019864446.1;NW_019864446.1;NW_019864446.1;NW_019864446.1	1158;2288;3363;4780;6151	1892;2394;3560;4886;6185	-;-;-;-;-	1182	rna-XM_024097658.1	0.4063615586485369	-0.2001547942388476	0.7792089052579305	-1.6031101922342057	1.5731479831021369	1.0605162399333203	0.16623306483795722	2.4971558337782285	0.03154231705498224	0.5631457581523659	interaction	0.08345269650052947	0.3359949500781452	3.1762581753363426
LOC112046038	NW_019862846.1;NW_019862846.1	657242;658606	657769;658899	+;+	822	rna-XR_002886841.1	-0.9491810563152366	0.03905123933229287	-1.5299119463542934	-0.6887857601074454	-1.2745806465989395	-0.5633239986522393	0.979780119613219	2.493196807796803	0.031776601667673716	0.5640650400908748	interaction	0.08395124461399621	-0.8277886947826436	1.5689631856865862
LOC112053319	NW_019862759.1;NW_019862759.1;NW_019862759.1;NW_019862759.1;NW_019862759.1;NW_019862759.1;NW_019862759.1;NW_019862759.1	507163;507164;507175;509494;509627;509627;509817;510052	509036;509036;509036;509531;509732;509732;510093;510084	-;-;-;-;-;-;-;-	2295	rna-XM_024092714.1;rna-XM_024092722.1;rna-XM_024092730.1;rna-XM_024092730.1;rna-XM_024092722.1;rna-XM_024092714.1;rna-XM_024092714.1;rna-XM_024092722.1	0.17363508714363252	-0.06700936182110999	-1.08579835038111	-1.1120746889097033	1.112736419722097	-0.7994855523101221	1.6203827189637272	2.493319190755509	0.03178034977475169	0.5640650400908748	interaction	0.08395124461399621	-0.2963327410927193	2.2248111086318003
LOC112055282	NW_019863491.1;NW_019863491.1;NW_019863491.1;NW_019863491.1;NW_019863491.1	13934;14569;15784;16866;18597	14257;14744;15932;16999;18989	-;-;-;-;-	1176	rna-XM_024095309.1	0.008665011480002822	0.24209872135842034	-0.6179266710590114	-0.536437671192359	-0.6887110306156038	-0.47593008265293546	3.858474716386851	2.493115529273672	0.03178142948337438	0.5640650400908748	interaction	0.08395124461399621	-0.34470695378024774	0.9308097519740242
LOC112049811	NW_019862992.1;NW_019862992.1;NW_019862992.1;NW_019862992.1;NW_019862992.1;NW_019862992.1;NW_019862992.1;NW_019862992.1	313167;313928;314943;315904;317115;318680;319396;320429	313291;314067;315188;316073;317311;318817;319615;320474	-;-;-;-;-;-;-;-	1282	rna-XM_024087854.1	0.062368670240414634	0.08871233453737193	-0.6603693528236605	0.543795806428143	-0.7954186101800322	-0.8888222977251166	1.765091274969599	2.492283227319317	0.03183090863060106	0.5640650400908748	interaction	0.08404843925623443	-0.27495557492047995	1.4326181041532595
LOC112045031	NW_019862822.1;NW_019862822.1;NW_019862822.1;NW_019862822.1	1111253;1112659;1113590;1113885	1111756;1113003;1113808;1114337	-;-;-;-	1521	rna-XM_024081076.1	0.3104963530516699	0.4739513309264685	-0.5315978554250103	-0.6008829277140861	-0.8896241288215447	-0.5707502704006657	3.9372492566119712	2.491124108814142	0.03191098191751638	0.5644329069276689	interaction	0.08419277082657492	-0.30140124973052806	1.3635754597480132
LOC112046813	NW_019862872.1;NW_019862872.1;NW_019862872.1;NW_019862872.1;NW_019862872.1;NW_019862872.1;NW_019862872.1;NW_019862872.1;NW_019862872.1	461255;461992;462663;466919;467719;468626;469277;470756;471772	461360;462025;462796;467109;467903;468804;469398;470882;472321	+;+;+;+;+;+;+;+;+	1628	rna-XM_024083618.1	0.09308678897892775	-0.7623823159225185	0.6067620008345468	0.9259690552223554	0.7604351381353411	-0.34142187604753854	2.1315167332102503	2.4861451179988445	0.032198168186444706	0.5684559711729273	interaction	0.08485755670495346	0.21374146520018567	1.6883513711448739
LOC112057476	NW_019862748.1;NW_019862748.1;NW_019862748.1	5032870;5034943;5035483	5033109;5035041;5035624	-;-;-	481	rna-XM_024097975.1	-0.09405794696928577	0.942703201721259	0.8361088714816138	0.860539093719821	0.9614207783098	0.7560150381012591	7.642287696576453	2.4813631517645702	0.0324871840008015	0.5711184499818993	interaction	0.08547476791157868	0.7104548393940778	1.0554787252790858
LOC112056408	NW_019863803.1;NW_019863803.1;NW_019863803.1;NW_019863803.1;NW_019863803.1;NW_019863803.1;NW_019863803.1;NW_019863803.1;NW_019863803.1;NW_019863803.1;NW_019863803.1	6370;6831;7900;8742;9436;10716;11504;11738;13123;14441;16292	6635;7049;8202;8830;9589;10875;11572;11902;13256;14575;16560	+;+;+;+;+;+;+;+;+;+;+	1963	rna-XM_024096838.1	0.22320169117383504	0.18009499817141428	-0.8050972916949335	0.868842915446812	0.09734928340307804	0.41040892516737887	0.55520720919792	2.4799838018879075	0.03257102520357753	0.5711184499818993	interaction	0.08562735796675486	0.16246675361126411	1.6739402071417455
LOC112047733	NW_019862754.1;NW_019862754.1;NW_019862754.1	173376;174238;174615	173538;174414;174824	+;+;+	550	rna-XM_024084952.1	1.092236217197196	-0.019886871449078847	0.16411728087990032	-0.6256218848423379	0.11982679001151933	2.5949378854281195	0.1484171656444258	2.477778287515808	0.032705527461378545	0.5711184499818993	interaction	0.08593833700444516	0.5542682362042197	3.2205597702704574
LOC112054801	NW_019863415.1;NW_019863415.1;NW_019863415.1;NW_019863415.1;NW_019863415.1;NW_019863415.1;NW_019863415.1;NW_019863415.1;NW_019863415.1;NW_019863415.1;NW_019863415.1	161969;162223;163761;164679;165353;165878;166610;167331;167507;168237;169633	162143;162752;163929;164836;165638;166510;166792;167419;167608;168388;169883	+;+;+;+;+;+;+;+;+;+;+	2728	rna-XM_024094702.1	0.4182366786096845	0.19902223023951976	-0.6836460893574106	-0.06847775230020511	-0.5099575487244865	-0.6840877165273177	3.109370515103529	2.477552219759186	0.03271934504993809	0.5711184499818993	interaction	0.08595760140237974	-0.22148503301003594	1.102324395137002
LOC112047234	NW_019862885.1;NW_019862885.1;NW_019862885.1;NW_019862885.1;NW_019862885.1;NW_019862885.1;NW_019862885.1;NW_019862885.1;NW_019862885.1;NW_019862885.1;NW_019862885.1	642788;642788;644770;644770;645938;645938;647005;647005;647695;647695;649128	643691;643691;644932;644932;646224;646224;647196;647196;647940;648231;649253	-;-;-;-;-;-;-;-;-;-;-	2209	rna-XM_024084271.1;rna-XM_024084270.1;rna-XM_024084271.1;rna-XM_024084270.1;rna-XM_024084271.1;rna-XM_024084270.1;rna-XM_024084271.1;rna-XM_024084270.1;rna-XM_024084271.1;rna-XM_024084270.1;rna-XM_024084271.1	-0.3041551497483353	0.017535164732991146	0.43297609967908823	-1.2977238066419658	0.5598847473816752	0.43352498572235765	4.624861495432582	2.4781277510503585	0.03273964873770916	0.5711184499818993	interaction	0.08599389453899328	-0.026326326479031496	1.8576085540236411
LOC112055728	NW_019863596.1;NW_019863596.1;NW_019863596.1	10257;30070;35774	10352;30155;36103	-;-;-	512	rna-XM_024095918.1	-1.1485847013814465	0.2248293294791877	-0.18985462385037158	-1.5416516724968614	-1.3680120653772878	-0.7883676893775073	2.0707801850863787	2.477039637883013	0.03276909139240406	0.5711184499818993	interaction	0.08604564764767879	-0.8019402371673812	1.766481001976049
LOC112046298	NW_019862752.1;NW_019862752.1;NW_019862752.1;NW_019862752.1	2661628;2662683;2666615;2667566	2661824;2662862;2666791;2667674	-;-;-;-	663	rna-XM_024082908.1	-0.12121578418440873	-0.22708512790523994	-0.7139812299590826	0.059899659792085475	-0.2557044198574864	0.12240075597331214	9.001711670825383	2.475418385517247	0.03285005240430518	0.571482812942172	interaction	0.08620699395803057	-0.18928102435680336	0.8363819859323948
LOC112043615	NW_019862793.1;NW_019862793.1;NW_019862793.1;NW_019862793.1	253443;254068;254644;255207	253719;254195;254761;255476	-;-;-;-	793	rna-XM_024079110.1	0.32772222236963083	0.018749531711325627	-0.1392107098784144	-0.05965440716316477	0.036386318416419657	-0.41014453871861595	4.712856074591655	2.4727967803914304	0.033011343988622606	0.5732407835688553	interaction	0.08657026540204237	-0.03769193054380317	0.7378667610882468
LOC112057822	NW_019862767.1;NW_019862767.1;NW_019862767.1;NW_019862767.1	253399;255895;256295;257576	253688;256040;256564;258474	+;+;+;+	1605	rna-XM_024098371.1	0.19704019100450673	0.8400967243004568	0.8601994547511737	1.1240076752455919	0.675887056505019	0.5534663453028629	2.870318273846587	2.4701188317857294	0.03317690926339377	0.5740208519099184	interaction	0.08696372519941525	0.7084495745182685	1.1240076752455919
LOC112052987	NW_019863194.1;NW_019863194.1;NW_019863194.1;NW_019863194.1	73593;103492;108558;111008	73989;103566;108708;111374	+;+;+;+	990	rna-XM_024092238.1	-1.2837028673006712	-1.5356474978961987	-1.105758410410718	-1.4907647562779633	-1.2727379520587372	-0.8747078212789516	3.17755826929158	2.468465029177871	0.03327956544378595	0.5747519868658205	interaction	0.08718739567930676	-1.2605532175372067	1.5356474978961987
LOC112055287	NW_019863491.1;NW_019863491.1	22367;23415	23162;23661	-;-	1043	rna-XM_024095316.1	0.022573372479489776	0.4677862746429586	-0.5963923459110536	-0.5991724942049556	-0.4533934860980098	-1.3206968910995613	3.1392524787120455	2.4657355407865476	0.0334536288118893	0.5756685927195995	interaction	0.08758281624448101	-0.41321592836518867	1.78848316574252
LOC112044253	NW_019862805.1;NW_019862805.1;NW_019862805.1;NW_019862805.1;NW_019862805.1;NW_019862805.1;NW_019862805.1;NW_019862805.1;NW_019862805.1;NW_019862805.1;NW_019862805.1;NW_019862805.1;NW_019862805.1;NW_019862805.1;NW_019862805.1;NW_019862805.1;NW_019862805.1;NW_019862805.1;NW_019862805.1	1281795;1284020;1284737;1285555;1286701;1288566;1289277;1292263;1294557;1295467;1296033;1296474;1296770;1297438;1297789;1298834;1299466;1300049;1300588	1282482;1284101;1284847;1285816;1287224;1288791;1289413;1292301;1294700;1295541;1296214;1296677;1296924;1297708;1298083;1299094;1299589;1300497;1300792	+;+;+;+;+;+;+;+;+;+;+;+;+;+;+;+;+;+;+	4434	rna-XM_024080046.1	0.8092875382270973	0.6353721232015523	0.4702679419102652	0.9783182166421583	0.5578725332600727	0.8378622829377633	5.903304083896602	2.4636928620864307	0.03357754819661245	0.5767580300342311	interaction	0.08781183176627655	0.7148301060298182	0.9783182166421583
LOC112049623	NW_019862981.1;NW_019862981.1;NW_019862981.1;NW_019862981.1;NW_019862981.1;NW_019862981.1;NW_019862981.1;NW_019862981.1	173366;173859;174463;174979;176013;177073;178136;179391	173627;174110;174565;175497;176250;177340;178435;179590	+;+;+;+;+;+;+;+	2142	rna-XM_024087588.1	0.2506927116518386	0.14701708552230686	-0.9318457561872894	0.38244603167611796	-0.5561220626821601	-0.8348650201126511	2.9078989902016796	2.4626189433045083	0.03364496774889626	0.57687479837567	interaction	0.08796210990180464	-0.25711283502197285	1.3142917878634073
LOC112058370	NW_019862775.1;NW_019862775.1;NW_019862775.1;NW_019862775.1;NW_019862775.1;NW_019862775.1;NW_019862775.1;NW_019862775.1;NW_019862775.1;NW_019862775.1;NW_019862775.1;NW_019862775.1;NW_019862775.1;NW_019862775.1;NW_019862775.1;NW_019862775.1;NW_019862775.1;NW_019862775.1;NW_019862775.1;NW_019862775.1;NW_019862775.1;NW_019862775.1	1382424;1382424;1383904;1383904;1386688;1386688;1387344;1387344;1389149;1389149;1390309;1390309;1392402;1392402;1394032;1394032;1395552;1395552;1395874;1395874;1396803;1399011	1382889;1382889;1385187;1385187;1386817;1386817;1387463;1387463;1389240;1389240;1390864;1390864;1392571;1392571;1394176;1394176;1395631;1395631;1396027;1396027;1397383;1399226	+;+;+;+;+;+;+;+;+;+;+;+;+;+;+;+;+;+;+;+;+;+	3994	rna-XM_024099149.1;rna-XM_024099148.1;rna-XM_024099149.1;rna-XM_024099148.1;rna-XM_024099149.1;rna-XM_024099148.1;rna-XM_024099149.1;rna-XM_024099148.1;rna-XM_024099149.1;rna-XM_024099148.1;rna-XM_024099149.1;rna-XM_024099148.1;rna-XM_024099149.1;rna-XM_024099148.1;rna-XM_024099149.1;rna-XM_024099148.1;rna-XM_024099149.1;rna-XM_024099148.1;rna-XM_024099149.1;rna-XM_024099148.1;rna-XM_024099148.1;…	-1.1790046900566307	0.060986642061820084	-1.4180141799391752	-1.3490195471125308	-1.3242459777748012	-1.0741929345271808	0.7094265397189998	2.4611573193211553	0.03373694173273067	0.5774113984328507	interaction	0.08816008127436516	-1.0472484478914164	1.4790008220009954
LOC112055124	NW_019863463.1;NW_019863463.1;NW_019863463.1;NW_019863463.1;NW_019863463.1;NW_019863463.1;NW_019863463.1;NW_019863463.1;NW_019863463.1;NW_019863463.1;NW_019863463.1;NW_019863463.1;NW_019863463.1;NW_019863463.1;NW_019863463.1;NW_019863463.1;NW_019863463.1;NW_019863463.1;NW_019863463.1;NW_019863463.1;NW_019863463.1;NW_019863463.1;NW_019863463.1;NW_019863463.1;NW_019863463.1	39706;39706;39909;39909;41075;41075;42032;42032;43172;43172;44051;44051;45541;45541;46217;46217;46736;46736;47330;48852;48915;50202;50202;51239;51239	39827;39827;40124;40124;41341;41341;42248;42248;43382;43382;44283;44283;45774;45774;46352;46352;46941;46941;47392;49014;49014;50398;50398;51523;51523	+;+;+;+;+;+;+;+;+;+;+;+;+;+;+;+;+;+;+;+;+;+;+;+;+	2550	rna-XM_024095128.1;rna-XM_024095127.1;rna-XM_024095128.1;rna-XM_024095127.1;rna-XM_024095128.1;rna-XM_024095127.1;rna-XM_024095128.1;rna-XM_024095127.1;rna-XM_024095128.1;rna-XM_024095127.1;rna-XM_024095128.1;rna-XM_024095127.1;rna-XM_024095128.1;rna-XM_024095127.1;rna-XM_024095128.1;rna-XM_024095127.1;rna-XM_024095128.1;rna-XM_024095127.1;rna-XM_024095127.1;rna-XM_024095128.1;rna-XM_024095127.1;…	0.8555352823157074	0.5992590601133099	-0.13049088068113854	-0.0119802986790409	-0.31561016100505973	-0.4403042365502837	3.152976907942805	2.455882726652018	0.03407091795664188	0.5810373750455272	interaction	0.0888566053764433	0.09273479425224906	1.295839518865991
LOC112049785	NW_019862990.1;NW_019862990.1	65;682	211;912	+;+	378	rna-XM_024087815.1	4.168929728088091	3.4486714583007427	2.090967095987159	4.697061099428377	4.0247642743517105	3.222143078770898	0.5102136859888682	2.4527886383225783	0.034279777720755945	0.5829276139567113	interaction	0.0893134285352046	3.6087561224878297	4.697061099428377
LOC112057827	NW_019862767.1;NW_019862767.1;NW_019862767.1;NW_019862767.1;NW_019862767.1;NW_019862767.1;NW_019862767.1;NW_019862767.1;NW_019862767.1;NW_019862767.1;NW_019862767.1;NW_019862767.1;NW_019862767.1	338019;338020;339246;339246;341208;341208;342224;342224;343361;343361;344138;344138;347266	338589;338589;339623;339623;341397;341397;342489;342489;343465;343497;344279;344317;347454	-;-;-;-;-;-;-;-;-;-;-;-;-	1911	rna-XM_024098378.1;rna-XM_024098377.1;rna-XM_024098377.1;rna-XM_024098378.1;rna-XM_024098378.1;rna-XM_024098377.1;rna-XM_024098378.1;rna-XM_024098377.1;rna-XM_024098378.1;rna-XM_024098377.1;rna-XM_024098378.1;rna-XM_024098377.1;rna-XM_024098377.1	0.44077388214661195	0.9968237515900942	0.985531957685805	1.8831257167328905	0.6096077609252476	1.0674270455056325	1.4401574443244975	2.452227459718001	0.03430427320468246	0.5829276139567113	interaction	0.08935968169927357	0.9972150190977136	1.8831257167328905
LOC112058190	NW_019862772.1;NW_019862772.1;NW_019862772.1;NW_019862772.1	1839175;1840231;1844281;1845594	1839277;1840392;1844447;1845771	+;+;+;+	610	rna-XM_024098901.1	0.6679467354916558	0.41314161700457824	1.114400422081966	1.3648053322561982	0.8457799024287795	2.2331177677313425	1.3203717281674652	2.450404452168608	0.034421244042084014	0.5838726529491469	interaction	0.08958514074385672	1.1065319628324202	2.2331177677313425
LOC112044702	NW_019862816.1;NW_019862816.1;NW_019862816.1;NW_019862816.1;NW_019862816.1;NW_019862816.1;NW_019862816.1;NW_019862816.1;NW_019862816.1;NW_019862816.1;NW_019862816.1;NW_019862816.1;NW_019862816.1;NW_019862816.1;NW_019862816.1;NW_019862816.1;NW_019862816.1;NW_019862816.1;NW_019862816.1;NW_019862816.1;NW_019862816.1;NW_019862816.1;NW_019862816.1;NW_019862816.1;NW_019862816.1;NW_019862816.1;NW_019862…	386286;388119;389165;391213;392155;392642;393644;394005;394044;394422;394496;395333;395333;395550;395752;396293;396293;396293;396776;396776;396776;397346;397346;397346;398188;398188;398188;398733;398733;398733;399688;399688;399688;400188;400188;400188	386479;388393;389612;391436;392294;392846;393810;394189;394189;394577;394577;395640;395640;395640;395802;396469;396469;396469;396933;396933;396933;397820;397820;397820;398382;398382;398382;398903;398903;398903;399934;399934;399934;400347;400347;400347	-;-;-;-;-;-;-;-;-;-;-;-;-;-;-;-;-;-;-;-;-;-;-;-;-;-;-;-;-;-;-;-;-;-;-;-	3936	rna-XM_024080624.1;rna-XM_024080624.1;rna-XM_024080624.1;rna-XM_024080624.1;rna-XM_024080624.1;rna-XM_024080624.1;rna-XM_024080624.1;rna-XM_024080624.1;rna-XM_024080625.1;rna-XM_024080624.1;rna-XM_024080625.1;rna-XM_024080625.1;rna-XM_024080624.1;rna-XM_024080626.1;rna-XM_024080626.1;rna-XM_024080626.1;rna-XM_024080625.1;rna-XM_024080624.1;rna-XM_024080626.1;rna-XM_024080625.1;rna-XM_024080624.1;…	0.44285311019420737	0.5285722960897088	-0.3214186635647012	0.3452921245635083	-0.5977656604726155	-0.5166637003514318	4.44609768821285	2.4473148966777223	0.034620380202467244	0.5862055836417763	interaction	0.09000619688733637	-0.01985508225688735	1.1263379565623244
LOC112051087	NW_019863062.1;NW_019863062.1	314506;333122	318298;333346	-;-	4018	rna-XM_024089566.1	-1.1691018331093106	-1.5176969744377897	-1.2216836724260614	-0.5868378951463818	-1.3506562284358803	-1.039170723831073	8.50670856972684	2.4452696031035073	0.03476434404981271	0.5870877325056479	interaction	0.09033617049414569	-1.1475245545644162	1.5176969744377897
LOC112054414	NW_019863355.1;NW_019863355.1;NW_019863355.1;NW_019863355.1;NW_019863355.1;NW_019863355.1;NW_019863355.1;NW_019863355.1	171346;172083;172784;173629;174333;175054;176045;177408	171461;172310;172956;173817;174516;175251;176154;178258	+;+;+;+;+;+;+;+	2049	rna-XM_024094193.1	-1.0500440757624563	-0.6849323329296724	-0.19369427684338386	-0.6507641144839421	-1.1555904752871624	-0.37556052031941917	1.653400673583628	2.4439314625814315	0.03483976177181394	0.5870877325056479	interaction	0.09051439774180833	-0.6850976326043394	1.1555904752871624
LOC112048052	NW_019862914.1;NW_019862914.1;NW_019862914.1	550839;551956;552916	551190;552197;553193	-;-;-	872	rna-XM_024085404.1	0.6126192948691863	0.07245882936547439	0.29588391688887034	-0.0696196183422248	0.15487058951017393	-0.23595425128714234	4.467760024405053	2.4432852626776334	0.03488181696051326	0.5870877325056479	interaction	0.09060295057000227	0.13837646016738964	0.8485735461563286
LOC112057241	NW_019864608.1;NW_019864608.1;NW_019864608.1;NW_019864608.1;NW_019864608.1;NW_019864608.1;NW_019864608.1;NW_019864608.1;NW_019864608.1	334;1677;2569;3597;5263;5672;6713;7619;8220	515;1782;2787;4123;5476;5820;6912;7773;8415	-;-;-;-;-;-;-;-;-	1948	rna-XM_024097736.1	-0.8238135284999949	-1.324741057447347	-1.6440620559397372	-0.6985743416630844	-0.7260643256567151	-0.20776814007624797	0.18971654085624995	2.4427106117593187	0.034919257734152664	0.5870877325056479	interaction	0.09066760641102238	-0.9041705748805211	1.6440620559397372
LOC112055210	NW_019863479.1;NW_019863479.1;NW_019863479.1;NW_019863479.1;NW_019863479.1	113423;132501;132502;138626;138626	113467;136014;136014;138798;138798	-;-;-;-;-	3732	rna-XM_024095229.1;rna-XM_024095230.1;rna-XM_024095229.1;rna-XM_024095230.1;rna-XM_024095229.1	-0.331005409950888	0.5698804930613418	-0.13655118320149065	0.020358697387517256	-0.6958004978577187	-0.7082584205463137	5.85351800604227	2.438682261216973	0.03518283545664244	0.5878792179005718	interaction	0.09118226789657846	-0.213562720184592	1.2781389136076555
[truncated: 8,309 more rows]
