# Supplementary material for: Alternative splicing in seasonal plasticity and the potential for adaptation to environmental change
Source: Nat Commun. 2022 Feb 8;13:755. doi: 10.1038/s41467-022-28306-8 (PMC8825856; doi:10.1038/s41467-022-28306-8)
Supplement: Supplementary file 10 — Source Data [file 41467_2022_28306_MOESM10_ESM.zip › SourceData_B_anynana_AS/Data_in/edgeR_DS_th_allgenes.tsv]

GeneID
LOC112050866
LOC112047938
LOC112052021
LOC112045027
LOC112052914
LOC112058417
LOC112055541
LOC112046844
LOC112048785
LOC112056949
LOC112054318
LOC112049806
LOC112053614
LOC112052995
LOC112058416
LOC112049136
LOC112046056
LOC112049395
LOC112055016
LOC112048533
LOC112054664
LOC112052988
LOC112053596
LOC112056453
LOC112048034
LOC112052614
LOC112054660
LOC112056251
LOC112051673
LOC112050343
LOC112052001
LOC112055884
LOC112043489
LOC112047695
LOC112045998
LOC112051468
LOC112045952
LOC112055395
LOC112053881
LOC112056694
LOC112052764
LOC112050749
LOC112046984
LOC112052677
LOC112051476
LOC112051823
LOC112054769
LOC112044713
LOC112048525
LOC112051409
LOC112046302
LOC112054719
LOC112045055
LOC112053886
LOC112047423
LOC112052339
LOC112049020
LOC112056935
LOC112051830
LOC112051002
LOC112056339
LOC112058392
LOC112045914
LOC112052737
LOC112055862
LOC112058196
LOC112045827
LOC112056120
LOC112055155
LOC112052331
LOC112057083
LOC112050934
LOC112056343
LOC112054102
LOC112042909
LOC112046370
LOC112048214
LOC112057878
LOC112043400
LOC112049126
LOC112050549
LOC112046088
LOC112046145
LOC112056791
LOC112051307
LOC112054588
LOC112047274
LOC112050828
LOC112053481
LOC112048027
LOC112055603
LOC112047127
LOC112055416
LOC112057332
LOC112054323
LOC112056534
LOC112047804
LOC112043309
LOC112056241
LOC112055925
LOC112042856
LOC112052627
LOC112051879
LOC112052395
LOC112042926
LOC112054438
LOC112051923
LOC112054600
LOC112047339
LOC112042826
LOC112050911
LOC112056078
LOC112045066
LOC112047385
LOC112044812
LOC112055478
LOC112052767
LOC112056839
LOC112057004
LOC112051774
LOC112050597
LOC112055023
LOC112046982
LOC112056984
LOC112051702
LOC112055327
LOC112043711
LOC112045992
LOC112049557
LOC112051279
LOC112045070
LOC112057182
LOC112056334
LOC112051976
LOC112053192
LOC112043781
LOC112057192
LOC112052987
LOC112052870
LOC112050351
LOC112052880
LOC112043271
LOC112055642
LOC112056888
LOC112051117
LOC112046978
LOC112045497
LOC112047247
LOC112055627
LOC112045802
LOC112053871
LOC112054590
LOC112054241
LOC112048448
LOC112043477
LOC112058561
LOC112053891
LOC112047209
LOC112052512
LOC112055788
LOC112045565
LOC112045646
LOC112055279
LOC112049654
LOC112048323
LOC112055125
LOC112054519
LOC112056174
LOC112047890
LOC112045038
LOC112043003
LOC112049536
LOC112056039
LOC112058522
LOC112058466
LOC112049727
LOC112043335
LOC112055433
LOC112046148
LOC112043475
LOC112043423
LOC112057618
LOC112045257
LOC112050026
LOC112053859
LOC112051355
LOC112049503
LOC112055941
LOC112052626
LOC112043184
LOC112048504
LOC112051742
LOC112057146
LOC112051543
LOC112046043
LOC112057834
LOC112051728
LOC112057410
LOC112049390
LOC112052792
LOC112056845
LOC112046556
LOC112048613
LOC112044922
LOC112045656
LOC112053719
LOC112049700
LOC112055366
LOC112049141
LOC112050672
LOC112052288
LOC112045733
LOC112043308
LOC112046186
LOC112051554
LOC112056976
LOC112052095
LOC112052765
LOC112052196
LOC112055784
LOC112050694
LOC112057028
LOC112045513
LOC112048277
LOC112043588
LOC112054365
LOC112058257
LOC112050173
LOC112048541
LOC112043093
LOC112046315
LOC112045504
LOC112047656
LOC112046182
LOC112051065
LOC112046693
LOC112052541
LOC112047567
LOC112053379
LOC112042899
LOC112048782
LOC112050897
LOC112053679
LOC112048560
LOC112052500
LOC112058513
LOC112049975
LOC112045428
LOC112045233
LOC112054257
LOC112046572
LOC112054795
LOC112049826
LOC112047916
LOC112044694
LOC112053324
LOC112050744
LOC112056868
LOC112048097
LOC112046258
LOC112046558
LOC112047221
LOC112047404
LOC112043372
LOC112043800
LOC112057766
LOC112055181
LOC112048165
LOC112052048
LOC112051659
LOC112046466
LOC112051478
LOC112053185
LOC112052127
LOC112043799
LOC112055740
LOC112055117
LOC112045369
LOC112055210
LOC112044097
LOC112054690
LOC112046284
LOC112049298
LOC112052394
LOC112043861
LOC112052746
LOC112052400
LOC112053315
LOC112051691
LOC112048763
LOC112056138
LOC112046874
LOC112051181
LOC112055852
LOC112046869
LOC112054325
LOC112046113
LOC112044141
LOC112048986
LOC112048956
LOC112055812
LOC112043136
LOC112054732
LOC112055455
LOC112054250
LOC112043077
LOC112049425
LOC112053528
LOC112056858
LOC112050214
LOC112056350
LOC112056249
LOC112043252
LOC112046963
LOC112051701
LOC112058313
LOC112052921
LOC112051828
LOC112043839
LOC112049480
LOC112051136
LOC112055741
LOC112049394
LOC112049406
LOC112054298
LOC112046194
LOC112051831
LOC112047061
LOC112058407
LOC112043574
LOC112052067
LOC112053766
LOC112045272
LOC112051484
LOC112043905
LOC112052785
LOC112055343
LOC112049684
LOC112052750
LOC112044295
LOC112055156
LOC112055422
LOC112048626
LOC112044450
LOC112049587
LOC112045934
LOC112053676
LOC112052960
LOC112046667
LOC112058486
LOC112050384
LOC112053773
LOC112049276
LOC112058319
LOC112046953
LOC112054850
LOC112051465
LOC112057230
LOC112046912
LOC112053212
LOC112046892
LOC112044894
LOC112053405
LOC112052277
LOC112046279
LOC112046766
LOC112055986
LOC112057873
LOC112045470
LOC112043606
LOC112048433
LOC112051371
LOC112056837
LOC112056030
LOC112058351
LOC112050422
LOC112049616
LOC112049097
LOC112056204
LOC112057667
LOC112048799
LOC112055730
LOC112048558
LOC112046083
LOC112053181
LOC112043756
LOC112053082
LOC112043984
LOC112045763
LOC112046979
LOC112057686
LOC112050589
LOC112058418
LOC112051142
LOC112049677
LOC112045707
LOC112046961
LOC112043046
LOC112051805
LOC112055566
LOC112052725
LOC112057433
LOC112055826
LOC112050245
LOC112047462
LOC112043751
LOC112048047
LOC112047425
LOC112048901
LOC112053795
LOC112050397
LOC112053895
LOC112051764
LOC112046227
LOC112054138
LOC112049116
LOC112049011
LOC112045675
LOC112043086
LOC112052201
LOC112044311
LOC112044294
LOC112044985
LOC112043773
LOC112053354
LOC112052171
LOC112056257
LOC112052831
LOC112053734
LOC112045074
LOC112043200
LOC112056865
LOC112055058
LOC112053691
LOC112047481
LOC112045056
LOC112057545
LOC112047985
LOC112048976
LOC112046452
LOC112051269
LOC112046463
LOC112054766
LOC112058452
LOC112044775
LOC112049329
LOC112045836
LOC112053847
LOC112047329
LOC112052421
LOC112049191
LOC112046029
LOC112058415
LOC112049649
LOC112047222
LOC112043292
LOC112050077
LOC112043611
LOC112055285
LOC112043314
LOC112043007
LOC112048176
LOC112051579
LOC112055789
LOC112043842
LOC112050680
LOC112052587
LOC112054059
LOC112044242
LOC112055609
LOC112058059
LOC112054942
LOC112053024
LOC112054625
LOC112048578
LOC112047371
LOC112057680
LOC112053270
LOC112053472
LOC112043877
LOC112047903
LOC112050708
LOC112048995
LOC112056838
LOC112048148
LOC112047280
LOC112056185
LOC112055637
LOC112044331
LOC112045659
LOC112053623
LOC112056307
LOC112056106
LOC112051001
LOC112053663
LOC112051045
LOC112046964
LOC112053704
LOC112056437
LOC112052527
LOC112053376
LOC112057325
LOC112052571
LOC112050466
LOC112051063
LOC112049510
LOC112054729
LOC112047482
LOC112058611
LOC112043257
LOC112054681
LOC112046593
LOC112043301
LOC112054868
LOC112043860
LOC112044286
LOC112056239
LOC112046606
LOC112054820
LOC112043483
LOC112048672
LOC112055429
LOC112046625
LOC112053950
LOC112043133
LOC112048642
LOC112053096
LOC112054602
LOC112051322
LOC112043408
LOC112056061
LOC112050112
LOC112056687
LOC112049549
LOC112043306
LOC112053046
LOC112053681
LOC112053188
LOC112047915
LOC112052594
LOC112056263
LOC112048628
LOC112053186
LOC112053946
LOC112055571
LOC112045534
LOC112051082
LOC112047317
LOC112054041
LOC112048681
LOC112047334
LOC112057017
LOC112053023
LOC112058408
LOC112049036
LOC112049525
LOC112058108
LOC112050514
LOC112053184
LOC112047065
LOC112044318
LOC112048609
LOC112050751
LOC112049427
LOC112049608
LOC112054869
LOC112053258
LOC112045732
LOC112053469
LOC112053203
LOC112058437
LOC112048651
LOC112053863
LOC112055663
LOC112055850
LOC112053171
LOC112053936
LOC112057249
LOC112052374
LOC112052979
LOC112046200
LOC112044621
LOC112048202
LOC112051018
LOC112050072
LOC112051951
LOC112057417
LOC112050007
LOC112053728
LOC112054851
LOC112056287
LOC112056754
LOC112047785
LOC112043912
LOC112053696
LOC112045684
LOC112055092
LOC112053293
LOC112056415
LOC112053608
LOC112056524
LOC112058135
LOC112054524
LOC112053580
LOC112057657
LOC112043177
LOC112046601
LOC112055526
LOC112050705
LOC112044828
LOC112052779
LOC112054025
LOC112051941
LOC112044499
LOC112051439
LOC112052023
LOC112047440
LOC112046143
LOC112051723
LOC112046203
LOC112053769
LOC112048895
LOC112046782
LOC112043285
LOC112058421
LOC112043838
LOC112049661
LOC112045421
LOC112050379
LOC112051815
LOC112056436
LOC112057245
LOC112051912
LOC112058320
LOC112058460
LOC112051973
LOC112045445
LOC112048694
LOC112053949
LOC112053119
LOC112047258
LOC112052101
LOC112051315
LOC112047142
LOC112052487
LOC112047162
LOC112043891
LOC112043520
LOC112054488
LOC112050715
LOC112053801
LOC112054266
LOC112054150
LOC112049763
LOC112042982
LOC112043223
LOC112054537
LOC112054845
LOC112053482
LOC112051339
LOC112055283
LOC112054206
LOC112044540
LOC112046120
LOC112043394
LOC112043585
LOC112044434
LOC112044037
LOC112056262
LOC112044854
LOC112049682
LOC112057135
LOC112057684
LOC112047979
LOC112049660
LOC112043670
LOC112055419
LOC112057673
LOC112047415
LOC112050737
LOC112049575
LOC112043638
LOC112052293
LOC112057281
LOC112057034
LOC112047665
LOC112047650
LOC112043828
LOC112046165
LOC112050979
LOC112043853
LOC112051567
LOC112053604
LOC112057207
LOC112055256
LOC112047002
LOC112049178
LOC112049870
LOC112054136
LOC112045407
LOC112054202
LOC112053864
LOC112047262
LOC112053182
LOC112048296
LOC112043283
LOC112048374
LOC112050614
LOC112058283
LOC112051699
LOC112047174
LOC112053924
LOC112043822
LOC112052478
LOC112051898
LOC112052401
LOC112042813
LOC112057899
LOC112053060
LOC112054205
LOC112044871
LOC112056434
LOC112043131
LOC112057195
LOC112049055
LOC112053286
LOC112048115
LOC112043104
LOC112045022
LOC112049697
LOC112047327
LOC112055499
LOC112047260
LOC112046772
LOC112055597
LOC112050886
LOC112058079
LOC112058100
LOC112048896
LOC112048889
LOC112048882
LOC112047428
LOC112045468
LOC112048844
LOC112054921
LOC112048434
LOC112050817
LOC112051435
LOC112043700
LOC112057376
LOC112045756
LOC112047800
LOC112053310
LOC112044017
LOC112044142
LOC112043411
LOC112052065
LOC112052636
LOC112051164
LOC112056059
LOC112046162
LOC112054088
LOC112051236
LOC112043682
LOC112053503
LOC112049067
LOC112043821
LOC112054391
LOC112044468
LOC112052370
LOC112049103
LOC112045201
LOC112046700
LOC112049632
LOC112056683
LOC112049941
LOC112043586
LOC112050024
LOC112044274
LOC112043466
LOC112058576
LOC112048439
LOC112045990
LOC112052289
LOC112046629
LOC112058273
LOC112043739
LOC112051694
LOC112052789
LOC112047524
LOC112047044
LOC112047093
LOC112048853
LOC112054019
LOC112049604
LOC112054812
LOC112058443
LOC112047012
LOC112048509
LOC112058517
LOC112051646
LOC112046732
LOC112049889
LOC112056653
LOC112049909
LOC112053490
LOC112056595
LOC112050454
LOC112058550
LOC112047941
LOC112052035
LOC112048013
LOC112058409
LOC112047144
LOC112051169
LOC112052088
LOC112058605
LOC112053364
LOC112050798
LOC112057161
LOC112047011
LOC112042976
LOC112044467
LOC112058429
LOC112046940
LOC112050093
LOC112052434
LOC112046861
LOC112054730
LOC112048201
LOC112048745
LOC112049894
LOC112048862
LOC112055746
LOC112054743
LOC112049683
LOC112054043
LOC112058281
LOC112049543
LOC112043281
LOC112043579
LOC112052616
LOC112052072
LOC112055472
LOC112056041
LOC112056545
LOC112052740
LOC112054862
LOC112048826
LOC112044630
LOC112053594
LOC112051727
LOC112056047
LOC112053702
LOC112042858
LOC112049144
LOC112055265
LOC112045773
LOC112057830
LOC112046170
LOC112055290
LOC112053858
LOC112047069
LOC112058483
LOC112043997
LOC112051845
LOC112056779
LOC112056396
LOC112050044
LOC112058377
LOC112056318
LOC112053284
LOC112047166
LOC112044251
LOC112053965
LOC112048792
LOC112046260
LOC112049799
LOC112053438
LOC112054958
LOC112046811
LOC112046497
LOC112052454
LOC112049226
LOC112049204
LOC112058310
LOC112053743
LOC112046747
LOC112054619
LOC112047669
LOC112043276
LOC112047689
LOC112053104
LOC112054023
LOC112052150
LOC112051663
LOC112048337
LOC112058334
LOC112055994
LOC112058558
LOC112051369
LOC112044302
LOC112054781
LOC112055602
LOC112051221
LOC112045822
LOC112046089
LOC112051393
LOC112048680
LOC112051625
LOC112053800
LOC112055670
LOC112043547
LOC112044484
LOC112051397
LOC112051661
LOC112053149
LOC112049449
LOC112047930
LOC112053352
LOC112056569
LOC112044451
LOC112058451
LOC112046307
LOC112054632
LOC112049179
LOC112049315
LOC112051433
LOC112044802
LOC112050090
LOC112049014
LOC112052560
LOC112052635
LOC112055973
LOC112046630
LOC112048142
LOC112047715
LOC112052389
LOC112045798
LOC112045714
LOC112053808
LOC112051080
LOC112052596
LOC112044701
LOC112056454
LOC112054222
LOC112045091
LOC112045883
LOC112045981
LOC112052633
LOC112054264
LOC112046962
LOC112048952
LOC112058325
LOC112056362
LOC112052337
LOC112058156
LOC112043788
LOC112047202
LOC112054798
LOC112054604
LOC112048770
LOC112052489
LOC112045061
LOC112048614
LOC112048772
LOC112055867
LOC112050649
LOC112050512
LOC112054465
LOC112047515
LOC112054267
LOC112050488
LOC112043750
LOC112043722
LOC112058153
LOC112055519
LOC112058602
LOC112052681
LOC112058007
LOC112047177
LOC112044696
LOC112048569
LOC112047408
LOC112044096
LOC112051647
LOC112050853
LOC112047323
LOC112052931
LOC112047058
LOC112043232
LOC112047834
LOC112057884
LOC112046104
LOC112046364
LOC112049512
LOC112050490
LOC112054832
LOC112054801
LOC112045174
LOC112049988
LOC112048387
LOC112046981
LOC112054842
LOC112045389
LOC112056448
LOC112047964
LOC112045926
LOC112046118
LOC112050902
LOC112043577
LOC112045920
LOC112043668
LOC112049143
LOC112051707
LOC112046626
LOC112055912
LOC112046548
LOC112047233
LOC112051486
LOC112052365
LOC112043627
LOC112048024
LOC112047309
LOC112045048
LOC112047485
LOC112051683
LOC112053266
LOC112043744
LOC112057836
LOC112058385
LOC112049074
LOC112056876
LOC112055098
LOC112056421
LOC112058090
LOC112052463
LOC112046958
LOC112047204
LOC112055316
LOC112049540
LOC112055475
LOC112053553
LOC112057663
LOC112058215
LOC112053343
LOC112048582
LOC112048128
LOC112050499
LOC112048480
LOC112054776
LOC112046905
LOC112049479
LOC112056057
LOC112047587
LOC112046220
LOC112052634
LOC112047336
LOC112047241
LOC112048670
LOC112049086
LOC112055420
LOC112057777
LOC112054475
LOC112056844
LOC112057982
LOC112043468
LOC112049511
LOC112053873
LOC112046481
LOC112054255
LOC112044518
LOC112054720
LOC112045662
LOC112052716
LOC112050551
LOC112049138
LOC112048091
LOC112053406
LOC112056403
LOC112044765
LOC112044852
LOC112053748
LOC112057144
LOC112058369
LOC112047597
LOC112047140
LOC112045098
LOC112045805
LOC112051986
LOC112050301
LOC112043451
LOC112056319
LOC112048536
LOC112058113
LOC112045475
LOC112046219
LOC112046318
LOC112048597
LOC112044932
LOC112046666
LOC112050073
LOC112058092
LOC112052576
LOC112053135
LOC112048151
LOC112057833
LOC112044515
LOC112051729
LOC112055586
LOC112053322
LOC112042924
LOC112055306
LOC112053377
LOC112053373
LOC112046230
LOC112050354
LOC112043549
LOC112044638
LOC112051187
LOC112043713
LOC112052141
LOC112046091
LOC112047333
LOC112050921
LOC112053935
LOC112049356
LOC112043453
LOC112057203
LOC112044293
LOC112045385
LOC112045495
LOC112048684
LOC112051193
LOC112051090
LOC112043267
LOC112054912
LOC112044045
LOC112043915
LOC112055308
LOC112055328
LOC112049087
LOC112047642
LOC112050653
LOC112051485
LOC112058346
LOC112057795
LOC112050457
LOC112056620
LOC112052769
LOC112042993
LOC112045641
LOC112048371
LOC112058302
LOC112056208
LOC112052842
LOC112044790
LOC112053866
LOC112057430
LOC112056516
LOC112043078
LOC112047395
LOC112045355
LOC112043380
LOC112053636
LOC112056190
LOC112052217
LOC112052282
LOC112045179
LOC112056757
LOC112045910
LOC112055897
LOC112053123
LOC112044805
LOC112045818
LOC112047871
LOC112057015
LOC112046885
LOC112049386
LOC112046160
LOC112052311
LOC112050198
LOC112045895
LOC112050507
LOC112043753
LOC112057763
LOC112047731
LOC112045794
LOC112051321
LOC112055838
LOC112046330
LOC112047811
LOC112050792
LOC112052507
LOC112056202
LOC112054904
LOC112049602
LOC112046026
LOC112049083
LOC112052989
LOC112052583
LOC112051078
LOC112055758
LOC112048643
LOC112048346
LOC112050600
LOC112043515
LOC112055668
LOC112055980
LOC112058120
LOC112051778
LOC112048791
LOC112056587
LOC112056419
LOC112050146
LOC112050122
LOC112054156
LOC112043546
LOC112047539
LOC112050580
LOC112055552
LOC112050138
LOC112053706
LOC112048026
LOC112054872
LOC112044323
LOC112048138
LOC112045045
LOC112045755
LOC112051454
LOC112048498
LOC112043221
LOC112044084
LOC112056544
LOC112042844
LOC112049615
LOC112046632
LOC112056088
LOC112043340
LOC112052510
LOC112052747
LOC112046475
LOC112057891
LOC112058072
LOC112044495
LOC112048181
LOC112047121
LOC112046800
LOC112057714
LOC112051014
LOC112043804
LOC112049003
LOC112057939
LOC112055705
LOC112051042
LOC112055523
LOC112045351
LOC112056186
LOC112048385
LOC112045928
LOC112043339
LOC112051086
LOC112051043
LOC112056647
LOC112049275
LOC112047844
LOC112048571
LOC112054240
LOC112052791
LOC112057018
LOC112052565
LOC112044663
LOC112054875
LOC112045979
LOC112050201
LOC112046641
LOC112053793
LOC112052477
LOC112057877
LOC112058542
LOC112046889
LOC112052748
LOC112047381
LOC112043098
LOC112053639
LOC112043631
LOC112051161
LOC112058494
LOC112044376
LOC112053521
LOC112051843
LOC112042971
LOC112055520
LOC112048411
LOC112057762
LOC112050700
LOC112057046
LOC112045583
LOC112051807
LOC112043118
LOC112046147
LOC112049350
LOC112052184
LOC112051715
LOC112050411
LOC112048984
LOC112056029
LOC112056777
LOC112042900
LOC112045636
LOC112050912
LOC112045984
LOC112058070
LOC112051313
LOC112058078
LOC112047172
LOC112051234
LOC112057656
LOC112044534
LOC112053424
LOC112056067
LOC112053948
LOC112055011
LOC112043902
LOC112046661
LOC112058331
LOC112046202
LOC112052641
LOC112044398
LOC112050515
LOC112053466
LOC112052079
LOC112046506
LOC112054367
LOC112053683
LOC112049079
LOC112053196
LOC112048517
LOC112052042
LOC112051057
LOC112058364
LOC112043227
LOC112049784
LOC112048689
LOC112055496
LOC112046074
LOC112049339
LOC112043491
LOC112045546
LOC112056354
LOC112058154
LOC112056903
LOC112044877
LOC112053191
LOC112047624
LOC112047020
LOC112046080
LOC112055217
LOC112054359
LOC112051909
LOC112056305
LOC112054235
LOC112053351
LOC112056296
LOC112042867
LOC112054624
LOC112043153
LOC112052799
LOC112051258
LOC112051854
LOC112054536
LOC112055464
LOC112051296
LOC112056038
LOC112058397
LOC112048413
LOC112053434
LOC112052509
LOC112051885
LOC112052679
LOC112044485
LOC112053375
LOC112045680
LOC112054293
LOC112045776
LOC112044928
LOC112045941
LOC112050346
LOC112052982
LOC112053494
LOC112042897
LOC112051074
LOC112044939
LOC112056215
LOC112058237
LOC112051285
LOC112043493
LOC112058586
LOC112046429
LOC112044960
LOC112052887
LOC112056787
LOC112051654
LOC112048920
LOC112045658
LOC112052055
LOC112050394
LOC112051886
LOC112055588
LOC112058326
LOC112052252
LOC112044661
LOC112046314
LOC112057162
LOC112043642
LOC112052998
LOC112044535
LOC112045261
LOC112055297
LOC112050374
LOC112047659
LOC112057907
LOC112045104
LOC112050742
LOC112049164
LOC112056349
LOC112044599
LOC112055048
LOC112044767
LOC112052384
LOC112049780
LOC112047607
LOC112058158
LOC112050890
LOC112053541
LOC112043461
LOC112051504
LOC112046065
LOC112050260
LOC112057983
LOC112050199
LOC112053831
LOC112058323
LOC112052173
LOC112050561
LOC112052798
LOC112046717
LOC112057906
LOC112053071
LOC112044365
LOC112054941
LOC112048233
LOC112051394
LOC112055562
LOC112052900
LOC112054527
LOC112046127
LOC112047128
LOC112050104
LOC112055320
LOC112049884
LOC112052203
LOC112043143
LOC112044041
LOC112044504
LOC112057674
LOC112057975
LOC112049714
LOC112055522
LOC112050268
LOC112054036
LOC112051835
LOC112045923
LOC112044586
LOC112044478
LOC112048267
LOC112051489
LOC112049081
LOC112053097
LOC112051721
LOC112044396
LOC112042854
LOC112054966
LOC112049402
LOC112043167
LOC112044778
LOC112052462
LOC112047237
LOC112055555
LOC112045907
LOC112058375
LOC112050313
LOC112045598
LOC112055456
LOC112056541
LOC112052838
LOC112051429
LOC112047754
LOC112046081
LOC112043465
LOC112045399
LOC112050200
LOC112054066
LOC112052382
LOC112054324
LOC112056054
LOC112053574
LOC112050193
LOC112054566
LOC112048472
LOC112043572
LOC112052064
LOC112045047
LOC112046003
LOC112054185
LOC112045790
LOC112050829
LOC112049518
LOC112044859
LOC112052218
LOC112057706
LOC112049709
LOC112043011
LOC112044658
LOC112052567
LOC112050570
LOC112049567
LOC112052200
LOC112048544
LOC112044815
LOC112055296
LOC112054595
LOC112053841
LOC112043218
LOC112047826
LOC112043747
LOC112046150
LOC112052724
LOC112050487
LOC112057881
LOC112053492
LOC112058335
LOC112050375
LOC112053784
LOC112055525
LOC112049113
LOC112051447
LOC112042940
LOC112053358
LOC112053002
LOC112042846
LOC112056672
LOC112046000
LOC112052730
LOC112050424
LOC112048300
LOC112053371
LOC112047282
LOC112050311
LOC112047403
LOC112056640
LOC112055045
LOC112047113
LOC112043548
LOC112045384
LOC112049414
LOC112051958
LOC112043769
LOC112055449
LOC112056170
LOC112055707
LOC112056631
LOC112045946
LOC112049248
LOC112056562
LOC112051983
LOC112053486
LOC112044770
LOC112052205
LOC112046137
LOC112046328
LOC112044483
LOC112047434
LOC112043776
LOC112052271
LOC112048355
LOC112050799
LOC112047257
LOC112056762
LOC112045002
LOC112052138
LOC112052640
LOC112044722
LOC112045163
LOC112055699
LOC112056528
LOC112052466
LOC112053016
LOC112058363
LOC112048590
LOC112047764
LOC112046061
LOC112047055
LOC112043717
LOC112043322
LOC112043469
LOC112051185
LOC112049154
LOC112049943
LOC112047286
LOC112055491
LOC112054092
LOC112050359
LOC112044999
LOC112042849
LOC112046838
LOC112046634
LOC112044793
LOC112051326
LOC112058469
LOC112058560
LOC112047433
LOC112046662
LOC112043901
LOC112047813
LOC112051171
LOC112049705
LOC112043474
LOC112049338
LOC112046974
LOC112053298
LOC112044203
LOC112058280
LOC112058252
LOC112050001
LOC112049303
LOC112056700
LOC112053039
LOC112044880
LOC112055465
LOC112043866
LOC112043081
LOC112045142
LOC112057916
LOC112048312
LOC112055985
LOC112051946
LOC112056691
LOC112052099
LOC112051981
LOC112042875
LOC112058536
LOC112054846
LOC112050404
LOC112051436
LOC112049075
LOC112053788
LOC112049752
LOC112052949
LOC112057734
LOC112054291
LOC112053664
LOC112051328
LOC112053008
LOC112050878
LOC112058539
LOC112046176
LOC112056248
LOC112052927
LOC112049052
LOC112053677
LOC112045868
LOC112045297
LOC112056547
LOC112051245
LOC112046932
LOC112045232
LOC112043432
LOC112058484
LOC112050690
LOC112058419
LOC112057896
LOC112055904
LOC112044837
LOC112048249
LOC112055770
LOC112054326
LOC112050531
LOC112055111
LOC112058330
LOC112048395
LOC112052292
LOC112046144
LOC112049170
LOC112052231
LOC112051971
LOC112056896
LOC112044382
LOC112047919
LOC112051353
LOC112043304
LOC112050049
LOC112048570
LOC112050253
LOC112044780
LOC112045293
LOC112043545
LOC112052147
LOC112048046
LOC112050067
LOC112047112
LOC112051237
LOC112042933
LOC112045072
LOC112049530
LOC112051097
LOC112053099
LOC112058290
LOC112048705
LOC112044618
LOC112050203
LOC112051194
LOC112046850
LOC112049572
LOC112044620
LOC112045474
LOC112044126
LOC112043284
LOC112047167
LOC112053524
LOC112044481
LOC112048441
LOC112043536
LOC112051395
LOC112050697
LOC112055426
LOC112044314
LOC112048769
LOC112046440
LOC112055853
LOC112051438
LOC112058500
LOC112048612
LOC112048412
LOC112050790
LOC112045995
LOC112052447
LOC112058338
LOC112051959
LOC112058593
LOC112055782
LOC112052888
LOC112050966
LOC112044667
LOC112052093
LOC112048496
LOC112047679
LOC112043635
LOC112058264
LOC112050111
LOC112057406
LOC112048266
LOC112043555
LOC112058071
LOC112049117
LOC112055589
LOC112057539
LOC112045810
LOC112046304
LOC112054574
LOC112047192
LOC112053538
LOC112053282
LOC112048950
LOC112055708
LOC112047548
LOC112058088
LOC112045791
LOC112053259
LOC112054626
LOC112043543
LOC112046893
LOC112046168
LOC112049854
LOC112043029
LOC112042829
LOC112042935
LOC112047730
LOC112056236
LOC112046876
LOC112052762
LOC112048007
LOC112052020
LOC112049592
LOC112043904
LOC112055423
LOC112049720
LOC112051318
LOC112043311
LOC112050075
LOC112052562
LOC112053989
LOC112049945
LOC112049073
LOC112051446
LOC112055027
LOC112050804
LOC112046848
LOC112050504
LOC112054416
LOC112051979
LOC112052266
LOC112047133
LOC112044026
LOC112043419
LOC112050288
LOC112045593
LOC112053048
LOC112043692
LOC112056784
LOC112054623
LOC112051092
LOC112047159
LOC112045455
LOC112042923
LOC112050179
LOC112047908
LOC112048231
LOC112045655
LOC112045745
LOC112053236
LOC112052239
LOC112054597
LOC112051132
LOC112050612
LOC112053501
LOC112056007
LOC112058432
LOC112051670
LOC112049996
LOC112044155
LOC112055300
LOC112048899
LOC112045035
LOC112047096
LOC112045149
LOC112050194
LOC112055103
LOC112048709
LOC112056492
LOC112050279
LOC112050258
LOC112053291
LOC112056407
LOC112053819
LOC112053526
LOC112055004
LOC112050837
LOC112050119
LOC112053195
LOC112046072
LOC112046274
LOC112050501
LOC112047743
LOC112050706
LOC112058613
LOC112051732
LOC112051945
LOC112058568
LOC112055624
LOC112048255
LOC112044303
LOC112044771
LOC112053661
LOC112050348
LOC112047544
LOC112047742
LOC112043492
LOC112053736
LOC112043522
LOC112053817
LOC112053441
LOC112056656
LOC112046474
LOC112052577
LOC112051559
LOC112049398
LOC112051034
LOC112055667
LOC112058008
LOC112046569
LOC112045354
LOC112049033
LOC112056427
LOC112052534
LOC112052460
LOC112052026
LOC112042807
LOC112046676
LOC112056173
LOC112055177
LOC112043741
LOC112054262
LOC112055459
LOC112045476
LOC112043723
LOC112043583
LOC112044510
LOC112044813
LOC112056928
LOC112046039
LOC112054789
LOC112044346
LOC112057242
LOC112052801
LOC112048503
LOC112047928
LOC112050757
LOC112045003
LOC112044978
LOC112052539
LOC112049985
LOC112044868
LOC112053851
LOC112051794
LOC112054187
LOC112054492
LOC112053035
LOC112055674
LOC112054244
LOC112058493
LOC112045761
LOC112045073
LOC112054071
LOC112058465
LOC112049522
LOC112044647
LOC112051114
LOC112056388
LOC112044682
LOC112047419
LOC112052882
LOC112043486
LOC112058361
LOC112045483
LOC112055096
LOC112056455
LOC112047772
LOC112042839
LOC112048795
LOC112049910
LOC112057348
LOC112052508
LOC112058612
LOC112055605
LOC112053362
LOC112058223
LOC112052828
LOC112056001
LOC112048380
LOC112050961
LOC112046189
LOC112046846
LOC112057702
LOC112047808
LOC112049964
LOC112052264
LOC112044367
LOC112052674
LOC112048790
LOC112044764
LOC112042808
LOC112046139
LOC112054351
LOC112045963
LOC112044156
LOC112057285
LOC112043752
LOC112046519
LOC112042792
LOC112046658
LOC112050553
LOC112047443
LOC112045304
LOC112055147
LOC112044708
LOC112045364
LOC112058259
LOC112046444
LOC112056032
LOC112044808
LOC112049617
LOC112056994
LOC112046086
LOC112052504
LOC112055213
LOC112052284
LOC112056333
LOC112053114
[truncated: 4,685 more rows]
