# Supplementary material for: Alternative splicing in seasonal plasticity and the potential for adaptation to environmental change
Source: Nat Commun. 2022 Feb 8;13:755. doi: 10.1038/s41467-022-28306-8 (PMC8825856; doi:10.1038/s41467-022-28306-8)
Supplement: Supplementary file 10 — Source Data [file 41467_2022_28306_MOESM10_ESM.zip › SourceData_B_anynana_AS/Data_in/edgeR_DE_qlfMultiexonGenes_abdomen_family.tsv]

GeneID	Chr	Start	End	Strand	Length	transcript_id	logFC.family29	logFC.family30	logFC.family37	logFC.family53	logFC.family60	logFC.family63	logCPM	F	PValue	FDR	effect	adjP.Value	Means	Ranges
LOC112056978	NW_019864170.1;NW_019864170.1;NW_019864170.1;NW_019864170.1;NW_019864170.1;NW_019864170.1;NW_019864170.1	3329;6391;6847;7716;8951;9787;11061	3642;6612;6963;7940;9067;10023;11225	+;+;+;+;+;+;+	1397	rna-XM_024097464.1	0.5957211871059435	0.3754902399804136	-0.31368636315447473	0.2741963065282729	-0.041664561767928536	6.318507145538743	3.197625047320488	156.79862264084338	9.012814501548028e-37	1.0242162399559179e-32	family	2.845255409993697e-32	1.2014273257051618	6.632193508693218
LOC112045795	NW_019862841.1;NW_019862841.1;NW_019862841.1;NW_019862841.1;NW_019862841.1;NW_019862841.1;NW_019862841.1;NW_019862841.1;NW_019862841.1;NW_019862841.1;NW_019862841.1;NW_019862841.1;NW_019862841.1;NW_019862841.1;NW_019862841.1;NW_019862841.1;NW_019862841.1;NW_019862841.1;NW_019862841.1;NW_019862841.1;NW_019862841.1;NW_019862841.1;NW_019862841.1;NW_019862841.1;NW_019862841.1;NW_019862841.1;NW_019862…	371990;371990;371990;372563;372563;372563;373475;373475;373475;374755;374755;374755;376522;376522;376522;378030;378030;378030;379218;379218;379218;380426;381682;381682;385619;385619;385619;387276;387276;387276;389604;389604;389604;390154;390154;390154;390920;390920;390920;393172;393172;393172;394969;394969;394969;396637;396637;396637	372177;372177;372177;372679;372634;372679;373558;373558;373558;374968;374968;374968;376695;376695;376695;378122;378122;378122;379313;379313;379313;380516;381832;381832;385833;385833;385833;387451;387451;387451;389709;389709;389709;390246;390246;390246;391020;391020;391020;393300;393300;393300;395104;395104;395104;396930;396930;396930	+;+;+;+;+;+;+;+;+;+;+;+;+;+;+;+;+;+;+;+;+;+;+;+;+;+;+;+;+;+;+;+;+;+;+;+;+;+;+;+;+;+;+;+;+;+;+;+	2458	rna-XM_024082129.1;rna-XM_024082128.1;rna-XM_024082126.1;rna-XM_024082129.1;rna-XM_024082128.1;rna-XM_024082126.1;rna-XM_024082129.1;rna-XM_024082128.1;rna-XM_024082126.1;rna-XM_024082129.1;rna-XM_024082128.1;rna-XM_024082126.1;rna-XM_024082129.1;rna-XM_024082128.1;rna-XM_024082126.1;rna-XM_024082129.1;rna-XM_024082128.1;rna-XM_024082126.1;rna-XM_024082129.1;rna-XM_024082128.1;rna-XM_024082126.1;…	-0.0875184788691633	-0.14948781118755775	-0.17465773085829556	-0.3486894012301194	-0.24865365574598103	3.0832405946457	3.819997946369693	120.24949512351255	2.2630005551650597e-33	1.2858369154447868e-29	family	1.7860166131501443e-29	0.34570558612576385	3.4319299958758194
LOC112052762	NW_019863173.1;NW_019863173.1;NW_019863173.1;NW_019863173.1	80940;82208;82951;84112	81644;82404;83092;84774	-;-;-;-	1707	rna-XM_024091967.1	-0.14871500469245147	0.11411984921873004	0.37336561725975204	0.21218255758266732	0.19520600188161635	3.167416569657548	4.38847075597503	76.30056426754075	1.3010678362532122e-27	4.9284449637271674e-24	family	2.2818561401487586e-24	0.6522625984846437	3.3161315743499995
LOC112055915	NW_019863655.1;NW_019863655.1;NW_019863655.1;NW_019863655.1;NW_019863655.1;NW_019863655.1;NW_019863655.1;NW_019863655.1;NW_019863655.1;NW_019863655.1;NW_019863655.1;NW_019863655.1;NW_019863655.1;NW_019863655.1	31275;31280;42786;43796;43796;44853;44853;44853;46145;46145;46145;51163;51163;51163	31360;31520;44023;44023;44023;45015;45015;45015;46224;46224;46224;51511;51511;51511	-;-;-;-;-;-;-;-;-;-;-;-;-;-	2076	rna-XR_002887543.1;rna-XR_002887544.1;rna-XM_024096209.1;rna-XR_002887544.1;rna-XR_002887543.1;rna-XM_024096209.1;rna-XR_002887544.1;rna-XR_002887543.1;rna-XM_024096209.1;rna-XR_002887544.1;rna-XR_002887543.1;rna-XM_024096209.1;rna-XR_002887544.1;rna-XR_002887543.1	0.43435671067118936	-3.605333959928604	-0.28211771420711323	-0.4465420760188628	0.4572156884852512	0.2421152826698284	2.690965456054464	70.13893556291782	1.4006738348476303e-26	3.979314364802118e-23	family	1.7687148916921937e-23	-0.5333843447213852	4.062549648413855
LOC112043937	NW_019862800.1;NW_019862800.1;NW_019862800.1;NW_019862800.1;NW_019862800.1;NW_019862800.1;NW_019862800.1;NW_019862800.1;NW_019862800.1;NW_019862800.1;NW_019862800.1;NW_019862800.1;NW_019862800.1;NW_019862800.1;NW_019862800.1;NW_019862800.1;NW_019862800.1;NW_019862800.1;NW_019862800.1;NW_019862800.1;NW_019862800.1;NW_019862800.1;NW_019862800.1;NW_019862800.1;NW_019862800.1;NW_019862800.1	749226;796243;796976;796976;797942;797942;798971;798971;800040;800040;801001;801001;802448;802448;803544;803544;804430;804430;805855;805855;807208;807208;808332;808332;809476;809476	749566;796441;797186;797186;798359;798359;799174;799174;800156;800156;801345;801345;802646;802646;803677;803677;804657;804657;806044;806044;807359;807359;808526;808526;809816;809816	+;+;+;+;+;+;+;+;+;+;+;+;+;+;+;+;+;+;+;+;+;+;+;+;+;+	3274	rna-XM_024079625.1;rna-XM_024079623.1;rna-XM_024079623.1;rna-XM_024079625.1;rna-XM_024079623.1;rna-XM_024079625.1;rna-XM_024079623.1;rna-XM_024079625.1;rna-XM_024079623.1;rna-XM_024079625.1;rna-XM_024079623.1;rna-XM_024079625.1;rna-XM_024079623.1;rna-XM_024079625.1;rna-XM_024079623.1;rna-XM_024079625.1;rna-XM_024079623.1;rna-XM_024079625.1;rna-XM_024079623.1;rna-XM_024079625.1;rna-XM_024079623.1;…	-0.05612991076353669	-1.4561882607757282	0.520128197609745	0.3964921010368375	0.31837198279526635	0.5050933233428097	4.961959015460432	58.69397088047696	1.9402159757859528e-24	4.409722869766314e-21	family	1.331536481295364e-21	0.037961238874232285	1.9763164583854733
LOC112057045	NW_019864245.1;NW_019864245.1;NW_019864245.1;NW_019864245.1;NW_019864245.1;NW_019864245.1;NW_019864245.1;NW_019864245.1;NW_019864245.1;NW_019864245.1	10294;10429;10474;11244;11302;11363;13302;14419;16415;17005	10427;10471;10506;11299;11361;11413;13517;14543;16576;17863	+;+;+;+;+;+;+;+;+;+	1739	rna-XM_024097537.1	0.051176979460816896	-3.2503903210848955	-2.3098675603017274	-0.6856482416847443	-1.202472486964517	-2.5096606225730826	2.328374684283237	48.08039079972939	4.077702088931555e-22	6.619858076945456e-19	family	1.865637351383772e-19	-1.651143708858025	3.3015673005457122
LOC112053712	NW_019863275.1;NW_019863275.1;NW_019863275.1;NW_019863275.1;NW_019863275.1	24244;24929;25890;26445;27719	24534;25332;26078;26675;28056	+;+;+;+;+	1453	rna-XM_024093219.1	-0.07713930586441217	-1.1174342249108573	-0.9412928826610374	0.38233083140098034	4.196993502065974	-0.8549157795007836	3.6236982338589105	45.12231351341529	3.375136128374999e-21	4.261671884761499e-18	family	1.2389496794961667e-18	0.2647570234216439	5.314427726976831
LOC112055917	NW_019863655.1;NW_019863655.1;NW_019863655.1;NW_019863655.1;NW_019863655.1;NW_019863655.1;NW_019863655.1;NW_019863655.1;NW_019863655.1	25162;26241;26660;27302;28049;28768;29929;30409;31156	25337;26359;26782;27508;28216;28920;30111;30529;31367	-;-;-;-;-;-;-;-;-	1462	rna-XM_024096210.1	0.3960598842270233	-4.358049817734749	-0.33372407916937946	-0.5694091736218501	0.4399784682490341	-0.1864756387646156	3.9777419186650556	38.698788150302605	1.2115070072139992e-19	1.3767565629979888e-16	family	3.2970745440292013e-17	-0.7686033928024227	4.798028285983783
LOC112050298	NW_019863016.1;NW_019863016.1;NW_019863016.1;NW_019863016.1;NW_019863016.1	413605;414599;415859;416619;417933	413745;414692;416090;416734;418181	+;+;+;+;+	832	rna-XM_024088534.1	1.7767200488162824	0.010023037454693184	-0.40200326615026094	-0.05698252057573721	0.063475544536145	0.09110847192435242	4.101264027540098	37.82661755265728	1.918300686737902e-19	1.9817790003717742e-16	family	5.132104608443121e-17	0.24705688600091247	2.1787233149665433
LOC112043931	NW_019862800.1;NW_019862800.1;NW_019862800.1	630612;632597;633180	632516;632731;633494	-;-;-	2355	rna-XM_024079610.1	-0.01777043320167996	-0.6110467298802085	0.40856966308460474	0.2709693825208742	0.17787549738197667	0.3720767283569922	6.092809621121624	37.14994437370291	3.007489708738957e-19	2.848092754175792e-16	family	7.475861623242531e-17	0.10011235137709323	1.0196163929648132
LOC112046810	NW_019862872.1;NW_019862872.1;NW_019862872.1;NW_019862872.1;NW_019862872.1;NW_019862872.1	514117;516580;517705;519119;520297;522005	514356;516723;517919;519304;520485;523557	+;+;+;+;+;+	2527	rna-XM_024083612.1	-0.8591097936458363	-1.2558873404744937	-0.14901040955958353	-0.007008719677453488	-1.0158023078149643	-0.16807781631335258	5.418603583663576	36.37603603858553	5.068459654088592e-19	4.4306135006971356e-16	family	1.212168203181233e-16	-0.5758160645809474	1.2558873404744937
LOC112056059	NW_019862763.1;NW_019862763.1;NW_019862763.1;NW_019862763.1;NW_019862763.1;NW_019862763.1;NW_019862763.1;NW_019862763.1;NW_019862763.1;NW_019862763.1;NW_019862763.1	100681;101367;102064;102990;104103;105114;106064;107805;108866;110176;111259	100849;101514;102233;103060;104154;105280;106202;107901;109002;110345;111619	+;+;+;+;+;+;+;+;+;+;+	1681	rna-XM_024096401.1	1.1583111101236707	0.8211821867637801	-0.05891675246714186	-1.722858661313409	-0.7065977543502917	0.3967273985782313	4.5428024568679275	36.24361091747673	5.546578682000711e-19	4.502237153018291e-16	family	1.3165409203915821e-16	-0.01869207877752673	2.8811697714370794
LOC112057454	NW_019865599.1;NW_019865599.1	1571;1997	1889;2135	+;+	458	rna-XM_024097930.1	-1.617567322652691	3.3834470259035885	-1.4786252853010118	-0.05407993761518175	0.8962349784148862	1.6056307960170886	1.6588584239826976	35.44418698107018	1.0175646170901691e-18	7.709069539075121e-16	family	2.1852719317632347e-16	0.45584004246111315	5.0010143485562795
LOC112046793	NW_019862753.1;NW_019862753.1;NW_019862753.1;NW_019862753.1	894924;896715;897003;898074	896254;896903;897243;898418	-;-;-;-	2106	rna-XM_024083591.1	0.46226975198770615	-3.493626383770255	-1.5566705412129538	-0.4949195225723847	-0.37784464433444126	-1.8907083543584708	3.083243367125611	35.26261767143945	1.0971077964314814e-18	7.792208124154597e-16	family	2.3244695319158007e-16	-1.2252499490434665	3.9558961357579614
LOC112050873	NW_019863047.1;NW_019863047.1;NW_019863047.1;NW_019863047.1;NW_019863047.1;NW_019863047.1	427531;430398;430864;431403;432246;432925	427818;430486;431021;431604;432486;433035	+;+;+;+;+;+	1089	rna-XM_024089257.1	-0.22108876270869857	-0.31069927918900325	-1.5420252174882894	0.35945521764639626	0.381823026319946	-0.39639921898399266	5.8893189511883355	35.08283803135045	1.2355397111991111e-18	8.259219575333353e-16	family	2.5830962346254793e-16	-0.2881557057339403	1.9238482438082354
LOC112056852	NW_019864031.1;NW_019864031.1;NW_019864031.1;NW_019864031.1;NW_019864031.1;NW_019864031.1;NW_019864031.1;NW_019864031.1;NW_019864031.1;NW_019864031.1;NW_019864031.1	2223;2223;3201;3804;3804;5017;5017;5396;5396;6324;6324	3638;3116;3638;3865;3865;5111;5111;5860;5860;6495;6495	-;-;-;-;-;-;-;-;-;-;-	2210	rna-XM_024097337.1;rna-XM_024097338.1;rna-XM_024097338.1;rna-XM_024097338.1;rna-XM_024097337.1;rna-XM_024097338.1;rna-XM_024097337.1;rna-XM_024097338.1;rna-XM_024097337.1;rna-XM_024097338.1;rna-XM_024097337.1	-2.02829036663942	-2.078169152645539	-1.7153310152842483	-1.991239286319635	-2.1674316270182974	-2.093759727268821	3.0721178108467546	34.12083655919157	2.4360188044829516e-18	1.5379398718969035e-15	family	4.961463073465954e-16	-2.01237019586266	2.1674316270182974
LOC112053761	NW_019863279.1;NW_019863279.1;NW_019863279.1;NW_019863279.1;NW_019863279.1;NW_019863279.1;NW_019863279.1	217586;220247;221371;224115;225177;226263;226804	217893;220445;221521;224243;225275;226382;226974	-;-;-;-;-;-;-	1177	rna-XM_024093306.1	-0.12801468329877014	2.111389265075728	0.1552643067098185	1.0169617791544503	-0.05899198541400564	0.3049651380082038	2.0616192276235816	33.36068519788106	4.207465712830761e-18	2.516507387400461e-15	family	8.001535246286403e-16	0.5669289700392375	2.2394039483744983
LOC112052379	NW_019863144.1;NW_019863144.1	197940;210248	199680;210622	-;-	2116	rna-XM_024091418.1	1.7324255837846319	-0.2550736421011451	-1.1449574252545587	2.6338064458263255	-0.9236489463410664	2.8713423245215552	1.6965113602687376	33.01101683813159	5.492661709601789e-18	3.1209303833957365e-15	family	1.014022441581397e-15	0.8189823900726237	4.016299749776114
LOC112051754	NW_019863101.1;NW_019863101.1;NW_019863101.1;NW_019863101.1;NW_019863101.1;NW_019863101.1;NW_019863101.1;NW_019863101.1;NW_019863101.1;NW_019863101.1;NW_019863101.1;NW_019863101.1;NW_019863101.1;NW_019863101.1;NW_019863101.1;NW_019863101.1;NW_019863101.1;NW_019863101.1;NW_019863101.1;NW_019863101.1;NW_019863101.1;NW_019863101.1;NW_019863101.1;NW_019863101.1;NW_019863101.1;NW_019863101.1;NW_019863…	69828;69828;70457;70457;70694;70694;71100;71100;71382;71382;71723;71723;72433;72433;73283;73283;74317;74317;74670;74670;75146;75146;75576;75576;76084;76084;77061;77061;77811;77811;80767;80767;81564;81564;81766;81766;81921;81921;82105;82105;82328;82328;82965;83711;83891;84095;84286;84463;84673;85176;85176;85410;85410;86390;86390;86594;86594;86749;86749;86966;86966;87189;87189;87580;87580;88507;885…	69909;69909;70615;70615;70786;70786;71221;71221;71462;71462;71947;71947;72643;72643;73441;73441;74409;74409;74791;74791;75223;75223;75684;75684;76193;76193;77274;77274;77966;77966;80859;80859;81685;81685;81843;81843;82029;82029;82241;82241;82535;82535;83123;83803;84012;84175;84394;84596;84886;85334;85334;85502;85502;86511;86511;86671;86671;86857;86857;87114;87114;87402;87402;87738;87738;88599;885…	-;-;-;-;-;-;-;-;-;-;-;-;-;-;-;-;-;-;-;-;-;-;-;-;-;-;-;-;-;-;-;-;-;-;-;-;-;-;-;-;-;-;-;-;-;-;-;-;-;-;-;-;-;-;-;-;-;-;-;-;-;-;-;-;-;-;-;-;-;-;-;-;-;-;-;-;-;-;-;-;-;-;-;-;-;-;-;-;-;-;-;-;-;-;-;-;-;-;-;-;-;-;-;-;-;-;-;-;-;-;-;-;-;-;-;-;-;-;-;-;-;-;-;-;-;-;-;-;-;-;-;-;-;-;-	9083	rna-XM_024090533.1;rna-XM_024090532.1;rna-XM_024090533.1;rna-XM_024090532.1;rna-XM_024090533.1;rna-XM_024090532.1;rna-XM_024090533.1;rna-XM_024090532.1;rna-XM_024090533.1;rna-XM_024090532.1;rna-XM_024090533.1;rna-XM_024090532.1;rna-XM_024090533.1;rna-XM_024090532.1;rna-XM_024090533.1;rna-XM_024090532.1;rna-XM_024090533.1;rna-XM_024090532.1;rna-XM_024090533.1;rna-XM_024090532.1;rna-XM_024090533.1;…	1.9865004420141024	1.0210951952684844	0.10315069279482182	0.08036824186220745	0.06031365354890431	-0.1381925750834889	3.401900064725293	31.32450482735995	1.9049333804848278e-17	1.0308410921823611e-14	family	3.1650969415013434e-15	0.5188726084008386	2.124693017097591
LOC112057343	NW_019864972.1;NW_019864972.1;NW_019864972.1;NW_019864972.1	977;2770;4162;5436	1078;2883;4224;5711	+;+;+;+	555	rna-XM_024097834.1	0.02908064828771244	-0.3675979773195977	-0.09085477891141536	-0.23044621853534353	-1.6791112380274087	-2.023690443372866	2.7309329295451827	31.151198709077526	2.1732773068468863e-17	1.122596514318546e-14	family	3.553753264635096e-15	-0.7271033346464865	2.0527710916605786
LOC112051018	NW_019863056.1;NW_019863056.1;NW_019863056.1	214022;215392;216827	214656;215676;217186	-;-;-	1280	rna-XM_024089478.1	-1.3746974666547946	-0.40060696659869455	-0.20184618607514712	-1.21701156675361	-0.01507433056048718	-0.6917105398538419	4.702685550512036	30.650668007725535	3.1894406672069674e-17	1.510200155922499e-14	family	4.984527347676077e-15	-0.6501578427494292	1.3746974666547946
LOC112044789	NW_019862817.1;NW_019862817.1;NW_019862817.1;NW_019862817.1;NW_019862817.1;NW_019862817.1	214122;214957;216273;217752;222152;224587	214244;215161;216538;217887;222360;224899	-;-;-;-;-;-	1252	rna-XM_024080752.1	0.5511288259808487	1.221008917042416	-0.6045466846148039	-1.188850060741297	-0.744776333607446	-0.13582565112420478	2.5342667914740344	29.936873200676754	5.55521725996132e-17	2.363861847283523e-14	family	8.194983816809296e-15	-0.15031016451074783	2.4098589777837134
LOC112053918	NW_019863295.1;NW_019863295.1;NW_019863295.1;NW_019863295.1;NW_019863295.1;NW_019863295.1;NW_019863295.1;NW_019863295.1;NW_019863295.1;NW_019863295.1;NW_019863295.1;NW_019863295.1;NW_019863295.1	141527;143011;143618;144265;145216;146222;147405;154950;155924;156667;157571;158249;159575	141642;143160;143745;144471;145402;146339;147531;155339;156146;157122;157800;158383;159837	+;+;+;+;+;+;+;+;+;+;+;+;+	2730	rna-XM_024093531.1	-0.4827816476174853	0.4441668323113347	-0.05923231546618203	0.507588206228491	-0.9089648214351078	0.2771997532115779	5.364480775451546	29.92291364308242	5.616356025752826e-17	2.363861847283523e-14	family	8.24663922683679e-15	-0.037003998794561926	1.416553027663599
LOC112044422	NW_019862748.1;NW_019862748.1;NW_019862748.1;NW_019862748.1;NW_019862748.1;NW_019862748.1;NW_019862748.1;NW_019862748.1;NW_019862748.1;NW_019862748.1;NW_019862748.1;NW_019862748.1	123117;123117;123117;126919;126919;126919;128366;128366;128366;128704;128708;130144	124406;124406;124406;127115;127115;127115;128453;128453;128453;128949;128949;130415	-;-;-;-;-;-;-;-;-;-;-;-	2093	rna-XM_024081401.1;rna-XM_024082190.1;rna-XM_024080647.1;rna-XM_024081401.1;rna-XM_024082190.1;rna-XM_024080647.1;rna-XM_024081401.1;rna-XM_024082190.1;rna-XM_024080647.1;rna-XM_024081401.1;rna-XM_024080647.1;rna-XM_024082190.1	-1.930776441861855	-0.5354750659887779	-0.30906637542672777	-0.6071375361377245	0.028030457974723266	-0.2097447037983707	2.7745616068708943	29.38393771381341	8.594208850881307e-17	3.3677444614281097e-14	family	1.2004892885551858e-14	-0.5940282775397887	1.9588068998365782
LOC112055331	NW_019863501.1;NW_019863501.1;NW_019863501.1;NW_019863501.1;NW_019863501.1;NW_019863501.1;NW_019863501.1	122189;122869;123926;124510;125247;128564;133609	122312;123082;124064;124577;125360;128650;133764	-;-;-;-;-;-;-	902	rna-XM_024095394.1	0.9223487825026128	1.4736183268243905	0.30311786395288626	-1.9260430422080956	-1.7850262095471523	-0.7222442468926414	3.501845906618661	29.038435629628093	1.232955480711486e-16	4.670435360935109e-14	family	1.6997018153092094e-14	-0.2890380875613333	3.3996613690324864
LOC112043944	NW_019862800.1;NW_019862800.1	1062703;1064833	1063810;1065047	-;-	1323	gene-LOC112043944	-0.12321468864569629	-2.5546804552129565	0.2338403100697861	0.09535273450502811	0.14442102079410235	0.623804622449064	8.100656397991067	28.940456685902923	1.4206007905245607e-16	5.2076475430713246e-14	family	1.900294337121604e-14	-0.2634127426734454	3.1784850776620206
LOC112048408	NW_019862929.1;NW_019862929.1;NW_019862929.1;NW_019862929.1;NW_019862929.1;NW_019862929.1;NW_019862929.1;NW_019862929.1;NW_019862929.1;NW_019862929.1;NW_019862929.1;NW_019862929.1;NW_019862929.1;NW_019862929.1;NW_019862929.1;NW_019862929.1;NW_019862929.1;NW_019862929.1;NW_019862929.1;NW_019862929.1;NW_019862929.1;NW_019862929.1;NW_019862929.1;NW_019862929.1;NW_019862929.1;NW_019862929.1;NW_019862…	587400;588144;588441;588844;589093;589326;589555;589740;590471;592031;592877;593258;593504;594064;594398;594596;595218;595511;595844;596595;596910;597712;597929;598435;598900;599147;599534;600107;600380;600692;600911;601167;601915;602201;602464;603448	588064;588246;588617;588988;589249;589467;589660;589943;590620;592203;593041;593370;593675;594214;594513;594745;595329;595756;595998;596785;597019;597831;598110;598767;599051;599316;599696;600293;600583;600834;601092;601283;602118;602321;602656;603602	-;-;-;-;-;-;-;-;-;-;-;-;-;-;-;-;-;-;-;-;-;-;-;-;-;-;-;-;-;-;-;-;-;-;-;-	6329	rna-XM_024085924.1	-4.6666009792994645	-3.593752029887098	-5.174252392623685	-4.870308316300282	-3.7948862447674854	-2.7842252226820876	3.4763972305856115	28.78846883351647	1.9108819049104357e-16	6.5803824143643e-14	family	2.4522207665088436e-14	-4.147337530926683	5.174252392623685
LOC112053832	NW_019863286.1;NW_019863286.1;NW_019863286.1;NW_019863286.1;NW_019863286.1	151730;153032;153764;157704;158852	152409;153205;154013;157857;158930	-;-;-;-;-	1337	rna-XM_024093394.1	-5.7712354969648	1.360724099361344	-2.10719293332162	-0.9673974667589776	-0.6301846760039832	0.16498041245456269	3.829062360828264	28.658997848111753	1.9795775359530906e-16	6.616446799579683e-14	family	2.5097704109439003e-14	-1.325051010205579	7.131959596326144
LOC112053030	NW_019863197.1;NW_019863197.1;NW_019863197.1;NW_019863197.1;NW_019863197.1;NW_019863197.1;NW_019863197.1;NW_019863197.1;NW_019863197.1;NW_019863197.1;NW_019863197.1;NW_019863197.1;NW_019863197.1;NW_019863197.1;NW_019863197.1;NW_019863197.1;NW_019863197.1;NW_019863197.1;NW_019863197.1;NW_019863197.1;NW_019863197.1;NW_019863197.1;NW_019863197.1;NW_019863197.1;NW_019863197.1;NW_019863197.1;NW_019863…	354;749;1492;3512;6775;7947;13604;15793;17267;24532;25357;27842;28775;33876;35684;39304;40005;41228;43133;45466;50672;52251;54081;56881;58092;58945;62061;66527	504;997;1599;3755;6921;8050;13849;16029;17446;24614;25546;27926;28861;34017;35768;39453;40118;41369;43283;45796;50782;52311;54213;56957;58309;59097;62199;66930	-;-;-;-;-;-;-;-;-;-;-;-;-;-;-;-;-;-;-;-;-;-;-;-;-;-;-;-	4522	rna-XM_024092290.1	1.9622581264738197	0.21481656792088288	0.32911548278029423	-0.5926518599549142	-0.9763776258105042	-0.4338394215150022	2.3291025931264513	28.299726899253194	2.0569629605732188e-16	6.678664881129732e-14	family	2.5768358612038073e-14	0.08388687831576269	2.938635752284324
LOC112056688	NW_019863943.1;NW_019863943.1;NW_019863943.1;NW_019863943.1;NW_019863943.1;NW_019863943.1;NW_019863943.1;NW_019863943.1;NW_019863943.1;NW_019863943.1;NW_019863943.1;NW_019863943.1	13288;13288;14629;14629;15737;15737;16908;16908;17684;17684;18453;39008	13617;13617;14879;14879;15942;15942;17083;17083;17896;17896;18891;39380	-;-;-;-;-;-;-;-;-;-;-;-	1988	rna-XM_024097154.1;rna-XM_024097155.1;rna-XM_024097154.1;rna-XM_024097155.1;rna-XM_024097155.1;rna-XM_024097154.1;rna-XM_024097155.1;rna-XM_024097154.1;rna-XM_024097155.1;rna-XM_024097154.1;rna-XM_024097154.1;rna-XM_024097155.1	-2.905034792811593	1.632651652681871	1.439250852663913	-0.36680149865771233	-0.921824661480544	-1.012510739725821	0.8392759196319518	28.02899086101172	2.567171976364389e-16	8.103706205390255e-14	family	3.1781589067391134e-14	-0.3557115312216477	4.537686445493464
LOC112048022	NW_019862912.1;NW_019862912.1;NW_019862912.1;NW_019862912.1;NW_019862912.1;NW_019862912.1;NW_019862912.1;NW_019862912.1	402397;404092;404814;405826;407225;409828;410670;411296	402562;404190;404986;406025;407370;410024;410831;411627	+;+;+;+;+;+;+;+	1475	rna-XM_024085356.1	-7.0346654441331955	1.3144021107522892	-0.05126994220825057	0.2918775205005944	-7.685294650101578	-7.356876539660004	4.786644842222061	28.301760611799935	3.405565035013522e-16	1.0459686772403694e-13	family	4.1034459003947285e-14	-3.4203044908083573	8.999696760853867
LOC112047036	NW_019862881.1;NW_019862881.1;NW_019862881.1;NW_019862881.1;NW_019862881.1;NW_019862881.1;NW_019862881.1;NW_019862881.1;NW_019862881.1;NW_019862881.1;NW_019862881.1;NW_019862881.1;NW_019862881.1;NW_019862881.1;NW_019862881.1;NW_019862881.1;NW_019862881.1;NW_019862881.1;NW_019862881.1;NW_019862881.1;NW_019862881.1;NW_019862881.1;NW_019862881.1;NW_019862881.1;NW_019862881.1;NW_019862881.1;NW_019862…	447815;449755;450336;451697;452381;453373;454208;455044;455512;455834;457547;459184;460373;461459;462274;462845;463116;463983;464743;465175;465763;466858;467547;468500;473203;474125;475237;476532;477240;482307;483132;483868;484409	449410;449840;450487;451904;452528;453506;454321;455188;455606;456064;457669;459405;460586;461541;462505;462957;463174;464232;464881;465402;465917;466975;467687;468678;473370;474353;475395;476617;477354;482410;483255;484256;484463	-;-;-;-;-;-;-;-;-;-;-;-;-;-;-;-;-;-;-;-;-;-;-;-;-;-;-;-;-;-;-;-;-	6594	rna-XM_024083939.1	-1.713520783746082	0.2609658650785646	0.5138402007687757	-1.245352429481494	-2.045672132851676	-0.707904763843136	3.829036612721848	27.293291662237863	4.93113473512953e-16	1.4746688192108414e-13	family	5.744317064697569e-14	-0.8229406740125079	2.559512333620452
LOC112056984	NW_019864181.1;NW_019864181.1;NW_019864181.1;NW_019864181.1;NW_019864181.1;NW_019864181.1	9447;12527;14129;16814;19867;21031	9594;12615;14232;16917;19954;21163	+;+;+;+;+;+	666	rna-XM_024097470.1	2.148576216119749	1.9089169765765517	0.19488581488925805	2.6851355969531587	1.2825390986446472	-3.9121866073203786	1.1235537908203859	26.81332000008809	7.074268266804788e-16	2.0613329380505026e-13	family	7.947600530774389e-14	0.7179778493104977	6.597322204273537
LOC112044547	NW_019862811.1;NW_019862811.1;NW_019862811.1;NW_019862811.1;NW_019862811.1;NW_019862811.1;NW_019862811.1;NW_019862811.1;NW_019862811.1;NW_019862811.1;NW_019862811.1;NW_019862811.1;NW_019862811.1;NW_019862811.1;NW_019862811.1;NW_019862811.1;NW_019862811.1;NW_019862811.1	709089;709089;709298;710463;710467;710467;712858;712858;712858;716415;716415;716415;717740;717740;717740;719583;719583;719583	709284;709281;709421;710700;710700;710700;713023;713023;713023;716543;716543;716543;717878;717878;717878;720070;720070;720070	+;+;+;+;+;+;+;+;+;+;+;+;+;+;+;+;+;+	1480	rna-XM_024080430.1;rna-XM_024080428.1;rna-XM_024080429.1;rna-XM_024080430.1;rna-XM_024080429.1;rna-XM_024080428.1;rna-XM_024080429.1;rna-XM_024080430.1;rna-XM_024080428.1;rna-XM_024080429.1;rna-XM_024080430.1;rna-XM_024080428.1;rna-XM_024080429.1;rna-XM_024080430.1;rna-XM_024080428.1;rna-XM_024080429.1;rna-XM_024080430.1;rna-XM_024080428.1	-2.628241338810277	-0.161415975093138	-1.3649655083602816	-1.9746245139193443	-1.453327830257739	-0.45317231213712367	2.818590482666614	26.709557012635383	7.724845635327611e-16	2.1946286449965742e-13	family	8.6477181511226e-14	-1.3392912464296507	2.628241338810277
LOC112050788	NW_019863043.1;NW_019863043.1;NW_019863043.1;NW_019863043.1;NW_019863043.1;NW_019863043.1;NW_019863043.1;NW_019863043.1;NW_019863043.1;NW_019863043.1;NW_019863043.1;NW_019863043.1;NW_019863043.1;NW_019863043.1;NW_019863043.1;NW_019863043.1;NW_019863043.1;NW_019863043.1;NW_019863043.1;NW_019863043.1;NW_019863043.1;NW_019863043.1;NW_019863043.1;NW_019863043.1;NW_019863043.1;NW_019863043.1;NW_019863…	359360;359421;359435;359435;359435;359436;359441;359441;363002;363632;363632;363632;363632;363632;363632;363835;363835;363835;363835;367421;367421;368694;368694;372586;372586;372740;374658;374658;374658;375196;375196;375196;375196;375196;375196;375196;375196;377206;377206;377206;377206;377206;377206;377206;377206;377206;377461;378256	359523;359511;359523;359523;359523;359511;359523;359523;363151;364118;364118;364118;363666;363666;364118;364118;364118;364118;364118;367529;367529;368834;370529;372726;372726;372877;375123;375123;375123;375268;375268;375268;375268;375268;375268;375268;375268;379120;377290;379120;379120;379120;377658;379120;379120;379120;379120;379120	+;+;+;+;+;+;+;+;+;+;+;+;+;+;+;+;+;+;+;+;+;+;+;+;+;+;+;+;+;+;+;+;+;+;+;+;+;+;+;+;+;+;+;+;+;+;+;+	5479	rna-XM_024089138.1;rna-XM_024089133.1;rna-XM_024089139.1;rna-XM_024089140.1;rna-XM_024089132.1;rna-XM_024089135.1;rna-XM_024089134.1;rna-XM_024089131.1;rna-XM_024089131.1;rna-XM_024089131.1;rna-XM_024089139.1;rna-XM_024089140.1;rna-XM_024089133.1;rna-XM_024089132.1;rna-XM_024089138.1;rna-XM_024089134.1;rna-XM_024089135.1;rna-XM_024089133.1;rna-XM_024089132.1;rna-XM_024089139.1;rna-XM_024089138.1;…	-0.6570333779270052	-0.35914101361977563	-0.6321353296484453	-0.5350127495922069	-1.1045732065972538	-1.2140647091948005	4.909956654281288	26.630508598729595	8.261633343025591e-16	2.289882958783971e-13	family	9.105720943854057e-14	-0.7503267310965812	1.2140647091948005
LOC112051409	NW_019863081.1;NW_019863081.1;NW_019863081.1;NW_019863081.1;NW_019863081.1;NW_019863081.1;NW_019863081.1;NW_019863081.1;NW_019863081.1	318204;321677;322330;322792;323438;324766;325416;326112;326701	318494;321869;322521;322940;323673;324865;325547;326219;326743	-;-;-;-;-;-;-;-;-	1444	rna-XM_024090038.1	1.277040505693002	-0.04940749163561938	0.5367821740837966	0.9113737264324567	0.48364373432326263	-0.1967232341058764	3.995550228090262	26.357882201397416	1.0426708637023235e-15	2.8211694512174295e-13	family	1.1120296113587382e-13	0.49378490246517037	1.4737637397988785
LOC112047784	NW_019862904.1;NW_019862904.1;NW_019862904.1;NW_019862904.1;NW_019862904.1;NW_019862904.1;NW_019862904.1;NW_019862904.1;NW_019862904.1;NW_019862904.1;NW_019862904.1;NW_019862904.1;NW_019862904.1;NW_019862904.1	391474;391815;392508;393418;394581;395364;396400;397868;398870;399435;400424;402808;403675;404232	391707;391935;392839;393584;394821;395631;396719;398056;399070;399623;400533;402968;403775;404408	+;+;+;+;+;+;+;+;+;+;+;+;+;+	2811	rna-XM_024085023.1	-0.7156538568223709	1.9556521928355821	1.1660593089458484	1.9368856345713923	-0.008880054543765293	-0.18279942338840852	5.9039599360292	26.564493956765755	1.0948476765902699e-15	2.8276929538117786e-13	family	1.1559614147919141e-13	0.6918773002663797	2.671306049657953
LOC112047096	NW_019862882.1;NW_019862882.1;NW_019862882.1;NW_019862882.1;NW_019862882.1	194806;197524;199932;203665;204689	194973;197603;200153;203776;205257	+;+;+;+;+	1151	rna-XM_024084018.1	-0.006695797991457665	-1.060834931994626	-1.3854275080245668	-0.6037976686830392	-0.5379041024109046	0.39018705479016086	2.620094189277088	26.170795466609842	1.2244104728766075e-15	3.092044580837726e-13	family	1.279914378087471e-13	-0.5340788257190723	1.7756145628147277
LOC112056358	NW_019863788.1;NW_019863788.1;NW_019863788.1;NW_019863788.1;NW_019863788.1;NW_019863788.1	8296;9346;10518;11695;12970;13186	8738;9564;10627;11902;13106;14273	+;+;+;+;+;+	2205	rna-XM_024096779.1	0.44077327495737034	0.5749450071528902	-0.32861717806724944	2.9374471268956572	-0.34064409408245994	-0.5855567035935497	2.1862451647896393	26.040381239539197	1.376828941031832e-15	3.329861605685272e-13	family	1.4204285241645066e-13	0.4497245722104431	3.523003830489207
LOC112048822	NW_019862946.1;NW_019862946.1	471845;474166	472604;475938	+;+	2533	rna-XM_024086490.1	-0.455898437367746	-4.255959610554508	-2.960857506181485	-4.087827045546417	-1.7633530315628747	-3.935090788116921	2.2325500484949434	26.162508285183353	1.3840865351675201e-15	3.329861605685272e-13	family	1.4232647501206333e-13	-2.9098310698883254	4.255959610554508
LOC112055909	NW_019863655.1;NW_019863655.1;NW_019863655.1;NW_019863655.1	87444;93745;94527;95450	87950;93989;94601;95594	-;-;-;-	972	rna-XM_024096207.1	-0.5228941106765075	-1.3693327034918015	-0.06255620411537369	-0.1748121086642342	-0.1145548183929218	-0.3220180834363312	5.13604493961382	26.010097346127342	1.4064885346083514e-15	3.329861605685272e-13	family	1.4323044048080982e-13	-0.42769467146286166	1.3693327034918015
LOC112055797	NW_019863615.1;NW_019863615.1;NW_019863615.1;NW_019863615.1;NW_019863615.1;NW_019863615.1;NW_019863615.1;NW_019863615.1	652;2659;3340;4353;5164;5712;7589;8896	1225;2749;3528;4541;5346;5923;7744;9140	-;-;-;-;-;-;-;-	1839	rna-XM_024096004.1	0.06850091041454774	-0.16349300965094601	0.34147730728550185	2.0626445078583906	0.10252545006845383	-0.16959096345535066	1.8821521944269028	25.799275895856677	1.6885338759388142e-15	3.9160201971772823e-13	family	1.6922325691908705e-13	0.37367736708676624	2.232235471313741
LOC112045050	NW_019862822.1;NW_019862822.1;NW_019862822.1;NW_019862822.1;NW_019862822.1;NW_019862822.1	389360;392148;394700;409480;422762;488489	391063;392257;394833;409671;422823;488797	-;-;-;-;-;-	2511	rna-XM_024081105.1	0.16022901192048086	-0.22145994967614824	-0.16091882353894588	3.5004709766019046	3.45790876428222	-0.38487292005384516	2.0123670516542282	25.839098897183327	1.8621972368694054e-15	4.2324018799567847e-13	family	1.8428747514335503e-13	1.058559509922611	3.88534389665575
LOC112049060	NW_019862957.1;NW_019862957.1;NW_019862957.1;NW_019862957.1;NW_019862957.1;NW_019862957.1;NW_019862957.1;NW_019862957.1;NW_019862957.1;NW_019862957.1;NW_019862957.1;NW_019862957.1;NW_019862957.1;NW_019862957.1;NW_019862957.1;NW_019862957.1;NW_019862957.1;NW_019862957.1;NW_019862957.1;NW_019862957.1;NW_019862957.1;NW_019862957.1;NW_019862957.1;NW_019862957.1;NW_019862957.1;NW_019862957.1;NW_019862…	24080;24080;24919;24919;26724;26724;29540;29540;33938;33938;34785;34785;35640;35640;37032;37032;38964;38964;41159;41159;42317;42317;43062;43062;47699;47699;49749;49749;52268;52268;55354;55354;56115;56115;57543;57543;59509;59509;59830;59830;60047;60047;60249;60249;60478;60478;60739;60739;60911;60911;61230;61230;61564;61564;63059;63059;63835;63835;65163;65163;67126;67126;72550;72550;91327;91327;982…	24223;24223;24990;24990;26873;26873;29643;29646;34166;34166;35097;35097;35869;35869;37208;37208;39145;39145;41288;41288;42440;42440;43243;43243;47942;47942;49819;49819;52407;52407;55591;55591;56272;56272;57687;57687;59694;59694;59949;59949;60182;60182;60394;60394;60656;60656;60829;60829;61077;61077;61377;61377;61783;61783;63260;63260;63940;63940;65291;65291;67284;67284;72695;72695;91546;91546;984…	-;-;-;-;-;-;-;-;-;-;-;-;-;-;-;-;-;-;-;-;-;-;-;-;-;-;-;-;-;-;-;-;-;-;-;-;-;-;-;-;-;-;-;-;-;-;-;-;-;-;-;-;-;-;-;-;-;-;-;-;-;-;-;-;-;-;-;-	5579	rna-XM_024086813.1;rna-XM_024086812.1;rna-XM_024086813.1;rna-XM_024086812.1;rna-XM_024086813.1;rna-XM_024086812.1;rna-XM_024086813.1;rna-XM_024086812.1;rna-XM_024086813.1;rna-XM_024086812.1;rna-XM_024086813.1;rna-XM_024086812.1;rna-XM_024086813.1;rna-XM_024086812.1;rna-XM_024086813.1;rna-XM_024086812.1;rna-XM_024086813.1;rna-XM_024086812.1;rna-XM_024086813.1;rna-XM_024086812.1;rna-XM_024086813.1;…	-0.45226010929172406	-3.3442597022701768	-0.5242736481545329	-1.3610955134480878	-0.11585395525889754	0.20000530696603805	3.796364408406036	25.639206495482693	2.07957743393383e-15	4.633787835141969e-13	family	2.0451769474098777e-13	-0.9329562702428968	3.5442650092362147
LOC112049452	NW_019862974.1;NW_019862974.1;NW_019862974.1;NW_019862974.1;NW_019862974.1	158970;159943;160953;165883;168459	159482;160098;161086;166102;168748	-;-;-;-;-	1313	rna-XM_024087328.1	0.9107114727581369	1.565201608277974	-0.46364869639095924	0.21146320394933288	1.552345017600353	1.5694371023872322	5.516711660339927	25.52932206215509	2.3916054011759095e-15	5.226577649800584e-13	family	2.2968221701759865e-13	0.8909182847636783	2.0330857987781914
LOC112050509	NW_019863027.1;NW_019863027.1;NW_019863027.1;NW_019863027.1;NW_019863027.1;NW_019863027.1;NW_019863027.1;NW_019863027.1;NW_019863027.1;NW_019863027.1;NW_019863027.1	190056;190514;191840;192463;193254;193589;194634;195392;195641;196272;196788	190173;190612;191957;192953;193440;193771;194774;195572;195979;196519;197063	+;+;+;+;+;+;+;+;+;+;+	2381	rna-XM_024088790.1	0.19605625925549638	-0.8166208768109374	0.2932915997669291	0.35393097972501963	0.4797197260369339	0.6985697359936991	5.7635849173873686	25.259653056832597	2.7082946875093752e-15	5.806992609218215e-13	family	2.559824999700104e-13	0.2008245706611901	1.5151906128046364
LOC112047459	NW_019862894.1;NW_019862894.1;NW_019862894.1;NW_019862894.1;NW_019862894.1;NW_019862894.1;NW_019862894.1;NW_019862894.1	613702;615992;616924;618975;620033;620978;621825;622481	614478;616162;617042;619053;620193;621116;621914;623792	+;+;+;+;+;+;+;+	2848	rna-XM_024084587.1	0.5966802933182412	0.05429678101527891	-1.0950698563519456	-0.930600090045993	0.32051712310748437	0.14994031543086372	4.703001250154296	25.20739681092346	2.8361047096709697e-15	5.968424800129797e-13	family	2.67262655461501e-13	-0.1507059055876784	1.6917501496701868
LOC112054981	NW_019863443.1;NW_019863443.1;NW_019863443.1	61770;63222;65029	61900;64981;65121	-;-;-	1984	rna-XM_024094944.1	-1.662763800335155	-1.8457767011869677	-2.7970492864693983	-5.834207761197056	-6.6456735105633635	-7.559296476573566	2.403605216942534	25.40747247448919	2.9716686834914813e-15	6.140007803490399e-13	family	2.7920419246768624e-13	-4.390794589387585	7.559296476573566
LOC112045471	NW_019862833.1;NW_019862833.1;NW_019862833.1;NW_019862833.1;NW_019862833.1;NW_019862833.1;NW_019862833.1;NW_019862833.1;NW_019862833.1;NW_019862833.1;NW_019862833.1;NW_019862833.1;NW_019862833.1;NW_019862833.1;NW_019862833.1;NW_019862833.1;NW_019862833.1;NW_019862833.1;NW_019862833.1;NW_019862833.1;NW_019862833.1;NW_019862833.1;NW_019862833.1	123422;125683;126120;127029;127851;128637;129202;129410;130021;130143;130620;130983;131362;132274;132965;133417;134188;134660;135124;136110;136885;137443;137749	123533;125738;126321;127173;127928;128723;129270;129448;130065;130205;130715;131061;131423;132370;133053;133524;134301;134776;135178;136211;137052;137505;138099	+;+;+;+;+;+;+;+;+;+;+;+;+;+;+;+;+;+;+;+;+;+;+	2397	rna-XM_024081649.1	0.8336445097780736	-1.137457618119607	-1.0506248244909644	-1.5224845619110774	-0.8521076364585117	-0.6880221714884338	1.270424590371016	24.776044301394805	4.160112299732686e-15	8.442056459671828e-13	family	3.826822816971129e-13	-0.7361753837817535	2.3561290716891508
LOC112054219	NW_019863330.1;NW_019863330.1;NW_019863330.1;NW_019863330.1;NW_019863330.1;NW_019863330.1	110441;112295;112955;114571;115475;121658	111675;112480;113137;114788;115591;122301	-;-;-;-;-;-	2583	rna-XM_024093921.1	0.7039069900070287	0.1987525695293301	0.20216575685575602	-0.042430617741124464	-0.3412621448229755	-0.040251783126505083	4.9325682889652605	24.65156428599556	4.650289508611142e-15	9.271208767694214e-13	family	4.194428271352718e-13	0.11348012845025163	1.0451691348300043
LOC112053182	NW_019863215.1;NW_019863215.1;NW_019863215.1;NW_019863215.1;NW_019863215.1;NW_019863215.1;NW_019863215.1;NW_019863215.1;NW_019863215.1;NW_019863215.1;NW_019863215.1;NW_019863215.1;NW_019863215.1;NW_019863215.1;NW_019863215.1;NW_019863215.1;NW_019863215.1;NW_019863215.1;NW_019863215.1;NW_019863215.1;NW_019863215.1;NW_019863215.1;NW_019863215.1;NW_019863215.1;NW_019863215.1;NW_019863215.1;NW_019863…	64674;67217;67218;67219;67219;67221;67589;68853;68853;68853;68853;68853;68853;69676;69676;69676;69676;69676;69676;70387;70387;70387;70387;70387;70387;76435;76435;76435;76435;76435;76435;77283;77283;77283;77283;77289;77289;78742;78742;78742;78742;78742;78742;79772;79772;79772;79772;79772;79772;80395;80395;80395;80395;80395;80395;80952;80952;80952;80952;80952;80952;88385;88385;88385;88385;88385;883…	65003;67830;67830;67830;67830;67830;67830;68975;68975;68975;68975;68975;68975;69861;69861;69861;69861;69861;69861;70477;70471;70477;70477;70471;70477;76497;76497;76497;76497;76497;76497;77403;77403;77403;77403;77403;77403;78876;78876;78876;78876;78876;78876;79939;79939;79939;79939;79939;79939;80514;80514;80514;80514;80514;80514;81145;81148;81148;81148;81148;81148;88500;88500;88500;88500;88500;885…	-;-;-;-;-;-;-;-;-;-;-;-;-;-;-;-;-;-;-;-;-;-;-;-;-;-;-;-;-;-;-;-;-;-;-;-;-;-;-;-;-;-;-;-;-;-;-;-;-;-;-;-;-;-;-;-;-;-;-;-;-;-;-;-;-;-;-;-;-;-;-;-;-;-;-;-;-;-;-;-;-;-;-;-;-;-;-;-;-;-;-	3014	rna-XM_024092503.1;rna-XM_024092506.1;rna-XM_024092505.1;rna-XM_024092504.1;rna-XM_024092501.1;rna-XM_024092502.1;rna-XM_024092503.1;rna-XM_024092502.1;rna-XM_024092504.1;rna-XM_024092501.1;rna-XM_024092505.1;rna-XM_024092506.1;rna-XM_024092503.1;rna-XM_024092502.1;rna-XM_024092504.1;rna-XM_024092501.1;rna-XM_024092505.1;rna-XM_024092506.1;rna-XM_024092503.1;rna-XM_024092502.1;rna-XM_024092504.1;…	-1.1990471138719028	0.0033910579620801138	-1.2321478348109747	-0.8134092672875026	-1.2293756388930186	-0.5092529054508418	4.438289873402326	24.620416841811924	4.782003365729464e-15	9.369428663474073e-13	family	4.2887234162702683e-13	-0.8299736170586934	1.2355388927730548
LOC112044932	NW_019862820.1;NW_019862820.1;NW_019862820.1;NW_019862820.1;NW_019862820.1	390086;392471;394582;396123;410040	390856;392474;394652;396308;410133	-;-;-;-;-	1126	rna-XM_024080946.1	1.1095887695376514	4.773004226322022	0.20522559769827484	0.07169458332430773	-0.07740168964346786	0.19802011266527933	3.280370697823529	24.735236817134012	5.862564167683033e-15	1.1291894779923728e-12	family	5.169700787977253e-13	1.0466885999840112	4.8504059159654895
LOC112057867	NW_019862768.1;NW_019862768.1;NW_019862768.1;NW_019862768.1;NW_019862768.1;NW_019862768.1;NW_019862768.1;NW_019862768.1;NW_019862768.1	387008;387008;387229;388591;388591;389649;389649;390987;390987	387183;387666;387666;388705;388705;389759;389759;391092;391092	-;-;-;-;-;-;-;-;-	991	rna-XR_002887739.1;rna-XM_024098430.1;rna-XR_002887739.1;rna-XR_002887739.1;rna-XM_024098430.1;rna-XR_002887739.1;rna-XM_024098430.1;rna-XR_002887739.1;rna-XM_024098430.1	0.2973273107660329	-0.31409016312449356	-1.4149988248376688	-1.9886810053414414	-2.0887366725044765	-0.7851098311769373	7.866082291617749	24.40810854375594	6.781690781101563e-15	1.2750104675335212e-12	family	5.914121443883846e-13	-1.049048197703164	2.3860639832705095
LOC112046161	NW_019862849.1;NW_019862849.1;NW_019862849.1;NW_019862849.1;NW_019862849.1;NW_019862849.1;NW_019862849.1;NW_019862849.1;NW_019862849.1;NW_019862849.1;NW_019862849.1;NW_019862849.1	274711;274711;274711;274711;274711;277164;278614;278614;278864;278896;278896;278896	276965;276965;276965;276965;276965;278133;278744;278754;279118;279118;279118;279118	-;-;-;-;-;-;-;-;-;-;-;-	3621	rna-XM_024082684.1;rna-XM_024082686.1;rna-XM_024082681.1;rna-XM_024082682.1;rna-XM_024082685.1;rna-XM_024082685.1;rna-XM_024082681.1;rna-XM_024082682.1;rna-XM_024082686.1;rna-XM_024082684.1;rna-XM_024082681.1;rna-XM_024082682.1	1.2296974162358991	1.2961311650047982	1.6038475846389866	1.589158236177717	1.0201122727849083	1.5529497846844627	4.612646432919244	24.22292307692079	6.844037180530165e-15	1.2750104675335212e-12	family	5.946798634524414e-13	1.381982743254462	1.6038475846389866
LOC112052392	NW_019863145.1;NW_019863145.1;NW_019863145.1;NW_019863145.1;NW_019863145.1;NW_019863145.1;NW_019863145.1;NW_019863145.1;NW_019863145.1;NW_019863145.1;NW_019863145.1;NW_019863145.1;NW_019863145.1	90114;92986;93254;94153;94282;94741;95450;95731;96298;97066;97266;97471;98267	90355;93153;93464;94245;94414;94819;95643;95783;96423;97195;97404;97646;98643	-;-;-;-;-;-;-;-;-;-;-;-;-	2121	rna-XM_024091436.1	-0.7990416670291637	0.9313654001949796	0.9627994264536373	2.1042198459543915	-0.5446627554970586	-1.3728562025304636	0.7370663912287677	23.85247920011292	9.592933286162606e-15	1.7582918365153524e-12	family	8.0542369923103e-13	0.2136373412577204	3.477076048484855
LOC112051334	NW_019863076.1;NW_019863076.1;NW_019863076.1;NW_019863076.1;NW_019863076.1;NW_019863076.1;NW_019863076.1;NW_019863076.1;NW_019863076.1;NW_019863076.1;NW_019863076.1;NW_019863076.1;NW_019863076.1;NW_019863076.1;NW_019863076.1;NW_019863076.1;NW_019863076.1	228552;228785;229208;229744;230517;231199;235186;235403;235861;236118;237194;240675;243327;244941;245667;246496;247745	228702;228936;229381;229983;230644;231238;235315;235557;236034;236357;237319;240701;243480;245080;245840;246735;247956	-;-;-;-;-;-;-;-;-;-;-;-;-;-;-;-;-	2657	rna-XM_024089932.1	0.25632157496571756	-0.21613957266204525	-1.3221354562516887	0.2670737339679669	1.032397361310317	-0.06197730176276357	3.746403913235847	23.827836586029008	9.81204017197524e-15	1.7699051510210574e-12	family	8.216347379020857e-13	-0.007409943405416011	2.3545328175620055
LOC112057937	NW_019862769.1;NW_019862769.1;NW_019862769.1;NW_019862769.1;NW_019862769.1;NW_019862769.1;NW_019862769.1	634187;636188;638750;639844;641083;641456;641801	634809;636291;638928;640040;641377;641562;641898	-;-;-;-;-;-;-	1603	rna-XM_024098553.1	0.21560261891072446	0.17605589414935538	0.09174992332425243	2.014358216124724	-0.11901512301976247	1.2973259522325291	1.49532737937872	23.672781142049978	1.1314255004318662e-14	2.0089874042043325e-12	family	9.399466216614101e-13	0.6126795802869704	2.1333733391444865
LOC112053150	NW_019863212.1;NW_019863212.1;NW_019863212.1;NW_019863212.1;NW_019863212.1;NW_019863212.1;NW_019863212.1;NW_019863212.1;NW_019863212.1;NW_019863212.1;NW_019863212.1;NW_019863212.1;NW_019863212.1;NW_019863212.1;NW_019863212.1;NW_019863212.1	142779;145310;145927;146787;147179;148104;149172;150049;150567;154500;154540;154914;155801;156716;159821;160725	143172;145416;146059;146864;147298;148259;149294;150198;150899;154537;154653;155254;156075;156829;159983;161984	+;+;+;+;+;+;+;+;+;+;+;+;+;+;+;+	3899	rna-XM_024092459.1	-0.09603163347933516	-0.0038277153143290716	1.1854491783295003	0.35313809143646085	0.24679228844722753	0.2681240588364876	4.348443604866142	23.645064733617744	1.1606807487330259e-14	2.029227081323401e-12	family	9.617199621194986e-13	0.32560737804266865	1.2814808118088354
LOC112043787	NW_019862797.1;NW_019862797.1;NW_019862797.1;NW_019862797.1;NW_019862797.1;NW_019862797.1	687488;689141;690153;691109;691983;692466	688393;689254;690311;691248;692116;692607	-;-;-;-;-;-	1595	rna-XM_024079362.1	-0.39373705281860344	0.8066830803479121	-0.1842801884959664	0.5235577155760336	0.01737291952204373	-0.014173839268928729	5.523553599711586	23.56724042163255	1.2470645347899375e-14	2.1472183899019472e-12	family	1.0279002688977427e-12	0.12590377247708182	1.2004201331665156
LOC112055522	NW_019863545.1;NW_019863545.1;NW_019863545.1;NW_019863545.1;NW_019863545.1;NW_019863545.1;NW_019863545.1;NW_019863545.1;NW_019863545.1;NW_019863545.1;NW_019863545.1;NW_019863545.1;NW_019863545.1;NW_019863545.1;NW_019863545.1;NW_019863545.1;NW_019863545.1;NW_019863545.1;NW_019863545.1;NW_019863545.1;NW_019863545.1;NW_019863545.1;NW_019863545.1;NW_019863545.1;NW_019863545.1;NW_019863545.1;NW_019863…	39164;39344;39344;39344;40376;40376;40376;40376;42432;42623;42623;42623;42623;44081;44081;44081;44081;44081;44637;44637;44637;44637;44637;45089;45089;45089;45089;45089;46122;46122;46122;46122;46122;46548;46548;46548;46548;46548;46961;46961;46961;46961;46961;47653;47653;47653;47653;47653;48624;48624;48624;48624;48624	39185;39483;39479;39483;40550;40550;40550;40550;42536;42718;42718;42718;42718;44235;44235;44235;44235;44235;44761;44761;44761;44761;44761;45215;45215;45215;45215;45215;46261;46261;46261;46261;46261;46699;46699;46699;46699;46699;47066;47066;47066;47066;47066;47791;47791;47791;47791;47791;49136;49136;49136;49136;49136	+;+;+;+;+;+;+;+;+;+;+;+;+;+;+;+;+;+;+;+;+;+;+;+;+;+;+;+;+;+;+;+;+;+;+;+;+;+;+;+;+;+;+;+;+;+;+;+;+;+;+;+;+	1995	rna-XM_024095673.1;rna-XM_024095674.1;rna-XM_024095672.1;rna-XM_024095671.1;rna-XM_024095674.1;rna-XM_024095672.1;rna-XM_024095671.1;rna-XM_024095673.1;rna-XM_024095675.1;rna-XM_024095675.1;rna-XM_024095672.1;rna-XM_024095671.1;rna-XM_024095673.1;rna-XM_024095675.1;rna-XM_024095674.1;rna-XM_024095672.1;rna-XM_024095671.1;rna-XM_024095673.1;rna-XM_024095675.1;rna-XM_024095674.1;rna-XM_024095672.1;…	-0.7368384227017428	-0.633241463699448	-0.5032859689393838	-0.15712315753585254	-0.46576794382601566	-1.6312122064778116	4.917505478410073	23.444083945357807	1.3975369327721817e-14	2.370389508063145e-12	family	1.1370835935743557e-12	-0.6879115271967091	1.6312122064778116
LOC112046210	NW_019862850.1;NW_019862850.1;NW_019862850.1;NW_019862850.1;NW_019862850.1;NW_019862850.1;NW_019862850.1;NW_019862850.1;NW_019862850.1	685354;687286;687806;689536;690357;691584;692761;694305;705462	685639;687399;688046;689726;690612;691784;693168;694469;705556	-;-;-;-;-;-;-;-;-	1957	rna-XM_024082771.1	0.6954801812037236	-0.3976896328342843	0.33249661392072494	0.936972065907783	0.8881212725844437	0.14890420738026658	4.5282614760112825	23.40794614744615	1.4451497761535063e-14	2.415100302383595e-12	family	1.169793161112565e-12	0.4340474513604429	1.3346616987420674
LOC112057212	NW_019864529.1;NW_019864529.1	991;2111	1118;2675	+;+	693	rna-XM_024097700.1	2.323266449826829	2.656485040258683	3.508729574848294	2.179412640154262	2.613372181019249	4.983270061325477	1.2032965045072967	23.21701920608307	1.7259471196525173e-14	2.8425598648885804e-12	family	1.382904178180465e-12	3.0440893245721323	4.983270061325477
LOC112054851	NW_019863425.1;NW_019863425.1;NW_019863425.1;NW_019863425.1;NW_019863425.1;NW_019863425.1;NW_019863425.1;NW_019863425.1;NW_019863425.1	131943;134114;135370;135917;137012;137616;138450;139275;140948	132244;134321;135447;136055;137307;137804;138639;139421;141260	-;-;-;-;-;-;-;-;-	1862	rna-XM_024094768.1	1.2250139145896146	1.0950433753044433	0.4940830114903612	0.49711238720116435	0.95474321257298	1.0254723692847254	4.5840283418569685	23.010298758390753	2.0940595434074866e-14	3.399556093040383e-12	family	1.6526841431457736e-12	0.8819113784072148	1.2250139145896146
LOC112056683	NW_019863941.1;NW_019863941.1;NW_019863941.1;NW_019863941.1;NW_019863941.1;NW_019863941.1;NW_019863941.1;NW_019863941.1;NW_019863941.1;NW_019863941.1;NW_019863941.1;NW_019863941.1;NW_019863941.1;NW_019863941.1;NW_019863941.1;NW_019863941.1;NW_019863941.1;NW_019863941.1;NW_019863941.1;NW_019863941.1;NW_019863941.1;NW_019863941.1;NW_019863941.1;NW_019863941.1;NW_019863941.1;NW_019863941.1;NW_019863…	50801;50801;50801;50801;52391;52391;52391;52405;53505;53505;53505;53505;53832;54690;54690;54690;54690;54690;55817;55817;55817;55817;55817;56913;56913;56913;56913;56913;58025;58025;58025;58025;58025;58693;58693;58693;58693;58693;59699;59699;59699;59699;59699;60193;60193;60193;60193;60193;61742;61742;61742;61742;62447;62447;62447;62447;62447;63474;63474;63474;63474;63474;63744	51292;51292;51292;51292;52573;52573;52573;52573;53702;53702;53702;53702;53924;54824;54824;54824;54824;54824;55907;55907;55907;55907;55907;57013;57013;57013;57013;57013;58163;58163;58163;58163;58163;58767;58767;58767;58767;58767;59829;59829;59829;59829;59829;60897;60897;60897;60897;60897;61870;61870;61870;61870;62539;62539;62539;62539;62539;63848;63846;63846;63846;63597;63839	-;-;-;-;-;-;-;-;-;-;-;-;-;-;-;-;-;-;-;-;-;-;-;-;-;-;-;-;-;-;-;-;-;-;-;-;-;-;-;-;-;-;-;-;-;-;-;-;-;-;-;-;-;-;-;-;-;-;-;-;-;-;-	2940	rna-XM_024097146.1;rna-XM_024097145.1;rna-XM_024097142.1;rna-XM_024097143.1;rna-XM_024097146.1;rna-XM_024097142.1;rna-XM_024097143.1;rna-XM_024097145.1;rna-XM_024097146.1;rna-XM_024097145.1;rna-XM_024097142.1;rna-XM_024097143.1;rna-XM_024097147.1;rna-XM_024097147.1;rna-XM_024097146.1;rna-XM_024097145.1;rna-XM_024097142.1;rna-XM_024097143.1;rna-XM_024097147.1;rna-XM_024097146.1;rna-XM_024097145.1;…	-0.8692073758998713	-0.7969997760624793	-0.5483962245597861	-0.49208052142748693	0.7028416362471116	-0.2783247638103712	6.496402052955503	22.93333523811997	2.3333692781760874e-14	3.702363172073653e-12	family	1.8098804605096043e-12	-0.3803611709188139	1.5720490121469828
LOC112050388	NW_019863020.1;NW_019863020.1;NW_019863020.1	210477;211435;213003	210704;211567;214442	+;+;+	1801	rna-XM_024088643.1	1.1920199138474745	0.4909727329836859	-0.9535666107590876	2.637763988815777	2.6930877079317	1.5703436133156843	0.630339323813882	22.88949935286961	2.34574224207412e-14	3.702363172073653e-12	family	1.8150180598048502e-12	1.2717702243558724	3.646654318690788
LOC112051349	NW_019863077.1;NW_019863077.1;NW_019863077.1;NW_019863077.1;NW_019863077.1;NW_019863077.1;NW_019863077.1;NW_019863077.1;NW_019863077.1;NW_019863077.1;NW_019863077.1;NW_019863077.1;NW_019863077.1;NW_019863077.1;NW_019863077.1;NW_019863077.1;NW_019863077.1;NW_019863077.1;NW_019863077.1;NW_019863077.1;NW_019863077.1;NW_019863077.1;NW_019863077.1;NW_019863077.1;NW_019863077.1;NW_019863077.1;NW_019863…	96069;100044;101204;102126;102447;103801;104243;104660;106829;110320;110590;111296;111743;112256;112654;113382;114084;114508;114918;115629;121480;134703;135868;152443;165551;172066;172854;198381;201814	99615;100141;101260;102293;103589;104118;104483;105215;106960;110510;110830;111436;111926;112473;112920;113542;114196;114659;115059;115859;121574;135078;135973;152638;165730;172166;173657;198792;201817	-;-;-;-;-;-;-;-;-;-;-;-;-;-;-;-;-;-;-;-;-;-;-;-;-;-;-;-;-	10575	rna-XM_024089952.1	-1.097436225966465	1.603519811841703	0.5750347022987417	0.8679676932422057	-1.7997299611288653	-2.1731880207134866	1.303061352899945	22.64819776998876	2.946110462032007e-14	4.499888905812741e-12	family	2.2519554764137638e-12	-0.3373053334043611	3.7767078325551893
LOC112043752	NW_019862796.1;NW_019862796.1;NW_019862796.1;NW_019862796.1;NW_019862796.1;NW_019862796.1;NW_019862796.1;NW_019862796.1;NW_019862796.1;NW_019862796.1;NW_019862796.1;NW_019862796.1;NW_019862796.1;NW_019862796.1;NW_019862796.1;NW_019862796.1;NW_019862796.1;NW_019862796.1;NW_019862796.1;NW_019862796.1;NW_019862796.1;NW_019862796.1	1225474;1225474;1226748;1226748;1227791;1227791;1228524;1228524;1229466;1229466;1231684;1231684;1232831;1232831;1233836;1233836;1234361;1234361;1235166;1235166;1235491;1236012	1226326;1226326;1226871;1226871;1227874;1227874;1228673;1228673;1229700;1229700;1231871;1231871;1233027;1233027;1233973;1233973;1234480;1234480;1235330;1235330;1235703;1236543	-;-;-;-;-;-;-;-;-;-;-;-;-;-;-;-;-;-;-;-;-;-	2999	rna-XM_024079309.1;rna-XM_024079310.1;rna-XM_024079309.1;rna-XM_024079310.1;rna-XM_024079309.1;rna-XM_024079310.1;rna-XM_024079309.1;rna-XM_024079310.1;rna-XM_024079309.1;rna-XM_024079310.1;rna-XM_024079309.1;rna-XM_024079310.1;rna-XM_024079309.1;rna-XM_024079310.1;rna-XM_024079309.1;rna-XM_024079310.1;rna-XM_024079309.1;rna-XM_024079310.1;rna-XM_024079309.1;rna-XM_024079310.1;rna-XM_024079310.1;…	-2.1838333660976628	-1.0902622375888977	-0.5271784352990395	-1.7072176802926557	-0.3306354096575624	-0.9913579614565663	5.22167891487053	22.70139768964834	2.9535381130245755e-14	4.499888905812741e-12	family	2.252179823431711e-12	-1.138414181732064	2.1838333660976628
LOC112048471	NW_019862932.1;NW_019862932.1;NW_019862932.1	227631;228270;229373	227958;229277;229576	-;-;-	1540	rna-XM_024086003.1	-0.13730123498261884	-0.14380024396214153	0.20960426925494188	0.16911628544233231	0.6717808323764441	0.05399880851902269	5.156315057421345	22.63973627200404	2.9698316432238255e-14	4.499888905812741e-12	family	2.2591473528899504e-12	0.1372331194413301	0.8155810763385857
LOC112052541	NW_019863155.1;NW_019863155.1;NW_019863155.1;NW_019863155.1	94460;95049;96033;97963	94721;95121;96200;98240	-;-;-;-	781	rna-XM_024091665.1	-1.3708855084836775	-1.4522083055123205	-1.703983660929513	-0.09600495165391927	-2.0755088684795777	-1.7742890895307573	3.273267308462333	22.58130444995314	3.1391040628712216e-14	4.619673800106335e-12	family	2.370774549300995e-12	-1.4121467307649609	2.0755088684795777
LOC112047154	NW_019862883.1;NW_019862883.1;NW_019862883.1;NW_019862883.1;NW_019862883.1;NW_019862883.1;NW_019862883.1;NW_019862883.1;NW_019862883.1	853003;853070;853217;853683;853683;854196;854196;854468;854468	853277;853087;853277;853867;853867;854267;854267;855291;855293	+;+;+;+;+;+;+;+;+	1358	rna-XM_024084162.1;rna-XM_024084161.1;rna-XM_024084161.1;rna-XM_024084162.1;rna-XM_024084161.1;rna-XM_024084161.1;rna-XM_024084162.1;rna-XM_024084161.1;rna-XM_024084162.1	0.5200308813394047	-3.370751020332975	-3.9814757007542863	-0.15409633906258624	-4.055209743382907	-4.134505116840521	2.338690913913409	22.769152687204922	3.1522748327167955e-14	4.619673800106335e-12	family	2.3750397182347618e-12	-2.529334506505645	4.6545359981799255
LOC112048562	NW_019862935.1;NW_019862935.1;NW_019862935.1;NW_019862935.1;NW_019862935.1;NW_019862935.1;NW_019862935.1;NW_019862935.1;NW_019862935.1	394270;395089;396162;396546;398073;398989;400388;401643;401893	394506;395222;396460;396708;398222;399084;400577;401811;401974	-;-;-;-;-;-;-;-;-	1520	rna-XM_024086140.1	1.8156670910780779	1.5570192737904047	0.816758531475966	0.429118247604342	1.4636361031168794	1.4227617142106606	3.6317410800436574	22.570710583092342	3.1708426294288465e-14	4.619673800106335e-12	family	2.3777323355286314e-12	1.2508268268793885	1.8156670910780779
LOC112053593	NW_019863259.1;NW_019863259.1;NW_019863259.1;NW_019863259.1;NW_019863259.1;NW_019863259.1;NW_019863259.1;NW_019863259.1;NW_019863259.1;NW_019863259.1;NW_019863259.1;NW_019863259.1;NW_019863259.1;NW_019863259.1;NW_019863259.1;NW_019863259.1;NW_019863259.1;NW_019863259.1;NW_019863259.1;NW_019863259.1;NW_019863259.1	4882;5404;6060;6329;6795;7101;7336;7789;8684;8874;9730;11716;12223;12534;13808;15245;15818;16690;17517;18352;18974	5030;5606;6223;6466;6997;7236;7446;8010;8784;9042;9890;11918;12386;12671;14010;15380;15928;16911;17617;18520;19175	+;+;+;+;+;+;+;+;+;+;+;+;+;+;+;+;+;+;+;+;+	3406	rna-XM_024093055.1	0.9052050269771	-1.6988494004355317	-0.32509482799731837	-0.968870894439727	0.9804950806992163	-1.0474638092433566	2.451254881647564	22.533457281478643	3.285100776573032e-14	4.680131178297555e-12	family	2.4473082993589744e-12	-0.3590964707399362	2.679344481134748
LOC112054063	NW_019863312.1;NW_019863312.1;NW_019863312.1;NW_019863312.1;NW_019863312.1;NW_019863312.1;NW_019863312.1;NW_019863312.1;NW_019863312.1;NW_019863312.1;NW_019863312.1;NW_019863312.1;NW_019863312.1;NW_019863312.1;NW_019863312.1;NW_019863312.1;NW_019863312.1;NW_019863312.1;NW_019863312.1;NW_019863312.1;NW_019863312.1;NW_019863312.1	55255;55255;56197;56197;57672;57672;58494;58494;59377;59377;60136;60136;60966;60966;61554;61554;62397;62397;63061;63061;63315;63315	55421;55421;56280;56280;57800;57800;58726;58726;59492;59492;60267;60267;61176;61176;62067;62067;62519;62519;63262;63244;63438;63437	-;-;-;-;-;-;-;-;-;-;-;-;-;-;-;-;-;-;-;-;-;-	2035	rna-XM_024093717.1;rna-XM_024093718.1;rna-XM_024093717.1;rna-XM_024093718.1;rna-XM_024093717.1;rna-XM_024093718.1;rna-XM_024093717.1;rna-XM_024093718.1;rna-XM_024093717.1;rna-XM_024093718.1;rna-XM_024093717.1;rna-XM_024093718.1;rna-XM_024093717.1;rna-XM_024093718.1;rna-XM_024093717.1;rna-XM_024093718.1;rna-XM_024093717.1;rna-XM_024093718.1;rna-XM_024093717.1;rna-XM_024093718.1;rna-XM_024093717.1;…	0.3609022997611342	0.13794234326809265	-0.4805995163398645	-0.7151404536140615	-0.2034859004265933	-0.2608565001753221	5.7920665207267685	22.53038629809216	3.2947069189000734e-14	4.680131178297555e-12	family	2.4473082993589744e-12	-0.19353962125443575	1.0760427533751957
LOC112052527	NW_019863155.1;NW_019863155.1;NW_019863155.1	315839;317324;319350	317070;317445;319463	-;-;-	1468	rna-XM_024091640.1	-0.33678480803882294	-0.37632829813854707	0.6140413143452037	0.43904158129697346	-0.5822184132031876	0.14145143882883565	5.54489112050228	22.390373904394064	3.7648735090720055e-14	5.280687131771822e-12	family	2.774609818820945e-12	-0.01679953081825746	1.1962597275483913
LOC112044190	NW_019862804.1;NW_019862804.1;NW_019862804.1;NW_019862804.1;NW_019862804.1;NW_019862804.1	209161;210022;210513;211097;212320;212899	209718;210247;210768;211738;212501;213143	+;+;+;+;+;+	2109	rna-XM_024079944.1	-1.5820631785627595	-1.4626592906881306	-1.2960006532975792	-1.7639592198640972	0.9414331735943429	-1.8836929677377785	0.5908920168476841	22.377779494428488	3.810421900785721e-14	5.280687131771822e-12	family	2.797469976416382e-12	-1.174490356092667	2.825126141332121
LOC112055788	NW_019863614.1;NW_019863614.1;NW_019863614.1;NW_019863614.1	38247;38247;42655;50791	41811;41811;42823;51028	-;-;-;-	3972	rna-XM_024095993.1;rna-XM_024095992.1;rna-XM_024095992.1;rna-XM_024095993.1	2.1679024725147826	2.2038673792740684	1.460546211040298	1.4029534843417124	1.577724084683749	0.43987542033707827	4.766160659324443	22.331928681868572	4.1226021001561605e-14	5.625105913998655e-12	family	3.0196386473278385e-12	1.5421448420319481	2.2038673792740684
LOC112045734	NW_019862839.1;NW_019862839.1;NW_019862839.1;NW_019862839.1;NW_019862839.1;NW_019862839.1;NW_019862839.1;NW_019862839.1;NW_019862839.1;NW_019862839.1;NW_019862839.1;NW_019862839.1;NW_019862839.1;NW_019862839.1;NW_019862839.1;NW_019862839.1;NW_019862839.1;NW_019862839.1;NW_019862839.1;NW_019862839.1;NW_019862839.1;NW_019862839.1;NW_019862839.1	918835;918835;920259;920259;920956;920956;922052;922052;923052;923052;923786;923786;924839;926401;928111;929899;930746;931145;931347;932120;933160;935048;935176	919761;919761;920540;920540;921051;921051;922246;922246;923186;923186;923975;923975;925819;926513;928238;930145;931012;931264;931584;932286;933246;935104;935363	-;-;-;-;-;-;-;-;-;-;-;-;-;-;-;-;-;-;-;-;-;-;-	4418	rna-XM_024082037.1;rna-XM_024082036.1;rna-XM_024082037.1;rna-XM_024082036.1;rna-XM_024082036.1;rna-XM_024082037.1;rna-XM_024082036.1;rna-XM_024082037.1;rna-XM_024082036.1;rna-XM_024082037.1;rna-XM_024082036.1;rna-XM_024082037.1;rna-XM_024082037.1;rna-XM_024082036.1;rna-XM_024082036.1;rna-XM_024082036.1;rna-XM_024082036.1;rna-XM_024082036.1;rna-XM_024082036.1;rna-XM_024082036.1;rna-XM_024082036.1;…	0.6008341222095598	-0.10174940151065717	-0.4604972119516109	-0.5024384440193654	-0.4250346508378705	-0.06389342769961462	10.680476915833117	22.2865069384493	4.15794523738021e-14	5.625105913998655e-12	family	3.0384762314549964e-12	-0.15879650230159315	1.1032725662289251
LOC112043542	NW_019862792.1;NW_019862792.1;NW_019862792.1;NW_019862792.1;NW_019862792.1;NW_019862792.1;NW_019862792.1;NW_019862792.1;NW_019862792.1;NW_019862792.1;NW_019862792.1;NW_019862792.1;NW_019862792.1;NW_019862792.1;NW_019862792.1;NW_019862792.1;NW_019862792.1;NW_019862792.1;NW_019862792.1;NW_019862792.1;NW_019862792.1	146332;146541;147530;149292;150717;151889;152295;152656;153140;154051;156825;158039;178348;182588;185238;187389;188179;190348;191654;191832;194658	146388;146728;147610;149417;150846;152060;152467;152806;153274;154171;156898;158140;178579;182730;185422;187486;188414;190583;191760;194445;195710	+;+;+;+;+;+;+;+;+;+;+;+;+;+;+;+;+;+;+;+;+	6414	rna-XM_024079010.1	-1.5559900090705663	-0.11064402508542982	-1.500531353819838	-1.151250773360564	-3.9121657088764987	-3.4848439057745395	2.5938371529314654	22.327959078015187	4.300819678034457e-14	5.749942920139243e-12	family	3.128400378245847e-12	-1.9525709626645726	3.9121657088764987
LOC112046962	NW_019862879.1;NW_019862879.1;NW_019862879.1;NW_019862879.1;NW_019862879.1;NW_019862879.1;NW_019862879.1;NW_019862879.1;NW_019862879.1;NW_019862879.1;NW_019862879.1	37871;39428;40501;41311;41964;42452;43576;44201;45291;45946;46697	38330;39545;40789;41430;42084;42569;43756;44366;45420;46079;47674	-;-;-;-;-;-;-;-;-;-;-	2815	rna-XM_024083834.1	-0.7622861538280751	-0.25609867730555047	-0.07708508608457275	2.2486251729316615	1.4743407646769116	-0.26651390074322295	4.781521121574636	22.199248165605624	5.367668461044093e-14	7.092812138523845e-12	family	3.851180128334113e-12	0.39349701994119196	3.0109113267597367
LOC112044905	NW_019862819.1;NW_019862819.1;NW_019862819.1;NW_019862819.1	868673;869837;871954;898603	868844;869940;872062;898700	-;-;-;-	483	rna-XM_024080911.1	1.2281920254552212	-0.6396643576602411	-0.07057920826393142	-1.0661926748641375	0.621448975482762	-1.8631412533711487	2.7774391495612263	21.983715228082495	5.563484379029259e-14	7.267061664745804e-12	family	3.973611727637436e-12	-0.2983227488702459	3.0913332788263697
LOC112050520	NW_019863027.1;NW_019863027.1;NW_019863027.1;NW_019863027.1;NW_019863027.1;NW_019863027.1;NW_019863027.1;NW_019863027.1;NW_019863027.1;NW_019863027.1;NW_019863027.1	451684;452618;453883;455252;456169;457223;458050;459371;460152;461248;462105	452140;452764;454111;455822;456340;457390;458061;459563;460336;461382;462201	+;+;+;+;+;+;+;+;+;+;+	2366	rna-XM_024088803.1	-0.36616518874782733	0.20565293976712182	1.8142580719001256	0.3294154569444992	0.11865656972105837	0.1469197259669027	2.1306683657435883	21.93580768618712	5.827181383147719e-14	7.512670737039069e-12	family	4.15255731567924e-12	0.37478959592531336	2.1804232606479528
LOC112044157	NW_019862804.1;NW_019862804.1;NW_019862804.1;NW_019862804.1;NW_019862804.1;NW_019862804.1;NW_019862804.1;NW_019862804.1;NW_019862804.1;NW_019862804.1;NW_019862804.1;NW_019862804.1;NW_019862804.1;NW_019862804.1;NW_019862804.1;NW_019862804.1;NW_019862804.1;NW_019862804.1;NW_019862804.1;NW_019862804.1;NW_019862804.1;NW_019862804.1;NW_019862804.1;NW_019862804.1;NW_019862804.1;NW_019862804.1;NW_019862…	658378;658378;658378;658381;658382;658382;658382;658991;660419;660442;660442;660442;660485;660485;660485;660485;686144;686144;686144;686144;686144;686144;686144;686144;701122;701122;701122;701122;701122;701122;701122;701122;703936;703936;703936;703936;703936;703936;703936;703936;704334;704334;704334;704334;704334;704334;704334;704334	658526;658526;658526;658488;658494;658494;658488;659005;660679;660679;660679;660679;660679;660679;660679;660679;686233;686233;686233;686233;686233;686233;686233;686233;701272;701272;701272;701272;701272;701272;701272;701272;704057;704057;704057;704057;704057;704057;704057;704057;706172;706172;706172;706172;706172;706172;706172;706172	+;+;+;+;+;+;+;+;+;+;+;+;+;+;+;+;+;+;+;+;+;+;+;+;+;+;+;+;+;+;+;+;+;+;+;+;+;+;+;+;+;+;+;+;+;+;+;+	2627	rna-XM_024079903.1;rna-XM_024079901.1;rna-XM_024079902.1;rna-XM_024079905.1;rna-XM_024079907.1;rna-XM_024079904.1;rna-XM_024079906.1;rna-XM_024079909.1;rna-XM_024079903.1;rna-XM_024079906.1;rna-XM_024079907.1;rna-XM_024079902.1;rna-XM_024079909.1;rna-XM_024079904.1;rna-XM_024079905.1;rna-XM_024079901.1;rna-XM_024079909.1;rna-XM_024079906.1;rna-XM_024079907.1;rna-XM_024079904.1;rna-XM_024079905.1;…	1.0878759948833447	-0.36268266446077096	0.1977555686098928	0.3461210445112511	-0.5842431992241968	0.7535434126166989	6.651157778307424	21.967425277256027	5.883735441714864e-14	7.512670737039069e-12	family	4.18341540899767e-12	0.23972835948936996	1.6721191941075415
LOC112043459	NW_019862791.1;NW_019862791.1;NW_019862791.1;NW_019862791.1;NW_019862791.1;NW_019862791.1;NW_019862791.1;NW_019862791.1;NW_019862791.1;NW_019862791.1;NW_019862791.1;NW_019862791.1;NW_019862791.1;NW_019862791.1;NW_019862791.1;NW_019862791.1;NW_019862791.1;NW_019862791.1;NW_019862791.1;NW_019862791.1;NW_019862791.1;NW_019862791.1;NW_019862791.1;NW_019862791.1;NW_019862791.1;NW_019862791.1;NW_019862…	1069590;1069593;1069593;1070730;1070730;1070730;1072490;1072490;1072490;1072883;1072883;1072883;1073765;1073765;1073765;1074251;1074251;1074251;1076106;1076106;1076106;1076857;1076857;1076857;1077338;1078286;1083851	1070163;1070163;1070163;1070857;1070857;1070857;1072589;1072589;1072589;1072918;1072918;1072918;1073904;1073904;1073904;1074371;1074371;1074371;1076247;1076247;1076247;1077011;1077011;1077011;1077397;1078385;1083884	-;-;-;-;-;-;-;-;-;-;-;-;-;-;-;-;-;-;-;-;-;-;-;-;-;-;-	1590	rna-XM_024078867.1;rna-XM_024078869.1;rna-XM_024078868.1;rna-XM_024078869.1;rna-XM_024078868.1;rna-XM_024078867.1;rna-XM_024078869.1;rna-XM_024078868.1;rna-XM_024078867.1;rna-XM_024078869.1;rna-XM_024078867.1;rna-XM_024078868.1;rna-XM_024078869.1;rna-XM_024078867.1;rna-XM_024078868.1;rna-XM_024078868.1;rna-XM_024078869.1;rna-XM_024078867.1;rna-XM_024078868.1;rna-XM_024078869.1;rna-XM_024078867.1;…	-1.0650438871240906	0.15917644885040122	0.33252055813311815	2.2588598944042557	0.9893263958794163	1.5992812768697449	0.35175264450505284	21.797558737847847	6.662746343090636e-14	8.412827715875776e-12	family	4.663774707428565e-12	0.7123534478354743	3.3239037815283465
LOC112052117	NW_019863127.1;NW_019863127.1;NW_019863127.1;NW_019863127.1	15464;17088;17929;18531	15925;17320;18146;18616	-;-;-;-	999	rna-XM_024091055.1	0.9169062451174044	0.22736595205185647	-2.862574998224333	-0.32048095255968206	0.9227634637305381	-0.04948969865425801	4.120109816056879	21.826411199165516	7.238383507027791e-14	9.039229689435585e-12	family	5.031702022124156e-12	-0.19425166475641234	3.785338461954871
LOC112057412	NW_019865353.1;NW_019865353.1;NW_019865353.1;NW_019865353.1;NW_019865353.1	7;137;1092;1273;2399	14;341;1181;1359;2719	+;+;+;+;+	711	rna-XM_024097894.1	0.6149902232188479	-3.3204015184734743	-0.5482114417549512	0.4431403700426517	0.38241941415611014	-1.5691812621188495	1.7813437295448895	21.65868437522466	7.626906688288783e-14	9.420887783229753e-12	family	5.245616933389729e-12	-0.6662073691549442	3.9353917416923223
LOC112056040	NW_019863691.1;NW_019863691.1;NW_019863691.1	31174;31977;35681	31286;32347;36600	+;+;+	1404	rna-XM_024096384.1	-0.6658512073373071	-0.8869413047800228	-0.9563889729501879	-0.528467638174585	1.239620790200851	0.38594968999952445	3.495635013241937	21.6173967233541	8.013678575638659e-14	9.792198207909432e-12	family	5.4877184154953755e-12	-0.23534644050695455	2.196009763151039
LOC112048960	NW_019862953.1;NW_019862953.1	482920;483692	483049;485524	+;+	1963	rna-XM_024086672.1	-0.0871811194140711	0.1000104678809123	1.2714697484371849	0.0365543718003029	-0.058555265370575836	0.5273996619956899	3.232444672944141	21.585863944792624	8.188824497246772e-14	9.83474665535859e-12	family	5.595519492501804e-12	0.2982829775549072	1.3586508678512559
LOC112057455	NW_019865600.1;NW_019865600.1;NW_019865600.1	4830;5366;7424	4994;5455;7555	-;-;-	387	rna-XM_024097931.1	5.46638105168754	0.37975796487514235	4.96472520232626	6.1406661842751005	5.723924187741969	3.5711131586490703	0.9116552654307334	21.635492899304644	8.221585113156161e-14	9.83474665535859e-12	family	5.605771499724122e-12	4.37442795825918	6.1406661842751005
LOC112053261	NW_019863221.1;NW_019863221.1;NW_019863221.1;NW_019863221.1;NW_019863221.1;NW_019863221.1;NW_019863221.1;NW_019863221.1;NW_019863221.1;NW_019863221.1;NW_019863221.1;NW_019863221.1;NW_019863221.1;NW_019863221.1;NW_019863221.1;NW_019863221.1;NW_019863221.1;NW_019863221.1;NW_019863221.1;NW_019863221.1;NW_019863221.1;NW_019863221.1;NW_019863221.1;NW_019863221.1;NW_019863221.1;NW_019863221.1;NW_019863…	223463;223463;223463;226035;226035;226035;238038;238038;238038;238993;238993;240217;240217;240217;240751;240751;240751;241660;241660;241660;242499;242499;242499;243484;243484;243484;244310;244310;244310;253861;253861;254584;254584	223645;223645;223645;226110;226110;226110;238280;238280;238280;239238;239238;240480;240480;240480;240949;240949;240949;241714;241714;241714;242574;242574;242574;243753;243753;243761;244552;244552;244390;254130;254130;255378;255378	+;+;+;+;+;+;+;+;+;+;+;+;+;+;+;+;+;+;+;+;+;+;+;+;+;+;+;+;+;+;+;+;+	2928	rna-XM_024092634.1;rna-XM_024092633.1;rna-XM_024092635.1;rna-XM_024092634.1;rna-XM_024092633.1;rna-XM_024092635.1;rna-XM_024092634.1;rna-XM_024092633.1;rna-XM_024092635.1;rna-XM_024092633.1;rna-XM_024092635.1;rna-XM_024092634.1;rna-XM_024092633.1;rna-XM_024092635.1;rna-XM_024092634.1;rna-XM_024092633.1;rna-XM_024092635.1;rna-XM_024092634.1;rna-XM_024092633.1;rna-XM_024092635.1;rna-XM_024092634.1;…	-0.15174683620749832	0.7090881251653104	1.1354762257293505	0.32093385432715127	0.05137083335649632	2.393406381698032	3.549349776063526	21.591131468054325	8.369826678806916e-14	9.84594943968218e-12	family	5.694548672914989e-12	0.7430880973448071	2.5451532179055305
LOC112048272	NW_019862923.1;NW_019862923.1	583698;585224	584910;585479	-;-	1469	rna-XM_024085750.1	-0.07433531241064444	0.8639483293268534	0.6568261115987186	-0.6634925260657858	-1.6463371186945424	-0.41485680500671845	1.843795689394732	21.559304755518216	8.40423350624051e-14	9.84594943968218e-12	family	5.705661237817348e-12	-0.21304122020868652	2.5102854480213956
LOC112051985	NW_019863118.1;NW_019863118.1;NW_019863118.1;NW_019863118.1;NW_019863118.1;NW_019863118.1;NW_019863118.1;NW_019863118.1;NW_019863118.1	79459;80476;81267;82363;83152;83874;84782;85494;86278	79502;80667;81406;82450;83316;84020;84983;85728;86985	+;+;+;+;+;+;+;+;+	1921	rna-XM_024090859.1	2.300092696122001	-1.2048304546690658	1.713008788421027	-0.23331722928346588	0.09110297429155664	2.1140186581724025	2.8353025037519783	21.548169961588446	9.237911700362305e-14	1.0662986663054211e-11	family	6.19175444731927e-12	0.7966792388424093	3.504923150791067
LOC112053872	NW_019863290.1;NW_019863290.1;NW_019863290.1;NW_019863290.1;NW_019863290.1;NW_019863290.1;NW_019863290.1;NW_019863290.1;NW_019863290.1;NW_019863290.1;NW_019863290.1;NW_019863290.1;NW_019863290.1;NW_019863290.1;NW_019863290.1;NW_019863290.1;NW_019863290.1;NW_019863290.1;NW_019863290.1;NW_019863290.1;NW_019863290.1;NW_019863290.1;NW_019863290.1;NW_019863290.1;NW_019863290.1;NW_019863290.1	74180;93014;98277;110079;110791;111779;112745;114412;118585;122153;124466;128666;129390;134838;135393;137254;138602;139848;140402;142089;142984;144054;144509;144964;145967;147138	74376;93149;98392;110186;110913;111980;112822;114656;118730;122270;124556;128842;129631;134942;135464;137425;138824;139982;140514;142240;143082;144198;144607;145249;146075;148206	+;+;+;+;+;+;+;+;+;+;+;+;+;+;+;+;+;+;+;+;+;+;+;+;+;+	4758	rna-XM_024093465.1	1.8543311908239783	1.3031905038959535	0.2254673898657984	0.5180320083104927	1.4690680728927585	1.0924423809605597	2.5758150976298637	21.45708092044546	9.2892967233576815e-14	1.0662986663054211e-11	family	6.213004412281327e-12	1.0770885911249235	1.8543311908239783
LOC112049507	NW_019862976.1;NW_019862976.1;NW_019862976.1;NW_019862976.1;NW_019862976.1;NW_019862976.1	219607;222406;223180;224779;225993;227492	219958;222531;223315;224984;226132;229740	+;+;+;+;+;+	3209	rna-XM_024087434.1	-0.8935074349773454	-2.357981106058035	-0.3778900518392655	-0.7169352285555953	-0.2356876384152396	-0.22305078162598713	3.8423043204486405	21.432804977268507	9.513247164974562e-14	1.0810854078277093e-11	family	6.3093214233420575e-12	-0.8008420402452446	2.357981106058035
LOC112047635	NW_019862899.1;NW_019862899.1;NW_019862899.1;NW_019862899.1;NW_019862899.1;NW_019862899.1;NW_019862899.1;NW_019862899.1;NW_019862899.1;NW_019862899.1;NW_019862899.1;NW_019862899.1	617155;617155;617155;617155;619105;619105;619105;619105;628286;628286;628459;632580	618740;618740;618740;618740;619240;619240;619518;619240;629176;628379;629176;632990	-;-;-;-;-;-;-;-;-;-;-;-	3302	rna-XM_024084810.1;rna-XM_024084807.1;rna-XM_024084808.1;rna-XM_024084809.1;rna-XM_024084810.1;rna-XM_024084808.1;rna-XM_024084807.1;rna-XM_024084809.1;rna-XM_024084808.1;rna-XM_024084809.1;rna-XM_024084809.1;rna-XM_024084810.1	1.8185220356635543	0.5989645199695988	-1.0384795781820648	-0.46868993892616057	0.46346987975365045	0.5382346616154932	4.329538894047641	21.486662108496237	9.80883373013354e-14	1.1036394703884907e-11	family	6.478139582146145e-12	0.31867026331567855	2.857001613845619
LOC112045000	NW_019862821.1;NW_019862821.1;NW_019862821.1;NW_019862821.1	246430;250145;251970;263787	248100;250262;252055;263913	-;-;-;-	2002	rna-XM_024081026.1	0.7116925247081167	-0.18075284054794644	-0.588549237595451	-0.697328302340229	-0.2599962081780279	0.27861019476472726	7.396771114938881	21.347060198056873	1.0349777137508981e-13	1.1530869352024711e-11	family	6.778674573734875e-12	-0.12272064486480172	1.4090208270483457
LOC112048212	NW_019862921.1;NW_019862921.1;NW_019862921.1;NW_019862921.1;NW_019862921.1	174207;176129;176554;177655;178264	174430;176347;176664;177759;180978	+;+;+;+;+	3374	rna-XM_024085666.1	0.17531581819511727	-0.1809725804647094	0.019087375231592436	1.3321252986730439	-1.825695733213591	-0.43618784555024925	2.395618249679581	21.329554222399956	1.0529682061514349e-13	1.1617408441461075e-11	family	6.868006880164183e-12	-0.15272127785479936	3.157821031886635
LOC112054132	NW_019863321.1;NW_019863321.1;NW_019863321.1;NW_019863321.1;NW_019863321.1;NW_019863321.1;NW_019863321.1;NW_019863321.1;NW_019863321.1;NW_019863321.1;NW_019863321.1;NW_019863321.1;NW_019863321.1;NW_019863321.1;NW_019863321.1;NW_019863321.1;NW_019863321.1;NW_019863321.1;NW_019863321.1;NW_019863321.1;NW_019863321.1;NW_019863321.1;NW_019863321.1;NW_019863321.1;NW_019863321.1	37183;39472;42586;43652;44715;44792;45499;46016;46451;47054;47614;49074;49630;49950;50216;50368;50927;51112;51357;51648;51985;52234;52774;53068;53642	37477;39875;42631;43930;44789;44817;45670;46187;46581;47278;47739;49277;49800;50136;50298;50526;51031;51273;51560;51889;52144;52428;52980;53214;54513	+;+;+;+;+;+;+;+;+;+;+;+;+;+;+;+;+;+;+;+;+;+;+;+;+	5049	rna-XM_024093793.1	1.119408236804782	0.6338777343673703	-1.611147840311735	0.3354656168776292	-1.6665028208612411	0.4333052610404175	6.246605206288501	21.5464829352016	1.0844547831330332e-13	1.1842623831730083e-11	family	7.058794443036438e-12	-0.12593230201379618	2.785911057666023
LOC112057760	NW_019862766.1;NW_019862766.1;NW_019862766.1;NW_019862766.1;NW_019862766.1;NW_019862766.1;NW_019862766.1;NW_019862766.1	311180;311180;314052;314052;314747;314932;316443;316713	313237;313237;314210;314210;314825;315011;316595;317073	-;-;-;-;-;-;-;-	2890	rna-XM_024098303.1;rna-XM_024098302.1;rna-XM_024098303.1;rna-XM_024098302.1;rna-XM_024098303.1;rna-XM_024098302.1;rna-XM_024098302.1;rna-XM_024098302.1	0.7016044377117286	0.248012751461105	0.09678059185351849	3.542254713346034e-4	-0.02874191548386625	0.39193282359736964	7.365434067427594	21.290546555772806	1.0942234269021988e-13	1.1842623831730083e-11	family	7.107724148945578e-12	0.23499048576853168	0.7303463531955949
LOC112055045	NW_019863452.1;NW_019863452.1;NW_019863452.1;NW_019863452.1;NW_019863452.1;NW_019863452.1;NW_019863452.1;NW_019863452.1	21786;22968;24604;25510;26226;27121;27620;28256	22162;23129;24728;25725;26392;27334;27741;28483	-;-;-;-;-;-;-;-	1611	rna-XM_024095028.1	0.1028549774632534	0.77641018754403	0.8976683100392306	0.7364036639274735	0.6430086395308906	0.9401392234017933	3.893497904397062	21.238841617397135	1.1514881611615794e-13	1.2344822135320933e-11	family	7.464338759694025e-12	0.6827475003177785	0.9401392234017933
LOC112047791	NW_019862904.1;NW_019862904.1;NW_019862904.1;NW_019862904.1;NW_019862904.1;NW_019862904.1;NW_019862904.1;NW_019862904.1;NW_019862904.1;NW_019862904.1;NW_019862904.1;NW_019862904.1;NW_019862904.1;NW_019862904.1;NW_019862904.1;NW_019862904.1;NW_019862904.1;NW_019862904.1;NW_019862904.1;NW_019862904.1;NW_019862904.1;NW_019862904.1;NW_019862904.1;NW_019862904.1;NW_019862904.1;NW_019862904.1;NW_019862…	410448;410448;426917;426917;458800;458800;461777;461777;466288;483838;483838;484849;484849;485813;485813;486782;486782;488055;488055;489951;489951;491579;491579;491942;491942;493154;493154	410553;410553;427010;427010;458825;458825;461813;461813;466350;484052;484052;484968;484968;485938;485938;486931;486931;488250;488250;490084;490084;491708;491708;492032;492032;494033;494033	+;+;+;+;+;+;+;+;+;+;+;+;+;+;+;+;+;+;+;+;+;+;+;+;+;+;+	2368	rna-XM_024085031.1;rna-XM_024085030.1;rna-XM_024085031.1;rna-XM_024085030.1;rna-XM_024085031.1;rna-XM_024085030.1;rna-XM_024085031.1;rna-XM_024085030.1;rna-XM_024085030.1;rna-XM_024085031.1;rna-XM_024085030.1;rna-XM_024085031.1;rna-XM_024085030.1;rna-XM_024085031.1;rna-XM_024085030.1;rna-XM_024085031.1;rna-XM_024085030.1;rna-XM_024085031.1;rna-XM_024085030.1;rna-XM_024085031.1;rna-XM_024085030.1;…	-0.20736422151548445	2.8459062851240415	1.3281843318350852	1.8114757881910188	-0.28913625691402484	0.6155356204318869	0.5749682024981092	21.070620368603524	1.3601016836699732e-13	1.4445042554416426e-11	family	8.762663275872936e-12	1.0174335911920873	3.1350425420380663
LOC112055050	NW_019863452.1;NW_019863452.1;NW_019863452.1;NW_019863452.1;NW_019863452.1;NW_019863452.1;NW_019863452.1;NW_019863452.1;NW_019863452.1;NW_019863452.1;NW_019863452.1;NW_019863452.1	123132;123132;124338;124338;125118;125118;125633;125633;126785;126785;130843;131045	123981;123981;124537;124537;125380;125380;125813;125813;127012;127012;131012;131222	-;-;-;-;-;-;-;-;-;-;-;-	2070	rna-XM_024095037.1;rna-XM_024095036.1;rna-XM_024095036.1;rna-XM_024095037.1;rna-XM_024095036.1;rna-XM_024095037.1;rna-XM_024095036.1;rna-XM_024095037.1;rna-XM_024095037.1;rna-XM_024095036.1;rna-XM_024095036.1;rna-XM_024095037.1	-0.2873489685474398	-1.153245739319893	-1.1896699146970937	-0.5063684808543136	-0.7213114293972182	-0.934516659012812	5.653586276643547	21.049598480171476	1.3887797438694345e-13	1.461304908271505e-11	family	8.929203204524273e-12	-0.7987435319714618	1.1896699146970937
LOC112051739	NW_019863100.1;NW_019863100.1;NW_019863100.1;NW_019863100.1;NW_019863100.1;NW_019863100.1;NW_019863100.1;NW_019863100.1;NW_019863100.1;NW_019863100.1;NW_019863100.1;NW_019863100.1;NW_019863100.1;NW_019863100.1;NW_019863100.1;NW_019863100.1;NW_019863100.1;NW_019863100.1;NW_019863100.1;NW_019863100.1;NW_019863100.1;NW_019863100.1;NW_019863100.1;NW_019863100.1;NW_019863100.1;NW_019863100.1;NW_019863…	161221;161221;161221;161221;163549;163549;163549;163549;164307;164307;164307;164307;165605;165605;165605;165605;166662;166662;166662;166662;168070;168070;168070;168070;169625;169625;169625;169625;170947;170947;170947;170947;172840;172840;172840;172840;175005;175005;175005;175005;181758;181758;181758;181758;184467;184467;184467;184467;188872;197535;206752;206756;206756	162497;162497;162497;162497;163687;163687;163687;163687;164483;164483;164483;164483;165689;165689;165689;165689;166805;166805;166805;166805;168242;168242;168242;168242;169771;169771;169771;169771;171134;171134;171134;171134;172982;172982;172982;172982;175174;175174;175174;175174;181940;181940;181940;181940;184733;184733;184733;184733;188986;197605;207021;207021;207021	-;-;-;-;-;-;-;-;-;-;-;-;-;-;-;-;-;-;-;-;-;-;-;-;-;-;-;-;-;-;-;-;-;-;-;-;-;-;-;-;-;-;-;-;-;-;-;-;-;-;-;-;-	3549	rna-XM_024090520.1;rna-XM_024090519.1;rna-XM_024090518.1;rna-XM_024090521.1;rna-XM_024090520.1;rna-XM_024090519.1;rna-XM_024090518.1;rna-XM_024090521.1;rna-XM_024090520.1;rna-XM_024090519.1;rna-XM_024090518.1;rna-XM_024090521.1;rna-XM_024090520.1;rna-XM_024090519.1;rna-XM_024090518.1;rna-XM_024090521.1;rna-XM_024090520.1;rna-XM_024090519.1;rna-XM_024090518.1;rna-XM_024090521.1;rna-XM_024090520.1;…	-0.6876806692376083	0.030667612374226483	-2.6006535164614397	0.5612483466490559	-2.8667937404664245	-2.1669434271977113	3.588756810876694	21.168408927082677	1.4082089169861034e-13	1.463198339067291e-11	family	9.035720996002907e-12	-1.2883592323899835	3.4280420871154806
LOC112054128	NW_019863321.1;NW_019863321.1;NW_019863321.1;NW_019863321.1;NW_019863321.1;NW_019863321.1;NW_019863321.1;NW_019863321.1	62895;63845;64039;67843;69045;70300;71449;71716	63269;63950;64193;67961;69233;70402;71634;71961	-;-;-;-;-;-;-;-	1479	rna-XM_024093790.1	-0.027980121524336543	0.1996511356679321	0.7915838875302205	0.06756956304117925	0.7441237676936132	0.4902845652421885	5.067702139617017	21.02981976492247	1.4163306696357092e-13	1.463198339067291e-11	family	9.069400184529351e-12	0.37753879960846615	0.8195640090545571
LOC112046646	NW_019862865.1;NW_019862865.1;NW_019862865.1;NW_019862865.1;NW_019862865.1;NW_019862865.1;NW_019862865.1;NW_019862865.1;NW_019862865.1;NW_019862865.1;NW_019862865.1;NW_019862865.1;NW_019862865.1;NW_019862865.1	6725;39769;55016;130620;189003;190998;199445;208505;210779;318859;319923;321127;322975;323695	6794;39841;55193;130846;189159;191057;199533;208627;210850;319042;320113;321334;323219;323979	+;+;+;+;+;+;+;+;+;+;+;+;+;+	2162	rna-XM_024083354.1	0.06328410049555824	4.272205204386493	0.45967725961174855	0.590436959088324	0.6613166839484289	3.5495820049223443	3.7789499039150076	21.311406125772173	1.4294954377111994e-13	1.4634942481216278e-11	family	9.116715449112092e-12	1.5994170354088162	4.272205204386493
LOC112049038	NW_019862955.1;NW_019862955.1;NW_019862955.1;NW_019862955.1;NW_019862955.1;NW_019862955.1	525577;526079;527716;528772;534805;535219	525600;526298;527798;529195;534851;535632	+;+;+;+;+;+	1212	rna-XM_024086773.1	3.244162938343022	0.5432318365323845	3.142831400072472	0.6921123604035039	0.04380282885874578	0.38986274418357975	3.7967702320134276	21.211914063706494	1.4683399215624207e-13	1.4898406132710133e-11	family	9.32676518788814e-12	1.3426673513989513	3.244162938343022
LOC112056262	NW_019862763.1;NW_019862763.1;NW_019862763.1;NW_019862763.1;NW_019862763.1;NW_019862763.1;NW_019862763.1;NW_019862763.1;NW_019862763.1;NW_019862763.1;NW_019862763.1;NW_019862763.1;NW_019862763.1;NW_019862763.1;NW_019862763.1;NW_019862763.1;NW_019862763.1;NW_019862763.1;NW_019862763.1;NW_019862763.1;NW_019862763.1;NW_019862763.1;NW_019862763.1;NW_019862763.1;NW_019862763.1;NW_019862763.1;NW_019862…	1287093;1287093;1287093;1287093;1287961;1293062;1293062;1293062;1293062;1293478;1293478;1293478;1293478;1294276;1294276;1294276;1294276;1295731;1295731;1295731;1295731;1296416;1296416;1296416;1296416;1297879;1297879;1297879;1297879;1298765;1298765;1298765;1298765;1299985;1299985;1299985;1299985;1300557;1300557;1300557;1300557;1301606;1301606;1301606;1301606;1302173;1302173;1302173;1302173;1303339…	1287881;1288616;1288616;1288616;1288616;1293261;1293261;1293261;1293261;1293687;1293687;1293687;1293687;1294407;1294407;1294407;1294407;1295860;1295860;1295860;1295860;1296615;1296615;1296615;1296615;1298009;1298009;1298009;1298009;1298866;1298866;1298866;1298866;1300096;1300096;1300096;1300096;1300685;1300685;1300685;1300685;1301861;1301861;1301861;1301861;1302315;1302315;1302315;1302315;1303452…	+;+;+;+;+;+;+;+;+;+;+;+;+;+;+;+;+;+;+;+;+;+;+;+;+;+;+;+;+;+;+;+;+;+;+;+;+;+;+;+;+;+;+;+;+;+;+;+;+;+;+;+;+;+;+;+;+;+;+;+;+;+;+;+;+;+;+;+;+;+;+;+;+;+;+;+;+;+;+;+;+;+;+;+;+;+;+;+;+	6788	rna-XM_024096684.1;rna-XM_024096676.1;rna-XM_024096669.1;rna-XM_024096660.1;rna-XM_024096684.1;rna-XM_024096684.1;rna-XM_024096676.1;rna-XM_024096669.1;rna-XM_024096660.1;rna-XM_024096684.1;rna-XM_024096676.1;rna-XM_024096669.1;rna-XM_024096660.1;rna-XM_024096684.1;rna-XM_024096676.1;rna-XM_024096669.1;rna-XM_024096660.1;rna-XM_024096684.1;rna-XM_024096676.1;rna-XM_024096669.1;rna-XM_024096660.1;…	0.44595590115619865	0.3630448466532311	1.4273607748158312	1.438896586107888	0.7276942819828706	0.6521595308094014	3.827722111775	20.984262366087357	1.4819529549685026e-13	1.4903463168373506e-11	family	9.375505578236604e-12	0.8425186535875702	1.438896586107888
LOC112058165	NW_019862772.1;NW_019862772.1;NW_019862772.1;NW_019862772.1	1527197;1528277;1530451;1531436	1527465;1528373;1530705;1533189	+;+;+;+	2375	rna-XM_024098874.1	3.5404090107816093	3.5151172935355413	3.403502827061744	0.8896371676017887	2.875093055817528	4.063526317733002	2.013373803936072	20.961090834168616	1.5165236344743534e-13	1.5117346124707502e-11	family	9.575026923344172e-12	3.047880945421869	4.063526317733002
LOC112055671	NW_019863580.1;NW_019863580.1;NW_019863580.1;NW_019863580.1;NW_019863580.1;NW_019863580.1	83189;83782;83917;85078;85574;85574	83573;83910;85240;85240;88885;88885	+;+;+;+;+;+	5150	rna-XM_024095865.1;rna-XM_024095865.1;rna-XM_024095864.1;rna-XM_024095865.1;rna-XM_024095865.1;rna-XM_024095864.1	5.13141792852713	5.406012796561071	0.792401022919268	5.992141551772853	2.9297841055170926	5.378286331698667	2.7453426439251722	21.070096873008296	1.6356485124302826e-13	1.6163051908919766e-11	family	1.0241839181353685e-11	4.271673956166014	5.992141551772853
LOC112054082	NW_019863315.1;NW_019863315.1;NW_019863315.1;NW_019863315.1;NW_019863315.1;NW_019863315.1;NW_019863315.1;NW_019863315.1;NW_019863315.1;NW_019863315.1;NW_019863315.1;NW_019863315.1;NW_019863315.1;NW_019863315.1;NW_019863315.1;NW_019863315.1;NW_019863315.1;NW_019863315.1	61478;63668;64193;64732;65060;65267;65870;66709;67447;68254;69224;69774;71036;71602;72403;73371;74069;75266	61583;63784;64373;64881;65187;65365;66014;66860;67603;68374;69326;69966;71217;71739;72659;73483;74250;75668	+;+;+;+;+;+;+;+;+;+;+;+;+;+;+;+;+;+	2927	rna-XM_024093739.1	-0.017370954933126917	-2.170126303366649	-0.032925015318676996	0.3585704914551828	-0.0317319892018245	0.4095172409410794	4.77006362618613	20.817343064678763	1.8635847994688065e-13	1.8100664667661125e-11	family	1.1601502339353194e-11	-0.24734442173733584	2.579643544307728
LOC112053470	NW_019863243.1;NW_019863243.1;NW_019863243.1	217460;219177;219529	218648;219409;219768	-;-;-	1662	rna-XR_002887388.1	-0.9480918014063953	0.5052578314359248	1.2648458315643123	0.619946149924892	2.362054698203773	0.45318710316858263	2.0899553198935954	20.71555428165009	1.9382011279888136e-13	1.866586238852956e-11	family	1.1997464982250757e-11	0.709533302148515	3.3101464996101684
LOC112053306	NW_019863226.1;NW_019863226.1;NW_019863226.1;NW_019863226.1;NW_019863226.1;NW_019863226.1	175449;176521;177636;178560;183708;184758	175828;176575;177772;178705;183917;184880	-;-;-;-;-;-	1051	rna-XM_024092693.1	-0.21117453996632232	-0.7913121226373947	-0.20477397737430403	-0.7529749255312459	0.09751617514609136	0.059866999250834364	5.078032584862667	20.693987284409083	1.9805936341105857e-13	1.8913837023556886e-11	family	1.223588266834385e-11	-0.3004753985187235	0.888828297783486
LOC112052619	NW_019863164.1;NW_019863164.1;NW_019863164.1	263766;265110;265998	264722;265350;266104	+;+;+	1305	rna-XM_024091769.1	4.381053813690797	2.878893627238262	2.035410544360212	1.9255636536647691	3.8262987604900314	1.7044230345190912	1.7056064169081886	20.54479424819989	2.301256895073198e-13	2.1792902796343185e-11	family	1.4008331724140223e-11	2.791940572327194	4.381053813690797
LOC112053233	NW_019863219.1;NW_019863219.1;NW_019863219.1;NW_019863219.1;NW_019863219.1;NW_019863219.1;NW_019863219.1;NW_019863219.1;NW_019863219.1;NW_019863219.1;NW_019863219.1;NW_019863219.1;NW_019863219.1;NW_019863219.1;NW_019863219.1;NW_019863219.1;NW_019863219.1;NW_019863219.1;NW_019863219.1;NW_019863219.1;NW_019863219.1;NW_019863219.1;NW_019863219.1;NW_019863219.1;NW_019863219.1	57321;61158;61158;61158;61158;61643;62669;62669;62669;62669;62669;64066;64066;64066;64066;64273;65118;65118;65118;65121;65326;65326;65326;65326;65326	57353;61916;61916;61916;61916;61916;62904;62904;62904;62904;62904;64312;64312;64312;64312;64312;65251;65251;65251;65251;65515;65515;65515;65515;65515	-;-;-;-;-;-;-;-;-;-;-;-;-;-;-;-;-;-;-;-;-;-;-;-;-	1599	rna-XM_024092599.1;rna-XM_024092604.1;rna-XM_024092603.1;rna-XM_024092597.1;rna-XM_024092598.1;rna-XM_024092599.1;rna-XM_024092604.1;rna-XM_024092598.1;rna-XM_024092603.1;rna-XM_024092597.1;rna-XM_024092599.1;rna-XM_024092604.1;rna-XM_024092598.1;rna-XM_024092597.1;rna-XM_024092599.1;rna-XM_024092603.1;rna-XM_024092603.1;rna-XM_024092597.1;rna-XM_024092599.1;rna-XM_024092598.1;rna-XM_024092604.1;…	0.7089434047209044	0.11281096375813322	0.9789199027143675	0.3463713842489775	0.5172532415315293	0.0849984897435587	2.68275460873699	20.52607020061817	2.3451186481411727e-13	2.2024734146674617e-11	family	1.4237125115993977e-11	0.45821623111957843	0.9789199027143675
LOC112049336	NW_019862968.1;NW_019862968.1;NW_019862968.1;NW_019862968.1;NW_019862968.1;NW_019862968.1;NW_019862968.1	453340;461150;461630;462086;462611;463110;463808	453484;461278;461752;462264;462715;463278;464546	+;+;+;+;+;+;+	1589	rna-XM_024087190.1	0.43972550622278334	0.12086822178442977	-0.619252056879609	-0.08243169183836732	-0.8052261332939658	0.03818279838146007	4.252701336836562	20.504586325027013	2.396507889396461e-13	2.232288168450933e-11	family	1.4493363517309746e-11	-0.15135555927054484	1.244951639516749
LOC112043387	NW_019862789.1;NW_019862789.1;NW_019862789.1;NW_019862789.1	1077416;1140054;1141874;1142739	1077532;1141051;1142127;1144929	+;+;+;+	3560	rna-XM_024078787.1	-0.08716419531636092	-3.1751506879718248	-0.9391380869546186	0.42701676930928945	0.31573616115693115	-2.638891225500603	2.9788850245483682	20.511482971674635	2.601515487930136e-13	2.3841630649062954e-11	family	1.564328427399361e-11	-1.0162652108795311	3.602167457281114
LOC112055833	NW_019863630.1;NW_019863630.1	33717;34918	34645;35154	-;-	1166	rna-XM_024096096.1	-0.9316203380279329	0.3397189737198046	-0.934956601688122	-0.7176417999346394	-0.7207666470851662	-5.416961292939497	1.7613612696533962	20.363644592298144	2.763698445484429e-13	2.5106551655936345e-11	family	1.6555445204079306e-11	-1.397037950992592	5.756680266659302
LOC112058326	NW_019862774.1;NW_019862774.1;NW_019862774.1;NW_019862774.1;NW_019862774.1;NW_019862774.1;NW_019862774.1;NW_019862774.1;NW_019862774.1;NW_019862774.1;NW_019862774.1;NW_019862774.1;NW_019862774.1;NW_019862774.1;NW_019862774.1;NW_019862774.1;NW_019862774.1;NW_019862774.1;NW_019862774.1;NW_019862774.1;NW_019862774.1;NW_019862774.1;NW_019862774.1;NW_019862774.1;NW_019862774.1;NW_019862774.1;NW_019862…	1334274;1334274;1334274;1334274;1338482;1338482;1339910;1339910;1341477;1341477;1341477;1341477;1341477;1341477;1343203;1343203;1343203;1343843;1343843;1343843;1346837;1346837;1346837;1346837;1346837;1346837;1356810;1356810;1356810;1356810;1356810;1356810;1357958;1357958;1357958;1357958;1357964;1357964;1359749;1359749;1359749;1359749;1359749;1359749;1360528;1360528;1360528;1360528;1360528;1360528…	1338569;1338569;1338569;1338569;1338569;1338569;1340066;1340066;1341546;1341546;1341546;1341546;1341546;1341546;1343356;1343356;1343356;1344008;1344008;1344008;1347038;1347038;1347038;1347038;1347038;1347038;1356920;1356920;1356920;1356920;1356920;1356920;1358059;1358059;1358059;1358059;1358059;1358059;1359845;1359845;1359845;1359845;1359845;1359845;1360651;1360651;1360651;1360651;1360651;1360651…	-;-;-;-;-;-;-;-;-;-;-;-;-;-;-;-;-;-;-;-;-;-;-;-;-;-;-;-;-;-;-;-;-;-;-;-;-;-;-;-;-;-;-;-;-;-;-;-;-;-;-;-;-;-;-;-;-;-;-;-;-;-;-;-;-;-;-;-;-;-;-;-;-;-	6401	rna-XM_024099072.1;rna-XM_024099075.1;rna-XM_024099069.1;rna-XM_024099070.1;rna-XM_024099074.1;rna-XM_024099073.1;rna-XM_024099074.1;rna-XM_024099073.1;rna-XM_024099074.1;rna-XM_024099073.1;rna-XM_024099072.1;rna-XM_024099075.1;rna-XM_024099069.1;rna-XM_024099070.1;rna-XM_024099074.1;rna-XM_024099072.1;rna-XM_024099075.1;rna-XM_024099073.1;rna-XM_024099069.1;rna-XM_024099070.1;rna-XM_024099074.1;…	-0.1605098224547366	-0.31905806032503303	-0.40278534407108596	-0.07415522799882314	-0.12171769671491207	-0.991576698875701	5.897202744195789	20.35652215278525	2.7837253683984333e-13	2.5106551655936345e-11	family	1.6643830711168588e-11	-0.3449671417400486	0.991576698875701
LOC112053352	NW_019863233.1;NW_019863233.1;NW_019863233.1;NW_019863233.1;NW_019863233.1;NW_019863233.1;NW_019863233.1;NW_019863233.1;NW_019863233.1;NW_019863233.1;NW_019863233.1;NW_019863233.1;NW_019863233.1;NW_019863233.1;NW_019863233.1;NW_019863233.1;NW_019863233.1;NW_019863233.1;NW_019863233.1;NW_019863233.1;NW_019863233.1;NW_019863233.1;NW_019863233.1;NW_019863233.1;NW_019863233.1;NW_019863233.1;NW_019863…	111344;111344;111344;111344;111783;111783;111783;111783;112090;112090;112141;112141;112436;112436;112436;112436;113286;113286;113286;113286;113733;113733;113733;113733;114327;114327;114327;114327;115136;115136;115136;115136;115376;115376;115376;115376;115821;115821;115821;115821;116583;116583;116583;116583;117031;117031;117031;117031;118026;118026;118026;118026;119197;119197;119197;119197;120113;…	111600;111600;111600;111600;111968;111968;111968;111968;112364;112364;112364;112364;112564;112564;112564;112564;113431;113431;113431;113431;113841;113841;113841;113841;114526;114526;114526;114526;115296;115296;115296;115296;115543;115543;115543;115543;116012;116012;116012;116012;116720;116720;116720;116720;117237;117237;117237;117237;118285;118285;118285;118285;119322;119322;119322;119322;120301;…	+;+;+;+;+;+;+;+;+;+;+;+;+;+;+;+;+;+;+;+;+;+;+;+;+;+;+;+;+;+;+;+;+;+;+;+;+;+;+;+;+;+;+;+;+;+;+;+;+;+;+;+;+;+;+;+;+;+;+;+;+;+;+;+;+;+;+;+;+;+;+;+;+;+;+;+;+;+;+;+;+;+;+;+;+;+;+;+;+;+;+;+;+;+;+;+;+;+;+;+;+;+;+;+;+;+;+;+;+;+;+;+;+;+;+;+;+;+;+;+;+;+;+;+;+;+;+;+;+;+;+;+;+;+;+;+;+;+;+;+	5667	rna-XM_024092747.1;rna-XM_024092746.1;rna-XM_024092744.1;rna-XM_024092743.1;rna-XM_024092747.1;rna-XM_024092746.1;rna-XM_024092744.1;rna-XM_024092743.1;rna-XM_024092744.1;rna-XM_024092743.1;rna-XM_024092747.1;rna-XM_024092746.1;rna-XM_024092747.1;rna-XM_024092746.1;rna-XM_024092744.1;rna-XM_024092743.1;rna-XM_024092747.1;rna-XM_024092746.1;rna-XM_024092744.1;rna-XM_024092743.1;rna-XM_024092747.1;…	2.0978755402928178	2.277209002403315	0.18635964642698735	2.6263455581916704	-0.19835566934499094	2.5767995481540478	5.543710145256964	20.555951116256704	2.930895778389048e-13	2.622574773670326e-11	family	1.7424754958185285e-11	1.5943722710206412	2.824701227536661
LOC112054386	NW_019863353.1;NW_019863353.1	194875;196848	195853;197160	-;-	1292	rna-XM_024094156.1	-5.007578193431207	-3.0318506877004388	0.1628304703831763	-0.4310568183670223	-2.4745359239280766	-2.265579789669322	3.7224375943867614	20.522645764243233	3.0012386676790834e-13	2.6645372046488362e-11	family	1.7809417951120487e-11	-2.1746284904521485	5.170408663814383
LOC112044179	NW_019862804.1;NW_019862804.1;NW_019862804.1;NW_019862804.1;NW_019862804.1;NW_019862804.1;NW_019862804.1	296919;298153;299165;299595;300291;300634;301225	297203;298334;299459;299923;300546;300868;301614	-;-;-;-;-;-;-	1972	rna-XM_024079932.1	1.4854264083199098	-0.6279052640699342	-0.6773612718790208	-0.7205662770403832	0.44405674750326746	0.20995235624853809	5.064526285022629	20.35687410836084	3.0834852401825834e-13	2.7163353697236338e-11	family	1.8194868326602613e-11	0.01893378318039618	2.205992685360293
LOC112050570	NW_019863030.1;NW_019863030.1;NW_019863030.1;NW_019863030.1;NW_019863030.1;NW_019863030.1;NW_019863030.1;NW_019863030.1;NW_019863030.1	72614;73932;74846;75382;76554;78293;79229;80720;81679	72785;74133;75014;75593;76650;78481;79267;80864;82926	+;+;+;+;+;+;+;+;+	2473	rna-XM_024088861.1	-0.15845975611692525	-0.36929054355498186	-0.48179631661246664	-0.014760320079866052	0.0775422297339276	0.5485961298047208	5.2128343559907515	20.21213360044577	3.2236062808788886e-13	2.817927828915976e-11	family	1.891561834220551e-11	-0.06636142947093189	1.0303924464171874
LOC112047634	NW_019862899.1;NW_019862899.1;NW_019862899.1;NW_019862899.1;NW_019862899.1;NW_019862899.1;NW_019862899.1;NW_019862899.1;NW_019862899.1;NW_019862899.1;NW_019862899.1	604225;605324;606643;607725;608534;609209;610058;610944;612471;613348;613461	604305;605444;606756;607900;608727;609328;610239;611150;612665;613373;613801	-;-;-;-;-;-;-;-;-;-;-	1757	rna-XM_024084806.1	1.276468092810942	0.22903081742353043	-0.30182158026279654	-0.08698065115615873	0.16885184496401176	0.43441964724229176	6.681903540865893	20.135919399733375	3.539100929299634e-13	3.0701025160733625e-11	family	2.061402898557132e-11	0.2866613618369701	1.5782896730737386
LOC112044109	NW_019862803.1;NW_019862803.1;NW_019862803.1;NW_019862803.1;NW_019862803.1;NW_019862803.1	1276101;1277331;1277998;1279268;1279675;1279976	1276319;1277470;1278080;1279387;1279879;1280118	-;-;-;-;-;-	910	rna-XM_024079853.1	3.689509493187801	3.780219636095153	1.9773673581952622	3.1030298932728733	1.7150887952208087	2.643152202656311	1.7018457931767428	20.049481604968506	3.8058740354287425e-13	3.2688818900584105e-11	family	2.1924751354826636e-11	2.8180612297713683	3.780219636095153
LOC112056147	NW_019863718.1;NW_019863718.1;NW_019863718.1;NW_019863718.1	12159;14952;16350;17670	13185;15042;16461;18079	-;-;-;-	1640	rna-XM_024096511.1	-0.4672470626578104	-1.7971973872132911	-0.21348174684684532	-0.15481193679844338	-1.263444095748187	-0.3703825028759399	5.686809738524179	20.10077453169566	3.825776939262307e-13	3.2688818900584105e-11	family	2.1999262695003967e-11	-0.7110941220234195	1.7971973872132911
LOC112052722	NW_019863171.1;NW_019863171.1;NW_019863171.1;NW_019863171.1;NW_019863171.1;NW_019863171.1;NW_019863171.1	7384;7838;8282;20296;21573;22127;23756	7612;8053;8428;20430;21726;22288;26067	+;+;+;+;+;+;+	3355	rna-XM_024091903.1	1.2795907712022216	0.17694140570737882	0.08111513980098486	0.10708748797599583	0.1507763090171979	0.09077973977197275	5.612079206117939	19.980966740354187	4.082616604684544e-13	3.4623026190772504e-11	family	2.3390948020560137e-11	0.3143818089126253	1.2795907712022216
LOC112042864	NW_019862749.1;NW_019862749.1;NW_019862749.1;NW_019862749.1;NW_019862749.1;NW_019862749.1;NW_019862749.1;NW_019862749.1;NW_019862749.1;NW_019862749.1;NW_019862749.1;NW_019862749.1;NW_019862749.1;NW_019862749.1;NW_019862749.1;NW_019862749.1;NW_019862749.1;NW_019862749.1;NW_019862749.1;NW_019862749.1;NW_019862749.1;NW_019862749.1;NW_019862749.1;NW_019862749.1;NW_019862749.1;NW_019862749.1;NW_019862…	2154689;2154689;2154689;2164382;2164382;2164382;2165002;2165002;2165002;2165877;2165877;2165877;2166889;2166889;2166889;2167372;2167372;2167372;2169181;2169181;2169181;2170211;2170211;2170211;2178989;2178989;2178989;2179557;2180444;2181028	2156528;2156528;2156528;2164492;2164492;2164492;2165249;2165249;2165249;2165988;2165988;2165988;2166994;2166994;2166994;2167619;2167619;2167619;2169377;2169377;2169377;2170374;2170374;2170374;2179194;2179194;2179194;2180185;2180628;2181089	-;-;-;-;-;-;-;-;-;-;-;-;-;-;-;-;-;-;-;-;-;-;-;-;-;-;-;-;-;-	4108	rna-XM_024078065.1;rna-XM_024078051.1;rna-XM_024078059.1;rna-XM_024078065.1;rna-XM_024078051.1;rna-XM_024078059.1;rna-XM_024078065.1;rna-XM_024078051.1;rna-XM_024078059.1;rna-XM_024078065.1;rna-XM_024078051.1;rna-XM_024078059.1;rna-XM_024078065.1;rna-XM_024078051.1;rna-XM_024078059.1;rna-XM_024078065.1;rna-XM_024078051.1;rna-XM_024078059.1;rna-XM_024078065.1;rna-XM_024078051.1;rna-XM_024078059.1;…	-0.6955127681065393	0.5362045930228645	1.163897379830058	0.9139956714604569	-0.08654095037137395	0.1232918691940793	1.8974331301634841	19.83501526256686	4.743416374848382e-13	3.9635429179247805e-11	family	2.6932538046328883e-11	0.32588929917159093	1.8594101479365972
LOC112047222	NW_019862884.1;NW_019862884.1;NW_019862884.1;NW_019862884.1;NW_019862884.1	220671;221681;221960;222328;222560	221316;221800;222103;222483;223130	+;+;+;+;+	1637	rna-XM_024084252.1	-0.3704904407738014	-0.6830052073922966	1.0272182688774854	0.26346482106033275	0.7461713855425539	-0.6939088114179284	4.216016343471425	19.808384578592282	4.891977086848458e-13	4.0578414317478736e-11	family	2.767649187360555e-11	0.048241669316057605	1.7211270802954137
LOC112047211	NW_019862884.1;NW_019862884.1;NW_019862884.1;NW_019862884.1;NW_019862884.1;NW_019862884.1;NW_019862884.1;NW_019862884.1	463671;466807;468505;468800;469375;470209;471807;472371	463870;467009;468643;468971;469650;470372;471950;472565	+;+;+;+;+;+;+;+	1493	rna-XM_024084240.1	0.3417180630164547	0.24820661300050154	-0.7293625220839347	0.014082130089033194	0.39730138008494603	1.3960797435223549	5.526193655421081	19.837404083559008	4.952367017172258e-13	4.078166578488807e-11	family	2.7918084708055536e-11	0.2780042346048926	2.1254422656062895
LOC112048827	NW_019862946.1;NW_019862946.1;NW_019862946.1;NW_019862946.1;NW_019862946.1;NW_019862946.1;NW_019862946.1;NW_019862946.1;NW_019862946.1;NW_019862946.1	486766;491628;492242;493583;497958;498797;499417;499908;502163;511818	489180;491807;492384;493710;498021;498949;499570;500117;502267;512037	-;-;-;-;-;-;-;-;-;-	3772	rna-XM_024086503.1	-0.2684989251599189	-2.689655421944853	-2.881982348941488	-2.906849238646932	-1.4148551134427567	-3.0414112778922346	4.260009205713727	19.88873401947905	5.419381372749928e-13	4.4306366848870635e-11	family	3.038800187501642e-11	-2.2005420543380305	3.0414112778922346
LOC112053909	NW_019863293.1;NW_019863293.1;NW_019863293.1;NW_019863293.1;NW_019863293.1;NW_019863293.1;NW_019863293.1;NW_019863293.1;NW_019863293.1;NW_019863293.1;NW_019863293.1;NW_019863293.1;NW_019863293.1;NW_019863293.1;NW_019863293.1	110201;113650;115499;117238;118625;124133;125975;126499;128153;128795;130647;132059;133832;138464;150902	110489;113733;115658;117417;118752;124294;126184;126698;128241;128975;130769;132178;133900;138509;151376	-;-;-;-;-;-;-;-;-;-;-;-;-;-;-	2516	rna-XM_024093517.1	0.1432316884342397	-0.0028404825261808936	0.17365185369200345	-0.7279158070818306	-0.4989932537453641	-1.873562052200005	1.5360883878789091	19.626044796170987	5.886927218294409e-13	4.7785029220498334e-11	family	3.2490280656352483e-11	-0.46440467557118953	2.0472139058920082
LOC112057674	NW_019862765.1;NW_019862765.1;NW_019862765.1;NW_019862765.1	903482;903818;905844;907181	903638;903968;905997;908859	+;+;+;+	2141	rna-XM_024098176.1	3.6584799678769206	2.330939856029871	1.8501426593870245	2.493661048784542	-0.1445994396543719	0.2001660221536892	3.0909026789155636	19.73228958285952	5.934457381389131e-13	4.782920119298305e-11	family	3.2675465478083824e-11	1.7314650190962793	3.8030794075312926
LOC112053013	NW_019863196.1;NW_019863196.1;NW_019863196.1;NW_019863196.1;NW_019863196.1;NW_019863196.1	278564;278968;281665;282354;283041;283868	278674;279055;281770;282477;283176;284054	+;+;+;+;+;+	752	rna-XM_024092271.1	-0.9923618256470943	-1.146190670159708	-0.26494424041428427	-0.3129809827256061	-0.2745958338886963	-6.677872871358753	4.60688366407698	19.726685246734267	6.587456154299986e-13	5.2718205448919046e-11	family	3.597913552510316e-11	-1.6114910706990238	6.677872871358753
LOC112053601	NW_019863259.1;NW_019863259.1;NW_019863259.1;NW_019863259.1	1103;1136;2022;3023	1133;1210;2190;3209	+;+;+;+	462	rna-XM_024093064.1	1.9342536739368412	-6.04637564556682	0.3436411367188457	-1.469324429006453	1.079752946500865	-2.379482008534687	0.2559682097249647	21.8936462990404	6.656215702453446e-13	5.28959687011755e-11	family	3.622686241763603e-11	-1.0895890543252347	7.980629319503661
LOC112053941	NW_019862760.1;NW_019862760.1;NW_019862760.1;NW_019862760.1;NW_019862760.1;NW_019862760.1;NW_019862760.1;NW_019862760.1	1991639;1994637;1995551;1996232;1996919;1998356;1999699;2000462	1992588;1994724;1995740;1996423;1997138;1998575;1999918;2000747	+;+;+;+;+;+;+;+	2366	rna-XM_024093566.1	1.1293635952599532	1.1207578514276162	-0.9926323399118401	1.4299173719366596	1.236381989023198	2.472476541747841	2.9119213591697184	19.514274910654184	6.813374867147003e-13	5.351413334423682e-11	family	3.683072451728831e-11	1.066044168247238	3.465108881659681
LOC112052078	NW_019863123.1;NW_019863123.1;NW_019863123.1;NW_019863123.1;NW_019863123.1;NW_019863123.1;NW_019863123.1;NW_019863123.1;NW_019863123.1	241757;242622;242990;244061;244720;246101;246550;246913;247545	241984;242823;243129;244223;244818;246261;246681;247021;247771	+;+;+;+;+;+;+;+;+	1461	rna-XM_024091000.1	-1.1374694718133187	-0.10007851568054874	-0.3577555009010528	-0.7659780192633087	-0.8646881426331621	-0.2476286016336741	4.131495394542302	19.483313065875688	6.828184912807408e-13	5.351413334423682e-11	family	3.6847687096139664e-11	-0.5789330419875108	1.1374694718133187
LOC112049287	NW_019862967.1;NW_019862967.1	526957;530754	529573;530951	-;-	2815	rna-XM_024087124.1	1.0689033159602108	-0.16983145807893477	-0.7354084940775524	-2.0239750035499977	-1.2983334127347286	-0.7427147022118912	7.706907254791933	19.637235200499752	7.097176990776655e-13	5.497398833722358e-11	family	3.810387422139935e-11	-0.650226625782149	3.0928783195102083
LOC112043954	NW_019862800.1;NW_019862800.1;NW_019862800.1;NW_019862800.1;NW_019862800.1;NW_019862800.1;NW_019862800.1	1070812;1070812;1072859;1072859;1073816;1074856;1075614	1072033;1072033;1072956;1072956;1074044;1074963;1075901	+;+;+;+;+;+;+	1945	rna-XM_024079649.1;rna-XM_024079650.1;rna-XM_024079650.1;rna-XM_024079649.1;rna-XM_024079650.1;rna-XM_024079649.1;rna-XM_024079649.1	0.5053022490003344	1.401015856686847	-0.6992998054487292	-0.5080871807562861	0.264909062487582	-0.17340523980839487	0.8487905284460745	19.44434181045904	7.111207572660917e-13	5.497398833722358e-11	family	3.811438231941129e-11	0.1317391570268922	2.100315662135576
LOC112054546	NW_019862761.1;NW_019862761.1;NW_019862761.1;NW_019862761.1;NW_019862761.1;NW_019862761.1;NW_019862761.1;NW_019862761.1;NW_019862761.1;NW_019862761.1;NW_019862761.1;NW_019862761.1;NW_019862761.1;NW_019862761.1;NW_019862761.1;NW_019862761.1;NW_019862761.1;NW_019862761.1;NW_019862761.1;NW_019862761.1;NW_019862761.1;NW_019862761.1;NW_019862761.1;NW_019862761.1;NW_019862761.1;NW_019862761.1;NW_019862…	1246196;1246196;1246196;1246196;1248887;1250685;1250685;1250685;1250685;1251795;1251795;1251795;1251795;1252508;1252508;1252508;1252514;1253184;1253184;1253184;1253184;1254175;1254175;1254175;1254175;1254978;1254978;1254978;1254978;1256570;1256570;1256570;1256570;1257783;1257783;1257783;1257783;1258258;1258258;1258258;1258258;1259055;1259055;1259055;1259055;1260150;1260150;1260150;1260150;1260588…	1249077;1249077;1248634;1249077;1249077;1250876;1250876;1250876;1250876;1251961;1251961;1251961;1251961;1252664;1252664;1252664;1252664;1253327;1253327;1253327;1253327;1254331;1254331;1254331;1254331;1255179;1255179;1255179;1255179;1256714;1256714;1256714;1256714;1257855;1257855;1257855;1257855;1258457;1258457;1258457;1258457;1259311;1259311;1259311;1259311;1260363;1260363;1260363;1260363;1260805…	-;-;-;-;-;-;-;-;-;-;-;-;-;-;-;-;-;-;-;-;-;-;-;-;-;-;-;-;-;-;-;-;-;-;-;-;-;-;-;-;-;-;-;-;-;-;-;-;-;-;-;-;-;-;-;-;-;-;-;-;-;-;-;-;-;-;-;-;-;-;-	6025	rna-XM_024094400.1;rna-XM_024094384.1;rna-XM_024094375.1;rna-XM_024094392.1;rna-XM_024094375.1;rna-XM_024094400.1;rna-XM_024094384.1;rna-XM_024094375.1;rna-XM_024094392.1;rna-XM_024094400.1;rna-XM_024094384.1;rna-XM_024094375.1;rna-XM_024094392.1;rna-XM_024094400.1;rna-XM_024094375.1;rna-XM_024094392.1;rna-XM_024094384.1;rna-XM_024094400.1;rna-XM_024094384.1;rna-XM_024094375.1;rna-XM_024094392.1;…	0.6030004694838254	1.218115727570596	0.8208882407308076	1.1608818642767145	-0.675153877307384	-2.0721931363998793	5.233916003025082	19.544883928861918	7.551906490232201e-13	5.7597225070468945e-11	family	4.0339447714067745e-11	0.17592321472578001	3.290308863970475
LOC112047746	NW_019862903.1;NW_019862903.1;NW_019862903.1;NW_019862903.1;NW_019862903.1;NW_019862903.1	229066;233513;240660;241943;244013;244531	230678;233621;240835;242055;244168;245827	+;+;+;+;+;+	3464	rna-XM_024084969.1	1.2131539513712424	-0.15611986157890045	-0.5833368717428876	0.22586850574860534	-1.197547212701915	-0.9858093034798223	3.720358574541871	19.404791911583597	7.608535801147828e-13	5.764226722949595e-11	family	4.057328829500605e-11	-0.24729846539727962	2.4107011640731573
LOC112050836	NW_019863045.1;NW_019863045.1;NW_019863045.1	209461;211251;229235	210901;211381;229996	-;-;-	2334	rna-XM_024089198.1	1.1503419207947476	1.2388799939985584	-0.016657169625674956	-0.5027577740630177	-0.3614194128194803	-0.17164343593113005	2.5142297168355427	19.3583285190183	7.779441310519307e-13	5.85467357965175e-11	family	4.141470197837842e-11	0.22279068705900051	1.741637768061576
LOC112048685	NW_019862940.1;NW_019862940.1	434349;435128	434577;435457	-;-	559	rna-XM_024086330.1	3.123814336087046	5.146232490117846	5.391154366045039	2.914579204617574	3.8321737853645086	1.30460462997729	0.5138187699439516	19.291627897694138	8.400029736343527e-13	6.280127494987358e-11	family	4.4568157772542655e-11	3.618759802034884	5.391154366045039
LOC112056894	NW_019864068.1;NW_019864068.1;NW_019864068.1;NW_019864068.1;NW_019864068.1;NW_019864068.1	7233;8461;9981;11085;11824;13550	7375;8705;10163;11289;11983;13835	+;+;+;+;+;+	1222	rna-XM_024097380.1	7.761831725665925	8.251977792011909	9.08739077027727	7.534724790490925	-0.23852337489165043	8.778514382530787	2.5979908980368154	19.49080052447725	8.504245723862166e-13	6.316486823919587e-11	family	4.5045391486007504e-11	6.862652681014194	9.325914145168921
LOC112056952	NW_019864133.1;NW_019864133.1;NW_019864133.1	6472;16773;17198	6521;17091;18250	+;+;+	1422	rna-XM_024097438.1	-2.3042036485166926	0.4569861470365578	1.4632097466270522	0.30893445192095315	-0.25267574637127155	-1.4219343819780879	4.51984109485557	19.41614427749096	8.65054593944526e-13	6.38342883479584e-11	family	4.574356528682537e-11	-0.2916139052135815	3.7674133951437447
LOC112057150	NW_019864382.1;NW_019864382.1;NW_019864382.1;NW_019864382.1	11206;11955;12422;13051	11503;12146;12570;13324	-;-;-;-	913	rna-XM_024097639.1	3.224918762438275	0.11515987566426693	1.513085115520837	2.5108658447982273	1.50027291275002	-0.15521984184422322	3.679115430178288	19.356785680911134	8.810814222071423e-13	6.459747923846429e-11	family	4.651314283889177e-11	1.4515137782212337	3.3801386042824983
LOC112054852	NW_019863425.1;NW_019863425.1;NW_019863425.1;NW_019863425.1;NW_019863425.1;NW_019863425.1	111806;120468;121196;122702;123381;124322	112083;120626;122516;123290;124159;124638	+;+;+;+;+;+	3443	rna-XM_024094769.1	0.2405054746725463	-0.8641515997176417	0.94061433316621	0.7237317552614313	-0.3721569822635473	0.5555157425194824	5.050363382308141	19.255613185142828	8.968930934164654e-13	6.497453876536902e-11	family	4.7151768442156665e-11	0.20400978727308017	1.8047659328838517
LOC112054644	NW_019863390.1;NW_019863390.1;NW_019863390.1;NW_019863390.1;NW_019863390.1;NW_019863390.1;NW_019863390.1;NW_019863390.1;NW_019863390.1;NW_019863390.1;NW_019863390.1;NW_019863390.1	14171;21877;24549;28312;30225;31317;32256;32979;33643;34356;34902;35565	14174;21883;24552;28424;30344;31490;32480;33156;33747;34463;35093;37952	+;+;+;+;+;+;+;+;+;+;+;+	3618	rna-XM_024094492.1	-0.1684129652898368	-1.283781526346398	-2.3768896531722445	-0.2029949017072782	0.1972526229769296	-1.349208537774341	2.7701225706883994	19.221724548722158	8.97659502478259e-13	6.497453876536902e-11	family	4.7151768442156665e-11	-0.8640058268855282	2.5741422761491743
LOC112049587	NW_019862980.1;NW_019862980.1;NW_019862980.1;NW_019862980.1;NW_019862980.1;NW_019862980.1;NW_019862980.1;NW_019862980.1;NW_019862980.1;NW_019862980.1;NW_019862980.1;NW_019862980.1;NW_019862980.1;NW_019862980.1;NW_019862980.1;NW_019862980.1;NW_019862980.1;NW_019862980.1;NW_019862980.1;NW_019862980.1;NW_019862980.1;NW_019862980.1;NW_019862980.1;NW_019862980.1;NW_019862980.1	50136;50136;53385;53385;54442;54442;56422;57801;57801;58722;58722;60057;60057;61050;61050;61850;61850;63532;63532;63928;63928;65260;65260;67068;67068	50611;50611;53489;53489;54550;54550;56496;57950;57950;58838;58838;60182;60182;61135;61135;62016;62016;63738;63738;64138;64138;65367;65367;67348;67348	-;-;-;-;-;-;-;-;-;-;-;-;-;-;-;-;-;-;-;-;-;-;-;-;-	2218	rna-XM_024087531.1;rna-XM_024087530.1;rna-XM_024087531.1;rna-XM_024087530.1;rna-XM_024087531.1;rna-XM_024087530.1;rna-XM_024087530.1;rna-XM_024087531.1;rna-XM_024087530.1;rna-XM_024087531.1;rna-XM_024087530.1;rna-XM_024087531.1;rna-XM_024087530.1;rna-XM_024087531.1;rna-XM_024087530.1;rna-XM_024087531.1;rna-XM_024087530.1;rna-XM_024087531.1;rna-XM_024087530.1;rna-XM_024087531.1;rna-XM_024087530.1;…	-0.4646830604957403	0.5358419506705422	0.4569448548941925	0.20467963702849992	-0.26511265002536444	-0.1196727661225339	5.514467156008055	19.192681337410743	9.254703332996222e-13	6.65635751114994e-11	family	4.853184875736839e-11	0.057999660991599325	1.0005250111662825
LOC112055317	NW_019863499.1;NW_019863499.1;NW_019863499.1;NW_019863499.1;NW_019863499.1;NW_019863499.1;NW_019863499.1;NW_019863499.1;NW_019863499.1;NW_019863499.1;NW_019863499.1;NW_019863499.1	33227;33660;34743;36546;36911;38711;40424;41580;43066;44197;45413;46795	33337;33896;34917;36704;37122;38916;40560;41711;43245;44330;45663;47127	+;+;+;+;+;+;+;+;+;+;+;+	2267	rna-XM_024095376.1	-0.6008441164245006	0.6488107805965482	1.1086426652614034	0.39934934544112854	-0.417603072296546	-0.17808132404523463	3.2309141480418218	19.154303175616615	9.635871482240211e-13	6.886920976363381e-11	family	5.0363381924311464e-11	0.1600457130887998	1.709486781685904
LOC112048823	NW_019862755.1;NW_019862755.1;NW_019862755.1;NW_019862755.1;NW_019862755.1;NW_019862755.1;NW_019862755.1;NW_019862755.1;NW_019862755.1;NW_019862755.1;NW_019862755.1;NW_019862755.1;NW_019862755.1;NW_019862755.1	1210487;1210487;1211073;1211073;1212721;1212815;1212815;1212815;1212815;1213966;1213966;1213966;1213966;1213966	1210643;1210602;1212255;1212251;1213059;1213059;1213059;1213059;1213059;1214603;1214603;1214603;1214603;1214603	+;+;+;+;+;+;+;+;+;+;+;+;+;+	2317	rna-XM_024086504.1;rna-XM_024086527.1;rna-XM_024086511.1;rna-XM_024086520.1;rna-XM_024086494.1;rna-XM_024086511.1;rna-XM_024086520.1;rna-XM_024086504.1;rna-XM_024086527.1;rna-XM_024086520.1;rna-XM_024086511.1;rna-XM_024086494.1;rna-XM_024086504.1;rna-XM_024086527.1	-0.8016595760249335	-3.492305946806556	-0.3779393154244678	-0.3713665523131239	-4.739868275969352	-1.1149376185943305	5.851834164772434	19.448796106255113	9.945651937665516e-13	7.063899288726934e-11	family	5.189657620167979e-11	-1.8163462141887938	4.739868275969352
LOC112053466	NW_019863243.1;NW_019863243.1;NW_019863243.1;NW_019863243.1;NW_019863243.1	86744;88164;89077;90067;93712	87174;88399;89313;90139;95049	+;+;+;+;+	2315	rna-XM_024092879.1	1.9964826606517694	1.1451758269145806	1.4586541266955606	1.8795911373771326	1.854016837271018	2.614865245992781	6.453820802026557	19.182788923229644	1.0292973237841571e-12	7.265176886635505e-11	family	5.3268667564823046e-11	1.8247976391504737	2.614865245992781
LOC112043478	NW_019862791.1;NW_019862791.1;NW_019862791.1;NW_019862791.1;NW_019862791.1;NW_019862791.1;NW_019862791.1;NW_019862791.1;NW_019862791.1;NW_019862791.1;NW_019862791.1;NW_019862791.1;NW_019862791.1;NW_019862791.1;NW_019862791.1;NW_019862791.1;NW_019862791.1;NW_019862791.1;NW_019862791.1;NW_019862791.1	436979;450242;452827;453915;454034;454304;454304;454304;454304;454304;456401;456401;456401;456401;456401;457212;457212;457212;457212;457212	436986;450265;452934;454005;454076;454512;454512;454512;454512;454512;456557;456557;456557;456557;456557;457707;457707;457707;457707;457707	+;+;+;+;+;+;+;+;+;+;+;+;+;+;+;+;+;+;+;+	1136	rna-XM_024078898.1;rna-XM_024078895.1;rna-XM_024078893.1;rna-XM_024078894.1;rna-XM_024078896.1;rna-XM_024078893.1;rna-XM_024078894.1;rna-XM_024078896.1;rna-XM_024078898.1;rna-XM_024078895.1;rna-XM_024078894.1;rna-XM_024078893.1;rna-XM_024078896.1;rna-XM_024078898.1;rna-XM_024078895.1;rna-XM_024078896.1;rna-XM_024078893.1;rna-XM_024078894.1;rna-XM_024078898.1;rna-XM_024078895.1	0.027869586054112216	-0.6306802488641325	-1.5075652541560274	-1.3252765734251748	-0.22087570401331752	0.3995684228346446	5.741986671024886	19.14571523232702	1.0428086948660497e-12	7.315109881764068e-11	family	5.3879587051106914e-11	-0.5428266285949825	1.907133676990672
LOC112045660	NW_019862837.1;NW_019862837.1;NW_019862837.1;NW_019862837.1;NW_019862837.1;NW_019862837.1;NW_019862837.1;NW_019862837.1;NW_019862837.1;NW_019862837.1;NW_019862837.1;NW_019862837.1;NW_019862837.1;NW_019862837.1;NW_019862837.1;NW_019862837.1;NW_019862837.1;NW_019862837.1;NW_019862837.1;NW_019862837.1;NW_019862837.1;NW_019862837.1;NW_019862837.1;NW_019862837.1	24420;29338;39002;39699;40317;40317;42226;42226;42514;42514;42708;42708;42995;42995;44145;44145;45084;45084;45267;45267;45850;45850;46251;46251	24515;29473;39936;39936;42137;42137;42416;42416;42634;42634;42876;42876;43597;43597;44459;44459;45161;45161;45418;45418;45967;45967;46587;46589	+;+;+;+;+;+;+;+;+;+;+;+;+;+;+;+;+;+;+;+;+;+;+;+	5074	rna-XM_024081934.1;rna-XM_024081934.1;rna-XM_024081933.1;rna-XM_024081934.1;rna-XM_024081933.1;rna-XM_024081934.1;rna-XM_024081933.1;rna-XM_024081934.1;rna-XM_024081933.1;rna-XM_024081934.1;rna-XM_024081933.1;rna-XM_024081934.1;rna-XM_024081933.1;rna-XM_024081934.1;rna-XM_024081933.1;rna-XM_024081934.1;rna-XM_024081933.1;rna-XM_024081934.1;rna-XM_024081933.1;rna-XM_024081934.1;rna-XM_024081933.1;…	-2.8097618057215605	0.9300791461766991	-2.164782318454529	-0.1417776266327691	-1.6619232574611231	-0.421343476444372	4.93080475752288	19.249991313199104	1.1265320062638597e-12	7.811314705911277e-11	family	5.786586740605728e-11	-1.0449182230896092	3.73984095189826
LOC112050059	NW_019863003.1;NW_019863003.1;NW_019863003.1;NW_019863003.1;NW_019863003.1;NW_019863003.1;NW_019863003.1;NW_019863003.1;NW_019863003.1;NW_019863003.1;NW_019863003.1;NW_019863003.1;NW_019863003.1;NW_019863003.1;NW_019863003.1;NW_019863003.1;NW_019863003.1;NW_019863003.1;NW_019863003.1;NW_019863003.1;NW_019863003.1;NW_019863003.1;NW_019863003.1;NW_019863003.1;NW_019863003.1;NW_019863003.1;NW_019863…	96909;96909;96909;97928;97928;97928;100994;100994;100994;101541;101541;101541;102225;102225;104245;104245;104245;106188;106188;106188;106963;106963;106963;107341;107341;107341;108916;108916;108916;110733;110733;110733;131603;131603;140161	97354;97354;97354;98061;98061;98061;101134;101134;101134;101716;101716;101716;102425;102425;104371;104371;104371;106285;106285;106285;107060;107060;107060;108347;108347;108347;109076;109076;109076;111078;111078;111078;131832;131830;140272	-;-;-;-;-;-;-;-;-;-;-;-;-;-;-;-;-;-;-;-;-;-;-;-;-;-;-;-;-;-;-;-;-;-;-	3277	rna-XM_024088188.1;rna-XM_024088189.1;rna-XM_024088187.1;rna-XM_024088188.1;rna-XM_024088189.1;rna-XM_024088187.1;rna-XM_024088188.1;rna-XM_024088189.1;rna-XM_024088187.1;rna-XM_024088188.1;rna-XM_024088189.1;rna-XM_024088187.1;rna-XM_024088188.1;rna-XM_024088187.1;rna-XM_024088188.1;rna-XM_024088189.1;rna-XM_024088187.1;rna-XM_024088188.1;rna-XM_024088189.1;rna-XM_024088187.1;rna-XM_024088188.1;…	0.2936813167221233	0.5707347043726597	0.9660389613823908	0.6061606391270563	0.5431555627562048	-1.7814559109503072	3.6709517502073443	19.005539721573484	1.127292864985436e-12	7.811314705911277e-11	family	5.786586740605728e-11	0.1997192122350213	2.747494872332698
LOC112057618	NW_019867582.1;NW_019867582.1	2887;3114	3049;3428	+;+	478	rna-XM_024098064.1	-4.57740909134325	-1.445639378300562	-0.8790839821468324	-5.218446653379709	-0.051386756154129465	-6.278036387797771	4.412534786084603	19.290334442888092	1.170015067408834e-12	8.058212864263024e-11	family	5.976732307933572e-11	-3.0750003748537087	6.278036387797771
LOC112054220	NW_019863330.1;NW_019863330.1;NW_019863330.1;NW_019863330.1;NW_019863330.1;NW_019863330.1	8040;8568;10110;10423;10874;11654	8346;8680;10330;10629;11133;12300	+;+;+;+;+;+	1755	rna-XM_024093922.1	-0.18207326793604459	0.26898981935886895	0.6923597472707785	0.3681953229228981	0.2381818942519609	0.053210206689546555	5.628133031570974	18.89752817755602	1.2639099926281452e-12	8.600642608518708e-11	family	6.394290794435564e-11	0.23981062042633475	0.8744330152068231
LOC112046631	NW_019862864.1;NW_019862864.1	283161;284119	283897;284345	-;-	964	rna-XM_024083335.1	-0.7956422806223585	-1.7614112861959779	-0.3327934933829506	0.15534231024414347	-6.836876532805343	-1.7249551821331803	2.4597654950509673	18.985447116146194	1.274439305217247e-12	8.620671586005235e-11	family	6.437243908224522e-11	-1.8827227441492778	6.9922188430494865
LOC112055571	NW_019863550.1;NW_019863550.1;NW_019863550.1;NW_019863550.1;NW_019863550.1;NW_019863550.1;NW_019863550.1	1141;1806;2374;2882;3562;4411;5135	1235;1963;2575;3122;3672;4627;5626	+;+;+;+;+;+;+	1516	rna-XM_024095753.1	0.4591244878128504	-0.060564395529040436	-0.666311789408394	-0.24773625020624623	0.1493196487166548	0.39120204067037817	7.616419452111994	18.84987823953574	1.3294949171346878e-12	8.939869963502125e-11	family	6.683252394749197e-11	0.004172290342700457	1.1254362772212443
LOC112056893	NW_019864068.1;NW_019864068.1;NW_019864068.1	18482;21677;24136	20004;21731;24364	-;-;-	1807	rna-XR_002887634.1	3.299953773368263	4.2298277917354286	5.089175070216427	3.5996589162756836	-0.9616944623274316	4.68455094862388	3.1472247319218827	19.018321821763042	1.3872341927039202e-12	9.273252568169029e-11	family	6.929366492004756e-11	3.3235786729820416	6.050869532543859
LOC112045470	NW_019862833.1;NW_019862833.1;NW_019862833.1;NW_019862833.1;NW_019862833.1;NW_019862833.1;NW_019862833.1;NW_019862833.1	1038;1385;1966;3225;4216;5127;5745;6656	1240;1460;2122;3385;4377;5259;5901;6725	+;+;+;+;+;+;+;+	1119	rna-XM_024081648.1	-1.1616490300080187	0.41545675404788995	0.46105888571962567	0.4611557285618221	0.46536708189053555	-0.1972122235938774	4.293105347486539	18.792427181851913	1.41325532306837e-12	9.391949410145589e-11	family	7.048192305520596e-11	0.07402953276966286	1.6270161118985542
LOC112043833	NW_019862799.1;NW_019862799.1;NW_019862799.1	269194;272008;272659	269388;272109;272824	-;-;-	463	rna-XM_024079451.1	-1.4111527907182986	-0.3667790798918746	-2.374016014673908	-2.635800443402096	-1.9658323553607688	-2.2542864963386133	1.3381617982447243	18.765676929267887	1.4540919970865635e-12	9.60715200865797e-11	family	7.240414866881029e-11	-1.83464453006426	2.635800443402096
LOC112056259	NW_019863749.1;NW_019863749.1;NW_019863749.1;NW_019863749.1;NW_019863749.1;NW_019863749.1;NW_019863749.1;NW_019863749.1;NW_019863749.1	57920;60015;72385;74921;75489;76472;77069;77750;78706	58037;60190;72530;75097;75608;76570;77197;77900;78794	+;+;+;+;+;+;+;+;+	1205	rna-XM_024096654.1	-0.22031339753989335	0.7677867890261614	-0.3912657071145682	0.13660736301273213	-0.534397314819642	-0.068811959220215907	3.321059231533635	18.758479521645295	1.4652856193179506e-12	9.625147848513982e-11	family	7.284661687598171e-11	-0.05173237110923767	1.3021841038458035
LOC112052523	NW_019863155.1;NW_019863155.1;NW_019863155.1;NW_019863155.1	169659;171307;174320;174635	170294;171465;174444;174768	-;-;-;-	1054	rna-XM_024091637.1	-1.206479312329958	-1.8080597840799808	-1.4161601551493321	-0.0842270077863405	-0.11530308128786045	-1.7193839369694173	3.7053785204168816	18.744339462004014	1.4992068840681434e-12	9.79137185663815e-11	family	7.441582094834468e-11	-1.0582688796004815	1.8080597840799808
LOC112053455	NW_019863242.1;NW_019863242.1;NW_019863242.1;NW_019863242.1;NW_019863242.1;NW_019863242.1;NW_019863242.1;NW_019863242.1;NW_019863242.1;NW_019863242.1	199053;200805;203309;204229;205781;206305;206734;207710;209629;209896	199155;200929;203426;204438;205886;206410;206909;207874;209754;210222	+;+;+;+;+;+;+;+;+;+	1562	rna-XM_024092863.1	0.38104823209790945	0.9783981790107651	-0.3631274849986706	1.397458134776684	0.6812628778263483	2.1518847418408296	3.658525489554602	18.74557753013678	1.5169662366197506e-12	9.850745321683912e-11	family	7.517913206255715e-11	0.8711541134256443	2.5150122268395
LOC112058379	NW_019862775.1;NW_019862775.1;NW_019862775.1;NW_019862775.1;NW_019862775.1;NW_019862775.1;NW_019862775.1;NW_019862775.1;NW_019862775.1;NW_019862775.1;NW_019862775.1;NW_019862775.1	1782808;1785207;1786310;1787027;1788125;1790999;1792408;1793597;1794764;1797182;1797710;1799041	1784350;1785352;1786480;1787106;1788262;1791194;1792722;1793748;1794967;1797311;1797886;1799557	-;-;-;-;-;-;-;-;-;-;-;-	3769	rna-XM_024099173.1	-1.3019143464447813	-0.7337749029615394	-0.26637882687244374	-0.4245823187841688	-1.612728788476599	-1.5009532165708765	3.5193395749749525	18.680364623404973	1.592637869714393e-12	1.0283373154224068e-10	family	7.880561897964525e-11	-0.9733887333517348	1.612728788476599
LOC112046632	NW_019862864.1;NW_019862864.1;NW_019862864.1;NW_019862864.1;NW_019862864.1;NW_019862864.1;NW_019862864.1;NW_019862864.1;NW_019862864.1;NW_019862864.1;NW_019862864.1;NW_019862864.1	39122;40645;40805;41585;42136;42136;44953;44953;47417;47417;61311;61311	40569;40889;40889;41626;44144;44144;45016;45016;47473;47473;61458;61458	-;-;-;-;-;-;-;-;-;-;-;-	4013	rna-XM_024083337.1;rna-XM_024083337.1;rna-XM_024083338.1;rna-XM_024083338.1;rna-XM_024083338.1;rna-XM_024083337.1;rna-XM_024083338.1;rna-XM_024083337.1;rna-XM_024083338.1;rna-XM_024083337.1;rna-XM_024083338.1;rna-XM_024083337.1	0.36763109674812794	0.02062806380201515	-0.46886279383980844	-0.7226699329723182	-0.6231678617813347	-0.1518141878732431	8.984237079580708	18.64692965868261	1.650580974819208e-12	1.0560145552228212e-10	family	8.129046925751571e-11	-0.2630426026527602	1.090301029720446
LOC112048861	NW_019862948.1;NW_019862948.1;NW_019862948.1;NW_019862948.1;NW_019862948.1;NW_019862948.1;NW_019862948.1;NW_019862948.1;NW_019862948.1;NW_019862948.1;NW_019862948.1;NW_019862948.1	411334;412327;413887;414634;416250;417690;418992;419866;421077;421994;422878;424047	411505;412436;414029;414823;416397;417883;419160;420011;421258;422079;423089;424484	-;-;-;-;-;-;-;-;-;-;-;-	2190	rna-XM_024086545.1	-0.2920970587352553	1.0085096492568884	0.03717686561388724	-0.5733012077616619	1.9721496258440745	1.9046476941941661	2.1773823497803892	18.644944809241352	1.6540882684764357e-12	1.0560145552228212e-10	family	8.133631237933427e-11	0.6761809280686831	2.545450833605736
LOC112042945	NW_019862782.1;NW_019862782.1;NW_019862782.1;NW_019862782.1;NW_019862782.1;NW_019862782.1;NW_019862782.1;NW_019862782.1;NW_019862782.1;NW_019862782.1;NW_019862782.1;NW_019862782.1;NW_019862782.1;NW_019862782.1;NW_019862782.1;NW_019862782.1;NW_019862782.1;NW_019862782.1	1605116;1614069;1615173;1616134;1617074;1617873;1618764;1620486;1622981;1625601;1637082;1638662;1639866;1641698;1645749;1648331;1654917;1662347	1610644;1614338;1615355;1616312;1617282;1617931;1618838;1620635;1623119;1625754;1637259;1638781;1640170;1641865;1645933;1648479;1655089;1662516	-;-;-;-;-;-;-;-;-;-;-;-;-;-;-;-;-;-	8395	rna-XM_024078173.1	2.599965318777417	0.31591851188456693	0.2601245287831869	1.3095371712707953	-0.4267239741825486	-0.6571570889093568	2.2403278227805705	18.663747029074205	1.676369314922812e-12	1.0628780639680787e-10	family	8.227098717744114e-11	0.5669440779373435	3.257122407686774
LOC112048427	NW_019862929.1;NW_019862929.1;NW_019862929.1;NW_019862929.1;NW_019862929.1;NW_019862929.1;NW_019862929.1;NW_019862929.1;NW_019862929.1;NW_019862929.1;NW_019862929.1;NW_019862929.1;NW_019862929.1;NW_019862929.1;NW_019862929.1;NW_019862929.1;NW_019862929.1;NW_019862929.1;NW_019862929.1;NW_019862929.1;NW_019862929.1;NW_019862929.1;NW_019862929.1;NW_019862929.1;NW_019862929.1;NW_019862929.1;NW_019862…	611965;612662;612917;614051;614297;614602;614828;615025;615379;615722;616829;617320;617556;617810;618150;618332;619373;619605;619938;620253;620639;621443;621655;622060;622526;622662;622794;622814;622877;622925;623525;624017;624735;625145;625361;630438;630714;630804;630975;631567;632563	612582;612764;613093;614198;614453;614743;614933;615225;615528;615909;616960;617432;617727;617960;618265;618481;619460;619850;620092;620443;620748;621562;621839;622392;622660;622678;622811;622875;622923;622962;623709;624207;624938;625287;625542;630554;630801;630883;631095;631759;632713	-;-;-;-;-;-;-;-;-;-;-;-;-;-;-;-;-;-;-;-;-;-;-;-;-;-;-;-;-;-;-;-;-;-;-;-;-;-;-;-;-	6224	rna-XM_024085949.1	-2.458697723576146	-2.543179411297081	-3.3654754801993536	-2.840264689497048	-2.85429121677568	-2.4236958476361785	2.4466100559112416	18.678285276028618	1.6835449798860803e-12	1.0628780639680787e-10	family	8.239973871321499e-11	-2.7476007281635813	3.3654754801993536
LOC112046246	NW_019862851.1;NW_019862851.1;NW_019862851.1;NW_019862851.1;NW_019862851.1;NW_019862851.1;NW_019862851.1;NW_019862851.1;NW_019862851.1;NW_019862851.1;NW_019862851.1	951854;952466;953919;955236;956456;957177;957741;958148;958981;960008;961071	952000;952784;954075;955342;956646;957362;957859;958263;959133;960162;961149	-;-;-;-;-;-;-;-;-;-;-	1729	rna-XM_024082822.1	-0.7548382906939237	-0.045155318092661156	-0.3817963019167708	1.3338280580146384	1.1158142053502622	1.0907091475510806	2.1573692868629757	18.566322048614424	1.7993742418281148e-12	1.1297286676317511e-10	family	8.779666992314026e-11	0.3930935833687709	2.0886663487085624
LOC112055784	NW_019863614.1;NW_019863614.1;NW_019863614.1;NW_019863614.1;NW_019863614.1;NW_019863614.1;NW_019863614.1;NW_019863614.1;NW_019863614.1;NW_019863614.1;NW_019863614.1;NW_019863614.1;NW_019863614.1;NW_019863614.1;NW_019863614.1;NW_019863614.1;NW_019863614.1;NW_019863614.1;NW_019863614.1;NW_019863614.1;NW_019863614.1	10155;11491;12461;13535;14943;15445;16372;17126;17975;18313;20115;20788;21450;23346;24066;25381;26550;27842;29252;30101;30758	10424;11710;12596;13681;15035;15596;16553;17236;18104;18415;20286;20949;21643;23560;24207;25505;26638;27923;29386;30170;31025	+;+;+;+;+;+;+;+;+;+;+;+;+;+;+;+;+;+;+;+;+	3198	rna-XM_024095988.1	-0.486145054163587	-0.8272870455887956	-0.21858913795967347	-0.33745125281527133	-0.13093161362238553	8.407750255643084e-4	5.668568506787264	18.561010227698283	1.8096518738288287e-12	1.1299386755049895e-10	family	8.816188272361465e-11	-0.3332605548540248	0.82812782061436
LOC112043611	NW_019862748.1;NW_019862748.1;NW_019862748.1;NW_019862748.1;NW_019862748.1	940784;942072;945645;947408;949042	941216;942225;945776;947629;950921	+;+;+;+;+	2821	rna-XM_024079144.1	-0.8165275977913454	0.3958399829430125	0.6017613612570365	0.5229835105793424	-0.7135333215698869	-0.852551861092164	2.8757881312929987	18.536333645602642	1.8581964408033145e-12	1.1539095275021238e-10	family	9.024831298418436e-11	-0.14367132094566748	1.4543132223492004
LOC112049698	NW_019862985.1;NW_019862985.1;NW_019862985.1;NW_019862985.1;NW_019862985.1;NW_019862985.1;NW_019862985.1	216789;253165;261054;263694;264546;265508;266534	217628;253419;261260;264282;264674;265697;269625	+;+;+;+;+;+;+	5302	rna-XM_024087696.1	0.5405502472985683	0.4454600057144751	0.1798388355066268	0.020827557450417672	-0.3772733349388673	-0.6194014598362878	4.1243839376775595	18.515478382887736	1.900268606575236e-12	1.1736224154957054e-10	family	9.214989192161847e-11	0.031666975199155456	1.159951707134856
LOC112051056	NW_019863060.1;NW_019863060.1;NW_019863060.1;NW_019863060.1;NW_019863060.1;NW_019863060.1;NW_019863060.1;NW_019863060.1;NW_019863060.1;NW_019863060.1	4585;5561;6297;7029;8173;10383;11820;12667;13461;14695	4765;5793;6433;7164;8327;10583;11903;12800;13759;14978	+;+;+;+;+;+;+;+;+;+	1844	rna-XM_024089518.1	-0.7213538754124528	8.446685945044588e-4	0.18638518623064565	0.17926601513318582	-0.4939354223130778	-0.1321031081403165	5.545710528412707	18.487919401040923	1.9573740904916975e-12	1.2023567115863595e-10	family	9.448370437726666e-11	-0.1634827559845852	0.9077390616430985
LOC112053305	NW_019863226.1;NW_019863226.1;NW_019863226.1;NW_019863226.1;NW_019863226.1;NW_019863226.1;NW_019863226.1;NW_019863226.1;NW_019863226.1	184599;190905;191966;192195;193687;194416;195270;196106;196860	184809;191033;192082;192373;193913;194614;195402;196213;197071	+;+;+;+;+;+;+;+;+	1515	rna-XM_024092692.1	-0.5550493617428285	-1.1765669139321848	-0.7741003304929926	0.2846700969936206	-0.4863761663541861	-0.5151300885742415	5.971356636335981	18.481577725516427	1.970763142448453e-12	1.2040727070314097e-10	family	9.498476586863391e-11	-0.5370921273504689	1.4612370109258055
LOC112050146	NW_019863008.1;NW_019863008.1;NW_019863008.1;NW_019863008.1;NW_019863008.1;NW_019863008.1;NW_019863008.1;NW_019863008.1;NW_019863008.1;NW_019863008.1;NW_019863008.1;NW_019863008.1	286233;286233;288779;288779;289202;289202;290188;290188;291027;291027;291796;291796	286404;286514;288925;288925;289386;289386;290356;290356;291260;291260;293160;293160	+;+;+;+;+;+;+;+;+;+;+;+	2382	rna-XM_024088324.1;rna-XM_024088323.1;rna-XM_024088324.1;rna-XM_024088323.1;rna-XM_024088324.1;rna-XM_024088323.1;rna-XM_024088324.1;rna-XM_024088323.1;rna-XM_024088324.1;rna-XM_024088323.1;rna-XM_024088324.1;rna-XM_024088323.1	0.8540517968942754	0.003003725900473109	-0.21543518627263722	-0.24193803994997604	-0.012595169641819566	0.19816662969809162	5.485265175750239	18.470897855529877	1.9935249122498265e-12	1.2114661552303225e-10	family	9.564375069120787e-11	0.09754229277140121	1.0959898368442513
LOC112045991	NW_019862845.1;NW_019862845.1;NW_019862845.1;NW_019862845.1;NW_019862845.1;NW_019862845.1;NW_019862845.1;NW_019862845.1	307092;308307;309081;309427;309847;310835;312042;312836	307919;308551;309337;309606;309997;311078;312338;313026	-;-;-;-;-;-;-;-	2393	rna-XM_024082425.1	-0.43372259385958245	-0.3229098660712742	0.18740635597689598	-0.30803734899407054	0.19004637922686202	-0.3189486703786737	5.904889476681195	18.464479125202693	2.0073351051297963e-12	1.213370007164628e-10	family	9.58692313673866e-11	-0.16769429068330716	0.6237689730864444
LOC112056969	NW_019864151.1;NW_019864151.1;NW_019864151.1;NW_019864151.1;NW_019864151.1;NW_019864151.1;NW_019864151.1;NW_019864151.1;NW_019864151.1;NW_019864151.1	11736;11836;12692;14176;14822;16232;17438;19143;20213;20853	11765;11971;12789;14314;14896;16362;18184;19277;20305;20921	-;-;-;-;-;-;-;-;-;-	1653	rna-XM_024097455.1	-1.5573119890244032	-1.2808606447911615	-1.0983829182357916	-1.0392481713850263	-0.6712470715137342	-1.00617920494729	3.381171089701536	18.443351192951514	2.0534928120884954e-12	1.2347032971732096e-10	family	9.792555073235907e-11	-1.1088716666495677	1.5573119890244032
LOC112055811	NW_019863621.1;NW_019863621.1;NW_019863621.1;NW_019863621.1;NW_019863621.1;NW_019863621.1;NW_019863621.1;NW_019863621.1;NW_019863621.1;NW_019863621.1;NW_019863621.1;NW_019863621.1;NW_019863621.1;NW_019863621.1;NW_019863621.1;NW_019863621.1;NW_019863621.1;NW_019863621.1;NW_019863621.1;NW_019863621.1;NW_019863621.1;NW_019863621.1	46022;47750;48334;49009;49664;52976;56030;59505;62913;73416;73755;74984;75871;78047;80227;81262;81862;84708;85892;86775;88019;88546	46134;48197;48530;49206;49822;53182;56124;59653;63111;73485;73802;75093;75951;78197;80351;81549;82044;84905;86148;86909;88202;88904	-;-;-;-;-;-;-;-;-;-;-;-;-;-;-;-;-;-;-;-;-;-	3954	rna-XM_024096020.1	-0.1803308164345834	0.1052723565285766	1.5734416618553126	0.10131607604026432	0.13828231746036937	-0.16641082148476152	6.160588745259552	18.492161613858784	2.1361161632815918e-12	1.277622319975369e-10	family	1.0140609196787454e-10	0.26192846232752964	1.753772478289896
LOC112054150	NW_019863325.1;NW_019863325.1;NW_019863325.1;NW_019863325.1;NW_019863325.1;NW_019863325.1;NW_019863325.1;NW_019863325.1;NW_019863325.1;NW_019863325.1;NW_019863325.1;NW_019863325.1;NW_019863325.1;NW_019863325.1;NW_019863325.1;NW_019863325.1;NW_019863325.1;NW_019863325.1;NW_019863325.1;NW_019863325.1;NW_019863325.1;NW_019863325.1;NW_019863325.1;NW_019863325.1;NW_019863325.1;NW_019863325.1;NW_019863…	236760;237201;281931;285883;286897;288395;289599;290956;292399;293671;294945;295962;296635;297754;298508;299579;299773;300585;301409;301663;302667;303979;304683;305768;305949;308234;309579;310140;311611;312395;313266;315034;316722;318213;318954;319374;320149;320778;321611;322354;323292	236979;237360;282095;286122;286984;288554;289790;291057;292571;293762;295111;296063;296807;297845;298629;299690;299861;300752;301630;301792;302847;304165;304849;305831;306138;308431;309707;310240;311725;312506;313463;315117;316799;318454;319075;319556;320239;320963;321764;322470;327280	+;+;+;+;+;+;+;+;+;+;+;+;+;+;+;+;+;+;+;+;+;+;+;+;+;+;+;+;+;+;+;+;+;+;+;+;+;+;+;+;+	9857	rna-XM_024093827.1	0.19067881171276438	0.11499611172163256	0.7757001063372518	0.6558214972067444	-0.18403786988769533	0.7264019883446006	5.262276581790642	18.395524091782946	2.162061850254986e-12	1.2862039450808173e-10	family	1.0248367950555503e-10	0.3799267742392164	0.9597379762249472
LOC112057752	NW_019862766.1;NW_019862766.1;NW_019862766.1;NW_019862766.1;NW_019862766.1;NW_019862766.1;NW_019862766.1;NW_019862766.1;NW_019862766.1;NW_019862766.1;NW_019862766.1;NW_019862766.1;NW_019862766.1;NW_019862766.1;NW_019862766.1;NW_019862766.1;NW_019862766.1;NW_019862766.1;NW_019862766.1;NW_019862766.1;NW_019862766.1;NW_019862766.1	71125;71686;72591;73801;75118;76456;77893;78003;79732;80086;80613;81027;82122;83230;89329;92070;92806;93414;94490;95183;96006;96427	71306;71730;72648;73994;75326;76627;77932;78081;79792;80130;80679;81229;82327;83401;89409;92180;92863;93619;94695;95345;96126;96704	-;-;-;-;-;-;-;-;-;-;-;-;-;-;-;-;-;-;-;-;-;-	2957	rna-XM_024098289.1	2.0635134598833402	-0.06658340877131069	-1.8228279183525897	-0.7583047078761416	0.04411699562402179	-2.1934511814603797	2.0074283910780886	18.44528063163501	2.178189124052501e-12	1.2862039450808173e-10	family	1.030933320198102e-10	-0.4555894601588433	4.256964641343719
LOC112047153	NW_019862883.1;NW_019862883.1;NW_019862883.1;NW_019862883.1	849129;850127;850523;851087	849508;850222;850619;852168	+;+;+;+	1655	rna-XM_024084160.1	0.834932591668005	-3.1025046309574167	-4.110906532800521	0.08257274016187731	-3.7678648877639676	-4.581477195292416	3.2444673537528836	18.62506894196407	2.1844188789211344e-12	1.2862039450808173e-10	family	1.0323341255787618e-10	-2.4408746524974063	5.41640978696042
LOC112043242	NW_019862787.1;NW_019862787.1;NW_019862787.1;NW_019862787.1;NW_019862787.1;NW_019862787.1;NW_019862787.1;NW_019862787.1;NW_019862787.1;NW_019862787.1;NW_019862787.1;NW_019862787.1	1295691;1297985;1299270;1300186;1301178;1301899;1302793;1303687;1304675;1306390;1331953;1370742	1297259;1298143;1299446;1300311;1301339;1302063;1302936;1303848;1304822;1306530;1332096;1371094	-;-;-;-;-;-;-;-;-;-;-;-	3450	rna-XM_024078563.1	-0.6776553710010716	-0.37692586354358243	-1.3161942034756822	-1.2967528566612536	1.2226879470967567	-0.8428052259902448	1.855509078739594	18.374673756009898	2.211226900600762e-12	1.295277448372529e-10	family	1.0434412858754179e-10	-0.5479409289291797	2.538882150572439
LOC112052439	NW_019863148.1;NW_019863148.1;NW_019863148.1;NW_019863148.1;NW_019863148.1;NW_019863148.1;NW_019863148.1;NW_019863148.1;NW_019863148.1;NW_019863148.1;NW_019863148.1;NW_019863148.1;NW_019863148.1;NW_019863148.1;NW_019863148.1;NW_019863148.1;NW_019863148.1;NW_019863148.1;NW_019863148.1;NW_019863148.1;NW_019863148.1;NW_019863148.1;NW_019863148.1;NW_019863148.1;NW_019863148.1;NW_019863148.1;NW_019863…	319631;319631;319631;319631;352298;352298;352298;352298;364444;364444;364444;364444;365216;365216;365216;365216;368289;368289;368289;368289;369850;369850;369850;369850;375570;375570;375570;375570;378126;378126;378126;378126;380145;380145;380145;380145;382206;382206;382206;382206;383733;383733;383733;383733;387316;387316;387316;387316;388104;388104;388104;388104;389068;389068;389068;389068;389937;…	319875;319875;319751;319875;352777;352777;352777;352777;364492;364492;364492;364492;365244;365244;365244;365244;368426;368426;368426;368426;370044;370044;370044;370044;375725;375725;375725;375725;378243;378243;378243;378243;380225;380225;380225;380225;382258;382258;382258;382258;383939;383939;383939;383939;387459;387459;387459;387459;388193;388193;388193;388193;389302;389302;389302;389302;390005;…	+;+;+;+;+;+;+;+;+;+;+;+;+;+;+;+;+;+;+;+;+;+;+;+;+;+;+;+;+;+;+;+;+;+;+;+;+;+;+;+;+;+;+;+;+;+;+;+;+;+;+;+;+;+;+;+;+;+;+;+;+;+;+;+;+;+;+;+;+;+;+;+;+;+;+;+;+;+;+;+;+;+;+;+;+;+;+;+;+;+;+;+	4268	rna-XM_024091519.1;rna-XM_024091518.1;rna-XM_024091517.1;rna-XM_024091516.1;rna-XM_024091519.1;rna-XM_024091518.1;rna-XM_024091517.1;rna-XM_024091516.1;rna-XM_024091519.1;rna-XM_024091518.1;rna-XM_024091517.1;rna-XM_024091516.1;rna-XM_024091519.1;rna-XM_024091518.1;rna-XM_024091517.1;rna-XM_024091516.1;rna-XM_024091519.1;rna-XM_024091518.1;rna-XM_024091517.1;rna-XM_024091516.1;rna-XM_024091519.1;…	2.3353307179311202	4.357128736751119	2.74349371146031	2.607872760230781	-0.11016876943861141	3.6134990276754855	1.5619518821452556	18.37935194972731	2.3230152594766383e-12	1.3537818158303854e-10	family	1.0896770984608915e-10	2.591192697435034	4.46729750618973
LOC112044540	NW_019862811.1;NW_019862811.1;NW_019862811.1;NW_019862811.1;NW_019862811.1;NW_019862811.1;NW_019862811.1;NW_019862811.1;NW_019862811.1;NW_019862811.1;NW_019862811.1	725107;730211;730973;732444;733552;734170;735812;737526;738565;739441;741959	729483;730401;731099;732542;733800;734295;735917;737727;738701;739642;742356	-;-;-;-;-;-;-;-;-;-;-	6214	rna-XM_024080422.1	-0.9761131120068492	0.024298155347528928	-0.06097897853284019	-0.07079793520322179	-0.3484971084169555	-0.07010184568360381	5.199714561956982	18.324150760977638	2.335193426995498e-12	1.3539356175702468e-10	family	1.0937644109320605e-10	-0.25036513741599026	1.0004112673543781
LOC112055889	NW_019863650.1;NW_019863650.1;NW_019863650.1;NW_019863650.1	88431;89901;91115;92805	88655;90085;91245;92959	-;-;-;-	696	rna-XM_024096178.1	-0.5066064092444795	-1.3492566510442014	-1.7892342673469415	0.7814225211423822	-1.6669633235476757	-1.2640315971711986	1.1579775132741048	18.271196963644478	2.4728267714220046e-12	1.4264570269258711e-10	family	1.1513962883041484e-10	-0.9657782878686858	2.5706567884893237
LOC112049165	NW_019862755.1;NW_019862755.1;NW_019862755.1;NW_019862755.1;NW_019862755.1;NW_019862755.1;NW_019862755.1;NW_019862755.1;NW_019862755.1;NW_019862755.1;NW_019862755.1;NW_019862755.1;NW_019862755.1;NW_019862755.1;NW_019862755.1;NW_019862755.1;NW_019862755.1;NW_019862755.1;NW_019862755.1;NW_019862755.1;NW_019862755.1;NW_019862755.1;NW_019862755.1;NW_019862755.1;NW_019862755.1;NW_019862755.1;NW_019862…	2467559;2468522;2471866;2471866;2472762;2475484;2475484;2475484;2476535;2476535;2476535;2476897;2476897;2476897;2477936;2477936;2477936;2478780;2478780;2478780;2481357;2481357;2481357;2484570;2484570;2484570;2485177;2485177;2485177;2486000;2486000;2486000	2467680;2468718;2472041;2472041;2472852;2475573;2475573;2475573;2476645;2476645;2476645;2477082;2477082;2477082;2478132;2478132;2478132;2478843;2478843;2478843;2481540;2481540;2481540;2484721;2484721;2484721;2485365;2485365;2485365;2486237;2486237;2486237	+;+;+;+;+;+;+;+;+;+;+;+;+;+;+;+;+;+;+;+;+;+;+;+;+;+;+;+;+;+;+;+	1997	rna-XM_024086970.1;rna-XM_024086962.1;rna-XM_024086962.1;rna-XM_024086970.1;rna-XM_024086976.1;rna-XM_024086976.1;rna-XM_024086962.1;rna-XM_024086970.1;rna-XM_024086976.1;rna-XM_024086962.1;rna-XM_024086970.1;rna-XM_024086976.1;rna-XM_024086962.1;rna-XM_024086970.1;rna-XM_024086976.1;rna-XM_024086962.1;rna-XM_024086970.1;rna-XM_024086976.1;rna-XM_024086962.1;rna-XM_024086970.1;rna-XM_024086976.1;…	1.058671073075523	0.3151725922906786	-0.712858504591731	0.16924477282301073	-0.26317031820566117	0.5917322205173849	5.2983809353115445	18.28475768986431	2.5056958196828957e-12	1.438117540145274e-10	family	1.1649824938375455e-10	0.1931319726515342	1.7715295776672542
LOC112046211	NW_019862850.1;NW_019862850.1;NW_019862850.1;NW_019862850.1;NW_019862850.1;NW_019862850.1;NW_019862850.1;NW_019862850.1;NW_019862850.1;NW_019862850.1	667731;667731;667731;668659;668659;668659;668918;669504;669740;669740	667999;667999;667999;668849;668849;668849;669023;669601;669868;669868	-;-;-;-;-;-;-;-;-;-	793	rna-XM_024082772.1;rna-XR_002886851.1;rna-XM_024082773.1;rna-XM_024082772.1;rna-XR_002886851.1;rna-XM_024082773.1;rna-XM_024082773.1;rna-XR_002886851.1;rna-XM_024082772.1;rna-XR_002886851.1	2.898789783408153	0.6430647985174841	2.4099066417673227	3.099477944984434	3.241137277077743	2.7983724472985125	2.8262493381243887	18.2907363356646	2.5236752532094043e-12	1.441158069219682e-10	family	1.1698958013005532e-10	2.5151248155089414	3.241137277077743
LOC112055760	NW_019863602.1;NW_019863602.1;NW_019863602.1;NW_019863602.1;NW_019863602.1;NW_019863602.1;NW_019863602.1;NW_019863602.1	14509;15042;17813;18916;19529;20233;21111;21684	14766;15394;18019;19056;19668;20431;21272;24210	+;+;+;+;+;+;+;+	3987	rna-XM_024095956.1	1.6477393825703333	-0.7003879477108881	0.17959870515718931	0.5403745099257784	-0.9270389916602196	1.931429799571757	1.6661566412123294	18.241633760349064	2.553272630309328e-12	1.45076950854176e-10	family	1.1818806989184041e-10	0.44528590964232506	2.8584687912319766
LOC112052127	NW_019863128.1;NW_019863128.1	145777;147632	146349;148108	-;-	1050	rna-XM_024091070.1	1.3827257868984228	-1.2400483328529894	0.05655045629977492	1.2611596562263367	1.7570968371789055	0.8294871923627687	4.054733043436325	18.308666468822526	2.600517347698258e-12	1.4702626437434332e-10	family	1.201987293550312e-10	0.6744952660188699	2.997145170031895
LOC112050466	NW_019863024.1;NW_019863024.1;NW_019863024.1	239044;241486;243697	240599;241615;243824	-;-;-	1814	rna-XM_024088738.1	1.0983358391728355	0.532533545942573	-0.12563504453284507	-0.09319165689567577	0.3015910944575359	0.5253361831695155	5.1701170554939235	18.173355003513294	2.7495360545357715e-12	1.5468182041457676e-10	family	1.2690073641175405e-10	0.37316166021898983	1.2239708837056806
LOC112056997	NW_019864195.1;NW_019864195.1;NW_019864195.1;NW_019864195.1;NW_019864195.1;NW_019864195.1	9745;10822;11252;15486;16678;17242	9891;10892;11327;15632;16837;17647	+;+;+;+;+;+	1007	rna-XM_024097483.1	1.05956196258185	0.19011235117291558	-0.7123489464699804	-0.1480068884955216	0.17262494193840805	0.9450996518926174	5.179343806239817	18.14484047447274	2.9294212487456163e-12	1.6398986734357234e-10	family	1.3441700494425923e-10	0.25117384543671484	1.7719109090518304
LOC112044886	NW_019862819.1;NW_019862819.1;NW_019862819.1	1073823;1075391;1078121	1074146;1075562;1078372	-;-;-	748	rna-XR_002886774.1	1.1334923046618275	0.1772034730825813	-0.6283824224192223	-1.365821173469908	-0.8634540309456505	-1.9418311265636556	6.056301418603234	18.256235072692725	3.04236250772549e-12	1.6947748793035523e-10	family	1.3899325905410418e-10	-0.581465495942338	3.075323431225483
LOC112053298	NW_019863226.1;NW_019863226.1;NW_019863226.1;NW_019863226.1;NW_019863226.1;NW_019863226.1;NW_019863226.1;NW_019863226.1;NW_019863226.1;NW_019863226.1;NW_019863226.1;NW_019863226.1;NW_019863226.1;NW_019863226.1;NW_019863226.1;NW_019863226.1	167106;167195;168838;168838;170039;170039;171129;171129;171730;171730;172728;172728;173047;173047;173577;173577	167169;167330;169081;169081;170193;170193;171292;171292;171981;171981;172876;172876;173148;173148;173726;173726	+;+;+;+;+;+;+;+;+;+;+;+;+;+;+;+	1416	rna-XM_024092684.1;rna-XM_024092685.1;rna-XM_024092685.1;rna-XM_024092684.1;rna-XM_024092684.1;rna-XM_024092685.1;rna-XM_024092685.1;rna-XM_024092684.1;rna-XM_024092685.1;rna-XM_024092684.1;rna-XM_024092685.1;rna-XM_024092684.1;rna-XM_024092685.1;rna-XM_024092684.1;rna-XM_024092685.1;rna-XM_024092684.1	0.3952127367396584	0.1102370305809662	-0.698852504390341	-0.40552057537050606	0.22029320482326092	0.8855531252973495	5.673670932611649	18.071676991092357	3.0710463679451355e-12	1.7024083378209036e-10	family	1.3989879190427127e-10	0.084487169613398	1.5844056296876905
LOC112053149	NW_019863212.1;NW_019863212.1;NW_019863212.1;NW_019863212.1;NW_019863212.1;NW_019863212.1;NW_019863212.1;NW_019863212.1;NW_019863212.1;NW_019863212.1;NW_019863212.1;NW_019863212.1;NW_019863212.1;NW_019863212.1;NW_019863212.1;NW_019863212.1	136527;136527;137852;137852;138658;138658;138988;138988;139450;139450;140227;140227;140929;140929;141473;141473	137366;137366;137973;137973;138807;138810;139045;139045;139606;139606;140360;140360;141124;141124;141692;141692	-;-;-;-;-;-;-;-;-;-;-;-;-;-;-;-	1880	rna-XM_024092458.1;rna-XM_024092457.1;rna-XM_024092458.1;rna-XM_024092457.1;rna-XM_024092458.1;rna-XM_024092457.1;rna-XM_024092458.1;rna-XM_024092457.1;rna-XM_024092458.1;rna-XM_024092457.1;rna-XM_024092458.1;rna-XM_024092457.1;rna-XM_024092458.1;rna-XM_024092457.1;rna-XM_024092458.1;rna-XM_024092457.1	-0.2780380585896548	-0.15597402504293617	0.44995140356372865	0.02566704947164707	0.31764132447454957	0.27291875906125435	5.446785927971603	17.99871677578389	3.3254211900992992e-12	1.8344702138004098e-10	family	1.506172475613268e-10	0.10536107548976478	0.7279894621533834
LOC112052275	NW_019863137.1;NW_019863137.1;NW_019863137.1;NW_019863137.1;NW_019863137.1;NW_019863137.1;NW_019863137.1;NW_019863137.1;NW_019863137.1;NW_019863137.1;NW_019863137.1;NW_019863137.1;NW_019863137.1;NW_019863137.1;NW_019863137.1;NW_019863137.1;NW_019863137.1;NW_019863137.1;NW_019863137.1;NW_019863137.1;NW_019863137.1;NW_019863137.1;NW_019863137.1;NW_019863137.1;NW_019863137.1;NW_019863137.1;NW_019863…	158088;158088;161296;161296;163054;163054;163640;163640;163994;163994;164539;164539;164969;164969;165370;165370;166009;166009;166825;166825;167510;168418;168418;168735;168735;169566;169566;170812;170812;171569;171569;171911;171911;172794;172794;173176;173176;173941;173941;175375;175375;176315;176315;177004;177004	160861;160861;161409;161409;163160;163160;163708;163708;164112;164112;164618;164618;165065;165065;165582;165582;166142;166142;166938;166938;167605;168461;168461;168802;168802;169786;169786;170940;170940;171683;171683;172027;172027;172966;172966;173328;173328;174161;174161;175589;175589;176426;176426;177183;177183	-;-;-;-;-;-;-;-;-;-;-;-;-;-;-;-;-;-;-;-;-;-;-;-;-;-;-;-;-;-;-;-;-;-;-;-;-;-;-;-;-;-;-;-;-	5665	rna-XM_024091288.1;rna-XM_024091287.1;rna-XM_024091288.1;rna-XM_024091287.1;rna-XM_024091288.1;rna-XM_024091287.1;rna-XM_024091288.1;rna-XM_024091287.1;rna-XM_024091288.1;rna-XM_024091287.1;rna-XM_024091288.1;rna-XM_024091287.1;rna-XM_024091288.1;rna-XM_024091287.1;rna-XM_024091288.1;rna-XM_024091287.1;rna-XM_024091288.1;rna-XM_024091287.1;rna-XM_024091288.1;rna-XM_024091287.1;rna-XM_024091287.1;…	-0.1238577396962027	0.2545089667645709	1.6380634254484898	0.808327562678965	-0.08339813948083054	-0.04604244707258298	2.5545553126420817	17.98719290088431	3.3675409348368126e-12	1.8487311682843254e-10	family	1.5230644666456064e-10	0.4079336047737349	1.7619211651446924
LOC112052171	NW_019863132.1;NW_019863132.1;NW_019863132.1;NW_019863132.1;NW_019863132.1;NW_019863132.1;NW_019863132.1;NW_019863132.1	119481;122077;122769;123713;128542;128655;129174;129437	121300;122202;123023;123784;128549;128743;129322;129680	-;-;-;-;-;-;-;-	2763	rna-XM_024091147.1	-1.7381433978128806	0.15765272083959175	-0.13889409568480388	-0.5880162630360819	-0.2830670281506343	0.21918557072989925	4.213135433249628	17.955541869305947	3.4860754306491773e-12	1.9046039035527525e-10	family	1.5721702181451982e-10	-0.39521374885248495	1.95732896854278
LOC112057307	NW_019864821.1;NW_019864821.1;NW_019864821.1;NW_019864821.1;NW_019864821.1	6;1366;3941;4514;5261	167;1497;4059;4648;6008	-;-;-;-;-	1296	rna-XM_024097799.1	2.2311462627123495	2.4383271572105953	2.571707160183376	0.9465529077430874	-0.8164751902961661	2.3413542151566458	0.6738319223167586	17.882446686929224	3.776526241441991e-12	2.0472399693185996e-10	family	1.6934823425579862e-10	1.6187687521183147	3.388182350479542
LOC112047937	NW_019862909.1;NW_019862909.1;NW_019862909.1;NW_019862909.1;NW_019862909.1;NW_019862909.1	359551;361050;364087;364703;365547;379950	360448;361262;364228;364900;367862;380423	-;-;-;-;-;-	4241	rna-XM_024085253.1	-2.1925722284031255	-2.328560423496808	-2.537374758074065	-0.037980964367397355	-2.7996589432551167	-2.545466774230134	1.2912398684877766	17.883773060626098	3.783178401591921e-12	2.0472399693185996e-10	family	1.6940589923383737e-10	-2.0736023486377744	2.7996589432551167
LOC112043816	NW_019862798.1;NW_019862798.1;NW_019862798.1;NW_019862798.1;NW_019862798.1;NW_019862798.1;NW_019862798.1;NW_019862798.1;NW_019862798.1;NW_019862798.1	4442;4442;4442;5426;5435;5435;10035;10035;10035;16232	4593;4593;4593;5523;5523;5523;12447;10090;12447;16410	+;+;+;+;+;+;+;+;+;+	2842	rna-XR_002886704.1;rna-XR_002886703.1;rna-XR_002886705.1;rna-XR_002886705.1;rna-XR_002886704.1;rna-XR_002886703.1;rna-XR_002886705.1;rna-XR_002886704.1;rna-XR_002886703.1;rna-XR_002886704.1	2.0071907221858707	0.5043484450016407	0.9575448484131274	3.4915819996438633	3.8504359498996013	2.077581063483582	0.5188030052375029	17.843297137726026	3.960891937874576e-12	2.1332500465406012e-10	family	1.7636304314070873e-10	2.148113838104614	3.8504359498996013
LOC112046157	NW_019862849.1;NW_019862849.1;NW_019862849.1;NW_019862849.1;NW_019862849.1;NW_019862849.1;NW_019862849.1;NW_019862849.1;NW_019862849.1;NW_019862849.1;NW_019862849.1;NW_019862849.1;NW_019862849.1;NW_019862849.1;NW_019862849.1;NW_019862849.1;NW_019862849.1;NW_019862849.1;NW_019862849.1;NW_019862849.1;NW_019862849.1;NW_019862849.1;NW_019862849.1;NW_019862849.1	337409;337409;337690;337690;338565;338565;339317;339317;340121;340121;341259;341259;346534;346534;348178;348178;349870;349870;351211;351211;352927;352927;353511;353511	337583;337569;337796;337796;338709;338709;339464;339464;340261;340261;341469;341469;346704;346704;348380;348380;349985;349985;351345;351345;353024;353024;354254;354253	+;+;+;+;+;+;+;+;+;+;+;+;+;+;+;+;+;+;+;+;+;+;+;+	2394	rna-XM_024082677.1;rna-XM_024082676.1;rna-XM_024082677.1;rna-XM_024082676.1;rna-XM_024082677.1;rna-XM_024082676.1;rna-XM_024082677.1;rna-XM_024082676.1;rna-XM_024082677.1;rna-XM_024082676.1;rna-XM_024082677.1;rna-XM_024082676.1;rna-XM_024082677.1;rna-XM_024082676.1;rna-XM_024082677.1;rna-XM_024082676.1;rna-XM_024082677.1;rna-XM_024082676.1;rna-XM_024082677.1;rna-XM_024082676.1;rna-XM_024082677.1;…	0.02594147729070597	-0.03659637109484705	0.17053820682267595	0.4633637368314086	0.36519090350860184	0.19479911226853883	6.485176015180211	17.81624728340655	4.061076654319593e-12	2.1768903348909368e-10	family	1.8056919563410597e-10	0.19720617760451403	0.4999601079262556
LOC112054813	NW_019863416.1;NW_019863416.1;NW_019863416.1;NW_019863416.1;NW_019863416.1	5777;6278;6503;7262;8329	5929;6310;6692;7401;8758	+;+;+;+;+	946	rna-XM_024094715.1	1.9198378629574555	2.5327279880673896	-0.48765170948385755	0.06811314405112108	1.1135014081100438	1.7676243659904072	0.7296909119759997	17.784775100233276	4.204011738677982e-12	2.2429290797341122e-10	family	1.8666166888653334e-10	1.1523588432820933	3.020379697551247
LOC112052383	NW_019863144.1;NW_019863144.1;NW_019863144.1	299801;303564;305149	301519;304790;306669	-;-;-	4467	rna-XM_024091422.1	1.1286083258711204	1.3805421224265426	1.8319578369178957	2.0450035507073423	0.7743465564335866	-1.1012779640052062	2.0679073922387947	17.772608280464187	4.260648544764822e-12	2.252000468032904e-10	family	1.8864574180880878e-10	1.0098634047252135	3.1462815147125482
LOC112046020	NW_019862845.1;NW_019862845.1	57089;57368	57213;58814	-;-	1572	rna-XR_002886840.1	0.8448235814462483	-0.5599887922186737	-1.299123887800158	-1.6126162108150552	0.49981318435272604	-1.16531431703938	2.17296125837844	17.761605051730932	4.3125454261827665e-12	2.2541952256170594e-10	family	1.906761156290809e-10	-0.5487344070123821	2.4574397922613036
LOC112057067	NW_019864260.1;NW_019864260.1;NW_019864260.1;NW_019864260.1;NW_019864260.1;NW_019864260.1	3610;5161;5607;9453;13522;15957	3638;5337;5696;9615;13705;16043	-;-;-;-;-;-	730	rna-XM_024097559.1	4.890323226240713	4.381256483836357	5.452368721011395	5.500670093848042	6.194238215946222	6.0652466516375885	2.128952326192498	17.802023766873543	4.3243097429119936e-12	2.2541952256170594e-10	family	1.9092885912445977e-10	5.41401723208672	6.194238215946222
LOC112056788	NW_019863983.1;NW_019863983.1;NW_019863983.1;NW_019863983.1;NW_019863983.1;NW_019863983.1;NW_019863983.1;NW_019863983.1;NW_019863983.1;NW_019863983.1;NW_019863983.1;NW_019863983.1;NW_019863983.1;NW_019863983.1	22782;22782;23996;23996;25514;25514;26444;26444;26978;26978;28789;28789;38496;38496	22840;22840;24151;24151;25713;25713;26638;26638;27119;27119;28958;28931;38612;38612	-;-;-;-;-;-;-;-;-;-;-;-;-;-	1039	rna-XM_024097268.1;rna-XM_024097267.1;rna-XM_024097268.1;rna-XM_024097267.1;rna-XM_024097268.1;rna-XM_024097267.1;rna-XM_024097268.1;rna-XM_024097267.1;rna-XM_024097268.1;rna-XM_024097267.1;rna-XM_024097267.1;rna-XM_024097268.1;rna-XM_024097267.1;rna-XM_024097268.1	1.7373399800319398	-1.2420354928411763	-1.1166985043417132	-0.8790236483145556	-0.2601315522744927	-0.0019248746153164803	1.0110661125708105	17.749934156453627	4.36830325189593e-12	2.2657870954861416e-10	family	1.9260190692612097e-10	-0.2937456820592191	2.979375472873116
LOC112043941	NW_019862800.1;NW_019862800.1;NW_019862800.1	921688;922881;924847	922289;924169;925096	-;-;-	2141	rna-XM_024079629.1	0.43742394221496245	2.2415861819869147	-0.7394769321397346	-0.6677195641768787	-0.05538776014964089	-1.7978664219111005	1.5818310906385153	17.7749045433203	4.386423451310728e-12	2.2657870954861416e-10	family	1.9313110451105772e-10	-0.09690675902924625	4.039452603898015
LOC112046134	NW_019862848.1;NW_019862848.1;NW_019862848.1;NW_019862848.1;NW_019862848.1;NW_019862848.1;NW_019862848.1	341803;342651;343288;343777;348158;348728;349315	342233;342759;343379;344040;348330;348948;349560	-;-;-;-;-;-;-	1536	rna-XM_024082640.1	-0.618163513306725	0.23982591347248136	0.11702697427088336	-0.7155446820967974	-0.7605192057512468	-0.6229940041467976	5.499526501906503	17.699748596017997	4.616657256699453e-12	2.3739227631281716e-10	family	2.018604611312258e-10	-0.393394752926367	1.000345119223728
LOC112046465	NW_019862858.1;NW_019862858.1;NW_019862858.1;NW_019862858.1;NW_019862858.1;NW_019862858.1;NW_019862858.1;NW_019862858.1;NW_019862858.1;NW_019862858.1;NW_019862858.1;NW_019862858.1;NW_019862858.1;NW_019862858.1;NW_019862858.1;NW_019862858.1;NW_019862858.1;NW_019862858.1;NW_019862858.1;NW_019862858.1;NW_019862858.1;NW_019862858.1;NW_019862858.1;NW_019862858.1;NW_019862858.1;NW_019862858.1;NW_019862…	701950;703730;704183;704606;704926;705423;705919;706259;706450;707026;707880;708161;708515;709223;709698;709957;710778;711325;711643;712383;712999;713337;713953;714759;716258;716781;717560	702749;703907;704361;704680;705030;705567;706028;706381;706631;707147;708013;708226;708646;709345;709872;710168;710939;711432;711801;712491;713138;713549;714121;714907;716357;716901;717829	-;-;-;-;-;-;-;-;-;-;-;-;-;-;-;-;-;-;-;-;-;-;-;-;-;-;-	4561	rna-XM_024083085.1	-0.7654703267842232	-0.40088334912142326	-0.18454049511404685	-0.1819261593366604	-0.07629881583373219	-0.35408538544264007	7.176441076612402	17.6556558522167	4.8468511999261196e-12	2.4699379836753555e-10	family	2.107579139538122e-10	-0.327200755272121	0.7654703267842232
LOC112054688	NW_019863397.1;NW_019863397.1;NW_019863397.1;NW_019863397.1;NW_019863397.1;NW_019863397.1;NW_019863397.1;NW_019863397.1;NW_019863397.1;NW_019863397.1;NW_019863397.1;NW_019863397.1;NW_019863397.1;NW_019863397.1;NW_019863397.1;NW_019863397.1;NW_019863397.1;NW_019863397.1;NW_019863397.1;NW_019863397.1;NW_019863397.1;NW_019863397.1;NW_019863397.1;NW_019863397.1;NW_019863397.1	22871;22871;24963;24963;25447;25447;25949;25949;26357;26720;26720;27238;27238;27427;27427;28125;28125;29119;29119;29367;29367;42320;42320;45937;45937	24221;24221;25170;25170;25598;25598;26059;26059;26554;27032;27032;27341;27341;27694;27694;28335;28335;29284;29284;30034;30034;42521;42521;46070;46068	-;-;-;-;-;-;-;-;-;-;-;-;-;-;-;-;-;-;-;-;-;-;-;-;-	4086	rna-XM_024094551.1;rna-XM_024094552.1;rna-XM_024094551.1;rna-XM_024094552.1;rna-XM_024094551.1;rna-XM_024094552.1;rna-XM_024094551.1;rna-XM_024094552.1;rna-XM_024094551.1;rna-XM_024094551.1;rna-XM_024094552.1;rna-XM_024094551.1;rna-XM_024094552.1;rna-XM_024094551.1;rna-XM_024094552.1;rna-XM_024094551.1;rna-XM_024094552.1;rna-XM_024094551.1;rna-XM_024094552.1;rna-XM_024094551.1;rna-XM_024094552.1;…	0.6886039022268534	0.2809780986656984	-0.26817448646915426	-0.30230965382955965	-0.04658980450809242	-0.4123377866128183	6.6543108543771	17.598833567329493	5.161047497048571e-12	2.618309989127677e-10	family	2.2349671938865068e-10	-0.009971621754512135	1.1009416888396717
LOC112047068	NW_019862881.1;NW_019862881.1;NW_019862881.1;NW_019862881.1;NW_019862881.1;NW_019862881.1;NW_019862881.1;NW_019862881.1;NW_019862881.1;NW_019862881.1;NW_019862881.1;NW_019862881.1;NW_019862881.1;NW_019862881.1;NW_019862881.1;NW_019862881.1;NW_019862881.1;NW_019862881.1;NW_019862881.1;NW_019862881.1;NW_019862881.1;NW_019862881.1;NW_019862881.1;NW_019862881.1;NW_019862881.1;NW_019862881.1;NW_019862…	107085;107097;107097;107422;107896;108042;108042;108042;108042;108042;108208;108208;108208;108208;108208;108739;108739;108739;108739;108839;109543;109543;109543;109543;109543;110028;110028;110028;110028;110028;111269;111269;111269;111269;111269;112858	107291;107291;107291;107514;107951;108137;108137;108137;108137;108137;108538;108538;108538;108538;108308;108892;108892;108892;108892;108892;109586;109586;109586;109586;109586;110131;110131;110131;110131;110131;113183;113183;112731;113183;113183;113183	+;+;+;+;+;+;+;+;+;+;+;+;+;+;+;+;+;+;+;+;+;+;+;+;+;+;+;+;+;+;+;+;+;+;+;+	3000	rna-XM_024083987.1;rna-XR_002886925.1;rna-XM_024083984.1;rna-XM_024083986.1;rna-XM_024083985.1;rna-XM_024083985.1;rna-XM_024083986.1;rna-XR_002886925.1;rna-XM_024083984.1;rna-XM_024083987.1;rna-XM_024083985.1;rna-XM_024083986.1;rna-XR_002886925.1;rna-XM_024083984.1;rna-XM_024083987.1;rna-XM_024083985.1;rna-XM_024083986.1;rna-XR_002886925.1;rna-XM_024083984.1;rna-XM_024083987.1;rna-XM_024083985.1;…	-0.0938857897062307	0.11941979999572601	-0.07611999752107797	-1.1162060975783883	-0.9958689709978878	-0.3954534954749237	4.415331269583824	17.55966688179891	5.389767750933268e-12	2.7125662824215226e-10	family	2.323348849069691e-10	-0.42635242521379707	1.2356258975741143
LOC112049886	NW_019862996.1;NW_019862996.1	193400;195173	194758;195276	-;-	1463	rna-XM_024087938.1	1.0158484932483292	0.4080836009743222	0.14211417929989345	0.01823316572708558	1.081693014314687	0.7464314087753674	9.73842997684755	17.55886145648597	5.394579195945654e-12	2.7125662824215226e-10	family	2.323348849069691e-10	0.5687339770566141	1.081693014314687
LOC112053800	NW_019863283.1;NW_019863283.1;NW_019863283.1;NW_019863283.1;NW_019863283.1;NW_019863283.1;NW_019863283.1;NW_019863283.1;NW_019863283.1;NW_019863283.1;NW_019863283.1;NW_019863283.1;NW_019863283.1;NW_019863283.1;NW_019863283.1;NW_019863283.1;NW_019863283.1;NW_019863283.1;NW_019863283.1	184212;189474;190270;197112;204688;205462;206666;207711;208412;209302;209766;210063;210451;211283;211915;212413;212976;214191;215021	188981;189554;190407;197162;204809;205620;206893;207806;208618;209443;209870;210175;210614;211436;211938;212534;213328;214316;215166	-;-;-;-;-;-;-;-;-;-;-;-;-;-;-;-;-;-;-	7301	rna-XM_024093365.1	-0.25291855796648693	0.5756370541912826	-0.21810849440571448	0.42517834212999517	0.14011399750178685	0.12104504626502478	6.704651842664809	17.54991865061338	5.4482998424910786e-12	2.7275101061704237e-10	family	2.3363495454837293e-10	0.13182456461931466	0.8285556121577695
LOC112056419	NW_019863807.1;NW_019863807.1;NW_019863807.1;NW_019863807.1;NW_019863807.1;NW_019863807.1;NW_019863807.1;NW_019863807.1;NW_019863807.1	13327;16124;16557;17224;17806;18618;19091;19360;19743	14954;16185;16651;17700;17949;18710;19265;19563;20121	-;-;-;-;-;-;-;-;-	3257	rna-XM_024096853.1	-1.2561215200896114	0.35677875265345	-0.026416175540315022	-0.4923481322619798	-0.16128180599683692	-0.14052523385589105	4.66663792129499	17.519525252012812	5.63503116858307e-12	2.8086181666569305e-10	family	2.403949985959445e-10	-0.2866523525151974	1.6129002727430615
LOC112051756	NW_019863101.1;NW_019863101.1;NW_019863101.1;NW_019863101.1;NW_019863101.1;NW_019863101.1;NW_019863101.1;NW_019863101.1;NW_019863101.1;NW_019863101.1;NW_019863101.1;NW_019863101.1;NW_019863101.1;NW_019863101.1;NW_019863101.1;NW_019863101.1;NW_019863101.1;NW_019863101.1;NW_019863101.1;NW_019863101.1;NW_019863101.1;NW_019863101.1;NW_019863101.1;NW_019863101.1;NW_019863101.1;NW_019863101.1;NW_019863…	23563;24593;25238;26024;26926;35654;36171;36776;37399;38091;38589;39260;42243;42996;49790;50756;51539;52519;53222;54576;55577;56178;56650;57334;58013;58384;58833;59284;59491;59689;60125;60322;61065;61753;69041;69698	23765;24657;25325;26136;27046;35740;36321;36860;37510;38156;38728;39384;42455;43030;49838;50884;51681;52692;53350;54688;55736;56252;56742;57496;58152;58513;58984;59413;59609;59811;60214;60429;61205;61908;69093;69813	-;-;-;-;-;-;-;-;-;-;-;-;-;-;-;-;-;-;-;-;-;-;-;-;-;-;-;-;-;-;-;-;-;-;-;-	4290	rna-XM_024090534.1	1.1523715722351504	0.5107487171252411	-0.020597654311250865	-0.11201350306045228	-0.18905219280103203	-0.42551445547421796	3.8060025503537687	17.469024096858792	5.960005875723102e-12	2.957620383044425e-10	family	2.528917009283637e-10	0.1526570806189064	1.5778860277093685
LOC112042826	NW_019862779.1;NW_019862779.1;NW_019862779.1;NW_019862779.1	1261682;1262938;1267265;1269966	1261936;1264381;1267428;1271447	-;-;-;-	3345	rna-XM_024078000.1	0.5971545974574747	-0.12870429080851373	-0.10865302437238195	-0.4873943966804359	-0.5712229376202759	0.12380415989624592	8.180456856957226	17.46469240096171	5.988764253148729e-12	2.958970303164442e-10	family	2.537708707485265e-10	-0.09583598202131446	1.1683775350777506
LOC112044744	NW_019862817.1;NW_019862817.1;NW_019862817.1;NW_019862817.1;NW_019862817.1	998022;999273;1000087;1000704;1000923	998318;999468;1000228;1000921;1001044	+;+;+;+;+	975	rna-XM_024080690.1	0.6464502923376044	-0.08091016433664956	-0.35426881480948946	-0.693018660099943	-0.9399026342377057	-0.1298228417451448	5.379613580050583	17.447035379189295	6.125377127142279e-12	3.0133673451447993e-10	family	2.5851875738870936e-10	-0.25857880381522136	1.58635292657531
LOC112050753	NW_019862748.1;NW_019862748.1;NW_019862748.1	3494481;3507316;3513389	3495404;3507605;3513495	-;-;-	1321	rna-XM_024089129.1	0.6545611572417283	0.046118508123143276	-0.3154340849171304	-0.56867795481216	-0.12529313279059945	0.016326563267094137	6.4280288163042245	17.43830596801599	6.167059196137832e-12	3.020795720039238e-10	family	2.5993042958995355e-10	-0.048733157314654024	1.2232391120538884
LOC112045730	NW_019862839.1;NW_019862839.1;NW_019862839.1;NW_019862839.1;NW_019862839.1;NW_019862839.1;NW_019862839.1;NW_019862839.1;NW_019862839.1;NW_019862839.1;NW_019862839.1;NW_019862839.1;NW_019862839.1;NW_019862839.1;NW_019862839.1;NW_019862839.1;NW_019862839.1;NW_019862839.1;NW_019862839.1;NW_019862839.1;NW_019862839.1;NW_019862839.1;NW_019862839.1;NW_019862839.1;NW_019862839.1;NW_019862839.1;NW_019862…	739311;739315;739921;739921;746882;752038;752038;752038;753423;753423;753423;754081;754081;754081;754584;754584;754584;755440;755440;756155;756155;756155;757899;757899;757899;758609;758609;758609	739442;739442;739923;739923;747315;752127;752127;752127;753428;753428;753428;754153;754153;754153;754676;754676;754676;755535;755535;756348;756348;756348;758015;758015;758015;759218;759218;759218	+;+;+;+;+;+;+;+;+;+;+;+;+;+;+;+;+;+;+;+;+;+;+;+;+;+;+;+	1848	rna-XM_024082029.1;rna-XM_024082032.1;rna-XM_024082032.1;rna-XM_024082029.1;rna-XM_024082030.1;rna-XM_024082030.1;rna-XM_024082032.1;rna-XM_024082029.1;rna-XM_024082032.1;rna-XM_024082030.1;rna-XM_024082029.1;rna-XM_024082030.1;rna-XM_024082032.1;rna-XM_024082029.1;rna-XM_024082030.1;rna-XM_024082032.1;rna-XM_024082029.1;rna-XM_024082030.1;rna-XM_024082029.1;rna-XM_024082030.1;rna-XM_024082032.1;…	-0.9932112912757939	0.5199354220153108	0.33849460277257276	0.14233309867234384	0.5319529956937581	0.809781373239512	3.0414113728220884	17.411456579225877	6.3540994192241005e-12	3.0990551845520465e-10	family	2.6639118800197297e-10	0.22488103351961727	1.802992664515306
LOC112043623	NW_019862793.1;NW_019862793.1;NW_019862793.1;NW_019862793.1;NW_019862793.1;NW_019862793.1;NW_019862793.1;NW_019862793.1;NW_019862793.1;NW_019862793.1;NW_019862793.1;NW_019862793.1;NW_019862793.1;NW_019862793.1;NW_019862793.1;NW_019862793.1;NW_019862793.1;NW_019862793.1;NW_019862793.1;NW_019862793.1;NW_019862793.1;NW_019862793.1;NW_019862793.1;NW_019862793.1;NW_019862793.1;NW_019862793.1;NW_019862…	638659;638659;638659;638659;642905;642905;642905;642938;643744;643744;643744;643744;643890;643890;643890;643890;650286;650286;650286;650286;651751;651751;651751;651751;653706;653706;653706;653706;659357;659357;659357;659357;660732;660732;660732;660732;664109;664109;664109;676423;676423;676423;676423	640535;640535;640535;640535;642988;642988;642988;642988;643818;643818;643818;643818;644054;644054;644039;644054;650423;650423;650423;650423;651879;651879;651879;651879;653861;653861;653861;653861;659564;659564;659564;659564;660835;660835;660835;660835;664168;664168;664168;676629;676629;676629;676629	-;-;-;-;-;-;-;-;-;-;-;-;-;-;-;-;-;-;-;-;-;-;-;-;-;-;-;-;-;-;-;-;-;-;-;-;-;-;-;-;-;-;-	3203	rna-XM_024079126.1;rna-XM_024079124.1;rna-XM_024079123.1;rna-XM_024079122.1;rna-XM_024079126.1;rna-XM_024079123.1;rna-XM_024079122.1;rna-XM_024079124.1;rna-XM_024079126.1;rna-XM_024079124.1;rna-XM_024079123.1;rna-XM_024079122.1;rna-XM_024079126.1;rna-XM_024079124.1;rna-XM_024079123.1;rna-XM_024079122.1;rna-XM_024079126.1;rna-XM_024079124.1;rna-XM_024079123.1;rna-XM_024079122.1;rna-XM_024079126.1;…	2.675528771320381	-1.2034950198888794	0.6181107386135666	-0.43470537024016087	-1.3118918611874633	-1.6722260499309858	2.3680374773599575	17.50199140952861	6.409035175752788e-12	3.1124904161219947e-10	family	2.6833797276305004e-10	-0.22144646521892367	4.347754821251367
LOC112048035	NW_019862913.1;NW_019862913.1;NW_019862913.1;NW_019862913.1;NW_019862913.1;NW_019862913.1;NW_019862913.1;NW_019862913.1;NW_019862913.1;NW_019862913.1;NW_019862913.1;NW_019862913.1;NW_019862913.1;NW_019862913.1;NW_019862913.1;NW_019862913.1;NW_019862913.1;NW_019862913.1;NW_019862913.1;NW_019862913.1;NW_019862913.1;NW_019862913.1;NW_019862913.1;NW_019862913.1;NW_019862913.1;NW_019862913.1;NW_019862…	275891;275891;275891;275891;275891;275891;275891;275891;278061;278061;278061;278061;278061;278061;278061;278061;280428;280428;280428;280428;280428;280428;280428;280443;281984;281984;281984;281984;281984;281984;281984;281984;284154;284154;284154;284154;284154;284154;284154;284154;291541;291541;291541;291541;291541;291541;291541;291541;297673;312991;312991;313842;313842;321983;321983;321983;321983;…	276911;276911;276911;276911;276911;276911;276911;276911;278280;278280;278280;278280;278280;278280;278280;278280;280598;280598;280598;280598;280598;280598;280598;280598;282127;282127;282127;282127;282127;282127;282127;282127;284331;284331;284331;284331;284331;284331;284331;284331;291782;291773;291782;291782;291782;291782;291773;291773;298281;313414;313414;314281;314280;322019;322019;322019;322019;…	-;-;-;-;-;-;-;-;-;-;-;-;-;-;-;-;-;-;-;-;-;-;-;-;-;-;-;-;-;-;-;-;-;-;-;-;-;-;-;-;-;-;-;-;-;-;-;-;-;-;-;-;-;-;-;-;-;-;-;-;-;-;-;-;-;-;-;-;-;-;-;-;-	6203	rna-XM_024085380.1;rna-XM_024085379.1;rna-XM_024085376.1;rna-XM_024085375.1;rna-XM_024085378.1;rna-XM_024085382.1;rna-XM_024085383.1;rna-XM_024085381.1;rna-XM_024085380.1;rna-XM_024085379.1;rna-XM_024085376.1;rna-XM_024085375.1;rna-XM_024085378.1;rna-XM_024085382.1;rna-XM_024085383.1;rna-XM_024085381.1;rna-XM_024085379.1;rna-XM_024085376.1;rna-XM_024085375.1;rna-XM_024085378.1;rna-XM_024085382.1;…	-0.6734151055771763	-0.011186939426689904	0.018481153963574512	0.05936689689418274	-0.23293775650696374	-0.40601495006955884	6.156987214167416	17.385783735165052	6.538409326281649e-12	3.1520964669008505e-10	family	2.733501444481684e-10	-0.20761778345377194	0.732782002471359
LOC112052978	NW_019863193.1;NW_019863193.1;NW_019863193.1;NW_019863193.1	1728;2377;3638;4567	1931;2648;3868;5508	+;+;+;+	1649	rna-XM_024092230.1	0.9423092958544429	0.5518190084782881	-0.02371163138963083	-0.17777926839572722	-1.1853299337067995	-1.349914145938974	2.4033318702410518	17.38473361850632	6.546064468396697e-12	3.1520964669008505e-10	family	2.733501444481684e-10	-0.2071011125164001	2.292223441793417
LOC112057475	NW_019865712.1;NW_019865712.1	742;1391	979;3032	+;+	1880	rna-XM_024097950.1	0.18607906406565866	0.19812737797530935	-1.4480143442579094	-0.36418859032729783	-0.23936300910910738	0.8249716169693082	2.8066950576181027	17.375881001714678	6.610966299680348e-12	3.169916499137868e-10	family	2.7569563423330106e-10	-0.14039798078067306	2.2729859612272176
LOC112048813	NW_019862946.1;NW_019862946.1;NW_019862946.1;NW_019862946.1;NW_019862946.1;NW_019862946.1;NW_019862946.1;NW_019862946.1;NW_019862946.1;NW_019862946.1;NW_019862946.1;NW_019862946.1;NW_019862946.1;NW_019862946.1;NW_019862946.1;NW_019862946.1;NW_019862946.1;NW_019862946.1;NW_019862946.1;NW_019862946.1;NW_019862946.1;NW_019862946.1;NW_019862946.1;NW_019862946.1;NW_019862946.1;NW_019862946.1;NW_019862…	391035;391036;391036;391669;391669;391669;392677;392677;392677;393161;393161;393161;393849;393849;393849;394135;394135;394135;394900;394900;394900;395356;395356;395356;399696;399696;401206;401206;401641;401641	391292;391292;391292;391896;391896;391896;392885;392885;392885;393339;393339;393339;393939;393939;393939;394341;394341;394341;395036;395036;395036;395387;395387;396320;400499;400467;401342;401342;402528;402528	+;+;+;+;+;+;+;+;+;+;+;+;+;+;+;+;+;+;+;+;+;+;+;+;+;+;+;+;+;+	4103	rna-XM_024086480.1;rna-XR_002887047.1;rna-XR_002887046.1;rna-XR_002887047.1;rna-XR_002887046.1;rna-XM_024086480.1;rna-XR_002887047.1;rna-XR_002887046.1;rna-XM_024086480.1;rna-XR_002887047.1;rna-XR_002887046.1;rna-XM_024086480.1;rna-XR_002887047.1;rna-XR_002887046.1;rna-XM_024086480.1;rna-XR_002887047.1;rna-XR_002887046.1;rna-XM_024086480.1;rna-XR_002887047.1;rna-XR_002887046.1;rna-XM_024086480.1;…	-0.523177720349002	-0.6218202511066799	0.6864582737629239	0.2742991946545676	0.11974910930301948	-0.2544343395112945	5.076798493792469	17.368160892191522	6.668106134986615e-12	3.1720156659776154e-10	family	2.774732037752776e-10	-0.05315428887441091	1.3082785248696038
LOC112055598	NW_019863557.1;NW_019863557.1;NW_019863557.1;NW_019863557.1;NW_019863557.1	33051;40795;54352;81615;82386	33547;40840;54478;81724;84325	+;+;+;+;+	2720	rna-XM_024095780.1	-0.3807530851558055	-1.3808916167818648	-0.9640405137359218	-0.654306726423221	-0.2981308062583888	-0.36369613418394897	5.288571348457369	17.367748880069726	6.671169871248241e-12	3.1720156659776154e-10	family	2.774732037752776e-10	-0.6736364804231918	1.3808916167818648
LOC112048785	NW_019862945.1;NW_019862945.1;NW_019862945.1;NW_019862945.1;NW_019862945.1;NW_019862945.1;NW_019862945.1;NW_019862945.1	389076;390321;391410;392637;393461;394524;395820;399251	389341;390449;391579;392739;393553;394681;395972;399422	-;-;-;-;-;-;-;-	1244	rna-XM_024086443.1	-0.34916315478707066	-0.23630735581947587	-1.0315410255455173	-1.3742533124221918	-0.684795378920586	-1.095662627109368	5.408811042102412	17.31525686079047	7.073606890056994e-12	3.3493528624419867e-10	family	2.9228625119399114e-10	-0.7952871424340349	1.3742533124221918
LOC112045774	NW_019862840.1;NW_019862840.1;NW_019862840.1;NW_019862840.1;NW_019862840.1;NW_019862840.1;NW_019862840.1;NW_019862840.1;NW_019862840.1;NW_019862840.1	456685;463899;467088;467088;467836;467836;471663;471663;473318;473318	457015;464047;467206;467206;467972;467972;471826;471826;473537;473531	+;+;+;+;+;+;+;+;+;+	1120	rna-XM_024082096.1;rna-XM_024082097.1;rna-XM_024082097.1;rna-XM_024082096.1;rna-XM_024082097.1;rna-XM_024082096.1;rna-XM_024082097.1;rna-XM_024082096.1;rna-XM_024082097.1;rna-XM_024082096.1	4.240817320131717	4.562219122481957	5.365434069645848	5.057142327329839	0.5437590124409546	0.7732374243266124	0.8434734962549439	17.35473964973706	7.284072911450616e-12	3.434697284884847e-10	family	2.998056033136695e-10	3.4237682127261544	5.365434069645848
LOC112048821	NW_019862946.1;NW_019862946.1;NW_019862946.1;NW_019862946.1;NW_019862946.1;NW_019862946.1;NW_019862946.1;NW_019862946.1;NW_019862946.1;NW_019862946.1;NW_019862946.1;NW_019862946.1;NW_019862946.1;NW_019862946.1;NW_019862946.1;NW_019862946.1;NW_019862946.1;NW_019862946.1;NW_019862946.1;NW_019862946.1;NW_019862946.1	426114;455727;464087;465048;465105;465503;465630;466267;466332;467078;467122;467581;467844;468706;469279;470081;470390;470850;478306;479504;480561	426705;455902;464306;465103;465194;465628;465652;466330;466368;467119;467264;467779;468034;468870;469456;470226;470533;471023;478458;479698;482026	+;+;+;+;+;+;+;+;+;+;+;+;+;+;+;+;+;+;+;+;+	4580	rna-XM_024086489.1	-0.29580923056829667	-2.5524511403375354	-2.8480859617762744	-2.7073767279646623	-1.6206244508259744	-3.1441224242746326	1.6310397386424782	17.2765524465893	7.579734223366194e-12	3.559342963402208e-10	family	3.1116336761696664e-10	-2.1947449892912294	3.1441224242746326
LOC112048075	NW_019862915.1;NW_019862915.1;NW_019862915.1;NW_019862915.1;NW_019862915.1;NW_019862915.1;NW_019862915.1;NW_019862915.1;NW_019862915.1;NW_019862915.1;NW_019862915.1;NW_019862915.1;NW_019862915.1;NW_019862915.1;NW_019862915.1;NW_019862915.1;NW_019862915.1;NW_019862915.1;NW_019862915.1;NW_019862915.1;NW_019862915.1;NW_019862915.1	479682;487071;487889;489053;490051;492111;492978;494449;496026;500250;501150;505645;510180;510601;516929;521100;524080;537521;541882;544895;547378;554986	481635;487146;488091;489212;490119;492234;493118;494626;496217;500547;501287;505905;510317;510753;517013;521190;524226;537638;542064;545006;547523;555304	-;-;-;-;-;-;-;-;-;-;-;-;-;-;-;-;-;-;-;-;-;-	5286	rna-XM_024085444.1	-1.1687356035931156	-1.082918781543242	-0.6857513398898161	-2.1977087233777297	-0.20049367741197957	2.2190622984784016	1.8776329834112295	17.300195939918712	7.701101294993828e-12	3.6014532969674837e-10	family	3.157351516644937e-10	-0.5194243045562469	4.416771021856132
LOC112052044	NW_019862748.1;NW_019862748.1;NW_019862748.1;NW_019862748.1;NW_019862748.1;NW_019862748.1;NW_019862748.1;NW_019862748.1;NW_019862748.1;NW_019862748.1;NW_019862748.1;NW_019862748.1;NW_019862748.1;NW_019862748.1;NW_019862748.1;NW_019862748.1;NW_019862748.1;NW_019862748.1;NW_019862748.1;NW_019862748.1;NW_019862748.1;NW_019862748.1;NW_019862748.1;NW_019862748.1;NW_019862748.1;NW_019862748.1	3943030;3948856;3964215;3964215;3968899;3968899;3969676;3969676;3969898;3969898;3970552;3970552;3970816;3970816;3971386;3971386;3971890;3971890;3972351;3972351;3974953;3974953;3976007;3976007;3977233;3977233	3943177;3949065;3964293;3964293;3969040;3969040;3969762;3969762;3970172;3970172;3970634;3970634;3970980;3970980;3971511;3971511;3972012;3972012;3972691;3972691;3975172;3975172;3976243;3976243;3977505;3977505	+;+;+;+;+;+;+;+;+;+;+;+;+;+;+;+;+;+;+;+;+;+;+;+;+;+	2509	rna-XM_024090982.1;rna-XM_024091063.1;rna-XM_024091063.1;rna-XM_024090982.1;rna-XM_024091063.1;rna-XM_024090982.1;rna-XM_024091063.1;rna-XM_024090982.1;rna-XM_024091063.1;rna-XM_024090982.1;rna-XM_024091063.1;rna-XM_024090982.1;rna-XM_024091063.1;rna-XM_024090982.1;rna-XM_024091063.1;rna-XM_024090982.1;rna-XM_024091063.1;rna-XM_024090982.1;rna-XM_024091063.1;rna-XM_024090982.1;rna-XM_024091063.1;…	0.4962339311396686	0.288242055227716	-0.2708873274997274	-0.13012183498125354	0.10849666984070366	-0.03128312279238821	5.717261947416795	17.20359148510574	8.015024241885494e-12	3.722145726332503e-10	family	3.277542749897451e-10	0.0767800618224532	0.7671212586393961
LOC112055443	NW_019863524.1;NW_019863524.1;NW_019863524.1	52768;69836;101271	52948;70049;102530	+;+;+	1655	rna-XR_002887503.1	0.40252586603210694	-1.0326058099828537	-0.4526779827039755	-1.3570667161166956	-0.9386671356130049	0.041396678371715845	3.188742681318225	17.198883254217932	8.057443230181237e-12	3.722145726332503e-10	family	3.2906264596842366e-10	-0.5561825166687845	1.7595925821488025
LOC112054796	NW_019863415.1;NW_019863415.1;NW_019863415.1;NW_019863415.1;NW_019863415.1;NW_019863415.1;NW_019863415.1	108684;111478;112131;113054;113869;114352;115286	108701;111535;112243;113174;114060;114424;115560	+;+;+;+;+;+;+	850	rna-XM_024094695.1	3.6675789103797753	4.469361704676325	0.7332858451009274	3.6293572386457424	5.091721545723039	4.821062697012368	0.623868330935004	17.205392434159208	8.15523031172055e-12	3.7520662859268156e-10	family	3.326259246908347e-10	3.7353946569230296	5.091721545723039
LOC112053665	NW_019863269.1;NW_019863269.1;NW_019863269.1;NW_019863269.1;NW_019863269.1;NW_019863269.1;NW_019863269.1;NW_019863269.1;NW_019863269.1;NW_019863269.1;NW_019863269.1;NW_019863269.1;NW_019863269.1;NW_019863269.1;NW_019863269.1;NW_019863269.1;NW_019863269.1;NW_019863269.1;NW_019863269.1;NW_019863269.1	177293;177293;178007;178007;178772;178772;179371;179371;179840;179840;183199;183199;183924;183924;184535;184535;185062;185062;185703;185703	177703;177703;178242;178242;178924;178924;179565;179565;180037;180037;183422;183422;184062;184062;184648;184648;185220;185205;185793;185720	-;-;-;-;-;-;-;-;-;-;-;-;-;-;-;-;-;-;-;-	1920	rna-XM_024093148.1;rna-XM_024093149.1;rna-XM_024093148.1;rna-XM_024093149.1;rna-XM_024093148.1;rna-XM_024093149.1;rna-XM_024093148.1;rna-XM_024093149.1;rna-XM_024093148.1;rna-XM_024093149.1;rna-XM_024093148.1;rna-XM_024093149.1;rna-XM_024093148.1;rna-XM_024093149.1;rna-XM_024093148.1;rna-XM_024093149.1;rna-XM_024093148.1;rna-XM_024093149.1;rna-XM_024093148.1;rna-XM_024093149.1	-0.8759441692248646	0.39399437144178817	0.17418791185551932	-0.863371280064036	-1.2814618482983133	-1.0812197565801003	2.1736611505853185	17.184311898046985	8.190195331181322e-12	3.752958860626796e-10	family	3.336210018194363e-10	-0.5889691284783345	1.6754562197401015
LOC112047339	NW_019862888.1;NW_019862888.1;NW_019862888.1;NW_019862888.1;NW_019862888.1;NW_019862888.1;NW_019862888.1;NW_019862888.1;NW_019862888.1;NW_019862888.1;NW_019862888.1;NW_019862888.1;NW_019862888.1;NW_019862888.1;NW_019862888.1;NW_019862888.1;NW_019862888.1;NW_019862888.1;NW_019862888.1;NW_019862888.1;NW_019862888.1;NW_019862888.1;NW_019862888.1;NW_019862888.1;NW_019862888.1;NW_019862888.1;NW_019862…	422584;422584;422584;422584;422584;422584;424237;424237;424237;424237;424237;424237;425329;425329;425329;425329;425329;425329;445211;459429;459429;459429;459429;459429;465790;465790;465790;465790;465790;466521;474369;475044;486750;496883;496883;497211;497211;498051;498051;499466;499466;526007;538947;554064;554726	423621;423621;423621;423621;423621;423621;424423;424423;424423;424423;424423;424423;425498;425498;425498;425498;425498;425498;445675;459603;459603;459603;459603;459603;465990;465990;465990;465990;465979;467024;474735;475814;486997;497026;497026;497314;497314;498264;498264;499613;499613;526261;539055;554149;555409	-;-;-;-;-;-;-;-;-;-;-;-;-;-;-;-;-;-;-;-;-;-;-;-;-;-;-;-;-;-;-;-;-;-;-;-;-;-;-;-;-;-;-;-;-	5870	rna-XM_024084430.1;rna-XM_024084434.1;rna-XM_024084432.1;rna-XM_024084436.1;rna-XM_024084433.1;rna-XM_024084435.1;rna-XM_024084430.1;rna-XM_024084432.1;rna-XM_024084434.1;rna-XM_024084436.1;rna-XM_024084433.1;rna-XM_024084435.1;rna-XM_024084430.1;rna-XM_024084432.1;rna-XM_024084434.1;rna-XM_024084436.1;rna-XM_024084435.1;rna-XM_024084433.1;rna-XM_024084435.1;rna-XM_024084430.1;rna-XM_024084432.1;…	0.7001259817773691	0.15913044375561947	-0.14399200562161776	-0.26567998614709315	-0.11205336929944275	0.13090083843283698	8.092010173112325	17.103267077104224	8.9707849028043e-12	4.0941365315449024e-10	family	3.621466861849475e-10	0.07807198381627864	0.9658059679244622
LOC112043939	NW_019862800.1;NW_019862800.1;NW_019862800.1;NW_019862800.1;NW_019862800.1;NW_019862800.1;NW_019862800.1;NW_019862800.1;NW_019862800.1;NW_019862800.1;NW_019862800.1;NW_019862800.1;NW_019862800.1	826028;827517;828614;830553;831313;831882;832391;834102;834654;835625;836119;836958;837366	826221;827658;829248;830710;831578;832002;832524;834329;834768;835791;836243;837256;837553	-;-;-;-;-;-;-;-;-;-;-;-;-	2772	rna-XM_024079627.1	-0.15335329900416075	-0.5888451451251173	0.11269442276527235	0.13775192729094432	0.05161002145583846	0.0038150841119242358	4.43640238782541	17.098066304307807	9.023420695803645e-12	4.1016861114845053e-10	family	3.6380634475839756e-10	-0.07272116475088312	0.7265970724160616
LOC112058471	NW_019862777.1;NW_019862777.1;NW_019862777.1;NW_019862777.1;NW_019862777.1;NW_019862777.1;NW_019862777.1;NW_019862777.1;NW_019862777.1;NW_019862777.1;NW_019862777.1;NW_019862777.1;NW_019862777.1;NW_019862777.1;NW_019862777.1;NW_019862777.1;NW_019862777.1;NW_019862777.1;NW_019862777.1;NW_019862777.1;NW_019862777.1	3773;3773;17921;17921;31389;36565;36565;37143;37143;39460;39460;46072;46072;47821;47821;53745;53745;54388;54388;54820;54820	4020;4020;18146;18146;31439;36701;36701;37334;37334;39555;39555;46138;46138;47975;47975;53876;53876;54436;54436;55650;55649	+;+;+;+;+;+;+;+;+;+;+;+;+;+;+;+;+;+;+;+;+	2184	rna-XM_024099324.1;rna-XM_024099323.1;rna-XM_024099324.1;rna-XM_024099323.1;rna-XM_024099323.1;rna-XM_024099324.1;rna-XM_024099323.1;rna-XM_024099324.1;rna-XM_024099323.1;rna-XM_024099324.1;rna-XM_024099323.1;rna-XM_024099324.1;rna-XM_024099323.1;rna-XM_024099324.1;rna-XM_024099323.1;rna-XM_024099324.1;rna-XM_024099323.1;rna-XM_024099324.1;rna-XM_024099323.1;rna-XM_024099324.1;rna-XM_024099323.1	-1.7966014865971303	0.006938086281928391	-0.3739458195609476	-2.713104878275786	-1.919189946926615	-2.167066004776441	0.8006829355091686	17.064148716087626	9.37458427360185e-12	4.244333692637905e-10	family	3.765219477523369e-10	-1.4938283416424987	2.7200429645577144
LOC112048323	NW_019862925.1;NW_019862925.1;NW_019862925.1;NW_019862925.1;NW_019862925.1;NW_019862925.1;NW_019862925.1	614491;615502;618581;619442;621903;623058;624282	615039;615559;619113;619585;621945;623671;624350	-;-;-;-;-;-;-	2010	rna-XM_024085812.1	1.445339115431114	2.7330948382685647	0.8630240178175264	2.3720200526563735	2.128233316964709	-1.9662288351291675	7.748649806619644	17.31979599314123	9.472912339517349e-12	4.262666409656066e-10	family	3.795055452363238e-10	1.2625804176681867	4.699323673397732
LOC112044309	NW_019862806.1;NW_019862806.1;NW_019862806.1;NW_019862806.1;NW_019862806.1;NW_019862806.1;NW_019862806.1;NW_019862806.1;NW_019862806.1;NW_019862806.1;NW_019862806.1;NW_019862806.1;NW_019862806.1;NW_019862806.1	794878;794880;794880;796340;797719;797880;799016;799016;799016;799016;799264;799264;799264;799264	795163;795163;795163;796441;797873;798918;799169;799169;799169;799169;801192;801200;801200;801192	+;+;+;+;+;+;+;+;+;+;+;+;+;+	3673	rna-XM_024080117.1;rna-XM_024080119.1;rna-XM_024080120.1;rna-XM_024080117.1;rna-XM_024080120.1;rna-XM_024080118.1;rna-XM_024080120.1;rna-XM_024080118.1;rna-XM_024080119.1;rna-XM_024080117.1;rna-XM_024080120.1;rna-XM_024080118.1;rna-XM_024080117.1;rna-XM_024080119.1	-3.217459988003441	-2.9799538966824755	-0.06159373071778283	0.19585970845380798	-1.2541352813337008	-3.7751114244546375	4.700213518974554	17.299938476431066	9.490096811360302e-12	4.262666409656066e-10	family	3.797121245092945e-10	-1.8487324354563717	3.9709711329084456
LOC112051396	NW_019863080.1;NW_019863080.1;NW_019863080.1;NW_019863080.1;NW_019863080.1;NW_019863080.1;NW_019863080.1;NW_019863080.1;NW_019863080.1;NW_019863080.1;NW_019863080.1;NW_019863080.1;NW_019863080.1;NW_019863080.1;NW_019863080.1;NW_019863080.1;NW_019863080.1;NW_019863080.1;NW_019863080.1;NW_019863080.1;NW_019863080.1;NW_019863080.1;NW_019863080.1;NW_019863080.1;NW_019863080.1;NW_019863080.1;NW_019863…	70462;96231;96231;96395;97088;97137;97168;111658;111658;111658;111658;112408;112408;112408;112408;113387;113387;113387;113387;113921;113921;113921;113921;114390;114390;114390;114390;116313;116313;116313;116313;117390;117390;117390;117390;118591;118591;118591;118591;120531;120531;120531;120531;121505;121505;121505;121505;123352;123352;123352;123352;123705;123705;123705;123705;123934;123934;123934;…	70837;96419;96419;96419;97319;97319;97319;111820;111820;111820;111820;112530;112530;112530;112530;113515;113515;113515;113515;114054;114054;114054;114054;114546;114546;114546;114546;116401;116401;116401;116401;117511;117511;117511;117511;118692;118692;118692;118692;120633;120633;120633;120633;121633;121633;121633;121633;123514;123514;123514;123514;123796;123796;123796;123796;124072;124072;124072;…	+;+;+;+;+;+;+;+;+;+;+;+;+;+;+;+;+;+;+;+;+;+;+;+;+;+;+;+;+;+;+;+;+;+;+;+;+;+;+;+;+;+;+;+;+;+;+;+;+;+;+;+;+;+;+;+;+;+;+;+;+;+;+;+;+;+;+;+;+;+;+;+;+;+;+;+;+;+;+;+;+	6583	rna-XM_024090020.1;rna-XM_024090017.1;rna-XM_024090016.1;rna-XM_024090019.1;rna-XM_024090016.1;rna-XM_024090017.1;rna-XM_024090019.1;rna-XM_024090019.1;rna-XM_024090017.1;rna-XM_024090016.1;rna-XM_024090020.1;rna-XM_024090019.1;rna-XM_024090017.1;rna-XM_024090016.1;rna-XM_024090020.1;rna-XM_024090019.1;rna-XM_024090017.1;rna-XM_024090016.1;rna-XM_024090020.1;rna-XM_024090019.1;rna-XM_024090017.1;…	0.669605288594383	0.2833191677831652	-0.05319051296040235	0.3433156387911274	0.06411713197043332	0.7933326956296173	6.6620674913777735	17.021358406474434	9.83778294353321e-12	4.401439581508323e-10	family	3.9163804507490527e-10	0.350083234968054	0.8465232085900196
LOC112058522	NW_019862778.1;NW_019862778.1;NW_019862778.1;NW_019862778.1;NW_019862778.1;NW_019862778.1;NW_019862778.1;NW_019862778.1;NW_019862778.1;NW_019862778.1;NW_019862778.1;NW_019862778.1;NW_019862778.1;NW_019862778.1;NW_019862778.1;NW_019862778.1;NW_019862778.1;NW_019862778.1;NW_019862778.1;NW_019862778.1;NW_019862778.1;NW_019862778.1;NW_019862778.1;NW_019862778.1;NW_019862778.1;NW_019862778.1;NW_019862…	107374;107374;107422;109504;109504;111572;111572;111572;112561;112561;112561;119332;119332;120229;120229;121158;121158;121971;121971;121971;122970;122970;122970;124458;124458;124458;126218;126218;126218	107476;107476;107476;109623;109623;111702;111702;111702;112630;112630;112630;119385;119385;120279;120279;121214;121214;122197;122197;122197;123193;123193;123193;124611;124611;124611;126419;126420;126419	+;+;+;+;+;+;+;+;+;+;+;+;+;+;+;+;+;+;+;+;+;+;+;+;+;+;+;+;+	1394	rna-XM_024099409.1;rna-XM_024099406.1;rna-XM_024099407.1;rna-XM_024099409.1;rna-XM_024099406.1;rna-XM_024099407.1;rna-XM_024099409.1;rna-XM_024099406.1;rna-XM_024099407.1;rna-XM_024099409.1;rna-XM_024099406.1;rna-XM_024099407.1;rna-XM_024099406.1;rna-XM_024099407.1;rna-XM_024099406.1;rna-XM_024099407.1;rna-XM_024099406.1;rna-XM_024099407.1;rna-XM_024099409.1;rna-XM_024099406.1;rna-XM_024099407.1;…	0.8655286344420409	-0.460179857591815	-1.1195108623519916	-0.9331688764184832	-0.7081650867181118	-0.8227201540101569	3.6266092329934496	16.98044778830317	1.030268765599213e-11	4.5897404491728876e-10	family	4.0762641024893055e-10	-0.5297027004414196	1.9850394967940326
LOC112057132	NW_019864362.1;NW_019864362.1;NW_019864362.1;NW_019864362.1;NW_019864362.1;NW_019864362.1;NW_019864362.1;NW_019864362.1;NW_019864362.1	10;577;1515;2581;3637;4844;6239;6904;8001	121;741;1709;2785;3794;5008;6335;7466;8119	-;-;-;-;-;-;-;-;-	1779	rna-XM_024097622.1	-8.006235249826895	0.12245925243168011	-1.3268817199486538	0.6252231918592602	0.27326268889713545	-0.11926235744274716	1.4389747071528673	18.448072634373577	1.033943642193118e-11	4.5897404491728876e-10	family	4.0851773267077023e-10	-1.40523903233837	8.631458441686156
LOC112052303	NW_019863138.1;NW_019863138.1;NW_019863138.1;NW_019863138.1;NW_019863138.1;NW_019863138.1;NW_019863138.1;NW_019863138.1	439258;440447;441707;442546;443703;447303;448419;450169	439699;440639;441870;442772;443827;447501;448626;450551	-;-;-;-;-;-;-;-	1941	rna-XM_024091323.1	0.4134120122113656	1.6741114283013812	-1.0881461999958888	-0.066396249907243	-0.12719749729218682	-0.4298655753270079	1.0326706225495614	16.950041760313677	1.0662833704518551e-11	4.714881020161433e-10	family	4.1971944790267596e-10	0.0626529863317367	2.76225762829727
LOC112051365	NW_019863078.1;NW_019863078.1;NW_019863078.1	127995;128836;130472	128325;130234;132496	+;+;+	3755	rna-XR_002887232.1	0.23522756459103192	1.362973189475999	0.21767743843572068	0.008780906190169194	-0.035730685053491654	-0.43364572992916656	5.429342730986834	16.983651905485598	1.0780203241560893e-11	4.748303474306123e-10	family	4.232838757871092e-10	0.22588044728504378	1.7966189194051656
LOC112043610	NW_019862748.1;NW_019862748.1;NW_019862748.1;NW_019862748.1;NW_019862748.1;NW_019862748.1;NW_019862748.1;NW_019862748.1;NW_019862748.1;NW_019862748.1;NW_019862748.1;NW_019862748.1;NW_019862748.1;NW_019862748.1;NW_019862748.1;NW_019862748.1;NW_019862748.1;NW_019862748.1;NW_019862748.1;NW_019862748.1;NW_019862748.1;NW_019862748.1;NW_019862748.1;NW_019862748.1;NW_019862748.1;NW_019862748.1;NW_019862…	20959;23607;24262;24552;24939;25697;26024;26388;27456;28897;29146;29537;29775;29985;31079;31873;33224;34492;34833;38066;39779;40241;40806;41676;45102;45882;46121;46339;46470;46965;47376;48402;49166;50851;51166;52779	23604;24174;24465;24856;25209;25942;26218;26510;27578;29070;29411;29678;29890;30107;31283;32060;33386;34665;35110;38131;39887;40446;41049;41744;45416;46046;46265;46396;46682;47056;47504;48607;49321;50883;51345;52879	-;-;-;-;-;-;-;-;-;-;-;-;-;-;-;-;-;-;-;-;-;-;-;-;-;-;-;-;-;-;-;-;-;-;-;-	8997	rna-XM_024079502.1	2.136054573744814	1.0424029794802936	0.5639342878795325	1.7929412341860087	0.19100632977620827	0.10340245170690072	3.7613869714443493	16.946335808310963	1.1121169313595194e-11	4.879574057131111e-10	family	4.3612943361600833e-10	0.9716236427956263	2.136054573744814
LOC112047614	NW_019862898.1;NW_019862898.1;NW_019862898.1;NW_019862898.1;NW_019862898.1;NW_019862898.1;NW_019862898.1;NW_019862898.1;NW_019862898.1;NW_019862898.1;NW_019862898.1;NW_019862898.1;NW_019862898.1;NW_019862898.1	194515;197725;198670;204839;206767;207759;208452;209510;210237;211406;212528;213378;214456;215255	194630;198016;198800;204961;206892;207904;208561;209587;210360;211528;212647;213507;214583;217281	+;+;+;+;+;+;+;+;+;+;+;+;+;+	3774	rna-XM_024084775.1	0.3198963694581981	-0.16238548332016334	-0.31701846269806033	-0.7222277450179233	-0.8283675355601312	-0.15217094642659185	6.249340101345245	16.896479990173805	1.1329111614904624e-11	4.934244273329661e-10	family	4.43319891663125e-10	-0.3103789672607786	1.1482639050183292
LOC112047223	NW_019862884.1;NW_019862884.1;NW_019862884.1;NW_019862884.1;NW_019862884.1;NW_019862884.1;NW_019862884.1;NW_019862884.1;NW_019862884.1;NW_019862884.1;NW_019862884.1;NW_019862884.1;NW_019862884.1	121473;121807;122380;122586;123892;124206;124979;125517;126783;127380;128107;128489;129625	121735;121954;122487;122758;123970;124364;125216;125710;126923;127556;128351;128631;130442	+;+;+;+;+;+;+;+;+;+;+;+;+	2886	rna-XM_024084254.1	-0.28054779088386267	-0.18705585271858935	0.4049407122863811	0.801354160490514	0.3368466991021781	0.4099999431467108	5.136982892743777	16.896207430266987	1.1332609603476256e-11	4.934244273329661e-10	family	4.43319891663125e-10	0.247589645237222	1.0819019513743766
LOC112044656	NW_019862815.1;NW_019862815.1;NW_019862815.1;NW_019862815.1;NW_019862815.1;NW_019862815.1;NW_019862815.1;NW_019862815.1;NW_019862815.1;NW_019862815.1;NW_019862815.1	1180655;1182294;1185344;1187293;1188884;1190178;1191588;1192660;1193138;1194471;1195005	1180921;1182409;1185491;1187459;1189144;1190266;1191735;1192823;1193290;1194562;1195224	+;+;+;+;+;+;+;+;+;+;+	1825	rna-XM_024080561.1	1.4935609341087097	-0.6252880234534528	-1.6673054532160234	0.36987440712662023	-0.7405245528623271	-0.4889223318870035	2.4078783754092488	16.89094100497954	1.1570195052607998e-11	5.018461701444171e-10	family	4.520538213066608e-10	-0.27643417003057946	3.160866387324733
LOC112057888	NW_019862768.1;NW_019862768.1;NW_019862768.1	1153251;1154076;1155407	1153533;1154279;1155656	-;-;-	737	rna-XM_024098476.1	-0.21748127927382102	-0.3277793546534705	0.7847810902495445	1.232770691087478	0.1437333453370138	-0.03213251128541773	3.322989192593846	16.827019879674353	1.2257538398579287e-11	5.296375146823385e-10	family	4.759633821706636e-10	0.2639819969102212	1.5605500457409485
LOC112047318	NW_019862753.1;NW_019862753.1;NW_019862753.1;NW_019862753.1	2204717;2204979;2205300;2213995	2204755;2205194;2207696;2214084	+;+;+;+	2742	rna-XM_024084407.1	1.0309196648903056	0.5618130698169511	-1.0684810104134106	-0.12331026622084289	-0.43328321298578387	-0.6463778718827494	2.6367858206634835	16.803113546319665	1.2594911364315506e-11	5.42153684636672e-10	family	4.884628462654498e-10	-0.113119937799255	2.099400675303716
LOC112054327	NW_019863344.1;NW_019863344.1;NW_019863344.1;NW_019863344.1;NW_019863344.1;NW_019863344.1;NW_019863344.1;NW_019863344.1;NW_019863344.1;NW_019863344.1;NW_019863344.1;NW_019863344.1;NW_019863344.1;NW_019863344.1;NW_019863344.1;NW_019863344.1;NW_019863344.1;NW_019863344.1;NW_019863344.1;NW_019863344.1;NW_019863344.1;NW_019863344.1;NW_019863344.1;NW_019863344.1;NW_019863344.1;NW_019863344.1;NW_019863…	45999;45999;46158;50756;50756;50756;52737;52737;52737;54123;54123;54123;54563;54563;54563;55824;55824;55824;56864;56864;56864;57736;57736;57736;58441;58441;58441;59234;59251;59251	46151;46151;46368;50829;50829;50829;53854;53854;53854;54225;54225;54225;54785;54785;54785;56026;56026;56026;56988;56988;56988;57860;57860;57860;58551;58551;58551;59464;59779;59779	+;+;+;+;+;+;+;+;+;+;+;+;+;+;+;+;+;+;+;+;+;+;+;+;+;+;+;+;+;+	2992	rna-XM_024094079.1;rna-XM_024094077.1;rna-XM_024094078.1;rna-XM_024094077.1;rna-XM_024094078.1;rna-XM_024094079.1;rna-XM_024094078.1;rna-XM_024094077.1;rna-XM_024094079.1;rna-XM_024094078.1;rna-XM_024094077.1;rna-XM_024094079.1;rna-XM_024094078.1;rna-XM_024094077.1;rna-XM_024094079.1;rna-XM_024094078.1;rna-XM_024094077.1;rna-XM_024094079.1;rna-XM_024094078.1;rna-XM_024094077.1;rna-XM_024094079.1;…	-1.5418022662954136	-1.5620802706073442	-0.637275256510792	-1.066333453745184	-0.4264930852778747	-1.406513248486539	2.455370520887326	16.788294595637108	1.2808827636829292e-11	5.491539811301721e-10	family	4.961495456037594e-10	-1.1067495968205245	1.5620802706073442
LOC112055735	NW_019863598.1;NW_019863598.1;NW_019863598.1;NW_019863598.1;NW_019863598.1;NW_019863598.1;NW_019863598.1;NW_019863598.1;NW_019863598.1;NW_019863598.1;NW_019863598.1;NW_019863598.1;NW_019863598.1;NW_019863598.1;NW_019863598.1;NW_019863598.1;NW_019863598.1;NW_019863598.1;NW_019863598.1	84887;84887;87692;87692;88484;88484;89059;89059;90051;90051;90793;91161;91161;91987;91987;92727;92727;93385;93385	86949;86949;87753;87753;88548;88548;89262;89262;90278;90278;90831;91295;91295;92079;92079;92901;92901;93693;93690	-;-;-;-;-;-;-;-;-;-;-;-;-;-;-;-;-;-;-	3373	rna-XM_024095929.1;rna-XM_024095930.1;rna-XM_024095929.1;rna-XM_024095930.1;rna-XM_024095929.1;rna-XM_024095930.1;rna-XM_024095929.1;rna-XM_024095930.1;rna-XM_024095929.1;rna-XM_024095930.1;rna-XM_024095929.1;rna-XM_024095929.1;rna-XM_024095930.1;rna-XM_024095929.1;rna-XM_024095930.1;rna-XM_024095929.1;rna-XM_024095930.1;rna-XM_024095929.1;rna-XM_024095930.1	0.22838605993811273	0.17863370264217904	0.1281499400875981	1.4355111543610914	0.04768883935045135	-0.1277995447887876	6.123769205295868	16.78937191960495	1.2881189409198769e-11	5.491539811301721e-10	family	4.983410152683773e-10	0.3150950252651075	1.563310699149879
LOC112050345	NW_019863018.1;NW_019863018.1;NW_019863018.1;NW_019863018.1;NW_019863018.1;NW_019863018.1;NW_019863018.1;NW_019863018.1;NW_019863018.1;NW_019863018.1;NW_019863018.1;NW_019863018.1;NW_019863018.1;NW_019863018.1	316567;316567;320088;320118;320833;320833;322456;322456;324301;324301;326085;326085;327711;327711	318230;318230;320177;320177;320930;320930;322611;322611;324511;324511;326297;326297;328048;328047	-;-;-;-;-;-;-;-;-;-;-;-;-;-	2770	rna-XM_024088599.1;rna-XM_024088598.1;rna-XM_024088598.1;rna-XM_024088599.1;rna-XM_024088599.1;rna-XM_024088598.1;rna-XM_024088599.1;rna-XM_024088598.1;rna-XM_024088599.1;rna-XM_024088598.1;rna-XM_024088599.1;rna-XM_024088598.1;rna-XM_024088599.1;rna-XM_024088598.1	0.8868699672276831	-7.055652305619201e-5	0.24641738756162296	-0.008131868801244127	0.41456959112950753	0.16252780435672262	5.894484171220573	16.781884922496502	1.2902509060344593e-11	5.491539811301721e-10	family	4.985548451970851e-10	0.2836970541585393	0.8950018360289272
LOC112044440	NW_019862809.1;NW_019862809.1;NW_019862809.1;NW_019862809.1;NW_019862809.1;NW_019862809.1;NW_019862809.1;NW_019862809.1;NW_019862809.1	501845;504626;504811;505021;505518;505773;506133;506376;506710	502078;504720;504947;505136;505634;506048;506292;506588;507223	+;+;+;+;+;+;+;+;+	1862	rna-XM_024080286.1	0.5290917228594756	0.4255878770619911	0.2595791702353731	0.143497130561892	0.8925888123747728	0.3340581698221939	5.913263092111789	16.70256750785851	1.4121934939559621e-11	5.988121964669982e-10	family	5.423544575510434e-10	0.4307338138192831	0.8925888123747728
LOC112053881	NW_019862760.1;NW_019862760.1;NW_019862760.1;NW_019862760.1;NW_019862760.1;NW_019862760.1;NW_019862760.1;NW_019862760.1;NW_019862760.1	947646;950972;951749;953651;954768;956259;958353;958728;960007	947936;951079;951867;953762;954894;956425;958474;958921;962658	+;+;+;+;+;+;+;+;+	3892	rna-XM_024093476.1	-0.01578752484453051	0.06539377979312529	0.5256861012625302	0.09832599183838474	-0.036465685216538896	1.097923373034609	4.61989145281822	16.686333276493535	1.4385817284258203e-11	6.077339316665807e-10	family	5.518175769705313e-10	0.28917933931126333	1.1343890582511478
LOC112045597	NW_019862836.1;NW_019862836.1;NW_019862836.1	277510;278915;279726	277975;279103;280013	-;-;-	943	rna-XM_024081851.1	2.6126472142207744	-0.14931616900829056	-0.6557089706256181	-0.4391100020462448	0.5930849393235503	-0.8942781794205302	4.610341827914354	16.825740416957824	1.5283867313071836e-11	6.432809931324013e-10	family	5.820222041090046e-10	0.17788647207394018	3.5069253936413047
LOC112057998	NW_019862770.1;NW_019862770.1;NW_019862770.1;NW_019862770.1;NW_019862770.1;NW_019862770.1;NW_019862770.1;NW_019862770.1;NW_019862770.1;NW_019862770.1;NW_019862770.1;NW_019862770.1	1423532;1425468;1426619;1428575;1429730;1431182;1432255;1432973;1434643;1435803;1436527;1437438	1424613;1425640;1426867;1428693;1429932;1431410;1432374;1433200;1434862;1436081;1437005;1437669	-;-;-;-;-;-;-;-;-;-;-;-	3613	rna-XM_024098638.1	-1.1694590998271186	-1.0012379195331427	0.3055645668018301	0.509828484603256	-0.42742910973119147	-0.8114876576510331	4.457636435255101	16.55235519827184	1.6956803084689215e-11	7.084452582882656e-10	family	6.410890018928789e-10	-0.4323701225562333	1.6792875844303747
LOC112056751	NW_019863967.1;NW_019863967.1;NW_019863967.1	27375;28282;28942	27604;28457;29112	+;+;+	577	rna-XM_024097226.1	1.6945300550156763	0.7312830831871768	-2.0048276113355947	1.0612388267209127	1.2432277011578106	1.3918984286570242	5.332372550451148	16.6785640994994	1.7674145600313955e-11	7.344138904151215e-10	family	6.650239600194413e-10	0.6862250805671677	3.699357666351271
LOC112055330	NW_019863501.1;NW_019863501.1;NW_019863501.1;NW_019863501.1;NW_019863501.1;NW_019863501.1	103683;106064;107112;108207;118221;119239	104717;106258;107274;108265;118396;119326	-;-;-;-;-;-	1716	rna-XM_024095393.1	0.20590418663051221	0.806627258746726	0.26750981878728014	-1.3222472007130013	-1.03542059514738	-0.5297857714729101	4.55056638948944	16.544988256922675	1.7707621081814792e-11	7.344138904151215e-10	family	6.654903451569181e-10	-0.2679020505281288	2.1288744594597273
LOC112056700	NW_019863948.1;NW_019863948.1;NW_019863948.1;NW_019863948.1;NW_019863948.1	28416;39608;40547;41671;42458	28719;39718;40695;41874;42807	-;-;-;-;-	1118	rna-XM_024097170.1	0.2836902862327368	0.18789752515075153	0.3869108535449362	0.338470135329657	-0.09709626711715968	0.839017604796569	6.615911028895904	16.491593812569214	1.7977519979446658e-11	7.428964983506611e-10	family	6.724316685203217e-10	0.3231483563229151	0.9361138719137286
LOC112046791	NW_019862871.1;NW_019862871.1;NW_019862871.1;NW_019862871.1;NW_019862871.1;NW_019862871.1;NW_019862871.1	664049;665696;669752;670003;671278;675669;677184	664491;665860;669928;670293;671415;675906;677725	+;+;+;+;+;+;+	1994	rna-XM_024083586.1	-0.9690460669756253	0.08768353216616308	-0.39156649016039324	-0.3775749708282323	-1.1615741137249398	-1.2271556389518379	2.7640763362796137	16.48821885284832	1.8047330418663597e-11	7.43079213324975e-10	family	6.734470141687838e-10	-0.6732056247458109	1.314839171118001
LOC112053100	NW_019863206.1;NW_019863206.1;NW_019863206.1;NW_019863206.1;NW_019863206.1;NW_019863206.1;NW_019863206.1;NW_019863206.1;NW_019863206.1	138364;139978;140494;141380;142168;142890;143714;144607;145816	138768;140047;140690;141596;142338;143083;143915;144791;146561	+;+;+;+;+;+;+;+;+	2387	rna-XM_024092394.1	-0.631828450389434	-0.20676417124228288	0.17124871075058545	0.14069147701116258	-0.25980315015443733	-1.6171586511077054	4.287257522157455	16.432726731125257	1.9236068823438168e-11	7.891649318034344e-10	family	7.161125668480182e-10	-0.4006023725220186	1.7884073618582907
LOC112048854	NW_019862948.1;NW_019862948.1;NW_019862948.1;NW_019862948.1;NW_019862948.1	575907;575907;579115;579115;579545	576071;576071;580868;579211;580868	-;-;-;-;-	1919	rna-XM_024086534.1;rna-XM_024086535.1;rna-XM_024086534.1;rna-XM_024086535.1;rna-XM_024086535.1	3.9973453656555606	4.1947627980363444	-0.061214978600652364	4.983401318558052	2.2515275616495734	4.244007216516988	2.3901812053175906	16.542185141346515	1.9381149450458944e-11	7.922567710612067e-10	family	7.198158905900452e-10	3.268304880302644	5.044616297158704
LOC112052689	NW_019863168.1;NW_019863168.1;NW_019863168.1	194488;195917;196654	194705;196136;196769	-;-;-	554	rna-XM_024091867.1	-1.8139989520640054	0.17023624095892148	-1.4307501873910962	-7.952610475031522	-7.407934255429259	-1.7899946089991403	3.3302302239618347	16.61831496820002	2.0354971875717037e-11	8.290820802711413e-10	family	7.550953080429038e-10	-3.37084203965935	8.122846715990443
LOC112045947	NW_019862844.1;NW_019862844.1;NW_019862844.1;NW_019862844.1;NW_019862844.1;NW_019862844.1;NW_019862844.1;NW_019862844.1;NW_019862844.1;NW_019862844.1;NW_019862844.1;NW_019862844.1;NW_019862844.1;NW_019862844.1;NW_019862844.1;NW_019862844.1	899787;906753;910702;912123;912700;913466;914350;915227;915854;917109;918026;918825;919674;920895;921820;922291	899993;906932;910770;912309;912871;913590;914486;915316;916015;917202;918185;919036;919789;921014;921880;922393	+;+;+;+;+;+;+;+;+;+;+;+;+;+;+;+	2195	rna-XM_024082349.1	0.8259659168181599	-0.3812941439930906	-0.6505041215135899	-0.6216440113423445	0.3731809188699387	-0.15597986579799047	4.527346537383377	16.377847565684895	2.0491106245227716e-11	8.316461834670278e-10	family	7.592532078117297e-10	-0.10171255115981948	1.4764700383317497
LOC112043821	NW_019862799.1;NW_019862799.1;NW_019862799.1;NW_019862799.1;NW_019862799.1;NW_019862799.1;NW_019862799.1;NW_019862799.1;NW_019862799.1;NW_019862799.1;NW_019862799.1;NW_019862799.1;NW_019862799.1	29319;29570;30648;33779;34768;37098;39415;40830;41674;42351;43340;44204;45037	29428;29702;32108;34102;35088;37265;39468;41287;41785;42458;43416;44310;48158	+;+;+;+;+;+;+;+;+;+;+;+;+	6555	rna-XM_024079421.1	-0.05213801979075829	-0.329463238703139	-0.7015598504607178	-0.1341235059263939	-0.041082752502262086	-0.006932386806215654	7.612456859845523	16.37189771901814	2.0632148623958812e-11	8.343905229988184e-10	family	7.635830010665366e-10	-0.21088329236491446	0.7015598504607178
LOC112048042	NW_019862914.1;NW_019862914.1;NW_019862914.1;NW_019862914.1;NW_019862914.1;NW_019862914.1;NW_019862914.1;NW_019862914.1;NW_019862914.1;NW_019862914.1;NW_019862914.1;NW_019862914.1;NW_019862914.1	176012;177042;177992;180784;182117;183404;184446;185880;186890;188460;189273;190591;191332	176285;177302;179175;180895;182302;183597;184612;185986;187000;188548;189357;190720;191926	+;+;+;+;+;+;+;+;+;+;+;+;+	3495	rna-XM_024085392.1	0.37025426679694745	0.7355037682020593	0.9201043404434343	0.7678100328146827	-0.07148024767344693	0.12873540000751427	6.058889662680659	16.366594603495372	2.0758702618156015e-11	8.365315480593084e-10	family	7.673670760568703e-10	0.47515459343186517	0.9915845881168812
LOC112044411	NW_019862808.1;NW_019862808.1	1093143;1093676	1093239;1094249	+;+	671	rna-XM_024080255.1	2.3079761419337825	1.983470118710144	1.707067308217933	1.14812983375801	0.9325894323320832	2.248191687676029	5.0837067993650935	16.424191608470938	2.104001589171409e-11	8.448718748884767e-10	family	7.750434792129778e-10	1.721237420437997	2.3079761419337825
LOC112046492	NW_019862859.1;NW_019862859.1;NW_019862859.1;NW_019862859.1;NW_019862859.1;NW_019862859.1;NW_019862859.1;NW_019862859.1	468101;468359;470302;470370;471713;472467;472467;472467	468258;468564;470997;470997;472460;474833;474833;474833	+;+;+;+;+;+;+;+	4175	rna-XM_024083126.1;rna-XM_024083128.1;rna-XR_002886890.1;rna-XM_024083127.1;rna-XR_002886890.1;rna-XM_024083128.1;rna-XM_024083127.1;rna-XM_024083126.1	1.0830102614512347	-0.7754219865663217	-0.3398502074716051	-0.8561864125427056	-0.4124312917726643	0.1205333743069303	7.26966376997363	16.403052242299115	2.1663598324143966e-11	8.668490540689157e-10	family	7.952303901103499e-10	-0.1967243770991886	1.9391966739939401
LOC112050622	NW_019863034.1;NW_019863034.1;NW_019863034.1;NW_019863034.1;NW_019863034.1;NW_019863034.1;NW_019863034.1;NW_019863034.1;NW_019863034.1;NW_019863034.1;NW_019863034.1;NW_019863034.1;NW_019863034.1;NW_019863034.1;NW_019863034.1;NW_019863034.1	334751;334752;334752;334753;343511;343511;343639;343639;345312;345312;345312;345312;346230;346230;346230;346230	334956;334952;334956;334952;344339;344339;344339;344339;345464;345464;345464;345464;347159;347158;347160;347159	+;+;+;+;+;+;+;+;+;+;+;+;+;+;+;+	2119	rna-XM_024088921.1;rna-XM_024088923.1;rna-XM_024088922.1;rna-XM_024088924.1;rna-XM_024088923.1;rna-XM_024088922.1;rna-XM_024088924.1;rna-XM_024088921.1;rna-XM_024088923.1;rna-XM_024088924.1;rna-XM_024088921.1;rna-XM_024088922.1;rna-XM_024088923.1;rna-XM_024088924.1;rna-XM_024088921.1;rna-XM_024088922.1	0.8268474565508235	-0.744217367275294	-0.5089878132005295	0.12680423957950077	0.8069735994301701	0.2075098021952674	5.47111147842562	16.345843103490495	2.2547693559640936e-11	8.990596126728406e-10	family	8.267225760561031e-10	0.11915498621332304	1.5710648238261173
LOC112056516	NW_019863857.1;NW_019863857.1;NW_019863857.1;NW_019863857.1;NW_019863857.1;NW_019863857.1;NW_019863857.1;NW_019863857.1;NW_019863857.1;NW_019863857.1;NW_019863857.1;NW_019863857.1;NW_019863857.1;NW_019863857.1;NW_019863857.1;NW_019863857.1;NW_019863857.1;NW_019863857.1;NW_019863857.1;NW_019863857.1;NW_019863857.1;NW_019863857.1;NW_019863857.1	8365;8365;10286;10286;11766;11766;18329;18329;19413;20411;20411;21578;21578;22265;22265;23669;23669;24797;24797;26377;26377;26672;26672	9495;9495;10384;10384;11895;11895;18511;18511;19655;20518;20518;21676;21676;22567;22567;23725;23725;25271;25271;26503;26503;27187;27187	-;-;-;-;-;-;-;-;-;-;-;-;-;-;-;-;-;-;-;-;-;-;-	3471	rna-XM_024096959.1;rna-XM_024096958.1;rna-XM_024096959.1;rna-XM_024096958.1;rna-XM_024096959.1;rna-XM_024096958.1;rna-XM_024096959.1;rna-XM_024096958.1;rna-XM_024096958.1;rna-XM_024096959.1;rna-XM_024096958.1;rna-XM_024096959.1;rna-XM_024096958.1;rna-XM_024096959.1;rna-XM_024096958.1;rna-XM_024096959.1;rna-XM_024096958.1;rna-XM_024096959.1;rna-XM_024096958.1;rna-XM_024096959.1;rna-XM_024096958.1;…	0.5955029464310375	0.3884543896568363	-0.19996836017714573	0.5430966728511879	-0.28078202341224845	0.05759900823171517	3.9690121693644764	16.28410540887104	2.283348696985252e-11	9.072718389000141e-10	family	8.352611241613837e-10	0.1839837722635638	0.876284969843286
LOC112050710	NW_019863039.1;NW_019863039.1;NW_019863039.1;NW_019863039.1;NW_019863039.1;NW_019863039.1	72088;91489;91855;108738;111639;112030	72871;91719;91964;108942;111729;115058	+;+;+;+;+;+	4450	rna-XM_024089046.1	-1.1643133947913664	0.5754479392052714	-0.8486022492191071	-0.7682812571382012	-0.4029190669414525	-0.32947486952818955	4.115161398633349	16.27565530317493	2.30577519505476e-11	9.098204623820241e-10	family	8.415146489327597e-10	-0.4896904830688409	1.7397613339966378
LOC112046370	NW_019862856.1;NW_019862856.1;NW_019862856.1;NW_019862856.1;NW_019862856.1;NW_019862856.1;NW_019862856.1;NW_019862856.1;NW_019862856.1;NW_019862856.1;NW_019862856.1;NW_019862856.1;NW_019862856.1;NW_019862856.1;NW_019862856.1;NW_019862856.1;NW_019862856.1;NW_019862856.1;NW_019862856.1;NW_019862856.1;NW_019862856.1;NW_019862856.1;NW_019862856.1;NW_019862856.1;NW_019862856.1	730758;730758;732707;732707;734887;734887;736346;736346;737766;737932;738022;738464;738464;741793;741793;742757;742757;743562;743562;744434;744434;744704;744704;744841;744841	732377;732377;732882;732882;735001;735001;736438;736438;737855;738100;738100;738618;738618;741988;741988;742881;742881;743759;743759;744610;744610;744765;744765;744969;744969	-;-;-;-;-;-;-;-;-;-;-;-;-;-;-;-;-;-;-;-;-;-;-;-;-	3305	rna-XM_024083001.1;rna-XM_024083000.1;rna-XM_024083001.1;rna-XM_024083000.1;rna-XM_024083001.1;rna-XM_024083000.1;rna-XM_024083001.1;rna-XM_024083000.1;rna-XM_024083001.1;rna-XM_024083000.1;rna-XM_024083001.1;rna-XM_024083001.1;rna-XM_024083000.1;rna-XM_024083001.1;rna-XM_024083000.1;rna-XM_024083001.1;rna-XM_024083000.1;rna-XM_024083001.1;rna-XM_024083000.1;rna-XM_024083001.1;rna-XM_024083000.1;…	0.22116195142531125	0.612979479206573	0.21523003536808957	1.184867549717544	0.20131540960790356	0.30685041158522597	7.3611657935991195	16.26847716917838	2.3250040185169376e-11	9.112626717001214e-10	family	8.467439085082344e-10	0.45706747281844123	1.184867549717544
LOC112054130	NW_019863321.1;NW_019863321.1;NW_019863321.1;NW_019863321.1	4245;5583;5892;6552	4301;5789;6038;7275	+;+;+;+	1135	rna-XM_024093792.1	0.4090142616420111	-0.9231665782822784	-2.2691700485548547	0.4909155909960292	-2.3440773370632417	-1.3426585037990701	0.9893401150076557	16.26830474930381	2.3254679232051672e-11	9.112626717001214e-10	family	8.467439085082344e-10	-0.9965237691769008	2.834992928059271
LOC112054186	NW_019863326.1;NW_019863326.1;NW_019863326.1;NW_019863326.1	30877;32085;33011;33203	32173;32173;33049;36226	+;+;+;+	4360	rna-XM_024093877.1;rna-XR_002887434.1;rna-XR_002887434.1;rna-XM_024093877.1	1.4779401011708797	2.513681437671973	3.1850344443827097	1.6585239930990214	1.619415060656384	2.587648074686838	1.935151136046093	16.23594047651734	2.4142561484660054e-11	9.397639836522487e-10	family	8.746459289113758e-10	2.1737071852779675	3.1850344443827097
LOC112045277	NW_019862828.1;NW_019862828.1;NW_019862828.1	824670;825844;826948	825544;825967;827516	-;-;-	1568	rna-XM_024081391.1	0.3332781705229291	0.002648782369594217	-0.3551351378834217	-0.6323756845768566	-0.2533701434602438	-0.20953323215313377	5.976405169823304	16.235335035508793	2.4159499826118014e-11	9.397639836522487e-10	family	8.746459289113758e-10	-0.18574787419685543	0.9656538550997856
LOC112057410	NW_019865313.1;NW_019865313.1;NW_019865313.1;NW_019865313.1;NW_019865313.1	222;964;1554;2036;3354	413;1086;1677;2117;3472	-;-;-;-;-	640	rna-XM_024097893.1	-0.88788796112014	0.884537575605016	0.5681964310329469	-0.9606934255929328	-0.18097260891894912	0.2852292076339027	3.240485658189658	16.21393689015401	2.476607919967384e-11	9.546116982929898e-10	family	8.940675142058997e-10	-0.048598463560026055	1.845231001197949
LOC112055715	NW_019863592.1;NW_019863592.1;NW_019863592.1;NW_019863592.1;NW_019863592.1	91652;91669;92856;93490;95060	91794;91794;93459;94488;95239	+;+;+;+;+	1926	rna-XR_002887525.1;rna-XM_024095902.1;rna-XR_002887525.1;rna-XM_024095902.1;rna-XM_024095902.1	1.9979615565450668	0.030647027017773262	-0.19699434103577865	0.06176669102414957	0.5437558859841007	-0.0020784687759342717	3.4903426935453017	16.23788701416596	2.478092669803168e-11	9.546116982929898e-10	family	8.940675142058997e-10	0.40584305845989627	2.1949558975808454
LOC112053524	NW_019863249.1;NW_019863249.1;NW_019863249.1;NW_019863249.1;NW_019863249.1;NW_019863249.1;NW_019863249.1;NW_019863249.1;NW_019863249.1;NW_019863249.1;NW_019863249.1;NW_019863249.1;NW_019863249.1;NW_019863249.1;NW_019863249.1;NW_019863249.1;NW_019863249.1;NW_019863249.1;NW_019863249.1;NW_019863249.1;NW_019863249.1;NW_019863249.1;NW_019863249.1;NW_019863249.1;NW_019863249.1;NW_019863249.1;NW_019863…	175347;175347;175347;175347;176138;176138;176138;176138;176647;176647;176647;176647;177259;177259;177259;177259;177455;177455;177455;177455;178003;178003;178003;178003;178173;178173;178173;178173;178695;178695;178695;178695;179078;179078;179078;179078;179260;179260;179260;179260;180169;180169;180169;180169;181541;181541;181541;181541;185116;185116;185116;185116;185608;186422;186442;191046;191046;…	175559;175559;175559;175559;176284;176284;176284;176284;176801;176801;176801;176801;177373;177373;177373;177373;177627;177627;177627;177627;178102;178102;178102;178102;178624;178624;178624;178624;178811;178811;178811;178811;179180;179180;179180;179180;179374;179374;179374;179374;180330;180330;180330;180330;181702;181702;181702;181702;185219;185219;185219;185219;185827;186456;186456;191153;191148;…	-;-;-;-;-;-;-;-;-;-;-;-;-;-;-;-;-;-;-;-;-;-;-;-;-;-;-;-;-;-;-;-;-;-;-;-;-;-;-;-;-;-;-;-;-;-;-;-;-;-;-;-;-;-;-;-;-;-	2481	rna-XM_024092966.1;rna-XM_024092968.1;rna-XM_024092967.1;rna-XM_024092965.1;rna-XM_024092966.1;rna-XM_024092968.1;rna-XM_024092967.1;rna-XM_024092965.1;rna-XM_024092966.1;rna-XM_024092968.1;rna-XM_024092967.1;rna-XM_024092965.1;rna-XM_024092966.1;rna-XM_024092968.1;rna-XM_024092967.1;rna-XM_024092965.1;rna-XM_024092966.1;rna-XM_024092968.1;rna-XM_024092967.1;rna-XM_024092965.1;rna-XM_024092966.1;…	1.1317511750135443	0.6507379048275665	-0.004924726991519133	0.21923608938585956	0.60373867215176	0.667488874556957	4.961374985458695	16.146595114806	2.6779412273713376e-11	1.0281123009408069e-9	family	9.60739797715642e-10	0.5446713314906947	1.1366759020050634
LOC112049344	NW_019862968.1;NW_019862968.1;NW_019862968.1;NW_019862968.1;NW_019862968.1;NW_019862968.1	241068;241265;241953;242670;242903;243180	241173;241479;242105;242791;243100;243580	+;+;+;+;+;+	1195	rna-XR_002887084.1	-1.4805427883390148	-2.3184548387304527	-2.356405765727899	0.05280946080379006	-3.1671324376807264	0.8236513060855674	1.6001234213668334	16.17671234269288	2.7558201267308722e-11	1.0544491555612671e-9	family	9.85260312352966e-10	-1.4076791772647892	3.990783743766294
LOC112056944	NW_019864128.1;NW_019864128.1;NW_019864128.1;NW_019864128.1;NW_019864128.1;NW_019864128.1;NW_019864128.1;NW_019864128.1	5626;5805;6450;7029;7068;7709;8087;8209	5803;5988;6617;7065;7291;7741;8206;8301	+;+;+;+;+;+;+;+	1037	rna-XM_024097428.1	0.21326336989093078	0.26855702650487945	1.2002850848088007	-4.5549369665280235	0.13091812198676828	-6.1029411226908925	1.951612927801133	16.145429662874385	2.8996030979157388e-11	1.1025795627850568e-9	family	1.026705461493032e-9	-1.4741424143379227	7.303226207499693
LOC112057720	NW_019862765.1;NW_019862765.1;NW_019862765.1;NW_019862765.1;NW_019862765.1;NW_019862765.1;NW_019862765.1;NW_019862765.1;NW_019862765.1;NW_019862765.1;NW_019862765.1;NW_019862765.1;NW_019862765.1;NW_019862765.1;NW_019862765.1;NW_019862765.1;NW_019862765.1;NW_019862765.1;NW_019862765.1;NW_019862765.1;NW_019862765.1;NW_019862765.1;NW_019862765.1;NW_019862765.1;NW_019862765.1;NW_019862765.1;NW_019862…	1861471;1861471;1861471;1862064;1862753;1862753;1862753;1863458;1863458;1863458;1863925;1863925;1863925;1864797;1864797;1864797;1867617;1867617;1867617;1868366;1868366;1868366;1869171;1869171;1869171;1869712;1869712;1869712	1861651;1861651;1861651;1862114;1862842;1862842;1862842;1863509;1863509;1863509;1864062;1864062;1864029;1864938;1864938;1864938;1867765;1867765;1867765;1868580;1868580;1868580;1869318;1869318;1869318;1870508;1870507;1870503	+;+;+;+;+;+;+;+;+;+;+;+;+;+;+;+;+;+;+;+;+;+;+;+;+;+;+;+	1963	rna-XM_024098248.1;rna-XM_024098250.1;rna-XM_024098249.1;rna-XM_024098250.1;rna-XM_024098248.1;rna-XM_024098250.1;rna-XM_024098249.1;rna-XM_024098248.1;rna-XM_024098250.1;rna-XM_024098249.1;rna-XM_024098248.1;rna-XM_024098250.1;rna-XM_024098249.1;rna-XM_024098248.1;rna-XM_024098250.1;rna-XM_024098249.1;rna-XM_024098248.1;rna-XM_024098250.1;rna-XM_024098249.1;rna-XM_024098248.1;rna-XM_024098250.1;…	1.3937775892474045	-0.17346815588770914	-0.4197013502534697	0.38647776913848697	-0.03909916727481551	-0.107370598137354	1.9824332306132226	16.077817762747614	2.9010145131356215e-11	1.1025795627850568e-9	family	1.026705461493032e-9	0.1734360144720905	1.8134789395008741
LOC112052611	NW_019863163.1;NW_019863163.1;NW_019863163.1;NW_019863163.1;NW_019863163.1;NW_019863163.1;NW_019863163.1;NW_019863163.1;NW_019863163.1;NW_019863163.1;NW_019863163.1;NW_019863163.1;NW_019863163.1;NW_019863163.1	175930;175930;223319;234627;234627;234627;265571;265571;265571;282986;286830;298208;298208;298208	176153;176153;223337;235162;235162;235162;265751;265751;265751;284034;286833;299503;299503;299503	+;+;+;+;+;+;+;+;+;+;+;+;+;+	3309	rna-XM_024091758.1;rna-XM_024091761.1;rna-XM_024091760.1;rna-XM_024091761.1;rna-XM_024091760.1;rna-XM_024091758.1;rna-XM_024091761.1;rna-XM_024091760.1;rna-XM_024091758.1;rna-XM_024091761.1;rna-XM_024091761.1;rna-XM_024091761.1;rna-XM_024091760.1;rna-XM_024091758.1	-1.4346577426526368	-0.6943939057992228	-1.314418561227052	-0.38205986130821773	0.5947405021711557	-0.6337405005718643	4.315462901840487	16.108700269647755	2.928410652481815e-11	1.1079132153090536e-9	family	1.0340827280559107e-9	-0.644088344897973	2.0293982448237924
LOC112056860	NW_019864036.1;NW_019864036.1;NW_019864036.1;NW_019864036.1;NW_019864036.1;NW_019864036.1;NW_019864036.1;NW_019864036.1;NW_019864036.1;NW_019864036.1;NW_019864036.1;NW_019864036.1	20034;21218;22246;23262;24092;29181;29933;31329;31670;32287;32998;33848	20312;21328;22338;23396;24557;29328;30112;31491;31706;32404;33198;34838	+;+;+;+;+;+;+;+;+;+;+;+	2922	rna-XM_024097345.1	-0.485249165258784	-0.37863898471182195	-0.25935546449988656	-0.16736145258125112	0.40651924967710795	-0.05776515838899961	4.62965884116366	16.067952414146166	2.934546619218806e-11	1.1079132153090536e-9	family	1.0350916449398714e-9	-0.15697516262727254	0.891768414935892
LOC112045044	NW_019862822.1;NW_019862822.1;NW_019862822.1;NW_019862822.1;NW_019862822.1;NW_019862822.1;NW_019862822.1;NW_019862822.1;NW_019862822.1;NW_019862822.1;NW_019862822.1;NW_019862822.1;NW_019862822.1	205564;206755;207475;208141;208859;209575;210718;212065;213457;214141;215417;216195;216790	205865;206957;207622;208301;208960;209671;210877;212182;213606;214388;215546;216316;217094	+;+;+;+;+;+;+;+;+;+;+;+;+	2246	rna-XM_024081097.1	-1.422164314900237	-0.3300988065505572	0.10692913690113841	-0.1873120750232676	-0.5323148742050628	-0.385546751478255	4.402088848704682	16.029963846664852	3.0674411061033556e-11	1.1519919105804846e-9	family	1.0795546073419938e-9	-0.45841794754270687	1.5290934518013755
LOC112051003	NW_019862757.1;NW_019862757.1	374241;377721	374367;378845	-;-	1252	rna-XM_024089455.1	2.5798814674694825	1.383164470351079	0.9326419052593283	0.8838621855197558	2.1114504108126897	0.35616348618326876	0.6885237436768651	16.028810073812647	3.071572940037723e-11	1.1519919105804846e-9	family	1.0798049681965576e-9	1.3745273209326008	2.5798814674694825
LOC112050634	NW_019863034.1;NW_019863034.1;NW_019863034.1;NW_019863034.1;NW_019863034.1;NW_019863034.1;NW_019863034.1;NW_019863034.1;NW_019863034.1;NW_019863034.1;NW_019863034.1;NW_019863034.1;NW_019863034.1;NW_019863034.1;NW_019863034.1;NW_019863034.1	73823;73823;74292;74292;77407;77407;77999;77999;78534;79434;80779;80779;85716;85716;88121;88121	73961;73961;74401;74401;77490;77490;78056;78056;78572;79601;81026;81026;85925;85925;88257;88257	+;+;+;+;+;+;+;+;+;+;+;+;+;+;+;+	1193	rna-XM_024088938.1;rna-XM_024088937.1;rna-XM_024088938.1;rna-XM_024088937.1;rna-XM_024088938.1;rna-XM_024088937.1;rna-XM_024088938.1;rna-XM_024088937.1;rna-XM_024088937.1;rna-XM_024088937.1;rna-XM_024088938.1;rna-XM_024088937.1;rna-XM_024088938.1;rna-XM_024088937.1;rna-XM_024088938.1;rna-XM_024088937.1	1.1929026190657013	-2.197550208544005	0.5219091967077207	0.2986352435904321	1.7663297434742187	-0.7976680709126557	1.0425418908278383	16.00261269475912	3.1753046311745155e-11	1.1869790075219471e-9	family	1.1150299432875226e-9	0.13075975389690203	3.9638799520182237
LOC112054375	NW_019863352.1;NW_019863352.1;NW_019863352.1;NW_019863352.1;NW_019863352.1;NW_019863352.1;NW_019863352.1;NW_019863352.1;NW_019863352.1;NW_019863352.1;NW_019863352.1	130172;130172;131440;131440;132995;132995;133544;133544;134429;134429;134940	130954;130954;131578;131578;133127;133127;133740;133740;134853;135060;135060	-;-;-;-;-;-;-;-;-;-;-	1884	rna-XM_024094147.1;rna-XM_024094146.1;rna-XM_024094146.1;rna-XM_024094147.1;rna-XM_024094147.1;rna-XM_024094146.1;rna-XM_024094147.1;rna-XM_024094146.1;rna-XM_024094147.1;rna-XM_024094146.1;rna-XM_024094147.1	1.2959026251547088	0.7025650686602977	0.9564225251611563	-0.014132525010478065	1.5625237642629721	0.14847955996864015	3.635592232967407	15.963528171298403	3.314944774925844e-11	1.2351158171231899e-9	family	1.1576271194649778e-9	0.7752935030328828	1.5766562892734501
LOC112045363	NW_019862829.1;NW_019862829.1;NW_019862829.1;NW_019862829.1;NW_019862829.1;NW_019862829.1;NW_019862829.1;NW_019862829.1;NW_019862829.1;NW_019862829.1;NW_019862829.1;NW_019862829.1;NW_019862829.1;NW_019862829.1;NW_019862829.1;NW_019862829.1;NW_019862829.1;NW_019862829.1;NW_019862829.1;NW_019862829.1;NW_019862829.1;NW_019862829.1;NW_019862829.1	151166;151443;151541;152515;152515;153536;153536;155543;155543;156288;156288;157363;157363;158543;158543;159234;159234;160371;160371;161220;161220;162886;162886	151436;151659;151659;152656;152656;153693;153693;155689;155689;156510;156510;157523;157523;158728;158728;159419;159419;160473;160473;161352;161352;163197;163197	+;+;+;+;+;+;+;+;+;+;+;+;+;+;+;+;+;+;+;+;+;+;+	2239	rna-XM_024081515.1;rna-XM_024081514.1;rna-XM_024081515.1;rna-XM_024081514.1;rna-XM_024081515.1;rna-XM_024081514.1;rna-XM_024081515.1;rna-XM_024081514.1;rna-XM_024081515.1;rna-XM_024081514.1;rna-XM_024081515.1;rna-XM_024081514.1;rna-XM_024081515.1;rna-XM_024081514.1;rna-XM_024081515.1;rna-XM_024081514.1;rna-XM_024081515.1;rna-XM_024081514.1;rna-XM_024081515.1;rna-XM_024081514.1;rna-XM_024081515.1;…	0.6605018675378437	-0.14291128327362707	0.05573124155532368	-0.0010562784458016273	-0.05864536309223427	0.6619357547527505	5.783737641562298	15.939844356336843	3.4080730482220003e-11	1.2656647751632292e-9	family	1.1862123270046345e-9	0.19592598983904247	0.8048470380263775
LOC112054180	NW_019863326.1;NW_019863326.1;NW_019863326.1;NW_019863326.1;NW_019863326.1;NW_019863326.1;NW_019863326.1;NW_019863326.1;NW_019863326.1;NW_019863326.1	107431;107431;107752;107828;109375;109375;110425;110425;111400;111400	107654;107654;108009;108009;109546;109546;110572;110572;113115;113115	+;+;+;+;+;+;+;+;+;+	2518	rna-XM_024093869.1;rna-XM_024093867.1;rna-XM_024093867.1;rna-XM_024093869.1;rna-XM_024093869.1;rna-XM_024093867.1;rna-XM_024093869.1;rna-XM_024093867.1;rna-XM_024093869.1;rna-XM_024093867.1	-0.24172223669844853	-0.7095076457222842	-0.16814533353178643	0.17545896196304064	-0.0319536678794015	0.013658356706962575	4.828530840077357	15.932831933920433	3.436160683276827e-11	1.2719390881028618e-9	family	1.1946713283079972e-9	-0.1603685941936529	0.8849666076853249
LOC112046333	NW_019862855.1;NW_019862855.1;NW_019862855.1;NW_019862855.1;NW_019862855.1;NW_019862855.1	575127;575134;577151;577151;579391;579450	575482;575482;577338;577338;579439;579691	-;-;-;-;-;-	835	rna-XM_024082949.1;rna-XM_024082951.1;rna-XM_024082949.1;rna-XM_024082951.1;rna-XM_024082951.1;rna-XM_024082949.1	0.6731015091709545	-0.5695353124854484	-0.2573197116482263	0.01640493702020729	0.4225733144643892	0.5132773165992416	4.384029916511543	15.910421612504598	3.527531878600115e-11	1.3006148219563104e-9	family	1.2250897016009575e-9	0.1330836755201863	1.242636821656403
LOC112056388	NW_019863796.1;NW_019863796.1;NW_019863796.1;NW_019863796.1;NW_019863796.1;NW_019863796.1;NW_019863796.1;NW_019863796.1;NW_019863796.1;NW_019863796.1;NW_019863796.1	14060;14060;17351;17351;18301;18301;20561;20561;21512;21512;29848	14432;14432;17499;17499;18379;18379;20770;20770;21635;22637;31781	+;+;+;+;+;+;+;+;+;+;+	3871	rna-XM_024096810.1;rna-XM_024096811.1;rna-XM_024096810.1;rna-XM_024096811.1;rna-XM_024096810.1;rna-XM_024096811.1;rna-XM_024096811.1;rna-XM_024096810.1;rna-XM_024096811.1;rna-XM_024096810.1;rna-XM_024096811.1	-0.6175489619112972	-0.6932715662698541	0.02736449626146411	0.11849038710336315	-0.6968282240602877	-0.39995238740997396	4.180611603923881	15.908249819450885	3.5365186552666305e-11	1.3006148219563104e-9	family	1.2268610706385963e-9	-0.3769577093810976	0.8153186111636508
LOC112053023	NW_019863197.1;NW_019863197.1;NW_019863197.1;NW_019863197.1;NW_019863197.1;NW_019863197.1;NW_019863197.1;NW_019863197.1;NW_019863197.1;NW_019863197.1;NW_019863197.1;NW_019863197.1;NW_019863197.1;NW_019863197.1;NW_019863197.1;NW_019863197.1;NW_019863197.1;NW_019863197.1;NW_019863197.1;NW_019863197.1;NW_019863197.1;NW_019863197.1;NW_019863197.1;NW_019863197.1;NW_019863197.1;NW_019863197.1;NW_019863…	84654;84654;84654;95056;95056;101177;101177;101177;103338;103338;103338;104310;104310;104310;105142;105142;105142;105835;105835;105835;112639;112639;114263;114263;114263;114632;114632;114632;117330;117330;117330;118218;118218;118218	91288;91288;91288;95162;95162;101347;101347;101347;103463;103463;103463;104418;104418;104418;105302;105302;105302;106053;106053;106053;112647;112647;114346;114346;114346;114811;114811;114811;117496;117496;117496;118441;118440;118440	-;-;-;-;-;-;-;-;-;-;-;-;-;-;-;-;-;-;-;-;-;-;-;-;-;-;-;-;-;-;-;-;-;-	8192	rna-XM_024092284.1;rna-XM_024092286.1;rna-XM_024092285.1;rna-XM_024092284.1;rna-XM_024092285.1;rna-XM_024092284.1;rna-XM_024092286.1;rna-XM_024092285.1;rna-XM_024092284.1;rna-XM_024092286.1;rna-XM_024092285.1;rna-XM_024092284.1;rna-XM_024092286.1;rna-XM_024092285.1;rna-XM_024092284.1;rna-XM_024092286.1;rna-XM_024092285.1;rna-XM_024092284.1;rna-XM_024092286.1;rna-XM_024092285.1;rna-XM_024092284.1;…	0.9958421710554287	0.22814141101070534	0.5141403553564485	0.6710103080210983	0.379638120701095	0.5437613020242043	5.889556429480795	15.890040867219865	3.612800092957629e-11	1.3201241239990513e-9	family	1.2505755058616161e-9	0.5554222780281634	0.9958421710554287
LOC112053799	NW_019863283.1;NW_019863283.1	43353;86531	45033;87470	-;-	2621	rna-XM_024093363.1	-0.18498241249264327	0.6292502334565601	-0.4695785439359236	-0.19200101597044997	-0.6998839587784934	0.5750425206148329	4.043076625764399	15.885401198961642	3.6325061974600965e-11	1.3230705265364274e-9	family	1.2560195854065474e-9	-0.05702552951768622	1.3291341922350535
LOC112056458	NW_019863828.1;NW_019863828.1;NW_019863828.1;NW_019863828.1;NW_019863828.1;NW_019863828.1	51690;54041;55735;56074;56300;57942	51735;54133;55816;56185;56413;58206	+;+;+;+;+;+	712	rna-XM_024096893.1	-1.2195357397309816	-1.107634798385242	-0.22566713154308315	-3.603479019689859	-3.7241169223448476	-2.050024187059026	1.48741818880364	15.9032675491762	3.664148804377178e-11	1.3303318534486343e-9	family	1.2655745471048484e-9	-1.9884096331255066	3.7241169223448476
LOC112053814	NW_019863284.1;NW_019863284.1	29596;33234	32547;33353	-;-	3072	rna-XR_002887413.1	0.6560190968487273	0.8840709904787751	0.38546506887285903	-0.05918480889690643	-0.05208374039755189	-1.3805410778693277	2.3770251035887457	15.865360604409853	3.718904623857815e-11	1.3459118517681593e-9	family	1.2816823151808663e-9	0.07229092150609591	2.264612068348103
LOC112056210	NW_019863735.1;NW_019863735.1;NW_019863735.1;NW_019863735.1	9032;12729;13420;15915	12102;12869;13506;16065	-;-;-;-	3450	rna-XM_024096595.1	-0.1884701769068753	0.19342415391739065	0.17456892811229469	0.9561515817526474	0.11686682218738419	0.3929752526804921	5.64575624498235	15.83348918530061	3.8606906727198065e-11	1.3927901207869168e-9	family	1.327648625785311e-9	0.2742527602905556	1.1446217586595226
LOC112046088	NW_019862847.1;NW_019862847.1;NW_019862847.1;NW_019862847.1;NW_019862847.1;NW_019862847.1;NW_019862847.1;NW_019862847.1;NW_019862847.1;NW_019862847.1;NW_019862847.1;NW_019862847.1;NW_019862847.1;NW_019862847.1;NW_019862847.1;NW_019862847.1;NW_019862847.1;NW_019862847.1;NW_019862847.1;NW_019862847.1;NW_019862847.1;NW_019862847.1;NW_019862847.1;NW_019862847.1;NW_019862847.1;NW_019862847.1;NW_019862…	719849;719849;719849;719849;719849;719849;722983;727034;727034;727034;727034;727034;727034;727034;727536;727536;727536;727536;727536;727536;727536;728709;728709;728709;728709;728709;728709;728709;729250;729250;729250;729250;729250;729250;729250;729856;729856;729856;729856;729856;729856;729856;730267;730267;730267;730267;730267;730774;730774;730774;730774;730774;730774;731866;731866;731866;731866;…	721856;721856;721856;721856;721856;721856;723049;727186;727186;727186;727186;727186;727186;727186;727748;727748;727748;727736;727748;727748;727748;728796;728796;728796;728796;728796;728796;728796;729350;729350;729350;729350;729350;729350;729350;729947;729947;729947;729947;729947;729947;729947;730452;730452;730452;730452;730452;730794;730794;730794;730794;730794;730794;731969;731969;731969;731969;…	-;-;-;-;-;-;-;-;-;-;-;-;-;-;-;-;-;-;-;-;-;-;-;-;-;-;-;-;-;-;-;-;-;-;-;-;-;-;-;-;-;-;-;-;-;-;-;-;-;-;-;-;-;-;-;-;-;-;-;-;-;-;-;-;-;-;-;-;-;-;-;-;-;-;-;-;-;-;-;-;-;-;-;-;-;-;-;-;-;-;-;-;-;-;-;-;-;-;-;-;-;-;-;-;-;-;-;-;-;-;-;-;-;-;-;-;-;-;-;-;-;-;-;-;-;-;-;-;-;-;-;-;-;-;-;-;-	5558	rna-XM_024082575.1;rna-XM_024082574.1;rna-XM_024082572.1;rna-XM_024082571.1;rna-XM_024082569.1;rna-XM_024082570.1;rna-XM_024082573.1;rna-XM_024082573.1;rna-XM_024082575.1;rna-XM_024082574.1;rna-XM_024082572.1;rna-XM_024082571.1;rna-XM_024082569.1;rna-XM_024082570.1;rna-XM_024082573.1;rna-XM_024082575.1;rna-XM_024082574.1;rna-XM_024082572.1;rna-XM_024082571.1;rna-XM_024082569.1;rna-XM_024082570.1;…	0.38273354490502554	0.27168741803949426	-0.3358101070998268	0.10677524208252648	-0.5542375445897794	-0.528481312384658	7.157937196721855	15.803292481458499	4.0001635533791176e-11	1.438539829765832e-9	family	1.3681599481757894e-9	-0.10955545984120298	0.9369710894948049
LOC112046514	NW_019862859.1;NW_019862859.1;NW_019862859.1;NW_019862859.1;NW_019862859.1;NW_019862859.1;NW_019862859.1;NW_019862859.1;NW_019862859.1;NW_019862859.1;NW_019862859.1;NW_019862859.1	492812;492812;496719;496719;499587;499587;502304;502304;506219;519797;520719;521454	494941;494941;496850;496850;499692;499692;502474;502474;506509;519901;520924;521573	-;-;-;-;-;-;-;-;-;-;-;-	3261	rna-XM_024083151.1;rna-XM_024083152.1;rna-XM_024083152.1;rna-XM_024083151.1;rna-XM_024083152.1;rna-XM_024083151.1;rna-XM_024083152.1;rna-XM_024083151.1;rna-XM_024083151.1;rna-XM_024083152.1;rna-XM_024083152.1;rna-XM_024083152.1	0.6203401789271753	-0.33959211923589894	0.024591809817722306	-0.48762433188083676	-0.03142858738545874	0.4313867659688257	4.611503568178003	15.781076605325758	4.106079429382427e-11	1.4719711872398077e-9	family	1.3998360853798472e-9	0.036278952701921476	1.107964510808012
LOC112043451	NW_019862791.1;NW_019862791.1;NW_019862791.1	1277166;1279389;1280602	1278663;1279546;1280849	-;-;-	1904	rna-XM_024078858.1	-0.735803375844206	-0.23719675169352913	-0.185730162462572	0.07671158372558216	0.061510912295216755	0.31030383135917045	4.878068369864806	15.773108734175459	4.144766771107303e-11	1.4805919978259667e-9	family	1.409979980572052e-9	-0.11836732710338962	1.0461072072033764
LOC112047110	NW_019862882.1;NW_019862882.1	226673;228224	227799;228311	-;-	1215	rna-XM_024084032.1	-0.24175662983836907	0.24571866633369982	0.4166423243342848	0.24699006388001155	-0.0451448095951688	-0.7368886634483286	3.74369768218809	15.77077174656249	4.156184858381586e-11	1.4805919978259667e-9	family	1.4123423013374413e-9	-0.01907317472231172	1.1535309877826134
LOC112044349	NW_019862807.1;NW_019862807.1;NW_019862807.1;NW_019862807.1;NW_019862807.1;NW_019862807.1;NW_019862807.1;NW_019862807.1;NW_019862807.1;NW_019862807.1;NW_019862807.1;NW_019862807.1;NW_019862807.1;NW_019862807.1;NW_019862807.1;NW_019862807.1;NW_019862807.1;NW_019862807.1;NW_019862807.1;NW_019862807.1;NW_019862807.1;NW_019862807.1;NW_019862807.1;NW_019862807.1;NW_019862807.1;NW_019862807.1;NW_019862…	155306;157177;158403;159227;160382;161211;162208;163294;163878;165687;166444;172181;174322;175450;176122;176785;178597;186875;187854;188062;188929;189704;191838;192604;193069;194149;194535;195246;196078;197048;199641;201373;202288	156466;157444;158561;159382;160508;161387;162368;163402;164016;165897;166599;172365;174418;175617;176247;177076;178700;187113;187955;188160;189057;189884;191989;192686;193250;194304;194719;195539;196652;197219;199658;201483;202522	-;-;-;-;-;-;-;-;-;-;-;-;-;-;-;-;-;-;-;-;-;-;-;-;-;-;-;-;-;-;-;-;-	6709	rna-XM_024080172.1	-0.1771566977854345	0.7315310866794853	1.143727724626237	0.9414077107197886	-0.013264591159233235	0.2927534311597225	3.0310376390944955	15.75201746872209	4.248995742138112e-11	1.508924612926797e-9	family	1.4423284578877212e-9	0.4864997773734276	1.3208844224116714
LOC112045434	NW_019862831.1;NW_019862831.1;NW_019862831.1;NW_019862831.1;NW_019862831.1;NW_019862831.1;NW_019862831.1;NW_019862831.1;NW_019862831.1;NW_019862831.1;NW_019862831.1;NW_019862831.1;NW_019862831.1;NW_019862831.1;NW_019862831.1;NW_019862831.1;NW_019862831.1	568173;617782;626052;626625;627305;628295;630911;631675;632698;633873;635554;636659;637128;640010;641550;642375;646204	568437;617876;626207;626757;627474;628468;631080;631977;632875;634013;635672;636831;637225;640124;641645;642504;648823	+;+;+;+;+;+;+;+;+;+;+;+;+;+;+;+;+	5136	rna-XM_024081601.1	-0.5616552128839358	0.39898564648574436	0.37148358315694047	0.3119481090290706	-0.6934786055725791	-0.564891116281162	2.798215157010001	15.742675259540837	4.29602198658818e-11	1.5208720827286005e-9	family	1.4567252212094762e-9	-0.12293459934432024	1.0924642520583234
LOC112043184	NW_019862787.1;NW_019862787.1;NW_019862787.1;NW_019862787.1;NW_019862787.1;NW_019862787.1;NW_019862787.1;NW_019862787.1;NW_019862787.1;NW_019862787.1;NW_019862787.1;NW_019862787.1;NW_019862787.1;NW_019862787.1;NW_019862787.1;NW_019862787.1;NW_019862787.1;NW_019862787.1;NW_019862787.1;NW_019862787.1;NW_019862787.1;NW_019862787.1;NW_019862787.1;NW_019862787.1;NW_019862787.1;NW_019862787.1;NW_019862…	93929;126529;128413;130052;135336;136102;136501;137924;138578;139721;140383;141199;141815;143117;151230;151665;155643;155945;156262;156819;157156;157727;160032;162520;162880;163232;163652;173654;186708;187422;188287;188530;189002;189124;189199;189244;189776;200769;210433;211419;222169;223184;224280;244592;246576;249264;249578;250921;253688;254678;256617;257456;258787;260189	94457;126590;128508;130228;135499;136378;137681;138130;138811;139897;140626;141378;142189;151156;151304;155392;155820;156130;156609;157079;157626;159025;160205;162618;163117;163566;166102;173798;186864;188214;188445;188742;189121;189196;189242;189279;199225;200879;210615;221762;222369;223362;224406;244816;248888;249452;249957;250959;253850;254909;256830;257591;258848;261267	+;+;+;+;+;+;+;+;+;+;+;+;+;+;+;+;+;+;+;+;+;+;+;+;+;+;+;+;+;+;+;+;+;+;+;+;+;+;+;+;+;+;+;+;+;+;+;+;+;+;+;+;+;+	49153	rna-XM_024078489.1	0.7803033822516581	0.47457101325853046	0.10989838032668975	-0.2789425742790359	-0.05499829524459208	0.05276939697227736	11.826654689633141	15.73197390730047	4.350548901097606e-11	1.5353924755302236e-9	family	1.473631740973716e-9	0.18060021721425462	1.059245956530694
LOC112044771	NW_019862748.1;NW_019862748.1;NW_019862748.1;NW_019862748.1;NW_019862748.1;NW_019862748.1;NW_019862748.1;NW_019862748.1;NW_019862748.1	1489681;1492028;1494151;1496458;1497304;1498519;1499049;1500020;1500776	1490238;1492198;1494272;1496613;1497724;1498659;1499167;1500212;1501181	-;-;-;-;-;-;-;-;-	2287	rna-XM_024080766.1	-0.003994577649469355	-0.22628461835554306	-0.23655347115300246	-0.12319735668540578	-0.13407043206225866	0.874146387118533	5.993649780442783	15.726397592345858	4.379243968367499e-11	1.5407346271370978e-9	family	1.4817615523836398e-9	0.02500765520214228	1.1106998582715355
LOC112056981	NW_019864174.1;NW_019864174.1;NW_019864174.1;NW_019864174.1;NW_019864174.1;NW_019864174.1;NW_019864174.1	12559;13527;15020;16133;18403;19094;21204	12684;13627;15191;16263;18529;19156;21273	-;-;-;-;-;-;-	790	rna-XM_024097466.1	0.05163739993995377	-0.20688270601263034	0.015693282014776298	0.03441747702570559	1.3849667904789795	1.4225604145178292	3.065725853348585	15.716993797056924	4.4280770094203554e-11	1.5531070103411396e-9	family	1.4950798193624729e-9	0.4503987763274357	1.6294431205304596
LOC112054807	NW_019862761.1;NW_019862761.1;NW_019862761.1;NW_019862761.1;NW_019862761.1;NW_019862761.1;NW_019862761.1;NW_019862761.1;NW_019862761.1;NW_019862761.1;NW_019862761.1;NW_019862761.1;NW_019862761.1;NW_019862761.1;NW_019862761.1;NW_019862761.1;NW_019862761.1;NW_019862761.1;NW_019862761.1;NW_019862761.1;NW_019862761.1;NW_019862761.1;NW_019862761.1;NW_019862761.1;NW_019862761.1;NW_019862761.1;NW_019862…	2250882;2250882;2250882;2250882;2251486;2252341;2254696;2257307;2257307;2257307;2257307;2257307;2257307;2257897;2257897;2257897;2257897;2257897;2257897;2258491;2258491;2258491;2258491;2258491;2258491;2259046;2259046;2259046;2259046;2259046;2259046;2259606;2259606;2259606;2259606;2259606;2259606;2260160;2260160;2260160;2260160;2260160;2260160;2260510;2260510;2260510;2260510;2260510;2260510;2261139…	2251573;2251573;2251573;2251573;2251573;2252375;2255970;2257444;2257444;2257444;2257444;2257444;2257444;2258007;2258007;2258007;2258007;2258007;2258007;2258664;2258664;2258664;2258664;2258664;2258664;2259166;2259166;2259166;2259166;2259166;2259166;2259772;2259772;2259772;2259772;2259772;2259772;2260283;2260283;2260283;2260283;2260283;2260283;2260673;2260673;2260673;2260673;2260673;2260673;2261270…	-;-;-;-;-;-;-;-;-;-;-;-;-;-;-;-;-;-;-;-;-;-;-;-;-;-;-;-;-;-;-;-;-;-;-;-;-;-;-;-;-;-;-;-;-;-;-;-;-;-;-;-;-;-;-;-;-;-;-;-;-;-;-;-;-;-;-;-;-;-;-;-;-;-;-;-;-;-;-;-;-;-;-;-;-;-;-;-;-;-;-;-;-;-;-;-;-;-;-;-;-;-;-	4868	rna-XM_024094713.1;rna-XM_024094728.1;rna-XM_024094721.1;rna-XM_024094752.1;rna-XM_024094735.1;rna-XM_024094735.1;rna-XM_024094744.1;rna-XM_024094744.1;rna-XM_024094735.1;rna-XM_024094713.1;rna-XM_024094728.1;rna-XM_024094721.1;rna-XM_024094752.1;rna-XM_024094744.1;rna-XM_024094735.1;rna-XM_024094713.1;rna-XM_024094728.1;rna-XM_024094721.1;rna-XM_024094752.1;rna-XM_024094744.1;rna-XM_024094735.1;…	0.1698534549034147	-0.569628251413276	1.2544172692082054	-0.48675929004375285	-0.00763569395074719	0.21803244123474552	7.814083354070231	15.746465686232147	4.613643018041073e-11	1.6036743566326585e-9	family	1.5497644123476337e-9	0.09637998832309826	1.8240455206214814
LOC112057488	NW_019865837.1;NW_019865837.1;NW_019865837.1	740;1373;2288	875;1583;2451	-;-;-	511	rna-XM_024097960.1	0.07438746644248816	1.7826348080739132	-3.7033974857495044	0.47151545328731576	-0.35385491549992537	-2.6503989565539587	0.353789456572162	15.711302376473725	4.6145856619049565e-11	1.6036743566326585e-9	family	1.5497644123476337e-9	-0.7298522716666119	5.486032293823418
LOC112054242	NW_019863332.1;NW_019863332.1;NW_019863332.1	19506;20567;23950	19670;20705;24219	+;+;+	574	rna-XR_002887435.1	-0.15273658648878913	1.0076009082440596	-0.24972260313206898	-2.3015302072491823	-3.5342592126651593	1.6906922122238575	2.7067692102520877	15.77738445287369	4.6291197648071436e-11	1.6038206404654995e-9	family	1.5529934309797737e-9	-0.5899925815112138	5.224951424889017
LOC112044590	NW_019862813.1;NW_019862813.1;NW_019862813.1;NW_019862813.1;NW_019862813.1;NW_019862813.1;NW_019862813.1;NW_019862813.1;NW_019862813.1;NW_019862813.1;NW_019862813.1;NW_019862813.1	820525;825756;828489;830193;831387;831629;832408;838451;840972;870320;873038;873521	824199;825812;828608;830511;831519;831749;832536;838660;841158;870653;873231;874054	-;-;-;-;-;-;-;-;-;-;-;-	6013	rna-XM_024080467.1	-0.4110510107832037	0.4461986605852302	0.8866908941089341	0.5811666107427934	-0.1108854650733297	0.07119164847405408	2.546332914122032	15.659986385816095	4.736359398416627e-11	1.6359874833922964e-9	family	1.5856005286173331e-9	0.24388522300907972	1.297741904892138
LOC112053209	NW_019863216.1;NW_019863216.1;NW_019863216.1;NW_019863216.1;NW_019863216.1;NW_019863216.1;NW_019863216.1;NW_019863216.1;NW_019863216.1;NW_019863216.1;NW_019863216.1;NW_019863216.1;NW_019863216.1	192229;193750;194553;195391;195746;196007;196951;197780;198157;198637;198990;199698;200515	192942;193935;194657;195526;195940;196170;197105;197972;198246;198765;199106;199814;200715	-;-;-;-;-;-;-;-;-;-;-;-;-	2502	rna-XM_024092545.1	-0.8946920754781307	-0.9792610418973776	-0.9045349380184783	-0.40179829546430257	0.01410755210243098	-0.09090068165973314	3.224323613587139	15.642996905433995	4.832445587362543e-11	1.6641185349935739e-9	family	1.6126371537785212e-9	-0.5428465800692652	0.9933685939998086
LOC112057479	NW_019865744.1;NW_019865744.1	7;1628	824;1731	+;+	922	rna-XM_024097952.1	-1.8063332836701858	-4.751276799695953	-0.5232007852115386	-0.908251086087843	-1.2285021913958776	-2.046932146768298	3.871746431589364	15.66824404791609	5.4970393029384014e-11	1.887261469443867e-9	family	1.8114408533868728e-9	-1.8774160488049492	4.751276799695953
LOC112054951	NW_019863436.1;NW_019863436.1	127462;129485	129397;130080	+;+	2532	rna-XM_024094907.1	1.760520400286413	1.0018915013837701	1.2929062425154805	-0.5186036926006516	-0.11820410599657828	-0.4558117677191221	1.9469809888678777	15.531413929862136	5.5154693558736974e-11	1.8878853542213462e-9	family	1.813727625995591e-9	0.49378309631155193	2.2791240928870646
LOC112045555	NW_019862835.1;NW_019862835.1;NW_019862835.1;NW_019862835.1;NW_019862835.1;NW_019862835.1;NW_019862835.1;NW_019862835.1;NW_019862835.1;NW_019862835.1	537080;538310;540613;542129;542850;543703;545235;546299;547020;547357	537524;538906;540805;542310;542942;543988;545354;546541;547217;547522	-;-;-;-;-;-;-;-;-;-	2523	rna-XM_024081782.1	-0.9200400408585905	-0.08365893539598124	0.9265465419525508	0.5238757107542811	0.5433803897700661	-0.5727559339091018	4.2130914307650436	15.51556162857299	5.6503913019118343e-11	1.9282596623100924e-9	family	1.8523074040504123e-9	0.0695579553855374	1.8465865828111414
LOC112053303	NW_019863226.1;NW_019863226.1;NW_019863226.1;NW_019863226.1;NW_019863226.1;NW_019863226.1;NW_019863226.1;NW_019863226.1;NW_019863226.1	133002;135264;136223;136624;136825;137363;138054;138303;139651	133273;135427;136410;136748;137067;137629;138182;138374;139886	+;+;+;+;+;+;+;+;+	1696	rna-XM_024092690.1	0.7788659235437294	0.33296074171181744	0.4976829390722685	0.39673079106543496	0.8618324921355931	1.0974539317322898	5.925396261898841	15.49968149685433	5.7273229162935235e-11	1.9428447050973013e-9	family	1.873635825331298e-9	0.6609211365435222	1.0974539317322898
LOC112045013	NW_019862821.1;NW_019862821.1;NW_019862821.1	1079557;1080870;1082036	1079655;1081083;1082190	+;+;+	468	rna-XM_024081045.1	-7.7185119272300415	-1.353713387030963	-0.49383114906790826	-6.919372000261897	-0.23470369418405862	-8.598575922023581	1.194310451145143	16.50133852335898	5.881706931249266e-11	1.9892773085332336e-9	family	1.918177749097191e-9	-4.219784679966408	8.598575922023581
LOC112045863	NW_019862842.1;NW_019862842.1;NW_019862842.1	185918;185918;187771	187725;187837;187871	-;-;-	1954	rna-XM_024082226.1;rna-XM_024082225.1;rna-XM_024082226.1	1.0731580582367493	0.2687473011748543	-2.2817074991476933	-0.1170012081348869	0.6728186281124348	-0.025724194277942397	4.419188323451204	15.553726991779925	5.904442446013517e-11	1.991041066958386e-9	family	1.9236051968854564e-9	-0.06828481900608072	3.354865557384443
LOC112045534	NW_019862752.1;NW_019862752.1;NW_019862752.1;NW_019862752.1;NW_019862752.1;NW_019862752.1;NW_019862752.1;NW_019862752.1	666190;668159;669131;670143;671055;671923;672878;673671	666405;668352;669269;670328;671207;672046;673000;673895	-;-;-;-;-;-;-;-	1360	rna-XM_024081755.1	1.0298395045573545	0.52121719595208	-0.07978215852019702	0.19552439934230367	0.4090609166601897	0.4457868038232081	5.81011025090563	15.468396638149025	5.944398049081933e-11	1.9985840067978426e-9	family	1.934625793932655e-9	0.42027444363582317	1.1096216630775515
LOC112043911	NW_019862800.1;NW_019862800.1;NW_019862800.1;NW_019862800.1;NW_019862800.1;NW_019862800.1;NW_019862800.1;NW_019862800.1;NW_019862800.1;NW_019862800.1;NW_019862800.1	229730;231100;232384;232975;233548;234004;235139;236013;238326;239031;240187	230012;231228;232546;233067;233631;234242;235263;236121;238478;239226;240382	+;+;+;+;+;+;+;+;+;+;+	1770	rna-XM_024079576.1	1.1902124582118307	0.4418422992928868	-0.1427196106178327	-0.6146587390609195	-0.4125696825851109	-0.07078815958020435	7.365252512156371	15.49491228078422	6.204031077768453e-11	2.0797229842997253e-9	family	2.0026079457471606e-9	0.06521976094344169	1.8048711972727502
LOC112044478	NW_019862810.1;NW_019862810.1;NW_019862810.1;NW_019862810.1;NW_019862810.1;NW_019862810.1;NW_019862810.1	135929;137906;138388;139275;140317;142083;143023	137244;138091;138607;139947;140495;142739;143246	-;-;-;-;-;-;-	3455	rna-XM_024080346.1	-0.5187361978624184	-0.26769766779932486	0.24791707296455462	0.1482199590143488	-0.19033326839082887	-0.19352138979343878	5.974124516236201	15.397732951635854	6.466448476326995e-11	2.161315308381764e-9	family	2.0788117306432477e-9	-0.12902524864451792	0.7666532708269731
LOC112054664	NW_019863391.1;NW_019863391.1;NW_019863391.1;NW_019863391.1;NW_019863391.1;NW_019863391.1;NW_019863391.1;NW_019863391.1;NW_019863391.1;NW_019863391.1;NW_019863391.1;NW_019863391.1;NW_019863391.1;NW_019863391.1;NW_019863391.1;NW_019863391.1;NW_019863391.1;NW_019863391.1;NW_019863391.1;NW_019863391.1;NW_019863391.1;NW_019863391.1;NW_019863391.1;NW_019863391.1;NW_019863391.1;NW_019863391.1;NW_019863…	132032;132679;133096;133586;133961;134576;135077;135301;135807;136049;136551;136862;137331;137591;138320;138644;139023;139296;139564;139778;140026;140957;141244;142117;142853;143206;143390;143778;144276;144662;145463	132451;132816;133187;133713;134121;134739;135231;135435;135956;136251;136724;136967;137465;138239;138548;138905;139199;139405;139696;139943;140864;141131;141566;142304;143137;143310;143526;143913;144544;144734;146665	-;-;-;-;-;-;-;-;-;-;-;-;-;-;-;-;-;-;-;-;-;-;-;-;-;-;-;-;-;-;-	7620	rna-XM_024094518.1	-0.1985393299377193	1.4229341747936566	1.0634872363809658	0.8794697814014834	0.04425442895612478	-0.3436211500272148	4.186545907044685	15.405917234104532	6.576028708888603e-11	2.1914953151850466e-9	family	2.1118886094700337e-9	0.4779975235945494	1.7665553248208714
LOC112057438	NW_019865478.1;NW_019865478.1;NW_019865478.1	7;1034;3268	125;1144;3671	+;+;+	634	rna-XM_024097917.1	-0.768071598826972	-0.3873002754885566	0.18370112988779871	-0.18304515465441976	-0.23827928427642955	-0.49956988328003504	3.819683867122545	15.35457738194616	6.808277955402318e-11	2.257678458578319e-9	family	2.1842533208749574e-9	-0.3154275111064357	0.9517727287147707
LOC112042885	NW_019862781.1;NW_019862781.1;NW_019862781.1;NW_019862781.1;NW_019862781.1;NW_019862781.1;NW_019862781.1	234418;234418;238247;238247;241046;241046;242619	237555;237555;240095;240095;242312;242771;242771	-;-;-;-;-;-;-	6713	rna-XM_024078071.1;rna-XM_024078072.1;rna-XM_024078072.1;rna-XM_024078071.1;rna-XM_024078072.1;rna-XM_024078071.1;rna-XM_024078072.1	0.396630885982343	0.2208416445938156	-0.2642578872712167	-0.4708276452671011	-0.5478232754510172	-0.20590855883331988	6.578367477466986	15.352028330323195	6.829041474781385e-11	2.257678458578319e-9	family	2.1881304858165207e-9	-0.14522413937441603	0.9444541614333601
LOC112052435	NW_019863148.1;NW_019863148.1;NW_019863148.1;NW_019863148.1;NW_019863148.1	59973;61034;61482;62113;62666	60181;61085;61588;62253;63057	+;+;+;+;+	901	rna-XM_024091507.1	0.18375675222569904	0.6039701429544161	0.1369921769819608	1.2194375454148165	0.46615812643695126	0.0854715068295487	4.992104254629217	15.351393149508851	6.834225534591181e-11	2.257678458578319e-9	family	2.1881304858165207e-9	0.4492977084738987	1.2194375454148165
LOC112052207	NW_019862758.1;NW_019862758.1;NW_019862758.1	1932096;1934574;1935766	1933177;1934723;1936059	-;-;-	1526	rna-XM_024091207.1	0.682103584470369	0.13228953176257538	0.11552836300142874	0.048175826361396716	0.03816246327733584	-0.691408715402784	4.588017612502129	15.347792146051521	6.863691998839176e-11	2.260840460139374e-9	family	2.1953383253429986e-9	0.05414184224505361	1.373512299873153
LOC112056249	NW_019863746.1;NW_019863746.1;NW_019863746.1;NW_019863746.1;NW_019863746.1;NW_019863746.1;NW_019863746.1;NW_019863746.1;NW_019863746.1;NW_019863746.1;NW_019863746.1;NW_019863746.1;NW_019863746.1;NW_019863746.1	69509;71218;72033;72033;72603;72603;73121;73121;73916;73916;74851;74851;76189;76189	69643;71393;72175;72175;72744;72744;73315;73315;74115;74115;75006;75006;76243;76243	+;+;+;+;+;+;+;+;+;+;+;+;+;+	1202	rna-XM_024096642.1;rna-XM_024096641.1;rna-XM_024096641.1;rna-XM_024096642.1;rna-XM_024096641.1;rna-XM_024096642.1;rna-XM_024096641.1;rna-XM_024096642.1;rna-XM_024096641.1;rna-XM_024096642.1;rna-XM_024096642.1;rna-XM_024096641.1;rna-XM_024096642.1;rna-XM_024096641.1	-2.169599206297529	0.2273561392755546	-0.02202391277349691	0.754643726109696	1.0853971108128224	0.9153373249630237	7.6173531240559775	15.463351436737451	7.1561176693418e-11	2.3503503235375785e-9	family	2.2819341283176898e-9	0.13185186368167845	3.2549963171103515
LOC112050682	NW_019863038.1;NW_019863038.1;NW_019863038.1;NW_019863038.1;NW_019863038.1;NW_019863038.1	392568;393802;394794;396278;399174;400687	392582;393871;394826;397642;400137;400834	+;+;+;+;+;+	2595	rna-XM_024088993.1	-1.1770366505655159	-2.176505740631047	-1.1665304644619787	-0.47358503893864645	-1.9438806754825602	-4.105796720179735	2.4567161657466303	15.332694683243542	7.22914958997384e-11	2.3614448700099452e-9	family	2.302896300765733e-9	-1.840555881709914	4.105796720179735
LOC112054138	NW_019863323.1;NW_019863323.1;NW_019863323.1;NW_019863323.1;NW_019863323.1;NW_019863323.1;NW_019863323.1;NW_019863323.1;NW_019863323.1;NW_019863323.1;NW_019863323.1;NW_019863323.1;NW_019863323.1;NW_019863323.1;NW_019863323.1;NW_019863323.1;NW_019863323.1;NW_019863323.1;NW_019863323.1;NW_019863323.1;NW_019863323.1;NW_019863323.1;NW_019863323.1;NW_019863323.1;NW_019863323.1;NW_019863323.1;NW_019863…	96241;121522;121522;121522;121523;121523;121525;146947;146947;146947;146947;146947;146947;146947;150224;150224;150224;150224;150224;150224;150224;158554;158555;159415;159415;159415;159415;159415;159415;159415;159415;159415;159674;159674;159674;159674;159674;159674;159674;159674;159674;160205;160205;160205;160205;160205;160205;160205;160205;160813;160813;160813;160813;160813;160813;160813;160813;1…	96533;121786;121786;121786;121786;121786;121786;147108;147108;147108;147090;147108;147108;147108;150387;150387;150387;150387;150387;150387;150387;158904;158904;159599;159599;159599;159599;159599;159599;159599;159599;159599;159903;159903;159903;159903;159903;159903;159903;159903;159903;160288;160288;160288;160288;160288;160288;160288;160288;160927;160927;160927;160927;160927;160927;160927;160927;1…	+;+;+;+;+;+;+;+;+;+;+;+;+;+;+;+;+;+;+;+;+;+;+;+;+;+;+;+;+;+;+;+;+;+;+;+;+;+;+;+;+;+;+;+;+;+;+;+;+;+;+;+;+;+;+;+;+;+;+;+;+;+;+;+;+;+;+;+;+;+;+;+;+;+;+;+;+;+;+;+;+;+;+;+;+;+;+;+;+;+;+;+;+;+;+;+;+;+;+;+;+;+;+;+;+;+;+;+;+;+;+;+;+;+;+;+;+;+;+;+;+;+;+;+;+;+;+;+;+;+;+;+;+;+;+;+;+;+	5585	rna-XM_024093804.1;rna-XM_024093806.1;rna-XM_024093805.1;rna-XM_024093803.1;rna-XM_024093808.1;rna-XM_024093807.1;rna-XM_024093812.1;rna-XM_024093812.1;rna-XM_024093808.1;rna-XM_024093807.1;rna-XM_024093806.1;rna-XM_024093805.1;rna-XM_024093803.1;rna-XM_024093804.1;rna-XM_024093812.1;rna-XM_024093808.1;rna-XM_024093807.1;rna-XM_024093806.1;rna-XM_024093805.1;rna-XM_024093803.1;rna-XM_024093804.1;…	0.5346545132001478	0.2990775335782289	-0.1307197548672055	-0.3341034558824446	-0.1461496622221812	0.08825454056231302	7.028815137834743	15.275683106097041	7.4821032705656e-11	2.43629288156755e-9	family	2.3786759128749792e-9	0.0518356190614764	0.8687579690825924
LOC112045030	NW_019862822.1;NW_019862822.1;NW_019862822.1;NW_019862822.1;NW_019862822.1;NW_019862822.1;NW_019862822.1;NW_019862822.1;NW_019862822.1;NW_019862822.1;NW_019862822.1	106494;107989;109447;110207;111298;111950;113199;114193;116904;128253;129098	107254;108080;109558;110300;111397;112023;113328;114278;117069;128335;129141	-;-;-;-;-;-;-;-;-;-;-	1742	rna-XM_024081075.1	-0.27106428911719277	0.21106542300377384	0.5753116122241235	0.23817660733268128	-0.7414108638896121	-1.1009099389745143	3.4009444419792367	15.233027350216815	7.874655466833253e-11	2.5567881350026597e-9	family	2.4959337192013953e-9	-0.18147190823679007	1.6762215511986378
LOC112046505	NW_019862859.1;NW_019862859.1;NW_019862859.1;NW_019862859.1;NW_019862859.1;NW_019862859.1;NW_019862859.1;NW_019862859.1;NW_019862859.1;NW_019862859.1;NW_019862859.1;NW_019862859.1;NW_019862859.1;NW_019862859.1;NW_019862859.1;NW_019862859.1;NW_019862859.1;NW_019862859.1	157314;157314;160163;160163;161007;161007;162372;162372;162703;162703;163226;163226;164694;164694;164948;164948;169247;169447	159367;159367;160395;160395;161175;161175;162560;162560;162983;162983;164609;164609;164838;164838;165118;165118;169425;169710	-;-;-;-;-;-;-;-;-;-;-;-;-;-;-;-;-;-	5069	rna-XM_024083141.1;rna-XM_024083142.1;rna-XM_024083141.1;rna-XM_024083142.1;rna-XM_024083141.1;rna-XM_024083142.1;rna-XM_024083141.1;rna-XM_024083142.1;rna-XM_024083141.1;rna-XM_024083142.1;rna-XM_024083141.1;rna-XM_024083142.1;rna-XM_024083141.1;rna-XM_024083142.1;rna-XM_024083141.1;rna-XM_024083142.1;rna-XM_024083142.1;rna-XM_024083141.1	-0.6253286496131425	0.5297484474496758	0.8625508677363144	0.5851386460136995	-0.12130286581809735	0.01775779574555743	2.0223441478918	15.20210597235915	8.172429382346689e-11	2.6459113248144663e-9	family	2.579954231713026e-9	0.20809404025233452	1.487879517349457
LOC112049120	NW_019862959.1;NW_019862959.1;NW_019862959.1;NW_019862959.1	64769;66064;67898;70128	65237;66432;68186;71101	+;+;+;+	2101	rna-XM_024086901.1	0.45559482115347094	0.12555959290609972	1.5638324207622123	0.3706192250494264	-0.10523146054030436	1.0023849963388274	2.9317584250272826	15.15860139720127	8.611137571307346e-11	2.7800274818277465e-9	family	2.7049253929214092e-9	0.5687932659449554	1.6690638813025167
LOC112052107	NW_019863125.1;NW_019863125.1;NW_019863125.1	134352;136648;139859	134882;138079;140006	-;-;-	2111	rna-XM_024091041.1	-0.8856081634603176	-0.2092121463922471	0.46950137974794504	0.08299472793003984	0.26796698264096913	-0.26382935415893854	4.992796003358808	15.15055730408834	8.694875852008865e-11	2.7991096085617203e-9	family	2.7285142720881495e-9	-0.08969776228209153	1.3551095432082625
LOC112050966	NW_019863053.1;NW_019863053.1;NW_019863053.1;NW_019863053.1	201469;202444;203458;204410	202005;202615;203620;204784	+;+;+;+	1247	rna-XM_024089385.1	-0.22912189236413383	0.1737742208298235	0.6150071039720728	0.3803669434303765	0.3937502045514868	-0.03963722276284553	5.952894240723525	15.111005087544962	9.118975208244212e-11	2.9273456007482263e-9	family	2.8587579776470854e-9	0.21568989294279672	0.8441289963362066
LOC112049523	NW_019862977.1;NW_019862977.1;NW_019862977.1;NW_019862977.1;NW_019862977.1;NW_019862977.1;NW_019862977.1;NW_019862977.1;NW_019862977.1;NW_019862977.1;NW_019862977.1;NW_019862977.1;NW_019862977.1;NW_019862977.1;NW_019862977.1;NW_019862977.1;NW_019862977.1;NW_019862977.1;NW_019862977.1;NW_019862977.1;NW_019862977.1;NW_019862977.1;NW_019862977.1;NW_019862977.1;NW_019862977.1;NW_019862977.1;NW_019862…	136425;136425;136425;138705;138705;138705;168973;168973;169889;169889;169889;171405;171405;171405;171973;171973;171973;173161;173161;173161;173639;173639;173639;174553;174553;174553;175260;175260;175260;178948;178948;178948;179672;179672;179672;180436;180436;180436;182880;182880;182880;185485;185485;186464;186464;186464;187538;187538;187538;188563;188563;188563;189244;189244;189244	136798;136798;136798;138841;138841;138841;168996;168996;170171;170171;170171;171472;171472;171472;172179;172179;172179;173291;173291;173291;173735;173735;173735;174674;174674;174674;178704;178704;178704;179092;179092;179092;179873;179873;179873;182792;182792;182792;183046;183046;183046;185535;185535;186640;186640;186640;187664;187664;187664;188673;188673;188673;190731;190731;190731	+;+;+;+;+;+;+;+;+;+;+;+;+;+;+;+;+;+;+;+;+;+;+;+;+;+;+;+;+;+;+;+;+;+;+;+;+;+;+;+;+;+;+;+;+;+;+;+;+;+;+;+;+;+;+	9713	rna-XM_024087455.1;rna-XM_024087454.1;rna-XM_024087453.1;rna-XM_024087455.1;rna-XM_024087454.1;rna-XM_024087453.1;rna-XM_024087455.1;rna-XM_024087453.1;rna-XM_024087455.1;rna-XM_024087454.1;rna-XM_024087453.1;rna-XM_024087455.1;rna-XM_024087454.1;rna-XM_024087453.1;rna-XM_024087455.1;rna-XM_024087454.1;rna-XM_024087453.1;rna-XM_024087455.1;rna-XM_024087454.1;rna-XM_024087453.1;rna-XM_024087455.1;…	-0.6857786808547427	0.3239017584650035	0.3605911778073558	0.3649115972534231	-0.34993306251643985	-0.24182537919500025	4.5532007599748585	15.105639058944702	9.178131658066186e-11	2.9380362862609618e-9	family	2.871599983285346e-9	-0.03802209817340007	1.0506902781081657
LOC112053103	NW_019863206.1;NW_019863206.1;NW_019863206.1;NW_019863206.1;NW_019863206.1	121697;130546;131684;133721;134860	121791;130722;132483;133882;136514	+;+;+;+;+	2889	rna-XM_024092397.1	1.0128946756793686	0.7674925063505746	0.10441060248059146	0.5496710190188501	0.13178048489059888	-0.4895542402710496	2.875850372161683	15.096886209021259	9.275474518928415e-11	2.9608565290197336e-9	family	2.8991827236440706e-9	0.3461158413581557	1.5024489159504182
LOC112057947	NW_019862769.1;NW_019862769.1	1345505;1346006	1345733;1348618	+;+	2842	rna-XM_024098565.1	1.0967005201505775	1.736441312554707	1.1472555134257685	-1.8723788393864824	-3.0444786000976602	-0.6041176455430634	1.1682904488809533	15.117593368179204	9.47806663526892e-11	3.0170517995293e-9	family	2.953732335723638e-9	-0.2567629564826922	4.780919912652367
LOC112048532	NW_019862934.1;NW_019862934.1;NW_019862934.1;NW_019862934.1;NW_019862934.1;NW_019862934.1;NW_019862934.1;NW_019862934.1;NW_019862934.1;NW_019862934.1;NW_019862934.1;NW_019862934.1;NW_019862934.1;NW_019862934.1;NW_019862934.1;NW_019862934.1	200777;202474;203459;205740;206193;206529;207090;208973;209338;210062;210889;211419;213220;214096;215509;216091	201060;202591;205565;205829;206322;206636;207248;209017;209543;210198;210977;211630;213332;214154;215651;216303	+;+;+;+;+;+;+;+;+;+;+;+;+;+;+;+	4213	rna-XM_024086084.1	-0.9252644442557207	0.2300773035133589	0.4455717939843942	0.07003082380095481	-0.3090898607940022	-0.9784483095725748	4.585362935391094	15.070340158724177	9.577252485467489e-11	3.04010886158806e-9	family	2.9774801991327222e-9	-0.24452044888726496	1.424020103556969
LOC112047938	NW_019862909.1;NW_019862909.1;NW_019862909.1;NW_019862909.1;NW_019862909.1;NW_019862909.1;NW_019862909.1;NW_019862909.1;NW_019862909.1;NW_019862909.1;NW_019862909.1;NW_019862909.1;NW_019862909.1;NW_019862909.1;NW_019862909.1;NW_019862909.1;NW_019862909.1;NW_019862909.1;NW_019862909.1;NW_019862909.1;NW_019862909.1;NW_019862909.1;NW_019862909.1;NW_019862909.1;NW_019862909.1;NW_019862909.1;NW_019862…	208419;211750;211777;212549;212680;212680;212690;212701;217727;217727;217727;217727;217727;218094;219641;219641;219641;219641;219641;220970;220970;220970;220970;220970;221736;221736;221736;221736;221736	208525;211802;211802;212565;212836;212836;212836;212836;217916;217807;217916;217916;217916;218202;219789;219789;219789;219789;219789;221140;221140;221140;221140;221140;221900;221900;221900;221900;221900	+;+;+;+;+;+;+;+;+;+;+;+;+;+;+;+;+;+;+;+;+;+;+;+;+;+;+;+;+	1118	rna-XM_024085258.1;rna-XM_024085257.1;rna-XM_024085255.1;rna-XM_024085256.1;rna-XM_024085256.1;rna-XM_024085255.1;rna-XM_024085254.1;rna-XM_024085257.1;rna-XM_024085256.1;rna-XM_024085254.1;rna-XM_024085255.1;rna-XM_024085258.1;rna-XM_024085257.1;rna-XM_024085254.1;rna-XM_024085254.1;rna-XM_024085256.1;rna-XM_024085257.1;rna-XM_024085255.1;rna-XM_024085258.1;rna-XM_024085254.1;rna-XM_024085256.1;…	0.8318671699753362	0.261876940133044	-0.2956114062639255	-0.3630870706623689	0.3414821022517312	-0.2251269379721873	5.92672305424289	15.06548017128755	9.633586909186134e-11	3.049473026072179e-9	family	2.987452899175806e-9	0.09190013291027162	1.194954240637705
LOC112043046	NW_019862784.1;NW_019862784.1;NW_019862784.1;NW_019862784.1;NW_019862784.1;NW_019862784.1;NW_019862784.1;NW_019862784.1;NW_019862784.1;NW_019862784.1;NW_019862784.1;NW_019862784.1;NW_019862784.1;NW_019862784.1;NW_019862784.1;NW_019862784.1;NW_019862784.1;NW_019862784.1;NW_019862784.1;NW_019862784.1;NW_019862784.1;NW_019862784.1;NW_019862784.1;NW_019862784.1;NW_019862784.1;NW_019862784.1;NW_019862…	1536523;1536523;1537399;1537441;1537503;1537503;1538676;1538676;1538676;1539652;1539652;1539652;1539652;1539652;1539856;1539856;1539856;1539856;1539856;1540536;1540536;1540536;1540536;1540536;1541499;1541499;1541499;1541499;1541499;1542265;1542265;1542265;1542265;1542265;1545108;1545108;1545108;1545108;1545108;1546387;1551203;1551203;1551203;1551203	1537156;1537156;1537496;1537496;1538811;1538811;1538811;1538811;1538811;1539758;1539758;1539758;1539758;1539758;1539990;1539990;1539990;1539990;1539990;1540838;1540838;1540838;1540838;1540838;1541903;1541903;1541903;1541903;1541903;1542533;1542533;1542533;1542533;1542533;1545199;1545199;1545199;1545199;1545199;1546480;1551414;1551414;1551414;1551414	-;-;-;-;-;-;-;-;-;-;-;-;-;-;-;-;-;-;-;-;-;-;-;-;-;-;-;-;-;-;-;-;-;-;-;-;-;-;-;-;-;-;-;-	3658	rna-XM_024078309.1;rna-XM_024078307.1;rna-XM_024078308.1;rna-XM_024078309.1;rna-XM_024078306.1;rna-XM_024078310.1;rna-XM_024078308.1;rna-XM_024078309.1;rna-XM_024078307.1;rna-XM_024078306.1;rna-XM_024078310.1;rna-XM_024078308.1;rna-XM_024078309.1;rna-XM_024078307.1;rna-XM_024078306.1;rna-XM_024078310.1;rna-XM_024078308.1;rna-XM_024078309.1;rna-XM_024078307.1;rna-XM_024078306.1;rna-XM_024078310.1;…	0.5129162564252396	0.11653681313370284	-0.023948527844334946	-0.15356719676455158	0.11343311874109753	0.1484208467387386	6.491981653431852	15.051355126175974	9.799261698330851e-11	3.0902173513906326e-9	family	3.026936326366014e-9	0.11896521840498202	0.6664834531897912
LOC112049700	NW_019862985.1;NW_019862985.1;NW_019862985.1;NW_019862985.1;NW_019862985.1;NW_019862985.1;NW_019862985.1;NW_019862985.1;NW_019862985.1;NW_019862985.1;NW_019862985.1;NW_019862985.1;NW_019862985.1;NW_019862985.1;NW_019862985.1	276514;287457;298867;304666;318884;320554;320554;320554;320554;320554;321546;321546;321546;321546;321546	276719;288277;298952;304888;319132;320665;320665;320665;320665;320665;324179;324179;324179;324179;324179	+;+;+;+;+;+;+;+;+;+;+;+;+;+;+	4331	rna-XM_024087701.1;rna-XM_024087699.1;rna-XM_024087700.1;rna-XM_024087702.1;rna-XM_024087698.1;rna-XM_024087702.1;rna-XM_024087698.1;rna-XM_024087699.1;rna-XM_024087700.1;rna-XM_024087701.1;rna-XM_024087702.1;rna-XM_024087698.1;rna-XM_024087699.1;rna-XM_024087700.1;rna-XM_024087701.1	0.2830529711174367	-0.11808806119711532	0.09443558972187024	0.059079428823794695	0.5988940742922265	0.8542527920179801	7.191559215038432	15.048669131236272	9.831096627288987e-11	3.0902173513906326e-9	family	3.0338014606733725e-9	0.2952711324626988	0.9723408532150954
LOC112044654	NW_019862815.1;NW_019862815.1;NW_019862815.1;NW_019862815.1;NW_019862815.1;NW_019862815.1;NW_019862815.1;NW_019862815.1;NW_019862815.1;NW_019862815.1;NW_019862815.1;NW_019862815.1;NW_019862815.1;NW_019862815.1;NW_019862815.1;NW_019862815.1;NW_019862815.1;NW_019862815.1;NW_019862815.1;NW_019862815.1;NW_019862815.1;NW_019862815.1	8;465;745;991;2366;3497;4380;4592;5430;6011;6288;6641;7621;9605;10857;11985;12771;13861;14490;15264;16383;17022	49;557;885;1107;2532;3660;4517;4767;5551;6134;6356;6776;7798;9717;10965;12369;12924;13994;14513;15348;16504;17171	+;+;+;+;+;+;+;+;+;+;+;+;+;+;+;+;+;+;+;+;+;+	2943	rna-XM_024080559.1	-0.8287530234489798	-0.2565469680090913	0.975298862956931	0.3287883467992533	-0.9297947398677952	-1.2604509571115354	4.101638702343465	15.093188476473943	9.843881390385508e-11	3.0902173513906326e-9	family	3.0347801915339853e-9	-0.32857641311353625	2.2357498200684667
LOC112044935	NW_019862820.1;NW_019862820.1;NW_019862820.1;NW_019862820.1	465830;466454;473054;474999	465917;466765;473212;475334	+;+;+;+	895	rna-XM_024080950.1	1.2960528557654674	0.90106791668022	0.014920197891255788	-0.22868533101236077	0.14141729363015298	-1.1791099140966643	5.274651555771006	15.102946765123335	9.944757508445823e-11	3.113284416693618e-9	family	3.062888290576841e-9	0.15761050314301184	2.4751627698621315
LOC112046651	NW_019862865.1;NW_019862865.1;NW_019862865.1	152477;153523;154785	152956;153717;154887	-;-;-	778	rna-XM_024083361.1	1.5481666030240526	2.223270496064474	0.3327853006173076	0.6924847859097049	0.49971134809668966	1.6595429802797224	5.030358446417974	15.102769408987943	1.0165500448252018e-10	3.173646898185053e-9	family	3.1247778349646347e-9	1.1593269189986586	2.223270496064474
LOC112047282	NW_019862887.1;NW_019862887.1;NW_019862887.1;NW_019862887.1;NW_019862887.1;NW_019862887.1;NW_019862887.1;NW_019862887.1;NW_019862887.1;NW_019862887.1;NW_019862887.1;NW_019862887.1;NW_019862887.1;NW_019862887.1;NW_019862887.1;NW_019862887.1;NW_019862887.1;NW_019862887.1;NW_019862887.1;NW_019862887.1;NW_019862887.1;NW_019862887.1;NW_019862887.1;NW_019862887.1;NW_019862887.1;NW_019862887.1;NW_019862…	361550;361552;361866;362265;362265;371551;371551;371551;372278;372278;372278;373151;373151;373151;373369;373369;373369;373858;373858;373858;374597;374597;374597;374841;374841;374841;376350;376350;376350;376782;376782;376782;377193;377193;377193;377856;377856;377856;378126;378126;378126;378911;378911;378911;379596;379596;381188;381188;381188;382039;382039;382039	361791;361791;362531;362531;362531;371682;371682;371682;372474;372474;372474;373292;373292;373292;373462;373462;373462;374037;374037;374037;374761;374761;374761;375006;375006;375006;376493;376493;376493;376994;376994;376994;377427;377427;377427;377993;377993;377993;378245;378245;378245;379103;379103;379103;379838;379838;381376;381376;381376;382353;382353;382353	+;+;+;+;+;+;+;+;+;+;+;+;+;+;+;+;+;+;+;+;+;+;+;+;+;+;+;+;+;+;+;+;+;+;+;+;+;+;+;+;+;+;+;+;+;+;+;+;+;+;+;+	3774	rna-XM_024084353.1;rna-XM_024084355.1;rna-XM_024084354.1;rna-XM_024084355.1;rna-XM_024084353.1;rna-XM_024084354.1;rna-XM_024084355.1;rna-XM_024084353.1;rna-XM_024084354.1;rna-XM_024084355.1;rna-XM_024084353.1;rna-XM_024084354.1;rna-XM_024084355.1;rna-XM_024084353.1;rna-XM_024084354.1;rna-XM_024084355.1;rna-XM_024084353.1;rna-XM_024084354.1;rna-XM_024084355.1;rna-XM_024084353.1;rna-XM_024084354.1;…	0.7994488069630201	0.6407331623513571	0.26753361859395103	-0.4166096692191673	-0.41143341765700026	0.10202176343805434	3.0483789365349496	15.012833636371205	1.0266159208295105e-10	3.193918366968212e-9	family	3.152649611348912e-9	0.16361571074503584	1.2160584761821873
LOC112044682	NW_019862815.1;NW_019862815.1;NW_019862815.1;NW_019862815.1;NW_019862815.1;NW_019862815.1;NW_019862815.1;NW_019862815.1;NW_019862815.1;NW_019862815.1;NW_019862815.1;NW_019862815.1	43258;44751;46433;47643;49173;50096;51144;51540;52743;53663;54090;54379	43490;44933;46873;47967;49404;50395;51316;51672;52971;53817;54238;54384	-;-;-;-;-;-;-;-;-;-;-;-	2559	rna-XM_024080602.1	0.40119359171776775	-0.11781767585351878	-1.7353750923572506	-0.0117342565062623	-0.22906155944118467	0.5277697243457821	4.164759937980339	15.03166331374428	1.0286643103751896e-10	3.193918366968212e-9	family	3.1558701277195687e-9	-0.19417087801577776	2.263144816703033
LOC112050258	NW_019863014.1;NW_019863014.1;NW_019863014.1;NW_019863014.1;NW_019863014.1;NW_019863014.1;NW_019863014.1;NW_019863014.1;NW_019863014.1;NW_019863014.1;NW_019863014.1;NW_019863014.1;NW_019863014.1;NW_019863014.1;NW_019863014.1;NW_019863014.1;NW_019863014.1;NW_019863014.1;NW_019863014.1;NW_019863014.1;NW_019863014.1;NW_019863014.1;NW_019863014.1;NW_019863014.1;NW_019863014.1;NW_019863014.1;NW_019863…	160306;160306;160307;160433;160558;160865;161612;161612;161612;161612;161612;161612;176829;176829;176829;176829;176829;176829;177190;177190;177190;177190;177190;177190;177622;177622;177622;177622;177622;177622;178487;178487;178487;178487;178487;178487;179419;179419;179419;179419;179419;179419;180363;180363;180363;180363;180363;180363;181306;181306;181306;181306;181306;181306;182291;182291;182291;…	160426;160426;160404;160519;160661;160946;161774;161774;161774;161774;161741;161774;176961;176961;176961;176961;176961;176961;177281;177281;177281;177281;177281;177281;177818;177818;177818;177818;177818;177818;178623;178623;178623;178623;178623;178623;179565;179565;179565;179565;179565;179565;180589;180589;180589;180589;180589;180589;181400;181400;181400;181400;181400;181400;182381;182381;182381;…	+;+;+;+;+;+;+;+;+;+;+;+;+;+;+;+;+;+;+;+;+;+;+;+;+;+;+;+;+;+;+;+;+;+;+;+;+;+;+;+;+;+;+;+;+;+;+;+;+;+;+;+;+;+;+;+;+;+;+;+;+;+;+;+;+;+;+;+;+;+;+;+	2616	rna-XM_024088486.1;rna-XM_024088481.1;rna-XM_024088483.1;rna-XM_024088484.1;rna-XM_024088482.1;rna-XM_024088485.1;rna-XM_024088485.1;rna-XM_024088482.1;rna-XM_024088484.1;rna-XM_024088483.1;rna-XM_024088486.1;rna-XM_024088481.1;rna-XM_024088485.1;rna-XM_024088482.1;rna-XM_024088484.1;rna-XM_024088483.1;rna-XM_024088486.1;rna-XM_024088481.1;rna-XM_024088485.1;rna-XM_024088482.1;rna-XM_024088484.1;…	0.6724366767773997	0.09266216932114037	0.041777556238084275	-0.16113998418067532	-0.18547675492364796	0.4308681750065477	4.383966056170613	14.976196614225055	1.0731478455014848e-10	3.3229569799124997e-9	family	3.289146051906444e-9	0.14852130637314145	0.8579134317010477
LOC112046689	NW_019862753.1;NW_019862753.1;NW_019862753.1	252441;254537;260893	252920;254686;263673	+;+;+	3411	rna-XM_024083414.1	0.6279138847262479	1.102029713132817	0.34689647929419004	0.2191176779098965	-1.7671064924684796	-1.2561476408274779	4.0884544650005985	14.99917883292665	1.1362007484475204e-10	3.5086373112384844e-9	family	3.4552428004917814e-9	-0.12121606303880102	2.8691362056012966
LOC112056990	NW_019864187.1;NW_019864187.1	19587;21308	20335;21547	-;-	989	rna-XM_024097475.1	2.191106264624012	1.343292851795734	0.7955176275388747	-0.8669304639877267	0.24611789039970816	-1.008835294701495	1.894152557476018	14.934333009492756	1.1401095410386386e-10	3.511166619068588e-9	family	3.460780586639306e-9	0.4500448126115179	3.1999415593255067
LOC112049708	NW_019862985.1;NW_019862985.1;NW_019862985.1;NW_019862985.1;NW_019862985.1;NW_019862985.1;NW_019862985.1;NW_019862985.1;NW_019862985.1;NW_019862985.1;NW_019862985.1;NW_019862985.1;NW_019862985.1;NW_019862985.1;NW_019862985.1;NW_019862985.1;NW_019862985.1	338607;338607;339111;339111;340832;340832;341175;341835;341835;341999;341999;342727;342727;344047;344047;345092;345092	338969;338969;339277;339277;340944;340852;341266;341908;341908;342132;342132;342929;342929;344197;344197;346623;346623	+;+;+;+;+;+;+;+;+;+;+;+;+;+;+;+;+	2829	rna-XM_024087714.1;rna-XM_024087713.1;rna-XM_024087714.1;rna-XM_024087713.1;rna-XM_024087714.1;rna-XM_024087713.1;rna-XM_024087713.1;rna-XM_024087714.1;rna-XM_024087713.1;rna-XM_024087714.1;rna-XM_024087713.1;rna-XM_024087714.1;rna-XM_024087713.1;rna-XM_024087714.1;rna-XM_024087713.1;rna-XM_024087714.1;rna-XM_024087713.1	0.6946176933589587	0.8104302697034849	0.417166843843462	0.18822269049791343	-0.4856786145675416	-0.606896735961739	3.588154518149485	14.923564458941392	1.1438266967934867e-10	3.513093670908428e-9	family	3.4687286254633604e-9	0.1696436911457564	1.4173270056652238
LOC112047873	NW_019862907.1;NW_019862907.1;NW_019862907.1;NW_019862907.1;NW_019862907.1;NW_019862907.1;NW_019862907.1;NW_019862907.1;NW_019862907.1;NW_019862907.1;NW_019862907.1;NW_019862907.1;NW_019862907.1;NW_019862907.1;NW_019862907.1;NW_019862907.1;NW_019862907.1;NW_019862907.1;NW_019862907.1;NW_019862907.1;NW_019862907.1;NW_019862907.1;NW_019862907.1;NW_019862907.1;NW_019862907.1	692437;693464;696041;697393;707384;707384;710606;711835;712922;712922;713422;713422;713422;713703;713703;713703;715257;715257;715257;715518;715518;715518;716561;716561;716561	692709;693576;696155;697493;707615;707615;710718;711946;713022;713022;713573;713573;713573;713851;713851;713851;715426;715426;715426;715802;715802;715802;716938;716936;716944	-;-;-;-;-;-;-;-;-;-;-;-;-;-;-;-;-;-;-;-;-;-;-;-;-	2300	rna-XM_024085152.1;rna-XM_024085152.1;rna-XM_024085152.1;rna-XM_024085152.1;rna-XM_024085154.1;rna-XM_024085155.1;rna-XM_024085154.1;rna-XM_024085154.1;rna-XM_024085154.1;rna-XM_024085155.1;rna-XM_024085155.1;rna-XM_024085154.1;rna-XM_024085152.1;rna-XM_024085155.1;rna-XM_024085154.1;rna-XM_024085152.1;rna-XM_024085155.1;rna-XM_024085154.1;rna-XM_024085152.1;rna-XM_024085155.1;rna-XM_024085154.1;…	1.1150340823590692	0.05662188569889885	-0.1871211908288145	-0.3964072349058661	0.5522982764666385	-0.22905084737356252	4.946035871433335	14.924925009243886	1.1477673321706214e-10	3.515694868675726e-9	family	3.474004497535412e-9	0.1518958285693939	1.5114413172649352
LOC112047101	NW_019862882.1;NW_019862882.1;NW_019862882.1	214535;216838;218209	215574;217851;218218	-;-;-	2064	rna-XM_024084022.1	0.0513496300853253	0.49252833321992584	0.5610734201462931	0.7194415626248511	0.5885283728703897	-0.2240575456649891	2.5172294530902115	14.913985270617244	1.1571973731707026e-10	3.5286270879567982e-9	family	3.4988707936344897e-9	0.36481062888029936	0.9434991082898403
LOC112057329	NW_019864908.1;NW_019864908.1;NW_019864908.1	1198;4044;4994	2085;4219;5130	-;-;-	1201	rna-XM_024097823.1	6.962208263746121	4.715231517288114	6.610558137522547	7.258552036200669	5.361707784128809	7.109234430585948	0.9990080215866696	14.943219147250161	1.1581994929671646e-10	3.5286270879567982e-9	family	3.4988707936344897e-9	6.336248694912035	7.258552036200669
LOC112047431	NW_019862753.1;NW_019862753.1;NW_019862753.1;NW_019862753.1	898465;899832;900010;900850	898779;899918;900099;901129	-;-;-;-	772	rna-XM_024084559.1	-0.41488014113578636	-2.8736742310734225	-1.4011118026012739	-0.8112332348742965	-0.6910055320120376	-2.051711419468091	1.8880822882234454	14.91045114679767	1.1621708626459899e-10	3.531259273558564e-9	family	3.5056305001375702e-9	-1.3739360601941513	2.8736742310734225
LOC112050869	NW_019863047.1;NW_019863047.1;NW_019863047.1	338634;342016;343109	341494;342177;343559	-;-;-	3474	rna-XM_024089254.1	0.6644008401357971	0.7888771976061602	1.0769755579422045	0.9031333238037174	0.4631556108162573	0.967283456454765	5.268387245654722	14.896063845879054	1.1826460121844897e-10	3.5838904753238775e-9	family	3.555709710347824e-9	0.8106376644598169	1.0769755579422045
LOC112044797	NW_019862817.1;NW_019862817.1;NW_019862817.1;NW_019862817.1;NW_019862817.1;NW_019862817.1;NW_019862817.1;NW_019862817.1;NW_019862817.1	1058423;1063194;1063759;1064719;1065995;1066708;1068127;1068927;1069608	1058455;1063240;1063856;1064853;1066078;1066977;1068247;1069061;1070478	+;+;+;+;+;+;+;+;+	1794	rna-XM_024080759.1	1.7420651988066898	1.3684403040125621	-0.19286788955672526	-0.022682912756556057	0.2829469601408838	-0.2439655796143576	1.5516437015768054	14.892685834842139	1.1875070048936294e-10	3.5858436887152675e-9	family	3.5669275582765925e-9	0.48898934683874945	1.9860307784210474
LOC112052401	NW_019863145.1;NW_019863145.1;NW_019863145.1;NW_019863145.1;NW_019863145.1;NW_019863145.1;NW_019863145.1;NW_019863145.1;NW_019863145.1;NW_019863145.1;NW_019863145.1;NW_019863145.1;NW_019863145.1;NW_019863145.1;NW_019863145.1;NW_019863145.1;NW_019863145.1;NW_019863145.1;NW_019863145.1;NW_019863145.1;NW_019863145.1;NW_019863145.1;NW_019863145.1;NW_019863145.1;NW_019863145.1;NW_019863145.1;NW_019863…	59491;59491;60416;60416;64231;64231;65348;65348;66222;66222;71889;71889;72770;72770;73669;73669;74832;74832;76268;76268;78557;78557;78837;78837;80068;80068;85042;85073	59905;59905;60599;60599;64355;64355;65439;65439;66348;66348;72072;72072;72858;72858;73767;73767;74976;74976;76415;76415;78668;78668;78903;78903;80209;80240;86300;86300	+;+;+;+;+;+;+;+;+;+;+;+;+;+;+;+;+;+;+;+;+;+;+;+;+;+;+;+	3219	rna-XM_024091457.1;rna-XM_024091456.1;rna-XM_024091457.1;rna-XM_024091456.1;rna-XM_024091457.1;rna-XM_024091456.1;rna-XM_024091457.1;rna-XM_024091456.1;rna-XM_024091457.1;rna-XM_024091456.1;rna-XM_024091457.1;rna-XM_024091456.1;rna-XM_024091457.1;rna-XM_024091456.1;rna-XM_024091457.1;rna-XM_024091456.1;rna-XM_024091457.1;rna-XM_024091456.1;rna-XM_024091457.1;rna-XM_024091456.1;rna-XM_024091457.1;…	0.0018557951628474071	0.8961803693163725	0.5311565256745006	0.5639078020469466	0.6649344300608232	0.2428984755465212	5.879084109224776	14.890498118197499	1.1906661221104897e-10	3.5858436887152675e-9	family	3.5730169970443013e-9	0.48348889963466857	0.8961803693163725
LOC112044492	NW_019862810.1;NW_019862810.1;NW_019862810.1;NW_019862810.1;NW_019862810.1	781750;782523;783626;784554;785601	781998;782679;783835;784766;786124	+;+;+;+;+	1353	rna-XM_024080367.1	1.3871353905486359	0.7223207157360381	-0.5200153847061616	0.39474788215596435	0.6134092597582593	0.9420275340139143	5.496330384161005	14.938651499987772	1.192756876394202e-10	3.5858436887152675e-9	family	3.5758919117652954e-9	0.5899375662511084	1.9071507752547974
LOC112052599	NW_019862759.1;NW_019862759.1;NW_019862759.1;NW_019862759.1;NW_019862759.1;NW_019862759.1;NW_019862759.1;NW_019862759.1;NW_019862759.1	280011;282724;284154;285568;285780;286406;289317;295484;302732	281432;282956;284433;285680;286276;286625;289451;295677;303302	-;-;-;-;-;-;-;-;-	3665	rna-XM_024091749.1	0.7239710480712732	0.22441404524407702	0.2247003202729996	0.29206681914145155	0.5066316301495838	0.8027495055639525	7.3490154122551035	14.881210320862502	1.204174573418339e-10	3.610083549742421e-9	family	3.6066970690933153e-9	0.4624222280738896	0.8027495055639525
LOC112047367	NW_019862753.1;NW_019862753.1;NW_019862753.1;NW_019862753.1;NW_019862753.1;NW_019862753.1;NW_019862753.1;NW_019862753.1;NW_019862753.1;NW_019862753.1	2456709;2506913;2507711;2507711;2513252;2513252;2529850;2529850;2534271;2534271	2457154;2507008;2507931;2507931;2513411;2513411;2530037;2530037;2537346;2537346	+;+;+;+;+;+;+;+;+;+	4187	rna-XM_024084478.1;rna-XM_024084484.1;rna-XM_024084484.1;rna-XM_024084478.1;rna-XM_024084484.1;rna-XM_024084478.1;rna-XM_024084484.1;rna-XM_024084478.1;rna-XM_024084484.1;rna-XM_024084478.1	0.08471492951852501	-0.12847315559674544	-0.6645461695782394	-0.6756647360164678	-0.5114205400903542	-0.1984247264124457	4.762449853321129	14.879163077253384	1.207173309487962e-10	3.610083549742421e-9	family	3.611554827053995e-9	-0.34896906636262126	0.7603796655349928
LOC112053773	NW_019863280.1;NW_019863280.1	75715;78169	76546;78703	-;-	1367	rna-XM_024093327.1	0.37361764828214944	-0.07284623019271448	-0.3099467345411717	-0.4087701645385193	0.013097792202474354	0.26744039296835176	8.215903841236456	14.860212216574949	1.2352995793840172e-10	3.6844998478005174e-9	family	3.6859331211317615e-9	-0.02290121596990499	0.7823878128206687
LOC112045729	NW_019862839.1;NW_019862839.1;NW_019862839.1;NW_019862839.1;NW_019862839.1	665589;666420;691113;691918;739277	665797;667006;691139;692043;739363	+;+;+;+;+	1036	rna-XM_024082028.1	-0.8601729465891784	0.7405872536175749	0.5279630561384926	0.46986759702979	0.5431914415802616	0.7227737083319467	2.773040090760966	14.841288770589735	1.2640588180968176e-10	3.760409531113151e-9	family	3.757539814359551e-9	0.35736835168481457	1.6007602002067534
LOC112046543	NW_019862861.1;NW_019862861.1;NW_019862861.1;NW_019862861.1;NW_019862861.1;NW_019862861.1;NW_019862861.1;NW_019862861.1;NW_019862861.1;NW_019862861.1;NW_019862861.1;NW_019862861.1;NW_019862861.1;NW_019862861.1;NW_019862861.1;NW_019862861.1;NW_019862861.1;NW_019862861.1;NW_019862861.1;NW_019862861.1;NW_019862861.1;NW_019862861.1;NW_019862861.1;NW_019862861.1;NW_019862861.1;NW_019862861.1;NW_019862…	626634;626634;744551;744551;828890;828890;830966;830966;833133;833133;834665;834665;837226;837226;837807;837807;842120;842120;843647;843647;844562;844562;845420;845420;846511;846511;848110;848110;849093;849093;850605;850605;851411;851411;852640;852640;853706;853706;854754;854754;856372;856372;857499;857499	626883;626883;744879;744879;829068;829068;831110;831128;833222;833222;834882;834882;837346;837346;837936;837936;842216;842216;843797;843797;844709;844709;845614;845614;846728;846728;848290;848290;849302;849302;850742;850742;851537;851537;852843;852843;853784;853784;854884;854884;856512;856512;859980;859980	+;+;+;+;+;+;+;+;+;+;+;+;+;+;+;+;+;+;+;+;+;+;+;+;+;+;+;+;+;+;+;+;+;+;+;+;+;+;+;+;+;+;+;+	5982	rna-XM_024083212.1;rna-XM_024083211.1;rna-XM_024083212.1;rna-XM_024083211.1;rna-XM_024083212.1;rna-XM_024083211.1;rna-XM_024083212.1;rna-XM_024083211.1;rna-XM_024083212.1;rna-XM_024083211.1;rna-XM_024083212.1;rna-XM_024083211.1;rna-XM_024083212.1;rna-XM_024083211.1;rna-XM_024083212.1;rna-XM_024083211.1;rna-XM_024083212.1;rna-XM_024083211.1;rna-XM_024083212.1;rna-XM_024083211.1;rna-XM_024083212.1;…	-0.15480799476266482	0.4675246061511479	0.7211127631540284	0.03396858050681149	-0.4117858345363667	-0.4023426271890994	2.007692132025363	14.835138771552058	1.2735530861654028e-10	3.778761689604083e-9	family	3.782201070287451e-9	0.04227824888730947	1.1328985976903951
LOC112052349	NW_019863142.1;NW_019863142.1;NW_019863142.1;NW_019863142.1	201198;202259;204123;204690	201732;202398;204159;205377	-;-;-;-	1400	rna-XM_024091389.1	0.6145413276059987	-0.7718364364334083	-1.5489034835399498	1.8674766123965143	1.1297572125008069	0.4631107792957186	0.7924761475392709	14.818519104040808	1.2995792712180887e-10	3.845942405761031e-9	family	3.855866354613143e-9	0.29235766863761337	3.4163800959364643
LOC112047847	NW_019862906.1;NW_019862906.1;NW_019862906.1;NW_019862906.1;NW_019862906.1;NW_019862906.1;NW_019862906.1;NW_019862906.1;NW_019862906.1;NW_019862906.1;NW_019862906.1;NW_019862906.1;NW_019862906.1;NW_019862906.1;NW_019862906.1;NW_019862906.1;NW_019862906.1;NW_019862906.1	60205;60205;61211;61211;64583;64583;65358;65358;65988;65988;66769;66769;67492;67492;68478;68478;68965;68965	60360;60360;61267;61300;64675;64675;65474;65474;66195;66195;66932;66932;67701;67701;68614;68614;69434;69434	+;+;+;+;+;+;+;+;+;+;+;+;+;+;+;+;+;+	1645	rna-XM_024085116.1;rna-XM_024085115.1;rna-XM_024085116.1;rna-XM_024085115.1;rna-XM_024085116.1;rna-XM_024085115.1;rna-XM_024085116.1;rna-XM_024085115.1;rna-XM_024085116.1;rna-XM_024085115.1;rna-XM_024085116.1;rna-XM_024085115.1;rna-XM_024085116.1;rna-XM_024085115.1;rna-XM_024085116.1;rna-XM_024085115.1;rna-XM_024085116.1;rna-XM_024085115.1	0.6428001351071815	0.15022584344997358	0.16594515295997106	0.10666110163508805	-0.19933560229911002	0.2469965653419162	7.2181323569973665	14.80666332095768	1.318479415521057e-10	3.8897630201547264e-9	family	3.908270109726221e-9	0.1855488660325034	0.8421357374062914
LOC112056946	NW_019864130.1;NW_019864130.1;NW_019864130.1;NW_019864130.1;NW_019864130.1;NW_019864130.1;NW_019864130.1;NW_019864130.1;NW_019864130.1;NW_019864130.1	10728;11906;12489;12690;13161;13968;16581;17164;18238;19313	11009;12211;12605;12807;13373;14057;16734;17330;18471;19560	+;+;+;+;+;+;+;+;+;+	1929	rna-XM_024097432.1	-1.4181357484988408	0.2878191438589271	0.30967616965414074	0.131609027514668	-0.1635915809563013	-0.26351722726367777	3.9248843635963673	14.80489765635628	1.3213183021237084e-10	3.8897630201547264e-9	family	3.9130110206138225e-9	-0.18602336928184734	1.7278119181529816
LOC112043287	NW_019862788.1;NW_019862788.1;NW_019862788.1;NW_019862788.1;NW_019862788.1;NW_019862788.1;NW_019862788.1;NW_019862788.1;NW_019862788.1;NW_019862788.1;NW_019862788.1;NW_019862788.1	212605;212610;212857;213069;213069;213069;213569;213569;213569;216616;216616;216652	212884;212884;212946;213173;213173;213173;213730;213730;213730;217201;217201;217201	+;+;+;+;+;+;+;+;+;+;+;+	1195	rna-XM_024078612.1;rna-XM_024078611.1;rna-XM_024078613.1;rna-XM_024078613.1;rna-XM_024078612.1;rna-XM_024078611.1;rna-XM_024078611.1;rna-XM_024078613.1;rna-XM_024078612.1;rna-XM_024078611.1;rna-XM_024078613.1;rna-XM_024078612.1	0.7363201740920537	0.48597585465998805	0.2745823158293093	0.3151057994841356	0.5067404962119253	0.6321700682493564	5.5442810703129215	14.802827171650264	1.3246553051741282e-10	3.8897630201547264e-9	family	3.919216806845553e-9	0.4918157847544614	0.7363201740920537
LOC112045070	NW_019862823.1;NW_019862823.1;NW_019862823.1;NW_019862823.1;NW_019862823.1;NW_019862823.1;NW_019862823.1;NW_019862823.1;NW_019862823.1;NW_019862823.1;NW_019862823.1;NW_019862823.1;NW_019862823.1;NW_019862823.1;NW_019862823.1	682491;749144;809896;875024;875211;882884;882884;889110;889110;922507;922507;923239;923239;923681;923681	682886;749299;810091;875121;875315;883044;883044;889300;889300;922734;922734;923393;923393;925975;925975	+;+;+;+;+;+;+;+;+;+;+;+;+;+;+	3981	rna-XM_024081135.1;rna-XM_024081135.1;rna-XM_024081135.1;rna-XM_024081135.1;rna-XM_024081134.1;rna-XM_024081134.1;rna-XM_024081135.1;rna-XM_024081135.1;rna-XM_024081134.1;rna-XM_024081135.1;rna-XM_024081134.1;rna-XM_024081134.1;rna-XM_024081135.1;rna-XM_024081134.1;rna-XM_024081135.1	-1.337684731119391	-1.3170382062429022	-1.4069728599309894	-1.5819482042128812	-1.7259929463310477	-0.6415516413228701	4.187225046678374	14.77518890201993	1.37004014139319e-10	4.012663960513456e-9	family	4.042130581648749e-9	-1.335198098193347	1.7259929463310477
LOC112054468	NW_019863361.1;NW_019863361.1;NW_019863361.1;NW_019863361.1	86467;86467;88270;88278	88234;88226;88421;88421	+;+;+;+	1920	rna-XM_024094259.1;rna-XM_024094261.1;rna-XM_024094261.1;rna-XM_024094259.1	-0.2957669275444684	-0.540123901393902	-0.2251525550153358	-0.2480177565384748	-0.48239977632224673	-1.8766123649802673	4.641564346683185	14.76960957643758	1.3793945039648279e-10	4.029675872250978e-9	family	4.062136669371796e-9	-0.6113455469657825	1.8766123649802673
LOC112045064	NW_019862823.1;NW_019862823.1;NW_019862823.1;NW_019862823.1;NW_019862823.1;NW_019862823.1;NW_019862823.1;NW_019862823.1;NW_019862823.1;NW_019862823.1;NW_019862823.1;NW_019862823.1;NW_019862823.1;NW_019862823.1;NW_019862823.1;NW_019862823.1;NW_019862823.1;NW_019862823.1;NW_019862823.1;NW_019862823.1;NW_019862823.1;NW_019862823.1;NW_019862823.1;NW_019862823.1;NW_019862823.1;NW_019862823.1;NW_019862…	107002;107202;107204;107209;107209;108323;108323;108323;108323;108323;108637;108637;108637;108637;108637;109363;109363;109363;109363;109363;109972;109972;109972;109972;111214;111214;111214;111214;111519;111730;111730;111730;111730	107519;107519;107519;107519;107519;108506;108506;108506;108506;108506;108806;108806;108806;108806;108806;109532;109532;109532;109532;109532;110079;110079;110079;110079;111504;111377;111363;111363;111721;111812;112132;112133;112135	+;+;+;+;+;+;+;+;+;+;+;+;+;+;+;+;+;+;+;+;+;+;+;+;+;+;+;+;+;+;+;+;+	2050	rna-XM_024081124.1;rna-XM_024081125.1;rna-XM_024081123.1;rna-XR_002886783.1;rna-XM_024081126.1;rna-XR_002886783.1;rna-XM_024081123.1;rna-XM_024081126.1;rna-XM_024081125.1;rna-XM_024081124.1;rna-XM_024081126.1;rna-XR_002886783.1;rna-XM_024081123.1;rna-XM_024081125.1;rna-XM_024081124.1;rna-XR_002886783.1;rna-XM_024081126.1;rna-XM_024081123.1;rna-XM_024081125.1;rna-XM_024081124.1;rna-XR_002886783.1;…	2.054770163909927	0.6237044525208693	2.87311709768721	2.0033417702161844	2.922365987951868	1.5937596977828283	2.4764025510376344	14.783596408758127	1.3906996976064843e-10	4.052284965025663e-9	family	4.091612185809795e-9	2.011843195011481	2.922365987951868
LOC112055751	NW_019863602.1;NW_019863602.1;NW_019863602.1;NW_019863602.1;NW_019863602.1;NW_019863602.1;NW_019863602.1;NW_019863602.1	34471;41887;44308;45666;46380;47430;48211;49238	34666;42006;44398;45832;46445;47552;48427;50663	+;+;+;+;+;+;+;+	2406	rna-XM_024095944.1	0.9575189028092485	-0.3767013382590436	-0.7411747043306145	-0.9320769931745363	-1.2483224089027654	0.3935736250928159	3.0270252312494494	14.75741312037746	1.4038919187469107e-10	4.080262855406622e-9	family	4.126579514238475e-9	-0.3245304861274826	2.205841311712014
LOC112055109	NW_019863459.1;NW_019863459.1;NW_019863459.1	125653;128882;129679	125751;128933;130533	+;+;+	1006	rna-XM_024095111.1	-0.008973457617549625	1.2737005645981585	2.0032112165882707	1.4977193451111284	0.21190676579242426	0.029793334357671713	1.2216024445051188	14.744686832029483	1.4219900624911153e-10	4.122320170956386e-9	family	4.168134102393873e-9	0.8345596281383506	2.0121846742058205
LOC112049914	NW_019862997.1;NW_019862997.1	292830;311951	293016;314107	+;+	2344	rna-XM_024087977.1	0.18764063673449852	-1.1002537083476218	-1.7856466209592143	-0.7791246192058134	-0.09411396865903769	-0.41076526628176346	2.868110459386712	14.72545545387466	1.455782648004916e-10	4.209545550108871e-9	family	4.251397078156077e-9	-0.6637105911198253	1.9732872576937128
LOC112049384	NW_019862970.1;NW_019862970.1;NW_019862970.1;NW_019862970.1;NW_019862970.1;NW_019862970.1;NW_019862970.1;NW_019862970.1;NW_019862970.1;NW_019862970.1;NW_019862970.1;NW_019862970.1;NW_019862970.1;NW_019862970.1;NW_019862970.1;NW_019862970.1;NW_019862970.1;NW_019862970.1;NW_019862970.1;NW_019862970.1;NW_019862970.1	486912;486912;486912;488415;488415;488415;492827;492827;492827;504259;504259;504259;508753;508753;508753;519885;519885;519885;525902;526193;526375	487836;487836;487836;488629;488629;488629;492988;492988;492988;504359;504359;504359;508923;508923;508923;520075;520075;520075;526083;526368;526418	-;-;-;-;-;-;-;-;-;-;-;-;-;-;-;-;-;-;-;-;-	2167	rna-XM_024087241.1;rna-XM_024087242.1;rna-XM_024087243.1;rna-XM_024087241.1;rna-XM_024087242.1;rna-XM_024087243.1;rna-XM_024087241.1;rna-XM_024087243.1;rna-XM_024087242.1;rna-XM_024087241.1;rna-XM_024087243.1;rna-XM_024087242.1;rna-XM_024087241.1;rna-XM_024087243.1;rna-XM_024087242.1;rna-XM_024087241.1;rna-XM_024087243.1;rna-XM_024087242.1;rna-XM_024087242.1;rna-XM_024087243.1;rna-XM_024087241.1	-0.7253737172638715	-0.6524764306046589	-0.4852901514574446	-0.48955253252000663	-0.26905138350207014	-0.28098401569173814	6.70565717345272	14.720789251410427	1.464105844116005e-10	4.2228677189173295e-09	family	4.2678077001752685e-9	-0.48378803850663166	0.7253737172638715
LOC112043420	NW_019862790.1;NW_019862790.1;NW_019862790.1	605239;606240;606773	605602;606430;608228	+;+;+	2011	rna-XM_024078826.1	0.11387436869657531	-0.1501537360737177	-0.49096920323521076	0.02768821764631985	0.5898720945382787	0.10582207380572868	4.241166798537358	14.71212672921081	1.4796874926836048e-10	4.257004725786452e-9	family	4.301312565057894e-9	0.03268896922966235	1.0808412977734894
LOC112046092	NW_019862847.1;NW_019862847.1	402933;405222	404353;405552	-;-	1752	rna-XM_024082587.1	-0.681538703621692	-0.31678402734076455	-0.057527681592650884	-0.1863035830801653	-0.9086147060250915	-0.5439695363218521	5.34381466179534	14.704592879016843	1.4933777283225506e-10	4.285541541580168e-9	family	4.329149816842479e-9	-0.4491230396637027	0.9086147060250915
LOC112053949	NW_019863297.1;NW_019863297.1;NW_019863297.1;NW_019863297.1;NW_019863297.1;NW_019863297.1;NW_019863297.1;NW_019863297.1;NW_019863297.1;NW_019863297.1;NW_019863297.1;NW_019863297.1;NW_019863297.1;NW_019863297.1;NW_019863297.1;NW_019863297.1;NW_019863297.1;NW_019863297.1;NW_019863297.1;NW_019863297.1;NW_019863297.1;NW_019863297.1;NW_019863297.1;NW_019863297.1;NW_019863297.1;NW_019863297.1;NW_019863…	40417;55001;55001;55001;55001;55001;55001;55403;56005;56005;56005;56129;56129;56129;61369;61535;61535;61535;61535;61535;61535;61535;61535;61535;61875;61875;61875;61875;61875;61875;61875;61875;61875;62628;62628;62628;62628;62628;62628;62628;62628;62628;63426;63426;63426;63426;63426;63426;63426;63426;63426;64365;64365;64365;64365;64365;64365;64365;64365;64365	41438;55330;55339;55396;55339;55330;55396;56207;56207;56207;56207;56207;56207;56207;61458;61796;61796;61796;61796;61796;61796;61796;61796;61796;62064;62064;62064;62064;62064;62064;62064;62064;62064;62820;62820;62820;62820;62820;62820;62820;62820;62820;63549;63549;63549;63549;63549;63549;63549;63549;63549;64908;64907;64907;64907;64907;64907;64907;64907;64908	+;+;+;+;+;+;+;+;+;+;+;+;+;+;+;+;+;+;+;+;+;+;+;+;+;+;+;+;+;+;+;+;+;+;+;+;+;+;+;+;+;+;+;+;+;+;+;+;+;+;+;+;+;+;+;+;+;+;+;+	3626	rna-XM_024093583.1;rna-XM_024093581.1;rna-XM_024093580.1;rna-XM_024093579.1;rna-XM_024093578.1;rna-XM_024093577.1;rna-XM_024093575.1;rna-XM_024093576.1;rna-XM_024093578.1;rna-XM_024093577.1;rna-XM_024093575.1;rna-XM_024093581.1;rna-XM_024093580.1;rna-XM_024093579.1;rna-XM_024093582.1;rna-XM_024093582.1;rna-XM_024093576.1;rna-XM_024093581.1;rna-XM_024093580.1;rna-XM_024093579.1;rna-XM_024093578.1;…	1.3414327614339376	0.3511738381012817	0.48213851404433133	0.31616930537116106	0.22258261131017376	0.6345782179333426	2.755198981381391	14.629216481067125	1.6377453751459614e-10	4.687994570065165e-9	family	4.7044571199256465e-9	0.5580125413657047	1.3414327614339376
LOC112053866	NW_019863290.1;NW_019863290.1;NW_019863290.1;NW_019863290.1	61783;62997;63539;64412	62176;63260;63867;64919	-;-;-;-	1495	rna-XM_024093454.1	-0.42429996707260614	-0.5124654232301352	-0.038264398922826286	0.08292210604193972	-0.46349146682389186	0.3814274589953401	5.9991998547241385	14.625641687350008	1.6449388855517167e-10	4.696755149600429e-9	family	4.7208250616347405e-9	-0.16236194850202995	0.8938928822254752
LOC112046511	NW_019862859.1;NW_019862859.1;NW_019862859.1;NW_019862859.1;NW_019862859.1;NW_019862859.1;NW_019862859.1;NW_019862859.1;NW_019862859.1;NW_019862859.1;NW_019862859.1;NW_019862859.1	479219;480080;480956;481341;482059;482924;484026;484925;485356;486900;487686;488579	479376;480239;481047;481462;482145;483042;484122;485019;485480;487005;487814;489402	+;+;+;+;+;+;+;+;+;+;+;+	2114	rna-XM_024083148.1	0.2291095852767957	-0.06459402183466603	-0.24291502324240175	-0.41047413850098424	-0.023750855547927458	-0.020811453663942273	7.650836140899473	14.612680950180277	1.671293508391407e-10	4.760044969764398e-9	family	4.79210397515062e-9	-0.08890598458552101	0.63958372377777994
LOC112050935	NW_019863052.1;NW_019863052.1;NW_019863052.1;NW_019863052.1;NW_019863052.1	352301;354640;356245;356586;357815	353554;354969;356254;357375;358055	-;-;-;-;-	2625	rna-XM_024089350.1	-0.7971790823765409	0.24416156972490122	-0.0371811013698638	-0.2811416584953432	-0.8833579971041522	-1.279061547899094	3.8801357298868955	14.60950074396109	1.677826369849493e-10	4.766704716742409e-9	family	4.806470115224922e-9	-0.5056266362533488	1.5232231176239952
LOC112055328	NW_019863501.1;NW_019863501.1;NW_019863501.1;NW_019863501.1;NW_019863501.1;NW_019863501.1	88163;92904;94476;99880;100754;101897	88353;93066;94594;100080;100949;102096	+;+;+;+;+;+	1070	rna-XM_024095391.1	0.7387927308892459	0.80649676993992	0.1251579153393321	-1.0001059631681302	-0.18523618832884456	0.20473411619705553	5.2093494757188505	14.622031117393252	1.691917417035269e-10	4.794750505533366e-9	family	4.8424425148129106e-9	0.11497323014476314	1.80660273310805
LOC112056648	NW_019863924.1;NW_019863924.1;NW_019863924.1;NW_019863924.1	11633;13862;14123;15840	12198;14016;14237;17216	+;+;+;+	2213	rna-XM_024097101.1	1.2791795940435466	-1.1896159664262587	1.128839056141886	1.116094988944777	-0.251647484094585	-1.6561372494246038	0.44303553896666903	14.586574622633396	1.725706462958826e-10	4.878340359468682e-9	family	4.934676388509709e-9	0.07111882319746037	2.9353168434681507
LOC112051017	NW_019862757.1;NW_019862757.1;NW_019862757.1	505770;508669;514001	508582;509875;514259	-;-;-	4279	rna-XM_024089480.1	0.4193480969694434	0.9297251333066071	0.5581058217805771	0.39992824000426647	2.015600444524209	-0.14536548582927122	1.999785144498093	14.566946392098334	1.767816071222904e-10	4.984978122426074e-9	family	5.050514529632204e-9	0.6962237084593054	2.1609659303534805
LOC112052057	NW_019863122.1;NW_019863122.1;NW_019863122.1;NW_019863122.1;NW_019863122.1;NW_019863122.1;NW_019863122.1;NW_019863122.1;NW_019863122.1;NW_019863122.1;NW_019863122.1;NW_019863122.1;NW_019863122.1;NW_019863122.1;NW_019863122.1;NW_019863122.1;NW_019863122.1;NW_019863122.1;NW_019863122.1;NW_019863122.1;NW_019863122.1;NW_019863122.1;NW_019863122.1;NW_019863122.1;NW_019863122.1;NW_019863122.1;NW_019863…	254961;254961;254961;257241;257241;257241;257840;257840;257840;258479;258479;258479;259519;259519;259519;260329;260329;260329;260795;260795;260795;261432;261432;261432;262309;262309;262309;262984;262984;262984;264402;264402;264402;281739;281739;281739;282362;282362;282362;283065;283065;283065;284261;284314;285709	256323;256323;256323;257375;257375;257375;257969;257969;257969;258692;258692;258692;259699;259699;259699;260610;260610;260610;260910;260910;260910;261597;261597;261597;262482;262482;262482;263099;263099;263099;264527;264527;264527;281924;281924;281924;282472;282472;282472;283133;283133;283133;284848;284848;286314	-;-;-;-;-;-;-;-;-;-;-;-;-;-;-;-;-;-;-;-;-;-;-;-;-;-;-;-;-;-;-;-;-;-;-;-;-;-;-;-;-;-;-;-;-	4563	rna-XM_024090956.1;rna-XM_024090959.1;rna-XM_024090958.1;rna-XM_024090956.1;rna-XM_024090959.1;rna-XM_024090958.1;rna-XM_024090956.1;rna-XM_024090959.1;rna-XM_024090958.1;rna-XM_024090956.1;rna-XM_024090959.1;rna-XM_024090958.1;rna-XM_024090956.1;rna-XM_024090959.1;rna-XM_024090958.1;rna-XM_024090956.1;rna-XM_024090959.1;rna-XM_024090958.1;rna-XM_024090956.1;rna-XM_024090959.1;rna-XM_024090958.1;…	1.5380157298160282	0.6244573114686786	0.022670601082002376	-0.3218291732221277	0.28675699638425745	0.9300585924133277	2.6617815841385073	14.542806206259067	1.8210598585934207e-10	5.122406988380107e-9	family	5.1838628201925785e-9	0.5133550096570277	1.8598449030381559
LOC112058298	NW_019862773.1;NW_019862773.1;NW_019862773.1;NW_019862773.1;NW_019862773.1;NW_019862773.1;NW_019862773.1;NW_019862773.1	1419512;1421950;1425005;1425005;1425386;1425386;1428097;1428097	1419693;1422195;1425204;1425204;1428009;1428009;1429637;1429637	+;+;+;+;+;+;+;+	4793	rna-XM_024099018.1;rna-XM_024099020.1;rna-XM_024099018.1;rna-XM_024099020.1;rna-XM_024099018.1;rna-XM_024099020.1;rna-XM_024099020.1;rna-XM_024099018.1	0.7942948349661142	1.0819055849635506	0.8165014333066106	2.550126796688362	0.6175290847316531	0.5841733840807509	1.4561152555357002	14.524273003384069	1.863055327146343e-10	5.227595243874331e-9	family	5.289100145924722e-9	1.074088519789507	2.550126796688362
LOC112049743	NW_019862987.1;NW_019862987.1;NW_019862987.1;NW_019862987.1;NW_019862987.1;NW_019862987.1;NW_019862987.1;NW_019862987.1;NW_019862987.1;NW_019862987.1;NW_019862987.1;NW_019862987.1;NW_019862987.1	401342;401342;401736;402383;402383;402570;402570;402913;402913;403720;403720;404167;404167	401630;401796;401796;402472;402472;402668;402668;403008;403008;403788;403788;404623;404623	+;+;+;+;+;+;+;+;+;+;+;+;+	1266	rna-XM_024087757.1;rna-XM_024087756.1;rna-XM_024087757.1;rna-XM_024087757.1;rna-XM_024087756.1;rna-XM_024087757.1;rna-XM_024087756.1;rna-XM_024087757.1;rna-XM_024087756.1;rna-XM_024087757.1;rna-XM_024087756.1;rna-XM_024087757.1;rna-XM_024087756.1	-2.316036329105108	0.5149096138549251	-1.72851414746267	-1.8674125006306526	-0.17328067636141004	0.0564191322521273	1.59884796833979	14.512892473679788	1.8906744678904925e-10	5.292025776627477e-9	family	5.362686637631173e-9	-0.9189858179087981	2.830945942960033
LOC112052873	NW_019863183.1;NW_019863183.1;NW_019863183.1	117125;118468;119964	117656;118671;120671	+;+;+	1444	rna-XM_024092107.1	1.9853133042906947	0.7188055357959906	-0.5368126195522439	-1.060618824227471	-0.6528224306858472	0.18832058905227242	8.254047247529032	14.646582322564162	1.9357253928779488e-10	5.404811637509831e-9	family	5.48062017289363e-9	0.10703092577889928	3.0459321285181655
LOC112047921	NW_019862908.1;NW_019862908.1;NW_019862908.1;NW_019862908.1;NW_019862908.1;NW_019862908.1;NW_019862908.1;NW_019862908.1;NW_019862908.1;NW_019862908.1	351192;353484;354239;354903;355257;355871;356766;357566;358391;358775	351356;353645;354401;355024;355501;356031;356898;357864;358518;358927	+;+;+;+;+;+;+;+;+;+	1731	rna-XM_024085224.1	1.303623247026606	1.911412495633313	0.3296702083266465	1.8860554953485487	2.247541899770343	1.1978501415803773	5.173094848008592	14.548948571888314	1.9716077730336448e-10	5.485540694013618e-9	family	5.572218960331166e-9	1.4793589146143058	2.247541899770343
LOC112044184	NW_019862804.1;NW_019862804.1;NW_019862804.1;NW_019862804.1;NW_019862804.1;NW_019862804.1	197855;199001;199555;199888;200758;201820	198354;199226;199810;200523;200939;201979	+;+;+;+;+;+	1960	rna-XM_024079937.1	2.6498924254295444	0.9819131682335381	-0.528140185360639	1.4818204741950824	1.9493578800727354	1.776145645664467	1.6790291523532843	14.47718757916053	1.9742926292252464e-10	5.485540694013618e-9	family	5.5748161012532915e-9	1.3851649013724547	3.1780326107901833
LOC112045808	NW_019862841.1;NW_019862841.1;NW_019862841.1;NW_019862841.1;NW_019862841.1;NW_019862841.1;NW_019862841.1;NW_019862841.1;NW_019862841.1;NW_019862841.1;NW_019862841.1;NW_019862841.1;NW_019862841.1;NW_019862841.1;NW_019862841.1;NW_019862841.1;NW_019862841.1;NW_019862841.1;NW_019862841.1;NW_019862841.1	872528;872537;872553;872554;872564;872571;872822;872822;873035;873035;873035;873795;873795;873795;874441;874520;874520;874520;874520;874520	872844;872780;872844;872881;872780;872881;872844;872844;873991;873991;873991;873991;873991;873991;874527;874937;874938;874937;874938;874938	-;-;-;-;-;-;-;-;-;-;-;-;-;-;-;-;-;-;-;-	1809	rna-XM_024082154.1;rna-XM_024082153.1;rna-XM_024082152.1;rna-XR_002886823.1;rna-XM_024082155.1;rna-XM_024082156.1;rna-XM_024082155.1;rna-XM_024082153.1;rna-XR_002886823.1;rna-XM_024082152.1;rna-XM_024082153.1;rna-XM_024082156.1;rna-XM_024082155.1;rna-XM_024082154.1;rna-XR_002886823.1;rna-XM_024082156.1;rna-XM_024082152.1;rna-XM_024082155.1;rna-XM_024082154.1;rna-XM_024082153.1	0.0867901487858896	-0.15783367203307563	-1.3724897083261858	-0.3969533365472807	-0.36638488901122107	-1.3940721070413757	3.555354174509487	14.451583777309533	2.037628284260953e-10	5.647709224961334e-9	family	5.743382795163752e-9	-0.6001572606955415	1.4808622558272653
LOC112048805	NW_019862945.1;NW_019862945.1;NW_019862945.1;NW_019862945.1;NW_019862945.1;NW_019862945.1	529397;529921;530211;530573;530824;531489	529643;530095;530303;530707;531169;532492	+;+;+;+;+;+	2000	rna-XM_024086470.1	0.1693609527895991	-0.19072361526036147	0.38635385374467995	0.3054536539603931	-1.0159654459990595	-0.4682197796905814	4.252355506262418	14.429704603143925	2.0934066329654652e-10	5.788192938447578e-9	family	5.895339339526028e-9	-0.13562339674255502	1.4023192997437395
LOC112046705	NW_019862868.1;NW_019862868.1;NW_019862868.1;NW_019862868.1;NW_019862868.1;NW_019862868.1;NW_019862868.1;NW_019862868.1;NW_019862868.1;NW_019862868.1;NW_019862868.1;NW_019862868.1;NW_019862868.1;NW_019862868.1;NW_019862868.1;NW_019862868.1;NW_019862868.1;NW_019862868.1;NW_019862868.1;NW_019862868.1;NW_019862868.1;NW_019862868.1;NW_019862868.1;NW_019862868.1;NW_019862868.1;NW_019862868.1;NW_019862…	487974;490704;490704;490704;492974;492974;492974;495642;495642;495642;495642;495663;496139;496139;496877;497493;498260;498260;498260;499175;499699;499699;499699;499699;500057;500057;500057;500057;500057;500057;500390;500390;500390;500390;500390;500390;500654;500654;500654;500654;500654;500654;501383;501383;501383;501383;501383;501383;501575;501575;501575;501575;501575;501575;502159;502159;502159;…	490793;490793;490793;490793;493704;493704;493704;495751;495751;495751;495751;495751;496243;496243;497610;497610;498315;498315;498315;499283;499732;499732;499732;499732;500191;500191;500191;500191;500191;500191;500407;500407;500407;500407;500407;500407;500831;500831;500831;500831;500831;500831;501465;501465;501465;501465;501465;501465;501780;501780;501780;501780;501780;501780;502243;502243;502243;…	-;-;-;-;-;-;-;-;-;-;-;-;-;-;-;-;-;-;-;-;-;-;-;-;-;-;-;-;-;-;-;-;-;-;-;-;-;-;-;-;-;-;-;-;-;-;-;-;-;-;-;-;-;-;-;-;-;-;-;-;-;-;-;-;-;-;-;-;-;-;-;-;-;-;-;-;-;-;-;-;-;-;-;-;-;-;-;-;-;-;-;-;-;-;-;-;-;-;-;-;-;-;-;-;-;-;-;-;-;-;-;-;-;-;-;-;-;-;-;-;-;-;-;-;-;-;-;-;-;-;-;-;-;-;-;-;-;-;-;-;-;-;-;-;-;-;-;-;-;-;-;-;-;-;-;-;-;-;-;-;-;-	7910	rna-XM_024083446.1;rna-XM_024083449.1;rna-XM_024083448.1;rna-XM_024083447.1;rna-XM_024083449.1;rna-XM_024083448.1;rna-XM_024083447.1;rna-XM_024083449.1;rna-XM_024083448.1;rna-XM_024083447.1;rna-XM_024083446.1;rna-XM_024083451.1;rna-XM_024083447.1;rna-XM_024083446.1;rna-XM_024083446.1;rna-XM_024083450.1;rna-XM_024083450.1;rna-XM_024083448.1;rna-XM_024083447.1;rna-XM_024083451.1;rna-XM_024083450.1;…	0.41972090185419625	-0.13088678154066583	-0.35723506787087456	-0.5389567574638328	-0.5100844407783053	-0.36298733439178893	5.095681849382504	14.394657699994596	2.186051744397707e-10	6.029682529935812e-9	family	6.128904753009877e-9	-0.2467382466985452	0.9586776593180291
LOC112044595	NW_019862813.1;NW_019862813.1;NW_019862813.1	221995;223966;224783	223740;224121;225276	-;-;-	2396	rna-XM_024080475.1	-0.02545198348093047	-0.18049043362522132	0.3808619078583944	0.6673857696248503	0.5040022208691984	-0.27869851797867135	5.7899604829480085	14.364164348052089	2.2700911226822252e-10	6.246323370014723e-9	family	6.341991739111077e-9	0.17793482721127	0.9460842876035216
LOC112047758	NW_019862903.1;NW_019862903.1;NW_019862903.1;NW_019862903.1;NW_019862903.1;NW_019862903.1;NW_019862903.1;NW_019862903.1;NW_019862903.1;NW_019862903.1;NW_019862903.1;NW_019862903.1;NW_019862903.1;NW_019862903.1;NW_019862903.1;NW_019862903.1;NW_019862903.1;NW_019862903.1;NW_019862903.1;NW_019862903.1;NW_019862903.1;NW_019862903.1;NW_019862903.1;NW_019862903.1;NW_019862903.1;NW_019862903.1;NW_019862…	87562;87562;87562;89088;89088;89088;90309;90309;90309;90732;90732;90732;91575;91575;91575;92582;92582;92582;93911;93911;93911;94861;94861;94861;95277;95277;95277;96063;96063;96063;96245;96468;96468	87927;87927;87927;89241;89241;89241;90450;90450;90450;90805;90808;90808;91648;91648;91648;92707;92707;92707;94058;94058;94058;95014;95014;95014;95398;95398;95398;96161;96161;96161;96336;96816;96814	-;-;-;-;-;-;-;-;-;-;-;-;-;-;-;-;-;-;-;-;-;-;-;-;-;-;-;-;-;-;-;-;-	1903	rna-XM_024084987.1;rna-XM_024084986.1;rna-XM_024084988.1;rna-XM_024084987.1;rna-XM_024084986.1;rna-XM_024084988.1;rna-XM_024084987.1;rna-XM_024084986.1;rna-XM_024084988.1;rna-XM_024084987.1;rna-XM_024084986.1;rna-XM_024084988.1;rna-XM_024084987.1;rna-XM_024084986.1;rna-XM_024084988.1;rna-XM_024084987.1;rna-XM_024084986.1;rna-XM_024084988.1;rna-XM_024084987.1;rna-XM_024084986.1;rna-XM_024084988.1;…	-0.5706225664359368	0.31985455349059305	0.24582546680200895	-0.26840790705883616	-0.7283102311991687	-0.7796478909078655	4.053275839925076	14.342173611600417	2.332756094365181e-10	6.4032464387357285e-9	family	6.499803807856522e-9	-0.2968847625515342	1.0995024443984585
LOC112052070	NW_019863122.1;NW_019863122.1;NW_019863122.1;NW_019863122.1;NW_019863122.1;NW_019863122.1;NW_019863122.1;NW_019863122.1;NW_019863122.1;NW_019863122.1;NW_019863122.1;NW_019863122.1	302884;304325;305398;306077;307204;307896;309661;310877;311263;311867;312329;313235	303335;304414;305453;306245;307378;308032;309795;310950;311386;311991;312491;313519	-;-;-;-;-;-;-;-;-;-;-;-	1985	rna-XM_024090983.1	-0.8450416042946688	-0.6832493300536755	-0.3757222671248709	-0.06479448037937355	-0.13856994125506003	-0.47682087095332765	3.0815652693456874	14.32345882196543	2.387487624919568e-10	6.537689004719511e-9	family	6.634735636539247e-9	-0.4306997490101627	0.8450416042946688
LOC112044256	NW_019862805.1;NW_019862805.1;NW_019862805.1;NW_019862805.1	1177105;1180674;1181648;1182454	1178402;1180863;1181758;1182799	-;-;-;-	1945	rna-XM_024080049.1	0.8497442231872068	-0.341312341293562	-0.05004701401395994	0.2830787985561985	0.7771375071122333	0.7950754647157288	3.389911553141355	14.314332079021677	2.414656687569703e-10	6.596191970563006e-9	family	6.704335705355141e-9	0.38561277304397423	1.191056564480769
LOC112049121	NW_019862959.1;NW_019862959.1;NW_019862959.1;NW_019862959.1;NW_019862959.1;NW_019862959.1;NW_019862959.1;NW_019862959.1;NW_019862959.1;NW_019862959.1;NW_019862959.1;NW_019862959.1;NW_019862959.1;NW_019862959.1;NW_019862959.1;NW_019862959.1;NW_019862959.1;NW_019862959.1;NW_019862959.1;NW_019862959.1;NW_019862959.1;NW_019862959.1;NW_019862959.1;NW_019862959.1;NW_019862959.1;NW_019862959.1;NW_019862…	494077;494781;495370;497369;498250;498861;499421;502826;503664;504733;506287;507008;509467;510502;511468;511903;512595;527562;528620;529551;530358;531257;533521;534249;535227;535702;536812;538152;539732;540618;541161;541911;542239;542726;542917;543368;544454;545018;545739;546612;546929;548671;549066;549309;550378;550616;552164;553091	494148;494918;495641;497472;498410;498977;499702;503150;503887;504880;506468;507211;509740;510556;511607;512051;512724;527731;528907;529779;530557;531538;533780;534468;535426;536177;537023;538376;539904;540773;541371;542105;542535;542844;543278;544354;544946;545660;546533;546860;548497;548839;549218;550284;550534;550768;552296;553344	+;+;+;+;+;+;+;+;+;+;+;+;+;+;+;+;+;+;+;+;+;+;+;+;+;+;+;+;+;+;+;+;+;+;+;+;+;+;+;+;+;+;+;+;+;+;+;+	13983	rna-XM_024086902.1	0.11566029013866451	-0.4206188808779586	-1.3037138336277037	0.5088814843987778	-0.7844650094327084	-0.8469844596922449	2.684569431277257	14.300741761264321	2.455704386373445e-10	6.692236126318424e-9	family	6.8003624362652005e-9	-0.4552067348488622	1.8125953180264816
LOC112055719	NW_019863593.1;NW_019863593.1;NW_019863593.1;NW_019863593.1;NW_019863593.1;NW_019863593.1;NW_019863593.1;NW_019863593.1;NW_019863593.1;NW_019863593.1;NW_019863593.1;NW_019863593.1;NW_019863593.1;NW_019863593.1;NW_019863593.1;NW_019863593.1;NW_019863593.1;NW_019863593.1;NW_019863593.1;NW_019863593.1;NW_019863593.1;NW_019863593.1;NW_019863593.1;NW_019863593.1;NW_019863593.1;NW_019863593.1;NW_019863…	5408;6757;8314;9355;9947;9947;10252;10252;10566;10566;10893;10893;11448;11448;12154;12154;18427;18427;18721;18721;19439;19439;20927;20927;21393;21393;23498;23498;25033;25033	6408;6845;9078;9472;10040;10040;10356;10356;10699;10699;10998;10998;11609;11609;12307;12307;18521;18521;18858;18858;19615;19615;21045;21045;21594;21594;23615;23615;25354;25348	-;-;-;-;-;-;-;-;-;-;-;-;-;-;-;-;-;-;-;-;-;-;-;-;-;-;-;-;-;-	3899	rna-XM_024095905.1;rna-XM_024095905.1;rna-XM_024095906.1;rna-XM_024095905.1;rna-XM_024095906.1;rna-XM_024095905.1;rna-XM_024095906.1;rna-XM_024095905.1;rna-XM_024095906.1;rna-XM_024095905.1;rna-XM_024095906.1;rna-XM_024095905.1;rna-XM_024095906.1;rna-XM_024095905.1;rna-XM_024095906.1;rna-XM_024095905.1;rna-XM_024095906.1;rna-XM_024095905.1;rna-XM_024095906.1;rna-XM_024095905.1;rna-XM_024095906.1;…	-0.7439443829752915	-0.9317188318236908	0.1717315422467566	0.377544459785876	-0.8819761213503415	-1.0381598140189137	2.542660505293422	14.295645913150265	2.471280270795438e-10	6.718571530459177e-9	family	6.825533409338686e-9	-0.5077538580226009	1.4157042738047896
LOC112055698	NW_019863588.1;NW_019863588.1;NW_019863588.1;NW_019863588.1;NW_019863588.1;NW_019863588.1;NW_019863588.1;NW_019863588.1;NW_019863588.1;NW_019863588.1;NW_019863588.1;NW_019863588.1	552;1455;3356;4083;5025;5304;5519;5857;6569;6934;7191;7502	681;1619;3528;4232;5222;5400;5660;6007;6716;7110;7293;8444	+;+;+;+;+;+;+;+;+;+;+;+	2577	rna-XM_024095885.1	1.9066590413071665	-0.18213339155339642	0.41760502456378845	0.12255377605242318	0.9946590488482235	0.4158228844181922	1.2422399768347328	14.288790011732805	2.4923965162741184e-10	6.759807639842263e-9	family	6.8778379040435004e-9	0.6125277306060662	2.0887924328605627
LOC112055195	NW_019863475.1;NW_019863475.1;NW_019863475.1;NW_019863475.1;NW_019863475.1;NW_019863475.1;NW_019863475.1;NW_019863475.1;NW_019863475.1;NW_019863475.1;NW_019863475.1;NW_019863475.1;NW_019863475.1;NW_019863475.1;NW_019863475.1;NW_019863475.1;NW_019863475.1;NW_019863475.1;NW_019863475.1;NW_019863475.1	44709;44731;45307;45307;45466;45466;45722;47791;49653;49653;50195;50195;51588;51588;52244;52244;54256;54256;55198;55198	44990;44990;45384;45384;45588;45588;45834;47903;49796;49796;50281;50281;51719;51719;52426;52426;54389;54389;56912;56912	+;+;+;+;+;+;+;+;+;+;+;+;+;+;+;+;+;+;+;+	3104	rna-XM_024095209.1;rna-XM_024095208.1;rna-XM_024095208.1;rna-XM_024095209.1;rna-XM_024095208.1;rna-XM_024095209.1;rna-XM_024095209.1;rna-XM_024095208.1;rna-XM_024095208.1;rna-XM_024095209.1;rna-XM_024095208.1;rna-XM_024095209.1;rna-XM_024095208.1;rna-XM_024095209.1;rna-XM_024095208.1;rna-XM_024095209.1;rna-XM_024095208.1;rna-XM_024095209.1;rna-XM_024095208.1;rna-XM_024095209.1	-0.24313080477146168	0.022935615999398064	0.013574609597365584	0.7626494623134893	0.2568597319250046	0.546779060170508	8.471369577810313	14.280427797527732	2.518403888359079e-10	6.814081377931565e-9	family	6.943536449922076e-9	0.22661127920571733	1.005780267084951
LOC112048605	NW_019862755.1;NW_019862755.1;NW_019862755.1;NW_019862755.1;NW_019862755.1;NW_019862755.1;NW_019862755.1;NW_019862755.1;NW_019862755.1;NW_019862755.1;NW_019862755.1	258786;259981;260734;261931;263003;264139;265475;266402;268613;269355;272900	259642;260200;260891;262127;263164;264229;265628;268541;268646;269479;273207	-;-;-;-;-;-;-;-;-;-;-	4446	rna-XM_024086216.1	-0.1292344922978631	0.4815506975797525	0.628090813630272	0.32710685187150973	-0.22720317703011353	-0.47709535446617146	4.5790184057250665	14.26294450844822	2.573685302796983e-10	6.947116337526107e-9	family	7.071250767971971e-9	0.10053588988123102	1.1051861680964434
LOC112047492	NW_019862894.1;NW_019862894.1;NW_019862894.1;NW_019862894.1;NW_019862894.1;NW_019862894.1;NW_019862894.1;NW_019862894.1;NW_019862894.1;NW_019862894.1;NW_019862894.1;NW_019862894.1;NW_019862894.1;NW_019862894.1;NW_019862894.1;NW_019862894.1;NW_019862894.1;NW_019862894.1;NW_019862894.1;NW_019862894.1;NW_019862894.1	818643;820657;824169;825044;825795;827590;842909;843771;844307;844871;845701;847961;849646;850450;851808;852118;852947;853648;854907;855459;856417	819302;822354;824317;825303;825937;827745;842983;843935;844504;844992;845816;848160;849749;851119;852043;852752;853154;854414;855112;855605;857134	-;-;-;-;-;-;-;-;-;-;-;-;-;-;-;-;-;-;-;-;-	7633	rna-XM_024084622.1	-0.5675799449570704	0.0965158133699167	0.5119597425179789	0.47301761436726614	-0.05134260264516107	-0.5255092063572958	7.340905215682307	14.260506137495677	2.58149399680647e-10	6.951681938319604e-9	family	7.08653773784204e-9	-0.01048976395072759	1.0795396874750494
LOC112057324	NW_019862764.1;NW_019862764.1;NW_019862764.1	2317356;2319181;2321338	2318203;2320526;2321634	-;-;-	2491	rna-XM_024097822.1	0.549756713454494	-0.3773383321031007	-0.7118552772114519	0.0955757641893309	0.44686310563703396	-0.11987811453624406	3.3811634360385603	14.242786473424992	2.638977458455928e-10	7.072957508937067e-9	family	7.231760363367638e-9	-0.019479356761656307	1.261611990665946
LOC112047063	NW_019862881.1;NW_019862881.1;NW_019862881.1;NW_019862881.1	20605;22204;23128;23913	21217;22417;23251;24137	-;-;-;-	1176	rna-XM_024083976.1	-1.5770760164945254	-0.04163186663490872	-1.3245107586847749	-7.3215928398405605	-7.719008232875674	-1.6713509290982522	2.318777813739999	14.345128175152139	2.7364389090560825e-10	7.316915708826664e-9	family	7.479362763635625e-9	-3.275861773938116	7.719008232875674
LOC112046162	NW_019862849.1;NW_019862849.1;NW_019862849.1;NW_019862849.1;NW_019862849.1;NW_019862849.1;NW_019862849.1;NW_019862849.1;NW_019862849.1;NW_019862849.1;NW_019862849.1;NW_019862849.1;NW_019862849.1;NW_019862849.1;NW_019862849.1;NW_019862849.1;NW_019862849.1;NW_019862849.1;NW_019862849.1;NW_019862849.1;NW_019862849.1;NW_019862849.1;NW_019862849.1;NW_019862849.1;NW_019862849.1;NW_019862849.1;NW_019862…	280197;280197;280197;280197;280197;281151;281299;281731;281731;281731;281731;281731;282483;282483;282483;282483;282483;283310;283310;283310;283310;283310;284594;284594;284594;284594;284594;286592;286592;286592;286592;286592;286839;286839;286839;286839;286839;287580;287580;287580;287580;287580;290858;290858;290858;290858;290858;292123;292123;292123;292123;292123;292596;292596;292596;292596;292596;…	280393;280393;280393;280393;280393;281363;281363;281876;281876;281876;281876;281876;282642;282642;282642;282642;282642;283435;283435;283435;283435;283435;285306;285306;285306;285306;285306;286741;286741;286741;286741;286741;286957;286957;286957;286957;286957;288979;288979;288979;288979;288979;290973;290973;290973;290973;290973;292227;292227;292227;292227;292227;292725;292725;292725;292725;292725;…	+;+;+;+;+;+;+;+;+;+;+;+;+;+;+;+;+;+;+;+;+;+;+;+;+;+;+;+;+;+;+;+;+;+;+;+;+;+;+;+;+;+;+;+;+;+;+;+;+;+;+;+;+;+;+;+;+;+;+;+;+;+;+;+;+;+;+;+;+;+;+;+;+;+;+;+;+;+;+;+;+;+;+;+;+;+;+;+;+;+;+;+;+;+;+;+;+;+;+;+;+;+;+;+;+;+;+;+;+;+;+;+;+;+;+;+;+;+;+;+;+;+;+;+;+;+;+;+;+;+;+;+;+;+;+;+;+;+;+;+;+;+;+;+;+;+;+;+;+;+;+;+;+;+;+;+;+;+;+;+;+;+;+;+;+;+;+;+;+;+;+;+;+;+;+;+;+;+;+;+;+;+;+;+;+;+;+;+;+;+;+;+;+;+;+;+;+;+;+;+…	10848	rna-XM_024082691.1;rna-XM_024082690.1;rna-XM_024082689.1;rna-XM_024082688.1;rna-XM_024082687.1;rna-XM_024082689.1;rna-XM_024082690.1;rna-XM_024082691.1;rna-XM_024082690.1;rna-XM_024082689.1;rna-XM_024082688.1;rna-XM_024082687.1;rna-XM_024082691.1;rna-XM_024082690.1;rna-XM_024082689.1;rna-XM_024082688.1;rna-XM_024082687.1;rna-XM_024082691.1;rna-XM_024082690.1;rna-XM_024082689.1;rna-XM_024082688.1;…	0.6566989090803507	0.5650157885870963	-0.5809542562364497	-0.6939500451942165	-0.7182601264489947	-0.8344565176200451	8.191967568309153	14.264196072697114	2.7474669337402e-10	7.329158271132307e-9	family	7.503008964640516e-9	-0.26765104130537654	1.491155426700396
LOC112046202	NW_019862850.1;NW_019862850.1;NW_019862850.1;NW_019862850.1;NW_019862850.1;NW_019862850.1;NW_019862850.1;NW_019862850.1;NW_019862850.1;NW_019862850.1;NW_019862850.1	670517;673114;673639;674741;675426;676784;677651;678649;680195;680839;681841	671906;673308;673897;674895;675497;676896;677855;678811;680479;681086;682066	-;-;-;-;-;-;-;-;-;-;-	3311	rna-XM_024082755.1	-0.20632134469216296	-0.3596559447541704	0.1600870065028859	0.19808264530739758	0.06740851913278714	-0.2543741517162952	6.984819644772918	14.179311529417824	2.8559366342324334e-10	7.60067070524997e-9	family	7.758955559903931e-9	-0.06579554503659299	0.557738590061568
LOC112047377	NW_019862890.1;NW_019862890.1;NW_019862890.1;NW_019862890.1;NW_019862890.1;NW_019862890.1;NW_019862890.1;NW_019862890.1;NW_019862890.1;NW_019862890.1;NW_019862890.1;NW_019862890.1;NW_019862890.1;NW_019862890.1;NW_019862890.1;NW_019862890.1;NW_019862890.1;NW_019862890.1;NW_019862890.1;NW_019862890.1;NW_019862890.1;NW_019862890.1;NW_019862890.1;NW_019862890.1;NW_019862890.1;NW_019862890.1;NW_019862…	272330;272331;273518;273518;274415;274415;275399;275399;276344;276344;277418;277418;283014;283014;284456;284456;289308;291422;291422;291954;291954;293157;293157;294869;294869;296769;296769;298516;298516	272680;272680;273734;273734;274515;274515;275505;275505;276529;276529;277603;277603;283190;283190;284588;284588;289334;291546;291546;292149;292149;294027;294027;295022;295022;297028;297028;299034;299036	-;-;-;-;-;-;-;-;-;-;-;-;-;-;-;-;-;-;-;-;-;-;-;-;-;-;-;-;-	3612	rna-XM_024084488.1;rna-XM_024084489.1;rna-XM_024084489.1;rna-XM_024084488.1;rna-XM_024084489.1;rna-XM_024084488.1;rna-XM_024084489.1;rna-XM_024084488.1;rna-XM_024084489.1;rna-XM_024084488.1;rna-XM_024084489.1;rna-XM_024084488.1;rna-XM_024084489.1;rna-XM_024084488.1;rna-XM_024084489.1;rna-XM_024084488.1;rna-XM_024084488.1;rna-XM_024084489.1;rna-XM_024084488.1;rna-XM_024084489.1;rna-XM_024084488.1;…	0.2422793171548511	0.9585899151334869	1.4396663258023257	0.7453956947237899	-0.08507465833116823	0.06151101992446146	0.758947110275316	14.17600811649128	2.867718318820194e-10	7.614194153054365e-9	family	7.78426479852405e-9	0.5603946024012911	1.5247409841334938
LOC112051127	NW_019863064.1;NW_019863064.1;NW_019863064.1;NW_019863064.1;NW_019863064.1;NW_019863064.1;NW_019863064.1;NW_019863064.1;NW_019863064.1;NW_019863064.1;NW_019863064.1;NW_019863064.1;NW_019863064.1;NW_019863064.1;NW_019863064.1;NW_019863064.1;NW_019863064.1;NW_019863064.1;NW_019863064.1;NW_019863064.1;NW_019863064.1;NW_019863064.1;NW_019863064.1;NW_019863064.1;NW_019863064.1;NW_019863064.1;NW_019863…	304767;304767;304767;304767;304767;304767;307946;307946;307946;307946;307946;307946;309524;309524;309524;309524;309524;309524;310337;310610;310746;310746;310746;310746;312325;312325;312325;313518;313518;313518	306559;306559;306559;306559;306559;306559;308098;308098;308098;308098;308098;308098;309643;309643;309643;309643;309643;309643;310425;310691;310893;310893;310893;310893;312504;312522;312515;313609;313605;313605	-;-;-;-;-;-;-;-;-;-;-;-;-;-;-;-;-;-;-;-;-;-;-;-;-;-;-;-;-;-	2675	rna-XM_024089627.1;rna-XM_024089625.1;rna-XM_024089623.1;rna-XM_024089628.1;rna-XM_024089629.1;rna-XM_024089624.1;rna-XM_024089627.1;rna-XM_024089625.1;rna-XM_024089624.1;rna-XM_024089623.1;rna-XM_024089628.1;rna-XM_024089629.1;rna-XM_024089627.1;rna-XM_024089625.1;rna-XM_024089624.1;rna-XM_024089623.1;rna-XM_024089629.1;rna-XM_024089628.1;rna-XM_024089628.1;rna-XM_024089629.1;rna-XM_024089627.1;…	0.08516405777192193	0.4244776940599947	0.8566580275527533	0.8751423563513383	0.23516031531169704	0.16523167272803713	5.429321617933941	14.153762994581932	2.948369930924563e-10	7.810087621218354e-9	family	7.989449815395496e-9	0.4403056872959571	0.8751423563513383
LOC112046652	NW_019862865.1;NW_019862865.1;NW_019862865.1;NW_019862865.1;NW_019862865.1;NW_019862865.1;NW_019862865.1;NW_019862865.1;NW_019862865.1;NW_019862865.1;NW_019862865.1;NW_019862865.1;NW_019862865.1;NW_019862865.1;NW_019862865.1;NW_019862865.1;NW_019862865.1;NW_019862865.1;NW_019862865.1;NW_019862865.1;NW_019862865.1;NW_019862865.1	520057;522067;522781;523433;524793;525330;525844;526501;527043;527575;528153;529292;529804;530336;530851;531268;531765;532308;532876;533270;534049;534610	520204;522261;522969;523603;524993;525488;525966;526698;527243;527733;528275;529489;530004;530494;530973;531465;531965;532466;532998;533467;534237;534701	+;+;+;+;+;+;+;+;+;+;+;+;+;+;+;+;+;+;+;+;+;+	3708	rna-XM_024083362.1	-4.2126941212105615	0.6613141311396038	-0.40086773280800037	-3.3320620370797176	-0.2625601433503406	-4.672108793586324	3.2324385333506824	14.28704548293014	2.986917175339467e-10	7.893796925711094e-9	family	8.086962976697395e-9	-2.0364964494825566	5.333422924725928
LOC112045150	NW_019862825.1;NW_019862825.1;NW_019862825.1;NW_019862825.1;NW_019862825.1;NW_019862825.1;NW_019862825.1;NW_019862825.1;NW_019862825.1;NW_019862825.1;NW_019862825.1;NW_019862825.1;NW_019862825.1;NW_019862825.1;NW_019862825.1;NW_019862825.1;NW_019862825.1;NW_019862825.1;NW_019862825.1;NW_019862825.1;NW_019862825.1;NW_019862825.1;NW_019862825.1;NW_019862825.1;NW_019862825.1;NW_019862825.1;NW_019862…	845775;845775;845775;845775;846365;846365;846365;846365;847093;847093;847093;847093;848832;848832;848832;848832;849943;849943;849943;849943;850393;850393;850393;850393;850723;850723;850723;850723;851119;851119;851119;851119;851847;851847;851847;851847;854743;854743;854743;854743;860145;860145;860145;860145;874284;874284;874302;874302	846131;846131;846131;846131;846430;846430;846430;846430;847267;847267;847267;847267;849007;849007;849007;849007;850090;850090;850090;850090;850632;850632;850632;850632;850947;850947;850947;850947;851427;851427;851427;851427;852007;852007;852007;852007;854929;854929;854929;854929;860256;860256;860266;860266;874487;874487;874487;874487	-;-;-;-;-;-;-;-;-;-;-;-;-;-;-;-;-;-;-;-;-;-;-;-;-;-;-;-;-;-;-;-;-;-;-;-;-;-;-;-;-;-;-;-;-;-;-;-	2370	rna-XM_024081238.1;rna-XM_024081237.1;rna-XM_024081236.1;rna-XM_024081235.1;rna-XM_024081238.1;rna-XM_024081237.1;rna-XM_024081236.1;rna-XM_024081235.1;rna-XM_024081238.1;rna-XM_024081237.1;rna-XM_024081236.1;rna-XM_024081235.1;rna-XM_024081238.1;rna-XM_024081237.1;rna-XM_024081236.1;rna-XM_024081235.1;rna-XM_024081238.1;rna-XM_024081237.1;rna-XM_024081236.1;rna-XM_024081235.1;rna-XM_024081238.1;…	1.0208305914057079	0.5793043422447592	-0.05006533524725889	-0.03382857067474551	0.39243338073354517	0.6210546499219657	5.160410355399365	14.138125664192698	3.0064590741781977e-10	7.926284216640218e-9	family	8.132896873413155e-9	0.42162150973066226	1.0708959266529667
LOC112049000	NW_019862954.1;NW_019862954.1;NW_019862954.1;NW_019862954.1;NW_019862954.1;NW_019862954.1;NW_019862954.1;NW_019862954.1;NW_019862954.1	135122;141496;141782;142702;146031;146611;147301;148611;149853	135313;141605;141872;142887;146407;146679;147469;148790;150013	+;+;+;+;+;+;+;+;+	1535	rna-XM_024086721.1	-0.4077500974197728	1.4613594540997792	1.5706059024424313	1.31484164080238	1.7662373366569863	3.967928716450702	1.1447970789042403	14.169082674699952	3.013159786684771e-10	7.926284216640218e-9	family	8.144044632350304e-9	1.6122038255054176	4.375678813870475
LOC112047079	NW_019862881.1;NW_019862881.1;NW_019862881.1;NW_019862881.1;NW_019862881.1;NW_019862881.1;NW_019862881.1;NW_019862881.1;NW_019862881.1;NW_019862881.1	221173;223091;224184;226157;227438;228207;229019;232328;236699;237056	222330;223351;224306;226342;227511;228283;229167;232553;236981;237243	-;-;-;-;-;-;-;-;-;-	2725	rna-XM_024083998.1	-0.9460004758991567	0.2683344627483181	0.815141411594205	0.43451155006069847	-0.5468895029181055	-0.19199080429676826	1.7971495825550101	14.116471848567627	3.088849688894625e-10	8.096328996392272e-9	family	8.33435007083029e-9	-0.02781555978513481	1.7611418874933618
LOC112053071	NW_019863202.1;NW_019863202.1;NW_019863202.1;NW_019863202.1;NW_019863202.1;NW_019863202.1;NW_019863202.1;NW_019863202.1;NW_019863202.1;NW_019863202.1;NW_019863202.1;NW_019863202.1;NW_019863202.1;NW_019863202.1;NW_019863202.1;NW_019863202.1;NW_019863202.1;NW_019863202.1;NW_019863202.1;NW_019863202.1;NW_019863202.1;NW_019863202.1;NW_019863202.1;NW_019863202.1;NW_019863202.1;NW_019863202.1;NW_019863…	42889;42889;42889;42889;84290;110609;110609;110609;110609;110609;111226;111226;111226;111226;111226;111603;111603;111603;111603;111603;112004;112004;112004;112004;112004;112784;112784;112784;113526;113526;113526;114655;114655;114655;114655;114655;115119;115119;115119;115119;115119;115692;115692;115692;115692;115692;116125;116125;116125;116125;116125;116916;116916;116916;116916;116916	43136;43136;43136;43136;84394;110750;110750;110750;110750;110750;111336;111336;111336;111336;111336;111650;111650;111650;111650;111650;112086;112086;112086;112086;112086;112849;112849;112849;113618;113618;113618;114807;114807;114807;114807;114807;115233;115233;115233;115233;115233;115919;115919;115919;115919;115919;116282;116282;116282;116282;116282;118992;118992;118992;118992;118992	+;+;+;+;+;+;+;+;+;+;+;+;+;+;+;+;+;+;+;+;+;+;+;+;+;+;+;+;+;+;+;+;+;+;+;+;+;+;+;+;+;+;+;+;+;+;+;+;+;+;+;+;+;+;+;+	3627	rna-XM_024092351.1;rna-XM_024092350.1;rna-XM_024092349.1;rna-XM_024092348.1;rna-XM_024092352.1;rna-XM_024092352.1;rna-XM_024092351.1;rna-XM_024092350.1;rna-XM_024092349.1;rna-XM_024092348.1;rna-XM_024092352.1;rna-XM_024092351.1;rna-XM_024092350.1;rna-XM_024092349.1;rna-XM_024092348.1;rna-XM_024092352.1;rna-XM_024092351.1;rna-XM_024092350.1;rna-XM_024092349.1;rna-XM_024092348.1;rna-XM_024092352.1;…	0.3292378138615932	0.24117981238676997	-0.30413974089161544	-0.49620577499115787	0.04893626199376472	0.49763696232593624	5.838862624917046	14.115642520808809	3.0920510246693476e-10	8.096328996392272e-9	family	8.335863261980071e-9	0.052774222447548466	0.9938427373170942
LOC112045817	NW_019862841.1;NW_019862841.1;NW_019862841.1;NW_019862841.1	365907;367580;368825;372022	367053;367740;368964;372098	-;-;-;-	1525	rna-XM_024082168.1	2.569621337811565	3.466790599038296	2.1088796130997127	3.028655484759486	-1.196731359401578	3.898822027175097	1.8851062208707847	14.15833484938787	3.1469788172569555e-10	8.213767454463261e-9	family	8.462263567460377e-9	2.312672950413763	5.095553386576675
LOC112055072	NW_019863455.1;NW_019863455.1;NW_019863455.1;NW_019863455.1;NW_019863455.1;NW_019863455.1;NW_019863455.1;NW_019863455.1;NW_019863455.1;NW_019863455.1	32034;34993;36217;37302;38084;38778;39303;40270;40836;42531	33769;35151;36332;37497;38253;38919;39516;40406;40949;42871	-;-;-;-;-;-;-;-;-;-	3325	rna-XM_024095062.1	-1.0146998137619516	0.1134457686399325	-1.1217368007246147	-0.49724474052549733	-0.9339417302061044	-1.2676398430030122	5.099734349678325	14.123817526568452	3.154427226256879e-10	8.213767454463261e-9	family	8.475073455804546e-9	-0.7869695265968746	1.3810856116429449
LOC112052118	NW_019863127.1;NW_019863127.1;NW_019863127.1;NW_019863127.1	9176;11463;13912;15738	9562;11698;14414;15825	-;-;-;-	1214	rna-XM_024091056.1	0.3452154942857156	-0.07652257789194927	-1.2263611751137087	-0.2859238021634777	0.5691173769399153	-0.08219699712464928	4.206883144122131	14.098603602554018	3.15858533755759e-10	8.213767454463261e-9	family	8.47902895589758e-9	-0.12611194684469235	1.7954785520536238
LOC112051535	NW_019863088.1;NW_019863088.1;NW_019863088.1;NW_019863088.1;NW_019863088.1;NW_019863088.1;NW_019863088.1;NW_019863088.1;NW_019863088.1;NW_019863088.1;NW_019863088.1;NW_019863088.1;NW_019863088.1;NW_019863088.1;NW_019863088.1;NW_019863088.1;NW_019863088.1	205986;275098;315299;324559;327333;329807;335026;335758;352004;353592;355615;356211;356967;359768;360002;360475;361857	206235;275194;315835;324654;327468;329914;335161;335929;352089;353644;355741;356375;357083;359882;360117;361183;363633	+;+;+;+;+;+;+;+;+;+;+;+;+;+;+;+;+	4797	rna-XM_024090223.1	0.5663688587539593	0.03280480389242251	-0.37720829890933705	-0.7567029113355485	-0.3671070081804324	-0.06837509955150813	5.28914029750069	14.065179021168486	3.293418249071641e-10	8.525376989168594e-9	family	8.781243302782317e-9	-0.16170327588840738	1.3230717700895078
LOC112053078	NW_019863203.1;NW_019863203.1;NW_019863203.1;NW_019863203.1;NW_019863203.1;NW_019863203.1;NW_019863203.1;NW_019863203.1	261827;264827;266393;267057;268088;269408;270118;272655	263854;265021;266520;267224;268276;269510;270278;272880	-;-;-;-;-;-;-;-	3198	rna-XM_024092360.1	-0.640361091999011	-0.5097581755683167	-0.6752744105033812	-0.4148751945673646	0.07565266516890203	-2.275776083191434	3.1191000957145585	14.060098930965818	3.3144238748357786e-10	8.56025293491677e-9	family	8.829793021492886e-9	-0.7400653817767676	2.351428748360336
LOC112046467	NW_019862858.1;NW_019862858.1;NW_019862858.1;NW_019862858.1;NW_019862858.1;NW_019862858.1;NW_019862858.1;NW_019862858.1;NW_019862858.1;NW_019862858.1;NW_019862858.1;NW_019862858.1	489447;490421;491690;492407;492997;493510;494431;495232;496145;496664;497278;498644	489635;490780;491875;492659;493069;493713;494543;495332;496290;496744;497421;498922	+;+;+;+;+;+;+;+;+;+;+;+	2129	rna-XM_024083089.1	-0.6115019719003798	-0.34270521886184474	-0.0740497184320652	-0.21982349472191623	0.09575799299332745	-0.35689135093644464	6.674249402880651	14.034697922962534	3.42154220750552e-10	8.802728749782762e-9	family	9.09814278570021e-9	-0.25153562697655385	0.7072599648937072
LOC112058615	NW_019862779.1;NW_019862779.1;NW_019862779.1;NW_019862779.1;NW_019862779.1;NW_019862779.1;NW_019862779.1;NW_019862779.1;NW_019862779.1;NW_019862779.1;NW_019862779.1;NW_019862779.1;NW_019862779.1;NW_019862779.1;NW_019862779.1;NW_019862779.1;NW_019862779.1;NW_019862779.1;NW_019862779.1;NW_019862779.1;NW_019862779.1;NW_019862779.1;NW_019862779.1;NW_019862779.1;NW_019862779.1;NW_019862779.1;NW_019862…	353729;354898;356957;358096;358653;359377;360497;361684;362047;362923;364905;365552;366032;366699;367276;368052;368808;369530;370130;371042;371679;377005;378967;379249;380125;381060;381981;382867;383573;384507;385111;385927;386333;386958;388362;389659;390589;392306;424095;424414	353919;354968;357040;358219;358813;359504;360615;361827;362130;363069;364974;365732;366215;366797;367466;368193;368989;369600;370309;371185;371833;377080;379093;379338;380283;381193;382103;382966;383672;384650;385846;386039;386427;387094;388480;389853;390770;392941;424264;424623	-;-;-;-;-;-;-;-;-;-;-;-;-;-;-;-;-;-;-;-;-;-;-;-;-;-;-;-;-;-;-;-;-;-;-;-;-;-;-;-	6498	rna-XM_024099523.1	0.39330581622710836	0.630919480538735	1.2910104971373264	0.277353641473079	0.13724996133539447	0.33575194164811867	4.303848423318036	14.034171425712225	3.4237998129214894e-10	8.802728749782762e-9	family	9.09814278570021e-9	0.510931889726627	1.2910104971373264
LOC112053634	NW_019863264.1;NW_019863264.1;NW_019863264.1;NW_019863264.1;NW_019863264.1;NW_019863264.1;NW_019863264.1;NW_019863264.1;NW_019863264.1;NW_019863264.1;NW_019863264.1;NW_019863264.1;NW_019863264.1;NW_019863264.1;NW_019863264.1;NW_019863264.1;NW_019863264.1;NW_019863264.1;NW_019863264.1;NW_019863264.1;NW_019863264.1;NW_019863264.1;NW_019863264.1;NW_019863264.1;NW_019863264.1;NW_019863264.1;NW_019863…	133750;133750;133750;135712;135712;135712;136463;136463;136463;136963;136963;136963;137834;137834;137834;138767;138767;138767;139479;139479;139479;140203;140203;140203;142518;142809;142809;144943;144943;150037;150165	134968;134968;134968;135844;135844;135844;136670;136670;136670;137130;137130;137130;137950;137950;137950;139007;139007;139007;139674;139674;139674;141988;141988;141988;142754;143026;143026;145069;145069;150054;150324	-;-;-;-;-;-;-;-;-;-;-;-;-;-;-;-;-;-;-;-;-;-;-;-;-;-;-;-;-;-;-	4828	rna-XM_024093112.1;rna-XM_024093114.1;rna-XM_024093113.1;rna-XM_024093112.1;rna-XM_024093114.1;rna-XM_024093113.1;rna-XM_024093112.1;rna-XM_024093114.1;rna-XM_024093113.1;rna-XM_024093112.1;rna-XM_024093114.1;rna-XM_024093113.1;rna-XM_024093112.1;rna-XM_024093114.1;rna-XM_024093113.1;rna-XM_024093112.1;rna-XM_024093114.1;rna-XM_024093113.1;rna-XM_024093112.1;rna-XM_024093114.1;rna-XM_024093113.1;…	-0.5328079064397022	0.022095833248790133	0.48573621969679276	0.4998297078002042	0.08419920967381725	0.16724572068439292	5.945168013731552	14.023357810769062	3.470509016442964e-10	8.902678208320054e-9	family	9.206764633620834e-9	0.12104979744404917	1.0326376142399063
LOC112055791	NW_019863615.1;NW_019863615.1;NW_019863615.1;NW_019863615.1;NW_019863615.1;NW_019863615.1;NW_019863615.1;NW_019863615.1;NW_019863615.1;NW_019863615.1;NW_019863615.1	38870;41397;42841;44180;45910;46842;47592;47922;48679;49007;49574	38987;41475;43134;44304;46058;46953;47761;48021;48794;49085;49883	-;-;-;-;-;-;-;-;-;-;-	1652	rna-XM_024095996.1	1.6850236614875738	-1.0175471682639938	-1.1094080638572157	-0.13496945287385523	-1.3048295847812257	-0.5592534304170629	1.3326167556607769	14.033877114721706	3.494465512021674e-10	8.910291332388464e-9	family	9.257856685710908e-9	-0.40683067311762994	2.9898532462687992
LOC112047923	NW_019862754.1;NW_019862754.1;NW_019862754.1;NW_019862754.1;NW_019862754.1;NW_019862754.1;NW_019862754.1;NW_019862754.1;NW_019862754.1;NW_019862754.1;NW_019862754.1;NW_019862754.1;NW_019862754.1;NW_019862754.1;NW_019862754.1;NW_019862754.1;NW_019862754.1;NW_019862754.1;NW_019862754.1;NW_019862754.1;NW_019862754.1;NW_019862754.1;NW_019862754.1;NW_019862754.1;NW_019862754.1;NW_019862754.1;NW_019862…	974120;974120;974120;976188;976188;976188;977177;977177;977177;978157;978157;978157;979679;979679;979679;980417;980417;980417;981262;981262;981262;984586;984586;984586;987887;1010192;1025758	975470;975470;975470;976381;976381;976381;977411;977411;977411;978289;978289;978289;979780;979780;979780;980524;980524;980524;981456;981456;981456;984677;984677;984677;987964;1010319;1025845	-;-;-;-;-;-;-;-;-;-;-;-;-;-;-;-;-;-;-;-;-;-;-;-;-;-;-	2704	rna-XM_024085247.1;rna-XM_024085230.1;rna-XM_024085239.1;rna-XM_024085247.1;rna-XM_024085230.1;rna-XM_024085239.1;rna-XM_024085247.1;rna-XM_024085230.1;rna-XM_024085239.1;rna-XM_024085247.1;rna-XM_024085230.1;rna-XM_024085239.1;rna-XM_024085247.1;rna-XM_024085230.1;rna-XM_024085239.1;rna-XM_024085247.1;rna-XM_024085230.1;rna-XM_024085239.1;rna-XM_024085247.1;rna-XM_024085230.1;rna-XM_024085239.1;…	0.9510302169159115	0.14343296474722367	-0.5285938676582249	-0.08474827005203181	0.24524479052749665	0.5665528515606169	6.68161937940105	14.03611247473481	3.497026790019731e-10	8.910291332388464e-9	family	9.257856685710908e-9	0.21548644767349867	1.4796240845741364
LOC112057559	NW_019866501.1;NW_019866501.1	214;1328	446;1475	-;-	381	rna-XR_002887713.1	-6.817908483952565	-2.2150779706178665	0.29854384425762764	-1.8861992376495456	-0.8444187508074411	-6.856626909873845	1.5724798508728555	14.107171090666114	3.498566006542213e-10	8.910291332388464e-9	family	9.257856685710908e-9	-3.053614584773939	7.155170754131473
LOC112052073	NW_019863122.1;NW_019863122.1;NW_019863122.1;NW_019863122.1;NW_019863122.1;NW_019863122.1;NW_019863122.1;NW_019863122.1;NW_019863122.1;NW_019863122.1;NW_019863122.1;NW_019863122.1;NW_019863122.1;NW_019863122.1	316786;317602;318150;319694;320528;324094;326979;327066;328297;328354;329021;331102;331880;335650	317213;317741;318227;319785;320775;324226;327064;327200;328351;328427;329112;331102;332031;335958	+;+;+;+;+;+;+;+;+;+;+;+;+;+	2023	rna-XM_024090985.1	0.07265072971621604	-0.8197520996778896	-1.3540185956403545	-0.5839168967550095	-0.3988133966860319	0.10653075252122432	3.146966843219364	14.015504955331265	3.5048400436269303e-10	8.910291332388464e-9	family	9.266691401780449e-9	-0.4962199177536409	1.4605493481615788
LOC112049408	NW_019862971.1;NW_019862971.1;NW_019862971.1;NW_019862971.1;NW_019862971.1;NW_019862971.1;NW_019862971.1;NW_019862971.1;NW_019862971.1;NW_019862971.1;NW_019862971.1	677063;679370;681381;682427;683297;684470;685045;685697;686471;687492;690242	677409;679626;681479;682658;683513;684570;685283;685866;686754;687847;690487	-;-;-;-;-;-;-;-;-;-;-	2548	rna-XM_024087281.1	0.9292476866626188	0.2349626101301443	0.06381448839307123	0.04872664462026335	0.8695662900144431	0.6220414970850918	6.077661949263872	14.008250891074342	3.536863910618911e-10	8.971634258989576e-9	family	9.343536133416603e-9	0.46139320281760543	0.9292476866626188
LOC112054517	NW_019863368.1;NW_019863368.1;NW_019863368.1;NW_019863368.1;NW_019863368.1;NW_019863368.1;NW_019863368.1;NW_019863368.1;NW_019863368.1;NW_019863368.1;NW_019863368.1	176211;177279;177970;179112;180274;180725;182268;183087;189932;191011;191982	176472;177461;178121;179307;180343;180915;182453;183200;189995;191157;192114	-;-;-;-;-;-;-;-;-;-;-	1698	rna-XM_024094333.1	-1.8922038482399828	-1.7392337380333533	-2.3952455547865585	-1.5416467946519872	-1.7813647149594063	-1.5217344399738821	0.5397741622578872	14.003148722712119	3.55956830041472e-10	9.009116740737835e-9	family	9.395653150149858e-9	-1.8119048484408617	2.3952455547865585
LOC112045754	NW_019862840.1;NW_019862840.1;NW_019862840.1;NW_019862840.1;NW_019862840.1	502606;503714;504186;506553;507516	502937;503867;504235;506673;507728	+;+;+;+;+	870	rna-XM_024082064.1	0.4926663352372406	0.5000389555225818	0.7539978244052654	0.5485674271484698	0.21569942072652978	0.24438629551931407	4.752322931828396	13.979763429902405	3.665567397491654e-10	9.236254524411343e-9	family	9.651234126056216e-9	0.4592260430932336	0.7539978244052654
LOC112049170	NW_019862962.1;NW_019862962.1;NW_019862962.1;NW_019862962.1;NW_019862962.1;NW_019862962.1;NW_019862962.1;NW_019862962.1;NW_019862962.1;NW_019862962.1;NW_019862962.1;NW_019862962.1;NW_019862962.1;NW_019862962.1	786;24619;25772;74976;76243;79736;80902;81316;81704;83266;87281;87670;88251;88716	1075;24704;26141;75106;76423;79872;81021;81449;81801;83961;87383;87778;88368;92417	+;+;+;+;+;+;+;+;+;+;+;+;+;+	6275	rna-XM_024086967.1	0.5016627967298527	-0.16469592268584443	-0.11602837768435774	-0.008180511712788056	0.23600325993794796	0.036403656208234526	7.370865871255892	13.973164918987068	3.6960605200396876e-10	9.292484900382967e-9	family	9.723411213094409e-9	0.08086081679884083	0.6663587194156971
LOC112044593	NW_019862813.1;NW_019862813.1;NW_019862813.1;NW_019862813.1;NW_019862813.1;NW_019862813.1;NW_019862813.1;NW_019862813.1;NW_019862813.1;NW_019862813.1;NW_019862813.1;NW_019862813.1;NW_019862813.1;NW_019862813.1;NW_019862813.1;NW_019862813.1;NW_019862813.1;NW_019862813.1;NW_019862813.1;NW_019862813.1;NW_019862813.1;NW_019862813.1;NW_019862813.1;NW_019862813.1;NW_019862813.1;NW_019862813.1;NW_019862…	195973;195973;195973;197746;197746;197746;200166;200166;200166;201638;201638;201638;202111;202111;202111;202974;202974;202974;204357;204357;204357;205736;205736;205736;208325;208325;208379;209142;209142;209142;210083;210083;210083;213174;213174;213174;213496;213747;213747	196332;196332;196332;197840;197840;197840;200286;200286;200286;201752;201752;201752;202230;202230;202230;203072;203072;203072;204470;204470;204470;205893;205893;205893;208478;208478;208478;209299;209299;209299;210301;210301;210301;213361;213361;213361;213595;213882;213882	-;-;-;-;-;-;-;-;-;-;-;-;-;-;-;-;-;-;-;-;-;-;-;-;-;-;-;-;-;-;-;-;-;-;-;-;-;-;-	2137	rna-XM_024080473.1;rna-XM_024080471.1;rna-XM_024080472.1;rna-XM_024080473.1;rna-XM_024080471.1;rna-XM_024080472.1;rna-XM_024080473.1;rna-XM_024080471.1;rna-XM_024080472.1;rna-XM_024080473.1;rna-XM_024080471.1;rna-XM_024080472.1;rna-XM_024080473.1;rna-XM_024080471.1;rna-XM_024080472.1;rna-XM_024080473.1;rna-XM_024080471.1;rna-XM_024080472.1;rna-XM_024080473.1;rna-XM_024080471.1;rna-XM_024080472.1;…	-0.31424645684032815	-0.053725275111292145	-0.7697223285167629	-1.127209684847143	-1.0226606104255729	0.1821928523091112	3.189524102728751	13.97071053173439	3.707469285823202e-10	9.300591824303503e-9	family	9.745303737231695e-9	-0.5175619172386646	1.309402537156254
LOC112048936	NW_019862755.1;NW_019862755.1;NW_019862755.1	1418730;1420671;1422229	1418739;1420676;1424739	+;+;+	2527	rna-XR_002887054.1	-2.6566332734441014	-0.4456253487769781	0.14554350282407832	-2.4854355724583166	1.1917084961825948	-1.6005910497258735	0.9316899906271483	13.984034106459486	3.722657003007328e-10	9.31812206655843e-9	family	9.777084769379229e-9	-0.9751722075664327	3.848341769626696
LOC112049138	NW_019862960.1;NW_019862960.1;NW_019862960.1;NW_019862960.1;NW_019862960.1;NW_019862960.1;NW_019862960.1;NW_019862960.1;NW_019862960.1;NW_019862960.1;NW_019862960.1;NW_019862960.1;NW_019862960.1;NW_019862960.1;NW_019862960.1;NW_019862960.1;NW_019862960.1;NW_019862960.1;NW_019862960.1;NW_019862960.1;NW_019862960.1;NW_019862960.1;NW_019862960.1;NW_019862960.1;NW_019862960.1;NW_019862960.1;NW_019862…	195034;195035;195036;195037;195037;197128;197128;197128;197128;197128;197677;197677;197677;197677;197677;200849;200849;200849;200849;200849;201457;201457;201457;201457;201457;202484;202484;202484;202484;202484;204643;204643;204643;204643;204643;210154;210154;210154;210154;210154;211274;211274;211274;211274;211274;213861;213861;213861;213861;216925;216925;216925;216925;216925;218202;218202;218202;…	195350;195350;195350;195350;195350;197283;197283;197283;197283;197283;197814;197814;197814;197814;197814;201032;201032;201032;201032;201032;201714;201714;201714;201714;201714;202585;202585;202585;202585;202585;204755;204755;204755;204755;204755;210262;210262;210262;210262;210262;211462;211462;211462;211462;211462;213893;213893;213893;213893;217031;217031;217031;217031;217031;218279;218279;218279;…	+;+;+;+;+;+;+;+;+;+;+;+;+;+;+;+;+;+;+;+;+;+;+;+;+;+;+;+;+;+;+;+;+;+;+;+;+;+;+;+;+;+;+;+;+;+;+;+;+;+;+;+;+;+;+;+;+;+;+;+;+;+;+;+;+;+;+;+;+;+;+;+	7978	rna-XM_024086929.1;rna-XM_024086932.1;rna-XM_024086930.1;rna-XM_024086931.1;rna-XM_024086927.1;rna-XM_024086931.1;rna-XM_024086927.1;rna-XM_024086930.1;rna-XM_024086932.1;rna-XM_024086929.1;rna-XM_024086931.1;rna-XM_024086927.1;rna-XM_024086930.1;rna-XM_024086932.1;rna-XM_024086929.1;rna-XM_024086931.1;rna-XM_024086927.1;rna-XM_024086930.1;rna-XM_024086932.1;rna-XM_024086929.1;rna-XM_024086931.1;…	0.5850444821310454	0.5922086967978152	0.5559457297502705	0.550422503458754	-0.2395510876055037	0.5977827899576	3.6323266743327682	13.944394672737545	3.8320962312502546e-10	9.542592875920101e-9	family	1.0055580898919465e-8	0.4403088524149969	0.8373338775631037
LOC112056362	NW_019863789.1;NW_019863789.1;NW_019863789.1	37496;40074;40811	38172;40294;41035	+;+;+	1123	rna-XM_024096784.1	0.62851323948169735	0.5959643659890712	0.8731759335952762	0.8718942522000382	0.257286508511517	0.5400262698594632	4.814373847921376	13.9437784133746	3.835065856472817e-10	9.542592875920101e-9	family	1.0055580898919465e-8	0.6278100949395106	0.8731759335952762
LOC112044825	NW_019862818.1;NW_019862818.1;NW_019862818.1	356755;361677;362840	357616;361934;365159	+;+;+	3440	rna-XM_024080801.1	0.5914794972883585	1.008794307742013	1.5893263673346973	0.5045764761517915	1.4671678369084595	0.19992842086476625	5.030658291611191	13.972519517003663	3.839638054793894e-10	9.542592875920101e-9	family	1.0059214419235556e-8	0.893545484381681	1.5893263673346973
LOC112049867	NW_019862994.1;NW_019862994.1;NW_019862994.1;NW_019862994.1;NW_019862994.1;NW_019862994.1;NW_019862994.1;NW_019862994.1;NW_019862994.1;NW_019862994.1;NW_019862994.1	355004;358398;359781;359973;360169;361572;362888;363493;364172;365486;366805	355692;358966;359901;360104;360429;361795;363147;363877;364252;365542;367284	-;-;-;-;-;-;-;-;-;-;-	3259	rna-XM_024087909.1	-0.9849463365894788	-0.5628361837344933	0.19162867982555115	0.4880243652026457	0.2509646125739776	-0.9451776738674994	5.7945627231073695	13.974584344593142	3.845923563156817e-10	9.542592875920101e-9	family	1.006732677987542e-8	-0.26039042276488283	1.4729707017921245
LOC112058417	NW_019862776.1;NW_019862776.1;NW_019862776.1;NW_019862776.1;NW_019862776.1;NW_019862776.1;NW_019862776.1;NW_019862776.1;NW_019862776.1;NW_019862776.1;NW_019862776.1;NW_019862776.1;NW_019862776.1;NW_019862776.1;NW_019862776.1;NW_019862776.1;NW_019862776.1;NW_019862776.1;NW_019862776.1;NW_019862776.1;NW_019862776.1;NW_019862776.1;NW_019862776.1;NW_019862776.1;NW_019862776.1;NW_019862776.1;NW_019862…	724849;724849;726365;726365;727501;727501;729167;729167;730712;730712;731346;731514;731514;735821;735821;735821;736736;736736;736736;737473;737473;737473;737914;737914;737914;739824;739824;739824;741134;741134;741134;741633;741633;741633;742269;742269;742269;743185;743185;743185;745352;745352;745352;746743;746743;746743;748847;748847;748847;749828;749828;749828;751142;751142;751142;752349;752349;…	725018;725018;726516;726516;727697;727697;729193;729193;730744;730744;731531;731531;731531;735838;735838;735838;736762;736762;736762;737496;737496;737496;737946;737946;737946;739853;739853;739853;741187;741187;741187;741701;741701;741701;742365;742365;742365;743367;743367;743367;745498;745498;745498;746909;746909;746909;748978;748978;748978;749956;749956;749956;751295;751295;751295;752549;752549;…	-;-;-;-;-;-;-;-;-;-;-;-;-;-;-;-;-;-;-;-;-;-;-;-;-;-;-;-;-;-;-;-;-;-;-;-;-;-;-;-;-;-;-;-;-;-;-;-;-;-;-;-;-;-;-;-;-;-;-;-;-;-;-;-;-;-;-;-;-;-;-;-;-;-;-;-;-;-;-;-	3730	rna-XM_024099235.1;rna-XM_024099234.1;rna-XM_024099235.1;rna-XM_024099234.1;rna-XM_024099235.1;rna-XM_024099234.1;rna-XM_024099235.1;rna-XM_024099234.1;rna-XM_024099235.1;rna-XM_024099234.1;rna-XM_024099236.1;rna-XM_024099235.1;rna-XM_024099234.1;rna-XM_024099236.1;rna-XM_024099235.1;rna-XM_024099234.1;rna-XM_024099236.1;rna-XM_024099235.1;rna-XM_024099234.1;rna-XM_024099236.1;rna-XM_024099235.1;…	0.5691377685795737	-0.006502181997357383	-0.30552437275375127	-1.0631683280292028	-0.5361915426328344	-0.17509409759191394	5.639534247205752	13.933045325913012	3.9083201072657016e-10	9.676285337465672e-9	family	1.0222183717172405e-8	-0.25289045907091434	1.6323060966087763
LOC112052115	NW_019863127.1;NW_019863127.1;NW_019863127.1;NW_019863127.1;NW_019863127.1;NW_019863127.1;NW_019863127.1;NW_019863127.1;NW_019863127.1;NW_019863127.1;NW_019863127.1;NW_019863127.1;NW_019863127.1;NW_019863127.1;NW_019863127.1;NW_019863127.1;NW_019863127.1;NW_019863127.1;NW_019863127.1;NW_019863127.1;NW_019863127.1;NW_019863127.1;NW_019863127.1;NW_019863127.1;NW_019863127.1;NW_019863127.1;NW_019863…	18678;18681;18688;18688;18688;18688;21088;21137;21137;21137;21137;21345;22237;22237;22237;22237;22237;22237;22767;22767;22767;22767;22767;22767;24731;24731;24940;24958;24958	18765;18765;18765;18765;18765;18765;21532;21532;21532;21532;21532;21532;22472;22472;22472;22472;22472;22472;22978;22978;22978;23388;23387;23389;24772;24766;25084;25084;25084	-;-;-;-;-;-;-;-;-;-;-;-;-;-;-;-;-;-;-;-;-;-;-;-;-;-;-;-;-	1579	rna-XM_024091054.1;rna-XM_024091050.1;rna-XM_024091053.1;rna-XM_024091052.1;rna-XM_024091049.1;rna-XM_024091051.1;rna-XM_024091050.1;rna-XM_024091053.1;rna-XM_024091052.1;rna-XM_024091051.1;rna-XM_024091049.1;rna-XM_024091054.1;rna-XM_024091053.1;rna-XM_024091052.1;rna-XM_024091051.1;rna-XM_024091049.1;rna-XM_024091054.1;rna-XM_024091050.1;rna-XM_024091053.1;rna-XM_024091052.1;rna-XM_024091051.1;…	0.811521152842631	0.1882568156102713	-0.4989263836884044	-0.09309509408856724	0.6215743702582744	0.18856678086456982	4.657379757262661	13.917083747085535	3.9660022301864727e-10	9.79774985735632e-9	family	1.0355891183189144e-8	0.20298294029979583	1.3104475365310355
LOC112042929	NW_019862782.1;NW_019862782.1;NW_019862782.1;NW_019862782.1;NW_019862782.1;NW_019862782.1;NW_019862782.1;NW_019862782.1;NW_019862782.1;NW_019862782.1;NW_019862782.1;NW_019862782.1;NW_019862782.1;NW_019862782.1;NW_019862782.1;NW_019862782.1;NW_019862782.1;NW_019862782.1;NW_019862782.1;NW_019862782.1;NW_019862782.1;NW_019862782.1;NW_019862782.1;NW_019862782.1;NW_019862782.1;NW_019862782.1;NW_019862…	855898;855899;922444;922444;926963;928114;928114;928912;928912;930582;930582;932721;932721;934682;934682;936027;936027;937186;937186;938648;938648;941979;941979;942934;942934;946151;946151	856038;856038;922625;922625;927013;928304;928304;929088;929088;930778;930778;932919;932919;934879;934879;936177;936177;937362;937362;938798;938798;942180;942180;943042;943042;946356;946356	+;+;+;+;+;+;+;+;+;+;+;+;+;+;+;+;+;+;+;+;+;+;+;+;+;+;+	2332	rna-XM_024078138.1;rna-XM_024078139.1;rna-XM_024078139.1;rna-XM_024078138.1;rna-XM_024078138.1;rna-XM_024078139.1;rna-XM_024078138.1;rna-XM_024078139.1;rna-XM_024078138.1;rna-XM_024078139.1;rna-XM_024078138.1;rna-XM_024078139.1;rna-XM_024078138.1;rna-XM_024078139.1;rna-XM_024078138.1;rna-XM_024078139.1;rna-XM_024078138.1;rna-XM_024078139.1;rna-XM_024078138.1;rna-XM_024078139.1;rna-XM_024078138.1;…	-0.7252247322101002	-1.4281823687966153	-2.3722519538501943	-1.9950642605060223	-1.7127551113169284	-1.2787972207931881	1.745141706923435	13.91197005425065	3.991605377350109e-10	9.839610305467818e-9	family	1.0414131417980629e-8	-1.5853792745788415	2.3722519538501943
LOC112057702	NW_019862748.1;NW_019862748.1;NW_019862748.1;NW_019862748.1;NW_019862748.1;NW_019862748.1;NW_019862748.1;NW_019862748.1;NW_019862748.1;NW_019862748.1;NW_019862748.1;NW_019862748.1;NW_019862748.1;NW_019862748.1;NW_019862748.1;NW_019862748.1;NW_019862748.1;NW_019862748.1	492362;492748;493799;494367;494656;494934;496094;496720;498230;499454;500247;501051;501860;502556;504580;505457;505669;506208	492486;492841;493970;494567;494748;495075;496209;496848;498383;499525;500413;501146;501986;502771;504735;505555;505841;506380	+;+;+;+;+;+;+;+;+;+;+;+;+;+;+;+;+;+	2505	rna-XM_024098264.1	0.20963374903114812	-0.8990623398114121	-0.11310730478525559	-0.9339672022778874	-0.3940588106603161	-0.9374495627444259	4.109777055893728	13.905515665508034	4.0241641846940187e-10	9.898398656896717e-9	family	1.0490407856862549e-8	-0.5113352452080249	1.147083311775574
LOC112046906	NW_019862753.1;NW_019862753.1;NW_019862753.1;NW_019862753.1;NW_019862753.1;NW_019862753.1	1204170;1204170;1204170;1208703;1209159;1209299	1207500;1207500;1207500;1209366;1209366;1209378	-;-;-;-;-;-	4007	rna-XM_024083754.1;rna-XM_024083769.1;rna-XM_024083762.1;rna-XM_024083754.1;rna-XM_024083769.1;rna-XM_024083762.1	-1.0478263002569166	-0.12837013302722614	-0.6090140442542287	-1.011883169372759	-0.9259516512502366	-0.789214699704964	3.7680009138970365	13.887360598973983	4.117220383001476e-10	1.0105419531842068e-8	family	1.0715295158365507e-8	-0.7520433329777219	1.0478263002569166
LOC112051728	NW_019863099.1;NW_019863099.1;NW_019863099.1;NW_019863099.1;NW_019863099.1;NW_019863099.1;NW_019863099.1;NW_019863099.1;NW_019863099.1;NW_019863099.1;NW_019863099.1;NW_019863099.1;NW_019863099.1;NW_019863099.1	318832;318834;319826;319826;323154;323154;324910;324910;326497;326497;349698;349698;352206;352206	319157;319157;319892;319892;323307;323304;325046;325046;326662;326662;349754;349754;352530;352527	-;-;-;-;-;-;-;-;-;-;-;-;-;-	1232	rna-XM_024090509.1;rna-XM_024090508.1;rna-XM_024090508.1;rna-XM_024090509.1;rna-XM_024090508.1;rna-XM_024090509.1;rna-XM_024090508.1;rna-XM_024090509.1;rna-XM_024090508.1;rna-XM_024090509.1;rna-XM_024090508.1;rna-XM_024090509.1;rna-XM_024090509.1;rna-XM_024090508.1	0.294211495701738	-1.0333750072724552	-0.6197204940642472	-1.5507172115218104	-0.18731728319076313	-1.1364121123124067	3.4832605244474086	13.87785992589225	4.166797402017335e-10	1.0205061568216595e-8	family	1.083538938915035e-8	-0.7055551021099908	1.8449287072235485
LOC112047734	NW_019862903.1;NW_019862903.1;NW_019862903.1	8804;9510;10154	9058;9726;10643	+;+;+	962	rna-XM_024084949.1	0.7980630456195467	-0.49010135174772695	-1.3507391931366832	-0.3147144152526308	-1.8937445996100795	-0.6243025737167427	1.832943895754591	13.870078062854999	4.2078628286598905e-10	1.0283473803202364e-8	family	1.092018559672853e-8	-0.645923181307386	2.691807645229626
LOC112043157	NW_019862786.1;NW_019862786.1;NW_019862786.1;NW_019862786.1;NW_019862786.1;NW_019862786.1;NW_019862786.1;NW_019862786.1;NW_019862786.1;NW_019862786.1;NW_019862786.1	979119;980304;980510;981090;981389;983149;983494;984081;985020;986148;988187	979355;980406;980701;981301;982806;983411;983621;984476;985246;986298;988453	+;+;+;+;+;+;+;+;+;+;+	3594	rna-XM_024078451.1	-0.22894318649162987	-0.15433762758344624	0.622317019770819	0.1690556586734706	-0.6565547467647331	0.40719130091762623	4.67690986871121	13.853252059663435	4.2980851949809985e-10	1.0481424926129629e-08	family	1.1112715112232198e-8	0.026454736420351097	1.278871766535552
LOC112050549	NW_019862748.1;NW_019862748.1;NW_019862748.1;NW_019862748.1;NW_019862748.1;NW_019862748.1;NW_019862748.1	3484131;3484328;3484382;3485219;3485219;3485518;3485518	3484258;3484645;3484645;3485414;3485414;3485628;3485628	-;-;-;-;-;-;-	753	rna-XM_024088946.1;rna-XM_024088876.1;rna-XM_024088946.1;rna-XM_024088946.1;rna-XM_024088876.1;rna-XM_024088876.1;rna-XM_024088946.1	0.7077011335258478	-0.144469285972738	-0.8765165019381775	-0.7900263760308436	-0.08391027418701047	-0.21916664187096946	7.157740509621829	13.881266400166528	4.320253464276552e-10	1.0512925132342342e-8	family	1.1160890475756668e-8	-0.23439799107898188	1.5842176354640254
LOC112047362	NW_019862890.1;NW_019862890.1;NW_019862890.1;NW_019862890.1;NW_019862890.1	162178;162531;164705;165912;167873	162342;162706;164873;166106;169511	+;+;+;+;+	2344	rna-XM_024084463.1	0.4668114366422833	0.1408153508490845	-0.1580264352417043	-0.09471503798249223	0.33807973208388975	0.2514945750364368	8.421734980526592	13.834397436417156	4.401554694037138e-10	1.0667678628040864e-8	family	1.1355099620824429e-8	0.1574099368979163	0.6248378718839875
LOC112054401	NW_019863354.1;NW_019863354.1;NW_019863354.1;NW_019863354.1;NW_019863354.1;NW_019863354.1;NW_019863354.1;NW_019863354.1;NW_019863354.1;NW_019863354.1;NW_019863354.1	13451;14298;15974;16159;16795;17722;19928;20289;20423;21033;23470	13528;14385;16054;16211;16892;17916;20141;20326;20519;21196;23741	+;+;+;+;+;+;+;+;+;+;+	1378	rna-XM_024094175.1	-0.4227632028438732	-2.7858253460214484	-2.8474616390277614	-0.8906080347930606	-2.0300874754796645	0.6488938857560365	1.2817445236643388	13.863475304726707	4.402623439414964e-10	1.0667678628040864e-8	family	1.1355099620824429e-8	-1.3879753020682952	3.496355524783798
LOC112048341	NW_019862926.1;NW_019862926.1;NW_019862926.1	227280;233251;240345	228057;234533;241074	-;-;-	2791	rna-XM_024085835.1	0.04649960652235095	-0.34804549502248516	-0.642790303891799	-0.6977577949141117	-1.0748352630172837	-0.7775773527552456	4.617911046766004	13.827083491328246	4.442378948601846e-10	1.0741105185513059e-8	family	1.1429621925705922e-8	-0.5824177671797623	1.1213348695396346
LOC112045004	NW_019862821.1;NW_019862821.1;NW_019862821.1;NW_019862821.1;NW_019862821.1;NW_019862821.1;NW_019862821.1;NW_019862821.1;NW_019862821.1;NW_019862821.1;NW_019862821.1;NW_019862821.1;NW_019862821.1;NW_019862821.1;NW_019862821.1;NW_019862821.1;NW_019862821.1;NW_019862821.1;NW_019862821.1;NW_019862821.1;NW_019862821.1;NW_019862821.1;NW_019862821.1;NW_019862821.1;NW_019862821.1;NW_019862821.1;NW_019862…	367279;367412;367621;367621;369373;369373;369707;369707;369981;369981;374367;374367;375431;375431;376484;376484;376963;376963;377691;377691;383942;383942;384852;384852;389344;389344;391548;391548;392893;392893;393798;393798;394848;394848	367384;367533;367764;367764;369445;369445;369797;369797;370110;370110;374538;374538;375558;375558;376647;376647;377160;377160;377840;377840;384119;384119;385109;385109;389571;389571;391731;391731;393058;393058;394016;394016;395405;395405	+;+;+;+;+;+;+;+;+;+;+;+;+;+;+;+;+;+;+;+;+;+;+;+;+;+;+;+;+;+;+;+;+;+	3269	rna-XM_024081029.1;rna-XM_024081031.1;rna-XM_024081031.1;rna-XM_024081029.1;rna-XM_024081031.1;rna-XM_024081029.1;rna-XM_024081031.1;rna-XM_024081029.1;rna-XM_024081031.1;rna-XM_024081029.1;rna-XM_024081031.1;rna-XM_024081029.1;rna-XM_024081031.1;rna-XM_024081029.1;rna-XM_024081031.1;rna-XM_024081029.1;rna-XM_024081031.1;rna-XM_024081029.1;rna-XM_024081031.1;rna-XM_024081029.1;rna-XM_024081031.1;…	-0.6081499922080902	0.23956670860141122	0.32923190158497406	0.1286905245706783	-0.4004335791012752	-0.4330398222133872	4.734023118983326	13.807705277781402	4.552437389086176e-10	1.0983842566788813e-8	family	1.1674727533392485e-8	-0.12402237646094817	0.9373818937930642
LOC112043116	NW_019862785.1;NW_019862785.1;NW_019862785.1;NW_019862785.1;NW_019862785.1	1499673;1510580;1514891;1516253;1519662	1499836;1510799;1515021;1516408;1520580	+;+;+;+;+	1590	rna-XM_024078396.1	0.9217862056249233	0.3266313265598419	0.03646984050372303	-0.5354143754452149	-0.07426287402110437	-0.11641648656629815	4.488775776524426	13.786516777841292	4.675994512438236e-10	1.1258051194777142e-8	family	1.1943080158831931e-8	0.09313227277597848	1.457200581070138
LOC112047980	NW_019862910.1;NW_019862910.1;NW_019862910.1;NW_019862910.1;NW_019862910.1;NW_019862910.1;NW_019862910.1	672782;677408;678762;680722;681906;682911;683839	672899;677537;678915;680829;682053;683127;684061	+;+;+;+;+;+;+	1098	rna-XM_024085307.1	1.4777406828780073	-0.006261689930136062	-1.6848608396488676	0.9723531827215243	-1.0816917219692141	-1.5654565415716046	2.3978879400619526	13.826735648179412	4.739222929180201e-10	1.1386158428584314e-8	family	1.2085018469409514e-8	-0.3146961545867151	3.1626015225268747
LOC112051455	NW_019863083.1;NW_019863083.1;NW_019863083.1;NW_019863083.1;NW_019863083.1;NW_019863083.1;NW_019863083.1;NW_019863083.1;NW_019863083.1;NW_019863083.1;NW_019863083.1;NW_019863083.1;NW_019863083.1;NW_019863083.1;NW_019863083.1;NW_019863083.1;NW_019863083.1	185461;185461;185461;185461;185461;189637;190470;190470;190470;190470;191574;191574;191574;191574;193312;196476;199717	187293;187293;187331;187293;187293;189655;190600;190600;190600;190600;191697;191697;191697;192032;193783;196491;199816	-;-;-;-;-;-;-;-;-;-;-;-;-;-;-;-;-	3068	rna-XM_024090103.1;rna-XM_024090101.1;rna-XM_024090104.1;rna-XM_024090100.1;rna-XM_024090102.1;rna-XM_024090104.1;rna-XM_024090102.1;rna-XM_024090103.1;rna-XM_024090101.1;rna-XM_024090100.1;rna-XM_024090103.1;rna-XM_024090102.1;rna-XM_024090101.1;rna-XM_024090100.1;rna-XM_024090102.1;rna-XM_024090103.1;rna-XM_024090101.1	1.14176883175589	0.675073825778855	1.8212652505672526	-1.0437676467491026	0.9511912868239599	0.9561172471789302	3.33576022831332	13.782087319301498	4.79556536835257e-10	1.1497216212227552e-8	family	1.2218821881640216e-8	0.7502747992259642	2.8650328973163552
LOC112053085	NW_019863204.1;NW_019863204.1;NW_019863204.1;NW_019863204.1;NW_019863204.1;NW_019863204.1;NW_019863204.1;NW_019863204.1;NW_019863204.1	218095;221677;223706;226335;228059;229158;229635;232052;234631	219095;221779;223845;226550;228154;229276;230222;232250;234961	-;-;-;-;-;-;-;-;-	2793	rna-XM_024092367.1	-1.4664207760963723	-1.531974201334488	-1.1975488514847563	0.02176752154831175	-1.3024121068674053	0.08221877085025911	2.8171318111738484	13.734799854211452	4.992280470392916e-10	1.1939375488057212e-8	family	1.2668914965420737e-8	-0.8990616072307418	1.614192972184747
LOC112046489	NW_019862752.1;NW_019862752.1;NW_019862752.1;NW_019862752.1	1058783;1059593;1060537;1061244	1059010;1059748;1060722;1061341	-;-;-;-	668	rna-XM_024083125.1	-0.04854279913421065	-3.8160668643324724	0.1384774037940338	-2.3284324804325607	-3.8756147401602092	-0.16107465678223482	1.1739075573895557	13.783976601941305	5.001005572259093e-10	1.1939375488057212e-8	family	1.2680863045031912e-8	-1.6818756895079423	4.014092143954243
LOC112050690	NW_019863038.1;NW_019863038.1;NW_019863038.1;NW_019863038.1;NW_019863038.1;NW_019863038.1;NW_019863038.1;NW_019863038.1;NW_019863038.1;NW_019863038.1;NW_019863038.1;NW_019863038.1;NW_019863038.1	153417;155210;156282;157926;159849;161896;163887;164723;165216;166673;168254;170051;171354	153901;155311;156406;158071;159973;162002;164003;164859;165324;166758;168524;170141;173065	+;+;+;+;+;+;+;+;+;+;+;+;+	3613	rna-XM_024089009.1	-0.44246470442514274	-0.23589004106289532	0.3249967180617405	0.36327444199236364	-0.019568764729037975	-0.5268140417511746	6.205709102004723	13.708346755653203	5.162492363201438e-10	1.227784001165144e-8	family	1.3053201080730832e-8	-0.08941106531902442	0.8900884837435383
LOC112057709	NW_019862765.1;NW_019862765.1;NW_019862765.1;NW_019862765.1;NW_019862765.1;NW_019862765.1;NW_019862765.1;NW_019862765.1;NW_019862765.1;NW_019862765.1;NW_019862765.1;NW_019862765.1;NW_019862765.1;NW_019862765.1;NW_019862765.1;NW_019862765.1;NW_019862765.1;NW_019862765.1;NW_019862765.1;NW_019862765.1	1625402;1626438;1627869;1628422;1628922;1630932;1632186;1633013;1633870;1635130;1636391;1637442;1638234;1639106;1639938;1640706;1641523;1643207;1644340;1645739	1625617;1626585;1628018;1628640;1629010;1631171;1632439;1633242;1634033;1635269;1636482;1637645;1638401;1639478;1640053;1640837;1641745;1643319;1644606;1645992	+;+;+;+;+;+;+;+;+;+;+;+;+;+;+;+;+;+;+;+	3792	rna-XM_024098230.1	-1.3661986786732028	-0.09290497991806194	0.5062524502870449	0.13652102645803313	0.060120558493819365	-0.4477949727089078	5.66522986970388	13.739019551702047	5.164385362169473e-10	1.227784001165144e-8	family	1.3053201080730832e-8	-0.20066743267687917	1.8724511289602477
LOC112055064	NW_019863453.1;NW_019863453.1;NW_019863453.1;NW_019863453.1;NW_019863453.1;NW_019863453.1;NW_019863453.1;NW_019863453.1;NW_019863453.1;NW_019863453.1;NW_019863453.1	106014;107532;108332;108970;109730;110237;111371;112786;113670;114252;115287	106303;107696;108532;109129;109838;110410;111495;112995;113910;114426;115484	+;+;+;+;+;+;+;+;+;+;+	2048	rna-XM_024095051.1	-0.9189319344548564	-0.2894356930468841	0.06734217077004383	-0.2593813189969778	-0.3460845012451397	-0.51037458544226	4.410850924798674	13.706061025208063	5.177477469266952e-10	1.2283268050260886e-8	family	1.3075822898183072e-8	-0.37614431040267904	0.9862741052249002
LOC112056724	NW_019863957.1;NW_019863957.1;NW_019863957.1;NW_019863957.1;NW_019863957.1;NW_019863957.1;NW_019863957.1;NW_019863957.1;NW_019863957.1	32733;35361;36083;37375;38083;38813;39367;39893;41041	34820;35590;36823;37515;38286;38956;39435;40096;41392	-;-;-;-;-;-;-;-;-	4173	rna-XM_024097204.1	0.3886506312043315	1.156906229166097	1.1432867266319853	1.2717770790747827	0.5833297587734998	0.44108478900538406	2.6494684127424586	13.68985819537429	5.284993955594324e-10	1.2512223189869562e-8	family	1.3336688583865484e-8	0.8308392023093467	1.2717770790747827
LOC112050276	NW_019863015.1;NW_019863015.1;NW_019863015.1;NW_019863015.1;NW_019863015.1;NW_019863015.1;NW_019863015.1;NW_019863015.1;NW_019863015.1;NW_019863015.1;NW_019863015.1;NW_019863015.1;NW_019863015.1;NW_019863015.1;NW_019863015.1;NW_019863015.1;NW_019863015.1;NW_019863015.1;NW_019863015.1;NW_019863015.1;NW_019863015.1;NW_019863015.1;NW_019863015.1;NW_019863015.1;NW_019863015.1;NW_019863015.1;NW_019863…	489301;489301;489301;491831;491831;491831;493380;493380;495366;495366;495366;495918;495918;495918;496761;496761;496761;497632;497632;497632;498455;498455;498455;499086;499086;499086;499570;499570;499570;500456;500456;500456;501099;501099;501099;503534;503534;503534;504467;504467;504467;505057;505057;505057;505645;505645;505645;506022;506022;506022;506410;506410;506410;506982;506982;506982;507646;…	490870;490870;490870;491979;491979;491979;493475;493475;495503;495503;495503;496051;496051;496051;496960;496960;496960;497772;497772;497772;498630;498630;498630;499197;499197;499197;499739;499739;499739;500629;500629;500629;501827;501821;501827;503759;503759;503759;504594;504594;504594;505240;505240;505240;505764;505764;505764;506088;506088;506088;506516;506516;506516;507127;507127;507127;507797;…	-;-;-;-;-;-;-;-;-;-;-;-;-;-;-;-;-;-;-;-;-;-;-;-;-;-;-;-;-;-;-;-;-;-;-;-;-;-;-;-;-;-;-;-;-;-;-;-;-;-;-;-;-;-;-;-;-;-;-;-;-;-;-;-;-;-;-;-	5268	rna-XM_024088507.1;rna-XM_024088506.1;rna-XM_024088505.1;rna-XM_024088507.1;rna-XM_024088506.1;rna-XM_024088505.1;rna-XM_024088506.1;rna-XM_024088505.1;rna-XM_024088507.1;rna-XM_024088506.1;rna-XM_024088505.1;rna-XM_024088507.1;rna-XM_024088506.1;rna-XM_024088505.1;rna-XM_024088507.1;rna-XM_024088506.1;rna-XM_024088505.1;rna-XM_024088507.1;rna-XM_024088506.1;rna-XM_024088505.1;rna-XM_024088507.1;…	-1.5312312099983292	0.03692061893968404	0.39684004991234856	0.5804314771963318	-0.3487955246527923	-1.2324347642591165	3.3503334927046984	13.685703054758712	5.325186609312363e-10	1.258116852977665e-8	family	1.3416665288857303e-8	-0.34971155881031224	2.111662687194661
LOC112056792	NW_019863984.1;NW_019863984.1;NW_019863984.1;NW_019863984.1;NW_019863984.1;NW_019863984.1;NW_019863984.1;NW_019863984.1;NW_019863984.1;NW_019863984.1;NW_019863984.1	25916;27716;28100;29464;29464;30054;30054;31393;31393;33968;33968	26291;28405;28405;29943;29943;30148;30148;31454;31454;35976;35976	+;+;+;+;+;+;+;+;+;+;+	3712	rna-XM_024097278.1;rna-XM_024097277.1;rna-XM_024097278.1;rna-XM_024097278.1;rna-XM_024097277.1;rna-XM_024097277.1;rna-XM_024097278.1;rna-XM_024097277.1;rna-XM_024097278.1;rna-XM_024097277.1;rna-XM_024097278.1	1.1120803427343733	0.7797125999384678	2.092525531292359	1.392811695195037	0.9788493113245967	2.05707493987056	2.0673040485576633	13.673750878832074	5.394155841938726e-10	1.2717673648919439e-8	family	1.357959376189503e-8	1.402175736725899	2.092525531292359
LOC112051718	NW_019863099.1;NW_019863099.1;NW_019863099.1;NW_019863099.1	280308;280548;282438;283651	280460;281742;282575;283935	+;+;+;+	1771	rna-XM_024090491.1	-0.8472202735410616	0.14782413675618952	0.3730463129471662	0.30134431622828994	-0.43351580813239227	-0.18618911117209264	4.647453095704858	13.671643250383083	5.408610315916523e-10	1.2725351476206081e-8	family	1.3605132993081173e-8	-0.10745173781898346	1.2202665864882278
LOC112046371	NW_019862856.1;NW_019862856.1;NW_019862856.1;NW_019862856.1;NW_019862856.1;NW_019862856.1	911823;913142;914507;915874;917307;917515	912616;913265;914680;916116;917434;917721	-;-;-;-;-;-	1670	rna-XM_024083002.1	-0.7701401247336477	-0.6843467614497671	-0.1754415305483196	-0.6994411981952996	-0.16047315138890747	-0.3373491286719707	4.944088488623455	13.635340893407093	5.663933024636711e-10	1.3298540266936277e-8	family	1.4213410306419421e-8	-0.47119864916465204	0.7701401247336477
LOC112046692	NW_019862867.1;NW_019862867.1;NW_019862867.1;NW_019862867.1;NW_019862867.1;NW_019862867.1;NW_019862867.1;NW_019862867.1;NW_019862867.1;NW_019862867.1;NW_019862867.1;NW_019862867.1;NW_019862867.1;NW_019862867.1;NW_019862867.1;NW_019862867.1;NW_019862867.1;NW_019862867.1;NW_019862867.1;NW_019862867.1;NW_019862867.1;NW_019862867.1;NW_019862867.1;NW_019862867.1;NW_019862867.1;NW_019862867.1;NW_019862…	117341;117341;117342;280730;280730;280730;282465;282465;282465;283578;283578;283581;284425;284425;284425;285040;285040;285040;285793;285793;285853;287284;287284;287284;288425;288425;288425;289889;289889;289889;291278;291278;291278;291788;291788;291788;292539;292539;292539;293419;293419;293419;294292;294292;294292;295151;295151;295151;296290;296290;296290	117504;117504;117504;280891;280891;280891;282600;282600;282600;283799;283799;283799;284616;284616;284616;285197;285197;285197;285900;285900;285900;287409;287409;287409;288562;288562;288562;290035;290035;290035;291373;291373;291373;291970;291970;291970;292730;292730;292730;293511;293511;293511;294393;294393;294393;295309;295309;295309;298764;298764;296400	+;+;+;+;+;+;+;+;+;+;+;+;+;+;+;+;+;+;+;+;+;+;+;+;+;+;+;+;+;+;+;+;+;+;+;+;+;+;+;+;+;+;+;+;+;+;+;+;+;+;+	4853	rna-XM_024083417.1;rna-XM_024083416.1;rna-XM_024083415.1;rna-XM_024083415.1;rna-XM_024083417.1;rna-XM_024083416.1;rna-XM_024083415.1;rna-XM_024083417.1;rna-XM_024083416.1;rna-XM_024083415.1;rna-XM_024083417.1;rna-XM_024083416.1;rna-XM_024083415.1;rna-XM_024083417.1;rna-XM_024083416.1;rna-XM_024083415.1;rna-XM_024083417.1;rna-XM_024083416.1;rna-XM_024083415.1;rna-XM_024083416.1;rna-XM_024083417.1;…	0.055510090916194924	0.5907164570449324	-0.36906772459405035	0.8431137432780026	-0.03665828267248608	0.2338678611293902	6.111400158258134	13.633533536970658	5.676964200035682e-10	1.330165384932072e-8	family	1.4234796094593046e-8	0.21958035751699728	1.2121814678720528
LOC112049890	NW_019862996.1;NW_019862996.1;NW_019862996.1;NW_019862996.1;NW_019862996.1;NW_019862996.1;NW_019862996.1;NW_019862996.1;NW_019862996.1;NW_019862996.1;NW_019862996.1;NW_019862996.1;NW_019862996.1;NW_019862996.1;NW_019862996.1	379525;379525;381420;381420;382753;382753;384278;384364;384411;385946;385946;386571;386571;387731;387731	380709;380709;381566;381566;382842;382842;384324;384562;384562;386218;386218;386919;386919;388014;388014	-;-;-;-;-;-;-;-;-;-;-;-;-;-;-	2574	rna-XM_024087944.1;rna-XM_024087943.1;rna-XM_024087944.1;rna-XM_024087943.1;rna-XM_024087944.1;rna-XM_024087943.1;rna-XM_024087944.1;rna-XM_024087943.1;rna-XM_024087944.1;rna-XM_024087944.1;rna-XM_024087943.1;rna-XM_024087944.1;rna-XM_024087943.1;rna-XM_024087944.1;rna-XM_024087943.1	-0.13109372271345318	-0.12703031414915844	0.35584347819783335	0.7097189237000042	0.43109468216792496	-0.13914273993482296	5.6572199501855875	13.62566337840679	5.734069411326858e-10	1.3381617057918395e-8	family	1.4356615598641449e-8	0.18323171787805465	0.8488616636348272
LOC112057949	NW_019862748.1;NW_019862748.1;NW_019862748.1;NW_019862748.1;NW_019862748.1;NW_019862748.1;NW_019862748.1;NW_019862748.1	516569;517050;518057;518057;518843;518843;519865;519865	517038;517249;518276;518276;518963;518963;520928;520928	+;+;+;+;+;+;+;+	2075	rna-XM_024098685.1;rna-XM_024098599.1;rna-XM_024098685.1;rna-XM_024098599.1;rna-XM_024098685.1;rna-XM_024098599.1;rna-XM_024098599.1;rna-XM_024098685.1	-0.815978347674852	0.747262555561691	0.2219944002580799	-0.3018404895029955	0.010268831315327919	0.8962428476466819	3.6468599738291942	13.62558483338414	5.734642297787978e-10	1.3381617057918395e-8	family	1.4356615598641449e-8	0.1263249662673222	1.712221195321534
LOC112049224	NW_019862964.1;NW_019862964.1;NW_019862964.1	11;732;1202	380;912;1754	-;-;-	1104	rna-XM_024087027.1	1.3539115380342404	1.4207491387327231	0.7595907705131558	2.9306468125399054	2.612691380201823	2.5578764590362844	0.6086524737261676	13.616311217322425	5.802697407917372e-10	1.3512674865486275e-8	family	1.450398689394644e-8	1.939244349843022	2.9306468125399054
LOC112044186	NW_019862804.1;NW_019862804.1;NW_019862804.1;NW_019862804.1;NW_019862804.1;NW_019862804.1;NW_019862804.1	193408;194504;195269;196087;196915;197172;198306	193781;194720;195524;196728;197096;197381;199092	+;+;+;+;+;+;+	2668	rna-XM_024079938.1	1.9306446699607784	0.4486055971503177	-0.6945711097954962	0.7034052766957725	0.379402565573953	1.3503490896197523	1.1752938627977847	13.603997330020126	5.894350769745373e-10	1.3698037248954276e-8	family	1.4721420842570543e-8	0.686306014867513	2.6252157797562745
LOC112051960	NW_019863115.1;NW_019863115.1;NW_019863115.1;NW_019863115.1;NW_019863115.1;NW_019863115.1;NW_019863115.1;NW_019863115.1;NW_019863115.1;NW_019863115.1;NW_019863115.1;NW_019863115.1;NW_019863115.1;NW_019863115.1;NW_019863115.1;NW_019863115.1;NW_019863115.1;NW_019863115.1	333257;335601;336001;336516;336822;337549;337990;338557;338883;339066;339485;340081;340822;341485;341733;343352;343778;344357	335507;335803;336280;336629;336999;337687;338152;338695;338983;339242;339778;340277;340978;341601;341948;343498;343977;345727	+;+;+;+;+;+;+;+;+;+;+;+;+;+;+;+;+;+	6444	rna-XM_024090819.1	-1.0518617595813287	0.43145753308838947	0.32921555852708817	-0.6052953497680945	0.4753828142160418	-1.133257272554999	1.8755421105242456	13.579997662787207	6.077289291769366e-10	1.409435010442185e-8	family	1.5106609893847805e-8	-0.2590597460121504	1.6086400867710409
LOC112048181	NW_019862920.1;NW_019862920.1;NW_019862920.1;NW_019862920.1;NW_019862920.1;NW_019862920.1;NW_019862920.1;NW_019862920.1;NW_019862920.1;NW_019862920.1;NW_019862920.1;NW_019862920.1;NW_019862920.1;NW_019862920.1;NW_019862920.1;NW_019862920.1;NW_019862920.1;NW_019862920.1;NW_019862920.1;NW_019862920.1;NW_019862920.1;NW_019862920.1;NW_019862920.1;NW_019862920.1;NW_019862920.1;NW_019862920.1;NW_019862…	42709;42710;42710;42710;42710;44354;44354;44354;44354;44354;47362;47362;47362;47362;47362;48121;48121;48121;48121;48121;49111;49111;49111;49111;50148;51609;51609;51609;51609;51609;52799;52799;52799;52799;52799;54463;54463;54463;54463;54463;55559;55559;55559;55559;55559;56499;56499;56499;56499;56499;56691;56691;56691;56691;56691;58117;58117;58117;58117;58117;59316;59316;59316;59316;59316;60333;603…	43203;43203;43203;43203;43203;44774;44774;44774;44774;44774;47479;47479;47479;47479;47479;48259;48259;48259;48259;48259;49306;49306;49306;49306;50340;51859;51859;51859;51859;51859;53150;53150;53150;53150;53150;54580;54580;54580;54580;54580;56055;56055;56055;56055;56055;56616;56616;56616;56616;56616;57193;57193;57193;57193;57193;58234;58234;58234;58234;58234;59818;59818;59818;59818;59818;60450;604…	-;-;-;-;-;-;-;-;-;-;-;-;-;-;-;-;-;-;-;-;-;-;-;-;-;-;-;-;-;-;-;-;-;-;-;-;-;-;-;-;-;-;-;-;-;-;-;-;-;-;-;-;-;-;-;-;-;-;-;-;-;-;-;-;-;-;-;-;-;-;-;-;-;-;-;-;-;-;-;-;-;-;-;-;-;-;-;-;-;-;-;-;-;-;-;-;-;-;-;-;-;-;-;-;-;-;-;-;-;-	6252	rna-XM_024085613.1;rna-XM_024085616.1;rna-XM_024085615.1;rna-XM_024085612.1;rna-XM_024085617.1;rna-XM_024085616.1;rna-XM_024085615.1;rna-XM_024085612.1;rna-XM_024085617.1;rna-XM_024085613.1;rna-XM_024085616.1;rna-XM_024085615.1;rna-XM_024085612.1;rna-XM_024085617.1;rna-XM_024085613.1;rna-XM_024085616.1;rna-XM_024085615.1;rna-XM_024085612.1;rna-XM_024085617.1;rna-XM_024085613.1;rna-XM_024085616.1;…	0.7350279027299086	0.10106341138559426	-0.23584677587950145	-0.36066188975496627	-0.0826734725695948	-0.09973094508760039	6.35687079172918	13.578330243619918	6.090214402385376e-10	1.4095559362262202e-8	family	1.512682757426467e-8	0.009529705137306657	1.0956897924848747
LOC112058334	NW_019862774.1;NW_019862774.1;NW_019862774.1;NW_019862774.1;NW_019862774.1;NW_019862774.1;NW_019862774.1;NW_019862774.1;NW_019862774.1	1878912;1880168;1880974;1882108;1882108;1882666;1882666;1883611;1883611	1879110;1880343;1881178;1882289;1882289;1883122;1883122;1883989;1883989	+;+;+;+;+;+;+;+;+	1598	rna-XM_024099092.1;rna-XM_024099092.1;rna-XM_024099093.1;rna-XM_024099092.1;rna-XM_024099093.1;rna-XM_024099093.1;rna-XM_024099092.1;rna-XM_024099093.1;rna-XM_024099092.1	0.5355752935067345	0.2213058216519268	0.9059876120070673	0.4853164740627655	0.16350395585909847	-0.4174703960672439	4.327278277602977	13.553515652412962	6.28594547691306e-10	1.4490461065765275e-8	family	1.55527807341114e-8	0.3157031268367248	1.3234580080743112
LOC112047672	NW_019862900.1;NW_019862900.1;NW_019862900.1;NW_019862900.1;NW_019862900.1;NW_019862900.1;NW_019862900.1;NW_019862900.1;NW_019862900.1;NW_019862900.1;NW_019862900.1;NW_019862900.1;NW_019862900.1;NW_019862900.1;NW_019862900.1;NW_019862900.1;NW_019862900.1;NW_019862900.1;NW_019862900.1;NW_019862900.1;NW_019862900.1;NW_019862900.1;NW_019862900.1;NW_019862900.1	729937;730022;731791;731791;732940;732940;733851;733851;735132;735132;736372;736372;740202;740202;740499;740499;741039;741039;741522;741522;742438;742438;743923;743923	730166;730138;731933;731933;733126;733126;733995;733995;735311;735311;736560;736560;740368;740368;740586;740586;741156;741156;741852;741852;742577;742577;744067;744067	-;-;-;-;-;-;-;-;-;-;-;-;-;-;-;-;-;-;-;-;-;-;-;-	2063	rna-XM_024084866.1;rna-XM_024084867.1;rna-XM_024084867.1;rna-XM_024084866.1;rna-XM_024084867.1;rna-XM_024084866.1;rna-XM_024084867.1;rna-XM_024084866.1;rna-XM_024084867.1;rna-XM_024084866.1;rna-XM_024084867.1;rna-XM_024084866.1;rna-XM_024084867.1;rna-XM_024084866.1;rna-XM_024084867.1;rna-XM_024084866.1;rna-XM_024084867.1;rna-XM_024084866.1;rna-XM_024084867.1;rna-XM_024084866.1;rna-XM_024084867.1;…	0.6953450301890255	-0.35920546225783306	-1.3063302293605907	-0.6798213665309868	-0.5434870806604192	-0.2632683134253029	5.61971532720575	13.602822172926633	6.286340465876698e-10	1.4490461065765275e-8	family	1.55527807341114e-8	-0.40946123700768455	2.001675259549616
LOC112053389	NW_019863237.1;NW_019863237.1;NW_019863237.1;NW_019863237.1;NW_019863237.1	227086;227985;230701;230781;231222	227485;228089;230779;230806;231735	+;+;+;+;+	1124	rna-XM_024092790.1	-0.5022182999208625	0.5881025131621088	0.5153556569446528	0.41171395182164583	0.15885019543463155	-0.36355264663674686	4.156196678160836	13.548178562019027	6.328882485514236e-10	1.4558992017284166e-8	family	1.5633528261752654e-8	0.13470856180090493	1.0903208130829714
LOC112046336	NW_019862748.1;NW_019862748.1;NW_019862748.1;NW_019862748.1;NW_019862748.1;NW_019862748.1;NW_019862748.1	1719493;1722195;1723725;1725365;1726359;1726915;1800835	1719810;1722319;1723846;1725473;1726441;1727045;1801063	-;-;-;-;-;-;-	1117	rna-XM_024082994.1	0.39120704255157746	-0.048019219873820636	-0.2802312855589195	-0.5102366758962437	-0.11041191309366202	0.06807360327503133	6.838729702837485	13.54608859235947	6.345778486391638e-10	1.4568369034213046e-8	family	1.5638554335433073e-8	-0.08160307476600617	0.9014437184478211
LOC112044900	NW_019862819.1;NW_019862819.1;NW_019862819.1;NW_019862819.1;NW_019862819.1;NW_019862819.1;NW_019862819.1;NW_019862819.1;NW_019862819.1;NW_019862819.1	1100576;1102131;1103219;1106248;1106800;1108329;1109272;1109970;1119219;1131504	1100932;1102270;1103329;1106380;1106889;1108494;1109389;1110071;1119379;1131983	-;-;-;-;-;-;-;-;-;-	1858	rna-XM_024080904.1	-0.37597715351953226	-0.49027267928764867	0.062307553887094906	-0.10334809647065016	-0.3384432876187726	0.9245109988040083	3.5735880568152374	13.54021089612833	6.393545049276724e-10	1.4639213559921645e-8	family	1.574398000472831e-8	-0.05353711070091675	1.414783678091657
LOC112053247	NW_019863219.1;NW_019863219.1;NW_019863219.1;NW_019863219.1;NW_019863219.1;NW_019863219.1;NW_019863219.1;NW_019863219.1;NW_019863219.1;NW_019863219.1;NW_019863219.1;NW_019863219.1;NW_019863219.1;NW_019863219.1	231934;232627;233866;233866;234528;234725;235525;235525;238667;238667;243964;243964;245199;245199	232714;232714;234025;234025;234907;234907;235770;235770;238790;238790;244127;244127;245308;245308	-;-;-;-;-;-;-;-;-;-;-;-;-;-	1965	rna-XM_024092619.1;rna-XR_002887367.1;rna-XR_002887367.1;rna-XM_024092619.1;rna-XR_002887367.1;rna-XM_024092619.1;rna-XR_002887367.1;rna-XM_024092619.1;rna-XR_002887367.1;rna-XM_024092619.1;rna-XR_002887367.1;rna-XM_024092619.1;rna-XR_002887367.1;rna-XM_024092619.1	0.6070101295798627	-0.6618601868899809	1.2182171085960856	-0.9110111661875253	0.45400297312647486	-1.8477551049701328	0.4580255650554592	13.53912606649365	6.402401565717228e-10	1.4639213559921645e-8	family	1.5753500781615523e-8	-0.19023270779086934	3.0659722135662184
LOC112045634	NW_019862837.1;NW_019862837.1;NW_019862837.1;NW_019862837.1;NW_019862837.1;NW_019862837.1;NW_019862837.1;NW_019862837.1;NW_019862837.1;NW_019862837.1;NW_019862837.1;NW_019862837.1;NW_019862837.1;NW_019862837.1;NW_019862837.1;NW_019862837.1;NW_019862837.1;NW_019862837.1;NW_019862837.1;NW_019862837.1;NW_019862837.1;NW_019862837.1;NW_019862837.1;NW_019862837.1;NW_019862837.1;NW_019862837.1;NW_019862…	602893;603738;605227;609012;619800;624797;628650;630996;632187;633039;633815;634566;635304;636112;636835;637987;639720;641340;643337;644693;645889;646880;647952;649552;650354;650819;652145	603191;603826;605312;609168;620007;625019;628806;631198;632432;633207;633957;634718;635497;636312;637043;638150;639946;641490;643463;644796;646006;647119;648138;649724;650453;650959;653988	+;+;+;+;+;+;+;+;+;+;+;+;+;+;+;+;+;+;+;+;+;+;+;+;+;+;+	6313	rna-XM_024081903.1	-0.8762011356804087	-0.4648745478328472	-0.29026566713547913	4.7610633313475645e-4	-0.6729451418440909	-0.1675812897845254	7.143344385244653	13.533324915813827	6.449976764717922e-10	1.4709002385308937e-8	family	1.5845861205087945e-8	-0.41189861265736943	0.8766772420135435
LOC112054129	NW_019863321.1;NW_019863321.1;NW_019863321.1;NW_019863321.1;NW_019863321.1;NW_019863321.1;NW_019863321.1	178502;183953;195980;200171;203249;203924;205129	179313;184069;196114;200305;203467;204073;205305	+;+;+;+;+;+;+	1745	rna-XM_024093791.1	-0.382574605810227	0.7295073187972945	1.39290294578765	0.8078171270527077	-0.23952119849506126	0.3373835829022968	1.5068339035767366	13.53225261763391	6.458810445502604e-10	1.4709002385308937e-8	family	1.5855224490985358e-08	0.44091919503911015	1.7754775515978771
LOC112053402	NW_019862759.1;NW_019862759.1;NW_019862759.1;NW_019862759.1	2409513;2409980;2410948;2411788	2409649;2410112;2411170;2412515	+;+;+;+	1221	rna-XM_024092806.1	-0.12978231688593247	-0.5202470562037781	-0.023413076497285766	-0.27047514537415424	-0.09519985212926661	-0.980736011715411	4.035595768266693	13.52281722456527	6.537078915561055e-10	1.4857472959287167e-8	family	1.6022441326502092e-8	-0.3366422431343047	0.980736011715411
LOC112045368	NW_019862830.1;NW_019862830.1;NW_019862830.1;NW_019862830.1;NW_019862830.1;NW_019862830.1;NW_019862830.1;NW_019862830.1;NW_019862830.1;NW_019862830.1;NW_019862830.1;NW_019862830.1;NW_019862830.1;NW_019862830.1;NW_019862830.1;NW_019862830.1;NW_019862830.1;NW_019862830.1;NW_019862830.1;NW_019862830.1;NW_019862830.1;NW_019862830.1;NW_019862830.1;NW_019862830.1;NW_019862830.1;NW_019862830.1	15880;15880;17323;17323;18391;18391;19060;19060;19581;19581;20455;20455;22092;22092;23804;23804;24721;24721;25585;25585;26216;26216;26549;26549;26831;26831	16560;16560;17434;17434;18566;18566;19231;19234;19662;19662;21606;21606;22236;22236;23898;23898;24793;24793;25709;25709;26311;26311;26605;26605;27018;27018	-;-;-;-;-;-;-;-;-;-;-;-;-;-;-;-;-;-;-;-;-;-;-;-;-;-	3157	rna-XM_024081523.1;rna-XM_024081522.1;rna-XM_024081523.1;rna-XM_024081522.1;rna-XM_024081523.1;rna-XM_024081522.1;rna-XM_024081523.1;rna-XM_024081522.1;rna-XM_024081523.1;rna-XM_024081522.1;rna-XM_024081523.1;rna-XM_024081522.1;rna-XM_024081523.1;rna-XM_024081522.1;rna-XM_024081523.1;rna-XM_024081522.1;rna-XM_024081523.1;rna-XM_024081522.1;rna-XM_024081523.1;rna-XM_024081522.1;rna-XM_024081523.1;…	-0.47587418657632824	-0.44519575833830544	0.07711983990091863	0.31327789480576573	-0.03560227108667489	-0.5998818180228307	6.939435171911305	13.509250822635272	6.651329688473609e-10	1.508696817960361e-8	family	1.6277195886466927e-8	-0.19435938321957583	0.9131597128285964
LOC112045753	NW_019862840.1;NW_019862840.1;NW_019862840.1;NW_019862840.1	690742;692608;694172;697715	690943;692745;695457;697957	+;+;+;+	1869	rna-XM_024082062.1	0.04618136200084688	-0.4676246778926861	-0.5859281371235543	-0.3845949308120839	0.19319951041968067	0.8042538822920746	8.824891176878728	13.506834119847314	6.771226500645847e-10	1.5326633149163688e-8	family	1.655777299759014e-8	-0.06575216518595368	1.390182019415629
LOC112049503	NW_019862976.1;NW_019862976.1;NW_019862976.1;NW_019862976.1;NW_019862976.1;NW_019862976.1;NW_019862976.1;NW_019862976.1;NW_019862976.1;NW_019862976.1;NW_019862976.1;NW_019862976.1;NW_019862976.1;NW_019862976.1;NW_019862976.1;NW_019862976.1;NW_019862976.1;NW_019862976.1;NW_019862976.1;NW_019862976.1;NW_019862976.1;NW_019862976.1;NW_019862976.1;NW_019862976.1;NW_019862976.1;NW_019862976.1;NW_019862…	430867;430867;430867;430867;430867;430867;432066;432066;432066;432367;432367;432367;432367;432367;432367;432367;432367;432367;432367;432367;432367;432367;432367;432367;432367;432367;432367;432367;432367;432367;432367;432367;432367;433178;433178;433178;433178;433178;433178;433273;433273;434423;435433;435433;435433;435433;435433;435433;435433;435433;435433;435433;435433;435433;435433;435433;435433;…	431151;431151;431151;431151;431151;431151;432261;432261;432261;432845;432845;432845;432845;432845;432845;432845;432845;432845;432845;432845;432845;432845;432845;432845;432845;432845;432845;432845;432845;432845;432845;432845;432845;434543;434543;434543;434543;434543;434543;434543;434543;434543;435502;435502;435502;435502;435502;435502;435502;435502;435502;435502;435502;435502;435502;435502;435502;…	-;-;-;-;-;-;-;-;-;-;-;-;-;-;-;-;-;-;-;-;-;-;-;-;-;-;-;-;-;-;-;-;-;-;-;-;-;-;-;-;-;-;-;-;-;-;-;-;-;-;-;-;-;-;-;-;-;-;-;-;-;-;-;-;-;-;-;-;-;-;-;-;-;-;-;-;-;-;-;-;-;-;-;-;-;-;-;-;-;-;-;-;-;-;-;-;-;-;-;-;-;-;-;-;-;-;-;-;-;-;-;-;-;-;-;-;-;-;-;-;-;-;-;-;-;-;-;-;-;-;-;-;-;-;-;-;-;-;-;-;-;-;-;-;-;-;-;-;-;-;-;-;-;-;-;-;-;-;-;-;-;-;-;-;-;-;-;-;-;-;-;-;-;-;-;-;-;-;-;-;-;-;-;-;-;-;-;-;-;-;-;-;-;-;-;-;-;-;-;-…	5591	rna-XM_024087430.1;rna-XM_024087429.1;rna-XM_024087428.1;rna-XM_024087401.1;rna-XM_024087400.1;rna-XM_024087399.1;rna-XM_024087397.1;rna-XM_024087398.1;rna-XM_024087396.1;rna-XM_024087416.1;rna-XM_024087415.1;rna-XM_024087413.1;rna-XM_024087412.1;rna-XM_024087410.1;rna-XM_024087409.1;rna-XM_024087414.1;rna-XM_024087417.1;rna-XM_024087411.1;rna-XM_024087394.1;rna-XM_024087395.1;rna-XM_024087393.1;…	0.5081349690098397	0.17976226257473263	-0.13490142240606792	-0.32995561785805383	-0.07391603842793516	-0.10540203497054522	10.704173783197158	13.493369842592108	6.787688171510708e-10	1.5326633149163688e-8	family	1.6585180176967613e-8	0.0072870196536616956	0.8380905868678935
LOC112051467	NW_019863084.1;NW_019863084.1;NW_019863084.1	250634;250966;252655	250832;252203;252894	+;+;+	1677	rna-XM_024090118.1	2.182666420713774	1.9079624534109738	2.173339130271366	0.4269583391654193	0.30901668745304034	-0.4722920243353232	1.4084746248682607	13.49390437798998	6.79745081589097e-10	1.5326633149163688e-8	family	1.659618908019041e-8	1.0879418344465417	2.654958445049097
LOC112045299	NW_019862828.1;NW_019862828.1;NW_019862828.1;NW_019862828.1;NW_019862828.1;NW_019862828.1;NW_019862828.1;NW_019862828.1	1041820;1080729;1083466;1086105;1087189;1089543;1095091;1100515	1042041;1081393;1083613;1086246;1087301;1089642;1095203;1101835	+;+;+;+;+;+;+;+	2824	rna-XM_024081424.1	0.2147616057562794	-0.727852308186641	-0.9781001046277994	-0.8178028483382398	-0.7883008982607723	-0.7308504473691247	3.505856521849872	13.47115259563244	6.983296812014682e-10	1.5714492073610858e-8	family	1.7023605950462665e-8	-0.6380241668377163	1.1928617103840788
LOC112054258	NW_019863335.1;NW_019863335.1;NW_019863335.1	137898;141429;142035	141147;141496;142053	-;-;-	3337	gene-LOC112054258	1.1151774470618403	0.34579819641461923	-0.7389455590781834	0.25882479959877874	-0.32650906278358016	0.8076682603555501	0.8083018342730908	13.468443787012347	7.007539808918974e-10	1.5737881894971386e-8	family	1.7056362700675643e-8	0.24366901359483747	1.8541230061400236
LOC112045737	NW_019862839.1;NW_019862839.1;NW_019862839.1;NW_019862839.1	760394;762312;762974;764088	761686;762443;763129;764405	+;+;+;+	1899	rna-XM_024082041.1	1.548905516630614	0.7096472148323862	-0.45502611402549964	1.3129048310241738	0.8761954763662804	1.405283542810895	2.802853814252107	13.456478658400743	7.115664847792137e-10	1.5949194345228767e-8	family	1.7279571044611537e-8	0.8996517446064749	2.0039316306561137
LOC112046496	NW_019862859.1;NW_019862859.1	459800;464619	461800;464837	-;-	2220	rna-XM_024083132.1	0.5016781942895843	0.871575098763694	-0.9547811252439087	-1.2673295112011074	-1.9534891477161682	-0.9404226151446684	1.1944939407803914	13.445516507177295	7.216233615683812e-10	1.614277141902182e-8	family	1.7483444283462952e-8	-0.6237948510420958	2.825064246479862
LOC112049806	NW_019862991.1;NW_019862991.1;NW_019862991.1;NW_019862991.1;NW_019862991.1;NW_019862991.1;NW_019862991.1;NW_019862991.1;NW_019862991.1;NW_019862991.1;NW_019862991.1;NW_019862991.1;NW_019862991.1;NW_019862991.1;NW_019862991.1;NW_019862991.1;NW_019862991.1;NW_019862991.1;NW_019862991.1;NW_019862991.1;NW_019862991.1;NW_019862991.1;NW_019862991.1;NW_019862991.1;NW_019862991.1;NW_019862991.1;NW_019862…	60670;60952;73476;82879;83380;83970;85964;87889;89234;90447;91879;92629;93977;94702;95240;95894;96893;98099;99027;99748;101177;102574;103034;104032;105154;106939;107881;108564;110551;112843;113558;114124;114675;115296;115723;116741;117133;117536;118640;119248;120063;121230;122064;122594;123580;124681;124764;125442;125859;126360;128172;128668;129105;130250;130892;131378;132320;132967;133500;135979…	60796;61022;73592;83028;83433;83987;86041;88007;89303;90646;92061;92800;94146;94826;95443;96063;97083;98239;99181;99889;101387;102651;103164;104122;105303;107092;108008;108644;110650;112960;113638;114236;114786;115437;115918;116858;117274;117610;118785;119391;120237;121427;122169;122705;123720;124714;124945;125557;126033;126463;128305;128757;129229;130432;130939;131495;132534;133114;133688;136051…	+;+;+;+;+;+;+;+;+;+;+;+;+;+;+;+;+;+;+;+;+;+;+;+;+;+;+;+;+;+;+;+;+;+;+;+;+;+;+;+;+;+;+;+;+;+;+;+;+;+;+;+;+;+;+;+;+;+;+;+;+;+;+;+;+;+;+;+;+;+;+;+;+;+;+;+;+;+;+;+;+;+;+;+;+;+;+;+;+;+;+;+;+;+;+;+;+;+;+;+;+;+;+;+;+;+;+;+;+;+;+;+;+;+;+;+;+;+;+;+;+;+;+;+;+;+	17753	rna-XM_024087848.1	0.6277115835776156	0.09348479510389686	-0.27350958095506717	-0.44879949793431495	-0.47486387848545375	-0.18822332673013606	7.469797706695218	13.44067545602875	7.261110902741649e-10	1.6211250353390195e-8	family	1.755176187508814e-8	-0.11069998423724325	1.1025754620630694
LOC112042840	NW_019862749.1;NW_019862749.1;NW_019862749.1;NW_019862749.1;NW_019862749.1;NW_019862749.1	2065500;2067187;2068847;2070158;2071264;2081912	2066293;2067336;2068980;2070252;2071406;2082053	-;-;-;-;-;-	1458	rna-XM_024078015.1	0.8949661639229586	0.15217066887279837	0.0051307126260929665	-0.3246843094522839	-0.7712016529300976	0.08115442377660417	5.843927460101794	13.447513905001191	7.452320814704212e-10	1.660248361497835e-8	family	1.7948607705758126e-8	0.006256001136012107	1.666167816853056
LOC112055864	NW_019863640.1;NW_019863640.1;NW_019863640.1;NW_019863640.1;NW_019863640.1;NW_019863640.1;NW_019863640.1	41458;44883;46796;47217;48817;50333;51483	41643;45000;46866;47292;48963;50492;52012	+;+;+;+;+;+;+	1288	rna-XM_024096147.1	0.034350504458517485	-0.07811316820904946	0.056959378964067824	-0.22588973858216235	1.593194303793339	0.7905365573558805	4.368846578832274	13.458330059980511	7.46556593387358e-10	1.660248361497835e-8	family	1.7963449006589563e-8	0.3618396396300988	1.8190840423755013
LOC112055127	NW_019863463.1;NW_019863463.1;NW_019863463.1;NW_019863463.1;NW_019863463.1;NW_019863463.1;NW_019863463.1;NW_019863463.1;NW_019863463.1;NW_019863463.1;NW_019863463.1;NW_019863463.1;NW_019863463.1;NW_019863463.1;NW_019863463.1;NW_019863463.1;NW_019863463.1;NW_019863463.1	2072;6982;13034;14552;14872;16117;16807;17985;18845;19693;20615;21246;21904;22218;22591;22770;23381;24445	2285;7039;13099;14659;14980;16230;16909;18153;19082;19939;20775;21364;22117;22331;22695;22896;23523;24872	-;-;-;-;-;-;-;-;-;-;-;-;-;-;-;-;-;-	2837	rna-XM_024095130.1	0.35135716456365707	0.2984727867084267	-0.835918346063147	-0.11260780993796723	0.21741658949584589	-0.18409638369689757	1.920867330328138	13.379270782562305	7.855927575535065e-10	1.740248751820282e-8	family	1.8873955679761526e-8	-0.044229333155013685	1.187275510626804
LOC112046030	NW_019862846.1;NW_019862846.1;NW_019862846.1;NW_019862846.1;NW_019862846.1;NW_019862846.1;NW_019862846.1;NW_019862846.1;NW_019862846.1;NW_019862846.1;NW_019862846.1	742617;744716;746012;746908;748471;749055;749421;749920;751370;752389;753034	742777;744923;746204;747048;748633;749195;749552;750000;751516;752554;753275	+;+;+;+;+;+;+;+;+;+;+	1775	rna-XM_024082474.1	2.13273408031116	1.0855936906090802	1.1568414819293047	0.9583951691035872	1.815172849018742	0.9106462746804033	3.5852508616463585	13.370503328914095	7.944859766652132e-10	1.7565250270084597e-8	family	1.905860774874173e-8	1.3432305909420463	2.13273408031116
LOC112052194	NW_019863132.1;NW_019863132.1;NW_019863132.1;NW_019863132.1;NW_019863132.1;NW_019863132.1;NW_019863132.1	240989;241759;243929;244239;244409;245555;249515	240995;242666;244011;244287;244532;246219;249725	+;+;+;+;+;+;+	2047	rna-XM_024091183.1	1.01303280154588	0.47858176104782335	0.5347925397039658	1.166127578793207	2.1648515420937477	1.3707561341893681	6.339587031889883	13.427048670203556	8.201877907584052e-10	1.809827971685149e-8	family	1.9615536641251586e-8	1.1213570595623321	2.1648515420937477
LOC112044452	NW_019862809.1;NW_019862809.1;NW_019862809.1	975553;976776;977108	976184;977030;977388	-;-;-	1168	rna-XM_024080307.1	-0.07448984994098108	0.3247146296374306	0.1447290208184335	0.10917770485858234	-0.4665326412006355	0.19580459113535115	5.306082265448816	13.33991516515014	8.263326870391163e-10	1.8198536154094024e-8	family	1.9747537166644862e-8	0.038900575884696836	0.791247270838066
LOC112043951	NW_019862800.1;NW_019862800.1;NW_019862800.1;NW_019862800.1;NW_019862800.1;NW_019862800.1;NW_019862800.1;NW_019862800.1	1214471;1227023;1231108;1232982;1234630;1235665;1236274;1236333	1214714;1227327;1231238;1233193;1234815;1235834;1236331;1236554	+;+;+;+;+;+;+;+	1528	rna-XM_024079642.1	0.5693251141876156	-0.9134481914240163	-0.08685720710241644	0.14846939768081902	0.3510712340816768	0.5076750784517758	3.414251441903855	13.338177741161015	8.281805615427146e-10	1.820395338756559e-8	family	1.9776726283919787e-8	0.09603923764590908	1.482773305611632
LOC112050401	NW_019863021.1;NW_019863021.1;NW_019863021.1	235516;239547;242106	235728;239839;243154	-;-;-	1555	rna-XM_024088664.1	0.9346936803794771	-0.9049629765572631	-1.4167348988401902	-0.9161612504242806	0.5464644746023695	-1.6210751660147023	0.30738048250265826	13.322278372631093	8.452895127301258e-10	1.8544150622905695e-8	family	2.0109227300209e-8	-0.5629626894757649	2.5557688463941792
[truncated: 10,032 more rows]
