# Supplementary material for: Alternative splicing in seasonal plasticity and the potential for adaptation to environmental change
Source: Nat Commun. 2022 Feb 8;13:755. doi: 10.1038/s41467-022-28306-8 (PMC8825856; doi:10.1038/s41467-022-28306-8)
Supplement: Supplementary file 10 — Source Data [file 41467_2022_28306_MOESM10_ESM.zip › SourceData_B_anynana_AS/Data_in/edgeR_DE_qlfMultiexonGenes_thorax_family.tsv]

GeneID	Chr	Start	End	Strand	Length	transcript_id	logFC.family29	logFC.family30	logFC.family37	logFC.family53	logFC.family60	logFC.family63	logCPM	F	PValue	FDR	effect	adjP.Value	Means	Ranges
LOC112052762	NW_019863173.1;NW_019863173.1;NW_019863173.1;NW_019863173.1	80940;82208;82951;84112	81644;82404;83092;84774	-;-;-;-	1707	rna-XM_024091967.1	0.25751419693175565	0.252045961288574	0.6048025744851268	0.5573015260074764	0.5016350871806172	3.619413086213308	2.3278432637603306	67.49363798939177	1.3425745363026469e-26	1.2775939287455987e-22	family	2.3497385489107566e-23	0.9654520720178097	3.619413086213308
LOC112056683	NW_019863941.1;NW_019863941.1;NW_019863941.1;NW_019863941.1;NW_019863941.1;NW_019863941.1;NW_019863941.1;NW_019863941.1;NW_019863941.1;NW_019863941.1;NW_019863941.1;NW_019863941.1;NW_019863941.1;NW_019863941.1;NW_019863941.1;NW_019863941.1;NW_019863941.1;NW_019863941.1;NW_019863941.1;NW_019863941.1;NW_019863941.1;NW_019863941.1;NW_019863941.1;NW_019863941.1;NW_019863941.1;NW_019863941.1;NW_019863…	50801;50801;50801;50801;52391;52391;52391;52405;53505;53505;53505;53505;53832;54690;54690;54690;54690;54690;55817;55817;55817;55817;55817;56913;56913;56913;56913;56913;58025;58025;58025;58025;58025;58693;58693;58693;58693;58693;59699;59699;59699;59699;59699;60193;60193;60193;60193;60193;61742;61742;61742;61742;62447;62447;62447;62447;62447;63474;63474;63474;63474;63474;63744	51292;51292;51292;51292;52573;52573;52573;52573;53702;53702;53702;53702;53924;54824;54824;54824;54824;54824;55907;55907;55907;55907;55907;57013;57013;57013;57013;57013;58163;58163;58163;58163;58163;58767;58767;58767;58767;58767;59829;59829;59829;59829;59829;60897;60897;60897;60897;60897;61870;61870;61870;61870;62539;62539;62539;62539;62539;63848;63846;63846;63846;63597;63839	-;-;-;-;-;-;-;-;-;-;-;-;-;-;-;-;-;-;-;-;-;-;-;-;-;-;-;-;-;-;-;-;-;-;-;-;-;-;-;-;-;-;-;-;-;-;-;-;-;-;-;-;-;-;-;-;-;-;-;-;-;-;-	2940	rna-XM_024097146.1;rna-XM_024097145.1;rna-XM_024097142.1;rna-XM_024097143.1;rna-XM_024097146.1;rna-XM_024097142.1;rna-XM_024097143.1;rna-XM_024097145.1;rna-XM_024097146.1;rna-XM_024097145.1;rna-XM_024097142.1;rna-XM_024097143.1;rna-XM_024097147.1;rna-XM_024097147.1;rna-XM_024097146.1;rna-XM_024097145.1;rna-XM_024097142.1;rna-XM_024097143.1;rna-XM_024097147.1;rna-XM_024097146.1;rna-XM_024097145.1;…	-3.926310642287118	-3.936755385680781	-4.110369828347181	-3.894653165038341	-3.648381929854567	-3.868366379675684	4.4928566433920745	59.56717588978008	4.6610593548357955e-25	2.2177320410308714e-21	family	3.985205748384605e-22	-3.8974728884806122	4.110369828347181
LOC112044881	NW_019862819.1;NW_019862819.1;NW_019862819.1;NW_019862819.1;NW_019862819.1;NW_019862819.1;NW_019862819.1;NW_019862819.1	1157612;1160162;1161455;1162386;1162846;1163990;1164404;1165811	1157755;1160352;1161606;1162528;1162964;1164124;1164568;1167049	+;+;+;+;+;+;+;+	2288	rna-XM_024080873.1	0.2501268100594418	0.6355656296260985	0.11077261894801987	2.1214888276426382	0.7545218795372588	2.879601002107654	2.060886445271899	48.88594077696338	1.091846602197904e-22	2.5975030666288136e-19	family	5.837564668863813e-20	1.125346127986852	2.879601002107654
LOC112057045	NW_019864245.1;NW_019864245.1;NW_019864245.1;NW_019864245.1;NW_019864245.1;NW_019864245.1;NW_019864245.1;NW_019864245.1;NW_019864245.1;NW_019864245.1	10294;10429;10474;11244;11302;11363;13302;14419;16415;17005	10427;10471;10506;11299;11361;11413;13517;14543;16576;17863	+;+;+;+;+;+;+;+;+;+	1739	rna-XM_024097537.1	0.12294718711150127	-2.125551963410985	-2.0657067698425085	-0.30642356203615045	-1.2385718628100966	-2.108194801461364	1.113135399911751	40.347956304131515	1.7855842242131774e-20	3.398323895522519e-17	family	5.771574373508569e-18	-1.286916962074934	2.2484991505224863
LOC112044309	NW_019862806.1;NW_019862806.1;NW_019862806.1;NW_019862806.1;NW_019862806.1;NW_019862806.1;NW_019862806.1;NW_019862806.1;NW_019862806.1;NW_019862806.1;NW_019862806.1;NW_019862806.1;NW_019862806.1;NW_019862806.1	794878;794880;794880;796340;797719;797880;799016;799016;799016;799016;799264;799264;799264;799264	795163;795163;795163;796441;797873;798918;799169;799169;799169;799169;801192;801200;801200;801192	+;+;+;+;+;+;+;+;+;+;+;+;+;+	3673	rna-XM_024080117.1;rna-XM_024080119.1;rna-XM_024080120.1;rna-XM_024080117.1;rna-XM_024080120.1;rna-XM_024080118.1;rna-XM_024080120.1;rna-XM_024080118.1;rna-XM_024080119.1;rna-XM_024080117.1;rna-XM_024080120.1;rna-XM_024080118.1;rna-XM_024080117.1;rna-XM_024080119.1	-3.46072951286428	-3.1976315965813478	0.2660122027061443	0.7748702484912491	-0.9368654348881439	-3.833574357251259	3.308349954585372	37.09068369370575	1.5574258775982415e-19	2.37410198728252e-16	family	4.169653826842565e-17	-1.731319741731273	4.608444605742508
LOC112044789	NW_019862817.1;NW_019862817.1;NW_019862817.1;NW_019862817.1;NW_019862817.1;NW_019862817.1	214122;214957;216273;217752;222152;224587	214244;215161;216538;217887;222360;224899	-;-;-;-;-;-	1252	rna-XM_024080752.1	0.22850855985551516	1.4637563927274264	-1.6181898197919993	-1.6682904136532906	-1.7474428629864938	-1.269777705687361	3.9981299061865108	36.92417015546306	1.7463970061977346e-19	2.37410198728252e-16	family	4.6288252649270957e-17	-0.7685726415893671	3.21119925571392
LOC112056952	NW_019864133.1;NW_019864133.1;NW_019864133.1	6472;16773;17198	6521;17091;18250	+;+;+	1422	rna-XM_024097438.1	-4.517061450227373	-0.13083513509717837	1.4242970234485137	-0.1859128912012114	-2.4267797756444067	-2.7010072516337247	4.5700772658848114	33.26551723827127	2.396065761466059e-18	2.59684512272314e-15	family	4.81119113694378e-16	-1.4228832467258967	5.941358473675886
LOC112047784	NW_019862904.1;NW_019862904.1;NW_019862904.1;NW_019862904.1;NW_019862904.1;NW_019862904.1;NW_019862904.1;NW_019862904.1;NW_019862904.1;NW_019862904.1;NW_019862904.1;NW_019862904.1;NW_019862904.1;NW_019862904.1	391474;391815;392508;393418;394581;395364;396400;397868;398870;399435;400424;402808;403675;404232	391707;391935;392839;393584;394821;395631;396719;398056;399070;399623;400533;402968;403775;404408	+;+;+;+;+;+;+;+;+;+;+;+;+;+	2811	rna-XM_024085023.1	-0.05745036799413859	2.759867659515513	1.8501619848818653	2.8898777042114063	-0.0741435215121735	0.41223709372319195	2.784731379094169	33.232308499731054	2.4560325876952777e-18	2.59684512272314e-15	family	4.857995801258458e-16	1.296758425470944	2.9640212257235796
LOC112043951	NW_019862800.1;NW_019862800.1;NW_019862800.1;NW_019862800.1;NW_019862800.1;NW_019862800.1;NW_019862800.1;NW_019862800.1	1214471;1227023;1231108;1232982;1234630;1235665;1236274;1236333	1214714;1227327;1231238;1233193;1234815;1235834;1236331;1236554	+;+;+;+;+;+;+;+	1528	rna-XM_024079642.1	-0.2936636983127493	-1.5334045636645561	0.43439072539079226	0.3527466480822441	0.24492987083729847	0.44568561423392306	2.7060413726792105	33.04851306086114	2.817028014437313e-18	2.6806838585385473e-15	family	5.450023906763576e-16	-0.05821923390550792	1.9790901778984793
LOC112056419	NW_019863807.1;NW_019863807.1;NW_019863807.1;NW_019863807.1;NW_019863807.1;NW_019863807.1;NW_019863807.1;NW_019863807.1;NW_019863807.1	13327;16124;16557;17224;17806;18618;19091;19360;19743	14954;16185;16651;17700;17949;18710;19265;19563;20121	-;-;-;-;-;-;-;-;-	3257	rna-XM_024096853.1	-2.8136620728908315	0.4444125098210472	-0.2482545561307946	-0.5657391044356185	-0.7054099056408116	0.05684170740320085	2.7199291434816644	32.85929791046373	3.246057746823745e-18	2.8081350471613416e-15	family	6.01655668388555e-16	-0.6386352369789681	3.2580745827118784
LOC112044678	NW_019862815.1;NW_019862815.1;NW_019862815.1;NW_019862815.1;NW_019862815.1;NW_019862815.1;NW_019862815.1;NW_019862815.1;NW_019862815.1;NW_019862815.1;NW_019862815.1;NW_019862815.1;NW_019862815.1;NW_019862815.1;NW_019862815.1;NW_019862815.1;NW_019862815.1;NW_019862815.1;NW_019862815.1;NW_019862815.1;NW_019862815.1;NW_019862815.1;NW_019862815.1	1146491;1150812;1151770;1153710;1159641;1160577;1161657;1162484;1163197;1164046;1165405;1166152;1167906;1171186;1172631;1173603;1174202;1175266;1175955;1176913;1177649;1178406;1179405	1146593;1150921;1151917;1153876;1159766;1160711;1161745;1162631;1163363;1164198;1165496;1166296;1168126;1171289;1172778;1173769;1174462;1175354;1176102;1177073;1177801;1178497;1179597	+;+;+;+;+;+;+;+;+;+;+;+;+;+;+;+;+;+;+;+;+;+;+	3320	rna-XM_024080597.1	-0.9346143672695408	0.804672380237094	1.1878741977347214	1.9858567063660624	2.159478960116862	-2.870577162050576	2.1668374157069348	32.22677889206971	5.236503520448017e-18	3.8331205769679486e-15	family	9.191624225793027e-16	0.3887817858557705	5.030056122167438
LOC112043368	NW_019862789.1;NW_019862789.1	693402;694106	693508;694446	+;+	448	rna-XM_024078748.1	0.043513633346669904	2.34852282607759	-0.03699422930300691	0.3214408834818498	-0.23850433852320477	-0.8078167886818028	1.5061917832848235	31.41594015530417	9.763779248538381e-18	6.1941415552727485e-15	family	1.63790486697791e-15	0.2716936643996825	3.1563396147593927
LOC112055050	NW_019863452.1;NW_019863452.1;NW_019863452.1;NW_019863452.1;NW_019863452.1;NW_019863452.1;NW_019863452.1;NW_019863452.1;NW_019863452.1;NW_019863452.1;NW_019863452.1;NW_019863452.1	123132;123132;124338;124338;125118;125118;125633;125633;126785;126785;130843;131045	123981;123981;124537;124537;125380;125380;125813;125813;127012;127012;131012;131222	-;-;-;-;-;-;-;-;-;-;-;-	2070	rna-XM_024095037.1;rna-XM_024095036.1;rna-XM_024095036.1;rna-XM_024095037.1;rna-XM_024095036.1;rna-XM_024095037.1;rna-XM_024095036.1;rna-XM_024095037.1;rna-XM_024095037.1;rna-XM_024095036.1;rna-XM_024095036.1;rna-XM_024095037.1	-0.08148831257056989	-2.9886193840022073	-2.07511356999269	-0.6830110789375727	-1.2148494129768472	-2.637824927888515	1.046003267774664	31.114001371760086	1.234962335895466e-17	7.344938492738284e-15	family	1.9615085525510816e-15	-1.613484447728067	2.9886193840022073
LOC112050832	NW_019863045.1;NW_019863045.1;NW_019863045.1;NW_019863045.1;NW_019863045.1;NW_019863045.1;NW_019863045.1;NW_019863045.1;NW_019863045.1	140156;141210;142068;143357;144303;144988;145522;147544;147746	140550;141474;142401;143526;144484;145171;147464;147668;150050	-;-;-;-;-;-;-;-;-	5903	rna-XM_024089195.1	-3.0039274708881143	-2.561756727029824	-2.7710532695571937	-2.6547235622861156	-2.6984826454107957	-2.818435851017445	1.8936588644336663	30.820933808151306	1.5537082252657203e-17	8.697110277428585e-15	family	2.380406734720689e-15	-2.751396587698248	3.0039274708881143
LOC112052067	NW_019863122.1;NW_019863122.1;NW_019863122.1;NW_019863122.1	202160;202616;203852;206247	202443;202807;204001;206625	+;+;+;+	1005	rna-XM_024090979.1	-1.2491077428968465	-1.2380640353729537	-1.3194235212642964	0.22427011379503087	-0.2795297892235968	-1.1343441099752862	3.758313089375948	30.036808445476428	2.894143822994392e-17	1.5300373677563683e-14	family	4.146447677214397e-15	-0.8326998474896581	1.5436936350593273
LOC112056852	NW_019864031.1;NW_019864031.1;NW_019864031.1;NW_019864031.1;NW_019864031.1;NW_019864031.1;NW_019864031.1;NW_019864031.1;NW_019864031.1;NW_019864031.1;NW_019864031.1	2223;2223;3201;3804;3804;5017;5017;5396;5396;6324;6324	3638;3116;3638;3865;3865;5111;5111;5860;5860;6495;6495	-;-;-;-;-;-;-;-;-;-;-	2210	rna-XM_024097337.1;rna-XM_024097338.1;rna-XM_024097338.1;rna-XM_024097338.1;rna-XM_024097337.1;rna-XM_024097338.1;rna-XM_024097337.1;rna-XM_024097338.1;rna-XM_024097337.1;rna-XM_024097338.1;rna-XM_024097337.1	-2.3402743347061103	-2.407572851255665	-2.7494223822105415	-2.9101594675627354	-2.8018746933602934	-2.84000927452978	0.650899821099406	29.510858324449316	4.421063162044508e-17	2.2142545815797653e-14	family	6.10313953697863e-15	-2.6748855006041876	2.9101594675627354
LOC112049500	NW_019862976.1;NW_019862976.1;NW_019862976.1;NW_019862976.1;NW_019862976.1;NW_019862976.1;NW_019862976.1;NW_019862976.1;NW_019862976.1;NW_019862976.1	367485;370487;374341;375090;375675;376487;384639;385536;386701;411659	369710;370679;374468;375201;375788;376621;384793;385705;386823;412213	-;-;-;-;-;-;-;-;-;-	3911	rna-XM_024087384.1	-4.974716212851624	-5.203003335373249	-0.15568944133978405	-5.1928371205097985	-0.2087767365014649	-5.099724942256585	3.6155947598918767	27.719203582684326	1.9502377766892763e-16	8.993160185669409e-14	family	2.2973801009399675e-14	-3.4724579648054177	5.203003335373249
LOC112055915	NW_019863655.1;NW_019863655.1;NW_019863655.1;NW_019863655.1;NW_019863655.1;NW_019863655.1;NW_019863655.1;NW_019863655.1;NW_019863655.1;NW_019863655.1;NW_019863655.1;NW_019863655.1;NW_019863655.1;NW_019863655.1	31275;31280;42786;43796;43796;44853;44853;44853;46145;46145;46145;51163;51163;51163	31360;31520;44023;44023;44023;45015;45015;45015;46224;46224;46224;51511;51511;51511	-;-;-;-;-;-;-;-;-;-;-;-;-;-	2076	rna-XR_002887543.1;rna-XR_002887544.1;rna-XM_024096209.1;rna-XR_002887544.1;rna-XR_002887543.1;rna-XM_024096209.1;rna-XR_002887544.1;rna-XR_002887543.1;rna-XM_024096209.1;rna-XR_002887544.1;rna-XR_002887543.1;rna-XM_024096209.1;rna-XR_002887544.1;rna-XR_002887543.1	0.1514038605155205	-3.298913702022689	0.34732910600350864	-0.2358748439770072	0.26787001066010263	0.24390166612113504	0.06530120810390155	27.644575667584125	2.077560201592372e-16	8.993160185669409e-14	family	2.4232868972481435e-14	-0.42071398378323827	3.646242808026198
LOC112046793	NW_019862753.1;NW_019862753.1;NW_019862753.1;NW_019862753.1	894924;896715;897003;898074	896254;896903;897243;898418	-;-;-;-	2106	rna-XM_024083591.1	-1.1088350998277356	-5.124577057849845	-2.8974875585765862	-0.814399956532937	-1.5544948006809072	-3.3050983064286528	2.286943869674286	27.59888707299689	2.1597028450693448e-16	8.993160185669409e-14	family	2.4996910003739294e-14	-2.4674821299827774	5.124577057849845
LOC112043340	NW_019862788.1;NW_019862788.1;NW_019862788.1;NW_019862788.1;NW_019862788.1;NW_019862788.1;NW_019862788.1;NW_019862788.1;NW_019862788.1;NW_019862788.1;NW_019862788.1;NW_019862788.1;NW_019862788.1;NW_019862788.1;NW_019862788.1;NW_019862788.1;NW_019862788.1;NW_019862788.1;NW_019862788.1;NW_019862788.1;NW_019862788.1;NW_019862788.1;NW_019862788.1;NW_019862788.1;NW_019862788.1;NW_019862788.1;NW_019862…	1278535;1278540;1278540;1278541;1278543;1278544;1278544;1278545;1278916;1285718;1285718;1285718;1285718;1285718;1285718;1285718;1285718;1285718;1286327;1286327;1286327;1286327;1286327;1286327;1286327;1286327;1286327;1287661;1289403;1289403;1289403;1289403;1289403;1289403;1289403;1289745;1290371;1290371;1290371;1290371;1290371;1290371;1290371;1290371;1290371;1290839;1290839;1290839;1290839;1290839…	1278897;1278897;1278897;1278897;1278897;1278897;1278897;1278897;1279200;1285922;1285922;1285922;1285922;1285922;1285922;1285922;1285922;1285922;1286810;1286810;1286810;1286810;1286810;1286810;1286810;1286810;1286810;1287749;1289923;1289923;1289923;1289923;1289923;1289923;1289923;1289923;1290587;1290587;1290587;1290587;1290587;1290587;1290587;1290587;1290587;1291003;1291003;1291003;1291003;1291003…	+;+;+;+;+;+;+;+;+;+;+;+;+;+;+;+;+;+;+;+;+;+;+;+;+;+;+;+;+;+;+;+;+;+;+;+;+;+;+;+;+;+;+;+;+;+;+;+;+;+;+;+;+;+;+;+;+;+;+;+;+;+;+;+;+;+;+;+;+;+;+;+;+;+;+;+;+;+;+;+;+;+;+;+;+;+;+;+;+;+;+;+;+;+;+;+;+;+;+;+;+;+;+;+;+;+;+;+;+;+;+;+;+;+;+;+;+;+;+;+;+;+;+;+;+;+;+;+;+;+;+;+;+;+;+;+;+;+;+;+;+;+;+;+;+;+;+;+;+;+;+;+;+;+;+;+;+;+;+;+;+;+;+;+;+;+;+;+;+;+;+;+;+;+;+;+;+;+;+;+;+;+;+;+;+;+;+;+;+;+;+;+;+;+;+;+;+;+;+;+…	6515	rna-XM_024078707.1;rna-XM_024078709.1;rna-XM_024078706.1;rna-XM_024078708.1;rna-XM_024078714.1;rna-XM_024078713.1;rna-XM_024078711.1;rna-XM_024078712.1;rna-XM_024078710.1;rna-XM_024078710.1;rna-XM_024078712.1;rna-XM_024078713.1;rna-XM_024078711.1;rna-XM_024078714.1;rna-XM_024078708.1;rna-XM_024078709.1;rna-XM_024078706.1;rna-XM_024078707.1;rna-XM_024078710.1;rna-XM_024078712.1;rna-XM_024078713.1;…	-2.8663495229209857	-2.475869270011341	-2.5939703167503163	-2.5041211455642003	-2.7431145975586606	-2.9343208424558926	2.954481969969377	27.591318015817404	2.1736305618999203e-16	8.993160185669409e-14	family	2.5048729583981472e-14	-2.6862909492102327	2.9343208424558926
LOC112056059	NW_019862763.1;NW_019862763.1;NW_019862763.1;NW_019862763.1;NW_019862763.1;NW_019862763.1;NW_019862763.1;NW_019862763.1;NW_019862763.1;NW_019862763.1;NW_019862763.1	100681;101367;102064;102990;104103;105114;106064;107805;108866;110176;111259	100849;101514;102233;103060;104154;105280;106202;107901;109002;110345;111619	+;+;+;+;+;+;+;+;+;+;+	1681	rna-XM_024096401.1	0.6794044070371716	0.654392798571136	0.18061020228990338	-1.6354502339468022	-0.5903939053269527	0.6202105435242344	7.2114153145982955	27.015714646761115	3.5566701656835883e-16	1.410219720693543e-13	family	3.8954356504728725e-14	-0.015204364641884913	2.314854640983974
LOC112049350	NW_019862968.1;NW_019862968.1;NW_019862968.1;NW_019862968.1;NW_019862968.1;NW_019862968.1;NW_019862968.1	431480;441998;443705;444816;445608;446157;446951	431934;442126;443809;444916;445706;446316;448575	+;+;+;+;+;+;+	2674	rna-XM_024087206.1	-0.9481165954268448	-0.9532375813214085	0.6029225303586174	0.07001281347714357	0.9199306141572469	-0.2941388216993121	2.86916404852476	26.859987025238954	4.0685185376259964e-16	1.548640896161959e-13	family	4.401472809786818e-14	-0.10043784007575958	1.8731681954786552
LOC112048022	NW_019862912.1;NW_019862912.1;NW_019862912.1;NW_019862912.1;NW_019862912.1;NW_019862912.1;NW_019862912.1;NW_019862912.1	402397;404092;404814;405826;407225;409828;410670;411296	402562;404190;404986;406025;407370;410024;410831;411627	+;+;+;+;+;+;+;+	1475	rna-XM_024085356.1	-10.43808982765107	1.0773565948405213	0.5984203831885326	0.5330448515063684	-9.507687457331233	-9.999492561145011	5.425516147132484	26.797965970384116	4.292954833197356e-16	1.5712214689502323e-13	family	4.625397067231542e-14	-4.622741336098649	11.515446422491591
LOC112052533	NW_019863155.1;NW_019863155.1;NW_019863155.1;NW_019863155.1;NW_019863155.1;NW_019863155.1;NW_019863155.1;NW_019863155.1	298372;299305;299894;302100;303038;304031;305185;306121	298521;299442;300838;302218;303169;304294;305298;306688	+;+;+;+;+;+;+;+	2430	rna-XM_024091654.1	-0.11447815274271067	-5.317706729906671	2.424978579653856	2.8527608140467287	-5.203522231998132	1.9783237265114602	4.363108193595348	26.34275039361748	6.383364574508749e-16	2.2497813811490834e-13	family	6.687394389223493e-14	-0.5632739990725782	8.1704675439534
LOC112054132	NW_019863321.1;NW_019863321.1;NW_019863321.1;NW_019863321.1;NW_019863321.1;NW_019863321.1;NW_019863321.1;NW_019863321.1;NW_019863321.1;NW_019863321.1;NW_019863321.1;NW_019863321.1;NW_019863321.1;NW_019863321.1;NW_019863321.1;NW_019863321.1;NW_019863321.1;NW_019863321.1;NW_019863321.1;NW_019863321.1;NW_019863321.1;NW_019863321.1;NW_019863321.1;NW_019863321.1;NW_019863321.1	37183;39472;42586;43652;44715;44792;45499;46016;46451;47054;47614;49074;49630;49950;50216;50368;50927;51112;51357;51648;51985;52234;52774;53068;53642	37477;39875;42631;43930;44789;44817;45670;46187;46581;47278;47739;49277;49800;50136;50298;50526;51031;51273;51560;51889;52144;52428;52980;53214;54513	+;+;+;+;+;+;+;+;+;+;+;+;+;+;+;+;+;+;+;+;+;+;+;+;+	5049	rna-XM_024093793.1	0.7931219219419592	0.9499467295380142	-1.6093726258461518	0.6646959727463158	-1.404153454069119	0.14225438629932033	3.29435653454238	26.010736339512828	8.550408256746508e-16	2.8057132748689573e-13	family	8.784053133529698e-14	-0.07725117823161022	2.559319355384166
LOC112049038	NW_019862955.1;NW_019862955.1;NW_019862955.1;NW_019862955.1;NW_019862955.1;NW_019862955.1	525577;526079;527716;528772;534805;535219	525600;526298;527798;529195;534851;535632	+;+;+;+;+;+	1212	rna-XM_024086773.1	4.62988775160198	-0.31662300890803446	3.295191859677869	0.6887352635614102	-0.38478452375871064	1.405309239719114	3.877129225749236	25.676330498868154	1.1506561807042482e-15	3.4281029746964794e-13	family	1.1573728373817644e-13	1.552952763648938	5.014672275360691
LOC112056930	NW_019864111.1;NW_019864111.1	11891;14088	13273;15014	+;+	2310	rna-XM_024097416.1	0.31051028208681136	-0.21595708380917766	0.22022826394250503	-1.171589999158414	-0.31131915892786793	-1.824338844894248	3.910931354802457	25.674255168702807	1.1527878855641796e-15	3.4281029746964794e-13	family	1.1573728373817644e-13	-0.4987444234600652	2.1348491269810594
LOC112054636	NW_019863389.1;NW_019863389.1;NW_019863389.1;NW_019863389.1;NW_019863389.1;NW_019863389.1	59878;60161;62682;65600;66034;66476	60017;62595;65404;65660;66473;66648	+;+;+;+;+;+	5972	rna-XM_024094487.1	0.4393677409548571	-4.086867135614499	0.9549865041688511	-1.259886398640108	-1.334294751711941	-0.821091901827096	3.060359299959961	25.510636714530182	1.3343214381644973e-15	3.847697819870714e-13	family	1.314728242325279e-13	-1.0179643237783227	5.04185363978335
LOC112053071	NW_019863202.1;NW_019863202.1;NW_019863202.1;NW_019863202.1;NW_019863202.1;NW_019863202.1;NW_019863202.1;NW_019863202.1;NW_019863202.1;NW_019863202.1;NW_019863202.1;NW_019863202.1;NW_019863202.1;NW_019863202.1;NW_019863202.1;NW_019863202.1;NW_019863202.1;NW_019863202.1;NW_019863202.1;NW_019863202.1;NW_019863202.1;NW_019863202.1;NW_019863202.1;NW_019863202.1;NW_019863202.1;NW_019863202.1;NW_019863…	42889;42889;42889;42889;84290;110609;110609;110609;110609;110609;111226;111226;111226;111226;111226;111603;111603;111603;111603;111603;112004;112004;112004;112004;112004;112784;112784;112784;113526;113526;113526;114655;114655;114655;114655;114655;115119;115119;115119;115119;115119;115692;115692;115692;115692;115692;116125;116125;116125;116125;116125;116916;116916;116916;116916;116916	43136;43136;43136;43136;84394;110750;110750;110750;110750;110750;111336;111336;111336;111336;111336;111650;111650;111650;111650;111650;112086;112086;112086;112086;112086;112849;112849;112849;113618;113618;113618;114807;114807;114807;114807;114807;115233;115233;115233;115233;115233;115919;115919;115919;115919;115919;116282;116282;116282;116282;116282;118992;118992;118992;118992;118992	+;+;+;+;+;+;+;+;+;+;+;+;+;+;+;+;+;+;+;+;+;+;+;+;+;+;+;+;+;+;+;+;+;+;+;+;+;+;+;+;+;+;+;+;+;+;+;+;+;+;+;+;+;+;+;+	3627	rna-XM_024092351.1;rna-XM_024092350.1;rna-XM_024092349.1;rna-XM_024092348.1;rna-XM_024092352.1;rna-XM_024092352.1;rna-XM_024092351.1;rna-XM_024092350.1;rna-XM_024092349.1;rna-XM_024092348.1;rna-XM_024092352.1;rna-XM_024092351.1;rna-XM_024092350.1;rna-XM_024092349.1;rna-XM_024092348.1;rna-XM_024092352.1;rna-XM_024092351.1;rna-XM_024092350.1;rna-XM_024092349.1;rna-XM_024092348.1;rna-XM_024092352.1;…	-0.21522077767488873	0.14041999877394398	-0.3099576710945901	-1.1112480835929464	0.1527306350212848	0.26285754147598217	6.546833302415996	25.437751901810376	1.4244248779511374e-15	3.9867138642891243e-13	family	1.3983104218553667e-13	-0.18006972618186903	1.3741056250689285
LOC112058443	NW_019862776.1;NW_019862776.1;NW_019862776.1	1309453;1311199;1312623	1309776;1312478;1312846	+;+;+	1828	rna-XM_024099287.1	0.142385897683471	0.2802354934808119	1.4873565275049003	0.5001983481128409	0.4349247992024078	1.2476852175892172	5.3087782303438	25.348200001736483	1.5437704152536467e-15	4.197291220443915e-13	family	1.482523002039779e-13	0.6821310472622749	1.4873565275049003
LOC112048960	NW_019862953.1;NW_019862953.1	482920;483692	483049;485524	+;+	1963	rna-XM_024086672.1	-0.17299996974152665	-0.1101723297226232	1.4813324950009579	0.5572569992224602	0.3549004480853271	0.31449928980016784	3.7579468069716593	25.299542937181215	1.6128843998779355e-15	4.263391097010676e-13	family	1.543303285875981e-13	0.40413615544079384	1.6543324647424846
LOC112049784	NW_019862990.1;NW_019862990.1;NW_019862990.1;NW_019862990.1;NW_019862990.1;NW_019862990.1;NW_019862990.1;NW_019862990.1	22086;22088;27522;27525;29569;29569;29572;29572	22224;22224;27637;27637;31565;31565;31565;31565	+;+;+;+;+;+;+;+	2252	rna-XM_024087811.1;rna-XM_024087810.1;rna-XM_024087813.1;rna-XM_024087812.1;rna-XM_024087812.1;rna-XM_024087811.1;rna-XM_024087810.1;rna-XM_024087813.1	-0.43306813753087336	1.7138436663827847	0.0838436732011023	1.767354220543712	0.8811352871188544	1.8191192442035686	5.274784829875389	24.838721182197204	2.448844670256871e-15	6.298163751936319e-13	family	2.2459040825314312e-13	0.9720379923198581	2.252187381734442
LOC112042939	NW_019862782.1;NW_019862782.1;NW_019862782.1;NW_019862782.1;NW_019862782.1	1392740;1394060;1395962;1401560;1402565	1392830;1394186;1396214;1401681;1402817	+;+;+;+;+	846	rna-XM_024078165.1	-0.27046370244859214	0.4470118481049893	-0.3451113769557998	2.1099393051964483	0.7368206180742957	0.5852415504188961	1.384166354396629	24.586784683093093	3.0835846414603924e-15	7.721945117930814e-13	family	2.7243470307302567e-13	0.5439063737317062	2.455050682152248
LOC112047459	NW_019862894.1;NW_019862894.1;NW_019862894.1;NW_019862894.1;NW_019862894.1;NW_019862894.1;NW_019862894.1;NW_019862894.1	613702;615992;616924;618975;620033;620978;621825;622481	614478;616162;617042;619053;620193;621116;621914;623792	+;+;+;+;+;+;+;+	2848	rna-XM_024084587.1	0.574332433106942	0.1125203092402585	-2.0589933878272233	-2.860881411939068	0.3362121336424807	0.28104699612927886	4.668636058543209	24.506985600726747	3.3181900295166006e-15	8.096383672020506e-13	family	2.9025949416613034e-13	-0.6026271546078885	3.43521384504601
LOC112053410	NW_019863239.1;NW_019863239.1;NW_019863239.1;NW_019863239.1;NW_019863239.1;NW_019863239.1;NW_019863239.1;NW_019863239.1;NW_019863239.1;NW_019863239.1;NW_019863239.1;NW_019863239.1;NW_019863239.1;NW_019863239.1;NW_019863239.1	216583;218259;219229;220161;220496;221119;221846;223125;223761;224737;225549;226098;226889;227032;227214	216741;218409;219390;220306;220636;221280;222010;223287;223879;224841;225741;226168;226990;227166;227286	-;-;-;-;-;-;-;-;-;-;-;-;-;-;-	2047	rna-XM_024092814.1	-0.052053666847530294	0.8984624013361228	-0.15675625771774174	-0.14691495073270208	-0.09883268803336312	1.287122304267364	2.4254472083937837	24.144625069749132	4.638450171252718e-15	1.1034872957410215e-12	family	3.9278633159441944e-13	0.28850452371202495	1.4438785619851058
LOC112057657	NW_019862765.1;NW_019862765.1;NW_019862765.1;NW_019862765.1;NW_019862765.1;NW_019862765.1;NW_019862765.1;NW_019862765.1	36709;38819;39548;40249;42132;43305;45471;46765	37219;39085;39738;40347;42404;43453;45578;46824	-;-;-;-;-;-;-;-	1658	rna-XM_024098141.1	-2.1552434054010647	-0.1584785509170292	-2.2052079026015488	-1.4777689081761733	-3.283289696160696	-2.931770446899322	3.45637432111846	24.006913862909027	5.272702466456471e-15	1.2237813822146288e-12	family	4.3809711245588954e-13	-2.035293151692639	3.283289696160696
LOC112046036	NW_019862846.1;NW_019862846.1;NW_019862846.1;NW_019862846.1;NW_019862846.1;NW_019862846.1;NW_019862846.1;NW_019862846.1;NW_019862846.1;NW_019862846.1;NW_019862846.1;NW_019862846.1;NW_019862846.1;NW_019862846.1;NW_019862846.1;NW_019862846.1;NW_019862846.1;NW_019862846.1;NW_019862846.1;NW_019862846.1;NW_019862846.1;NW_019862846.1;NW_019862846.1;NW_019862846.1	629212;629212;629212;629212;631378;631378;631378;631378;633309;633309;633309;633309;634914;634914;634914;634914;636088;636088;636088;636088;664547;666518;666518;666518	630950;630950;630950;630950;631508;631499;631511;631511;633526;633526;633526;633526;635092;635092;635092;635092;636646;636646;636646;636646;664596;666608;666608;666608	-;-;-;-;-;-;-;-;-;-;-;-;-;-;-;-;-;-;-;-;-;-;-;-	2970	rna-XM_024082488.1;rna-XM_024082489.1;rna-XM_024082485.1;rna-XM_024082487.1;rna-XM_024082488.1;rna-XM_024082489.1;rna-XM_024082485.1;rna-XM_024082487.1;rna-XM_024082488.1;rna-XM_024082489.1;rna-XM_024082487.1;rna-XM_024082485.1;rna-XM_024082488.1;rna-XM_024082489.1;rna-XM_024082487.1;rna-XM_024082485.1;rna-XM_024082489.1;rna-XM_024082488.1;rna-XM_024082487.1;rna-XM_024082485.1;rna-XM_024082487.1;…	-2.048409052029319	-0.3488808847695706	-1.8639789723583722	-2.084358868374472	-1.4903716455497946	-0.6784443964588125	1.9614552568046757	23.572969451708644	7.921378352317412e-15	1.794758009539345e-12	family	6.413196733865903e-13	-1.41907396992339	2.084358868374472
LOC112054130	NW_019863321.1;NW_019863321.1;NW_019863321.1;NW_019863321.1	4245;5583;5892;6552	4301;5789;6038;7275	+;+;+;+	1135	rna-XM_024093792.1	-0.07601176616151778	-1.072244731473902	-4.559552224660379	0.9714201118373373	-5.271765728938471	-2.4830227475086826	1.3803765880163892	23.166432332420325	1.1650145283795362e-14	2.5782042446650385e-12	family	9.135713039851953e-13	-2.0818628478176024	6.2431858407758085
LOC112055437	NW_019863523.1;NW_019863523.1;NW_019863523.1	26501;28127;28301	27786;28188;28337	-;-;-	1385	rna-XM_024095554.1	-3.5332657998603914	-2.541206634493295	-3.938905811543992	-0.05918897542314106	-2.4524092584794897	-3.2833724405040297	1.2597683317470136	22.754452638214286	1.7300174093597728e-14	3.741555833515364e-12	family	1.3026736203147947e-12	-2.634724820050723	3.938905811543992
LOC112050577	NW_019863030.1;NW_019863030.1;NW_019863030.1;NW_019863030.1	251941;252732;253666;254774	252130;252911;253909;255017	-;-;-;-	858	rna-XM_024088869.1	0.022519527945676146	0.9491852244525645	0.18094815628886896	0.08611400251838507	0.06271016965872393	0.16322563872496576	3.082942812604544	22.658224734723845	1.898657226021518e-14	4.0150271472935035e-12	family	1.3940141212105356e-12	0.24411711993153073	0.9491852244525645
LOC112044514	NW_019862810.1;NW_019862810.1;NW_019862810.1	1231702;1234130;1240307	1233232;1235321;1240400	-;-;-	2817	rna-XM_024080389.1	0.3676787833424818	0.033310577200815004	1.8729228711567156	1.6628345772865138	-0.13412012099755793	-0.3681072638409357	3.5396571596577386	22.49035317463005	2.2345069887429923e-14	4.622514892364851e-12	family	1.6181860037331423e-12	0.5724199040246721	2.241030134997651
LOC112044769	NW_019862817.1;NW_019862817.1;NW_019862817.1;NW_019862817.1;NW_019862817.1	123019;125195;126657;127343;127570	125116;125394;126834;127431;127818	-;-;-;-;-	2814	rna-XM_024080725.1	1.6741146666301823	-0.1238514949764491	0.08155686993611397	2.168179847696954	0.2081371284367966	0.09886495413567714	3.214110822754838	22.44970543625783	2.3246622669377263e-14	4.706699177059447e-12	family	1.6788875581794124e-12	0.6845003286432124	2.292031342673403
LOC112043933	NW_019862800.1;NW_019862800.1;NW_019862800.1;NW_019862800.1;NW_019862800.1;NW_019862800.1;NW_019862800.1;NW_019862800.1;NW_019862800.1;NW_019862800.1;NW_019862800.1;NW_019862800.1;NW_019862800.1;NW_019862800.1;NW_019862800.1;NW_019862800.1;NW_019862800.1;NW_019862800.1;NW_019862800.1;NW_019862800.1;NW_019862800.1;NW_019862800.1;NW_019862800.1;NW_019862800.1;NW_019862800.1;NW_019862800.1;NW_019862…	637687;637687;639658;639658;640913;640913;641969;641969;643470;643470;644489;644489;645212;645212;645801;645801;646621;646621;647306;647306;648182;648182;648949;648949;649769;649769;650423;650423;651674;652047	638477;638477;639849;639849;641053;641053;642142;642142;643591;643591;644588;644588;645313;645313;646010;646010;647069;647069;647460;647460;648318;648318;649114;649114;649881;649877;650603;650510;651826;652453	-;-;-;-;-;-;-;-;-;-;-;-;-;-;-;-;-;-;-;-;-;-;-;-;-;-;-;-;-;-	3593	rna-XM_024079613.1;rna-XM_024079614.1;rna-XM_024079613.1;rna-XM_024079614.1;rna-XM_024079613.1;rna-XM_024079614.1;rna-XM_024079613.1;rna-XM_024079614.1;rna-XM_024079613.1;rna-XM_024079614.1;rna-XM_024079613.1;rna-XM_024079614.1;rna-XM_024079613.1;rna-XM_024079614.1;rna-XM_024079613.1;rna-XM_024079614.1;rna-XM_024079613.1;rna-XM_024079614.1;rna-XM_024079613.1;rna-XM_024079614.1;rna-XM_024079613.1;…	-0.09409344441631451	-1.065099793449801	0.2836069556267208	0.4369972200937206	0.37380515256834185	0.45504167797262984	3.575444454147374	22.41699433953586	2.3999285195889402e-14	4.757858290085074e-12	family	1.717348381910027e-12	0.06504296139921627	1.5201414714224308
LOC112057150	NW_019864382.1;NW_019864382.1;NW_019864382.1;NW_019864382.1	11206;11955;12422;13051	11503;12146;12570;13324	-;-;-;-	913	rna-XM_024097639.1	3.8873404168877608	-0.3609890264542426	1.9522905209122805	2.811293231617218	2.068632755830178	-0.5551321666343586	1.8150262920933204	22.250308949509932	2.824326562737901e-14	5.484957463472218e-12	family	1.9962340145431488e-12	1.633905955359806	4.442472583522119
LOC112043931	NW_019862800.1;NW_019862800.1;NW_019862800.1	630612;632597;633180	632516;632731;633494	-;-;-	2355	rna-XM_024079610.1	0.11641207355301775	-0.6644576277726102	0.23890008348864772	0.19838191544407213	0.134705093563683	0.22258908520453352	4.1618250077007675	22.198442803750165	2.971582925349334e-14	5.655516623524852e-12	family	2.0726790904311604e-12	0.04108843724689065	0.9033577112612579
LOC112045013	NW_019862821.1;NW_019862821.1;NW_019862821.1	1079557;1080870;1082036	1079655;1081083;1082190	+;+;+	468	rna-XM_024081045.1	-8.779841394135302	-2.109467416856564	-1.5197635155994904	-9.425623188639207	-1.1161452295948744	-8.347085780224756	2.1122373770013914	22.16033304314763	3.084801911554336e-14	5.755877449088443e-12	family	2.1347956831787904e-12	-5.216321087508366	9.425623188639207
LOC112058159	NW_019862772.1;NW_019862772.1;NW_019862772.1;NW_019862772.1;NW_019862772.1;NW_019862772.1;NW_019862772.1;NW_019862772.1;NW_019862772.1;NW_019862772.1;NW_019862772.1;NW_019862772.1;NW_019862772.1;NW_019862772.1	1449748;1449748;1452249;1452249;1453893;1453893;1454815;1454815;1456552;1456552;1458629;1458629;1458987;1459145	1451496;1451496;1452369;1452369;1454088;1454088;1455269;1455269;1456713;1456713;1458893;1458893;1459084;1459385	-;-;-;-;-;-;-;-;-;-;-;-;-;-	3287	rna-XM_024098864.1;rna-XM_024098865.1;rna-XM_024098864.1;rna-XM_024098865.1;rna-XM_024098864.1;rna-XM_024098865.1;rna-XM_024098864.1;rna-XM_024098865.1;rna-XM_024098864.1;rna-XM_024098865.1;rna-XM_024098864.1;rna-XM_024098865.1;rna-XM_024098865.1;rna-XM_024098864.1	-0.24784687308131007	0.8666625327988183	0.9657588853375352	0.6173648205041179	0.116603357400554	1.4571686074646983	3.4491778783497606	22.076719840265714	3.3490286544653793e-14	6.128722437671644e-12	family	2.299637421932769e-12	0.6292852217374023	1.7050154805460085
LOC112044141	NW_019862804.1;NW_019862804.1;NW_019862804.1	45742;47454;50787	46315;47595;51170	-;-;-	1100	rna-XM_024079885.1	1.4813941239475579	-0.26681294880249823	-0.31440751619720225	0.07625170723415695	0.5234462529311436	0.5762678243514602	4.879935195033627	22.016179586750162	3.554797318534645e-14	6.382537977957675e-12	family	2.4221054737213564e-12	0.34602324057743633	1.79580164014476
LOC112054981	NW_019863443.1;NW_019863443.1;NW_019863443.1	61770;63222;65029	61900;64981;65121	-;-;-	1984	rna-XM_024094944.1	0.6389630429494683	0.23642607048310524	-0.5151353376678223	-8.637217951560071	-7.260786141483042	-8.635144401562522	1.745421980897325	25.710442950244715	3.834606222378325e-14	6.757428298546693e-12	family	2.5927611715341203e-12	-4.028815786473481	9.27618099450954
LOC112050208	NW_019863012.1;NW_019863012.1;NW_019863012.1;NW_019863012.1	33399;33616;34040;35929	33527;33664;34274;36078	+;+;+;+	563	rna-XM_024088414.1	0.35649276738018515	-0.1399307634483753	-2.753612167133742	3.165856050136489	-1.8321779919059895	-0.9917935928120487	1.315275414264816	21.66020993386867	5.0582076181015554e-14	8.751618853428074e-12	family	3.360095060596033e-12	-0.36586094963058025	5.91946821727023
LOC112052541	NW_019863155.1;NW_019863155.1;NW_019863155.1;NW_019863155.1	94460;95049;96033;97963	94721;95121;96200;98240	-;-;-;-	781	rna-XM_024091665.1	-1.5519024265124406	-1.6398349057856774	-2.49913829794296	-0.35569982687165785	-2.2447038190018493	-2.7487575344232784	2.5274496623130296	21.395264501858705	6.592325196260547e-14	1.1005713432914977e-11	family	4.2931100571716415e-12	-1.840006135089644	2.7487575344232784
LOC112052870	NW_019863183.1;NW_019863183.1;NW_019863183.1;NW_019863183.1;NW_019863183.1;NW_019863183.1;NW_019863183.1;NW_019863183.1;NW_019863183.1;NW_019863183.1;NW_019863183.1;NW_019863183.1;NW_019863183.1;NW_019863183.1;NW_019863183.1;NW_019863183.1;NW_019863183.1;NW_019863183.1;NW_019863183.1	110366;111853;115263;121761;123133;123614;124244;125735;126721;127290;127893;128386;128933;130327;130901;132543;132774;134774;136013	110762;111966;115382;121978;123235;123853;125406;126187;127101;127757;128222;128718;130219;130782;132323;132640;132999;134997;136184	-;-;-;-;-;-;-;-;-;-;-;-;-;-;-;-;-;-;-	8206	rna-XM_024092104.1	-1.4022263018560188	-1.4983675915061083	-2.2516820234724517	-2.3014154694384374	-1.7773927270679748	-1.7780847742204953	3.285953933319306	21.082615187318073	9.035345873599307e-14	1.4824198505719137e-11	family	5.7706468043313164e-12	-1.8348614812602477	2.3014154694384374
LOC112057024	NW_019864227.1;NW_019864227.1;NW_019864227.1	13808;14162;14835	14024;14322;14966	-;-;-	510	rna-XM_024097514.1	-1.7059171931655197	2.885434207540646	-0.9870744502665324	0.41102996615592735	0.23807097882842462	0.18828197389015497	3.375713265958799	21.016015340373382	9.666542005349681e-14	1.5590985376763994e-11	family	6.093908834128284e-12	0.17163758049718347	4.5913514007061655
LOC112052023	NW_019863119.1;NW_019863119.1;NW_019863119.1;NW_019863119.1;NW_019863119.1;NW_019863119.1;NW_019863119.1;NW_019863119.1;NW_019863119.1;NW_019863119.1;NW_019863119.1;NW_019863119.1;NW_019863119.1;NW_019863119.1;NW_019863119.1;NW_019863119.1;NW_019863119.1;NW_019863119.1;NW_019863119.1;NW_019863119.1;NW_019863119.1;NW_019863119.1;NW_019863119.1;NW_019863119.1;NW_019863119.1;NW_019863119.1;NW_019863…	154563;154563;154563;154563;154563;154563;156235;156235;156235;156235;156235;156235;159857;159857;159857;159857;159857;159857;160608;160608;160608;160608;160608;160608;161255;161255;161255;161255;161255;161255;162248;162248;162248;162248;162248;162248;163378;163378;163378;163378;163378;163378;163957;163957;163957;163957;163957;163957;165018;165018;165018;165018;165018;165018;166432;166432;166432;…	155527;155527;155527;155527;155527;155527;156313;156313;156313;156313;156313;156313;159936;159936;159936;159936;159936;159936;160765;160765;160765;160765;160765;160765;161419;161419;161419;161419;161419;161419;162383;162383;162383;162383;162383;162383;163496;163496;163496;163496;163496;163496;164109;164109;164109;164109;164109;164109;165194;165194;165194;165194;165194;165194;166609;166609;166609;…	-;-;-;-;-;-;-;-;-;-;-;-;-;-;-;-;-;-;-;-;-;-;-;-;-;-;-;-;-;-;-;-;-;-;-;-;-;-;-;-;-;-;-;-;-;-;-;-;-;-;-;-;-;-;-;-;-;-;-;-;-;-;-;-;-;-;-;-;-;-;-;-;-;-;-;-;-;-;-;-;-;-;-;-;-;-;-;-;-;-;-;-;-;-;-;-;-;-;-;-;-;-;-;-;-;-;-;-;-;-;-;-;-;-;-;-;-;-;-;-;-;-;-;-;-;-;-;-;-;-;-;-;-;-;-;-;-;-;-;-;-;-;-;-;-;-;-;-;-;-;-;-;-;-;-;-;-;-;-	4899	rna-XM_024090910.1;rna-XM_024090905.1;rna-XM_024090906.1;rna-XM_024090907.1;rna-XM_024090909.1;rna-XM_024090908.1;rna-XM_024090910.1;rna-XM_024090905.1;rna-XM_024090906.1;rna-XM_024090907.1;rna-XM_024090909.1;rna-XM_024090908.1;rna-XM_024090910.1;rna-XM_024090905.1;rna-XM_024090906.1;rna-XM_024090907.1;rna-XM_024090909.1;rna-XM_024090908.1;rna-XM_024090910.1;rna-XM_024090905.1;rna-XM_024090906.1;…	-1.7638553473795273	-1.9577751213455759	-0.8602376938308152	-2.2299745559632647	-1.992401330660856	-1.8546340136008808	5.441523646937198	20.911727247158943	1.0747539284371464e-13	1.704559730501314e-11	family	6.6556899236510666e-12	-1.7764796771301532	2.2299745559632647
LOC112047431	NW_019862753.1;NW_019862753.1;NW_019862753.1;NW_019862753.1	898465;899832;900010;900850	898779;899918;900099;901129	-;-;-;-	772	rna-XM_024084559.1	-1.5677227875222217	-5.533213704090675	-3.015168827574587	-1.0050309088797014	-1.4945954965895658	-3.8095358975825673	0.6747918925487155	20.85768286799772	1.1355933404001521e-13	1.7715256110242373e-11	family	6.951247456652663e-12	-2.737544603706553	5.533213704090675
LOC112043733	NW_019862796.1;NW_019862796.1;NW_019862796.1	18816;19848;20505	19170;20024;20850	-;-;-	878	rna-XM_024079271.1	0.17267914099330856	-0.16757742728826397	-0.3078296248118406	0.47396232977492697	-0.374470937555545	1.982602369438787	1.4039828388199822	20.71855628727459	1.309064055538265e-13	2.0092021858874402e-11	family	7.880296402526792e-12	0.2965609750918955	2.357073306994332
LOC112058299	NW_019862749.1;NW_019862749.1;NW_019862749.1;NW_019862749.1;NW_019862749.1;NW_019862749.1;NW_019862749.1	523753;524025;524666;525761;526121;527756;528548	523903;524194;524843;525918;526292;527880;528852	+;+;+;+;+;+;+	1259	rna-XM_024099023.1	1.3234358705744909	3.9955700251483677	1.1732757919638535	1.3965147624953573	-0.48439005244515165	0.5467444757596062	0.8354924138997677	20.502610806324242	1.6341648573036185e-13	2.468367108270037e-11	family	9.689829875354006e-12	1.3251918122494206	4.479960077593519
LOC112043986	NW_019862801.1;NW_019862801.1;NW_019862801.1	367871;373276;374798	367975;373569;375920	+;+;+	1522	rna-XM_024079689.1	-2.1135399136523	0.06421033453873756	-1.2025009991173905	0.36816586493167647	-0.08333867162530681	-1.4922093355537671	2.507624630408329	20.27705045599391	2.0634195841117275e-13	3.068046994126125e-11	family	1.1993626332649416e-11	-0.7432021200797251	2.4817057785839762
LOC112046285	NW_019862752.1;NW_019862752.1;NW_019862752.1;NW_019862752.1;NW_019862752.1;NW_019862752.1;NW_019862752.1;NW_019862752.1;NW_019862752.1;NW_019862752.1;NW_019862752.1;NW_019862752.1;NW_019862752.1;NW_019862752.1	2634990;2634990;2636249;2636249;2637265;2637265;2639265;2639265;2640222;2640222;2641603;2641603;2644757;2644802	2635261;2635261;2636477;2636477;2637455;2637455;2639422;2639422;2640611;2640611;2641791;2641791;2645028;2645027	-;-;-;-;-;-;-;-;-;-;-;-;-;-	1701	rna-XM_024082896.1;rna-XM_024082888.1;rna-XM_024082896.1;rna-XM_024082888.1;rna-XM_024082896.1;rna-XM_024082888.1;rna-XM_024082896.1;rna-XM_024082888.1;rna-XM_024082896.1;rna-XM_024082888.1;rna-XM_024082896.1;rna-XM_024082888.1;rna-XM_024082896.1;rna-XM_024082888.1	0.17063788539953448	0.5400666276460386	0.9020166241320905	1.5413287718591457	0.30551519630727286	-0.0890045409809683	2.3317571466644935	20.07241991674226	2.5531585160792435e-13	3.737824067540013e-11	family	1.4398184355038372e-11	0.561760094060519	1.630333312840114
LOC112054690	NW_019863397.1;NW_019863397.1;NW_019863397.1;NW_019863397.1;NW_019863397.1;NW_019863397.1;NW_019863397.1;NW_019863397.1;NW_019863397.1;NW_019863397.1;NW_019863397.1;NW_019863397.1;NW_019863397.1;NW_019863397.1;NW_019863397.1;NW_019863397.1;NW_019863397.1;NW_019863397.1;NW_019863397.1;NW_019863397.1;NW_019863397.1;NW_019863397.1;NW_019863397.1;NW_019863397.1;NW_019863397.1;NW_019863397.1;NW_019863…	105646;105646;106945;106945;107688;107688;108215;108215;109677;109677;110401;110401;110957;110957;112360;112360;113351;113351;113998;113998;114619;114619;115440;115440;116679;116679;117544;117544;118363;118363;119117;119117;119924;119924;120629;120629;121330;121330;122413;122413;123305;123305;123730;123730;124716;124716;125294;125294;126328;126328;126767;126767;127051	105852;105852;107096;107096;107820;107820;108322;108322;109814;109814;110522;110522;111132;111132;112457;112457;113470;113470;114225;114225;114808;114808;115565;115565;116851;116851;117716;117716;118562;118562;119323;119323;120040;120040;120775;120775;121487;121487;122514;122514;123355;123355;123901;123901;124825;124825;125494;125494;126551;126551;126859;127143;127496	+;+;+;+;+;+;+;+;+;+;+;+;+;+;+;+;+;+;+;+;+;+;+;+;+;+;+;+;+;+;+;+;+;+;+;+;+;+;+;+;+;+;+;+;+;+;+;+;+;+;+;+;+	4563	rna-XM_024094555.1;rna-XM_024094554.1;rna-XM_024094555.1;rna-XM_024094554.1;rna-XM_024094555.1;rna-XM_024094554.1;rna-XM_024094555.1;rna-XM_024094554.1;rna-XM_024094555.1;rna-XM_024094554.1;rna-XM_024094555.1;rna-XM_024094554.1;rna-XM_024094555.1;rna-XM_024094554.1;rna-XM_024094555.1;rna-XM_024094554.1;rna-XM_024094555.1;rna-XM_024094554.1;rna-XM_024094555.1;rna-XM_024094554.1;rna-XM_024094555.1;…	-0.6386177077026564	-0.12800900314049674	-1.1704991829603448	0.7388131117827714	-1.0744500550652936	-0.8821174025611792	2.9483014312754228	19.851944278525004	3.216429151808176e-13	4.637506031607061e-11	family	1.776071972264077e-11	-0.5258133732745333	1.9093122947431163
LOC112048823	NW_019862755.1;NW_019862755.1;NW_019862755.1;NW_019862755.1;NW_019862755.1;NW_019862755.1;NW_019862755.1;NW_019862755.1;NW_019862755.1;NW_019862755.1;NW_019862755.1;NW_019862755.1;NW_019862755.1;NW_019862755.1	1210487;1210487;1211073;1211073;1212721;1212815;1212815;1212815;1212815;1213966;1213966;1213966;1213966;1213966	1210643;1210602;1212255;1212251;1213059;1213059;1213059;1213059;1213059;1214603;1214603;1214603;1214603;1214603	+;+;+;+;+;+;+;+;+;+;+;+;+;+	2317	rna-XM_024086504.1;rna-XM_024086527.1;rna-XM_024086511.1;rna-XM_024086520.1;rna-XM_024086494.1;rna-XM_024086511.1;rna-XM_024086520.1;rna-XM_024086504.1;rna-XM_024086527.1;rna-XM_024086520.1;rna-XM_024086511.1;rna-XM_024086494.1;rna-XM_024086504.1;rna-XM_024086527.1	-1.426521994190709	-4.485242717016491	-0.31098401635569484	-0.5365315121197605	-5.177768783403245	-1.1424624513934827	3.406652381384902	19.763445558095306	3.5303896411711355e-13	5.0142071381170934e-11	family	1.9333259801496063e-11	-2.179918579079897	5.177768783403245
LOC112045498	NW_019862833.1;NW_019862833.1;NW_019862833.1	38861;43799;44519	39338;44096;47888	+;+;+	4146	rna-XM_024081683.1	0.7488802472597923	-0.3571587809129996	-0.45776625969961604	-0.21098802069223038	-0.06260666968667304	0.6886106738788504	3.72146477012982	19.696031000674882	3.7906022502655544e-13	5.304613384342208e-11	family	2.046230400066976e-11	0.058161865024520615	1.2066465069594083
LOC112056600	NW_019863899.1;NW_019863899.1;NW_019863899.1;NW_019863899.1;NW_019863899.1;NW_019863899.1;NW_019863899.1;NW_019863899.1;NW_019863899.1;NW_019863899.1;NW_019863899.1;NW_019863899.1;NW_019863899.1;NW_019863899.1;NW_019863899.1;NW_019863899.1;NW_019863899.1;NW_019863899.1;NW_019863899.1;NW_019863899.1;NW_019863899.1;NW_019863899.1;NW_019863899.1;NW_019863899.1;NW_019863899.1	32995;32995;32995;32995;34260;34260;34260;34260;35209;35209;38574;38574;40009;42861;43532;43532;43532;44973;44973;44973;45082;45317;45317;45317;45468	33167;33167;33167;33167;34414;34414;34414;34414;35327;35327;38666;38666;40263;43339;43729;43729;43729;45229;45229;45229;45192;45505;45520;45390;45565	-;-;-;-;-;-;-;-;-;-;-;-;-;-;-;-;-;-;-;-;-;-;-;-;-	1978	rna-XM_024097049.1;rna-XM_024097050.1;rna-XM_024097052.1;rna-XM_024097048.1;rna-XM_024097048.1;rna-XM_024097049.1;rna-XM_024097050.1;rna-XM_024097052.1;rna-XM_024097052.1;rna-XM_024097050.1;rna-XM_024097050.1;rna-XM_024097052.1;rna-XM_024097050.1;rna-XM_024097051.1;rna-XM_024097051.1;rna-XM_024097048.1;rna-XM_024097049.1;rna-XM_024097051.1;rna-XM_024097048.1;rna-XM_024097049.1;rna-XM_024097052.1;…	0.47616103196772275	1.2699926637318268	0.037159696634496094	2.3916344419796665	0.41600690177603006	0.31702819365292173	2.5002692089273197	19.536228158122082	4.48927781429579e-13	6.164892825436836e-11	family	2.365572732960436e-11	0.8179971549571107	2.3916344419796665
LOC112057343	NW_019864972.1;NW_019864972.1;NW_019864972.1;NW_019864972.1	977;2770;4162;5436	1078;2883;4224;5711	+;+;+;+	555	rna-XM_024097834.1	0.22582585761292323	-0.30895301366324246	0.3816266981193632	-0.15749375551793324	-2.017970414485679	-1.9567490511964591	0.4489318962835015	19.526698391809173	4.534914856878714e-13	6.164892825436836e-11	family	2.384879330983538e-11	-0.6389522798551712	2.399597112605042
LOC112051955	NW_019863115.1;NW_019863115.1;NW_019863115.1;NW_019863115.1;NW_019863115.1;NW_019863115.1;NW_019863115.1;NW_019863115.1	6154;6496;10436;10559;32354;52898;52898;52898	6263;6510;10717;10717;32920;54178;54178;54178	+;+;+;+;+;+;+;+	2255	rna-XM_024090810.1;rna-XM_024090808.1;rna-XM_024090808.1;rna-XM_024090810.1;rna-XM_024090809.1;rna-XM_024090809.1;rna-XM_024090810.1;rna-XM_024090808.1	-0.7767298369509035	1.0688399920699903	1.528198225765028	0.7725808224973146	-0.017209976420028226	0.6800325814596814	3.2499827769058145	19.454553702127917	4.896270617224385e-13	6.55139781801351e-11	family	2.5596775682353518e-11	0.5426186347368471	2.3049280627159314
LOC112050749	NW_019863040.1;NW_019863040.1;NW_019863040.1;NW_019863040.1;NW_019863040.1;NW_019863040.1;NW_019863040.1;NW_019863040.1;NW_019863040.1;NW_019863040.1	297241;297656;298791;298791;299374;299374;300750;300750;302914;303224	298244;298244;299003;299003;299520;299520;300985;300985;302980;303378	-;-;-;-;-;-;-;-;-;-	1822	rna-XM_024089093.1;rna-XM_024089094.1;rna-XM_024089093.1;rna-XM_024089094.1;rna-XM_024089093.1;rna-XM_024089094.1;rna-XM_024089093.1;rna-XM_024089094.1;rna-XM_024089094.1;rna-XM_024089093.1	-0.5873410556889814	-0.4820303272026306	-0.08361252210503042	0.09655766308826429	-0.26808431088646517	0.467122516210447	9.62569363466827	19.44298385062003	4.956921425987523e-13	6.55139781801351e-11	family	2.5812024046325993e-11	-0.1428980060973994	1.0544635718994284
LOC112057843	NW_019862767.1;NW_019862767.1;NW_019862767.1;NW_019862767.1	1098865;1098875;1099000;1099000	1098895;1098892;1100784;1100784	+;+;+;+	1816	rna-XM_024098398.1;rna-XM_024098399.1;rna-XM_024098399.1;rna-XM_024098398.1	-3.244190051214579	1.0259666914781325	-1.491291299012829	0.29440924115653133	1.0879511741034351	0.9556953017732718	2.0333694573205916	19.135445027202827	6.887075859665229e-13	8.977727928845796e-11	family	3.4769894411509886e-11	-0.2285764902860062	4.332141225318014
LOC112050146	NW_019863008.1;NW_019863008.1;NW_019863008.1;NW_019863008.1;NW_019863008.1;NW_019863008.1;NW_019863008.1;NW_019863008.1;NW_019863008.1;NW_019863008.1;NW_019863008.1;NW_019863008.1	286233;286233;288779;288779;289202;289202;290188;290188;291027;291027;291796;291796	286404;286514;288925;288925;289386;289386;290356;290356;291260;291260;293160;293160	+;+;+;+;+;+;+;+;+;+;+;+	2382	rna-XM_024088324.1;rna-XM_024088323.1;rna-XM_024088324.1;rna-XM_024088323.1;rna-XM_024088324.1;rna-XM_024088323.1;rna-XM_024088324.1;rna-XM_024088323.1;rna-XM_024088324.1;rna-XM_024088323.1;rna-XM_024088324.1;rna-XM_024088323.1	0.7519523960636185	-0.18391219355979044	-1.0866308243445766	-0.8025785149700018	-0.9297270431343119	0.07729742555540188	1.7800379414564513	18.776692154257752	1.0147988002031253e-12	1.304976403072019e-10	family	4.962590811694435e-11	-0.36226645906494337	1.838583220408195
LOC112054852	NW_019863425.1;NW_019863425.1;NW_019863425.1;NW_019863425.1;NW_019863425.1;NW_019863425.1	111806;120468;121196;122702;123381;124322	112083;120626;122516;123290;124159;124638	+;+;+;+;+;+	3443	rna-XM_024094769.1	0.38990235305433973	-0.43427983616414634	0.6754805123403526	0.7899030183847524	0.5898423758141815	0.1385185116897953	4.488470722234958	18.535546117448646	1.3201071049179006e-12	1.6749518947198323e-10	family	6.327204125831638e-11	0.35822782251987917	1.2241828545488986
LOC112056984	NW_019864181.1;NW_019864181.1;NW_019864181.1;NW_019864181.1;NW_019864181.1;NW_019864181.1	9447;12527;14129;16814;19867;21031	9594;12615;14232;16917;19954;21163	+;+;+;+;+;+	666	rna-XM_024097470.1	2.5405761880688176	2.350784132599883	0.30636976011542594	2.838404576015198	1.643260497272171	-3.1801481903325834	3.0759662046893026	18.477444635698948	1.4068957293981409e-12	1.7615815474937776e-10	family	6.731005651208975e-11	1.0832078272898187	6.018552766347781
LOC112055934	NW_019863660.1;NW_019863660.1;NW_019863660.1	9224;10219;11226	10053;10319;11959	+;+;+	1665	rna-XM_024096229.1	0.7388322363426449	-3.63296170181053	-3.125192472024577	-0.5645980361922341	-3.380309732704647	0.15321450583075696	0.6281959502772048	18.43250122535578	1.4780434948637929e-12	1.8266314152108898e-10	family	7.045960940892955e-11	-1.6351692000930977	4.371793938153175
LOC112051728	NW_019863099.1;NW_019863099.1;NW_019863099.1;NW_019863099.1;NW_019863099.1;NW_019863099.1;NW_019863099.1;NW_019863099.1;NW_019863099.1;NW_019863099.1;NW_019863099.1;NW_019863099.1;NW_019863099.1;NW_019863099.1	318832;318834;319826;319826;323154;323154;324910;324910;326497;326497;349698;349698;352206;352206	319157;319157;319892;319892;323307;323304;325046;325046;326662;326662;349754;349754;352530;352527	-;-;-;-;-;-;-;-;-;-;-;-;-;-	1232	rna-XM_024090509.1;rna-XM_024090508.1;rna-XM_024090508.1;rna-XM_024090509.1;rna-XM_024090508.1;rna-XM_024090509.1;rna-XM_024090508.1;rna-XM_024090509.1;rna-XM_024090508.1;rna-XM_024090509.1;rna-XM_024090508.1;rna-XM_024090509.1;rna-XM_024090509.1;rna-XM_024090508.1	0.8969342052113235	-0.5738519480852047	-0.5065430369091748	-1.2150803373567256	0.3848865820233334	-1.4250735320506902	2.972783854797117	18.273144854994175	1.7615804715931804e-12	2.14912817534368e-10	family	8.249238586497747e-11	-0.4064546778611897	2.322007737262014
LOC112048365	NW_019862754.1;NW_019862754.1;NW_019862754.1;NW_019862754.1;NW_019862754.1;NW_019862754.1;NW_019862754.1;NW_019862754.1;NW_019862754.1	2518464;2520407;2521149;2521541;2526599;2527150;2528401;2529487;2539085	2518912;2520757;2521242;2521739;2526754;2527376;2528573;2529578;2539834	+;+;+;+;+;+;+;+;+	2491	rna-XM_024085867.1	0.9187316975020198	0.18103711618710944	0.05258875249563539	1.1753418200633325	0.9481711705780048	0.9551144053745344	2.0086719693252113	18.060188709618892	2.2302850288611342e-12	2.686505358815513e-10	family	1.0245009478330046e-10	0.7051641603667728	1.1753418200633325
LOC112044440	NW_019862809.1;NW_019862809.1;NW_019862809.1;NW_019862809.1;NW_019862809.1;NW_019862809.1;NW_019862809.1;NW_019862809.1;NW_019862809.1	501845;504626;504811;505021;505518;505773;506133;506376;506710	502078;504720;504947;505136;505634;506048;506292;506588;507223	+;+;+;+;+;+;+;+;+	1862	rna-XM_024080286.1	0.5026799799873354	0.041846035818904545	0.06529671618889153	0.03492117106868518	0.9766070374668288	0.1524477721835307	5.029634483616445	17.946371204039167	2.531676915792053e-12	2.980923586810571e-10	family	1.1431362291834476e-10	0.29563311878569604	0.9766070374668288
LOC112047367	NW_019862753.1;NW_019862753.1;NW_019862753.1;NW_019862753.1;NW_019862753.1;NW_019862753.1;NW_019862753.1;NW_019862753.1;NW_019862753.1;NW_019862753.1	2456709;2506913;2507711;2507711;2513252;2513252;2529850;2529850;2534271;2534271	2457154;2507008;2507931;2507931;2513411;2513411;2530037;2530037;2537346;2537346	+;+;+;+;+;+;+;+;+;+	4187	rna-XM_024084478.1;rna-XM_024084484.1;rna-XM_024084484.1;rna-XM_024084478.1;rna-XM_024084484.1;rna-XM_024084478.1;rna-XM_024084484.1;rna-XM_024084478.1;rna-XM_024084484.1;rna-XM_024084478.1	-2.0957105272519443	-2.224965551334097	-1.9027493980547494	-1.8822390042723145	-1.7612084428054706	-2.036743540583861	3.7788716526358797	17.922264852616816	2.600717913252421e-12	2.980923586810571e-10	family	1.1696847068963228e-10	-1.9839360773837396	2.224965551334097
LOC112055735	NW_019863598.1;NW_019863598.1;NW_019863598.1;NW_019863598.1;NW_019863598.1;NW_019863598.1;NW_019863598.1;NW_019863598.1;NW_019863598.1;NW_019863598.1;NW_019863598.1;NW_019863598.1;NW_019863598.1;NW_019863598.1;NW_019863598.1;NW_019863598.1;NW_019863598.1;NW_019863598.1;NW_019863598.1	84887;84887;87692;87692;88484;88484;89059;89059;90051;90051;90793;91161;91161;91987;91987;92727;92727;93385;93385	86949;86949;87753;87753;88548;88548;89262;89262;90278;90278;90831;91295;91295;92079;92079;92901;92901;93693;93690	-;-;-;-;-;-;-;-;-;-;-;-;-;-;-;-;-;-;-	3373	rna-XM_024095929.1;rna-XM_024095930.1;rna-XM_024095929.1;rna-XM_024095930.1;rna-XM_024095929.1;rna-XM_024095930.1;rna-XM_024095929.1;rna-XM_024095930.1;rna-XM_024095929.1;rna-XM_024095930.1;rna-XM_024095929.1;rna-XM_024095929.1;rna-XM_024095930.1;rna-XM_024095929.1;rna-XM_024095930.1;rna-XM_024095929.1;rna-XM_024095930.1;rna-XM_024095929.1;rna-XM_024095930.1	0.5754511424653638	0.17897614562940217	-0.004544219662631636	1.7868514085344922	-0.02875673613263912	-0.07195186988864193	3.0655335284272027	17.915034669430263	2.621800703157091e-12	2.980923586810571e-10	family	1.1758177265174063e-10	0.40600431182422425	1.858803278423134
LOC112055371	NW_019863508.1;NW_019863508.1;NW_019863508.1;NW_019863508.1;NW_019863508.1;NW_019863508.1;NW_019863508.1;NW_019863508.1;NW_019863508.1;NW_019863508.1;NW_019863508.1;NW_019863508.1	5961;6597;8209;8770;9028;9982;10680;11481;11598;12528;12883;14083	6168;6774;8377;8867;9246;10062;10841;11555;11627;12704;13046;14324	-;-;-;-;-;-;-;-;-;-;-;-	1803	rna-XM_024095447.1	-0.7608838357320518	1.2003048173537614	0.06926153771079398	0.8951113802128685	-0.07215231248676728	2.173179104105358	4.332816251260063	17.911356353916673	2.632593862942346e-12	2.980923586810571e-10	family	1.1786638570487648e-10	0.5841367818606604	2.9340629398374096
LOC112045070	NW_019862823.1;NW_019862823.1;NW_019862823.1;NW_019862823.1;NW_019862823.1;NW_019862823.1;NW_019862823.1;NW_019862823.1;NW_019862823.1;NW_019862823.1;NW_019862823.1;NW_019862823.1;NW_019862823.1;NW_019862823.1;NW_019862823.1	682491;749144;809896;875024;875211;882884;882884;889110;889110;922507;922507;923239;923239;923681;923681	682886;749299;810091;875121;875315;883044;883044;889300;889300;922734;922734;923393;923393;925975;925975	+;+;+;+;+;+;+;+;+;+;+;+;+;+;+	3981	rna-XM_024081135.1;rna-XM_024081135.1;rna-XM_024081135.1;rna-XM_024081135.1;rna-XM_024081134.1;rna-XM_024081134.1;rna-XM_024081135.1;rna-XM_024081135.1;rna-XM_024081134.1;rna-XM_024081135.1;rna-XM_024081134.1;rna-XM_024081134.1;rna-XM_024081135.1;rna-XM_024081134.1;rna-XM_024081135.1	-1.3829042166541752	-1.2487594537136906	-1.0206271391903818	-1.2975705782969387	-1.0683225433434664	-0.5870288720442222	4.858273973798393	17.903859683454375	2.6547328569742077e-12	2.980923586810571e-10	family	1.1865715746054194e-10	-1.1008688005404792	1.3829042166541752
LOC112044682	NW_019862815.1;NW_019862815.1;NW_019862815.1;NW_019862815.1;NW_019862815.1;NW_019862815.1;NW_019862815.1;NW_019862815.1;NW_019862815.1;NW_019862815.1;NW_019862815.1;NW_019862815.1	43258;44751;46433;47643;49173;50096;51144;51540;52743;53663;54090;54379	43490;44933;46873;47967;49404;50395;51316;51672;52971;53817;54238;54384	-;-;-;-;-;-;-;-;-;-;-;-	2559	rna-XM_024080602.1	0.38560474001790346	0.05031892627672676	-2.2675617750424553	0.08006463173646729	-0.7391002282438117	0.7045928452307142	2.1703375369597464	17.901191815770165	2.6626576805264665e-12	2.980923586810571e-10	family	1.1881101316894612e-10	-0.2976801433374092	2.9721546202731695
LOC112044008	NW_019862801.1;NW_019862801.1;NW_019862801.1;NW_019862801.1;NW_019862801.1;NW_019862801.1	160144;163996;164326;165281;166336;167818	160218;164111;164996;165586;166580;168049	+;+;+;+;+;+	1645	rna-XM_024079722.1	-0.5290602597169274	1.6254916160941466	2.426315497103223	1.3635336840813481	1.5188501655116327	1.8017140715725488	2.4182389969062146	17.62851441880299	3.615895518115217e-12	3.910097926180046e-10	family	1.571136241108915e-10	1.3678074624409953	2.95537575682015
LOC112052706	NW_019863169.1;NW_019863169.1	212307;214821	213823;215545	-;-	2242	rna-XM_024091886.1	-0.5396988563699671	-1.136605379296387	-0.43317757536224294	-0.6575539229887963	0.1852746815280639	-0.3230413282904833	5.545167010174301	17.60712821516755	3.704154920628938e-12	3.9605323847983115e-10	family	1.6068514921648118e-10	-0.4841337301299688	1.321880060824451
LOC112043946	NW_019862800.1;NW_019862800.1;NW_019862800.1;NW_019862800.1;NW_019862800.1;NW_019862800.1;NW_019862800.1;NW_019862800.1	1164827;1166239;1174212;1175767;1177491;1178401;1179258;1202426	1165190;1166399;1174397;1175940;1177653;1178513;1179380;1202729	-;-;-;-;-;-;-;-	1588	rna-XM_024079638.1	1.228692746399584	-1.90393754668554	0.0042127160887458544	2.0209228884211066	0.3914840990696386	0.9591710456701108	0.6024695075883665	17.48832256488005	4.236466992940384e-12	4.4793577672022993e-10	family	1.811089639482014e-10	0.450090991493941	3.9248604351066465
LOC112053918	NW_019863295.1;NW_019863295.1;NW_019863295.1;NW_019863295.1;NW_019863295.1;NW_019863295.1;NW_019863295.1;NW_019863295.1;NW_019863295.1;NW_019863295.1;NW_019863295.1;NW_019863295.1;NW_019863295.1	141527;143011;143618;144265;145216;146222;147405;154950;155924;156667;157571;158249;159575	141642;143160;143745;144471;145402;146339;147531;155339;156146;157122;157800;158383;159837	+;+;+;+;+;+;+;+;+;+;+;+;+	2730	rna-XM_024093531.1	-0.07520159878326488	0.3354210857255234	0.16323900257538274	0.6597255090477048	-0.38905684764848436	0.14396383416495337	4.000169323541744	17.458700497928596	4.3810560346910276e-12	4.5813328819911885e-10	family	1.8668792636573262e-10	0.13968183084696917	1.0487823566961891
LOC112045470	NW_019862833.1;NW_019862833.1;NW_019862833.1;NW_019862833.1;NW_019862833.1;NW_019862833.1;NW_019862833.1;NW_019862833.1	1038;1385;1966;3225;4216;5127;5745;6656	1240;1460;2122;3385;4377;5259;5901;6725	+;+;+;+;+;+;+;+	1119	rna-XM_024081648.1	-0.48073025577922207	0.8742878731661593	0.8772009366328962	0.6794770537351229	0.8198541925653933	0.06824051196418311	2.2529868739275676	17.286066884849475	5.330915316572142e-12	5.459394424636104e-10	family	2.199327085351402e-10	0.4730550520474221	1.3579311924121182
LOC112057618	NW_019867582.1;NW_019867582.1	2887;3114	3049;3428	+;+	478	rna-XM_024098064.1	-3.5729438361635597	-1.9453134850827043	-0.9727156059692654	-5.938423247319169	-0.6452518565803197	-5.693156258483861	4.807175541082027	17.285317084059027	5.33547374412734e-12	5.459394424636104e-10	family	2.199327085351402e-10	-3.127967381599813	5.938423247319169
LOC112043773	NW_019862797.1;NW_019862797.1;NW_019862797.1;NW_019862797.1;NW_019862797.1;NW_019862797.1;NW_019862797.1;NW_019862797.1;NW_019862797.1;NW_019862797.1;NW_019862797.1;NW_019862797.1;NW_019862797.1;NW_019862797.1;NW_019862797.1;NW_019862797.1;NW_019862797.1;NW_019862797.1;NW_019862797.1;NW_019862797.1;NW_019862797.1;NW_019862797.1;NW_019862797.1;NW_019862797.1;NW_019862797.1;NW_019862797.1;NW_019862…	692909;692909;692909;692910;692910;692910;694823;694823;694823;694823;694823;694823;701108;701108;701108;701108;701108;701108;702893;702893;702893;702893;704901;704901;704901;704943;704943;705209	693227;693227;693227;693227;693227;693227;694984;694984;694984;694984;694984;694984;701982;701982;701982;701982;701982;701982;702952;702952;702952;704767;706297;705130;706297;706297;706297;706297	+;+;+;+;+;+;+;+;+;+;+;+;+;+;+;+;+;+;+;+;+;+;+;+;+;+;+;+	4628	rna-XR_002886700.1;rna-XM_024079337.1;rna-XM_024079338.1;rna-XM_024079340.1;rna-XM_024079341.1;rna-XM_024079339.1;rna-XM_024079339.1;rna-XM_024079340.1;rna-XM_024079341.1;rna-XM_024079338.1;rna-XR_002886700.1;rna-XM_024079337.1;rna-XM_024079340.1;rna-XM_024079339.1;rna-XM_024079341.1;rna-XR_002886700.1;rna-XM_024079338.1;rna-XM_024079337.1;rna-XM_024079339.1;rna-XM_024079338.1;rna-XR_002886700.1;…	-0.3992333603537656	1.046053384663655	-0.5502352199326235	0.040849648447666004	-0.14054353594618585	0.1073218810834459	6.323211575569553	17.185486102862647	5.979682334828117e-12	6.05347415938557e-10	family	2.4308509246107246e-10	0.017368799660365336	1.5962886045962785
LOC112044886	NW_019862819.1;NW_019862819.1;NW_019862819.1	1073823;1075391;1078121	1074146;1075562;1078372	-;-;-	748	rna-XR_002886774.1	0.8125291013164431	0.11110296629730385	-0.5221285606454796	-1.4671929035424829	-1.234869221853128	-2.751697551744875	5.961088927270698	17.05609383479146	6.9356208573441234e-12	6.947301902998598e-10	family	2.7768675351043204e-10	-0.8420426950287031	3.5642266530613185
LOC112043106	NW_019862785.1;NW_019862785.1;NW_019862785.1;NW_019862785.1;NW_019862785.1	1163334;1164608;1165286;1165997;1166957	1163441;1164827;1165416;1166152;1167206	+;+;+;+;+	865	rna-XM_024078384.1	-1.0630137452775419	-2.2910068505564425	-1.2874735494185743	0.9580325175393968	1.2258507092426052	0.5668156171768337	1.9866508637722302	17.012787090880316	7.289599050550406e-12	7.22581505885809e-10	family	2.896713985529813e-10	-0.3151325502156205	3.516857559799048
LOC112043984	NW_019862801.1;NW_019862801.1;NW_019862801.1;NW_019862801.1;NW_019862801.1;NW_019862801.1	118692;122014;124928;126574;127669;128622	118798;122129;125598;126879;127916;128993	+;+;+;+;+;+	1820	rna-XM_024079684.1	0.011325879793804755	0.36613326686403624	1.2406396944012896	0.55701000497587	0.3361784373644864	0.61804750246346	7.595278374077983	16.974544264257435	7.617630277693276e-12	7.473130899229816e-10	family	3.013511798660601e-10	0.5215557976438245	1.2406396944012896
LOC112058445	NW_019862776.1;NW_019862776.1;NW_019862776.1	1320529;1321789;1326190	1320932;1323068;1326398	-;-;-	1893	rna-XM_024099289.1	-1.0297388829890537	-0.3052818733828594	1.379560907174304	0.5086836368938595	0.18676210079829447	0.7862900898373028	2.463956951415058	16.882435957466157	8.471519739746674e-12	8.165092823661012e-10	family	3.321562584348899e-10	0.25437932972197463	2.4092997901633577
LOC112043937	NW_019862800.1;NW_019862800.1;NW_019862800.1;NW_019862800.1;NW_019862800.1;NW_019862800.1;NW_019862800.1;NW_019862800.1;NW_019862800.1;NW_019862800.1;NW_019862800.1;NW_019862800.1;NW_019862800.1;NW_019862800.1;NW_019862800.1;NW_019862800.1;NW_019862800.1;NW_019862800.1;NW_019862800.1;NW_019862800.1;NW_019862800.1;NW_019862800.1;NW_019862800.1;NW_019862800.1;NW_019862800.1;NW_019862800.1	749226;796243;796976;796976;797942;797942;798971;798971;800040;800040;801001;801001;802448;802448;803544;803544;804430;804430;805855;805855;807208;807208;808332;808332;809476;809476	749566;796441;797186;797186;798359;798359;799174;799174;800156;800156;801345;801345;802646;802646;803677;803677;804657;804657;806044;806044;807359;807359;808526;808526;809816;809816	+;+;+;+;+;+;+;+;+;+;+;+;+;+;+;+;+;+;+;+;+;+;+;+;+;+	3274	rna-XM_024079625.1;rna-XM_024079623.1;rna-XM_024079623.1;rna-XM_024079625.1;rna-XM_024079623.1;rna-XM_024079625.1;rna-XM_024079623.1;rna-XM_024079625.1;rna-XM_024079623.1;rna-XM_024079625.1;rna-XM_024079623.1;rna-XM_024079625.1;rna-XM_024079623.1;rna-XM_024079625.1;rna-XM_024079623.1;rna-XM_024079625.1;rna-XM_024079623.1;rna-XM_024079625.1;rna-XM_024079623.1;rna-XM_024079625.1;rna-XM_024079623.1;…	-0.24577092646558826	-1.1491806830691438	0.010815285491526432	0.06787557884016755	-0.03620837686201403	0.17392871457165823	3.285136931645614	16.880082998501965	8.494579545422869e-12	8.165092823661012e-10	family	3.325684355264891e-10	-0.19642340124889898	1.323109397640802
LOC112044547	NW_019862811.1;NW_019862811.1;NW_019862811.1;NW_019862811.1;NW_019862811.1;NW_019862811.1;NW_019862811.1;NW_019862811.1;NW_019862811.1;NW_019862811.1;NW_019862811.1;NW_019862811.1;NW_019862811.1;NW_019862811.1;NW_019862811.1;NW_019862811.1;NW_019862811.1;NW_019862811.1	709089;709089;709298;710463;710467;710467;712858;712858;712858;716415;716415;716415;717740;717740;717740;719583;719583;719583	709284;709281;709421;710700;710700;710700;713023;713023;713023;716543;716543;716543;717878;717878;717878;720070;720070;720070	+;+;+;+;+;+;+;+;+;+;+;+;+;+;+;+;+;+	1480	rna-XM_024080430.1;rna-XM_024080428.1;rna-XM_024080429.1;rna-XM_024080430.1;rna-XM_024080429.1;rna-XM_024080428.1;rna-XM_024080429.1;rna-XM_024080430.1;rna-XM_024080428.1;rna-XM_024080429.1;rna-XM_024080430.1;rna-XM_024080428.1;rna-XM_024080429.1;rna-XM_024080430.1;rna-XM_024080428.1;rna-XM_024080429.1;rna-XM_024080430.1;rna-XM_024080428.1	-2.9606569932414395	-0.056039005367750826	-1.3901216574251691	-1.82557867404598	-1.2108729273776444	-0.6483389937090878	1.488249121295802	16.81247505028165	9.185496779547248e-12	8.654374985561546e-10	family	3.5698180665967717e-10	-1.3486013751945118	2.9606569932414395
LOC112056997	NW_019864195.1;NW_019864195.1;NW_019864195.1;NW_019864195.1;NW_019864195.1;NW_019864195.1	9745;10822;11252;15486;16678;17242	9891;10892;11327;15632;16837;17647	+;+;+;+;+;+	1007	rna-XM_024097483.1	0.6318005854346153	0.008260827230036006	-1.734087813401122	0.6618615641393524	-4.342072561025819	-0.2651229074599214	0.054244554131418765	16.73043850013616	1.0102156686634941e-11	9.424717944119422e-10	family	3.903172929726809e-10	-0.8398933841804764	5.003934125165171
LOC112046492	NW_019862859.1;NW_019862859.1;NW_019862859.1;NW_019862859.1;NW_019862859.1;NW_019862859.1;NW_019862859.1;NW_019862859.1	468101;468359;470302;470370;471713;472467;472467;472467	468258;468564;470997;470997;472460;474833;474833;474833	+;+;+;+;+;+;+;+	4175	rna-XM_024083126.1;rna-XM_024083128.1;rna-XR_002886890.1;rna-XM_024083127.1;rna-XR_002886890.1;rna-XM_024083128.1;rna-XM_024083127.1;rna-XM_024083126.1	0.7683597014526982	-1.739332716303743	-0.7772409868403094	-3.0911077795029316	-1.797835084874895	-1.605238567335376	4.46141530801479	16.712148971119003	1.0319048778569922e-11	9.533598852123434e-10	family	3.9811701291993566e-10	-1.3737325722340927	3.8594674809556295
LOC112055911	NW_019863655.1;NW_019863655.1;NW_019863655.1	64927;75954;76386	64945;76025;77478	+;+;+	1184	gene-LOC112055911	0.38132184859884316	1.739339071628998	0.513460959049222	2.530420144492424	0.061027735672936664	0.5057128506178118	1.3277007615415448	16.632258080385597	1.1324115919515988e-11	1.0361566066357128e-9	family	4.337365497785712e-10	0.9552137683433726	2.530420144492424
LOC112048995	NW_019862755.1;NW_019862755.1;NW_019862755.1;NW_019862755.1;NW_019862755.1;NW_019862755.1;NW_019862755.1	2007432;2007656;2007946;2008438;2010524;2010697;2011184	2007567;2007768;2008081;2008536;2010615;2010785;2012062	+;+;+;+;+;+;+	1544	rna-XM_024086719.1	-0.67669357478251	-0.5543074727157394	-0.9452899876015723	0.3733886568692081	-1.27115870202752	0.31052856997999007	3.7205407858262296	16.60732681027743	1.1657968792056564e-11	1.056545057382955e-9	family	4.4332060664771765e-10	-0.46058875171302394	1.644547358896728
LOC112043768	NW_019862750.1;NW_019862750.1;NW_019862750.1;NW_019862750.1;NW_019862750.1;NW_019862750.1	1358418;1359287;1360228;1361172;1362112;1362574	1358646;1359547;1360422;1361386;1362259;1363123	-;-;-;-;-;-	1598	rna-XM_024079332.1	0.10597939235495149	0.029424445848122687	0.6351642590485065	1.3465689928929983	0.676050407270289	0.12990168514948955	4.483673117732079	16.545255593639048	1.2533869833589538e-11	1.1252104277022456e-9	family	4.718895169592198e-10	0.48718153042739293	1.3465689928929983
LOC112049324	NW_019862968.1;NW_019862968.1	541235;545024	544466;545105	-;-	3314	rna-XR_002887082.1	0.7583150270245312	0.18651124218448054	1.5103740075015366	0.7110746067474002	1.8043656751155683	0.8179872061478055	4.918932852194952	16.470072129569665	1.3686163573240494e-11	1.2171732015229582e-9	family	5.116385973324955e-10	0.9647712941202204	1.8043656751155683
LOC112056894	NW_019864068.1;NW_019864068.1;NW_019864068.1;NW_019864068.1;NW_019864068.1;NW_019864068.1	7233;8461;9981;11085;11824;13550	7375;8705;10163;11289;11983;13835	+;+;+;+;+;+	1222	rna-XM_024097380.1	7.018345706827288	7.493754169336952	8.382734059646067	6.744797236595141	-0.1926931445260984	7.976059277760191	1.8633672894895532	16.395512508605492	1.4936779396715684e-11	1.313846204794608e-9	family	5.537053677062226e-10	6.23716621760659	8.575427204172165
LOC112048854	NW_019862948.1;NW_019862948.1;NW_019862948.1;NW_019862948.1;NW_019862948.1	575907;575907;579115;579115;579545	576071;576071;580868;579211;580868	-;-;-;-;-	1919	rna-XM_024086534.1;rna-XM_024086535.1;rna-XM_024086534.1;rna-XM_024086535.1;rna-XM_024086535.1	4.485208168239643	4.3818777788380405	0.1669078368789858	5.186150711456821	2.017898926250069	4.2670740254335575	1.481984962490489	16.386021381512904	1.510420641616219e-11	1.313846204794608e-9	family	5.57572410947603e-10	3.417519574516186	5.186150711456821
LOC112045737	NW_019862839.1;NW_019862839.1;NW_019862839.1;NW_019862839.1	760394;762312;762974;764088	761686;762443;763129;764405	+;+;+;+	1899	rna-XM_024082041.1	1.0359154093144936	-0.15636649392192017	-0.4159480632160039	0.6657827268155645	-0.1757626354796005	1.1485202178752194	2.126199842310351	16.38134673710844	1.518737731477584e-11	1.313846204794608e-9	family	5.591589911990439e-10	0.35035686023129214	1.5644682810912234
LOC112048346	NW_019862754.1;NW_019862754.1;NW_019862754.1;NW_019862754.1;NW_019862754.1;NW_019862754.1;NW_019862754.1;NW_019862754.1	2472637;2473339;2473562;2475083;2482369;2483574;2485020;2486386	2472745;2473480;2473713;2475302;2482501;2483689;2485122;2486995	+;+;+;+;+;+;+;+	1585	rna-XM_024085846.1	0.4814167369541631	-0.0934443219729653	0.15810441632222128	0.9944493213803166	0.8340611341162979	0.35380150261301524	3.352551558159436	16.298289093827623	1.674631691213033e-11	1.4356572228453353e-9	family	6.105380051664572e-10	0.4547314649021748	1.087893643353282
LOC112046844	NW_019862873.1;NW_019862873.1;NW_019862873.1;NW_019862873.1;NW_019862873.1;NW_019862873.1;NW_019862873.1;NW_019862873.1;NW_019862873.1;NW_019862873.1;NW_019862873.1;NW_019862873.1;NW_019862873.1;NW_019862873.1;NW_019862873.1;NW_019862873.1;NW_019862873.1;NW_019862873.1;NW_019862873.1;NW_019862873.1	171676;175028;178289;178289;179047;179047;179283;179283;180086;180086;181245;181245;182946;182946;184300;184300;185382;185382;186085;186085	171994;176471;178619;178619;179164;179164;179355;179355;180229;180229;181440;181440;183145;183145;184506;184506;185497;185497;186243;186243	+;+;+;+;+;+;+;+;+;+;+;+;+;+;+;+;+;+;+;+	3307	rna-XM_024083662.1;rna-XM_024083663.1;rna-XM_024083663.1;rna-XM_024083662.1;rna-XM_024083663.1;rna-XM_024083662.1;rna-XM_024083663.1;rna-XM_024083662.1;rna-XM_024083663.1;rna-XM_024083662.1;rna-XM_024083663.1;rna-XM_024083662.1;rna-XM_024083663.1;rna-XM_024083662.1;rna-XM_024083663.1;rna-XM_024083662.1;rna-XM_024083663.1;rna-XM_024083662.1;rna-XM_024083663.1;rna-XM_024083662.1	-1.1349734874212478	-0.037537196020351264	-0.34445731622165965	0.08964521925779179	0.18197757485909996	0.364470805005395	3.421135306734625	16.248026111486503	1.7768799715545553e-11	1.5018422799947392e-9	family	6.4076467545651e-10	-0.146812400090162	1.499444292426643
LOC112057023	NW_019864227.1;NW_019864227.1;NW_019864227.1;NW_019864227.1	2126;2554;2745;3139	2333;2651;2840;3674	-;-;-;-	938	rna-XM_024097513.1	-0.9981997000750716	2.0268782408107837	-0.3408205668292165	1.679816276908896	0.8983354185840082	0.8729724115905925	1.220652484719169	16.244923471232045	1.7833982517802177e-11	1.5018422799947392e-9	family	6.422414492314493e-10	0.6898303468316653	3.0250779408858555
LOC112053013	NW_019863196.1;NW_019863196.1;NW_019863196.1;NW_019863196.1;NW_019863196.1;NW_019863196.1	278564;278968;281665;282354;283041;283868	278674;279055;281770;282477;283176;284054	+;+;+;+;+;+	752	rna-XM_024092271.1	-0.7023590943832713	-0.9906016234845121	-0.5130646723314904	-0.7200337037831163	-0.3929042663162155	-6.421147593805348	1.3705712645870716	16.214718050349607	1.848156474795891e-11	1.5369733304000232e-9	family	6.637586363748657e-10	-1.6233518256839923	6.421147593805348
LOC112050093	NW_019863005.1;NW_019863005.1;NW_019863005.1;NW_019863005.1;NW_019863005.1;NW_019863005.1;NW_019863005.1;NW_019863005.1;NW_019863005.1;NW_019863005.1;NW_019863005.1;NW_019863005.1;NW_019863005.1;NW_019863005.1;NW_019863005.1;NW_019863005.1;NW_019863005.1;NW_019863005.1;NW_019863005.1;NW_019863005.1;NW_019863005.1;NW_019863005.1	189837;189837;189837;190857;190857;190857;191672;191672;191672;193185;193185;193185;194892;194892;194892;198301;198301;198301;200321;200777;200954;201366	190485;190485;190485;190982;190982;190982;191801;191801;191801;193326;193326;193326;195057;195057;195057;198432;198432;198432;200326;200812;201133;201385	-;-;-;-;-;-;-;-;-;-;-;-;-;-;-;-;-;-;-;-;-;-	1587	rna-XM_024088242.1;rna-XM_024088244.1;rna-XM_024088243.1;rna-XM_024088244.1;rna-XM_024088242.1;rna-XM_024088243.1;rna-XM_024088244.1;rna-XM_024088242.1;rna-XM_024088243.1;rna-XM_024088244.1;rna-XM_024088242.1;rna-XM_024088243.1;rna-XM_024088244.1;rna-XM_024088242.1;rna-XM_024088243.1;rna-XM_024088244.1;rna-XM_024088242.1;rna-XM_024088243.1;rna-XM_024088243.1;rna-XM_024088243.1;rna-XM_024088242.1;…	0.2720012604864516	-0.5820351370309869	0.8827236679480469	0.865952378319795	0.8443239879263414	0.884511245245473	4.779930757238703	16.210487192315227	1.857418379529242e-11	1.5369733304000232e-9	family	6.652820831003048e-10	0.5279129004825202	1.46654638227646
LOC112053192	NW_019863216.1;NW_019863216.1;NW_019863216.1;NW_019863216.1	61026;63538;64650;64985	63127;63777;64852;66388	-;-;-;-	3949	rna-XM_024092520.1	-1.3171262965924373	-1.2514194265454914	-1.2612382185326048	-1.4916470776574289	-0.21506877266413008	-0.6221559090944317	4.998045489066275	16.109185002077325	2.094038770917638e-11	1.7178338744872624e-9	family	7.430053229340294e-10	-1.026442616847754	1.4916470776574289
LOC112056334	NW_019863777.1;NW_019863777.1;NW_019863777.1;NW_019863777.1;NW_019863777.1;NW_019863777.1;NW_019863777.1;NW_019863777.1;NW_019863777.1	54962;55248;56429;57523;58569;58983;59436;60435;64052	55169;55381;56631;57644;58688;59068;59571;60600;65108	+;+;+;+;+;+;+;+;+	2232	rna-XM_024096752.1	-1.6842764422755014	-0.838723992562612	-1.957501478512255	0.07945160103537592	0.322489812601046	0.3226514939863192	1.5825193927765207	16.002606602347193	2.3766553027436627e-11	1.9330129795648457e-9	family	8.354542281063763e-10	-0.6259848342879379	2.2801529724985743
LOC112054491	NW_019863363.1;NW_019863363.1	17690;19057	18550;19704	-;-	1509	rna-XM_024094286.1	0.8612164861634806	1.217130073526628	1.5172491467597122	-0.25748192579872736	0.4653588944266313	1.3799107656772291	3.867463152008387	15.93618660464784	2.572362448445285e-11	2.0744577168987573e-9	family	8.98293368854312e-10	0.8638972401258256	1.7747310725584395
LOC112056192	NW_019863730.1;NW_019863730.1	59534;60604	59705;60803	-;-	372	rna-XM_024096567.1	2.6981572223542547	1.5367580928057945	0.8826274058951917	1.8758855750730339	1.280171260773214	0.6846553491294195	2.436126570333095	15.882724429256807	2.74189292302991e-11	2.192592693743918e-9	family	9.52475385647546e-10	1.4930424843384846	2.6981572223542547
LOC112053352	NW_019863233.1;NW_019863233.1;NW_019863233.1;NW_019863233.1;NW_019863233.1;NW_019863233.1;NW_019863233.1;NW_019863233.1;NW_019863233.1;NW_019863233.1;NW_019863233.1;NW_019863233.1;NW_019863233.1;NW_019863233.1;NW_019863233.1;NW_019863233.1;NW_019863233.1;NW_019863233.1;NW_019863233.1;NW_019863233.1;NW_019863233.1;NW_019863233.1;NW_019863233.1;NW_019863233.1;NW_019863233.1;NW_019863233.1;NW_019863…	111344;111344;111344;111344;111783;111783;111783;111783;112090;112090;112141;112141;112436;112436;112436;112436;113286;113286;113286;113286;113733;113733;113733;113733;114327;114327;114327;114327;115136;115136;115136;115136;115376;115376;115376;115376;115821;115821;115821;115821;116583;116583;116583;116583;117031;117031;117031;117031;118026;118026;118026;118026;119197;119197;119197;119197;120113;…	111600;111600;111600;111600;111968;111968;111968;111968;112364;112364;112364;112364;112564;112564;112564;112564;113431;113431;113431;113431;113841;113841;113841;113841;114526;114526;114526;114526;115296;115296;115296;115296;115543;115543;115543;115543;116012;116012;116012;116012;116720;116720;116720;116720;117237;117237;117237;117237;118285;118285;118285;118285;119322;119322;119322;119322;120301;…	+;+;+;+;+;+;+;+;+;+;+;+;+;+;+;+;+;+;+;+;+;+;+;+;+;+;+;+;+;+;+;+;+;+;+;+;+;+;+;+;+;+;+;+;+;+;+;+;+;+;+;+;+;+;+;+;+;+;+;+;+;+;+;+;+;+;+;+;+;+;+;+;+;+;+;+;+;+;+;+;+;+;+;+;+;+;+;+;+;+;+;+;+;+;+;+;+;+;+;+;+;+;+;+;+;+;+;+;+;+;+;+;+;+;+;+;+;+;+;+;+;+;+;+;+;+;+;+;+;+;+;+;+;+;+;+;+;+;+;+	5667	rna-XM_024092747.1;rna-XM_024092746.1;rna-XM_024092744.1;rna-XM_024092743.1;rna-XM_024092747.1;rna-XM_024092746.1;rna-XM_024092744.1;rna-XM_024092743.1;rna-XM_024092744.1;rna-XM_024092743.1;rna-XM_024092747.1;rna-XM_024092746.1;rna-XM_024092747.1;rna-XM_024092746.1;rna-XM_024092744.1;rna-XM_024092743.1;rna-XM_024092747.1;rna-XM_024092746.1;rna-XM_024092744.1;rna-XM_024092743.1;rna-XM_024092747.1;…	2.443123677132511	2.5157722924408352	0.3004076963909307	2.7435893895714747	-0.1568328100658861	2.7135561760427382	4.870871691814437	15.869001003372219	2.7872364739546886e-11	2.210278523846068e-9	family	9.669594599760343e-10	1.7599360702521005	2.9004221996373607
LOC112058334	NW_019862774.1;NW_019862774.1;NW_019862774.1;NW_019862774.1;NW_019862774.1;NW_019862774.1;NW_019862774.1;NW_019862774.1;NW_019862774.1	1878912;1880168;1880974;1882108;1882108;1882666;1882666;1883611;1883611	1879110;1880343;1881178;1882289;1882289;1883122;1883122;1883989;1883989	+;+;+;+;+;+;+;+;+	1598	rna-XM_024099092.1;rna-XM_024099092.1;rna-XM_024099093.1;rna-XM_024099092.1;rna-XM_024099093.1;rna-XM_024099093.1;rna-XM_024099092.1;rna-XM_024099093.1;rna-XM_024099092.1	1.740423029364509	0.6235245347004532	0.7956732205597088	0.5765841086122739	0.541541632782874	0.3011003249295282	1.8015237744642596	15.836697970095798	2.897039221865704e-11	2.2783657219234743e-9	family	1.0037388833405293e-9	0.7631411418248912	1.740423029364509
LOC112051965	NW_019862748.1;NW_019862748.1;NW_019862748.1;NW_019862748.1	3929039;3929580;3930436;3931209	3929278;3929771;3930523;3931432	+;+;+;+	744	rna-XM_024090869.1	0.971731710912999	0.29966027472841383	0.6340321247905486	1.8618652097722912	1.9471917014818265	2.101283335287758	1.3658863272615818	15.782592482340258	3.0910245144499754e-11	2.4109991212709806e-9	family	1.0645331505832544e-9	1.3026273928289729	2.101283335287758
LOC112057025	NW_019864227.1;NW_019864227.1	4322;7572	6309;7654	-;-	2071	rna-XM_024097515.1	-0.9341655442502479	2.2869802281272293	-0.5261198785906991	1.402141168319924	1.2183318167031085	0.561557870685964	0.7235661186763883	15.664941894525146	3.560333237610606e-11	2.754482202366059e-9	family	1.2067344304714718e-9	0.6681209434992131	3.2211457723774775
LOC112053661	NW_019863269.1;NW_019863269.1;NW_019863269.1;NW_019863269.1;NW_019863269.1;NW_019863269.1;NW_019863269.1;NW_019863269.1;NW_019863269.1;NW_019863269.1;NW_019863269.1;NW_019863269.1	197314;198631;199044;199908;200825;201707;202397;204510;205954;208344;209940;221351	197770;198755;199180;200044;201014;201936;202636;204650;206142;208490;209999;221527	-;-;-;-;-;-;-;-;-;-;-;-	2230	rna-XM_024093140.1	1.0084812591236154	0.43965530386488894	0.14105743590258354	0.48446507545960943	1.0830691595846322	1.3851567715116622	3.5271907416188495	15.627946473156971	3.722594981515391e-11	2.8567914390403595e-9	family	1.2585124998095082e-9	0.7569808342411652	1.3851567715116622
LOC112049449	NW_019862974.1;NW_019862974.1;NW_019862974.1;NW_019862974.1;NW_019862974.1	173629;174577;175568;179437;181395	173897;174732;175701;179656;181519	-;-;-;-;-	904	rna-XM_024087325.1	2.2977578386381157	0.3284419258663124	2.061070525228682	2.4268606283948633	0.8134303816460752	1.3459094845800863	2.2571171225826974	15.611561154980084	3.796873323902949e-11	2.890483724020837e-9	family	1.2819888847139828e-9	1.5455784640590224	2.4268606283948633
LOC112052489	NW_019863152.1;NW_019863152.1;NW_019863152.1;NW_019863152.1;NW_019863152.1;NW_019863152.1	162718;163015;165374;168621;177315;179147	162827;163045;165517;168737;177446;179253	+;+;+;+;+;+	641	rna-XM_024091591.1	-1.774708548580347	-0.5741483242547099	0.4022655695253785	0.07015229101043068	0.3257512678876983	-2.0138840763135675	1.5341233095205478	15.577187474642379	3.957692031742095e-11	2.9889997915918868e-9	family	1.3328923418211465e-9	-0.5940953034541862	2.4161496458389458
LOC112053103	NW_019863206.1;NW_019863206.1;NW_019863206.1;NW_019863206.1;NW_019863206.1	121697;130546;131684;133721;134860	121791;130722;132483;133882;136514	+;+;+;+;+	2889	rna-XM_024092397.1	1.1961838034507921	1.8247500032167485	2.305917998607508	1.5840533047808463	1.8856322949981537	-0.5119668624617011	1.6378977414143805	15.546455159088309	4.1074050049371017e-11	3.0776429942505085e-9	family	1.378060375390606e-9	1.3807617570987245	2.817884861069209
LOC112045660	NW_019862837.1;NW_019862837.1;NW_019862837.1;NW_019862837.1;NW_019862837.1;NW_019862837.1;NW_019862837.1;NW_019862837.1;NW_019862837.1;NW_019862837.1;NW_019862837.1;NW_019862837.1;NW_019862837.1;NW_019862837.1;NW_019862837.1;NW_019862837.1;NW_019862837.1;NW_019862837.1;NW_019862837.1;NW_019862837.1;NW_019862837.1;NW_019862837.1;NW_019862837.1;NW_019862837.1	24420;29338;39002;39699;40317;40317;42226;42226;42514;42514;42708;42708;42995;42995;44145;44145;45084;45084;45267;45267;45850;45850;46251;46251	24515;29473;39936;39936;42137;42137;42416;42416;42634;42634;42876;42876;43597;43597;44459;44459;45161;45161;45418;45418;45967;45967;46587;46589	+;+;+;+;+;+;+;+;+;+;+;+;+;+;+;+;+;+;+;+;+;+;+;+	5074	rna-XM_024081934.1;rna-XM_024081934.1;rna-XM_024081933.1;rna-XM_024081934.1;rna-XM_024081933.1;rna-XM_024081934.1;rna-XM_024081933.1;rna-XM_024081934.1;rna-XM_024081933.1;rna-XM_024081934.1;rna-XM_024081933.1;rna-XM_024081934.1;rna-XM_024081933.1;rna-XM_024081934.1;rna-XM_024081933.1;rna-XM_024081934.1;rna-XM_024081933.1;rna-XM_024081934.1;rna-XM_024081933.1;rna-XM_024081934.1;rna-XM_024081933.1;…	-2.9767006088370085	0.5405134870307066	-3.026205156725076	-0.16598062360159926	-2.108780049718916	-1.3412508133542431	1.7213924704350207	15.515148204637768	4.265915348816064e-11	3.1714414421354426e-9	family	1.420871627031799e-9	-1.5130672942010228	3.5667186437557827
LOC112051270	NW_019863071.1;NW_019863071.1	75003;82271	75061;83181	+;+	970	rna-XM_024089841.1	1.066365038826141	-0.74227494066669	0.6701096360864472	1.2732550441670722	0.935359451894726	1.2924269639128885	3.075324355194969	15.425085629627938	4.757944635928521e-11	3.50981404306169e-9	family	1.5626929687148135e-9	0.7492068657034309	2.0347019045795784
LOC112049747	NW_019862987.1;NW_019862987.1;NW_019862987.1;NW_019862987.1;NW_019862987.1;NW_019862987.1;NW_019862987.1;NW_019862987.1;NW_019862987.1;NW_019862987.1	476709;476709;476709;478686;478686;478686;479109;479241;479837;485600	477914;477914;477914;478896;478896;478896;479449;479447;480200;485715	-;-;-;-;-;-;-;-;-;-	2238	rna-XM_024087765.1;rna-XM_024087768.1;rna-XM_024087766.1;rna-XM_024087766.1;rna-XM_024087765.1;rna-XM_024087768.1;rna-XM_024087766.1;rna-XM_024087768.1;rna-XM_024087765.1;rna-XM_024087765.1	-0.49417834025051227	-0.3446613656832223	-0.4528783691935358	-0.4217832625468124	0.7601177106152156	-0.16906152316479758	1.6485458600956302	15.384203958259153	5.0002034817108855e-11	3.6601489486123682e-9	family	1.630140138779176e-9	-0.18707419170394413	1.254296050865728
LOC112056893	NW_019864068.1;NW_019864068.1;NW_019864068.1	18482;21677;24136	20004;21731;24364	-;-;-	1807	rna-XR_002887634.1	3.155695334219004	3.5563032765876983	4.276087668941608	2.697545023683325	0.19563712422074367	4.2055186131047915	3.0345820387177245	15.364192020813848	5.123381987716368e-11	3.7216872515350348e-9	family	1.668246186540815e-9	3.0144645067928617	4.276087668941608
LOC112054644	NW_019863390.1;NW_019863390.1;NW_019863390.1;NW_019863390.1;NW_019863390.1;NW_019863390.1;NW_019863390.1;NW_019863390.1;NW_019863390.1;NW_019863390.1;NW_019863390.1;NW_019863390.1	14171;21877;24549;28312;30225;31317;32256;32979;33643;34356;34902;35565	14174;21883;24552;28424;30344;31490;32480;33156;33747;34463;35093;37952	+;+;+;+;+;+;+;+;+;+;+;+	3618	rna-XM_024094492.1	-0.08621366102216801	-0.7724835178841464	-1.5778415334981124	0.27826447802130366	0.30776565135527406	-0.7432219374830804	2.2478926244091806	15.324205127964937	5.378948687150097e-11	3.859845338780301e-9	family	1.7450310275754385e-9	-0.4322884200851549	1.8856071848533864
LOC112049684	NW_019862984.1;NW_019862984.1;NW_019862984.1;NW_019862984.1;NW_019862984.1;NW_019862984.1;NW_019862984.1	381195;382271;382585;383757;386514;386932;387263	381341;382435;382746;383921;386747;387059;387373	-;-;-;-;-;-;-	1112	rna-XM_024087679.1	0.8063223987516287	-0.08752350263854117	0.634224492964824	0.16065666566382597	-0.012104277573850335	0.4700759092541535	8.317769319876684	15.318456411402869	5.4167539955375325e-11	3.859845338780301e-9	family	1.755147489629857e-9	0.32860861440367345	0.8938459013901698
LOC112053692	NW_019863272.1;NW_019863272.1;NW_019863272.1;NW_019863272.1;NW_019863272.1;NW_019863272.1;NW_019863272.1;NW_019863272.1;NW_019863272.1;NW_019863272.1;NW_019863272.1;NW_019863272.1;NW_019863272.1;NW_019863272.1;NW_019863272.1;NW_019863272.1;NW_019863272.1;NW_019863272.1;NW_019863272.1;NW_019863272.1;NW_019863272.1;NW_019863272.1;NW_019863272.1;NW_019863272.1;NW_019863272.1;NW_019863272.1;NW_019863…	2443;2443;2443;2443;2443;2443;5289;5289;5289;5289;5289;5289;5453;5453;5453;5453;5453;5453;6477;6477;6477;6477;6477;6477;7367;7367;7367;7367;7367;7367;8398;8398;8398;8398;8398;8398;9052;9052;9276;9276;9292;9442	4258;4258;4258;4258;4258;4258;5350;5350;5350;5350;5350;5350;5541;5541;5541;5541;5541;5541;6779;6779;6779;6779;6779;6779;7541;7541;7541;7541;7541;7541;8661;8661;8661;8707;8661;8707;9435;9435;9435;9435;9435;9497	-;-;-;-;-;-;-;-;-;-;-;-;-;-;-;-;-;-;-;-;-;-;-;-;-;-;-;-;-;-;-;-;-;-;-;-;-;-;-;-;-;-	3195	rna-XM_024093183.1;rna-XM_024093184.1;rna-XM_024093182.1;rna-XM_024093181.1;rna-XM_024093178.1;rna-XM_024093180.1;rna-XM_024093183.1;rna-XM_024093184.1;rna-XM_024093182.1;rna-XM_024093180.1;rna-XM_024093181.1;rna-XM_024093178.1;rna-XM_024093183.1;rna-XM_024093184.1;rna-XM_024093182.1;rna-XM_024093180.1;rna-XM_024093181.1;rna-XM_024093178.1;rna-XM_024093183.1;rna-XM_024093184.1;rna-XM_024093181.1;…	-0.21716793290371061	0.05056836347544661	-0.024510514954357705	0.3795175227737623	0.9167023668125958	1.4335083621342455	2.90685438555149	15.315657501153911	5.4352593042934037e-11	3.859845338780301e-9	family	1.7589932583674807e-9	0.42310302788966364	1.650676295037956
LOC112047036	NW_019862881.1;NW_019862881.1;NW_019862881.1;NW_019862881.1;NW_019862881.1;NW_019862881.1;NW_019862881.1;NW_019862881.1;NW_019862881.1;NW_019862881.1;NW_019862881.1;NW_019862881.1;NW_019862881.1;NW_019862881.1;NW_019862881.1;NW_019862881.1;NW_019862881.1;NW_019862881.1;NW_019862881.1;NW_019862881.1;NW_019862881.1;NW_019862881.1;NW_019862881.1;NW_019862881.1;NW_019862881.1;NW_019862881.1;NW_019862…	447815;449755;450336;451697;452381;453373;454208;455044;455512;455834;457547;459184;460373;461459;462274;462845;463116;463983;464743;465175;465763;466858;467547;468500;473203;474125;475237;476532;477240;482307;483132;483868;484409	449410;449840;450487;451904;452528;453506;454321;455188;455606;456064;457669;459405;460586;461541;462505;462957;463174;464232;464881;465402;465917;466975;467687;468678;473370;474353;475395;476617;477354;482410;483255;484256;484463	-;-;-;-;-;-;-;-;-;-;-;-;-;-;-;-;-;-;-;-;-;-;-;-;-;-;-;-;-;-;-;-;-	6594	rna-XM_024083939.1	-1.242354541274499	0.27295087157110753	0.13674670506165865	-1.191303538211126	-1.252915787367959	-0.7998399566942698	2.232692791858768	15.270545950632032	5.742656234316814e-11	4.04793457227843e-9	family	1.8516922565762428e-9	-0.6794527078191812	1.5258666589390666
LOC112047127	NW_019862882.1;NW_019862882.1;NW_019862882.1;NW_019862882.1;NW_019862882.1;NW_019862882.1;NW_019862882.1;NW_019862882.1;NW_019862882.1;NW_019862882.1;NW_019862882.1;NW_019862882.1;NW_019862882.1;NW_019862882.1;NW_019862882.1;NW_019862882.1;NW_019862882.1;NW_019862882.1;NW_019862882.1;NW_019862882.1;NW_019862882.1;NW_019862882.1;NW_019862882.1;NW_019862882.1;NW_019862882.1	761850;761850;761850;761850;761850;763106;763106;763106;763106;763106;765538;765538;765538;765538;765538;766741;766741;766741;766741;766741;771558;774372;778654;780544;784981	762278;762278;762278;762278;762278;763232;763232;763232;763232;763232;765657;765657;765657;765657;765657;766920;766920;766920;766920;766920;773466;775660;780523;781698;786151	+;+;+;+;+;+;+;+;+;+;+;+;+;+;+;+;+;+;+;+;+;+;+;+;+	8250	rna-XM_024084076.1;rna-XM_024084075.1;rna-XM_024084072.1;rna-XM_024084074.1;rna-XM_024084071.1;rna-XM_024084076.1;rna-XM_024084075.1;rna-XM_024084072.1;rna-XM_024084074.1;rna-XM_024084071.1;rna-XM_024084076.1;rna-XM_024084075.1;rna-XM_024084072.1;rna-XM_024084074.1;rna-XM_024084071.1;rna-XM_024084076.1;rna-XM_024084075.1;rna-XM_024084071.1;rna-XM_024084072.1;rna-XM_024084074.1;rna-XM_024084071.1;…	0.5390051346953638	-0.19155155467108687	-0.18312439966056057	1.2187905093835416	-0.23760964777148377	1.2264329628121247	4.453660033091777	15.242295472327601	5.94421308337551e-11	4.159200860397158e-9	family	1.9097135487862774e-9	0.3953238341313165	1.4640426105836084
LOC112050948	NW_019863052.1;NW_019863052.1	56206;57783	57575;58779	-;-	2367	rna-XM_024089361.1	0.21586888531704224	1.8618604275428279	2.0696567944021	0.2860985036039446	0.5973925680272169	0.47099606683431133	2.56921400848935	15.193417075380086	6.310301480049612e-11	4.383126195923511e-9	family	2.0175457265224964e-9	0.9169788742879071	2.0696567944021
LOC112057479	NW_019865744.1;NW_019865744.1	7;1628	824;1731	+;+	922	rna-XM_024097952.1	-1.822057311421509	-4.902531144781445	-0.5754771021288049	-0.8026656092988828	-1.067969089395319	-1.6562294528280512	1.6655654362233585	15.043902812106403	7.580933728436142e-11	5.22754821447814e-9	family	2.3639135114376466e-9	-1.8044882849756687	4.902531144781445
LOC112046657	NW_019862865.1;NW_019862865.1;NW_019862865.1	632359;632988;634150	632488;633170;634276	+;+;+	440	rna-XM_024083367.1	0.9936699185111196	-1.307974738365394	-1.01584704382924	1.2683460586812747	0.8404448650927697	0.8554864309387743	4.099605211806017	14.96527009209551	8.352037775142502e-11	5.7178411128241765e-9	family	2.5861070237167295e-9	0.2723542485048841	2.5763207970466686
LOC112048813	NW_019862946.1;NW_019862946.1;NW_019862946.1;NW_019862946.1;NW_019862946.1;NW_019862946.1;NW_019862946.1;NW_019862946.1;NW_019862946.1;NW_019862946.1;NW_019862946.1;NW_019862946.1;NW_019862946.1;NW_019862946.1;NW_019862946.1;NW_019862946.1;NW_019862946.1;NW_019862946.1;NW_019862946.1;NW_019862946.1;NW_019862946.1;NW_019862946.1;NW_019862946.1;NW_019862946.1;NW_019862946.1;NW_019862946.1;NW_019862…	391035;391036;391036;391669;391669;391669;392677;392677;392677;393161;393161;393161;393849;393849;393849;394135;394135;394135;394900;394900;394900;395356;395356;395356;399696;399696;401206;401206;401641;401641	391292;391292;391292;391896;391896;391896;392885;392885;392885;393339;393339;393339;393939;393939;393939;394341;394341;394341;395036;395036;395036;395387;395387;396320;400499;400467;401342;401342;402528;402528	+;+;+;+;+;+;+;+;+;+;+;+;+;+;+;+;+;+;+;+;+;+;+;+;+;+;+;+;+;+	4103	rna-XM_024086480.1;rna-XR_002887047.1;rna-XR_002887046.1;rna-XR_002887047.1;rna-XR_002887046.1;rna-XM_024086480.1;rna-XR_002887047.1;rna-XR_002887046.1;rna-XM_024086480.1;rna-XR_002887047.1;rna-XR_002887046.1;rna-XM_024086480.1;rna-XR_002887047.1;rna-XR_002887046.1;rna-XM_024086480.1;rna-XR_002887047.1;rna-XR_002887046.1;rna-XM_024086480.1;rna-XR_002887047.1;rna-XR_002887046.1;rna-XM_024086480.1;…	-0.0013565299959245973	0.47408987553560483	1.6733855228131067	1.2330733894445614	0.3892029833737255	0.3172109730093239	1.973185535516894	14.939226067450074	8.624861398676715e-11	5.805749718230826e-9	family	2.6601643802302678e-9	0.6809343690300663	1.6747420528090313
LOC112057373	NW_019862764.1;NW_019862764.1;NW_019862764.1	1900910;1901721;1902475	1901190;1901834;1903226	+;+;+	1147	rna-XM_024097864.1	1.016495911010987	-2.1654461015581883	-1.7712511068575474	-2.2334253908087556	0.7276861103237853	0.37351004060377324	3.8247789821499545	14.9386162979073	8.63135773249587e-11	5.805749718230826e-9	family	2.6601643802302678e-9	-0.6754050895476577	3.2499213018197426
LOC112044103	NW_019862803.1;NW_019862803.1;NW_019862803.1;NW_019862803.1;NW_019862803.1;NW_019862803.1;NW_019862803.1;NW_019862803.1;NW_019862803.1;NW_019862803.1;NW_019862803.1;NW_019862803.1;NW_019862803.1;NW_019862803.1;NW_019862803.1;NW_019862803.1;NW_019862803.1;NW_019862803.1	776218;805758;805872;811687;811687;811687;815394;815394;815394;819396;819396;819396;820288;820288;820288;821087;821087;821087	776414;805830;806209;811830;811830;811830;815584;815584;815584;819476;819476;819476;820587;820587;820587;823295;823295;823295	+;+;+;+;+;+;+;+;+;+;+;+;+;+;+;+;+;+	3533	rna-XM_024079847.1;rna-XM_024079848.1;rna-XM_024079849.1;rna-XM_024079849.1;rna-XM_024079848.1;rna-XM_024079847.1;rna-XM_024079849.1;rna-XM_024079848.1;rna-XM_024079847.1;rna-XM_024079849.1;rna-XM_024079847.1;rna-XM_024079848.1;rna-XM_024079849.1;rna-XM_024079847.1;rna-XM_024079848.1;rna-XM_024079848.1;rna-XM_024079849.1;rna-XM_024079847.1	0.016081153771407963	0.38868148841283295	1.4009838087224842	1.0654516987359912	1.0442751560675947	1.1998014871264546	1.9952961102043214	14.935608397729732	8.663476880924519e-11	5.805749718230826e-9	family	2.666962308117356e-9	0.8525457988061276	1.4009838087224842
LOC112055671	NW_019863580.1;NW_019863580.1;NW_019863580.1;NW_019863580.1;NW_019863580.1;NW_019863580.1	83189;83782;83917;85078;85574;85574	83573;83910;85240;85240;88885;88885	+;+;+;+;+;+	5150	rna-XM_024095865.1;rna-XM_024095865.1;rna-XM_024095864.1;rna-XM_024095865.1;rna-XM_024095865.1;rna-XM_024095864.1	5.0161665933111665	5.0000971016452995	0.5231573262077134	5.611774076276804	2.5213231392471434	5.040237835485799	1.843762066235025	14.87435065271493	9.345044456676452e-11	6.218702311170148e-9	family	2.8634728708001082e-9	3.952126012028988	5.611774076276804
LOC112047746	NW_019862903.1;NW_019862903.1;NW_019862903.1;NW_019862903.1;NW_019862903.1;NW_019862903.1	229066;233513;240660;241943;244013;244531	230678;233621;240835;242055;244168;245827	+;+;+;+;+;+	3464	rna-XM_024084969.1	0.7852113166827901	-0.17261111213297814	-1.3489201936453497	-1.1305579232326293	-1.7913398597006394	-1.551716788073791	2.5189890602972294	14.857790303515507	9.538603913742315e-11	6.303427419664713e-9	family	2.9160403314156868e-9	-0.8683224266837662	2.5765511763834295
LOC112052166	NW_019863132.1;NW_019863132.1;NW_019863132.1;NW_019863132.1;NW_019863132.1;NW_019863132.1;NW_019863132.1;NW_019863132.1	144435;144435;146293;146293;149385;149400;150164;150164	144744;144744;148519;148519;149601;149601;150931;150931	+;+;+;+;+;+;+;+	3522	rna-XM_024091137.1;rna-XM_024091138.1;rna-XM_024091138.1;rna-XM_024091137.1;rna-XM_024091137.1;rna-XM_024091138.1;rna-XM_024091138.1;rna-XM_024091137.1	-0.08118045388761153	-0.07500586760718242	0.16659026402193797	0.8324688264416407	0.2713046568410932	0.07500277040869643	5.009807836038857	14.735645100440783	1.1099820674376364e-10	7.284544381887274e-9	family	3.3584560156888757e-9	0.1981966993697624	0.9136492803292522
LOC112050589	NW_019863031.1;NW_019863031.1;NW_019863031.1;NW_019863031.1;NW_019863031.1;NW_019863031.1;NW_019863031.1;NW_019863031.1;NW_019863031.1	277089;279501;281310;282949;286213;288124;288738;289932;316645	277404;279608;281498;283050;286375;288221;288842;290126;317567	-;-;-;-;-;-;-;-;-	2199	rna-XM_024088883.1	-2.411108129296632	-0.5396491284162375	-1.5256372155112081	-1.7122776792486891	-0.6390086706430617	-1.0065699324674948	3.6928910076561308	14.706337326580314	1.1512087526659944e-10	7.45155029598652e-9	family	3.459499772042197e-9	-1.3057084592638872	2.411108129296632
LOC112052746	NW_019863172.1;NW_019863172.1;NW_019863172.1;NW_019863172.1;NW_019863172.1;NW_019863172.1;NW_019863172.1;NW_019863172.1;NW_019863172.1;NW_019863172.1;NW_019863172.1;NW_019863172.1;NW_019863172.1;NW_019863172.1;NW_019863172.1;NW_019863172.1;NW_019863172.1;NW_019863172.1;NW_019863172.1;NW_019863172.1;NW_019863172.1;NW_019863172.1;NW_019863172.1;NW_019863172.1;NW_019863172.1;NW_019863172.1;NW_019863…	295308;295308;295448;295524;295640;295640;295640;296284;296284;296284;296284;296758;296758;296758;296758;297566;297566;297566;297566;299407;299407;299407;299407;301069;301069;301069;301069;301937;301937;301937;301937;303292;303292;303292;303292;304190;304190;304190	295441;295441;295517;295800;295800;295800;295800;296387;296387;296387;296387;296882;296882;296882;296882;297712;297712;297712;297712;299509;299509;299509;299509;301239;301239;301239;301239;302126;302126;302126;302126;303468;303468;303468;303473;304304;304304;304304	+;+;+;+;+;+;+;+;+;+;+;+;+;+;+;+;+;+;+;+;+;+;+;+;+;+;+;+;+;+;+;+;+;+;+;+;+;+	1618	rna-XR_002887327.1;rna-XM_024091938.1;rna-XR_002887329.1;rna-XR_002887328.1;rna-XR_002887329.1;rna-XR_002887327.1;rna-XM_024091938.1;rna-XR_002887328.1;rna-XR_002887329.1;rna-XR_002887327.1;rna-XM_024091938.1;rna-XR_002887328.1;rna-XR_002887329.1;rna-XR_002887327.1;rna-XM_024091938.1;rna-XR_002887328.1;rna-XR_002887329.1;rna-XR_002887327.1;rna-XM_024091938.1;rna-XR_002887328.1;rna-XR_002887329.1;…	0.14340350774336266	0.2511147176107327	0.11465860322672927	1.5906814395062072	-0.0848231527244101	0.18576671459646	4.2591725536499165	14.700974604089634	1.1589212314060583e-10	7.45155029598652e-9	family	3.478732416581832e-9	0.3668003049931803	1.6755045922306173
LOC112054667	NW_019863391.1;NW_019863391.1;NW_019863391.1;NW_019863391.1;NW_019863391.1;NW_019863391.1;NW_019863391.1;NW_019863391.1;NW_019863391.1;NW_019863391.1;NW_019863391.1;NW_019863391.1;NW_019863391.1;NW_019863391.1;NW_019863391.1;NW_019863391.1;NW_019863391.1;NW_019863391.1;NW_019863391.1;NW_019863391.1;NW_019863391.1;NW_019863391.1;NW_019863391.1;NW_019863391.1;NW_019863391.1;NW_019863391.1;NW_019863…	115733;115733;115733;121851;121854;121854;122510;122510;122510;123645;123645;123645;125625;125625;125625;126620;126620;126620;128223;128223;128223;128979;128979;128979;129990;129990;129990;130614;130614;130614	116171;116375;116375;121975;121975;121975;123072;123072;123072;123741;123741;123741;125789;125789;125789;126777;126777;126777;128427;128427;128427;129173;129173;129173;130154;130154;130154;131881;131881;131881	+;+;+;+;+;+;+;+;+;+;+;+;+;+;+;+;+;+;+;+;+;+;+;+;+;+;+;+;+;+	3584	rna-XM_024094522.1;rna-XM_024094521.1;rna-XM_024094520.1;rna-XM_024094521.1;rna-XM_024094522.1;rna-XM_024094520.1;rna-XM_024094522.1;rna-XM_024094521.1;rna-XM_024094520.1;rna-XM_024094522.1;rna-XM_024094521.1;rna-XM_024094520.1;rna-XM_024094522.1;rna-XM_024094521.1;rna-XM_024094520.1;rna-XM_024094522.1;rna-XM_024094521.1;rna-XM_024094520.1;rna-XM_024094522.1;rna-XM_024094521.1;rna-XM_024094520.1;…	-1.259302660370579	1.4836546761704537	1.119516721955534	1.2340251600717989	0.3805119486167324	-0.2425016744105288	0.3202438075709959	14.666672342234511	1.2095270601499594e-10	7.689645884808417e-9	family	3.618342520234162e-9	0.45265069533890184	2.742957336541033
LOC112044918	NW_019862820.1;NW_019862820.1	494959;496070	495230;496271	-;-	474	rna-XR_002886776.1	-0.3398143360895287	-1.292280420556952	0.2933138909602024	0.5404424237912873	1.1222853672546746	1.3502210541569675	1.2328797777805363	14.659925780915387	1.2197447544197152e-10	7.689645884808417e-9	family	3.644795345647638e-9	0.2790279965861085	2.6425014747139195
LOC112046890	NW_019862874.1;NW_019862874.1;NW_019862874.1;NW_019862874.1;NW_019862874.1;NW_019862874.1;NW_019862874.1;NW_019862874.1;NW_019862874.1;NW_019862874.1;NW_019862874.1;NW_019862874.1;NW_019862874.1;NW_019862874.1;NW_019862874.1;NW_019862874.1;NW_019862874.1;NW_019862874.1;NW_019862874.1;NW_019862874.1;NW_019862874.1;NW_019862874.1	560682;560683;562704;562704;563088;563121;563724;563724;564507;564507;565211;565211;565695;565695;566680;566680;567204;567204;567947;567947;574353;574353	562632;562632;562806;562806;563332;563332;563920;563920;564701;564701;565286;565286;565875;565875;566789;566789;567248;567248;568086;568086;574428;574428	-;-;-;-;-;-;-;-;-;-;-;-;-;-;-;-;-;-;-;-;-;-	3319	rna-XM_024083728.1;rna-XM_024083729.1;rna-XM_024083729.1;rna-XM_024083728.1;rna-XM_024083728.1;rna-XM_024083729.1;rna-XM_024083729.1;rna-XM_024083728.1;rna-XM_024083729.1;rna-XM_024083728.1;rna-XM_024083729.1;rna-XM_024083728.1;rna-XM_024083729.1;rna-XM_024083728.1;rna-XM_024083729.1;rna-XM_024083728.1;rna-XM_024083729.1;rna-XM_024083728.1;rna-XM_024083729.1;rna-XM_024083728.1;rna-XM_024083729.1;…	-0.3820063658402365	-1.078591068711763	0.2983652015256125	-0.05765786164378872	0.1804234137955527	-0.23623465017476677	2.3238791312891878	14.652926497097106	1.2304390596314765e-10	7.689645884808417e-9	family	3.672611179677059e-9	-0.21261688850823163	1.3769562702373754
LOC112051543	NW_019863088.1;NW_019863088.1;NW_019863088.1;NW_019863088.1	129542;131861;132294;132818	130733;132053;132394;132924	-;-;-;-	1593	rna-XM_024090232.1	-0.5213582755833672	0.08336312088103401	0.302400137674986	0.41934430716270515	-0.7016895209149725	-0.43412372094597845	4.438656412755382	14.649081147344608	1.236355422841202e-10	7.689645884808417e-9	family	3.6861192893595116e-9	-0.14201065862093215	1.1210338280776777
LOC112047476	NW_019862894.1;NW_019862894.1;NW_019862894.1;NW_019862894.1;NW_019862894.1;NW_019862894.1;NW_019862894.1;NW_019862894.1;NW_019862894.1;NW_019862894.1;NW_019862894.1;NW_019862894.1;NW_019862894.1;NW_019862894.1;NW_019862894.1;NW_019862894.1;NW_019862894.1;NW_019862894.1;NW_019862894.1;NW_019862894.1;NW_019862894.1;NW_019862894.1;NW_019862894.1;NW_019862894.1;NW_019862894.1;NW_019862894.1;NW_019862…	1089596;1091904;1092757;1093686;1094256;1098290;1098743;1099152;1105461;1105959;1106235;1108329;1108506;1109103;1109613;1110352;1111077;1112915;1113498;1114099;1114905;1115530;1116086;1123080;1129325;1138571;1138889	1091253;1092124;1093006;1093850;1095097;1098500;1098969;1105250;1105806;1106063;1107416;1108432;1108692;1109253;1109765;1110611;1112682;1113184;1113721;1114275;1115159;1115696;1116194;1123211;1129535;1138745;1138938	-;-;-;-;-;-;-;-;-;-;-;-;-;-;-;-;-;-;-;-;-;-;-;-;-;-;-	15537	rna-XM_024084603.1	-0.3165669536120832	-0.11076152594261383	-0.7170625889837364	-0.01658543587366621	-0.04366727059958083	0.0051276718428588655	6.9047169773470545	14.6232702782188	1.2768322118502987e-10	7.889828135043794e-9	family	3.789746671342908e-9	-0.19991935052813695	0.7221902608265953
LOC112057674	NW_019862765.1;NW_019862765.1;NW_019862765.1;NW_019862765.1	903482;903818;905844;907181	903638;903968;905997;908859	+;+;+;+	2141	rna-XM_024098176.1	2.610706511179543	1.5759139005161897	1.056424880897574	1.7263855612964207	-0.04238094992025821	0.02591275564090813	3.8264564130712424	14.586642168389018	1.3366256033652934e-10	8.188146202929262e-9	family	3.940741003025261e-9	1.1588271099350629	2.653087461099801
LOC112051828	NW_019863106.1;NW_019863106.1;NW_019863106.1;NW_019863106.1;NW_019863106.1;NW_019863106.1;NW_019863106.1;NW_019863106.1;NW_019863106.1;NW_019863106.1;NW_019863106.1;NW_019863106.1;NW_019863106.1;NW_019863106.1	247997;249731;251721;253197;253425;253425;255374;255374;255733;255733;256315;256315;256916;256916	248174;249905;251810;253349;253625;253625;255643;255643;256075;256075;256571;256571;257694;257694	+;+;+;+;+;+;+;+;+;+;+;+;+;+	2446	rna-XM_024090627.1;rna-XM_024090627.1;rna-XM_024090627.1;rna-XM_024090628.1;rna-XM_024090627.1;rna-XM_024090628.1;rna-XM_024090627.1;rna-XM_024090628.1;rna-XM_024090628.1;rna-XM_024090627.1;rna-XM_024090628.1;rna-XM_024090627.1;rna-XM_024090628.1;rna-XM_024090627.1	0.7815352238179774	0.41501873856739374	0.5759205722115815	1.6082657685687518	0.7946605059568301	0.2667708571363014	7.744671960164182	14.58324275942113	1.3423190496605348e-10	8.188146202929262e-9	family	3.948742110016923e-9	0.7403619443764726	1.6082657685687518
LOC112050401	NW_019863021.1;NW_019863021.1;NW_019863021.1	235516;239547;242106	235728;239839;243154	-;-;-	1555	rna-XM_024088664.1	0.39333759380720457	-0.6921974991961046	-0.7254768014858121	0.5836631149310667	0.44868175128250115	-1.1499709725529716	2.4087196658299157	14.536278579748746	1.4235790469949346e-10	8.628521153632992e-9	family	4.164675788145778e-9	-0.19032713553568598	1.7336340874840384
LOC112056870	NW_019864040.1;NW_019864040.1;NW_019864040.1;NW_019864040.1;NW_019864040.1;NW_019864040.1;NW_019864040.1;NW_019864040.1	13518;15809;16892;17596;18203;19080;19619;21585	14235;16007;17042;17724;18301;19199;19795;21763	-;-;-;-;-;-;-;-	1772	rna-XM_024097355.1	-0.3735360922567338	-0.9018215567293542	-0.05045638011592671	-0.3390817554993314	0.11799409799181891	-0.15827812060128746	5.227762963070488	14.51364660722831	1.4645282023590242e-10	8.82053821116992e-9	family	4.275035242679068e-9	-0.2841966345351358	1.019815654721173
LOC112054179	NW_019863326.1;NW_019863326.1;NW_019863326.1;NW_019863326.1;NW_019863326.1	65901;66866;75513;75935;75935	66359;67019;75845;76450;76450	-;-;-;-;-	1462	rna-XM_024093866.1;rna-XM_024093866.1;rna-XR_002887433.1;rna-XM_024093866.1;rna-XR_002887433.1	0.2537392112731756	-2.321119732956001	-0.7263647206093009	0.9518847335422814	0.006035542573441624	-0.047099505876104314	1.078302839843938	14.485734550799487	1.5167045761428702e-10	9.077333802877706e-9	family	4.4127612283937185e-9	-0.3138207453420846	3.2730044664982825
LOC112051650	NW_019863094.1;NW_019863094.1;NW_019863094.1	106923;107175;108606	107090;107396;108937	+;+;+	722	rna-XM_024090377.1	0.901496728212376	0.89532444187616	0.05833479432652133	0.06624037965965049	-0.1589013321253227	-0.32149438196921293	3.6082711958204206	14.44221796796896	1.6018951743829304e-10	9.468095949955259e-9	family	4.645320743656408e-9	0.24016677166336203	1.222991110181589
LOC112044985	NW_019862820.1;NW_019862820.1;NW_019862820.1;NW_019862820.1	1040755;1041938;1043380;1044629	1040999;1042117;1043555;1045788	+;+;+;+	1761	rna-XM_024081007.1	0.7333066895736096	-0.1894088033044715	0.7811128061236539	1.286687497729875	0.9572548854303893	0.4077433773060616	4.292465922228443	14.426766566327224	1.633314752094432e-10	9.594211840080626e-9	family	4.731257650739117e-9	0.6627827421431863	1.4760963010343464
LOC112053485	NW_019863245.1;NW_019863245.1;NW_019863245.1;NW_019863245.1;NW_019863245.1;NW_019863245.1;NW_019863245.1;NW_019863245.1;NW_019863245.1;NW_019863245.1;NW_019863245.1;NW_019863245.1;NW_019863245.1;NW_019863245.1;NW_019863245.1;NW_019863245.1;NW_019863245.1;NW_019863245.1;NW_019863245.1;NW_019863245.1;NW_019863245.1;NW_019863245.1;NW_019863245.1;NW_019863245.1;NW_019863245.1;NW_019863245.1;NW_019863…	144821;144821;144821;144821;144821;144821;144821;145333;145333;145333;145333;145336;145336;145336;147193;147193;147193;147193;147193;147193;147193;150033;150033;150033;150033;150033;150033;150033;151992;151992;151992;151992;151992;151992;151992;152765;152765;152765;152765;152765;152765;152765;153935;153935;153935;153935;153935;153935;153935	144954;144958;145072;145004;144958;144954;145004;145555;145555;145555;145555;145555;145555;145555;147352;147352;147352;147352;147352;147352;147352;150153;150153;150153;150153;150153;150153;150153;152113;152113;152113;152113;152113;152113;152113;152883;152883;152883;152883;152883;152883;152883;154516;154516;154516;154516;154516;154516;154516	+;+;+;+;+;+;+;+;+;+;+;+;+;+;+;+;+;+;+;+;+;+;+;+;+;+;+;+;+;+;+;+;+;+;+;+;+;+;+;+;+;+;+;+;+;+;+;+;+	1579	rna-XM_024092910.1;rna-XM_024092909.1;rna-XM_024092908.1;rna-XM_024092907.1;rna-XM_024092905.1;rna-XM_024092904.1;rna-XM_024092903.1;rna-XM_024092908.1;rna-XM_024092905.1;rna-XM_024092904.1;rna-XM_024092903.1;rna-XM_024092910.1;rna-XM_024092909.1;rna-XM_024092907.1;rna-XM_024092910.1;rna-XM_024092909.1;rna-XM_024092908.1;rna-XM_024092907.1;rna-XM_024092905.1;rna-XM_024092903.1;rna-XM_024092904.1;…	1.1431513267047155	0.21308036257007446	1.123679455307242	1.3028687618737467	0.8112615229771242	1.2849075384106547	1.9077929818383172	14.356329031806599	1.784781102327737e-10	1.0419617772853218e-8	family	5.114121418075316e-9	0.9798248279739262	1.3028687618737467
LOC112043839	NW_019862799.1;NW_019862799.1;NW_019862799.1;NW_019862799.1;NW_019862799.1;NW_019862799.1;NW_019862799.1;NW_019862799.1;NW_019862799.1;NW_019862799.1;NW_019862799.1;NW_019862799.1;NW_019862799.1	529211;531267;531490;532481;535559;536759;541648;543341;544517;545233;546389;547242;547682	529430;531384;531707;532631;535786;536946;541719;543464;544665;545350;546500;547361;550163	+;+;+;+;+;+;+;+;+;+;+;+;+	4300	rna-XM_024079457.1	-0.3557754042171614	0.45781435591842246	0.12586292537350333	0.8093042738935009	0.6184396106950442	0.0553641593346087	5.159841710284499	14.311024079201838	1.8897706674073e-10	1.0965279067712114e-8	family	5.374288791805846e-9	0.2851683201663197	1.1650796781106623
LOC112054845	NW_019862761.1;NW_019862761.1;NW_019862761.1;NW_019862761.1	2301507;2301507;2304379;2304699	2304014;2304014;2304593;2304898	-;-;-;-	2923	rna-XM_024094763.1;rna-XM_024094772.1;rna-XM_024094772.1;rna-XM_024094763.1	1.159031477432856	0.01008193226137015	-0.28173576927127053	-1.793499522960586	-0.7011329990007686	-0.014520384857853093	2.8847621854406946	14.242590214473125	2.0605499247725456e-10	1.1883753384324572e-8	family	5.810093165542162e-9	-0.27029587773270863	2.952531000393442
LOC112045064	NW_019862823.1;NW_019862823.1;NW_019862823.1;NW_019862823.1;NW_019862823.1;NW_019862823.1;NW_019862823.1;NW_019862823.1;NW_019862823.1;NW_019862823.1;NW_019862823.1;NW_019862823.1;NW_019862823.1;NW_019862823.1;NW_019862823.1;NW_019862823.1;NW_019862823.1;NW_019862823.1;NW_019862823.1;NW_019862823.1;NW_019862823.1;NW_019862823.1;NW_019862823.1;NW_019862823.1;NW_019862823.1;NW_019862823.1;NW_019862…	107002;107202;107204;107209;107209;108323;108323;108323;108323;108323;108637;108637;108637;108637;108637;109363;109363;109363;109363;109363;109972;109972;109972;109972;111214;111214;111214;111214;111519;111730;111730;111730;111730	107519;107519;107519;107519;107519;108506;108506;108506;108506;108506;108806;108806;108806;108806;108806;109532;109532;109532;109532;109532;110079;110079;110079;110079;111504;111377;111363;111363;111721;111812;112132;112133;112135	+;+;+;+;+;+;+;+;+;+;+;+;+;+;+;+;+;+;+;+;+;+;+;+;+;+;+;+;+;+;+;+;+	2050	rna-XM_024081124.1;rna-XM_024081125.1;rna-XM_024081123.1;rna-XR_002886783.1;rna-XM_024081126.1;rna-XR_002886783.1;rna-XM_024081123.1;rna-XM_024081126.1;rna-XM_024081125.1;rna-XM_024081124.1;rna-XM_024081126.1;rna-XR_002886783.1;rna-XM_024081123.1;rna-XM_024081125.1;rna-XM_024081124.1;rna-XR_002886783.1;rna-XM_024081126.1;rna-XM_024081123.1;rna-XM_024081125.1;rna-XM_024081124.1;rna-XR_002886783.1;…	2.0848551209074553	-0.15385133341150198	3.7563221468691266	2.4249656203953394	2.9801837524941086	1.1619533315948056	1.16605538826583	14.165873256879225	2.2709906653558568e-10	1.3018522392485743e-8	family	6.33606395634284e-9	2.0424047731415556	3.9101734802806285
LOC112047379	NW_019862890.1;NW_019862890.1;NW_019862890.1;NW_019862890.1;NW_019862890.1;NW_019862890.1;NW_019862890.1;NW_019862890.1;NW_019862890.1;NW_019862890.1;NW_019862890.1;NW_019862890.1;NW_019862890.1;NW_019862890.1;NW_019862890.1;NW_019862890.1	194612;194612;195180;195184;198605;198605;199431;199431;201422;201422;202461;202461;203621;203621;204625;204625	194797;194794;195240;195240;198739;198739;199580;199580;201555;201555;202659;202659;203755;203755;204859;204859	+;+;+;+;+;+;+;+;+;+;+;+;+;+;+;+	1235	rna-XM_024084492.1;rna-XM_024084491.1;rna-XM_024084491.1;rna-XM_024084492.1;rna-XM_024084492.1;rna-XM_024084491.1;rna-XM_024084492.1;rna-XM_024084491.1;rna-XM_024084492.1;rna-XM_024084491.1;rna-XM_024084492.1;rna-XM_024084491.1;rna-XM_024084492.1;rna-XM_024084491.1;rna-XM_024084492.1;rna-XM_024084491.1	-0.12020675348808796	-0.8647309807018603	-1.756869393508427	0.2339164138088701	0.8649821994151459	0.8030099582145139	4.05129686429666	14.158556029375683	2.2921843751838016e-10	1.3061333242065303e-8	family	6.38846970181353e-9	-0.13998309270997422	2.621851592923573
LOC112049466	NW_019862755.1;NW_019862755.1;NW_019862755.1;NW_019862755.1;NW_019862755.1;NW_019862755.1;NW_019862755.1	2486638;2490321;2490819;2492497;2493814;2494641;2494804	2488012;2490347;2490944;2492699;2493997;2494711;2494840	-;-;-;-;-;-;-	2023	rna-XM_024087348.1	-1.398840201651978	-1.6426922705092497	-2.1138704286264853	0.18258587821098407	0.1913139734069383	1.0236533073209393	0.5194259043184984	14.133267460278962	2.367009928454055e-10	1.3407420523314755e-8	family	6.583168746450653e-9	-0.626308290308142	3.1375237359474246
LOC112052857	NW_019863181.1;NW_019863181.1;NW_019863181.1;NW_019863181.1;NW_019863181.1;NW_019863181.1;NW_019863181.1;NW_019863181.1;NW_019863181.1;NW_019863181.1;NW_019863181.1;NW_019863181.1;NW_019863181.1;NW_019863181.1;NW_019863181.1;NW_019863181.1;NW_019863181.1;NW_019863181.1;NW_019863181.1;NW_019863181.1	264041;264041;265798;266098;266196;266295;268454;268454;270725;270725;272197;272197;273344;273344;277788;277788;278961;278961;279987;279987	264809;264809;266073;266124;266343;266343;268584;268584;270928;270928;272465;272465;273445;273445;278027;278027;279223;279223;280384;280384	-;-;-;-;-;-;-;-;-;-;-;-;-;-;-;-;-;-;-;-	2827	rna-XM_024092089.1;rna-XM_024092088.1;rna-XM_024092088.1;rna-XM_024092089.1;rna-XM_024092089.1;rna-XM_024092088.1;rna-XM_024092089.1;rna-XM_024092088.1;rna-XM_024092089.1;rna-XM_024092088.1;rna-XM_024092089.1;rna-XM_024092088.1;rna-XM_024092089.1;rna-XM_024092088.1;rna-XM_024092089.1;rna-XM_024092088.1;rna-XM_024092089.1;rna-XM_024092088.1;rna-XM_024092089.1;rna-XM_024092088.1	0.17311986758884756	2.1062594889791755	1.5238584489552933	1.8353427461041416	-0.4312263251805833	3.155186635162602	0.45746574797347744	14.112815542599048	2.429359486398482e-10	1.3679162646489913e-8	family	6.7494940447580465e-9	1.393756810268246	3.5864129603431856
LOC112044012	NW_019862801.1;NW_019862801.1;NW_019862801.1;NW_019862801.1;NW_019862801.1;NW_019862801.1;NW_019862801.1;NW_019862801.1;NW_019862801.1	171205;174667;175243;175995;177440;178449;181211;182413;183976	171388;174785;175425;176387;177534;178596;181362;182651;184452	+;+;+;+;+;+;+;+;+	1990	rna-XM_024079730.1	-0.4753620000370214	1.7424757460765457	2.661464510333293	1.564307262368296	1.5689260709707484	1.9468263066899274	1.5678316753421817	14.106645238842441	2.448500010509421e-10	1.3705838882357442e-8	family	6.7813472077901995e-9	1.5014396494002982	3.1368265103703146
LOC112045750	NW_019862840.1;NW_019862840.1;NW_019862840.1;NW_019862840.1;NW_019862840.1;NW_019862840.1;NW_019862840.1	389835;406499;408033;409565;410668;411734;412494	389938;406551;409425;409825;411075;411818;412891	+;+;+;+;+;+;+	2702	rna-XM_024082058.1	1.2598859469177028	0.057154809852136966	0.46129553219307395	1.0541965032391756	1.5273025918829304	0.6743641813058844	3.091646990483735	14.073659727074348	2.5534856226179345e-10	1.4137835870047398e-8	family	7.040600231509016e-9	0.8390332608984841	1.5273025918829304
LOC112055975	NW_019863672.1;NW_019863672.1;NW_019863672.1;NW_019863672.1;NW_019863672.1;NW_019863672.1;NW_019863672.1;NW_019863672.1;NW_019863672.1;NW_019863672.1;NW_019863672.1;NW_019863672.1;NW_019863672.1;NW_019863672.1;NW_019863672.1;NW_019863672.1;NW_019863672.1;NW_019863672.1;NW_019863672.1;NW_019863672.1;NW_019863672.1;NW_019863672.1;NW_019863672.1;NW_019863672.1;NW_019863672.1;NW_019863672.1;NW_019863…	10598;12577;12924;13369;13369;13369;14409;14409;14409;15255;15255;15255;15949;15949;15949;16278;16278;16278;16438;16438;16438;21965;21965;21965;23383;23383;23383;24041;24041;24041	10717;12902;13229;13485;13485;13485;14531;14531;14531;15430;15430;15430;16163;16163;16163;16364;16364;16364;16541;16541;16541;22165;22165;22165;23504;23504;23504;24536;24536;24536	+;+;+;+;+;+;+;+;+;+;+;+;+;+;+;+;+;+;+;+;+;+;+;+;+;+;+;+;+;+	2393	rna-XM_024096286.1;rna-XM_024096285.1;rna-XM_024096287.1;rna-XM_024096287.1;rna-XM_024096285.1;rna-XM_024096286.1;rna-XM_024096287.1;rna-XM_024096285.1;rna-XM_024096286.1;rna-XM_024096287.1;rna-XM_024096285.1;rna-XM_024096286.1;rna-XM_024096287.1;rna-XM_024096285.1;rna-XM_024096286.1;rna-XM_024096287.1;rna-XM_024096285.1;rna-XM_024096286.1;rna-XM_024096287.1;rna-XM_024096285.1;rna-XM_024096286.1;…	0.7157899048782798	-0.6397486599536897	-0.5220542181687978	-1.43453778453046	-0.8033699862490631	-0.8971333434110297	7.06080027063422	14.073074786992303	2.555388576763506e-10	1.4137835870047398e-8	family	7.040600231509016e-9	-0.5968423479057934	2.1503276894087398
LOC112055811	NW_019863621.1;NW_019863621.1;NW_019863621.1;NW_019863621.1;NW_019863621.1;NW_019863621.1;NW_019863621.1;NW_019863621.1;NW_019863621.1;NW_019863621.1;NW_019863621.1;NW_019863621.1;NW_019863621.1;NW_019863621.1;NW_019863621.1;NW_019863621.1;NW_019863621.1;NW_019863621.1;NW_019863621.1;NW_019863621.1;NW_019863621.1;NW_019863621.1	46022;47750;48334;49009;49664;52976;56030;59505;62913;73416;73755;74984;75871;78047;80227;81262;81862;84708;85892;86775;88019;88546	46134;48197;48530;49206;49822;53182;56124;59653;63111;73485;73802;75093;75951;78197;80351;81549;82044;84905;86148;86909;88202;88904	-;-;-;-;-;-;-;-;-;-;-;-;-;-;-;-;-;-;-;-;-;-	3954	rna-XM_024096020.1	0.10664261128514534	0.11893445241882397	1.9437535036694478	0.30875781088067067	0.7031333884816793	0.22178215349847957	3.294655062968686	14.039063988788653	2.6685799416236957e-10	1.467873221068849e-8	family	7.314447916518723e-9	0.5671673200390411	1.9437535036694478
LOC112053306	NW_019863226.1;NW_019863226.1;NW_019863226.1;NW_019863226.1;NW_019863226.1;NW_019863226.1	175449;176521;177636;178560;183708;184758	175828;176575;177772;178705;183917;184880	-;-;-;-;-;-	1051	rna-XM_024092693.1	-0.6617346128493884	-1.2902888318813872	-1.1091775847165037	-1.293037394740255	-0.3467998667694581	-0.5716472003449083	3.2094576177915735	14.012826440089597	2.7594164296938825e-10	1.5073976679769813e-8	family	7.493681605434052e-9	-0.8787809152169834	1.293037394740255
LOC112051119	NW_019863064.1;NW_019863064.1;NW_019863064.1;NW_019863064.1;NW_019863064.1	321242;322297;322972;324034;324715	321494;322435;323046;324267;325793	+;+;+;+;+	1780	rna-XM_024089609.1	-0.19293333847584376	0.9838302582908655	0.5588315480179498	0.16327479317863516	1.379497004673655	1.1613788725216625	2.2299241071689266	14.00922908546822	2.7721163503149615e-10	1.5073976679769813e-8	family	7.520465083428664e-9	0.6756465230344874	1.5724303431494988
LOC112047222	NW_019862884.1;NW_019862884.1;NW_019862884.1;NW_019862884.1;NW_019862884.1	220671;221681;221960;222328;222560	221316;221800;222103;222483;223130	+;+;+;+;+	1637	rna-XM_024084252.1	-0.582117412155567	-0.7394396068127885	0.7615012400441412	0.5867582635773836	0.509149387329779	-0.3295549469119793	2.901834066750023	13.999025826850131	2.8084654781421453e-10	1.5184862210227644e-8	family	7.597140553623623e-9	0.0343828208451615	1.5009408468569299
LOC112053580	NW_019863256.1;NW_019863256.1;NW_019863256.1;NW_019863256.1;NW_019863256.1;NW_019863256.1;NW_019863256.1;NW_019863256.1;NW_019863256.1	14251;14251;14252;14882;15911;17132;18242;18242;18242	14318;14318;14318;15904;16175;17210;18633;18632;18631	-;-;-;-;-;-;-;-;-	1827	rna-XR_002887395.1;rna-XM_024093041.1;rna-XM_024093040.1;rna-XM_024093040.1;rna-XM_024093041.1;rna-XR_002887394.1;rna-XM_024093041.1;rna-XR_002887395.1;rna-XR_002887394.1	0.9002348961605776	0.5870949491268478	2.1370461202002233	1.2205260252525587	0.6751825600609866	0.726516337542979	4.985595525447294	13.965656980613014	2.930802282669815e-10	1.5756787865472297e-8	family	7.894401880301164e-9	1.041100148057362	2.1370461202002233
LOC112055343	NW_019863505.1;NW_019863505.1;NW_019863505.1;NW_019863505.1;NW_019863505.1;NW_019863505.1;NW_019863505.1;NW_019863505.1;NW_019863505.1;NW_019863505.1;NW_019863505.1;NW_019863505.1;NW_019863505.1;NW_019863505.1	9699;11523;12061;12918;14054;15301;16600;17010;17257;19148;22440;22440;26146;26146	10067;11697;12235;13015;14215;15495;16764;20629;17438;22137;22512;22512;26409;26418	+;+;+;+;+;+;+;+;+;+;+;+;+;+	6813	rna-XM_024095415.1;rna-XM_024095415.1;rna-XM_024095415.1;rna-XM_024095415.1;rna-XM_024095415.1;rna-XM_024095415.1;rna-XM_024095415.1;rna-XM_024095413.1;rna-XM_024095414.1;rna-XM_024095414.1;rna-XM_024095415.1;rna-XM_024095413.1;rna-XM_024095413.1;rna-XM_024095415.1	-0.6695855011591151	-1.1151394117546511	-0.2662464878544138	-0.5576698748852971	-0.11394891429339839	-0.8852476964449532	2.419079075914932	13.945001596898065	3.009262689049236e-10	1.6087721207299176e-8	family	8.0975134592132e-9	-0.6013063143986381	1.1151394117546511
LOC112049255	NW_019862965.1;NW_019862965.1;NW_019862965.1;NW_019862965.1;NW_019862965.1;NW_019862965.1;NW_019862965.1;NW_019862965.1;NW_019862965.1;NW_019862965.1;NW_019862965.1;NW_019862965.1;NW_019862965.1;NW_019862965.1;NW_019862965.1;NW_019862965.1;NW_019862965.1;NW_019862965.1;NW_019862965.1;NW_019862965.1;NW_019862965.1;NW_019862965.1	171639;172739;172886;174286;174480;175469;176405;177900;178318;178832;179509;179899;180229;180891;181234;181748;182030;182858;183119;184033;184342;184927	172051;172793;173164;174386;174651;175640;176535;178121;178443;179035;179679;180085;180302;181157;181395;181951;182271;183017;183307;184239;184488;185247	+;+;+;+;+;+;+;+;+;+;+;+;+;+;+;+;+;+;+;+;+;+	4206	rna-XM_024087070.1	-0.4166580117880398	0.8164485233845215	-1.4481557556810623	1.224382561773419	-1.786425687415056	-0.2747970334943369	3.370998382178054	13.915514704603622	3.12503086400604e-10	1.6613292570883506e-8	family	8.375019519765428e-9	-0.3142009005367591	3.010808249188475
LOC112049592	NW_019862980.1;NW_019862980.1;NW_019862980.1;NW_019862980.1;NW_019862980.1;NW_019862980.1;NW_019862980.1	217702;218743;229193;230456;230749;231883;233377	217911;218955;229304;230636;230872;231969;233477	-;-;-;-;-;-;-	1028	rna-XM_024087537.1	6.534753201531113	5.891210944346236	5.725727658981742	5.308367785867873	6.9069790965455	5.862616929018553	2.42527808663394	13.860724363503406	3.3524596817238677e-10	1.7723336850713514e-8	family	8.903501389187487e-9	6.038275936048503	6.9069790965455
LOC112046161	NW_019862849.1;NW_019862849.1;NW_019862849.1;NW_019862849.1;NW_019862849.1;NW_019862849.1;NW_019862849.1;NW_019862849.1;NW_019862849.1;NW_019862849.1;NW_019862849.1;NW_019862849.1	274711;274711;274711;274711;274711;277164;278614;278614;278864;278896;278896;278896	276965;276965;276965;276965;276965;278133;278744;278754;279118;279118;279118;279118	-;-;-;-;-;-;-;-;-;-;-;-	3621	rna-XM_024082684.1;rna-XM_024082686.1;rna-XM_024082681.1;rna-XM_024082682.1;rna-XM_024082685.1;rna-XM_024082685.1;rna-XM_024082681.1;rna-XM_024082682.1;rna-XM_024082686.1;rna-XM_024082684.1;rna-XM_024082681.1;rna-XM_024082682.1	0.6966522885290335	1.5087199301993768	1.20446665993699	1.3205976745703263	1.1234419435048575	1.554206379135005	2.754236923699312	13.810822498977396	3.574405266100084e-10	1.8792287575805744e-8	family	9.408104426810599e-9	1.2346808126459314	1.554206379135005
LOC112056335	NW_019863777.1;NW_019863777.1;NW_019863777.1;NW_019863777.1;NW_019863777.1;NW_019863777.1;NW_019863777.1	47000;47000;47231;49641;49641;51307;51307	47128;47318;47318;49826;49826;51599;51599	+;+;+;+;+;+;+	798	rna-XM_024096754.1;rna-XM_024096753.1;rna-XM_024096754.1;rna-XM_024096754.1;rna-XM_024096753.1;rna-XM_024096753.1;rna-XM_024096754.1	-1.6509697866450521	0.5839919106865786	1.2030228783274786	-1.8793565664675418	0.5968167397290537	-1.7257724873917726	1.2202611622458353	13.80546077311343	3.599134795887338e-10	1.8818333361353795e-8	family	9.454417023289782e-9	-0.47871121862687593	3.0823794447950204
LOC112042929	NW_019862782.1;NW_019862782.1;NW_019862782.1;NW_019862782.1;NW_019862782.1;NW_019862782.1;NW_019862782.1;NW_019862782.1;NW_019862782.1;NW_019862782.1;NW_019862782.1;NW_019862782.1;NW_019862782.1;NW_019862782.1;NW_019862782.1;NW_019862782.1;NW_019862782.1;NW_019862782.1;NW_019862782.1;NW_019862782.1;NW_019862782.1;NW_019862782.1;NW_019862782.1;NW_019862782.1;NW_019862782.1;NW_019862782.1;NW_019862…	855898;855899;922444;922444;926963;928114;928114;928912;928912;930582;930582;932721;932721;934682;934682;936027;936027;937186;937186;938648;938648;941979;941979;942934;942934;946151;946151	856038;856038;922625;922625;927013;928304;928304;929088;929088;930778;930778;932919;932919;934879;934879;936177;936177;937362;937362;938798;938798;942180;942180;943042;943042;946356;946356	+;+;+;+;+;+;+;+;+;+;+;+;+;+;+;+;+;+;+;+;+;+;+;+;+;+;+	2332	rna-XM_024078138.1;rna-XM_024078139.1;rna-XM_024078139.1;rna-XM_024078138.1;rna-XM_024078138.1;rna-XM_024078139.1;rna-XM_024078138.1;rna-XM_024078139.1;rna-XM_024078138.1;rna-XM_024078139.1;rna-XM_024078138.1;rna-XM_024078139.1;rna-XM_024078138.1;rna-XM_024078139.1;rna-XM_024078138.1;rna-XM_024078139.1;rna-XM_024078138.1;rna-XM_024078139.1;rna-XM_024078138.1;rna-XM_024078139.1;rna-XM_024078138.1;…	-0.14596086633983066	-0.08289312252640348	-0.6059422906364289	0.7442108122459532	0.7113839793211714	0.5270138289972542	2.5491326338318463	13.771149069156143	3.761610175438263e-10	1.956037291227897e-8	family	9.832492869821614e-9	0.19130205684361928	1.350153102882382
LOC112052171	NW_019863132.1;NW_019863132.1;NW_019863132.1;NW_019863132.1;NW_019863132.1;NW_019863132.1;NW_019863132.1;NW_019863132.1	119481;122077;122769;123713;128542;128655;129174;129437	121300;122202;123023;123784;128549;128743;129322;129680	-;-;-;-;-;-;-;-	2763	rna-XM_024091147.1	-1.4602573689316645	0.019671829932977697	0.3548933163323688	-0.7884091157329969	-0.20983075625230727	0.053898190160047585	3.0097809151375188	13.759595951965972	3.817999369098968e-10	1.9745696737144444e-8	family	9.970056480587994e-9	-0.3383389840819291	1.8151506852640333
LOC112051365	NW_019863078.1;NW_019863078.1;NW_019863078.1	127995;128836;130472	128325;130234;132496	+;+;+	3755	rna-XR_002887232.1	0.018523402923733116	1.6568700201830564	-0.08599251007234014	0.02871658034343208	0.1277750835760891	-0.3959095174613933	5.680056543472908	13.726405866061084	3.984881670987435e-10	2.0497369719522397e-8	family	1.037517570623988e-8	0.2249971765820962	2.0527795376444495
LOC112054063	NW_019863312.1;NW_019863312.1;NW_019863312.1;NW_019863312.1;NW_019863312.1;NW_019863312.1;NW_019863312.1;NW_019863312.1;NW_019863312.1;NW_019863312.1;NW_019863312.1;NW_019863312.1;NW_019863312.1;NW_019863312.1;NW_019863312.1;NW_019863312.1;NW_019863312.1;NW_019863312.1;NW_019863312.1;NW_019863312.1;NW_019863312.1;NW_019863312.1	55255;55255;56197;56197;57672;57672;58494;58494;59377;59377;60136;60136;60966;60966;61554;61554;62397;62397;63061;63061;63315;63315	55421;55421;56280;56280;57800;57800;58726;58726;59492;59492;60267;60267;61176;61176;62067;62067;62519;62519;63262;63244;63438;63437	-;-;-;-;-;-;-;-;-;-;-;-;-;-;-;-;-;-;-;-;-;-	2035	rna-XM_024093717.1;rna-XM_024093718.1;rna-XM_024093717.1;rna-XM_024093718.1;rna-XM_024093717.1;rna-XM_024093718.1;rna-XM_024093717.1;rna-XM_024093718.1;rna-XM_024093717.1;rna-XM_024093718.1;rna-XM_024093717.1;rna-XM_024093718.1;rna-XM_024093717.1;rna-XM_024093718.1;rna-XM_024093717.1;rna-XM_024093718.1;rna-XM_024093717.1;rna-XM_024093718.1;rna-XM_024093717.1;rna-XM_024093718.1;rna-XM_024093717.1;…	0.5230582205808001	0.4708277489664262	-1.0038374579360545	-1.8125390216072663	-0.8735325043829498	-0.9248656656190293	5.298045325092645	13.678119026610352	4.2411769893871985e-10	2.158417035358434e-8	family	1.0978686532311102e-8	-0.6034814466663456	2.3355972421880664
LOC112048011	NW_019862912.1;NW_019862912.1;NW_019862912.1;NW_019862912.1;NW_019862912.1;NW_019862912.1;NW_019862912.1	486589;488199;497549;498974;506344;507633;508730	486624;488559;497706;499069;506499;507806;509256	+;+;+;+;+;+;+	1508	rna-XM_024085343.1	-0.9275123112584197	0.995685467884077	0.012719696646978359	0.22824055480122954	0.5608007730582516	0.6182199467603221	3.4679988157015873	13.678054626098813	4.2415299034471114e-10	2.158417035358434e-8	family	1.0978686532311102e-8	0.24802568798207314	1.9231977791424968
LOC112054326	NW_019863344.1;NW_019863344.1;NW_019863344.1;NW_019863344.1;NW_019863344.1;NW_019863344.1	77439;78716;81386;82216;82867;83561	78105;78944;81636;82339;83120;83955	-;-;-;-;-;-	1920	rna-XM_024094076.1	0.9895998153895746	0.788347744288714	0.20957281524703236	0.45613703714550385	0.16091586248883707	0.6422554638568703	3.1471102781284004	13.670210678447834	4.284741292764562e-10	2.1688084118057218e-8	family	1.106891500630845e-8	0.541138123069422	0.9895998153895746
LOC112058017	NW_019862770.1;NW_019862770.1;NW_019862770.1;NW_019862770.1;NW_019862770.1;NW_019862770.1	1873459;1874361;1874491;1875459;1876203;1876763	1873529;1874400;1874532;1875515;1876256;1877018	+;+;+;+;+;+	520	rna-XM_024098675.1	-0.928742766256201	-0.6915475140741821	1.6925054671889792	2.1609367478537718	1.4956717421980155	0.05223249014785273	2.0802302659359673	13.657285608255632	4.3569341439822123e-10	2.18676360597293e-8	family	1.1244453698758377e-8	0.6301760278430394	3.0896795141099727
LOC112043920	NW_019862800.1;NW_019862800.1;NW_019862800.1;NW_019862800.1;NW_019862800.1;NW_019862800.1;NW_019862800.1;NW_019862800.1;NW_019862800.1;NW_019862800.1;NW_019862800.1;NW_019862800.1;NW_019862800.1;NW_019862800.1	380040;380040;380731;381571;381797;382415;384706;384706;384706;384706;385042;385042;385042;385042	380246;380246;380830;381775;381930;382724;384864;384864;384864;384864;385224;385220;385221;385218	+;+;+;+;+;+;+;+;+;+;+;+;+;+	1298	rna-XM_024079588.1;rna-XM_024079589.1;rna-XM_024079588.1;rna-XM_024079588.1;rna-XM_024079591.1;rna-XM_024079587.1;rna-XM_024079587.1;rna-XM_024079588.1;rna-XM_024079591.1;rna-XM_024079589.1;rna-XM_024079587.1;rna-XM_024079591.1;rna-XM_024079588.1;rna-XM_024079589.1	0.8587722244524155	-1.1526980919994996	1.6336097873451236	1.0669971097330917	0.8076891888840185	1.1196908660915192	1.0077749179453594	13.655647326501818	4.366173656314173e-10	2.18676360597293e-8	family	1.1257337817179686e-8	0.7223435140844449	2.786307879344623
LOC112049575	NW_019862979.1;NW_019862979.1;NW_019862979.1;NW_019862979.1	413478;413798;414742;415884	413687;413929;414877;416311	+;+;+;+	906	rna-XM_024087518.1	-0.2474669655467455	-0.3587417867393352	-0.1750625071588962	0.888518530812319	-0.4127428926245279	0.2944229109911886	2.170410882564934	13.629296537461236	4.5175857890611333e-10	2.2443066526028695e-8	family	1.1602578618126486e-8	-0.0018454517109995304	1.301261423436847
LOC112044744	NW_019862817.1;NW_019862817.1;NW_019862817.1;NW_019862817.1;NW_019862817.1	998022;999273;1000087;1000704;1000923	998318;999468;1000228;1000921;1001044	+;+;+;+;+	975	rna-XM_024080690.1	0.9865241701408471	0.42711223718262126	-0.3167964641986543	-0.7406627306625708	-1.539956630432895	-0.6025924669766455	5.022371595960428	13.627477474344637	4.5282353646463947e-10	2.2443066526028695e-8	family	1.161867166892088e-8	-0.2977286474912162	2.5264808005737422
LOC112046333	NW_019862855.1;NW_019862855.1;NW_019862855.1;NW_019862855.1;NW_019862855.1;NW_019862855.1	575127;575134;577151;577151;579391;579450	575482;575482;577338;577338;579439;579691	-;-;-;-;-;-	835	rna-XM_024082949.1;rna-XM_024082951.1;rna-XM_024082949.1;rna-XM_024082951.1;rna-XM_024082951.1;rna-XM_024082949.1	0.33711265760519565	-0.6669406881763217	-0.3450373557609093	0.14953163152156465	0.03091915634142711	0.7189267812457262	3.653340958732893	13.611825034684667	4.620945105627594e-10	2.2776129037078162e-8	family	1.1833637683541968e-8	0.0374186971294471	1.3858674694220479
LOC112057207	NW_019864517.1;NW_019864517.1;NW_019864517.1;NW_019864517.1;NW_019864517.1;NW_019864517.1;NW_019864517.1;NW_019864517.1	1779;2450;3455;4047;4795;6500;7735;8964	1972;2620;3676;4173;4934;6662;7888;9174	-;-;-;-;-;-;-;-	1382	rna-XM_024097696.1	-0.9741017099090362	-0.8617515135640562	-0.48776667226732856	-0.3184169595523683	-0.47277265204168395	-0.00864558896073209	3.7405081087625907	13.608098289231098	4.6433049949486793e-10	2.2776129037078162e-8	family	1.1879420742385593e-8	-0.5205758493825342	0.9741017099090362
LOC112053881	NW_019862760.1;NW_019862760.1;NW_019862760.1;NW_019862760.1;NW_019862760.1;NW_019862760.1;NW_019862760.1;NW_019862760.1;NW_019862760.1	947646;950972;951749;953651;954768;956259;958353;958728;960007	947936;951079;951867;953762;954894;956425;958474;958921;962658	+;+;+;+;+;+;+;+;+	3892	rna-XM_024093476.1	0.25925032670333437	0.08880539583851806	0.40355649257605297	-0.30572800690046603	0.22182242817214834	1.093387631327393	3.7524098980044993	13.56497232983201	4.910296273211889e-10	2.3962245813274017e-8	family	1.2418645297851252e-8	0.29351571128616344	1.399115638227859
LOC112044288	NW_019862806.1;NW_019862806.1;NW_019862806.1;NW_019862806.1;NW_019862806.1;NW_019862806.1;NW_019862806.1;NW_019862806.1;NW_019862806.1;NW_019862806.1;NW_019862806.1;NW_019862806.1;NW_019862806.1;NW_019862806.1;NW_019862806.1;NW_019862806.1;NW_019862806.1;NW_019862806.1;NW_019862806.1;NW_019862806.1;NW_019862806.1;NW_019862806.1;NW_019862806.1;NW_019862806.1;NW_019862806.1	535505;535659;535833;535888;536092;536248;536248;536248;536248;536248;536421;536421;536421;536421;536421;537316;537316;537316;537316;537316;537874;537874;537874;537874;537874	535566;535706;535989;535909;536176;536342;536342;536342;536342;536342;537234;537234;537234;537234;537234;537424;537424;537424;537424;537424;539920;539920;539920;539920;539920	+;+;+;+;+;+;+;+;+;+;+;+;+;+;+;+;+;+;+;+;+;+;+;+;+	3417	rna-XM_024080088.1;rna-XM_024080090.1;rna-XM_024080091.1;rna-XM_024080093.1;rna-XM_024080092.1;rna-XM_024080092.1;rna-XM_024080091.1;rna-XM_024080093.1;rna-XM_024080090.1;rna-XM_024080088.1;rna-XM_024080093.1;rna-XM_024080092.1;rna-XM_024080091.1;rna-XM_024080090.1;rna-XM_024080088.1;rna-XM_024080093.1;rna-XM_024080092.1;rna-XM_024080091.1;rna-XM_024080090.1;rna-XM_024080088.1;rna-XM_024080092.1;…	-0.516721118912535	-0.1277338658988263	-0.9144269321167462	-1.2815517727953114	-0.5371245951645192	-0.32339843483959946	6.908180457021997	13.552844916358048	4.988184723402218e-10	2.4218145830558933e-8	family	1.2603606872619237e-8	-0.6168261199545896	1.2815517727953114
LOC112047480	NW_019862753.1;NW_019862753.1;NW_019862753.1;NW_019862753.1;NW_019862753.1;NW_019862753.1;NW_019862753.1;NW_019862753.1;NW_019862753.1;NW_019862753.1;NW_019862753.1;NW_019862753.1;NW_019862753.1;NW_019862753.1;NW_019862753.1	2130348;2131262;2132045;2132788;2133535;2133898;2134981;2137028;2137283;2138052;2138732;2139483;2140475;2142291;2145732	2130621;2131386;2132190;2132913;2133595;2134021;2135148;2137117;2137392;2138232;2138873;2139640;2140616;2142331;2145781	-;-;-;-;-;-;-;-;-;-;-;-;-;-;-	1938	rna-XM_024084611.1	-0.7069534500888738	-0.40375488826653294	0.26227274848302923	-0.49747425199131584	-1.5510134007334242	0.6821368754371989	5.453507010075587	13.525325199593786	5.169678666527512e-10	2.49719097414598e-8	family	1.3024936602310999e-8	-0.3691310611933198	2.233150276170623
LOC112052275	NW_019863137.1;NW_019863137.1;NW_019863137.1;NW_019863137.1;NW_019863137.1;NW_019863137.1;NW_019863137.1;NW_019863137.1;NW_019863137.1;NW_019863137.1;NW_019863137.1;NW_019863137.1;NW_019863137.1;NW_019863137.1;NW_019863137.1;NW_019863137.1;NW_019863137.1;NW_019863137.1;NW_019863137.1;NW_019863137.1;NW_019863137.1;NW_019863137.1;NW_019863137.1;NW_019863137.1;NW_019863137.1;NW_019863137.1;NW_019863…	158088;158088;161296;161296;163054;163054;163640;163640;163994;163994;164539;164539;164969;164969;165370;165370;166009;166009;166825;166825;167510;168418;168418;168735;168735;169566;169566;170812;170812;171569;171569;171911;171911;172794;172794;173176;173176;173941;173941;175375;175375;176315;176315;177004;177004	160861;160861;161409;161409;163160;163160;163708;163708;164112;164112;164618;164618;165065;165065;165582;165582;166142;166142;166938;166938;167605;168461;168461;168802;168802;169786;169786;170940;170940;171683;171683;172027;172027;172966;172966;173328;173328;174161;174161;175589;175589;176426;176426;177183;177183	-;-;-;-;-;-;-;-;-;-;-;-;-;-;-;-;-;-;-;-;-;-;-;-;-;-;-;-;-;-;-;-;-;-;-;-;-;-;-;-;-;-;-;-;-	5665	rna-XM_024091288.1;rna-XM_024091287.1;rna-XM_024091288.1;rna-XM_024091287.1;rna-XM_024091288.1;rna-XM_024091287.1;rna-XM_024091288.1;rna-XM_024091287.1;rna-XM_024091288.1;rna-XM_024091287.1;rna-XM_024091288.1;rna-XM_024091287.1;rna-XM_024091288.1;rna-XM_024091287.1;rna-XM_024091288.1;rna-XM_024091287.1;rna-XM_024091288.1;rna-XM_024091287.1;rna-XM_024091288.1;rna-XM_024091287.1;rna-XM_024091287.1;…	-0.1214411083246987	-0.04183616113051251	1.7282266528651686	0.2164675018285021	-0.07981185916402293	-0.20190610012357857	1.511784205661775	13.521315279585966	5.196685594947409e-10	2.497558591995937e-8	family	1.3068135834353044e-8	0.24994982099180968	1.9301327529887473
LOC112048116	NW_019862917.1;NW_019862917.1;NW_019862917.1	679050;680496;682285	679264;680704;682702	+;+;+	842	rna-XM_024085497.1	0.027102377728240843	-0.8795877939580382	0.31143117066952636	-0.034755599393454434	0.30793322132681944	-0.4363100874637172	5.135068044993828	13.494627399181788	5.380164597220717e-10	2.5681025940775624e-8	family	1.3465652752534004e-8	-0.1173644518484372	1.1910189646275646
LOC112049783	NW_019862756.1;NW_019862756.1;NW_019862756.1;NW_019862756.1;NW_019862756.1;NW_019862756.1;NW_019862756.1;NW_019862756.1;NW_019862756.1;NW_019862756.1;NW_019862756.1;NW_019862756.1;NW_019862756.1;NW_019862756.1;NW_019862756.1;NW_019862756.1;NW_019862756.1;NW_019862756.1;NW_019862756.1;NW_019862756.1;NW_019862756.1;NW_019862756.1;NW_019862756.1;NW_019862756.1	325731;336543;339252;339252;354685;354685;357776;357776;361322;361322;361969;361969;362695;362695;363028;363028;363605;363605;364604;364604;365070;365070;365673;365673	325797;336782;339462;339462;354843;354843;357957;357957;361482;361482;362173;362173;362821;362821;363253;363253;363747;363747;364777;364777;365193;365193;367366;367366	+;+;+;+;+;+;+;+;+;+;+;+;+;+;+;+;+;+;+;+;+;+;+;+	3713	rna-XM_024087822.1;rna-XM_024087814.1;rna-XM_024087814.1;rna-XM_024087822.1;rna-XM_024087814.1;rna-XM_024087822.1;rna-XM_024087814.1;rna-XM_024087822.1;rna-XM_024087814.1;rna-XM_024087822.1;rna-XM_024087814.1;rna-XM_024087822.1;rna-XM_024087814.1;rna-XM_024087822.1;rna-XM_024087814.1;rna-XM_024087822.1;rna-XM_024087814.1;rna-XM_024087822.1;rna-XM_024087814.1;rna-XM_024087822.1;rna-XM_024087814.1;…	-0.28800094699714324	0.04072134291966975	-0.5601286459098286	-0.4917180830161818	-0.4694015624569435	-0.4114447429008384	8.135889909667734	13.492162793267042	5.397441349469446e-10	2.5681025940775624e-8	family	1.3496149336574309e-8	-0.36332877306021094	0.6008499888294984
LOC112047192	NW_019862884.1;NW_019862884.1;NW_019862884.1;NW_019862884.1;NW_019862884.1;NW_019862884.1;NW_019862884.1;NW_019862884.1;NW_019862884.1;NW_019862884.1;NW_019862884.1;NW_019862884.1;NW_019862884.1;NW_019862884.1;NW_019862884.1	305041;310624;311137;311481;311923;313298;314495;315932;316593;317347;318039;320380;321184;322434;323458	305325;310795;311229;311615;312136;313549;314817;316062;316667;317482;318139;320497;321309;322634;324768	+;+;+;+;+;+;+;+;+;+;+;+;+;+;+	3673	rna-XM_024084211.1	0.10321899733980092	0.3335955100279757	-0.28503623834089664	0.31297798170441193	-0.05939135617389923	0.4943124935810837	3.6039711798792182	13.483751898119282	5.456832038480244e-10	2.5834434665760198e-8	family	1.3620592514356445e-8	0.14994623135641275	0.7793487319219803
LOC112048323	NW_019862925.1;NW_019862925.1;NW_019862925.1;NW_019862925.1;NW_019862925.1;NW_019862925.1;NW_019862925.1	614491;615502;618581;619442;621903;623058;624282	615039;615559;619113;619585;621945;623671;624350	-;-;-;-;-;-;-	2010	rna-XM_024085812.1	1.1912375180013446	1.8247378192520072	0.6284323393807311	1.8802264726133056	1.3691252392385382	-1.2078259305524455	6.340519547097693	13.474221466396301	5.524940769464938e-10	2.6027394238726907e-8	family	1.376302209536355e-8	0.9476555763222468	3.088052403165751
LOC112053089	NW_019863205.1;NW_019863205.1;NW_019863205.1;NW_019863205.1;NW_019863205.1;NW_019863205.1;NW_019863205.1;NW_019863205.1;NW_019863205.1;NW_019863205.1;NW_019863205.1;NW_019863205.1;NW_019863205.1;NW_019863205.1;NW_019863205.1;NW_019863205.1;NW_019863205.1;NW_019863205.1;NW_019863205.1;NW_019863205.1;NW_019863205.1;NW_019863205.1;NW_019863205.1;NW_019863205.1;NW_019863205.1;NW_019863205.1;NW_019863…	317430;320562;320562;320562;320562;321327;321327;321327;321327;322870;322870;322870;322870;322870;322931;324008;324008;324008;324008;324008;324008;325185;325185;325185;325185;325185;325185;326549;326549;326549;326549;326549;326549;327384;327384;327384;327384;327384;327384;330179;330179;330179;330179;330206;330206;333873;333873;333873;333873;333873;333873;365463;365463;365463;365463;365463;365463;…	320650;320650;320650;320650;320650;321593;321593;321593;321593;323001;323001;323001;323001;323001;323015;324182;324182;324182;324182;324182;324182;325276;325276;325273;325276;325273;325276;326675;326675;326675;326675;326675;326675;327541;327541;327541;327541;327541;327541;330323;330323;330323;330323;330323;330323;333954;333954;333954;333954;333954;333954;365531;365531;365531;365531;365531;365531;…	-;-;-;-;-;-;-;-;-;-;-;-;-;-;-;-;-;-;-;-;-;-;-;-;-;-;-;-;-;-;-;-;-;-;-;-;-;-;-;-;-;-;-;-;-;-;-;-;-;-;-;-;-;-;-;-;-;-;-;-;-;-;-;-;-;-;-;-;-;-;-;-;-;-;-;-;-;-;-;-;-;-;-;-;-;-;-;-;-;-;-;-;-	5147	rna-XM_024092375.1;rna-XM_024092377.1;rna-XM_024092374.1;rna-XM_024092373.1;rna-XM_024092372.1;rna-XM_024092377.1;rna-XM_024092374.1;rna-XM_024092373.1;rna-XM_024092372.1;rna-XM_024092377.1;rna-XM_024092374.1;rna-XM_024092373.1;rna-XM_024092372.1;rna-XM_024092375.1;rna-XM_024092376.1;rna-XM_024092376.1;rna-XM_024092377.1;rna-XM_024092374.1;rna-XM_024092373.1;rna-XM_024092372.1;rna-XM_024092375.1;…	3.1675771192604425	4.126631258883821	3.1350595009513187	2.7890990458459775	2.9351299770376413	-0.33966549292631787	0.5746517509765793	13.465201457963763	5.590207077072326e-10	2.6205128347497662e-8	family	1.3899478290600563e-8	2.6356385681754806	4.466296751810138
LOC112047413	NW_019862892.1;NW_019862892.1;NW_019862892.1	14175;14773;15036	14321;14908;15279	+;+;+	527	rna-XR_002886946.1	1.147097147913941	0.8848522903691736	1.2038071569394522	2.016017536674804	-0.09044717702580843	1.1800465784516603	3.444719356029603	13.458437429520202	5.639669553003079e-10	2.6307399738420245e-8	family	1.4000607490113444e-8	1.0568955888872038	2.1064647137006123
LOC112045004	NW_019862821.1;NW_019862821.1;NW_019862821.1;NW_019862821.1;NW_019862821.1;NW_019862821.1;NW_019862821.1;NW_019862821.1;NW_019862821.1;NW_019862821.1;NW_019862821.1;NW_019862821.1;NW_019862821.1;NW_019862821.1;NW_019862821.1;NW_019862821.1;NW_019862821.1;NW_019862821.1;NW_019862821.1;NW_019862821.1;NW_019862821.1;NW_019862821.1;NW_019862821.1;NW_019862821.1;NW_019862821.1;NW_019862821.1;NW_019862…	367279;367412;367621;367621;369373;369373;369707;369707;369981;369981;374367;374367;375431;375431;376484;376484;376963;376963;377691;377691;383942;383942;384852;384852;389344;389344;391548;391548;392893;392893;393798;393798;394848;394848	367384;367533;367764;367764;369445;369445;369797;369797;370110;370110;374538;374538;375558;375558;376647;376647;377160;377160;377840;377840;384119;384119;385109;385109;389571;389571;391731;391731;393058;393058;394016;394016;395405;395405	+;+;+;+;+;+;+;+;+;+;+;+;+;+;+;+;+;+;+;+;+;+;+;+;+;+;+;+;+;+;+;+;+;+	3269	rna-XM_024081029.1;rna-XM_024081031.1;rna-XM_024081031.1;rna-XM_024081029.1;rna-XM_024081031.1;rna-XM_024081029.1;rna-XM_024081031.1;rna-XM_024081029.1;rna-XM_024081031.1;rna-XM_024081029.1;rna-XM_024081031.1;rna-XM_024081029.1;rna-XM_024081031.1;rna-XM_024081029.1;rna-XM_024081031.1;rna-XM_024081029.1;rna-XM_024081031.1;rna-XM_024081029.1;rna-XM_024081031.1;rna-XM_024081029.1;rna-XM_024081031.1;…	-0.10923137593193884	0.729551306714494	0.04407410749444171	-0.5918986859751	-0.372101280519026	-0.63196901892338	1.5709683351780752	13.452531595049335	5.683224381038596e-10	2.6381250346323555e-8	family	1.4091100301162582e-8	-0.15526249119008487	1.361520325637874
LOC112050173	NW_019863009.1;NW_019863009.1;NW_019863009.1;NW_019863009.1;NW_019863009.1;NW_019863009.1	48869;51495;52467;55728;59276;63006	48971;51925;52587;55922;59351;63386	+;+;+;+;+;+	1307	rna-XM_024088362.1	-1.1059502603706362	0.211687833684821	0.1913031682818919	-0.6813726167878793	-0.48575934196614784	-0.9243025227065408	4.279126505770781	13.30447723831537	6.895935615499875e-10	3.185520549373632e-8	family	1.686132596760371e-8	-0.4657322899774152	1.317638094055457
LOC112050165	NW_019863009.1;NW_019863009.1;NW_019863009.1;NW_019863009.1;NW_019863009.1;NW_019863009.1;NW_019863009.1;NW_019863009.1;NW_019863009.1;NW_019863009.1;NW_019863009.1;NW_019863009.1;NW_019863009.1;NW_019863009.1;NW_019863009.1;NW_019863009.1	137206;138066;138697;139680;140481;141390;142153;142767;143931;144496;145674;146693;147401;148396;148883;150295	137566;138232;138971;139828;140586;141532;142272;143019;144021;144679;145882;146816;147613;148538;148993;150501	-;-;-;-;-;-;-;-;-;-;-;-;-;-;-;-	2856	rna-XM_024088350.1	-0.11245394514567451	0.23486630549559173	0.2888907507502934	0.7503076095655415	1.1813128172262266	1.4015792135926175	2.0232324015432823	13.296755737095271	6.966050504295094e-10	3.202364086902035e-8	family	1.701706623192087e-8	0.6240837919140994	1.514033158738292
LOC112053564	NW_019863253.1;NW_019863253.1;NW_019863253.1;NW_019863253.1;NW_019863253.1;NW_019863253.1;NW_019863253.1;NW_019863253.1;NW_019863253.1;NW_019863253.1;NW_019863253.1;NW_019863253.1;NW_019863253.1;NW_019863253.1;NW_019863253.1;NW_019863253.1;NW_019863253.1;NW_019863253.1;NW_019863253.1	195826;197841;198502;199365;207854;209193;210873;211714;212764;213181;213516;214262;214700;216167;220530;221909;223300;223967;224521	196272;197983;198647;199467;207986;209297;210984;211898;212816;213246;213765;214305;214759;216295;220639;222084;223437;224145;224676	+;+;+;+;+;+;+;+;+;+;+;+;+;+;+;+;+;+;+	2735	rna-XM_024093023.1	0.12043159643388847	0.1732611601955548	-0.20192223051313377	-1.3141321284070562	-0.49303229855449626	-0.678815400863615	6.261906113418777	13.289768935609423	7.030125694900884e-10	3.2162825054171544e-8	family	1.7141994622203123e-8	-0.399034883618143	1.4873932886026109
LOC112049165	NW_019862755.1;NW_019862755.1;NW_019862755.1;NW_019862755.1;NW_019862755.1;NW_019862755.1;NW_019862755.1;NW_019862755.1;NW_019862755.1;NW_019862755.1;NW_019862755.1;NW_019862755.1;NW_019862755.1;NW_019862755.1;NW_019862755.1;NW_019862755.1;NW_019862755.1;NW_019862755.1;NW_019862755.1;NW_019862755.1;NW_019862755.1;NW_019862755.1;NW_019862755.1;NW_019862755.1;NW_019862755.1;NW_019862755.1;NW_019862…	2467559;2468522;2471866;2471866;2472762;2475484;2475484;2475484;2476535;2476535;2476535;2476897;2476897;2476897;2477936;2477936;2477936;2478780;2478780;2478780;2481357;2481357;2481357;2484570;2484570;2484570;2485177;2485177;2485177;2486000;2486000;2486000	2467680;2468718;2472041;2472041;2472852;2475573;2475573;2475573;2476645;2476645;2476645;2477082;2477082;2477082;2478132;2478132;2478132;2478843;2478843;2478843;2481540;2481540;2481540;2484721;2484721;2484721;2485365;2485365;2485365;2486237;2486237;2486237	+;+;+;+;+;+;+;+;+;+;+;+;+;+;+;+;+;+;+;+;+;+;+;+;+;+;+;+;+;+;+;+	1997	rna-XM_024086970.1;rna-XM_024086962.1;rna-XM_024086962.1;rna-XM_024086970.1;rna-XM_024086976.1;rna-XM_024086976.1;rna-XM_024086962.1;rna-XM_024086970.1;rna-XM_024086976.1;rna-XM_024086962.1;rna-XM_024086970.1;rna-XM_024086976.1;rna-XM_024086962.1;rna-XM_024086970.1;rna-XM_024086976.1;rna-XM_024086962.1;rna-XM_024086970.1;rna-XM_024086976.1;rna-XM_024086962.1;rna-XM_024086970.1;rna-XM_024086976.1;…	-0.7301054279072843	-1.2661375949365707	-1.3046072765479215	0.004843423653187356	-0.5170132581971197	0.8214012489292729	2.8853777785932673	13.195424757846691	7.957181214210974e-10	3.6057398302110306e-8	family	1.9162311998398992e-8	-0.49860314750107265	2.1260085254771943
LOC112044538	NW_019862811.1;NW_019862811.1;NW_019862811.1	544039;547724;567774	544505;547759;569796	+;+;+	2526	rna-XM_024080420.1	-1.760071642791982	0.1560574129392329	-1.2307845688951218	-1.2817135713433376	-1.1131791235309916	-1.2423023850358976	3.037427910562009	13.180868872346128	8.111029627065455e-10	3.6510602605964466e-8	family	1.9508424706476397e-8	-1.0786656464430162	1.916129055731215
LOC112055324	NW_019863500.1;NW_019863500.1;NW_019863500.1;NW_019863500.1;NW_019863500.1	139709;141045;142723;144532;144745	140016;141353;143387;144662;144771	-;-;-;-;-	1440	rna-XM_024095384.1	3.9762892325951706	-1.0529449476423847	3.7854676799811875	6.3691116188897725	4.376428849949484	4.210617659991622	1.1943989177276706	13.178726531786332	8.133929962657069e-10	3.6510602605964466e-8	family	1.954576733093614e-8	3.610828348960809	7.422056566532158
LOC112053189	NW_019863215.1;NW_019863215.1;NW_019863215.1;NW_019863215.1;NW_019863215.1;NW_019863215.1;NW_019863215.1;NW_019863215.1;NW_019863215.1	115392;115392;136089;140644;140644;141974;141974;142595;142595	115583;115583;136124;140776;140776;142095;142095;142977;142974	+;+;+;+;+;+;+;+;+	866	rna-XM_024092517.1;rna-XM_024092516.1;rna-XM_024092516.1;rna-XM_024092516.1;rna-XM_024092517.1;rna-XM_024092516.1;rna-XM_024092517.1;rna-XM_024092516.1;rna-XM_024092517.1	-0.8035325709341519	0.4240767342565371	-1.1962533536065403	-0.7834445420595842	-1.0848766916706951	-1.0283553108688444	0.9459697359955822	13.127737563564	8.699046920663043e-10	3.886391103146926e-8	family	2.0760843974554283e-8	-0.7453976224805464	1.6203300878630773
LOC112054462	NW_019863361.1;NW_019863361.1	73553;80529	77959;80724	-;-	4603	rna-XM_024094254.1	-0.5851866354107804	-0.23126275737602822	-0.05541390000202235	0.3888555007702399	0.27391099697913096	0.10346687744414884	3.6922967053415863	13.11538439782571	8.841936048355093e-10	3.931769319446124e-8	family	2.103729936819136e-8	-0.017604986265885216	0.9740421361810203
LOC112044752	NW_019862817.1;NW_019862817.1	24685;25593	24793;26274	+;+	791	rna-XR_002886768.1	-0.25048763230834864	-1.3408725763399412	0.21155620251359283	-0.014855417023228396	0.1150500799005627	0.4258085797017365	9.511401250494146	13.10412595089135	8.974264511512527e-10	3.9542401621370456e-8	family	2.1278860410456013e-8	-0.14230012725927102	1.7666811560416777
LOC112046210	NW_019862850.1;NW_019862850.1;NW_019862850.1;NW_019862850.1;NW_019862850.1;NW_019862850.1;NW_019862850.1;NW_019862850.1;NW_019862850.1	685354;687286;687806;689536;690357;691584;692761;694305;705462	685639;687399;688046;689726;690612;691784;693168;694469;705556	-;-;-;-;-;-;-;-;-	1957	rna-XM_024082771.1	1.053900723809779	-1.2485156882073416	0.8864808426494213	1.0588744192336932	0.9553247949062698	-0.7899540137661213	1.322700674297584	13.104015170507234	8.975576660588501e-10	3.9542401621370456e-8	family	2.1278860410456013e-8	0.3193518464376167	2.3073901074410346
LOC112049785	NW_019862990.1;NW_019862990.1	65;682	211;912	+;+	378	rna-XM_024087815.1	1.4012939677969565	3.347387175562725	0.22062102478892032	3.4808319870487052	2.597417364633288	3.526903671101203	0.5101703240150596	13.075064807883576	9.325335678702406e-10	4.089396051545257e-8	family	2.199003755907538e-8	2.4290758651552995	3.526903671101203
LOC112044783	NW_019862817.1;NW_019862817.1	486358;487871	487102;488128	+;+	1003	rna-XM_024080739.1	0.6445417395053682	0.28916117026568217	-0.2977993660911216	1.1902955154875556	1.1115212899779399	0.3963504408044572	4.946488137177284	13.053506656202895	9.594868856001903e-10	4.1882922951245006e-8	family	2.256539476737626e-8	0.5556784649916469	1.4880948815786772
LOC112057554	NW_019866449.1;NW_019866449.1;NW_019866449.1	93;716;1460	301;887;1812	+;+;+	734	rna-XM_024098009.1	-0.5966927025673595	-1.3488606151233402	-8.387972173738747	-0.7006861654629329	0.002710069089790299	-1.9089125082347065	1.1537672663117289	14.09195888559983	9.83255634081693e-10	4.272447768913877e-8	family	2.3022253163723737e-8	-2.1567356826728825	8.390682242828538
LOC112048272	NW_019862923.1;NW_019862923.1	583698;585224	584910;585479	-;-	1469	rna-XM_024085750.1	-0.18207255393854097	1.8647136138795914	1.6938342264819415	0.20918850931693378	0.0525996081673216	0.1973020900622979	0.38853151243463313	12.886430561167506	1.1975155545183736e-9	5.126971301061353e-8	family	2.7720654823152395e-8	0.6392609156615908	2.0467861678181323
LOC112046849	NW_019862873.1;NW_019862873.1;NW_019862873.1;NW_019862873.1	193601;208983;210055;211699	195019;209158;210181;212148	-;-;-;-	2172	rna-XM_024083670.1	-0.762108235313089	-1.15302104226168	-1.1527259610429437	-0.8176392684734884	-0.8124436194974535	-0.9164927979269899	4.295614799366531	12.883955687349232	1.201465531879657e-9	5.126971301061353e-8	family	2.777840723952981e-8	-0.9357384874192741	1.15302104226168
LOC112053045	NW_019863200.1;NW_019863200.1;NW_019863200.1;NW_019863200.1;NW_019863200.1;NW_019863200.1;NW_019863200.1;NW_019863200.1;NW_019863200.1;NW_019863200.1;NW_019863200.1	17829;19245;19929;20378;23630;24367;25868;27745;28776;29517;30131	17935;19349;20196;20494;23817;24469;26052;27909;28933;29591;30239	+;+;+;+;+;+;+;+;+;+;+	1580	rna-XM_024092313.1	-0.7918183252856075	-1.3883615826990574	-0.3919168255176323	1.1384273790417514	-0.8157968715189352	0.37912599086513055	3.3677632562445754	12.853625877649966	1.250975398407859e-9	5.3144115585933866e-8	family	2.8807213670547614e-8	-0.3117233725190584	2.5267889617408086
LOC112048745	NW_019862755.1;NW_019862755.1;NW_019862755.1;NW_019862755.1;NW_019862755.1;NW_019862755.1;NW_019862755.1;NW_019862755.1;NW_019862755.1;NW_019862755.1;NW_019862755.1;NW_019862755.1;NW_019862755.1	1011482;1013313;1014186;1014932;1015588;1016962;1019454;1021369;1024148;1025544;1041732;1062122;1066103	1011774;1013498;1014341;1015032;1015756;1017116;1019665;1021510;1024472;1025733;1041849;1062249;1066276	-;-;-;-;-;-;-;-;-;-;-;-;-	2349	rna-XM_024086390.1	-0.9408290526340684	-1.1261514900999965	-0.8144372979560474	-0.6872808595029444	-0.6985229165251673	-1.2325495944556069	4.102665363137021	12.84304829034014	1.2687314140378047e-9	5.365888060437223e-8	family	2.915990401922171e-8	-0.9166285351956385	1.2325495944556069
LOC112052304	NW_019863138.1;NW_019863138.1;NW_019863138.1;NW_019863138.1;NW_019863138.1	17052;17963;19190;19537;20024	17374;18096;19263;19658;20508	+;+;+;+;+	1138	rna-XM_024091324.1	1.4087575440690336	0.27237365814420933	0.672871340111973	0.5968815360283921	1.0050769122640881	0.20387296557594503	5.115615189282762	12.821419873604691	1.3058490212648758e-9	5.4984333125471495e-8	family	2.9837524403987526e-8	0.6933056593656068	1.4087575440690336
LOC112046203	NW_019862850.1;NW_019862850.1;NW_019862850.1;NW_019862850.1;NW_019862850.1;NW_019862850.1;NW_019862850.1;NW_019862850.1;NW_019862850.1;NW_019862850.1;NW_019862850.1;NW_019862850.1;NW_019862850.1;NW_019862850.1;NW_019862850.1;NW_019862850.1;NW_019862850.1;NW_019862850.1;NW_019862850.1;NW_019862850.1;NW_019862850.1;NW_019862850.1;NW_019862850.1;NW_019862850.1;NW_019862850.1;NW_019862850.1;NW_019862…	346059;346059;346059;349466;349466;349466;350972;350972;350972;351981;351981;351981;352676;352676;352676;353378;353378;353378;354196;354196;354196;355091;355091;355091;355825;355825;355825;356943;356943;356943;357376;357376;357376;357616;357616;357616;358970;365590	346472;346472;346472;349692;349692;349692;351197;351197;351197;352152;352152;352152;352846;352846;352846;353784;353784;353784;354523;354523;354523;355279;355279;355279;356068;356068;356068;357051;357051;357051;357521;357521;357521;358371;358371;358963;359392;365766	+;+;+;+;+;+;+;+;+;+;+;+;+;+;+;+;+;+;+;+;+;+;+;+;+;+;+;+;+;+;+;+;+;+;+;+;+;+	4581	rna-XM_024082757.1;rna-XM_024082758.1;rna-XM_024082759.1;rna-XM_024082757.1;rna-XM_024082758.1;rna-XM_024082759.1;rna-XM_024082757.1;rna-XM_024082758.1;rna-XM_024082759.1;rna-XM_024082757.1;rna-XM_024082758.1;rna-XM_024082759.1;rna-XM_024082757.1;rna-XM_024082758.1;rna-XM_024082759.1;rna-XM_024082757.1;rna-XM_024082758.1;rna-XM_024082759.1;rna-XM_024082757.1;rna-XM_024082758.1;rna-XM_024082759.1;…	-0.3790690663300877	-1.0569992311045502	-0.1499512971255492	-0.2940326866509822	-0.28207418674704976	-1.086073878869046	3.241468041197758	12.81340108193549	1.3198925949322584e-9	5.5330827900332034e-8	family	3.008061326627645e-8	-0.5413667244712108	1.086073878869046
LOC112055328	NW_019863501.1;NW_019863501.1;NW_019863501.1;NW_019863501.1;NW_019863501.1;NW_019863501.1	88163;92904;94476;99880;100754;101897	88353;93066;94594;100080;100949;102096	+;+;+;+;+;+	1070	rna-XM_024095391.1	0.34744036268695505	0.6084615498014944	0.4882959610740598	-0.6130557824271271	-0.15758173576094442	0.047094880458610225	6.514555621981542	12.80051927807714	1.3427788697972522e-9	5.604334967101163e-8	family	3.0445127411442406e-8	0.12010920597217466	1.2215173322286215
LOC112044967	NW_019862751.1;NW_019862751.1;NW_019862751.1;NW_019862751.1;NW_019862751.1;NW_019862751.1;NW_019862751.1;NW_019862751.1;NW_019862751.1;NW_019862751.1;NW_019862751.1;NW_019862751.1	1765057;1772118;1775871;1780147;1781762;1787297;1788905;1792402;1794244;1796438;1797580;1798756	1765243;1772218;1775982;1780274;1781904;1787339;1789081;1792540;1794347;1796580;1797801;1799918	+;+;+;+;+;+;+;+;+;+;+;+	2662	rna-XM_024080989.1	0.19961543678727384	0.48000199007792765	0.7690353449570974	0.7659798278805499	0.6835283373407477	0.13978334700283265	6.386741159862629	12.778558079630542	1.3827411710360627e-9	5.745923573615359e-8	family	3.129765562622617e-8	0.5063240473410715	0.7690353449570974
LOC112056709	NW_019863951.1;NW_019863951.1;NW_019863951.1;NW_019863951.1;NW_019863951.1;NW_019863951.1;NW_019863951.1;NW_019863951.1	14736;15756;17378;18387;20021;20718;22625;24149	14890;15779;17541;18696;20123;20899;22729;24584	+;+;+;+;+;+;+;+	1479	rna-XM_024097187.1	-0.6868884624021656	0.22295358020472925	-0.23677899749466963	1.205664126705085	0.37534195086706573	-0.9591024644107061	1.8569233528607683	12.77413545994315	1.3909357381281314e-9	5.754845427837956e-8	family	3.1429455873048697e-8	-0.013135044421776909	2.164766591115791
LOC112042960	NW_019862783.1;NW_019862783.1;NW_019862783.1;NW_019862783.1	1101558;1102720;1103163;1103336	1101857;1102865;1103235;1103583	+;+;+;+	767	rna-XM_024078187.1	0.14229140259450127	0.3496407780007989	0.007494428355264312	0.12255672794564235	1.0611497126720018	1.422260573817326	4.123608623079906	12.755017267550881	1.4269379360499733e-9	5.8539258758409235e-8	family	3.214894666294382e-8	0.5175656038975891	1.422260573817326
LOC112047348	NW_019862889.1;NW_019862889.1;NW_019862889.1;NW_019862889.1;NW_019862889.1;NW_019862889.1;NW_019862889.1;NW_019862889.1;NW_019862889.1;NW_019862889.1	198595;198596;202175;202175;202930;202930;203929;203929;204828;204828	198813;198813;202409;202409;203150;203528;204151;204151;205500;205500	+;+;+;+;+;+;+;+;+;+	1949	rna-XM_024084444.1;rna-XM_024084445.1;rna-XM_024084445.1;rna-XM_024084444.1;rna-XM_024084445.1;rna-XM_024084444.1;rna-XM_024084444.1;rna-XM_024084445.1;rna-XM_024084444.1;rna-XM_024084445.1	0.18745136962916212	1.0000828973041755	0.8741593032951187	1.1128739181668619	1.4222981966138037	0.5338904386840737	4.722785513486222	12.754886932340636	1.4271866363966944e-9	5.8539258758409235e-8	family	3.214894666294382e-8	0.8551260206155327	1.4222981966138037
LOC112048299	NW_019862924.1;NW_019862924.1;NW_019862924.1	230169;231436;232215	230387;231814;233588	+;+;+	1972	rna-XM_024085785.1	0.14400817478712863	2.4994009484260795	-0.34966415916708987	-0.36872710301831246	-1.1533536563080629	-0.5866386197223727	3.45253614751448	12.731597847538307	1.4723492556880878e-9	6.013251294904654e-8	family	3.3099759984743654e-8	0.030837597499561702	3.6527546047341426
LOC112056701	NW_019863948.1;NW_019863948.1;NW_019863948.1	43191;44949;45995	43443;45181;46189	+;+;+	681	rna-XM_024097171.1	0.7156873918995458	2.875300423114264	2.323162928778326	2.6905786796151543	2.142076438402165	-0.8408258285958952	0.3456682866563387	12.713104202033321	1.5092577276655392e-9	6.137648092506526e-8	family	3.384338077138335e-8	1.65099667220226	3.716126251710159
LOC112052840	NW_019863180.1;NW_019863180.1;NW_019863180.1;NW_019863180.1;NW_019863180.1	178207;178945;179704;180762;182505	178456;179106;179811;181035;183054	+;+;+;+;+	1344	rna-XM_024092063.1	0.7557105543032517	0.9427175448598827	0.6608331563018628	-0.04523719011320999	1.1132394349380845	1.1632934970427435	2.886652109395738	12.693281674834326	1.5498759668440639e-9	6.26435637109807e-8	family	3.463698355919217e-8	0.7650928328887692	1.2085306871559536
LOC112051409	NW_019863081.1;NW_019863081.1;NW_019863081.1;NW_019863081.1;NW_019863081.1;NW_019863081.1;NW_019863081.1;NW_019863081.1;NW_019863081.1	318204;321677;322330;322792;323438;324766;325416;326112;326701	318494;321869;322521;322940;323673;324865;325547;326219;326743	-;-;-;-;-;-;-;-;-	1444	rna-XM_024090038.1	1.4761324260353048	-0.02884997720625776	0.6225814676702996	0.8557531876044581	0.452652890701425	-0.4432996238327507	1.8709010714293643	12.688596137194708	1.5596402589721697e-9	6.26435637109807e-8	family	3.4825834089349076e-8	0.4891617284954132	1.9194320498680555
LOC112050289	NW_019863016.1;NW_019863016.1;NW_019863016.1;NW_019863016.1;NW_019863016.1;NW_019863016.1;NW_019863016.1;NW_019863016.1;NW_019863016.1;NW_019863016.1	271550;271758;272632;272632;273685;273685;275094;275094;275693;275693	271731;271936;272767;272767;273744;273744;275152;275152;277933;277932	+;+;+;+;+;+;+;+;+;+	2857	rna-XM_024088519.1;rna-XM_024088520.1;rna-XM_024088519.1;rna-XM_024088520.1;rna-XM_024088520.1;rna-XM_024088519.1;rna-XM_024088520.1;rna-XM_024088519.1;rna-XM_024088520.1;rna-XM_024088519.1	0.020336537074345303	0.1547162844485201	-1.4541980297940618	-0.5423347540510387	0.36423376446836386	-1.1065757888818704	1.6332379209426362	12.685204603678486	1.5667473899972051e-9	6.26435637109807e-8	family	3.4955083814710376e-8	-0.4273036644559569	1.8184317942624255
LOC112050717	NW_019863039.1;NW_019863039.1;NW_019863039.1;NW_019863039.1;NW_019863039.1;NW_019863039.1;NW_019863039.1;NW_019863039.1;NW_019863039.1	194509;196829;198010;198505;199282;199745;200105;200467;201001	195234;196910;198064;198667;199451;199846;200247;200581;201702	+;+;+;+;+;+;+;+;+	2258	rna-XM_024089052.1	-1.4618193994486448	0.8345900389953969	0.11927064699017567	-0.3509480779525799	0.298710127995756	0.008641057419129539	1.1944478134721155	12.673238307031744	1.5920904943558913e-9	6.339051524807809e-8	family	3.5490629565099157e-8	-0.09192593433346109	2.2964094384440417
LOC112048735	NW_019862942.1;NW_019862942.1;NW_019862942.1;NW_019862942.1;NW_019862942.1;NW_019862942.1;NW_019862942.1	51700;51853;52657;53489;54212;56459;57276	51775;52105;52798;53596;54383;56560;58426	+;+;+;+;+;+;+	2004	rna-XM_024086387.1	-0.45313537371643714	0.2277327254421061	0.4041196179427615	-0.4553346411516139	0.6877008344858782	-0.2037944380616098	1.8409853031716654	12.666227705951224	1.6071334897067724e-9	6.353757426753145e-8	family	3.5765804487555e-8	0.03454812082351416	1.143035475637492
LOC112048785	NW_019862945.1;NW_019862945.1;NW_019862945.1;NW_019862945.1;NW_019862945.1;NW_019862945.1;NW_019862945.1;NW_019862945.1	389076;390321;391410;392637;393461;394524;395820;399251	389341;390449;391579;392739;393553;394681;395972;399422	-;-;-;-;-;-;-;-	1244	rna-XM_024086443.1	-1.2161497334329379	-0.8018741245155817	-0.9852846716571421	-1.5302315778068363	-1.180296410655074	-1.4437409733374023	6.161433642847678	12.665298714448276	1.6091378098439553e-9	6.353757426753145e-8	family	3.578036715596815e-8	-1.192929581900829	1.5302315778068363
LOC112052581	NW_019863160.1;NW_019863160.1;NW_019863160.1;NW_019863160.1	53364;55365;56098;56630	54925;55567;56372;56784	-;-;-;-	2195	rna-XM_024091718.1	-0.22033064636225036	-0.12050194369470481	0.00997896444720011	-0.4826314620597684	-1.0578164880702798	0.26686667306822276	1.9181714325274994	12.6613984271191	1.6175808537894209e-9	6.360702233330632e-8	family	3.590785639002395e-8	-0.26740581711193007	1.3246831611385026
LOC112052218	NW_019863134.1;NW_019863134.1;NW_019863134.1	12803;13505;14143	13197;13744;15692	-;-;-	2185	rna-XM_024091216.1	-0.19382911383200416	0.8545842667931127	0.12137977297880727	0.32284313181989455	0.18059766968858257	-0.19020576409479492	2.1270195229416924	12.544503398800453	1.8929466026494846e-9	7.38249175033299e-8	family	4.156797821311068e-8	0.182561660558933	1.0484133806251168
LOC112056331	NW_019863777.1;NW_019863777.1;NW_019863777.1;NW_019863777.1;NW_019863777.1;NW_019863777.1;NW_019863777.1;NW_019863777.1	40723;42361;45370;68089;68720;69543;70056;72256	40871;42479;45593;68204;68758;69607;70143;72441	+;+;+;+;+;+;+;+	986	rna-XM_024096748.1	-0.9347124646581483	0.6475560711601568	1.108722270820673	-1.322200447225538	0.45117868163975544	-1.8595838360282528	1.7627419266606286	12.52885187658813	1.933314787392576e-9	7.509152455848063e-8	family	4.238420880052955e-8	-0.3181732873818923	2.968306106848926
LOC112057539	NW_019866273.1;NW_019866273.1;NW_019866273.1	551;1202;1799	774;1398;1976	-;-;-	599	rna-XM_024097999.1	-0.24139835864113984	-0.9195983320391878	-2.097400308981114	-1.1487657979299066	-1.5207324109535032	-0.053281483684595156	1.594176501503693	12.492211705118319	2.0313148771784562e-9	7.857720476109832e-8	family	4.427631646349916e-8	-0.9968627820382411	2.097400308981114
LOC112050699	NW_019863038.1;NW_019863038.1;NW_019863038.1;NW_019863038.1;NW_019863038.1;NW_019863038.1;NW_019863038.1;NW_019863038.1;NW_019863038.1;NW_019863038.1;NW_019863038.1;NW_019863038.1;NW_019863038.1;NW_019863038.1;NW_019863038.1;NW_019863038.1;NW_019863038.1;NW_019863038.1;NW_019863038.1;NW_019863038.1;NW_019863038.1;NW_019863038.1;NW_019863038.1;NW_019863038.1;NW_019863038.1;NW_019863038.1;NW_019863…	222741;224709;229121;229616;229664;231368;231368;233334;237298;237298;237715;237715;237755;237782;239865;239865;239865;239865;240553;240553;240553;240553;242304;242304;242304;242304;263100;263100;263100;263100	223016;224842;229227;229751;229751;231501;231501;233442;237636;237609;237842;237842;237842;237842;240283;240283;240283;240283;241533;241533;241533;241533;243090;243090;243090;243090;263212;263212;263212;263210	-;-;-;-;-;-;-;-;-;-;-;-;-;-;-;-;-;-;-;-;-;-;-;-;-;-;-;-;-;-	3663	rna-XM_024089024.1;rna-XM_024089024.1;rna-XM_024089024.1;rna-XM_024089024.1;rna-XM_024089025.1;rna-XM_024089025.1;rna-XM_024089024.1;rna-XM_024089025.1;rna-XM_024089027.1;rna-XM_024089026.1;rna-XM_024089025.1;rna-XM_024089024.1;rna-XM_024089026.1;rna-XM_024089027.1;rna-XM_024089027.1;rna-XM_024089026.1;rna-XM_024089025.1;rna-XM_024089024.1;rna-XM_024089027.1;rna-XM_024089026.1;rna-XM_024089025.1;…	-0.16684046035468347	-0.6140977402735727	-0.008709355720011186	0.35134945476400864	-1.554518098931645	-1.0547394704647712	4.741489292321761	12.458718902959593	2.1253644449669236e-9	8.161929782069581e-8	family	4.628823507749722e-8	-0.5079259451634458	1.9058675536956535
LOC112044291	NW_019862806.1;NW_019862806.1;NW_019862806.1;NW_019862806.1;NW_019862806.1	547031;547522;548245;548745;549062	547309;547696;548350;548896;549382	+;+;+;+;+	1033	rna-XM_024080096.1	-0.03603311814863614	0.29381343454450104	-0.24183454595362316	-0.05540238119071156	-0.15002977369628287	0.7719808775303	4.303462414616192	12.45811151918921	2.1271107460626905e-9	8.161929782069581e-8	family	4.628823507749722e-8	0.09708241551425788	1.0138154234839232
LOC112053207	NW_019863216.1;NW_019863216.1;NW_019863216.1;NW_019863216.1	1050;1410;5990;6366	1243;1481;6060;8738	+;+;+;+	2710	rna-XM_024092543.1	-2.2051181140301694	-2.1951033431930855	-1.7554605888015584	-2.9495146937366377	-0.3957950297862876	-0.6270295328751093	1.6521675180106592	12.439391710446547	2.1816620950390843e-9	8.337629115016838e-8	family	4.731992948364233e-8	-1.688003550403808	2.9495146937366377
LOC112056249	NW_019863746.1;NW_019863746.1;NW_019863746.1;NW_019863746.1;NW_019863746.1;NW_019863746.1;NW_019863746.1;NW_019863746.1;NW_019863746.1;NW_019863746.1;NW_019863746.1;NW_019863746.1;NW_019863746.1;NW_019863746.1	69509;71218;72033;72033;72603;72603;73121;73121;73916;73916;74851;74851;76189;76189	69643;71393;72175;72175;72744;72744;73315;73315;74115;74115;75006;75006;76243;76243	+;+;+;+;+;+;+;+;+;+;+;+;+;+	1202	rna-XM_024096642.1;rna-XM_024096641.1;rna-XM_024096641.1;rna-XM_024096642.1;rna-XM_024096641.1;rna-XM_024096642.1;rna-XM_024096641.1;rna-XM_024096642.1;rna-XM_024096641.1;rna-XM_024096642.1;rna-XM_024096642.1;rna-XM_024096641.1;rna-XM_024096642.1;rna-XM_024096641.1	-0.5036145285803716	0.5882664602497015	1.2355706658739656	1.8644770208505437	1.7570736093703578	1.046476663036344	1.5241015623087675	12.436350323431748	2.190659899071818e-9	8.338527839826968e-8	family	4.747623926811001e-8	0.9980416484667568	2.368091549430915
LOC112047436	NW_019862893.1;NW_019862893.1;NW_019862893.1;NW_019862893.1;NW_019862893.1;NW_019862893.1;NW_019862893.1;NW_019862893.1;NW_019862893.1;NW_019862893.1;NW_019862893.1;NW_019862893.1;NW_019862893.1;NW_019862893.1;NW_019862893.1;NW_019862893.1;NW_019862893.1;NW_019862893.1;NW_019862893.1;NW_019862893.1;NW_019862893.1;NW_019862893.1;NW_019862893.1;NW_019862893.1;NW_019862893.1	469709;470815;470871;471645;472283;472946;472946;473635;473635;475283;475283;475968;475968;476407;476407;476892;476892;478218;478218;482265;482265;482720;482720;482854;482854	470100;471802;470975;471802;472329;473030;473030;473769;473769;475396;475396;476141;476141;476559;476559;477044;477044;478376;478376;482410;482410;482780;482780;482946;482946	+;+;+;+;+;+;+;+;+;+;+;+;+;+;+;+;+;+;+;+;+;+;+;+;+	2700	rna-XM_024084561.1;rna-XM_024084562.1;rna-XM_024084561.1;rna-XM_024084561.1;rna-XM_024084561.1;rna-XM_024084562.1;rna-XM_024084561.1;rna-XM_024084562.1;rna-XM_024084561.1;rna-XM_024084562.1;rna-XM_024084561.1;rna-XM_024084562.1;rna-XM_024084561.1;rna-XM_024084562.1;rna-XM_024084561.1;rna-XM_024084562.1;rna-XM_024084561.1;rna-XM_024084562.1;rna-XM_024084561.1;rna-XM_024084562.1;rna-XM_024084561.1;…	-2.538658160752647	-2.9881504144988376	-0.309739629245809	1.7658751847543963	0.2657417122388819	0.9934806856346108	1.6103958787258703	12.432804203895621	2.2011991231524883e-9	8.345263289210789e-8	family	4.766567218885352e-8	-0.4685751036449008	4.754025599253234
LOC112046328	NW_019862855.1;NW_019862855.1;NW_019862855.1;NW_019862855.1;NW_019862855.1;NW_019862855.1;NW_019862855.1;NW_019862855.1;NW_019862855.1;NW_019862855.1;NW_019862855.1;NW_019862855.1;NW_019862855.1;NW_019862855.1;NW_019862855.1;NW_019862855.1;NW_019862855.1;NW_019862855.1;NW_019862855.1;NW_019862855.1;NW_019862855.1;NW_019862855.1;NW_019862855.1;NW_019862855.1;NW_019862855.1;NW_019862855.1;NW_019862…	604152;604550;606488;606488;607350;607823;607978;607984;608378;608378;608378;608378;608378;609221;609221;609221;609221;609221;609221;609825;609825;609825;609825;609825;609825;611137;611137;611137;611137;611137;611137	604405;604782;606572;606572;607496;607919;608608;608302;608608;608608;608608;608608;608608;609405;609405;609405;609405;609405;609405;609954;609954;609954;609954;609954;609954;613121;613121;613121;613121;613121;613121	+;+;+;+;+;+;+;+;+;+;+;+;+;+;+;+;+;+;+;+;+;+;+;+;+;+;+;+;+;+;+	3747	rna-XM_024082940.1;rna-XM_024082941.1;rna-XM_024082941.1;rna-XM_024082940.1;rna-XM_024082942.1;rna-XM_024082939.1;rna-XM_024082937.1;rna-XM_024082938.1;rna-XM_024082938.1;rna-XM_024082939.1;rna-XM_024082941.1;rna-XM_024082942.1;rna-XM_024082940.1;rna-XM_024082938.1;rna-XM_024082939.1;rna-XM_024082937.1;rna-XM_024082942.1;rna-XM_024082941.1;rna-XM_024082940.1;rna-XM_024082937.1;rna-XM_024082938.1;…	0.08456095090451667	-0.5696887701563528	-0.3595383918021217	0.3254597624071164	0.19778487209748766	0.002538775503487207	3.343430457030099	12.388269889232493	2.3380839441184033e-9	8.82905032231378e-8	family	5.0382857673868515e-8	-0.05314713350764443	0.8951485325634692
LOC112051017	NW_019862757.1;NW_019862757.1;NW_019862757.1	505770;508669;514001	508582;509875;514259	-;-;-	4279	rna-XM_024089480.1	1.77253663722444	-0.1885977986037313	-0.4714866159773297	-1.140025366439993	-0.31516894400297824	-0.6701394925873022	2.4213606346596976	12.364171949374203	2.4157729611451685e-9	9.086361857018744e-8	family	5.1846204319961685e-8	-0.1688135967311491	2.912562003664433
LOC112050800	NW_019863043.1;NW_019863043.1;NW_019863043.1;NW_019863043.1;NW_019863043.1	277470;279302;280332;281039;293305	278059;279463;280506;281242;293507	-;-;-;-;-	1334	rna-XM_024089155.1	0.9019232264889685	-0.5834304131532729	1.5682503340533078	0.59426441138702	1.3639328168011695	0.6832410647826893	1.7363093267924687	12.350624665123576	2.4606083951901773e-9	9.218562790799105e-8	family	5.276571643569228e-8	0.754696906726647	2.151680747206581
LOC112056259	NW_019863749.1;NW_019863749.1;NW_019863749.1;NW_019863749.1;NW_019863749.1;NW_019863749.1;NW_019863749.1;NW_019863749.1;NW_019863749.1	57920;60015;72385;74921;75489;76472;77069;77750;78706	58037;60190;72530;75097;75608;76570;77197;77900;78794	+;+;+;+;+;+;+;+;+	1205	rna-XM_024096654.1	-0.25948735124940175	0.9012742027529419	-0.07429686131913374	0.5389424082018125	0.0955851071601529	-0.012272635170106348	3.2540600496503136	12.342171909570618	2.4890158006216623e-9	9.288421317143427e-8	family	5.328866219343874e-8	0.19829081172937757	1.1607615540023437
LOC112046667	NW_019862866.1;NW_019862866.1;NW_019862866.1;NW_019862866.1;NW_019862866.1;NW_019862866.1	281264;283161;284094;284959;286199;287285	281721;283336;284278;285118;286373;287736	-;-;-;-;-;-	1606	rna-XM_024083380.1	0.5906571043546944	-0.350315367238906	-0.09334486322220001	-0.21860431017838924	-0.2414954592025123	0.09125332302067507	6.088849377897259	12.32459426561296	2.5491741489636596e-9	9.475758281850853e-8	family	5.4488597434098224e-8	-0.036974928744439674	0.9409724715936004
LOC112047890	NW_019862907.1;NW_019862907.1;NW_019862907.1;NW_019862907.1;NW_019862907.1;NW_019862907.1;NW_019862907.1;NW_019862907.1;NW_019862907.1;NW_019862907.1;NW_019862907.1;NW_019862907.1;NW_019862907.1;NW_019862907.1;NW_019862907.1;NW_019862907.1;NW_019862907.1;NW_019862907.1	653764;658364;659244;660635;663134;663963;664871;665903;669776;671029;672845;674135;675358;676766;677747;678754;679669;680347	653999;658588;659488;660765;663300;664187;665013;666081;669836;671164;673069;674547;675491;676938;677891;678833;679811;680598	+;+;+;+;+;+;+;+;+;+;+;+;+;+;+;+;+;+	3313	rna-XM_024085175.1	-1.0692260111098142	-0.6020995106026128	-0.05183952405102089	0.134917868220381	-0.6514243288746835	-0.19478218020250568	6.512392296973367	12.290717255840075	2.6693688126280352e-9	9.883935261077194e-8	family	5.678300190907389e-8	-0.405742281103376	1.204143879330195
LOC112047110	NW_019862882.1;NW_019862882.1	226673;228224	227799;228311	-;-	1215	rna-XM_024084032.1	0.23047726727959109	0.7103173812455111	0.7255573802625408	0.29832662594626735	-0.25062469858478875	-0.402988592152319	1.5353027673526127	12.268206965367963	2.752443116322338e-9	1.0113213699650148e-7	family	5.831832124824717e-8	0.2185108939994671	1.1285459724148599
LOC112044157	NW_019862804.1;NW_019862804.1;NW_019862804.1;NW_019862804.1;NW_019862804.1;NW_019862804.1;NW_019862804.1;NW_019862804.1;NW_019862804.1;NW_019862804.1;NW_019862804.1;NW_019862804.1;NW_019862804.1;NW_019862804.1;NW_019862804.1;NW_019862804.1;NW_019862804.1;NW_019862804.1;NW_019862804.1;NW_019862804.1;NW_019862804.1;NW_019862804.1;NW_019862804.1;NW_019862804.1;NW_019862804.1;NW_019862804.1;NW_019862…	658378;658378;658378;658381;658382;658382;658382;658991;660419;660442;660442;660442;660485;660485;660485;660485;686144;686144;686144;686144;686144;686144;686144;686144;701122;701122;701122;701122;701122;701122;701122;701122;703936;703936;703936;703936;703936;703936;703936;703936;704334;704334;704334;704334;704334;704334;704334;704334	658526;658526;658526;658488;658494;658494;658488;659005;660679;660679;660679;660679;660679;660679;660679;660679;686233;686233;686233;686233;686233;686233;686233;686233;701272;701272;701272;701272;701272;701272;701272;701272;704057;704057;704057;704057;704057;704057;704057;704057;706172;706172;706172;706172;706172;706172;706172;706172	+;+;+;+;+;+;+;+;+;+;+;+;+;+;+;+;+;+;+;+;+;+;+;+;+;+;+;+;+;+;+;+;+;+;+;+;+;+;+;+;+;+;+;+;+;+;+;+	2627	rna-XM_024079903.1;rna-XM_024079901.1;rna-XM_024079902.1;rna-XM_024079905.1;rna-XM_024079907.1;rna-XM_024079904.1;rna-XM_024079906.1;rna-XM_024079909.1;rna-XM_024079903.1;rna-XM_024079906.1;rna-XM_024079907.1;rna-XM_024079902.1;rna-XM_024079909.1;rna-XM_024079904.1;rna-XM_024079905.1;rna-XM_024079901.1;rna-XM_024079909.1;rna-XM_024079906.1;rna-XM_024079907.1;rna-XM_024079904.1;rna-XM_024079905.1;…	-0.2598208158508822	0.20025073878837538	0.5456694782539143	0.7365596785133086	0.09231172678903354	0.21799808045319222	3.8494135915808076	12.268179641835589	2.752545552973296e-9	1.0113213699650148e-7	family	5.831832124824717e-8	0.25549481449115696	0.9963804943641907
LOC112054652	NW_019863390.1;NW_019863390.1;NW_019863390.1;NW_019863390.1;NW_019863390.1;NW_019863390.1;NW_019863390.1;NW_019863390.1;NW_019863390.1;NW_019863390.1;NW_019863390.1;NW_019863390.1;NW_019863390.1;NW_019863390.1;NW_019863390.1	143389;143389;143389;144240;144240;144240;145223;145223;145223;146288;146288;146288;149761;149761;152630	143637;143637;143637;144382;144382;144382;145390;145390;145390;146424;146424;146427;149881;149880;152718	-;-;-;-;-;-;-;-;-;-;-;-;-;-;-	910	rna-XM_024094500.1;rna-XM_024094499.1;rna-XM_024094502.1;rna-XM_024094502.1;rna-XM_024094500.1;rna-XM_024094499.1;rna-XM_024094502.1;rna-XM_024094499.1;rna-XM_024094500.1;rna-XM_024094502.1;rna-XM_024094500.1;rna-XM_024094499.1;rna-XM_024094499.1;rna-XM_024094500.1;rna-XM_024094502.1	0.7019023155981956	1.1470998262558554	1.7613507012000842	1.028564332378839	-0.09439198625001512	1.4372943603637973	5.306033274420815	12.225217567138534	2.918560778868931e-9	1.0681932450660288e-7	family	6.158953299675241e-8	0.9969699249244593	1.8557426874500993
LOC112054546	NW_019862761.1;NW_019862761.1;NW_019862761.1;NW_019862761.1;NW_019862761.1;NW_019862761.1;NW_019862761.1;NW_019862761.1;NW_019862761.1;NW_019862761.1;NW_019862761.1;NW_019862761.1;NW_019862761.1;NW_019862761.1;NW_019862761.1;NW_019862761.1;NW_019862761.1;NW_019862761.1;NW_019862761.1;NW_019862761.1;NW_019862761.1;NW_019862761.1;NW_019862761.1;NW_019862761.1;NW_019862761.1;NW_019862761.1;NW_019862…	1246196;1246196;1246196;1246196;1248887;1250685;1250685;1250685;1250685;1251795;1251795;1251795;1251795;1252508;1252508;1252508;1252514;1253184;1253184;1253184;1253184;1254175;1254175;1254175;1254175;1254978;1254978;1254978;1254978;1256570;1256570;1256570;1256570;1257783;1257783;1257783;1257783;1258258;1258258;1258258;1258258;1259055;1259055;1259055;1259055;1260150;1260150;1260150;1260150;1260588…	1249077;1249077;1248634;1249077;1249077;1250876;1250876;1250876;1250876;1251961;1251961;1251961;1251961;1252664;1252664;1252664;1252664;1253327;1253327;1253327;1253327;1254331;1254331;1254331;1254331;1255179;1255179;1255179;1255179;1256714;1256714;1256714;1256714;1257855;1257855;1257855;1257855;1258457;1258457;1258457;1258457;1259311;1259311;1259311;1259311;1260363;1260363;1260363;1260363;1260805…	-;-;-;-;-;-;-;-;-;-;-;-;-;-;-;-;-;-;-;-;-;-;-;-;-;-;-;-;-;-;-;-;-;-;-;-;-;-;-;-;-;-;-;-;-;-;-;-;-;-;-;-;-;-;-;-;-;-;-;-;-;-;-;-;-;-;-;-;-;-;-	6025	rna-XM_024094400.1;rna-XM_024094384.1;rna-XM_024094375.1;rna-XM_024094392.1;rna-XM_024094375.1;rna-XM_024094400.1;rna-XM_024094384.1;rna-XM_024094375.1;rna-XM_024094392.1;rna-XM_024094400.1;rna-XM_024094384.1;rna-XM_024094375.1;rna-XM_024094392.1;rna-XM_024094400.1;rna-XM_024094375.1;rna-XM_024094392.1;rna-XM_024094384.1;rna-XM_024094400.1;rna-XM_024094384.1;rna-XM_024094375.1;rna-XM_024094392.1;…	0.612759048740542	0.3860678989817193	0.03152073210599825	0.4273925868439872	-0.8898034545184775	-2.564532599431283	3.363347470073122	12.207789596065858	2.988809933390166e-9	1.0897132308866214e-7	family	6.287175181310027e-8	-0.33276596454625235	3.177291648171825
LOC112051972	NW_019863117.1;NW_019863117.1;NW_019863117.1;NW_019863117.1	27743;137236;137751;138259	27853;137437;137795;138551	+;+;+;+	651	rna-XM_024090842.1	-1.4250415937508023	-0.21089060127033796	-0.4674882891135498	0.1423679397519129	-1.5499318695854845	0.8926884073202925	3.7128302507903466	12.194195281395878	3.0448116411495166e-9	1.1058941823350686e-7	family	6.394828252667823e-8	-0.4363826677746615	2.442620276905777
LOC112043009	NW_019862749.1;NW_019862749.1;NW_019862749.1	2678343;2679855;2681833	2678564;2679956;2682959	+;+;+	1451	rna-XM_024078251.1	-0.8656770138520172	-0.6981481531058238	-0.0062870633406552625	-0.15294814978361446	-0.4015475522660277	-0.7784917699339545	4.844523485489889	12.120605168173098	3.367256122283325e-9	1.2183577665265444e-7	family	7.010928791918266e-8	-0.48384995038034884	0.8656770138520172
LOC112054526	NW_019863370.1;NW_019863370.1;NW_019863370.1;NW_019863370.1	161851;163953;164758;168318	162815;164131;164909;168476	-;-;-;-	1455	rna-XM_024094346.1	-1.6761547995353716	-1.450376872252768	-1.2113653568780922	-0.23933006206992885	-0.9136877117422627	-1.6811741149478265	1.5366425269121922	12.098751908497173	3.4696184172744195e-9	1.2506397294993704e-7	family	7.201428046190955e-8	-1.195348152904375	1.6811741149478265
LOC112057412	NW_019865353.1;NW_019865353.1;NW_019865353.1;NW_019865353.1;NW_019865353.1	7;137;1092;1273;2399	14;341;1181;1359;2719	+;+;+;+;+	711	rna-XM_024097894.1	0.08613853903409849	-3.5802803635052025	-1.5186525649716986	-0.028322021928845142	-0.2152097040169547	-2.349110460550291	0.37056119781682045	12.061136004777666	3.653370376047805e-9	1.311904622583808e-7	family	7.523899131091458e-8	-1.2675727626564823	3.666418902539301
LOC112045754	NW_019862840.1;NW_019862840.1;NW_019862840.1;NW_019862840.1;NW_019862840.1	502606;503714;504186;506553;507516	502937;503867;504235;506673;507728	+;+;+;+;+	870	rna-XM_024082064.1	1.2400153287641968	1.061951504805903	1.295930397012418	1.2848915154399887	0.5388186608331371	0.6038138048829388	3.032197678029872	12.04907610167473	3.7143771016031e-9	1.3287974623629738e-7	family	7.631749230851951e-8	1.0042368686230971	1.295930397012418
LOC112047347	NW_019862889.1;NW_019862889.1;NW_019862889.1;NW_019862889.1	218245;218975;219891;220309	218907;219573;220113;221257	+;+;+;+	2434	rna-XM_024084443.1	0.14967129317726913	-0.2950526756431412	1.180467171939682	2.1727830330745985	1.183989065577059	-0.6772114108566345	0.40824736197178463	12.038524118197017	3.7686146004331425e-9	1.3431511811880818e-7	family	7.725222736618751e-8	0.6191077462114721	2.849994443931233
LOC112055045	NW_019863452.1;NW_019863452.1;NW_019863452.1;NW_019863452.1;NW_019863452.1;NW_019863452.1;NW_019863452.1;NW_019863452.1	21786;22968;24604;25510;26226;27121;27620;28256	22162;23129;24728;25725;26392;27334;27741;28483	-;-;-;-;-;-;-;-	1611	rna-XM_024095028.1	-0.05943990079527366	0.8013575432483669	0.8022055366831532	0.8938258806743431	0.46957454725996783	1.1278602054399556	3.1380407765704	12.031082078240473	3.807355943221453e-9	1.3518954908841548e-7	family	7.797720004923511e-8	0.6725639687517522	1.1873001062352293
LOC112054444	NW_019863357.1;NW_019863357.1;NW_019863357.1;NW_019863357.1;NW_019863357.1;NW_019863357.1;NW_019863357.1	2753;4023;4756;5895;6589;7422;8329	2884;4282;4923;6065;6701;7750;8585	-;-;-;-;-;-;-	1430	rna-XM_024094237.1	0.13025612997252492	0.9523794980576162	-0.2239300276164017	-0.3296242562475174	-0.7193195159974128	-0.6179178390198963	2.2783980570163505	12.023154473804363	3.849075593474391e-9	1.3616283772305688e-7	family	7.859764915642428e-8	-0.1346926684751812	1.671699014055029
LOC112050582	NW_019863030.1;NW_019863030.1;NW_019863030.1;NW_019863030.1;NW_019863030.1;NW_019863030.1;NW_019863030.1;NW_019863030.1;NW_019863030.1;NW_019863030.1;NW_019863030.1	244874;244876;245167;246041;246041;248030;248030;248854;248854;249750;249750	245012;245239;245239;246269;246269;248256;248256;249086;249086;250001;250001	+;+;+;+;+;+;+;+;+;+;+	1307	rna-XM_024088875.1;rna-XM_024088877.1;rna-XM_024088875.1;rna-XM_024088877.1;rna-XM_024088875.1;rna-XM_024088877.1;rna-XM_024088875.1;rna-XM_024088877.1;rna-XM_024088875.1;rna-XM_024088877.1;rna-XM_024088875.1	0.0656607521332988	0.5943398359489505	-0.09794283030705607	0.2725826575510375	0.03238854458382767	-0.009911762676243427	2.910386972384158	12.014951556985123	3.8927390226316475e-9	1.3719742421986208e-7	family	7.942805834861572e-8	0.1428528662056358	0.6922826662560065
LOC112056151	NW_019863718.1;NW_019863718.1;NW_019863718.1;NW_019863718.1	22723;25129;26236;28383	23974;25187;26632;28722	-;-;-;-	2048	rna-XM_024096516.1	0.6248818818352404	-1.230916705650297	0.2574430510338281	0.9199714292852588	-0.7146317643908595	0.3398349039356248	0.2248401449150226	12.005694039133767	3.94262808543556e-9	1.3842832595687315e-7	family	8.026064316779534e-8	0.03276379934146593	2.1508881349355558
LOC112043751	NW_019862796.1;NW_019862796.1;NW_019862796.1;NW_019862796.1;NW_019862796.1;NW_019862796.1;NW_019862796.1;NW_019862796.1;NW_019862796.1;NW_019862796.1	1212921;1214550;1215876;1217337;1217755;1218129;1218669;1219242;1220522;1221424	1213560;1214778;1216070;1217455;1217841;1218327;1218764;1219379;1220844;1222011	-;-;-;-;-;-;-;-;-;-	2614	rna-XM_024079308.1	-1.398101898561626	-1.0700682370067032	-0.5969132878848139	-1.2910892943800711	-0.39440792813893594	-1.5594171740226368	6.849686586576908	12.003094024317456	3.95675753050331e-9	1.3842832595687315e-7	family	8.048646074135857e-8	-1.0516663033324645	1.5594171740226368
LOC112046246	NW_019862851.1;NW_019862851.1;NW_019862851.1;NW_019862851.1;NW_019862851.1;NW_019862851.1;NW_019862851.1;NW_019862851.1;NW_019862851.1;NW_019862851.1;NW_019862851.1	951854;952466;953919;955236;956456;957177;957741;958148;958981;960008;961071	952000;952784;954075;955342;956646;957362;957859;958263;959133;960162;961149	-;-;-;-;-;-;-;-;-;-;-	1729	rna-XM_024082822.1	0.05729436094175049	0.4079599583102344	-0.02260754570517026	1.253616925851933	1.7810577810293053	1.9098198917947116	0.44373869994519805	11.998895825456406	3.9796820787178475e-9	1.3872034674387924e-7	family	8.089070053406177e-8	0.8978568953704608	1.9324274374998818
LOC112047840	NW_019862905.1;NW_019862905.1;NW_019862905.1	691588;695468;695901	694862;695604;695934	-;-;-	3446	gene-LOC112047840	0.5164165158825321	-0.7359600395527912	-0.22180214410718024	1.0802618984897752	-0.1428531010989626	-1.4277094871729374	1.5420632749146947	11.981159515110427	4.078049483855618e-9	1.4163036090646005e-7	family	8.282659124106754e-8	-0.15527439292659403	2.507971385662713
LOC112045597	NW_019862836.1;NW_019862836.1;NW_019862836.1	277510;278915;279726	277975;279103;280013	-;-;-	943	rna-XM_024081851.1	1.530112587285417	-0.31043672082659496	-0.8537363097566533	-0.05091428686670193	-1.406496229720259	-1.8557753383337723	3.5350926039419783	11.973277049563055	4.122565393453295e-9	1.4265575376036928e-7	family	8.360259812814046e-8	-0.49120771636976074	3.3858879256191896
LOC112049094	NW_019862748.1;NW_019862748.1;NW_019862748.1;NW_019862748.1;NW_019862748.1;NW_019862748.1;NW_019862748.1;NW_019862748.1;NW_019862748.1;NW_019862748.1;NW_019862748.1;NW_019862748.1;NW_019862748.1;NW_019862748.1;NW_019862748.1;NW_019862748.1;NW_019862748.1;NW_019862748.1;NW_019862748.1;NW_019862748.1;NW_019862748.1;NW_019862748.1;NW_019862748.1;NW_019862748.1	2794156;2794158;2794827;2794827;2795718;2795718;2795972;2795972;2796835;2796835;2798140;2798140;2798829;2798829;2799501;2799501;2800298;2800298;2801338;2801338;2802342;2802562;2803917;2803917	2794342;2794342;2794973;2794973;2795896;2795896;2796080;2796080;2797052;2797052;2798287;2798287;2798954;2798954;2799815;2799815;2800687;2800687;2801571;2801571;2802966;2802746;2804017;2804031	+;+;+;+;+;+;+;+;+;+;+;+;+;+;+;+;+;+;+;+;+;+;+;+	2793	rna-XM_024086940.1;rna-XR_002887062.1;rna-XR_002887062.1;rna-XM_024086940.1;rna-XR_002887062.1;rna-XM_024086940.1;rna-XR_002887062.1;rna-XM_024086940.1;rna-XR_002887062.1;rna-XM_024086940.1;rna-XR_002887062.1;rna-XM_024086940.1;rna-XR_002887062.1;rna-XM_024086940.1;rna-XR_002887062.1;rna-XM_024086940.1;rna-XR_002887062.1;rna-XM_024086940.1;rna-XR_002887062.1;rna-XM_024086940.1;rna-XR_002887062.1;…	-0.1012327343384302	-1.1275372736220057	-1.2746049518762905	-1.238677166300283	0.016710085216117415	-1.4796576088502318	2.209965115323721	11.962883011699681	4.18203010523435e-9	1.4418912493264518e-7	family	8.467892126756031e-8	-0.8674999416285206	1.4963676940663493
LOC112048038	NW_019862913.1;NW_019862913.1;NW_019862913.1;NW_019862913.1;NW_019862913.1	594079;597383;598235;598549;599249	594831;597472;598345;598785;599921	-;-;-;-;-	1864	rna-XM_024085387.1	-2.4150398394735273	-0.5615630963590065	-0.2261079617443903	0.13995316174969474	-0.23250146013648088	-0.6966758458283082	1.0134983126896044	11.952039030056449	4.245009350512196e-9	1.4583216238077277e-7	family	8.575760124643732e-8	-0.6653225069653363	2.554993001223222
LOC112055993	NW_019863677.1;NW_019863677.1;NW_019863677.1;NW_019863677.1;NW_019863677.1;NW_019863677.1;NW_019863677.1;NW_019863677.1;NW_019863677.1;NW_019863677.1	75144;76176;77052;77959;81124;81466;84836;85326;86233;87909	75465;76295;77133;80740;81170;81520;84907;85491;86396;87956	-;-;-;-;-;-;-;-;-;-	3858	rna-XM_024096311.1	1.9666783035204747	0.8082783720299326	0.8048315585057559	1.6171130048061575	-2.3450788251447694	1.7239316241346998	0.4548386167326639	11.932973810152445	4.358109958243975e-9	1.4917904446996283e-7	family	8.784160033707724e-8	0.7626256729753752	4.311757128665244
LOC112046168	NW_019862849.1;NW_019862849.1;NW_019862849.1;NW_019862849.1;NW_019862849.1;NW_019862849.1;NW_019862849.1;NW_019862849.1;NW_019862849.1;NW_019862849.1;NW_019862849.1;NW_019862849.1;NW_019862849.1;NW_019862849.1;NW_019862849.1;NW_019862849.1;NW_019862849.1;NW_019862849.1;NW_019862849.1;NW_019862849.1;NW_019862849.1;NW_019862849.1;NW_019862849.1;NW_019862849.1;NW_019862849.1;NW_019862849.1;NW_019862…	52102;53225;53267;53267;53267;54980;54980;54980;54980;56472;56472;56472;56472;56472;57140;57140;57140;57140;57140;57814;57814;57814;57814;57814;58768;58768;58768;58768;58768;60122;60122;60122;60122;60122;61081;61081;61081;61081;61081;64032;64032;64032;64032;64551;65402;65402;65402;65402	53284;53284;53284;53284;53284;55480;55480;55480;55480;56539;56539;56539;56539;56539;57203;57203;57203;57203;57203;57950;57950;57950;57950;57950;58816;58816;58816;58816;58816;60240;60240;60240;60240;60240;61928;61928;61928;61928;61928;64376;64379;64379;64379;64666;65650;65650;65650;65650	-;-;-;-;-;-;-;-;-;-;-;-;-;-;-;-;-;-;-;-;-;-;-;-;-;-;-;-;-;-;-;-;-;-;-;-;-;-;-;-;-;-;-;-;-;-;-;-	3682	rna-XM_024082706.1;rna-XM_024082708.1;rna-XM_024082705.1;rna-XM_024082704.1;rna-XM_024082707.1;rna-XM_024082705.1;rna-XM_024082704.1;rna-XM_024082707.1;rna-XM_024082708.1;rna-XM_024082705.1;rna-XM_024082704.1;rna-XM_024082707.1;rna-XM_024082708.1;rna-XM_024082706.1;rna-XM_024082705.1;rna-XM_024082704.1;rna-XM_024082707.1;rna-XM_024082708.1;rna-XM_024082706.1;rna-XM_024082705.1;rna-XM_024082704.1;…	0.8847004888415956	0.16331735404489026	0.6283652427409376	1.038274321427979	0.33055337719734224	0.9141800402477257	3.6614807105153955	11.917384830774708	4.452888177312428e-9	1.5187700320897874e-7	family	8.947975825600143e-8	0.6598984707500785	1.038274321427979
LOC112048183	NW_019862920.1;NW_019862920.1	552474;556315	554982;556420	-;-	2615	rna-XM_024085619.1	-0.566642244264856	-1.0789445014556476	1.3766506965893486	1.2365778863883983	0.7153703372997672	-0.16654508407288462	1.4081132787337363	11.901264119189108	4.5531296295648655e-9	1.5474136269621165e-7	family	9.128646053828802e-8	0.2527445150806876	2.455595198044996
LOC112054653	NW_019863390.1;NW_019863390.1;NW_019863390.1	135783;136606;137196	135973;136748;137283	-;-;-	422	rna-XM_024094503.1	0.9327182231648407	1.6285469223891134	2.675591366770912	1.7023269219918666	-3.763962606859223	2.2060454653638017	1.085324407556076	11.877512270911526	4.705068017231375e-9	1.5933604004261127e-7	family	9.411911531827743e-8	0.8968777154702186	6.439553973630135
LOC112048519	NW_019862933.1;NW_019862933.1;NW_019862933.1;NW_019862933.1;NW_019862933.1;NW_019862933.1;NW_019862933.1;NW_019862933.1;NW_019862933.1;NW_019862933.1;NW_019862933.1;NW_019862933.1;NW_019862933.1;NW_019862933.1;NW_019862933.1	751923;751923;754998;754998;756343;756343;757600;757600;758263;758263;759936;759936;761205;761205;761335	753044;753044;755120;755120;756622;756622;757686;757686;758429;758429;760086;760086;761255;761375;761387	-;-;-;-;-;-;-;-;-;-;-;-;-;-;-	2113	rna-XM_024086064.1;rna-XM_024086065.1;rna-XM_024086065.1;rna-XM_024086064.1;rna-XM_024086065.1;rna-XM_024086064.1;rna-XM_024086065.1;rna-XM_024086064.1;rna-XM_024086065.1;rna-XM_024086064.1;rna-XM_024086065.1;rna-XM_024086064.1;rna-XM_024086065.1;rna-XM_024086064.1;rna-XM_024086065.1	-0.09067254049297166	-0.2899492422561506	-0.9759936595956124	-0.5699962322951755	-0.11203789682531044	-0.2150364307906751	3.096025538171083	11.853516573200068	4.8638642835726094e-9	1.6412954795204592e-7	family	9.707584550910543e-8	-0.37561433370931596	0.9759936595956124
LOC112054375	NW_019863352.1;NW_019863352.1;NW_019863352.1;NW_019863352.1;NW_019863352.1;NW_019863352.1;NW_019863352.1;NW_019863352.1;NW_019863352.1;NW_019863352.1;NW_019863352.1	130172;130172;131440;131440;132995;132995;133544;133544;134429;134429;134940	130954;130954;131578;131578;133127;133127;133740;133740;134853;135060;135060	-;-;-;-;-;-;-;-;-;-;-	1884	rna-XM_024094147.1;rna-XM_024094146.1;rna-XM_024094146.1;rna-XM_024094147.1;rna-XM_024094147.1;rna-XM_024094146.1;rna-XM_024094147.1;rna-XM_024094146.1;rna-XM_024094147.1;rna-XM_024094146.1;rna-XM_024094147.1	1.6044632586321792	0.49693497263735825	1.4303425283780722	1.1820690145956922	1.560116741643552	1.1461774261687145	1.0840337607706807	11.83302422623614	5.003834384807601e-9	1.6825614136335382e-7	family	9.967948150197831e-8	1.2366839903425948	1.6044632586321792
LOC112046496	NW_019862859.1;NW_019862859.1	459800;464619	461800;464837	-;-	2220	rna-XM_024083132.1	0.6904877785169921	0.45698615395897685	-0.5984002311735664	-1.178612416904418	-1.8456984442206819	-1.842289479786991	1.9269159994542884	11.830431038173145	5.021839581108331e-9	1.682669910346017e-7	family	9.970956761604417e-8	-0.7195877732682814	2.536186222737674
LOC112058425	NW_019862776.1;NW_019862776.1;NW_019862776.1;NW_019862776.1;NW_019862776.1;NW_019862776.1;NW_019862776.1;NW_019862776.1;NW_019862776.1;NW_019862776.1;NW_019862776.1;NW_019862776.1;NW_019862776.1;NW_019862776.1;NW_019862776.1;NW_019862776.1;NW_019862776.1;NW_019862776.1;NW_019862776.1;NW_019862776.1;NW_019862776.1;NW_019862776.1;NW_019862776.1;NW_019862776.1;NW_019862776.1;NW_019862776.1;NW_019862…	956249;956253;957197;957197;957587;957587;957946;957946;958585;958585;959416;959416;960631;960631;961331;961331;962439;962439;963340;963340;964126;964126;965792;965792;966835;966835;967503;967503;968771;968771;971285;971285;972526;972526;973164;973164;974561;974561;976299;976299;977942;977942;979529;979529;980490;980490	956354;956360;957328;957328;957777;957777;958056;958056;958838;958838;959519;959519;960714;960714;961531;961531;962580;962580;963429;963429;964269;964269;965958;965958;966981;966981;967679;967679;968864;968864;971431;971431;972558;972558;973196;973196;974596;974596;976343;976343;978132;978132;979692;979692;980587;980587	+;+;+;+;+;+;+;+;+;+;+;+;+;+;+;+;+;+;+;+;+;+;+;+;+;+;+;+;+;+;+;+;+;+;+;+;+;+;+;+;+;+;+;+;+;+	2897	rna-XM_024099258.1;rna-XM_024099259.1;rna-XM_024099259.1;rna-XM_024099258.1;rna-XM_024099259.1;rna-XM_024099258.1;rna-XM_024099259.1;rna-XM_024099258.1;rna-XM_024099259.1;rna-XM_024099258.1;rna-XM_024099259.1;rna-XM_024099258.1;rna-XM_024099259.1;rna-XM_024099258.1;rna-XM_024099259.1;rna-XM_024099258.1;rna-XM_024099259.1;rna-XM_024099258.1;rna-XM_024099259.1;rna-XM_024099258.1;rna-XM_024099259.1;…	-1.8736858610369191	-2.450087301688087	-2.5651508421204783	-0.6678291101609629	-0.8433952604617272	-2.127420940916788	0.9511481869005313	11.810222810587602	5.1644523207326974e-9	1.7183541358074248e-7	family	1.0230478980644256e-7	-1.7545948860641605	2.5651508421204783
LOC112055016	NW_019863448.1;NW_019863448.1;NW_019863448.1;NW_019863448.1;NW_019863448.1;NW_019863448.1;NW_019863448.1;NW_019863448.1	31909;35150;36126;36467;37069;38084;39134;39809	34012;35246;36202;36578;37200;38275;39201;40052	-;-;-;-;-;-;-;-	3026	rna-XM_024094983.1	1.364732990063423	1.6352918175392255	0.1695426570013762	0.3566636695592877	1.0302737735920156	0.931327133280092	2.8164327528952122	11.794286803287669	5.279847423908834e-9	1.7506281563037095e-7	family	1.044345940079878e-7	0.9146386735059033	1.6352918175392255
LOC112050645	NW_019863035.1;NW_019863035.1;NW_019863035.1;NW_019863035.1;NW_019863035.1	302664;305569;306832;307647;308668	302766;306327;307036;307800;309446	+;+;+;+;+	2000	rna-XM_024088949.1	-0.1317017134437144	0.4775100946371163	-0.07793361731913609	1.2341130694692146	-0.19349832738053727	-0.28831477696094465	8.891161328326445	11.748547279237567	5.626002239899951e-9	1.858924906766942e-7	family	1.0997775857417124e-7	0.17002912150033309	1.5224278464301593
LOC112053711	NW_019863275.1;NW_019863275.1;NW_019863275.1;NW_019863275.1;NW_019863275.1	29409;30686;32202;32561;33316	29754;31089;32390;32791;33632	+;+;+;+;+	1487	rna-XM_024093218.1	-1.0074070617666135	-1.11688903326378	0.07921920048075798	0.439095219805037	1.220206089960146	-0.7206499767923681	1.5139816098879841	11.730511260605818	5.76883508877396e-9	1.8995236922066785e-7	family	1.1234604998380149e-7	-0.18440426026280346	2.337095123223926
LOC112057180	NW_019864472.1;NW_019864472.1;NW_019864472.1	419;1407;2399	650;1549;2611	+;+;+	588	rna-XM_024097670.1	-8.1485763437262	0.15822491967338395	0.561842814155995	0.8920006716158824	-1.0871501930563514	0.9518072462015462	1.84428416027625	12.518336263095954	6.354124311355172e-9	2.0850292050639936e-7	family	1.22662829477399e-7	-1.1119751475226238	9.100383589927747
LOC112051769	NW_019863101.1;NW_019863101.1;NW_019863101.1;NW_019863101.1;NW_019863101.1;NW_019863101.1;NW_019863101.1;NW_019863101.1;NW_019863101.1;NW_019863101.1	314368;315122;315312;316099;316700;317953;318266;318579;318905;321685	314679;315242;315424;316230;317629;318156;318519;318851;319462;321951	+;+;+;+;+;+;+;+;+;+	3164	gene-LOC112051769	0.23558878367590677	-1.5261252698080336	-0.5639608887816461	-0.42577612129641995	0.325918980512498	-0.5511235326230859	2.2644094857498644	11.653131852744226	6.4252225307406614e-9	2.1011140069597295e-7	family	1.2376491509976834e-7	-0.41757967472013013	1.8520442503205317
LOC112056210	NW_019863735.1;NW_019863735.1;NW_019863735.1;NW_019863735.1	9032;12729;13420;15915	12102;12869;13506;16065	-;-;-;-	3450	rna-XM_024096595.1	0.2407453331153416	0.42367416206573666	0.3171564285526321	1.0016284416106065	0.3850317796849204	0.6556803362759448	3.543064241620332	11.5947849849271	6.9706026825128004e-9	2.2638994923819732e-7	family	1.3368728227207076e-7	0.5039860802175303	1.0016284416106065
LOC112052611	NW_019863163.1;NW_019863163.1;NW_019863163.1;NW_019863163.1;NW_019863163.1;NW_019863163.1;NW_019863163.1;NW_019863163.1;NW_019863163.1;NW_019863163.1;NW_019863163.1;NW_019863163.1;NW_019863163.1;NW_019863163.1	175930;175930;223319;234627;234627;234627;265571;265571;265571;282986;286830;298208;298208;298208	176153;176153;223337;235162;235162;235162;265751;265751;265751;284034;286833;299503;299503;299503	+;+;+;+;+;+;+;+;+;+;+;+;+;+	3309	rna-XM_024091758.1;rna-XM_024091761.1;rna-XM_024091760.1;rna-XM_024091761.1;rna-XM_024091760.1;rna-XM_024091758.1;rna-XM_024091761.1;rna-XM_024091760.1;rna-XM_024091758.1;rna-XM_024091761.1;rna-XM_024091761.1;rna-XM_024091761.1;rna-XM_024091760.1;rna-XM_024091758.1	-1.2366579908092301	-1.1909384711571742	-1.2893682585311883	-1.1279818932675878	-0.5118843116240155	-0.8534486107054478	3.190166344081873	11.587574579515184	7.041227515516e-9	2.279058538695587e-7	family	1.3494413253705827e-7	-1.0350465893491072	1.2893682585311883
LOC112054222	NW_019863330.1;NW_019863330.1;NW_019863330.1;NW_019863330.1;NW_019863330.1;NW_019863330.1;NW_019863330.1;NW_019863330.1;NW_019863330.1;NW_019863330.1	13319;13319;14963;14963;15306;15306;15994;15994;16329;16425	14342;14342;15069;15069;15488;15488;16158;16158;16497;16512	-;-;-;-;-;-;-;-;-;-	1663	rna-XM_024093923.1;rna-XM_024093924.1;rna-XM_024093924.1;rna-XM_024093923.1;rna-XM_024093924.1;rna-XM_024093923.1;rna-XM_024093924.1;rna-XM_024093923.1;rna-XM_024093923.1;rna-XM_024093924.1	0.03182833498448763	-0.4893592072481535	-0.7612624402412971	-0.7672024559585284	-0.5194262927350237	-0.3897019270545342	3.590222056031426	11.573721465577734	7.178988033614559e-9	2.3157711907754625e-7	family	1.3728649194152517e-7	-0.48252066470884153	0.7990307909430161
LOC112050369	NW_019863019.1;NW_019863019.1;NW_019863019.1	189028;195714;196658	190500;196314;196999	-;-;-	2416	rna-XM_024088622.1	0.026941293485175224	-0.803099131686784	-0.05917911937846268	0.08780527714403462	0.14845373550654745	-0.28495667836399025	4.188424759447353	11.561238384438134	7.3054970440064275e-9	2.3416944038446478e-7	family	1.3926209126804943e-7	-0.1473391038822466	0.9515528671933315
LOC112055729	NW_019863597.1;NW_019863597.1;NW_019863597.1;NW_019863597.1	5685;6818;7720;8129	5847;6987;7798;8284	+;+;+;+	568	rna-XM_024095920.1	-0.0015834124784806288	-2.9895524371840967	-1.6267280963078687	0.5216180597841192	-1.344555600413759	-0.09374094378884622	1.4149240421705083	11.560938227353303	7.3085670233486795e-9	2.3416944038446478e-7	family	1.3926209126804943e-7	-0.9224237383981554	3.511170496968216
LOC112055760	NW_019863602.1;NW_019863602.1;NW_019863602.1;NW_019863602.1;NW_019863602.1;NW_019863602.1;NW_019863602.1;NW_019863602.1	14509;15042;17813;18916;19529;20233;21111;21684	14766;15394;18019;19056;19668;20431;21272;24210	+;+;+;+;+;+;+;+	3987	rna-XM_024095956.1	1.7886007711601013	-0.7168847019232673	-0.19619712185245564	1.3676819214273424	-2.0374519676977965	1.8691984989546098	1.6034468333410326	11.555466963520603	7.364759585803917e-9	2.347788102469862e-7	family	1.4023200633745174e-7	0.34582456667808903	3.9066504666524065
LOC112055751	NW_019863602.1;NW_019863602.1;NW_019863602.1;NW_019863602.1;NW_019863602.1;NW_019863602.1;NW_019863602.1;NW_019863602.1	34471;41887;44308;45666;46380;47430;48211;49238	34666;42006;44398;45832;46445;47552;48427;50663	+;+;+;+;+;+;+;+	2406	rna-XM_024095944.1	0.8274138423247286	-0.5743159948214731	-0.6399685265653849	-0.8218074907024159	-0.8999810344921544	0.5156952802649419	5.673432565672862	11.554287645017581	7.376929830164867e-9	2.347788102469862e-7	family	1.4036290299897238e-7	-0.2654939873319596	1.727394876816883
LOC112055522	NW_019863545.1;NW_019863545.1;NW_019863545.1;NW_019863545.1;NW_019863545.1;NW_019863545.1;NW_019863545.1;NW_019863545.1;NW_019863545.1;NW_019863545.1;NW_019863545.1;NW_019863545.1;NW_019863545.1;NW_019863545.1;NW_019863545.1;NW_019863545.1;NW_019863545.1;NW_019863545.1;NW_019863545.1;NW_019863545.1;NW_019863545.1;NW_019863545.1;NW_019863545.1;NW_019863545.1;NW_019863545.1;NW_019863545.1;NW_019863…	39164;39344;39344;39344;40376;40376;40376;40376;42432;42623;42623;42623;42623;44081;44081;44081;44081;44081;44637;44637;44637;44637;44637;45089;45089;45089;45089;45089;46122;46122;46122;46122;46122;46548;46548;46548;46548;46548;46961;46961;46961;46961;46961;47653;47653;47653;47653;47653;48624;48624;48624;48624;48624	39185;39483;39479;39483;40550;40550;40550;40550;42536;42718;42718;42718;42718;44235;44235;44235;44235;44235;44761;44761;44761;44761;44761;45215;45215;45215;45215;45215;46261;46261;46261;46261;46261;46699;46699;46699;46699;46699;47066;47066;47066;47066;47066;47791;47791;47791;47791;47791;49136;49136;49136;49136;49136	+;+;+;+;+;+;+;+;+;+;+;+;+;+;+;+;+;+;+;+;+;+;+;+;+;+;+;+;+;+;+;+;+;+;+;+;+;+;+;+;+;+;+;+;+;+;+;+;+;+;+;+;+	1995	rna-XM_024095673.1;rna-XM_024095674.1;rna-XM_024095672.1;rna-XM_024095671.1;rna-XM_024095674.1;rna-XM_024095672.1;rna-XM_024095671.1;rna-XM_024095673.1;rna-XM_024095675.1;rna-XM_024095675.1;rna-XM_024095672.1;rna-XM_024095671.1;rna-XM_024095673.1;rna-XM_024095675.1;rna-XM_024095674.1;rna-XM_024095672.1;rna-XM_024095671.1;rna-XM_024095673.1;rna-XM_024095675.1;rna-XM_024095674.1;rna-XM_024095672.1;…	-0.3171193445586425	-0.4880937861476096	-0.5737816298780607	-0.40173284500134043	-0.2665004873207954	-1.2266677572379887	3.299986032844957	11.550837670091848	7.4126514546097275e-9	2.3512930414022054e-7	family	1.407394891149218e-7	-0.5456493083574062	1.2266677572379887
LOC112053733	NW_019863277.1;NW_019863277.1;NW_019863277.1;NW_019863277.1;NW_019863277.1;NW_019863277.1;NW_019863277.1;NW_019863277.1;NW_019863277.1;NW_019863277.1;NW_019863277.1;NW_019863277.1;NW_019863277.1;NW_019863277.1;NW_019863277.1;NW_019863277.1;NW_019863277.1;NW_019863277.1;NW_019863277.1;NW_019863277.1;NW_019863277.1;NW_019863277.1;NW_019863277.1	203432;203453;203495;203589;203589;204588;204588;204588;205283;205283;205283;205917;205917;205917;206165;206165;206165;207149;207149;207149;208232;208232;208232	203446;203483;203825;203825;203825;204703;204703;204703;205346;205346;205346;206025;206025;206025;206372;206372;206372;207280;207280;207280;208616;208616;208616	+;+;+;+;+;+;+;+;+;+;+;+;+;+;+;+;+;+;+;+;+;+;+	1391	rna-XM_024093263.1;rna-XM_024093262.1;rna-XM_024093261.1;rna-XM_024093262.1;rna-XM_024093263.1;rna-XM_024093261.1;rna-XM_024093262.1;rna-XM_024093263.1;rna-XM_024093261.1;rna-XM_024093262.1;rna-XM_024093263.1;rna-XM_024093261.1;rna-XM_024093262.1;rna-XM_024093263.1;rna-XM_024093261.1;rna-XM_024093262.1;rna-XM_024093263.1;rna-XM_024093261.1;rna-XM_024093262.1;rna-XM_024093263.1;rna-XM_024093261.1;…	0.45582321278644133	1.1463198385136883	0.37772369114522913	0.4003638099903611	0.011892566174762855	0.366617389773006	2.5135858105476556	11.511964270650918	7.827660727056231e-9	2.4746850325138567e-7	family	1.477721848793628e-7	0.45979008473058147	1.1463198385136883
LOC112048437	NW_019862930.1;NW_019862930.1;NW_019862930.1;NW_019862930.1;NW_019862930.1;NW_019862930.1;NW_019862930.1;NW_019862930.1;NW_019862930.1;NW_019862930.1;NW_019862930.1;NW_019862930.1;NW_019862930.1;NW_019862930.1;NW_019862930.1;NW_019862930.1;NW_019862930.1;NW_019862930.1;NW_019862930.1;NW_019862930.1;NW_019862930.1;NW_019862930.1	371834;371834;371834;375727;375727;375727;376750;376750;376750;380451;380451;380451;385192;385192;385192;394250;403050;403050;404522;404981;404981;405265	373177;373177;373177;375914;375914;375914;377294;377294;377294;380587;380587;380587;385320;385320;385320;394292;403087;403087;404559;405019;405048;405487	-;-;-;-;-;-;-;-;-;-;-;-;-;-;-;-;-;-;-;-;-;-	2753	rna-XM_024085961.1;rna-XM_024085962.1;rna-XM_024085964.1;rna-XM_024085961.1;rna-XM_024085962.1;rna-XM_024085964.1;rna-XM_024085961.1;rna-XM_024085962.1;rna-XM_024085964.1;rna-XM_024085961.1;rna-XM_024085962.1;rna-XM_024085964.1;rna-XM_024085961.1;rna-XM_024085962.1;rna-XM_024085964.1;rna-XM_024085962.1;rna-XM_024085964.1;rna-XM_024085961.1;rna-XM_024085961.1;rna-XM_024085964.1;rna-XM_024085961.1;…	-0.11029947251346893	0.18338146097708913	-0.20291901212825855	-0.9077034749982068	-0.25886524486318413	-0.6048722130517754	8.588891704577666	11.499246193260369	7.968563407941812e-9	2.510889052648155e-7	family	1.50325105428824e-7	-0.31687965942963414	1.0910849359752959
LOC112048298	NW_019862924.1;NW_019862924.1;NW_019862924.1;NW_019862924.1;NW_019862924.1;NW_019862924.1;NW_019862924.1;NW_019862924.1	233781;237349;239491;240280;240728;241618;242318;243159	233874;237500;239778;240362;240894;241759;242510;243432	-;-;-;-;-;-;-;-	1393	rna-XM_024085784.1	0.39176796572952904	-0.45317869177150516	0.017373065209635313	0.5882581192840434	-0.12049780018448246	0.01449920892950143	2.80775971707425	11.448656755821927	8.555354315570487e-9	2.686889493959365e-7	family	1.6048100929525533e-7	0.07303697786612026	1.0414368110555485
LOC112044593	NW_019862813.1;NW_019862813.1;NW_019862813.1;NW_019862813.1;NW_019862813.1;NW_019862813.1;NW_019862813.1;NW_019862813.1;NW_019862813.1;NW_019862813.1;NW_019862813.1;NW_019862813.1;NW_019862813.1;NW_019862813.1;NW_019862813.1;NW_019862813.1;NW_019862813.1;NW_019862813.1;NW_019862813.1;NW_019862813.1;NW_019862813.1;NW_019862813.1;NW_019862813.1;NW_019862813.1;NW_019862813.1;NW_019862813.1;NW_019862…	195973;195973;195973;197746;197746;197746;200166;200166;200166;201638;201638;201638;202111;202111;202111;202974;202974;202974;204357;204357;204357;205736;205736;205736;208325;208325;208379;209142;209142;209142;210083;210083;210083;213174;213174;213174;213496;213747;213747	196332;196332;196332;197840;197840;197840;200286;200286;200286;201752;201752;201752;202230;202230;202230;203072;203072;203072;204470;204470;204470;205893;205893;205893;208478;208478;208478;209299;209299;209299;210301;210301;210301;213361;213361;213361;213595;213882;213882	-;-;-;-;-;-;-;-;-;-;-;-;-;-;-;-;-;-;-;-;-;-;-;-;-;-;-;-;-;-;-;-;-;-;-;-;-;-;-	2137	rna-XM_024080473.1;rna-XM_024080471.1;rna-XM_024080472.1;rna-XM_024080473.1;rna-XM_024080471.1;rna-XM_024080472.1;rna-XM_024080473.1;rna-XM_024080471.1;rna-XM_024080472.1;rna-XM_024080473.1;rna-XM_024080471.1;rna-XM_024080472.1;rna-XM_024080473.1;rna-XM_024080471.1;rna-XM_024080472.1;rna-XM_024080473.1;rna-XM_024080471.1;rna-XM_024080472.1;rna-XM_024080473.1;rna-XM_024080471.1;rna-XM_024080472.1;…	-0.5650381478518045	-0.5028912995886672	-1.3616289087149265	-1.4178673841991956	-1.4948055941523914	-0.06543888670914688	4.849926209055525	11.399455012214004	9.168707920533757e-9	2.8700468609144485e-7	family	1.7101801789848502e-7	-0.9012783702026886	1.4948055941523914
LOC112052293	NW_019863138.1;NW_019863138.1;NW_019863138.1;NW_019863138.1;NW_019863138.1;NW_019863138.1	89388;102045;109389;111238;114814;115616	89624;102138;109489;111273;114964;116519	+;+;+;+;+;+	1523	rna-XM_024091314.1	-0.11476144020248823	-0.26648566751334296	-0.0034709111553182584	0.10628736554474512	-0.7311036674616279	0.304776325671873	4.119348189336399	11.39370092438293	9.243332816992818e-9	2.8839198389017593e-7	family	1.721676291738543e-7	-0.1174596658526932	1.035879993133501
LOC112050750	NW_019863040.1;NW_019863040.1;NW_019863040.1;NW_019863040.1	305517;306813;308886;310002	305755;306884;309020;310199	+;+;+;+	644	rna-XM_024089095.1	0.261581803200267	0.36251020203508305	-0.7529924002631347	-0.8724363190000552	0.04365427261021085	-0.19304626942128378	2.637953420953976	11.387810525454436	9.320372346764952e-9	2.898453047444944e-7	family	1.7323735557573986e-7	-0.19178811847315214	1.2349465210351382
LOC112045435	NW_019862831.1;NW_019862831.1;NW_019862831.1;NW_019862831.1;NW_019862831.1;NW_019862831.1;NW_019862831.1;NW_019862831.1;NW_019862831.1;NW_019862831.1;NW_019862831.1	549019;549023;550286;550286;551751;551751;553989;553989;555167;567615;571519	549385;549385;551035;551035;552065;552065;554182;554182;555216;567822;571553	-;-;-;-;-;-;-;-;-;-;-	1919	rna-XM_024081603.1;rna-XM_024081602.1;rna-XM_024081603.1;rna-XM_024081602.1;rna-XM_024081603.1;rna-XM_024081602.1;rna-XM_024081602.1;rna-XM_024081603.1;rna-XM_024081602.1;rna-XM_024081602.1;rna-XM_024081603.1	0.6850945341563596	0.5193350714676385	-1.0251714519927437	-3.2413737712101645	-1.8910845693519482	-1.9342835234571765	3.6563360569013987	11.341665669884923	9.947197718954762e-9	3.083307279920962e-7	family	1.8360060970814484e-7	-1.147913951731339	3.926468305366524
LOC112055909	NW_019863655.1;NW_019863655.1;NW_019863655.1;NW_019863655.1	87444;93745;94527;95450	87950;93989;94601;95594	-;-;-;-	972	rna-XM_024096207.1	-0.058859678068399306	-1.5168821103266485	-0.0609047472555036	-0.21139426654355759	-0.13307761630073714	-0.1763981071158122	1.0349863987632937	11.323000731963088	1.0212900120230502e-8	3.1553882319517354e-7	family	1.8785074093456588e-7	-0.3595860876017764	1.5168821103266485
LOC112053746	NW_019863278.1;NW_019863278.1;NW_019863278.1;NW_019863278.1;NW_019863278.1;NW_019863278.1	144232;145624;146270;150663;151441;164566	145115;145869;146420;150779;151587;164828	-;-;-;-;-;-	1808	rna-XM_024093281.1	0.5416085709357842	-1.0035025187661457	0.5041704579562791	-0.12575660525706975	0.27670840403160557	-0.717170959525479	6.552332579310963	11.279798718002128	1.0856246296249367e-8	3.343302257446892e-7	family	1.9817135542843628e-7	-0.08732377510417094	1.5451110897019298
LOC112046202	NW_019862850.1;NW_019862850.1;NW_019862850.1;NW_019862850.1;NW_019862850.1;NW_019862850.1;NW_019862850.1;NW_019862850.1;NW_019862850.1;NW_019862850.1;NW_019862850.1	670517;673114;673639;674741;675426;676784;677651;678649;680195;680839;681841	671906;673308;673897;674895;675497;676896;677855;678811;680479;681086;682066	-;-;-;-;-;-;-;-;-;-;-	3311	rna-XM_024082755.1	0.15650376763961146	-0.5247365460327861	-0.10715252971862459	0.180438349196242	0.2110420227501609	-0.5669904191747409	3.9689614556478054	11.26249029931639	1.1125550902891331e-8	3.4151852384488354e-7	family	2.022515272161418e-7	-0.1084825592233562	0.7780324419249018
LOC112051898	NW_019863110.1;NW_019863110.1;NW_019863110.1;NW_019863110.1;NW_019863110.1;NW_019863110.1;NW_019863110.1;NW_019863110.1;NW_019863110.1;NW_019863110.1;NW_019863110.1;NW_019863110.1;NW_019863110.1;NW_019863110.1;NW_019863110.1;NW_019863110.1	267064;267094;267922;267922;275356;275360;277366;277366;279978;279978;280747;280747;282372;282372;294237;294237	267201;267201;268075;268075;275574;275574;277553;277553;280044;280044;280895;280895;282471;282471;294539;294814	-;-;-;-;-;-;-;-;-;-;-;-;-;-;-;-	1593	rna-XM_024090734.1;rna-XM_024090733.1;rna-XM_024090733.1;rna-XM_024090734.1;rna-XM_024090733.1;rna-XM_024090734.1;rna-XM_024090733.1;rna-XM_024090734.1;rna-XM_024090733.1;rna-XM_024090734.1;rna-XM_024090733.1;rna-XM_024090734.1;rna-XM_024090733.1;rna-XM_024090734.1;rna-XM_024090733.1;rna-XM_024090734.1	0.1806744247905811	0.035786741029624425	0.7878399830293094	0.9342485100332527	0.7005673621241225	0.8353845497473351	3.916668318076745	11.25189044149617	1.1293856725189917e-8	3.4557022699970176e-7	family	2.0517044037091074e-7	0.5790835951257042	0.9342485100332527
LOC112057034	NW_019864237.1;NW_019864237.1;NW_019864237.1;NW_019864237.1;NW_019864237.1	3337;4359;6130;7222;7748	3476;4469;6262;7338;8106	-;-;-;-;-	860	rna-XM_024097523.1	-0.088682764348439	0.18686986502883346	-0.5093802033546659	-0.6230155783908176	-0.39500549684581454	-2.0838185211108096	3.007860329070022	11.238999102213603	1.1502078953676448e-8	3.5081340808713166e-7	family	2.0838182000491745e-7	-0.5855054498369522	2.270688386139643
LOC112053466	NW_019863243.1;NW_019863243.1;NW_019863243.1;NW_019863243.1;NW_019863243.1	86744;88164;89077;90067;93712	87174;88399;89313;90139;95049	+;+;+;+;+	2315	rna-XM_024092879.1	1.7477839418222363	1.2876203644296222	1.72157862896986	1.5700187239426124	1.6774973891399698	1.9540331058660003	6.221260426868444	11.23345483429273	1.1592840016720833e-8	3.524519667703369e-7	family	2.0973940248681614e-7	1.6597553590283836	1.9540331058660003
LOC112045838	NW_019862842.1;NW_019862842.1;NW_019862842.1;NW_019862842.1;NW_019862842.1;NW_019862842.1;NW_019862842.1;NW_019862842.1;NW_019862842.1;NW_019862842.1;NW_019862842.1	287804;289130;290031;290778;291903;292194;294216;294570;295055;295323;307265	288500;289421;290366;291081;292117;292325;294271;294851;295233;296369;307372	-;-;-;-;-;-;-;-;-;-;-	3648	rna-XM_024082187.1	-0.024379131213961305	0.1353542004275189	0.3718662810183709	0.5172776425984985	0.48853911585298837	0.5413146653762508	6.014328735220814	11.229232152805837	1.1662459943869853e-8	3.534393911651768e-7	family	2.1071131616378353e-7	0.338328795676611	0.5656937965902121
LOC112043641	NW_019862793.1;NW_019862793.1;NW_019862793.1;NW_019862793.1;NW_019862793.1;NW_019862793.1;NW_019862793.1;NW_019862793.1;NW_019862793.1;NW_019862793.1;NW_019862793.1;NW_019862793.1;NW_019862793.1;NW_019862793.1;NW_019862793.1;NW_019862793.1;NW_019862793.1;NW_019862793.1;NW_019862793.1;NW_019862793.1;NW_019862793.1;NW_019862793.1;NW_019862793.1;NW_019862793.1;NW_019862793.1;NW_019862793.1;NW_019862…	1229205;1229205;1232261;1232261;1234278;1234278;1236768;1236768;1237806;1237806;1238749;1238749;1239902;1239902;1240842;1240842;1242349;1242349;1243490;1243490;1245580;1245580;1246454;1246454;1249176;1249176;1249813;1249813;1253215;1254583;1254583;1255825;1255825;1256483;1256483;1257930;1257930;1258088;1258088;1259119;1259119;1260076;1260076;1260909;1260909;1261887;1261887;1262129;1262129	1231420;1231420;1232538;1232538;1234652;1234652;1237176;1237176;1238029;1238029;1238930;1238930;1239992;1239992;1240967;1240967;1242502;1242502;1243621;1243621;1245724;1245724;1246606;1246606;1249247;1249247;1249995;1249995;1253301;1254749;1254749;1255913;1255913;1256749;1256749;1258010;1258010;1258239;1258239;1259250;1259250;1260157;1260157;1261150;1261150;1262035;1262035;1262218;1262218	-;-;-;-;-;-;-;-;-;-;-;-;-;-;-;-;-;-;-;-;-;-;-;-;-;-;-;-;-;-;-;-;-;-;-;-;-;-;-;-;-;-;-;-;-;-;-;-;-	6278	rna-XM_024079149.1;rna-XM_024079148.1;rna-XM_024079149.1;rna-XM_024079148.1;rna-XM_024079149.1;rna-XM_024079148.1;rna-XM_024079149.1;rna-XM_024079148.1;rna-XM_024079149.1;rna-XM_024079148.1;rna-XM_024079149.1;rna-XM_024079148.1;rna-XM_024079149.1;rna-XM_024079148.1;rna-XM_024079149.1;rna-XM_024079148.1;rna-XM_024079149.1;rna-XM_024079148.1;rna-XM_024079149.1;rna-XM_024079148.1;rna-XM_024079149.1;…	0.41493488578094256	0.2963014243900816	-0.2818933427315929	-0.5352789494484524	-0.22173930200986033	-0.1638018042710203	3.7331167008981034	11.218827695037275	1.183583937438632e-8	3.563986344778263e-7	family	2.1352174536780502e-7	-0.08191284804831697	0.950213835229395
LOC112058350	NW_019862775.1;NW_019862775.1;NW_019862775.1;NW_019862775.1;NW_019862775.1;NW_019862775.1;NW_019862775.1	468327;468612;469621;470159;470963;471910;472869	468538;468860;469827;470308;471155;472096;473762	+;+;+;+;+;+;+	2092	rna-XM_024099115.1	-0.6973106301354771	-0.9918843558081804	-0.6343413260655535	-0.834664734913012	-1.078429876173373	-1.0216765196328852	3.5944793239729202	11.217141844818533	1.1864180714167188e-8	3.563986344778263e-7	family	2.1377301823861408e-7	-0.8763845737880802	1.078429876173373
LOC112056407	NW_019863803.1;NW_019863803.1;NW_019863803.1;NW_019863803.1	30335;30820;33776;40926	30590;30865;33893;42555	+;+;+;+	2050	rna-XM_024096837.1	0.08044105215028366	0.07176636153227493	0.604792578763458	1.0657740845909354	0.39069898987435936	0.2142368014026919	4.915716517387064	11.216649906991066	1.1872463969049066e-8	3.563986344778263e-7	family	2.137769412361722e-7	0.40461831138566723	1.0657740845909354
LOC112049353	NW_019862968.1;NW_019862968.1;NW_019862968.1;NW_019862968.1;NW_019862968.1;NW_019862968.1	314453;328390;330242;330980;332007;332908	314817;328512;330352;331200;332234;333705	+;+;+;+;+;+	1846	rna-XM_024087211.1	-0.11206727556400503	-0.46893204016489193	1.0323301764379107	0.4948462569312969	1.1123480920194335	0.4260784591541424	1.3086017539761363	11.20791179287002	1.2020590965855026e-8	3.597105145631334e-7	family	2.1541971842460276e-7	0.4141006114689811	1.5812801321843255
LOC112044109	NW_019862803.1;NW_019862803.1;NW_019862803.1;NW_019862803.1;NW_019862803.1;NW_019862803.1	1276101;1277331;1277998;1279268;1279675;1279976	1276319;1277470;1278080;1279387;1279879;1280118	-;-;-;-;-;-	910	rna-XM_024079853.1	3.8232943939539625	4.388536206907017	2.7753754397291748	4.446207956771838	2.2614028173448353	3.598732656952005	2.2582770522295417	11.20263346789252	1.2110987133925151e-8	3.6127947826467633e-7	family	2.1689304998965278e-7	3.5489249119431387	4.446207956771838
LOC112046196	NW_019862850.1;NW_019862850.1;NW_019862850.1;NW_019862850.1;NW_019862850.1;NW_019862850.1;NW_019862850.1;NW_019862850.1;NW_019862850.1;NW_019862850.1;NW_019862850.1;NW_019862850.1;NW_019862850.1;NW_019862850.1;NW_019862850.1;NW_019862850.1;NW_019862850.1;NW_019862850.1;NW_019862850.1;NW_019862850.1;NW_019862850.1;NW_019862850.1;NW_019862850.1;NW_019862850.1;NW_019862850.1;NW_019862850.1;NW_019862…	528145;528145;529769;529769;531155;531155;532367;532367;533159;533159;534283;534283;535250;535250;535656;535656;536372;536372;536725;536725;537260;537260;537914;537914;538482;538482;539435;539435;540954;540954	528579;528579;530013;530013;531270;531270;532467;532467;533402;533402;534397;534397;535475;535475;535839;535839;536568;536568;536998;536998;537403;537403;538368;538383;538775;538775;539536;539536;541232;541231	-;-;-;-;-;-;-;-;-;-;-;-;-;-;-;-;-;-;-;-;-;-;-;-;-;-;-;-;-;-	3426	rna-XM_024082747.1;rna-XM_024082746.1;rna-XM_024082747.1;rna-XM_024082746.1;rna-XM_024082747.1;rna-XM_024082746.1;rna-XM_024082747.1;rna-XM_024082746.1;rna-XM_024082747.1;rna-XM_024082746.1;rna-XM_024082747.1;rna-XM_024082746.1;rna-XM_024082747.1;rna-XM_024082746.1;rna-XM_024082747.1;rna-XM_024082746.1;rna-XM_024082747.1;rna-XM_024082746.1;rna-XM_024082747.1;rna-XM_024082746.1;rna-XM_024082747.1;…	0.5177289912987872	-0.13327519531950227	-0.07540546176335391	-0.7120836224397133	-0.7404139390707982	-0.48269678555005163	4.313958968191942	11.193067290142347	1.2276601404447628e-8	3.650754342647613e-7	family	2.1971054707959783e-7	-0.27102433547410537	1.2581429303695855
LOC112048791	NW_019862945.1;NW_019862945.1;NW_019862945.1;NW_019862945.1;NW_019862945.1;NW_019862945.1;NW_019862945.1;NW_019862945.1;NW_019862945.1;NW_019862945.1;NW_019862945.1;NW_019862945.1;NW_019862945.1;NW_019862945.1;NW_019862945.1;NW_019862945.1;NW_019862945.1;NW_019862945.1;NW_019862945.1;NW_019862945.1;NW_019862945.1;NW_019862945.1;NW_019862945.1;NW_019862945.1;NW_019862945.1;NW_019862945.1;NW_019862…	476398;476399;476399;477199;477199;477199;478256;478256;478256;480131;480131;480131;480945;480945;480945;482258;482258;482258;483722;483722;483722;484709;484709;484709;486240;486240;486240;487268;488068;488576	476578;476578;476578;477248;477248;477248;478764;478764;478764;480222;480222;480222;481089;481089;481089;482356;482356;482356;483820;483820;483820;484783;484783;484783;486310;486310;486310;487362;488236;488855	-;-;-;-;-;-;-;-;-;-;-;-;-;-;-;-;-;-;-;-;-;-;-;-;-;-;-;-;-;-	1865	rna-XM_024086451.1;rna-XM_024086452.1;rna-XM_024086454.1;rna-XM_024086452.1;rna-XM_024086454.1;rna-XM_024086451.1;rna-XM_024086452.1;rna-XM_024086454.1;rna-XM_024086451.1;rna-XM_024086452.1;rna-XM_024086454.1;rna-XM_024086451.1;rna-XM_024086452.1;rna-XM_024086454.1;rna-XM_024086451.1;rna-XM_024086452.1;rna-XM_024086454.1;rna-XM_024086451.1;rna-XM_024086452.1;rna-XM_024086454.1;rna-XM_024086451.1;…	0.4174003708260402	0.4770884600131536	0.6223572139412258	1.5192414254068165	-1.1724573830319225	0.7570223016279545	2.8036141906830396	11.183208513404557	1.2449717982675466e-8	3.6907014430884653e-7	family	2.2265841776708043e-7	0.43677539813054467	2.6916988084387388
LOC112057848	NW_019862767.1;NW_019862767.1;NW_019862767.1;NW_019862767.1;NW_019862767.1;NW_019862767.1;NW_019862767.1;NW_019862767.1;NW_019862767.1;NW_019862767.1;NW_019862767.1;NW_019862767.1;NW_019862767.1;NW_019862767.1;NW_019862767.1;NW_019862767.1;NW_019862767.1;NW_019862767.1;NW_019862767.1	1716546;1746055;1813233;1829147;1875908;1875908;1875908;1881005;1881005;1881005;1881812;1881812;1881812;1883570;1883570;1883570;1884767;1884767;1884767	1716721;1746745;1814410;1829831;1876087;1876087;1876087;1881077;1881077;1881077;1881939;1881939;1881939;1883821;1883821;1883821;1886033;1886032;1886036	+;+;+;+;+;+;+;+;+;+;+;+;+;+;+;+;+;+;+	4633	rna-XM_024098408.1;rna-XM_024098408.1;rna-XM_024098410.1;rna-XM_024098409.1;rna-XM_024098409.1;rna-XM_024098408.1;rna-XM_024098410.1;rna-XM_024098410.1;rna-XM_024098409.1;rna-XM_024098408.1;rna-XM_024098410.1;rna-XM_024098409.1;rna-XM_024098408.1;rna-XM_024098410.1;rna-XM_024098409.1;rna-XM_024098408.1;rna-XM_024098410.1;rna-XM_024098409.1;rna-XM_024098408.1	-0.27748929347350276	0.027135353743545806	-0.03688302914575316	0.501524531924095	0.3551278188629512	0.3062144613141889	3.9769932884602714	11.173757716311615	1.2618026307112727e-8	3.7254397150818396e-7	family	2.2490974261602074e-7	0.14593830720425416	0.7790138253975978
LOC112052999	NW_019863194.1;NW_019863194.1;NW_019863194.1;NW_019863194.1;NW_019863194.1;NW_019863194.1;NW_019863194.1;NW_019863194.1;NW_019863194.1;NW_019863194.1;NW_019863194.1;NW_019863194.1;NW_019863194.1;NW_019863194.1;NW_019863194.1;NW_019863194.1;NW_019863194.1;NW_019863194.1;NW_019863194.1	195876;195876;198722;199165;199165;199806;199806;200676;200676;202029;202029;202539;202539;203237;203237;209845;209845;216442;216442	196136;196008;198849;199250;199250;200019;200019;200885;200885;202108;202108;202674;202674;203341;203341;209974;209974;216592;216591	-;-;-;-;-;-;-;-;-;-;-;-;-;-;-;-;-;-;-	1501	rna-XM_024092255.1;rna-XM_024092254.1;rna-XM_024092254.1;rna-XM_024092255.1;rna-XM_024092254.1;rna-XM_024092255.1;rna-XM_024092254.1;rna-XM_024092255.1;rna-XM_024092254.1;rna-XM_024092255.1;rna-XM_024092254.1;rna-XM_024092255.1;rna-XM_024092254.1;rna-XM_024092255.1;rna-XM_024092254.1;rna-XM_024092255.1;rna-XM_024092254.1;rna-XM_024092255.1;rna-XM_024092254.1	0.26517768710185374	1.1422333684257031	1.5154106252420914	2.449431442218364	1.922980910855481	2.059748928728729	0.40718655782857366	11.172244142683793	1.2645197855941932e-8	3.7254397150818396e-7	family	2.2524258680896568e-7	1.5591638270953703	2.449431442218364
LOC112045497	NW_019862833.1;NW_019862833.1;NW_019862833.1;NW_019862833.1;NW_019862833.1;NW_019862833.1;NW_019862833.1;NW_019862833.1;NW_019862833.1;NW_019862833.1;NW_019862833.1;NW_019862833.1;NW_019862833.1;NW_019862833.1;NW_019862833.1;NW_019862833.1;NW_019862833.1;NW_019862833.1;NW_019862833.1;NW_019862833.1;NW_019862833.1;NW_019862833.1;NW_019862833.1;NW_019862833.1;NW_019862833.1	17115;18671;19624;20836;21175;21689;22457;24901;26078;26776;27290;28174;29087;29321;29972;30394;31346;31993;32822;34230;34912;35783;36465;37331;37744	17492;18773;19727;20919;21271;21824;22605;25230;26199;26891;27478;28335;29104;29406;30102;30545;31594;32108;33047;34447;35007;35864;36605;37485;37880	-;-;-;-;-;-;-;-;-;-;-;-;-;-;-;-;-;-;-;-;-;-;-;-;-	3777	rna-XM_024081682.1	-2.9460862922899587	0.31060154216328467	-0.0512286553313929	-0.24501427164186962	-0.5175140848602605	-0.7068575223134963	2.526524067214035	11.1640331400334	1.2793652640011013e-8	3.757543164269901e-7	family	2.277338906806527e-7	-0.6926832140456155	3.2566878344532433
LOC112055649	NW_019863575.1;NW_019863575.1;NW_019863575.1;NW_019863575.1;NW_019863575.1;NW_019863575.1	113;2021;2908;3614;4244;5135	330;2172;3023;3771;4315;5370	+;+;+;+;+;+	952	rna-XM_024095840.1	0.18548452375439223	0.2318111135470269	0.32493135232568976	-0.6261832461383043	0.2767651680567707	0.6084891081306855	4.261181832045716	11.161040642966597	1.2848201268220938e-8	3.7619533313350907e-7	family	2.2855139235852082e-7	0.16688300327937677	1.23467235426899
LOC112048542	NW_019862934.1;NW_019862934.1;NW_019862934.1;NW_019862934.1;NW_019862934.1;NW_019862934.1	353418;354575;355584;356604;358474;358992	353628;354662;355734;356787;358782;359518	+;+;+;+;+;+	1470	rna-XM_024086111.1	0.5189040459083679	-0.3749528126135711	-0.27222561432166287	0.1084062821555319	-0.13411142132181197	0.4636721831408856	3.7821846332442774	11.14054510664001	1.3228285655736753e-8	3.8517498358045e-7	family	2.3450257020785592e-7	0.05161544382462324	0.8938568585219391
LOC112048548	NW_019862934.1;NW_019862934.1;NW_019862934.1;NW_019862934.1;NW_019862934.1;NW_019862934.1;NW_019862934.1;NW_019862934.1	358804;359194;363454;364199;364532;366188;367962;368328	358882;359380;363520;364257;364543;367488;368116;368337	-;-;-;-;-;-;-;-	1870	gene-LOC112048548	0.2962695821043268	-1.218889817712805	-0.3914749046368647	-0.216993629344855	-0.6796516926804651	0.2158377265635174	2.394714935517069	11.140144098068452	1.323583644712139e-8	3.8517498358045e-7	family	2.3450257020785592e-7	-0.33248378928452427	1.5151593998171318
LOC112052532	NW_019863155.1;NW_019863155.1;NW_019863155.1;NW_019863155.1;NW_019863155.1;NW_019863155.1;NW_019863155.1;NW_019863155.1;NW_019863155.1;NW_019863155.1;NW_019863155.1;NW_019863155.1	100118;100650;101496;101753;103618;105751;106249;106563;107264;107768;108045;108207	100209;100824;101642;102008;103703;105969;106283;106721;107676;107797;108119;110154	+;+;+;+;+;+;+;+;+;+;+;+	3635	rna-XM_024091653.1	0.9211549062101605	1.4776908842082255	-0.20342823033158122	-0.9536148599941662	-0.8295289754239855	-0.21023678508480825	1.8670282730124015	11.12031080378912	1.3614868879349925e-8	3.949972324874814e-7	family	2.4105684679169656e-7	0.03367282326397413	2.4313057442023918
LOC112056876	NW_019864044.1;NW_019864044.1;NW_019864044.1;NW_019864044.1;NW_019864044.1;NW_019864044.1;NW_019864044.1;NW_019864044.1;NW_019864044.1;NW_019864044.1;NW_019864044.1;NW_019864044.1;NW_019864044.1;NW_019864044.1;NW_019864044.1;NW_019864044.1;NW_019864044.1;NW_019864044.1;NW_019864044.1;NW_019864044.1	526;1918;3696;3696;4397;4397;7397;7397;8211;8211;8581;8581;9707;9707;10631;10631;11556;11556;13276;13276	772;2145;3859;3859;4513;4513;7602;7602;8346;8346;8661;8661;9925;9925;10728;10728;11724;11724;13590;13590	+;+;+;+;+;+;+;+;+;+;+;+;+;+;+;+;+;+;+;+	1980	rna-XM_024097361.1;rna-XM_024097362.1;rna-XM_024097362.1;rna-XM_024097361.1;rna-XM_024097362.1;rna-XM_024097361.1;rna-XM_024097362.1;rna-XM_024097361.1;rna-XM_024097362.1;rna-XM_024097361.1;rna-XM_024097362.1;rna-XM_024097361.1;rna-XM_024097362.1;rna-XM_024097361.1;rna-XM_024097362.1;rna-XM_024097361.1;rna-XM_024097362.1;rna-XM_024097361.1;rna-XM_024097362.1;rna-XM_024097361.1	-0.3360106433615446	0.5167036377747514	0.2936298783495964	0.7031277801679472	0.2669272705078274	1.0594462700232237	6.960618983686644	11.10336247769703	1.394760018365945e-8	4.0342055728785203e-7	family	2.4628990197727763e-7	0.41730403224363355	1.3954569133847683
LOC112054297	NW_019863339.1;NW_019863339.1;NW_019863339.1;NW_019863339.1	57387;57663;57944;58980	57582;57828;58138;59906	+;+;+;+	1484	rna-XM_024094009.1	-0.18716244667646584	0.39348103088154457	0.03270170513294547	0.004516324290792073	0.41392522647171115	-0.034886926368279815	8.057509093462427	11.091056642527693	1.4194417594681515e-8	4.0931538736663425e-7	family	2.503147294391441e-7	0.10376248562204127	0.601087673148177
LOC112049860	NW_019862994.1;NW_019862994.1;NW_019862994.1;NW_019862994.1;NW_019862994.1;NW_019862994.1;NW_019862994.1	213411;218375;218855;219741;219869;219954;220176	213610;218676;219738;219867;219952;220173;220447	+;+;+;+;+;+;+	2089	rna-XM_024087901.1	0.16569678148970113	0.0690274508690831	-0.08325627970789631	0.030051590560065275	0.7994231466771746	-0.14808653165165175	4.0110593967597845	11.080622235832932	1.4407214924720953e-8	4.1419654750345797e-7	family	2.5356124274882393e-7	0.13880935970607935	0.9475096783288264
LOC112049716	NW_019862987.1;NW_019862987.1;NW_019862987.1;NW_019862987.1;NW_019862987.1;NW_019862987.1;NW_019862987.1;NW_019862987.1;NW_019862987.1;NW_019862987.1;NW_019862987.1;NW_019862987.1;NW_019862987.1;NW_019862987.1;NW_019862987.1;NW_019862987.1;NW_019862987.1;NW_019862987.1;NW_019862987.1;NW_019862987.1;NW_019862987.1;NW_019862987.1;NW_019862987.1;NW_019862987.1	234250;234713;235210;235210;236156;236156;236990;236990;237824;237824;238653;238653;239128;239128;240310;240310;241740;241740;242769;242769;243729;243729;246554;246554	234601;234817;235313;235313;236314;236314;237092;237092;237977;237977;238733;238733;239227;239227;240437;240437;241886;241886;242871;242871;243953;243953;246970;246970	+;+;+;+;+;+;+;+;+;+;+;+;+;+;+;+;+;+;+;+;+;+;+;+	2178	rna-XM_024087723.1;rna-XM_024087724.1;rna-XM_024087724.1;rna-XM_024087723.1;rna-XM_024087724.1;rna-XM_024087723.1;rna-XM_024087724.1;rna-XM_024087723.1;rna-XM_024087724.1;rna-XM_024087723.1;rna-XM_024087724.1;rna-XM_024087723.1;rna-XM_024087724.1;rna-XM_024087723.1;rna-XM_024087724.1;rna-XM_024087723.1;rna-XM_024087724.1;rna-XM_024087723.1;rna-XM_024087724.1;rna-XM_024087723.1;rna-XM_024087724.1;…	-0.18442429058955903	0.009715800973515784	-0.01282169847150254	0.002031327079367863	1.1033057912677213	0.030000405373001846	1.8611891948413561	11.067094139342894	1.46879947256603e-8	4.2081313457233276e-7	family	2.5798893320319827e-7	0.15796788927209088	1.2877300818572803
LOC112050094	NW_019863005.1;NW_019863005.1;NW_019863005.1;NW_019863005.1;NW_019863005.1;NW_019863005.1;NW_019863005.1;NW_019863005.1	179943;182787;183035;183035;185661;185661;190237;190237	180149;182889;183169;183169;185822;185822;190430;190430	+;+;+;+;+;+;+;+	801	rna-XM_024088245.1;rna-XM_024088246.1;rna-XM_024088246.1;rna-XM_024088245.1;rna-XM_024088246.1;rna-XM_024088245.1;rna-XM_024088246.1;rna-XM_024088245.1	0.3121476245818336	-0.6938599924737553	0.4571537921206023	0.7832756095902732	0.7502669052313317	0.6953909008470064	3.9199331278589944	11.065292688382295	1.472580641157911e-8	4.2081313457233276e-7	family	2.5831072067432447e-7	0.3840624733162153	1.4771356020640285
LOC112053120	NW_019863209.1;NW_019863209.1;NW_019863209.1;NW_019863209.1;NW_019863209.1;NW_019863209.1;NW_019863209.1;NW_019863209.1;NW_019863209.1;NW_019863209.1;NW_019863209.1;NW_019863209.1;NW_019863209.1	18484;19005;19241;19826;20030;20612;20826;21140;21415;22122;23609;25020;25249	18708;19170;19387;19909;20155;20752;21000;21262;21613;22329;23771;25114;25317	-;-;-;-;-;-;-;-;-;-;-;-;-	1921	rna-XM_024092420.1	-0.7124748936657589	0.17662877024814005	-1.2889540459001327	1.0784386143205889	-0.21850251461334225	0.2918749682401029	0.814887901114153	11.05358521780828	1.4973991154117733e-8	4.266242509658214e-7	family	2.621437487053438e-7	-0.11216485022840035	2.3673926602207214
LOC112057190	NW_019864485.1;NW_019864485.1;NW_019864485.1;NW_019864485.1;NW_019864485.1;NW_019864485.1;NW_019864485.1;NW_019864485.1;NW_019864485.1;NW_019864485.1;NW_019864485.1;NW_019864485.1;NW_019864485.1	6;763;1710;2408;3278;4283;4566;5373;6128;7104;8108;8633;9922	86;910;1772;2589;3372;4361;4690;5564;6261;7303;8194;8771;10128	-;-;-;-;-;-;-;-;-;-;-;-;-	1732	rna-XM_024097679.1	-0.36976070880266704	1.270366525065661	0.7469754535865712	1.3497321456942102	2.438357286101777	1.5140765068183097	0.3048267727320908	11.037960197952964	1.5311936675227687e-8	4.3495041612378115e-7	family	2.6788309014977546e-7	1.1582912014106437	2.808117994904444
LOC112057899	NW_019862768.1;NW_019862768.1;NW_019862768.1;NW_019862768.1;NW_019862768.1;NW_019862768.1;NW_019862768.1;NW_019862768.1;NW_019862768.1;NW_019862768.1;NW_019862768.1;NW_019862768.1;NW_019862768.1;NW_019862768.1;NW_019862768.1;NW_019862768.1;NW_019862768.1;NW_019862768.1;NW_019862768.1;NW_019862768.1;NW_019862768.1;NW_019862768.1;NW_019862768.1;NW_019862768.1;NW_019862768.1;NW_019862768.1;NW_019862…	1554261;1554261;1600873;1600873;1604398;1604398;1604632;1604632;1604867;1606798;1606798;1606798;1609693;1609693;1609693;1616137;1616137;1616137;1616463;1616463;1616463;1617129;1617129;1617129;1618117;1618117;1618117;1618686;1618686;1618686;1619295;1619295;1619295;1619895;1619895;1619895;1620680;1620680;1620680;1621427;1621427;1621427;1622680;1622680;1622680;1623409;1623409;1623409;1624095;1624095…	1554506;1554506;1600927;1600927;1604483;1604483;1604731;1604731;1604879;1606949;1606949;1606949;1609925;1609925;1609925;1616266;1616266;1616266;1616648;1616648;1616648;1617357;1617357;1617357;1618222;1618222;1618222;1618835;1618835;1618835;1619395;1619395;1619395;1620017;1620017;1620017;1620912;1620912;1620912;1621529;1621529;1621529;1622821;1622821;1622821;1623525;1623525;1623525;1624307;1624307…	+;+;+;+;+;+;+;+;+;+;+;+;+;+;+;+;+;+;+;+;+;+;+;+;+;+;+;+;+;+;+;+;+;+;+;+;+;+;+;+;+;+;+;+;+;+;+;+;+;+;+;+;+;+;+;+;+;+;+;+;+;+;+	11788	rna-XM_024098503.1;rna-XM_024098501.1;rna-XM_024098503.1;rna-XM_024098501.1;rna-XM_024098503.1;rna-XM_024098501.1;rna-XM_024098503.1;rna-XM_024098501.1;rna-XM_024098502.1;rna-XM_024098502.1;rna-XM_024098503.1;rna-XM_024098501.1;rna-XM_024098502.1;rna-XM_024098503.1;rna-XM_024098501.1;rna-XM_024098502.1;rna-XM_024098503.1;rna-XM_024098501.1;rna-XM_024098502.1;rna-XM_024098503.1;rna-XM_024098501.1;…	-0.36383891428866877	0.3423570060876706	0.27810982023810815	0.3686223458989515	0.394283962194276	0.17356742746309042	6.994585693999655	11.030405859375248	1.5478126759663807e-8	4.383626614433357e-7	family	2.7025543462772674e-7	0.19885027459890464	0.7581228764829449
LOC112044749	NW_019862817.1;NW_019862817.1;NW_019862817.1;NW_019862817.1;NW_019862817.1;NW_019862817.1;NW_019862817.1;NW_019862817.1;NW_019862817.1	475623;477177;477917;479597;480138;480708;481374;482092;484848	476069;477310;478012;479713;480208;480854;481545;482261;485067	-;-;-;-;-;-;-;-;-	1574	rna-XM_024080703.1	0.11339267675687215	0.03595938525860307	0.12380082503534594	1.4557928728094065	0.7734406404226968	0.2993463761616577	4.020607870087186	10.997594459274666	1.6221747933367677e-8	4.580598021778244e-7	family	2.824452795892223e-7	0.4669554627407637	1.4557928728094065
LOC112047258	NW_019862886.1;NW_019862886.1;NW_019862886.1;NW_019862886.1;NW_019862886.1;NW_019862886.1;NW_019862886.1;NW_019862886.1;NW_019862886.1;NW_019862886.1;NW_019862886.1;NW_019862886.1;NW_019862886.1;NW_019862886.1	596907;632568;633565;634497;637529;638732;639471;640459;641753;642975;644033;645140;645642;649205	597040;632714;633751;634691;637723;638803;639591;640602;641937;643130;644131;645173;645804;649707	+;+;+;+;+;+;+;+;+;+;+;+;+;+	2335	rna-XM_024084313.1	0.198456158251107	7.054099506207888e-4	0.6182103200629406	0.5012041299190031	0.5448096438282654	0.6115911049142364	3.632119201320859	10.98631251762875	1.6485837339231276e-8	4.641397281660498e-7	family	2.8622968267111e-7	0.4124961278210289	0.6182103200629406
LOC112053482	NW_019863245.1;NW_019863245.1;NW_019863245.1;NW_019863245.1;NW_019863245.1;NW_019863245.1;NW_019863245.1;NW_019863245.1	57582;59192;61871;62507;63324;64227;65126;65435	58000;59353;62029;62765;63483;64541;65360;65628	-;-;-;-;-;-;-;-	1903	rna-XM_024092899.1	1.3127792234675109	0.5740419486190984	0.6132900677946211	1.2314814241283871	0.5167269896632265	0.8798790635371917	2.4126149196857685	10.97834800568707	1.6674929101211695e-8	4.6807854078799554e-7	family	2.8924672501807325e-7	0.8546997862016726	1.3127792234675109
LOC112048509	NW_019862933.1;NW_019862933.1;NW_019862933.1;NW_019862933.1;NW_019862933.1;NW_019862933.1	4158;5875;6685;7758;8520;8706	4677;6142;6879;7888;8623;8995	-;-;-;-;-;-	1508	rna-XM_024086043.1	0.02111039739887536	0.4220311580774018	0.37098378926257647	-0.012805591346045763	-0.10342279511430286	-0.2830047824584834	5.7122046864325755	10.975911965647525	1.673320906792402e-8	4.683329926187205e-7	family	2.898782394413897e-7	0.06914869597000362	0.7050359405358853
LOC112045730	NW_019862839.1;NW_019862839.1;NW_019862839.1;NW_019862839.1;NW_019862839.1;NW_019862839.1;NW_019862839.1;NW_019862839.1;NW_019862839.1;NW_019862839.1;NW_019862839.1;NW_019862839.1;NW_019862839.1;NW_019862839.1;NW_019862839.1;NW_019862839.1;NW_019862839.1;NW_019862839.1;NW_019862839.1;NW_019862839.1;NW_019862839.1;NW_019862839.1;NW_019862839.1;NW_019862839.1;NW_019862839.1;NW_019862839.1;NW_019862…	739311;739315;739921;739921;746882;752038;752038;752038;753423;753423;753423;754081;754081;754081;754584;754584;754584;755440;755440;756155;756155;756155;757899;757899;757899;758609;758609;758609	739442;739442;739923;739923;747315;752127;752127;752127;753428;753428;753428;754153;754153;754153;754676;754676;754676;755535;755535;756348;756348;756348;758015;758015;758015;759218;759218;759218	+;+;+;+;+;+;+;+;+;+;+;+;+;+;+;+;+;+;+;+;+;+;+;+;+;+;+;+	1848	rna-XM_024082029.1;rna-XM_024082032.1;rna-XM_024082032.1;rna-XM_024082029.1;rna-XM_024082030.1;rna-XM_024082030.1;rna-XM_024082032.1;rna-XM_024082029.1;rna-XM_024082032.1;rna-XM_024082030.1;rna-XM_024082029.1;rna-XM_024082030.1;rna-XM_024082032.1;rna-XM_024082029.1;rna-XM_024082030.1;rna-XM_024082032.1;rna-XM_024082029.1;rna-XM_024082030.1;rna-XM_024082029.1;rna-XM_024082030.1;rna-XM_024082032.1;…	-1.1246153785920678	0.21157331407946733	0.5317686034580213	-0.4427680148354323	-0.09044299801306638	0.10657988743617788	2.3240846117458576	10.970503431662042	1.6863352646600186e-8	4.705913893989659e-7	family	2.9175141116066445e-7	-0.13465076441114998	1.6563839820500892
LOC112055331	NW_019863501.1;NW_019863501.1;NW_019863501.1;NW_019863501.1;NW_019863501.1;NW_019863501.1;NW_019863501.1	122189;122869;123926;124510;125247;128564;133609	122312;123082;124064;124577;125360;128650;133764	-;-;-;-;-;-;-	902	rna-XM_024095394.1	0.23294550617501053	0.6886367163442609	0.3599707815496424	-0.5231195112766941	-0.9722643431257113	-0.3184677322297703	4.420003236027536	10.954576073484347	1.7252682352047172e-8	4.800483194797687e-7	family	2.9732272154812115e-7	-0.08871643042721031	1.6609010594699722
LOC112044526	NW_019862751.1;NW_019862751.1;NW_019862751.1;NW_019862751.1;NW_019862751.1;NW_019862751.1;NW_019862751.1;NW_019862751.1;NW_019862751.1;NW_019862751.1;NW_019862751.1;NW_019862751.1;NW_019862751.1	344847;350129;352730;354583;356175;357607;358564;360176;361094;362089;362555;363476;366686	344857;350133;352807;354657;356332;357771;358745;360278;361281;362205;362822;363580;366832	-;-;-;-;-;-;-;-;-;-;-;-;-	1602	rna-XM_024080408.1	0.22427236883363963	-0.5021883202343438	-0.0620345347945592	0.4708335096130494	0.3698736970501501	0.21696302603408907	4.723795337308089	10.939196732855578	1.7637385259138148e-8	4.879318591010148e-7	family	3.033809835603566e-7	0.11961995775033753	0.9730218298473932
LOC112043315	NW_019862788.1;NW_019862788.1;NW_019862788.1	844862;845310;845985	845222;845591;847129	+;+;+	1788	rna-XM_024078657.1	1.5204571657451267	1.3009852148877339	0.3354389670390546	-0.6571543264987365	1.2615324990480057	1.154263328429583	0.27260065520128124	10.939150206071764	1.7638562371873592e-8	4.879318591010148e-7	family	3.033809835603566e-7	0.8192538081084613	2.177611492243863
LOC112053888	NW_019862760.1;NW_019862760.1;NW_019862760.1;NW_019862760.1;NW_019862760.1;NW_019862760.1	1097724;1098499;1099241;1119268;1123248;1123504	1098118;1098644;1099449;1119401;1123383;1123654	-;-;-;-;-;-	1171	rna-XM_024093488.1	-5.2138189344154116	-1.2344780982387757	-0.8349913049278725	-0.5016826804201392	-0.2074008345945128	-5.478369709247684	2.35382649819604	10.928105007150402	1.792029954808846e-8	4.92860030345693e-7	family	3.078273101244878e-7	-2.2451235936407326	5.478369709247684
LOC112054943	NW_019863436.1;NW_019863436.1	106963;108158	107099;114380	+;+	6360	rna-XM_024094896.1	-0.09069221491615102	-0.9296331564698137	0.03545720094840045	-0.5648354229852461	0.04612401936442799	-0.23557790995484906	4.833521580163284	10.92112323469175	1.8100769857465306e-8	4.96388835630086e-7	family	3.1072597478764115e-7	-0.2898595806688719	0.9757571758342417
LOC112054323	NW_019863343.1;NW_019863343.1;NW_019863343.1;NW_019863343.1;NW_019863343.1;NW_019863343.1;NW_019863343.1;NW_019863343.1;NW_019863343.1;NW_019863343.1;NW_019863343.1;NW_019863343.1	175796;175796;176364;176364;177387;177387;178119;178119;178761;178761;180162;180183	175960;175960;176472;176472;177471;177471;178222;178222;178863;178863;180336;180330	-;-;-;-;-;-;-;-;-;-;-;-	741	rna-XM_024094071.1;rna-XM_024094070.1;rna-XM_024094070.1;rna-XM_024094071.1;rna-XM_024094070.1;rna-XM_024094071.1;rna-XM_024094070.1;rna-XM_024094071.1;rna-XM_024094070.1;rna-XM_024094071.1;rna-XM_024094070.1;rna-XM_024094071.1	1.1479154394164328	0.3546736936567342	0.14716012675209753	0.5371582088685845	0.6618533809693922	0.4497627752455533	2.8106869342527685	10.912628939118475	1.832285812152395e-8	5.010353962196032e-7	family	3.1392847738267116e-7	0.5497539374847991	1.1479154394164328
LOC112055831	NW_019863630.1;NW_019863630.1;NW_019863630.1;NW_019863630.1;NW_019863630.1;NW_019863630.1;NW_019863630.1;NW_019863630.1;NW_019863630.1;NW_019863630.1;NW_019863630.1;NW_019863630.1;NW_019863630.1;NW_019863630.1;NW_019863630.1;NW_019863630.1;NW_019863630.1;NW_019863630.1;NW_019863630.1;NW_019863630.1;NW_019863630.1;NW_019863630.1;NW_019863630.1;NW_019863630.1;NW_019863630.1;NW_019863630.1;NW_019863…	53594;53594;53594;53594;53594;53594;53594;82731;82731;82731;82913;84460;84460;84470;84491;84491;84491;84491;84491;84491;84491;84491;95142;95142;95142;95142;95142;95142;95142;95142;95142;95142;95142;95755;95755;95755;95755;95755;95755;95755;95755;95755;95755;95755;97317;97317;97317;97317;97317;97317;97317;97317;97317;97317;97317	53757;53729;53837;53776;53897;53897;53897;82945;82886;82956;82956;85893;85893;85893;85893;85893;85893;85893;85893;85893;85893;85893;95216;95216;95216;95216;95216;95216;95216;95216;95216;95216;95216;95895;95895;95895;95895;95895;95895;95895;95895;95895;95895;95895;97362;97362;97362;97362;97362;97362;97362;97362;97362;97362;97362	+;+;+;+;+;+;+;+;+;+;+;+;+;+;+;+;+;+;+;+;+;+;+;+;+;+;+;+;+;+;+;+;+;+;+;+;+;+;+;+;+;+;+;+;+;+;+;+;+;+;+;+;+;+;+	2226	rna-XM_024096093.1;rna-XM_024096095.1;rna-XM_024096087.1;rna-XM_024096091.1;rna-XM_024096086.1;rna-XM_024096084.1;rna-XM_024096085.1;rna-XM_024096092.1;rna-XM_024096094.1;rna-XM_024096088.1;rna-XM_024096089.1;rna-XM_024096089.1;rna-XM_024096085.1;rna-XM_024096086.1;rna-XM_024096092.1;rna-XM_024096094.1;rna-XM_024096095.1;rna-XM_024096088.1;rna-XM_024096093.1;rna-XM_024096087.1;rna-XM_024096091.1;…	-0.07005945205473918	0.6091451717712527	-0.15364605328873912	0.4944907656173996	1.0515387571541237	0.17596264770047287	3.3483642893472716	10.897890292970077	1.871487647906651e-8	5.102887237100198e-7	family	3.1920064419411703e-7	0.3512386394832951	1.2051848104428629
LOC112045412	NW_019862831.1;NW_019862831.1;NW_019862831.1;NW_019862831.1;NW_019862831.1;NW_019862831.1;NW_019862831.1	733209;738011;739351;739980;741686;742216;743355	733234;738128;739499;740133;741811;742386;744025	+;+;+;+;+;+;+	1415	rna-XM_024081576.1	0.3044663035573022	0.38390666475090984	0.6634507591318192	-1.2735959063394737	0.3326538751958508	0.3393117200273453	1.1450433445813541	10.883468405779128	1.910681637706258e-8	5.194870418403643e-7	family	3.254666889936013e-7	0.12503223605395894	1.9370466654712928
LOC112045879	NW_019862752.1;NW_019862752.1;NW_019862752.1;NW_019862752.1;NW_019862752.1;NW_019862752.1;NW_019862752.1;NW_019862752.1;NW_019862752.1;NW_019862752.1;NW_019862752.1;NW_019862752.1;NW_019862752.1;NW_019862752.1;NW_019862752.1;NW_019862752.1;NW_019862752.1;NW_019862752.1;NW_019862752.1;NW_019862752.1;NW_019862752.1;NW_019862752.1;NW_019862752.1;NW_019862752.1;NW_019862752.1;NW_019862752.1;NW_019862…	1687301;1687301;1688652;1688652;1689618;1689618;1690129;1690129;1690987;1690987;1691953;1691953;1692336;1692336;1693171;1693171;1694271;1694271;1694996;1694996;1696204;1696204;1697137;1697137;1698577;1698577;1699997;1699997;1700487;1700487;1701053;1701053;1702139;1702139	1687606;1687606;1688762;1688768;1689692;1689692;1690437;1690437;1691078;1691078;1692072;1692072;1692521;1692521;1693332;1693332;1694468;1694468;1695250;1695250;1696427;1696427;1697274;1697274;1698775;1698775;1700225;1700225;1700599;1700599;1701208;1701208;1702373;1702373	+;+;+;+;+;+;+;+;+;+;+;+;+;+;+;+;+;+;+;+;+;+;+;+;+;+;+;+;+;+;+;+;+;+	3114	rna-XM_024082264.1;rna-XM_024082256.1;rna-XM_024082264.1;rna-XM_024082256.1;rna-XM_024082264.1;rna-XM_024082256.1;rna-XM_024082264.1;rna-XM_024082256.1;rna-XM_024082264.1;rna-XM_024082256.1;rna-XM_024082264.1;rna-XM_024082256.1;rna-XM_024082264.1;rna-XM_024082256.1;rna-XM_024082264.1;rna-XM_024082256.1;rna-XM_024082264.1;rna-XM_024082256.1;rna-XM_024082264.1;rna-XM_024082256.1;rna-XM_024082264.1;…	-0.059661324977305835	-0.3528067014570099	-0.7472807237784765	0.8829400907973629	-0.8836009935050136	0.5046434211630945	2.7318742954848276	10.867066799892429	1.9562826151664974e-8	5.303699534451393e-7	family	3.328066156289346e-7	-0.10929437195955809	1.7665410843023766
LOC112049867	NW_019862994.1;NW_019862994.1;NW_019862994.1;NW_019862994.1;NW_019862994.1;NW_019862994.1;NW_019862994.1;NW_019862994.1;NW_019862994.1;NW_019862994.1;NW_019862994.1	355004;358398;359781;359973;360169;361572;362888;363493;364172;365486;366805	355692;358966;359901;360104;360429;361795;363147;363877;364252;365542;367284	-;-;-;-;-;-;-;-;-;-;-	3259	rna-XM_024087909.1	-2.569244880838911	-1.4900048932610075	-0.07554946537288815	-0.15947376766595844	0.3974708312854107	-2.1536834136008496	4.731955989186587	10.86410634254173	1.964631919334678e-8	5.311203791019544e-7	family	3.3337112049913985e-7	-1.008414264909034	2.966715712124322
LOC112047043	NW_019862881.1;NW_019862881.1;NW_019862881.1;NW_019862881.1;NW_019862881.1;NW_019862881.1;NW_019862881.1;NW_019862881.1;NW_019862881.1;NW_019862881.1;NW_019862881.1;NW_019862881.1;NW_019862881.1;NW_019862881.1;NW_019862881.1;NW_019862881.1;NW_019862881.1	87324;89305;90226;90757;91054;91986;92625;93597;94911;97263;97410;98276;100329;100874;101689;103778;104170	88507;89365;90316;90809;91241;92141;92727;93793;95062;97364;97474;98405;100387;101034;101817;103961;104574	-;-;-;-;-;-;-;-;-;-;-;-;-;-;-;-;-	3420	rna-XM_024083952.1	-0.46006672942540455	0.4399570580630203	0.2506020113195305	-2.497096385604697	-1.9529675512911258	-0.3332963567652044	1.450943814098296	10.851882988559947	1.9994947362951693e-8	5.390139351440462e-7	family	3.38420229792487e-7	-0.7588113256173135	2.9370534436677174
LOC112046646	NW_019862865.1;NW_019862865.1;NW_019862865.1;NW_019862865.1;NW_019862865.1;NW_019862865.1;NW_019862865.1;NW_019862865.1;NW_019862865.1;NW_019862865.1;NW_019862865.1;NW_019862865.1;NW_019862865.1;NW_019862865.1	6725;39769;55016;130620;189003;190998;199445;208505;210779;318859;319923;321127;322975;323695	6794;39841;55193;130846;189159;191057;199533;208627;210850;319042;320113;321334;323219;323979	+;+;+;+;+;+;+;+;+;+;+;+;+;+	2162	rna-XM_024083354.1	0.6792786888739976	2.9215857034239883	1.3147628124962867	1.3673613783871021	0.9989929642232134	2.9542695042483667	2.096012277819549	10.834261624778744	2.0508759461306764e-8	5.51303262807331e-7	family	3.455719450234811e-7	1.706041841942159	2.9542695042483667
LOC112048849	NW_019862948.1;NW_019862948.1;NW_019862948.1	54389;56884;62810	54524;59538;62921	-;-;-	2903	rna-XM_024086530.1	-0.8419359168164549	-0.6350039716028371	-0.3327855694654545	-0.1002081182910991	-0.18614811137904755	-0.2982465087654483	7.76920072193803	10.795273725345133	2.16943710413882e-8	5.813670603603433e-7	family	3.6324024286291486e-7	-0.39905469938672355	0.8419359168164549
LOC112052753	NW_019863172.1;NW_019863172.1;NW_019863172.1	235195;235497;236853	235465;235656;237984	-;-;-	1563	rna-XM_024091949.1	1.040407901252141	1.1595116639244214	1.0588879145888985	0.10282069669259578	-0.3087159965359985	0.8115614640165806	0.5368930589526278	10.793519769962144	2.174933517110994e-8	5.813670603603433e-7	family	3.639306368120385e-7	0.6440789406564398	1.4682276604604199
LOC112045384	NW_019862830.1;NW_019862830.1;NW_019862830.1;NW_019862830.1;NW_019862830.1;NW_019862830.1;NW_019862830.1;NW_019862830.1;NW_019862830.1;NW_019862830.1;NW_019862830.1	905433;905436;905691;905691;905953;908771;908771;910010;910010;911286;911286	905562;905597;905877;908698;908698;909405;909405;910162;910162;911537;911537	+;+;+;+;+;+;+;+;+;+;+	4213	rna-XM_024081545.1;rna-XM_024081544.1;rna-XM_024081544.1;rna-XM_024081545.1;rna-XM_024081544.1;rna-XM_024081545.1;rna-XM_024081544.1;rna-XM_024081545.1;rna-XM_024081544.1;rna-XM_024081545.1;rna-XM_024081544.1	0.2081964192532771	-0.04452379506284966	0.1903749398476154	0.6546524875928649	0.22030646307284263	0.5179032453483315	5.411525849838299	10.778075690377936	2.2239531062378532e-8	5.928049792425606e-7	family	3.7119569950147543e-7	0.291151626675347	0.6991762826557145
LOC112052490	NW_019863152.1;NW_019863152.1;NW_019863152.1;NW_019863152.1;NW_019863152.1;NW_019863152.1;NW_019863152.1;NW_019863152.1	75963;77048;79227;82650;87418;91287;96608;101035	76281;77368;79392;82820;87587;91479;96909;101141	-;-;-;-;-;-;-;-	1749	rna-XM_024091592.1	0.8753301892543837	-0.4851087360633578	-0.20028443696764284	-0.004421477776371368	0.3026066572035686	0.9927233574246096	3.3264172058376196	10.766943386212338	2.259990090552003e-8	6.007280922260576e-7	family	3.7673608396277264e-7	0.24680759217919832	1.4778320934879674
LOC112053870	NW_019863290.1;NW_019863290.1;NW_019863290.1	15527;16932;20304	15625;17131;20630	+;+;+	626	rna-XM_024093458.1	-1.5744183135860748	-1.1994933895644908	0.08755201391596419	0.5903247961179543	0.34109267677083366	-1.117273553472497	1.6774981900878438	10.759248354793698	2.2852503755584815e-8	6.057504895212956e-7	family	3.807074871412794e-7	-0.4787026283030517	2.164743109704029
LOC112056421	NW_019863809.1;NW_019863809.1;NW_019863809.1;NW_019863809.1;NW_019863809.1;NW_019863809.1;NW_019863809.1;NW_019863809.1	45610;45610;47773;47773;48664;48664;49206;54268	47515;47515;47886;47886;49134;49134;49315;54758	-;-;-;-;-;-;-;-	3092	rna-XM_024096855.1;rna-XM_024096856.1;rna-XM_024096856.1;rna-XM_024096855.1;rna-XM_024096856.1;rna-XM_024096855.1;rna-XM_024096856.1;rna-XM_024096855.1	0.3472807463823158	0.5212852560044654	1.2151604809554806	0.9963307340111472	1.0055040505550947	0.6686346759271754	4.982508646447899	10.754068657047494	2.302416850605095e-8	6.086055208432801e-7	family	3.8332637327442237e-7	0.7923659906392798	1.2151604809554806
LOC112057352	NW_019865019.1;NW_019865019.1;NW_019865019.1;NW_019865019.1;NW_019865019.1;NW_019865019.1;NW_019865019.1;NW_019865019.1	164;999;1691;2590;3140;3492;3953;4603	492;1197;1888;2751;3251;3754;4095;4765	+;+;+;+;+;+;+;+	1569	rna-XM_024097842.1	3.211993944874384	0.40991856123266246	3.6251361981425427	1.2425708079314115	2.6575619688784036	3.8614365784609324	0.8670313947340899	10.7303992612563	2.3825641914535523e-8	6.278562624344736e-7	family	3.954280769848241e-7	2.5014363432533893	3.8614365784609324
LOC112054351	NW_019862761.1;NW_019862761.1;NW_019862761.1;NW_019862761.1;NW_019862761.1;NW_019862761.1;NW_019862761.1;NW_019862761.1;NW_019862761.1;NW_019862761.1;NW_019862761.1;NW_019862761.1;NW_019862761.1;NW_019862761.1;NW_019862761.1;NW_019862761.1	826347;826347;828830;828830;830491;830491;831742;831742;832477;832477;834181;834181;851553;851553;955457;955457	827732;827732;829001;829001;830649;830649;831834;831834;832576;832576;834305;834338;851644;851644;957137;957137	-;-;-;-;-;-;-;-;-;-;-;-;-;-;-;-	3841	rna-XM_024094128.1;rna-XM_024094121.1;rna-XM_024094128.1;rna-XM_024094121.1;rna-XM_024094128.1;rna-XM_024094121.1;rna-XM_024094128.1;rna-XM_024094121.1;rna-XM_024094128.1;rna-XM_024094121.1;rna-XM_024094128.1;rna-XM_024094121.1;rna-XM_024094128.1;rna-XM_024094121.1;rna-XM_024094128.1;rna-XM_024094121.1	0.6129365467798868	0.12016468819257162	-0.6176401723841999	-0.0831728438802403	0.74418329897546	0.6402088149489856	4.068449012165914	10.72869626041781	2.3884401744564886e-8	6.278562624344736e-7	family	3.961552366956773e-7	0.23611338877207733	1.36182347135966
LOC112053866	NW_019863290.1;NW_019863290.1;NW_019863290.1;NW_019863290.1	61783;62997;63539;64412	62176;63260;63867;64919	-;-;-;-	1495	rna-XM_024093454.1	-0.19406706256253897	-0.3787818085298943	-0.3343198810410195	0.37321724226031655	-0.21842854691051353	-0.5114634602410663	3.918117039921825	10.725572551531439	2.3992568633168827e-8	6.28962212433153e-7	family	3.9745189476383736e-7	-0.21064058617078601	0.8846807025013828
LOC112050170	NW_019863009.1;NW_019863009.1;NW_019863009.1;NW_019863009.1;NW_019863009.1;NW_019863009.1;NW_019863009.1;NW_019863009.1	411310;412430;413529;413752;414272;415055;415946;417120	411535;412678;413634;413870;414432;415239;416101;417518	-;-;-;-;-;-;-;-	1601	rna-XM_024088358.1	1.1852108607231195	0.061888905330608646	1.146941508259258	1.896994453505921	0.969405471516636	-0.19239642450479605	3.8753092860991356	10.70596940518855	2.4682970732160705e-8	6.452833777122013e-7	family	4.081236052750589e-7	0.8446741291384579	2.0893908780107173
LOC112052966	NW_019863191.1;NW_019863191.1;NW_019863191.1;NW_019863191.1;NW_019863191.1;NW_019863191.1;NW_019863191.1;NW_019863191.1;NW_019863191.1;NW_019863191.1;NW_019863191.1;NW_019863191.1;NW_019863191.1	233642;233642;234723;234723;235998;236128;236189;237193;237193;242593;242593;242799;242799	234090;234090;234889;234889;236058;236290;236290;237390;237390;242708;242708;243027;243027	-;-;-;-;-;-;-;-;-;-;-;-;-	1383	rna-XM_024092218.1;rna-XM_024092217.1;rna-XM_024092218.1;rna-XM_024092217.1;rna-XM_024092217.1;rna-XM_024092218.1;rna-XM_024092217.1;rna-XM_024092218.1;rna-XM_024092217.1;rna-XM_024092218.1;rna-XM_024092217.1;rna-XM_024092217.1;rna-XM_024092218.1	-0.9008994135669398	-0.11602482836029412	0.09777832920927414	-1.5950772298777052	-1.731138368992214	-0.12786869704069875	1.4925229021727615	10.700890139960325	2.4865164997393072e-8	6.482655071649109e-7	family	4.1087979941141105e-7	-0.7288717014380963	1.8289166982014882
LOC112048212	NW_019862921.1;NW_019862921.1;NW_019862921.1;NW_019862921.1;NW_019862921.1	174207;176129;176554;177655;178264	174430;176347;176664;177759;180978	+;+;+;+;+	3374	rna-XM_024085666.1	0.6057048509660513	0.22355972126981538	-0.253036506092875	1.5847755406462138	-2.9760848111269245	-0.6533127450853677	1.364259925719647	10.695860962908494	2.5046924356293432e-8	6.50712004950441e-7	family	4.131105974259847e-7	-0.24473232490384778	4.5608603517731385
LOC112053266	NW_019863222.1;NW_019863222.1;NW_019863222.1;NW_019863222.1	170770;172697;174869;217190	171928;173534;175012;217520	-;-;-;-	2472	rna-XM_024092639.1	-0.8720317855729559	0.37371246878268644	-0.2389478537440041	-0.12721671712213842	-0.5276262104532402	-0.08411887571732918	4.178680536399646	10.694515944244586	2.5095765638588885e-8	6.50712004950441e-7	family	4.1365874891218807e-7	-0.2460381623044969	1.2457442543556423
LOC112057067	NW_019864260.1;NW_019864260.1;NW_019864260.1;NW_019864260.1;NW_019864260.1;NW_019864260.1	3610;5161;5607;9453;13522;15957	3638;5337;5696;9615;13705;16043	-;-;-;-;-;-	730	rna-XM_024097559.1	7.015194183954682	5.820536039797202	7.004557940684791	6.856211246413057	7.634482477872797	6.926817085627504	0.5028361002607228	11.10958822725436	2.5449372134460056e-8	6.580875685639182e-7	family	4.187061504803623e-7	6.876299829058339	7.634482477872797
LOC112049507	NW_019862976.1;NW_019862976.1;NW_019862976.1;NW_019862976.1;NW_019862976.1;NW_019862976.1	219607;222406;223180;224779;225993;227492	219958;222531;223315;224984;226132;229740	+;+;+;+;+;+	3209	rna-XM_024087434.1	-0.3178727160713478	-1.487337354515857	-0.05740215048671373	-0.4354236907626753	-0.024234547051657285	-0.13174845111658084	1.204849926142734	10.671221563849404	2.5957348356143414e-8	6.694041380950156e-7	family	4.2600589360964775e-7	-0.409003151667472	1.487337354515857
LOC112050826	NW_019863045.1;NW_019863045.1;NW_019863045.1;NW_019863045.1;NW_019863045.1	429426;430635;431883;432295;433426	429707;430834;432022;432436;433694	-;-;-;-;-	1033	rna-XM_024089185.1	-0.011570091047495406	-1.9028515862169124	0.5870416756091569	1.3033368834635053	0.4572747481646164	-0.11741862856257354	0.7031930279740335	10.665229716621724	2.6183842839993016e-8	6.73420130987496e-7	family	4.291915612084198e-7	0.05263550023504953	3.2061884696804177
LOC112047691	NW_019862901.1;NW_019862901.1;NW_019862901.1;NW_019862901.1;NW_019862901.1;NW_019862901.1;NW_019862901.1;NW_019862901.1;NW_019862901.1;NW_019862901.1;NW_019862901.1;NW_019862901.1;NW_019862901.1;NW_019862901.1;NW_019862901.1;NW_019862901.1;NW_019862901.1;NW_019862901.1;NW_019862901.1;NW_019862901.1;NW_019862901.1;NW_019862901.1;NW_019862901.1;NW_019862901.1;NW_019862901.1;NW_019862901.1;NW_019862…	281901;281902;281902;323743;323743;323743;325278;325278;325278;326068;326068;326068;326771;326771;326771;327706;327706;327706;329765;330596;330596;333403;333403;333403;333934;333934;333934	282147;282147;282147;323878;323878;323878;325468;325468;325468;326172;326172;326172;326941;326941;326941;327832;327832;327832;330001;330742;330742;333545;333545;333545;336081;336081;336081	+;+;+;+;+;+;+;+;+;+;+;+;+;+;+;+;+;+;+;+;+;+;+;+;+;+;+	3652	rna-XM_024084894.1;rna-XM_024084895.1;rna-XM_024084896.1;rna-XM_024084895.1;rna-XM_024084896.1;rna-XM_024084894.1;rna-XM_024084896.1;rna-XM_024084895.1;rna-XM_024084894.1;rna-XM_024084896.1;rna-XM_024084895.1;rna-XM_024084894.1;rna-XM_024084896.1;rna-XM_024084895.1;rna-XM_024084894.1;rna-XM_024084896.1;rna-XM_024084895.1;rna-XM_024084894.1;rna-XM_024084894.1;rna-XM_024084895.1;rna-XM_024084894.1;…	0.14244705371471142	0.18279392502566813	0.059723658113555615	0.09271156971550969	0.713007562994885	0.11853505264702366	6.785857756325029	10.638901551215406	2.72033825797214e-8	6.977557644976519e-7	family	4.433920546766232e-7	0.2182031370352256	0.713007562994885
LOC112047067	NW_019862881.1;NW_019862881.1	76948;77836	77295;79500	+;+	2013	rna-XM_024083983.1	0.20160344348772438	0.5582720827789494	-0.09878298644332889	-0.35629504194572786	-0.018644872518655844	0.4353394229371981	3.5586613525286284	10.633455497748061	2.7419319788788495e-8	7.014038900809445e-7	family	4.4613202639769126e-7	0.12024867471602653	0.9145671247246772
LOC112043034	NW_019862748.1;NW_019862748.1;NW_019862748.1;NW_019862748.1	677029;678171;679073;679588	677875;678288;679253;679808	-;-;-;-	1367	rna-XM_024078325.1	0.308560112111068	0.14575077484272797	0.01205225427897156	-0.4417497214025725	-0.7329903246805942	-0.4016616797410962	5.038491678849478	10.627153201742304	2.767140704526235e-8	7.059547170046019e-7	family	4.4968157187901815e-7	-0.18500643076524922	1.0415504367916621
LOC112045775	NW_019862840.1;NW_019862840.1;NW_019862840.1;NW_019862840.1;NW_019862840.1;NW_019862840.1	474042;475483;476156;476910;477798;480438	474317;475615;476270;477001;477966;481033	-;-;-;-;-;-	1381	rna-XM_024082098.1	4.239439548544245	4.306594375006351	3.9421488264854387	4.189242118587837	-1.0068512536590202	-0.6997162630500502	3.5899376180168097	10.60950815562679	2.8389940613993162e-8	7.223493980822432e-7	family	4.6051124600605184e-7	2.4951428919858003	5.313445628665371
LOC112053030	NW_019863197.1;NW_019863197.1;NW_019863197.1;NW_019863197.1;NW_019863197.1;NW_019863197.1;NW_019863197.1;NW_019863197.1;NW_019863197.1;NW_019863197.1;NW_019863197.1;NW_019863197.1;NW_019863197.1;NW_019863197.1;NW_019863197.1;NW_019863197.1;NW_019863197.1;NW_019863197.1;NW_019863197.1;NW_019863197.1;NW_019863197.1;NW_019863197.1;NW_019863197.1;NW_019863197.1;NW_019863197.1;NW_019863197.1;NW_019863…	354;749;1492;3512;6775;7947;13604;15793;17267;24532;25357;27842;28775;33876;35684;39304;40005;41228;43133;45466;50672;52251;54081;56881;58092;58945;62061;66527	504;997;1599;3755;6921;8050;13849;16029;17446;24614;25546;27926;28861;34017;35768;39453;40118;41369;43283;45796;50782;52311;54213;56957;58309;59097;62199;66930	-;-;-;-;-;-;-;-;-;-;-;-;-;-;-;-;-;-;-;-;-;-;-;-;-;-;-;-	4522	rna-XM_024092290.1	1.1313058290545044	0.09497624011098053	0.2972958074918783	-0.2795810406676416	-0.718224284915593	-0.5706259278513901	1.0382417512982978	10.60507777948403	2.8573345252975116e-8	7.250772091394966e-7	family	4.6235440532973473e-7	-0.007475562796210249	1.8495301139700975
LOC112042948	NW_019862782.1;NW_019862782.1	1271013;1272796	1271047;1273698	+;+	938	rna-XM_024078176.1	2.2314993260917824	0.9475174876383979	-0.5205704864501296	1.7870069979150038	2.074010526270109	1.240124305892638	0.8814678144971468	10.59695998204922	2.8912563918536873e-8	7.317339315127576e-7	family	4.6698812106082865e-7	1.293264692892967	2.752069812541912
LOC112045657	NW_019862752.1;NW_019862752.1;NW_019862752.1;NW_019862752.1;NW_019862752.1	1044976;1044976;1046660;1047276;1047276	1045327;1045327;1046752;1049070;1049070	+;+;+;+;+	2240	rna-XM_024081941.1;rna-XM_024081932.1;rna-XM_024081941.1;rna-XM_024081932.1;rna-XM_024081941.1	-0.1990652580766478	0.893629645722858	-0.31071813059580017	-0.3287466362796905	-0.13265902879072092	-0.300605927492876	5.134230862457191	10.554380831939223	3.076083013498847e-8	7.764457813383297e-7	family	4.938314977152449e-7	-0.0630275559188129	1.2223762820025486
LOC112043468	NW_019862791.1;NW_019862791.1;NW_019862791.1;NW_019862791.1	307231;308299;309417;309616	308104;308704;309534;309919	-;-;-;-	1702	rna-XM_024078880.1	-0.036290630528178366	0.03503559267526824	0.06777685145795172	0.9555822636301524	0.047292253613365046	0.13842672911420406	2.669495943329486	10.525892899984063	3.2064835167856784e-8	8.070569429816101e-7	family	5.129019047218129e-7	0.2013038433271272	0.9918728941583308
LOC112055440	NW_019863523.1;NW_019863523.1	84125;85860	85719;86477	-;-	2213	rna-XM_024095558.1	-3.5236993691976584	1.291175012189519	1.2845232093540924	-0.6783312087908171	0.7130943482871336	-0.3137661017502454	1.0991913261631148	10.524219259584648	3.214318846049078e-8	8.070569429816101e-7	family	5.138451207149023e-7	-0.20450068498466267	4.8148743813871775
LOC112047592	NW_019862897.1;NW_019862897.1;NW_019862897.1;NW_019862897.1;NW_019862897.1;NW_019862897.1;NW_019862897.1	455161;456332;457951;460258;461405;462184;463713	455248;456433;458193;460413;461526;462384;465311	+;+;+;+;+;+;+	2511	rna-XM_024084740.1	0.16397489543379862	-0.046019117922798364	-0.2965031405903724	-1.105910473037526	-0.6508006273129019	-0.8106077989059497	5.925251126570741	10.511159313790893	3.2761401126972055e-8	8.204144555901738e-7	family	5.230969499219243e-7	-0.4576443770559583	1.2698853684713245
LOC112045527	NW_019862834.1;NW_019862834.1;NW_019862834.1;NW_019862834.1;NW_019862834.1;NW_019862834.1;NW_019862834.1;NW_019862834.1;NW_019862834.1;NW_019862834.1;NW_019862834.1;NW_019862834.1;NW_019862834.1;NW_019862834.1;NW_019862834.1;NW_019862834.1;NW_019862834.1;NW_019862834.1;NW_019862834.1;NW_019862834.1;NW_019862834.1;NW_019862834.1;NW_019862834.1;NW_019862834.1;NW_019862834.1;NW_019862834.1;NW_019862…	226195;226195;226195;226195;228564;228564;228564;228564;230186;230186;230186;230186;230876;230876;230876;230876;233516;233516;233516;233516;234731;234731;234731;234731;236534;236534;236534;236534;237620;237620;237620;237620;238366;238473;241560;246646	227251;227251;227251;227251;228745;228745;228745;228745;230364;230364;230364;230364;231154;231154;231154;231154;233722;233722;233722;233722;234881;234881;234881;234881;236593;236593;236593;236593;237755;237755;237755;237755;238466;238559;241747;246753	-;-;-;-;-;-;-;-;-;-;-;-;-;-;-;-;-;-;-;-;-;-;-;-;-;-;-;-;-;-;-;-;-;-;-;-	2735	rna-XM_024081738.1;rna-XM_024081736.1;rna-XM_024081739.1;rna-XM_024081737.1;rna-XM_024081738.1;rna-XM_024081736.1;rna-XM_024081739.1;rna-XM_024081737.1;rna-XM_024081738.1;rna-XM_024081736.1;rna-XM_024081739.1;rna-XM_024081737.1;rna-XM_024081738.1;rna-XM_024081736.1;rna-XM_024081739.1;rna-XM_024081737.1;rna-XM_024081738.1;rna-XM_024081736.1;rna-XM_024081739.1;rna-XM_024081737.1;rna-XM_024081738.1;…	0.5384797448587061	-0.7713497069746512	-0.3155239071776005	-0.24916200502640384	0.3469815775895214	-0.6863230479954693	4.035050182842121	10.50525533483647	3.304487219266918e-8	8.253412172846191e-7	family	5.273054409793477e-7	-0.18948289078764954	1.3098294518333573
LOC112052330	NW_019863141.1;NW_019863141.1;NW_019863141.1;NW_019863141.1;NW_019863141.1;NW_019863141.1	42411;44054;44695;45283;46125;55805	43522;44195;44809;45396;46234;55867	-;-;-;-;-;-	1656	rna-XM_024091350.1	0.4644865597199069	0.18913627241895892	1.6710630750143656	1.48137684963047	-0.6100378498669649	0.585551427305375	1.5596194028386645	10.500606227135178	3.3269865293581784e-8	8.287854401406394e-7	family	5.305762813516156e-7	0.630262722370352	2.2811009248813305
LOC112048511	NW_019862933.1;NW_019862933.1;NW_019862933.1;NW_019862933.1;NW_019862933.1;NW_019862933.1;NW_019862933.1;NW_019862933.1;NW_019862933.1;NW_019862933.1;NW_019862933.1;NW_019862933.1;NW_019862933.1;NW_019862933.1;NW_019862933.1;NW_019862933.1;NW_019862933.1;NW_019862933.1;NW_019862933.1;NW_019862933.1;NW_019862933.1;NW_019862933.1;NW_019862933.1;NW_019862933.1;NW_019862933.1;NW_019862933.1;NW_019862…	700205;700205;700205;700205;701441;701441;701444;701444;701900;701900;701900;701900;704069;704069;704069;704069;704711;704711;704711;704711;705296;705296;705296;705296;705780;705780;705780;705780;706364;706364;706364;706364;706943;706943;706943;706943;707647;707647;707647;707647;708175;708175;708175;708175;708535;708535;708535;708535;709335;709335;709335;709335	700428;700416;700428;700416;701547;701547;701547;701547;703954;703954;703954;703954;704354;704354;704354;704354;704904;704904;704904;704904;705688;705688;705688;705688;705884;705884;705884;705884;706535;706535;706535;706535;707129;707129;707129;707129;707850;707850;707850;707850;708273;708273;708273;708273;708653;708653;708653;708653;709944;709944;709944;709944	+;+;+;+;+;+;+;+;+;+;+;+;+;+;+;+;+;+;+;+;+;+;+;+;+;+;+;+;+;+;+;+;+;+;+;+;+;+;+;+;+;+;+;+;+;+;+;+;+;+;+;+	4755	rna-XM_024086047.1;rna-XM_024086046.1;rna-XM_024086045.1;rna-XM_024086044.1;rna-XM_024086046.1;rna-XM_024086045.1;rna-XM_024086047.1;rna-XM_024086044.1;rna-XM_024086047.1;rna-XM_024086046.1;rna-XM_024086045.1;rna-XM_024086044.1;rna-XM_024086047.1;rna-XM_024086046.1;rna-XM_024086045.1;rna-XM_024086044.1;rna-XM_024086047.1;rna-XM_024086046.1;rna-XM_024086045.1;rna-XM_024086044.1;rna-XM_024086047.1;…	-0.29854044168009963	1.181420243246177	0.36449995549122555	0.6430354374025248	-0.3537067029092833	0.8915990132949201	4.348090355730466	10.481536204291775	3.420935271448395e-8	8.4996396979381e-7	family	5.449031813085319e-7	0.40471791747424407	1.5351269461554602
LOC112047960	NW_019862910.1;NW_019862910.1;NW_019862910.1;NW_019862910.1;NW_019862910.1;NW_019862910.1;NW_019862910.1	654632;656232;657072;658732;659603;660150;660557	654795;656404;657384;658834;659787;660254;662917	+;+;+;+;+;+;+	3404	rna-XM_024085281.1	-0.4510563014731547	-0.0925145448192359	-0.15883072569193668	0.21065413453305148	0.20083309643079844	-0.6084274898607592	4.855002115675	10.470960304730832	3.4742083772562404e-8	8.609522634888121e-7	family	5.527244480142656e-7	-0.14989030514687277	0.8190816243938107
LOC112049401	NW_019862971.1;NW_019862971.1;NW_019862971.1;NW_019862971.1;NW_019862971.1;NW_019862971.1;NW_019862971.1;NW_019862971.1;NW_019862971.1;NW_019862971.1;NW_019862971.1;NW_019862971.1;NW_019862971.1	232508;232508;269487;269487;288650;288650;289465;289465;289889;289889;292768;297160;297160	233398;233398;269644;269644;288752;288752;289605;289605;290024;290024;295917;300075;300075	+;+;+;+;+;+;+;+;+;+;+;+;+	7495	rna-XM_024087272.1;rna-XR_002887086.1;rna-XM_024087272.1;rna-XR_002887086.1;rna-XR_002887086.1;rna-XM_024087272.1;rna-XR_002887086.1;rna-XM_024087272.1;rna-XR_002887086.1;rna-XM_024087272.1;rna-XR_002887086.1;rna-XR_002887086.1;rna-XM_024087272.1	1.5452025635342128	1.0876579202752679	-0.1251974636705164	-0.23708249825412792	0.34768636341191306	0.26374091000823996	2.1535291445990214	10.447918244673364	3.593248233893156e-8	8.881389660708382e-7	family	5.696115098046537e-7	0.4803346325508316	1.7822850617883408
LOC112053039	NW_019863199.1;NW_019863199.1	196228;199964	196808;200672	-;-	1290	rna-XM_024092307.1	0.8400299259210922	-0.47066989192011494	-0.5232206732887704	0.3216717479047596	-0.7011082067190141	0.14080591137637505	2.38566842388717	10.425151465088513	3.7149851401797855e-8	9.158497045064984e-7	family	5.858271399660421e-7	-0.06541519778761211	1.5411381326401061
LOC112045598	NW_019862836.1;NW_019862836.1;NW_019862836.1;NW_019862836.1	524832;527343;528207;529109	525812;527565;528426;529526	+;+;+;+	1842	rna-XM_024081852.1	0.17548797945032638	-0.8781395198506422	-0.14828726756356417	-0.42345359093210355	0.3657752871538776	-0.8515009306742423	3.856366027435784	10.419330656481682	3.746784641384133e-8	9.209672793494514e-7	family	5.897180933484944e-7	-0.2933530070693914	1.2439148070045198
LOC112045364	NW_019862829.1;NW_019862829.1;NW_019862829.1;NW_019862829.1;NW_019862829.1;NW_019862829.1;NW_019862829.1	589622;592738;595199;597254;612752;620484;656928	591412;593705;596383;598522;612905;620704;657062	-;-;-;-;-;-;-	5723	rna-XM_024081516.1	-0.5575072207280158	-0.7270507952073573	-0.41681781084810476	-0.7342707288894827	-0.061770250005233195	-0.9091129657753378	3.1737959459672798	10.416178294379241	3.764122833097313e-8	9.209672793494514e-7	family	5.91847212968416e-7	-0.5677549619089219	0.9091129657753378
LOC112052386	NW_019863144.1;NW_019863144.1;NW_019863144.1	224307;225327;225714	224835;225463;225936	-;-;-	889	rna-XM_024091424.1	0.20758193454877705	-0.2896980541901875	0.17500963309817685	0.6983246298296788	0.25902306006259085	0.34698141071077127	3.0882253827748993	10.416059472566287	3.764777970438594e-8	9.209672793494514e-7	family	5.91847212968416e-7	0.23287043567663454	0.9880226840198663
LOC112051216	NW_019863068.1;NW_019863068.1;NW_019863068.1;NW_019863068.1;NW_019863068.1;NW_019863068.1;NW_019863068.1;NW_019863068.1	338642;352483;353431;354166;354994;355915;356581;357474	338683;352634;353575;354258;355137;356040;356770;357923	+;+;+;+;+;+;+;+	1342	rna-XM_024089762.1	-0.08603788188260474	-1.4548401596739797	0.2622056726743082	1.1563077781215005	0.0013316060306387328	-0.6181569568510263	0.9141431711429621	10.412962801072414	3.7818931903048484e-8	9.22781938434383e-7	family	5.938334064515996e-7	-0.12319832359686055	2.6111479377954803
LOC112046784	NW_019862871.1;NW_019862871.1;NW_019862871.1;NW_019862871.1;NW_019862871.1;NW_019862871.1;NW_019862871.1;NW_019862871.1;NW_019862871.1;NW_019862871.1;NW_019862871.1;NW_019862871.1;NW_019862871.1;NW_019862871.1;NW_019862871.1;NW_019862871.1;NW_019862871.1;NW_019862871.1;NW_019862871.1;NW_019862871.1;NW_019862871.1;NW_019862871.1	12394;12394;16449;16449;19283;19283;21091;21091;21969;21969;22503;22503;23461;23461;25181;25181;30152;35147;51044;51044;61519;61519	15298;15298;16590;16590;19384;19384;21229;21229;22094;22094;22640;22640;23615;23615;25293;25293;30363;35373;51189;51189;61837;61837	-;-;-;-;-;-;-;-;-;-;-;-;-;-;-;-;-;-;-;-;-;-	4724	rna-XM_024083578.1;rna-XM_024083577.1;rna-XM_024083578.1;rna-XM_024083577.1;rna-XM_024083578.1;rna-XM_024083577.1;rna-XM_024083578.1;rna-XM_024083577.1;rna-XM_024083578.1;rna-XM_024083577.1;rna-XM_024083578.1;rna-XM_024083577.1;rna-XM_024083578.1;rna-XM_024083577.1;rna-XM_024083578.1;rna-XM_024083577.1;rna-XM_024083578.1;rna-XM_024083577.1;rna-XM_024083578.1;rna-XM_024083577.1;rna-XM_024083578.1;…	0.898333390904354	0.0841541900448636	-0.35371353029800084	0.13159625995748198	0.8076036644085388	0.45462965704901726	2.887563191142035	10.410260816606112	3.796892288970514e-8	9.231382948695974e-7	family	5.958355838908435e-7	0.3371006053443758	1.2520469212023548
LOC112053529	NW_019863250.1;NW_019863250.1;NW_019863250.1;NW_019863250.1;NW_019863250.1;NW_019863250.1;NW_019863250.1;NW_019863250.1;NW_019863250.1	15828;15828;25758;25758;27860;27860;35398;44711;44711	16045;16045;25923;25923;29149;29149;35547;44938;44938	-;-;-;-;-;-;-;-;-	2052	rna-XM_024092974.1;rna-XM_024092975.1;rna-XM_024092974.1;rna-XM_024092975.1;rna-XM_024092974.1;rna-XM_024092975.1;rna-XM_024092974.1;rna-XM_024092974.1;rna-XM_024092975.1	-0.20637433277004402	-0.60501659178963	-1.568241547358592	-0.5168260661174321	-0.08161664912802298	-0.16351819932674586	1.908783219285689	10.409207582982445	3.802755481177828e-8	9.231382948695974e-7	family	5.964025682166766e-7	-0.5235988977484112	1.568241547358592
LOC112055627	NW_019863567.1;NW_019863567.1;NW_019863567.1;NW_019863567.1;NW_019863567.1;NW_019863567.1;NW_019863567.1;NW_019863567.1;NW_019863567.1;NW_019863567.1;NW_019863567.1;NW_019863567.1	36844;38745;45608;46324;46552;47183;53031;55232;60221;63788;67193;81864	38395;38880;45838;46429;46580;47393;53269;55384;60404;63836;67422;82062	-;-;-;-;-;-;-;-;-;-;-;-	3319	rna-XM_024095817.1	0.8799281077444936	0.6241288919352005	1.405614632394875	1.3277263854417491	0.873470575234561	1.0089779195972597	3.5128800688919872	10.39202556095755	3.899729953113329e-8	9.423174541346579e-7	family	6.09734802656388e-7	1.0199744187246897	1.405614632394875
LOC112056969	NW_019864151.1;NW_019864151.1;NW_019864151.1;NW_019864151.1;NW_019864151.1;NW_019864151.1;NW_019864151.1;NW_019864151.1;NW_019864151.1;NW_019864151.1	11736;11836;12692;14176;14822;16232;17438;19143;20213;20853	11765;11971;12789;14314;14896;16362;18184;19277;20305;20921	-;-;-;-;-;-;-;-;-;-	1653	rna-XM_024097455.1	-1.2686411858231363	-1.1942286361188703	-1.6026105490372686	-1.0763705887236836	-1.0774973161586137	-0.9525563439474154	1.3363693571504636	10.391704395317792	3.901566592360815e-8	9.423174541346579e-7	family	6.09734802656388e-7	-1.1953174366348314	1.6026105490372686
LOC112044468	NW_019862809.1;NW_019862809.1;NW_019862809.1;NW_019862809.1;NW_019862809.1;NW_019862809.1;NW_019862809.1;NW_019862809.1;NW_019862809.1;NW_019862809.1;NW_019862809.1;NW_019862809.1;NW_019862809.1;NW_019862809.1;NW_019862809.1;NW_019862809.1;NW_019862809.1;NW_019862809.1;NW_019862809.1	1142577;1143290;1143291;1144195;1144195;1144743;1144743;1145038;1145038;1145751;1145751;1146234;1146234;1147358;1147358;1147965;1147965;1148532;1148532	1143003;1143411;1143422;1144388;1144388;1144901;1144901;1145219;1145219;1145879;1145879;1146399;1146399;1147649;1147649;1148069;1148069;1148753;1148752	-;-;-;-;-;-;-;-;-;-;-;-;-;-;-;-;-;-;-	2009	rna-XM_024080333.1;rna-XM_024080333.1;rna-XM_024080334.1;rna-XM_024080334.1;rna-XM_024080333.1;rna-XM_024080334.1;rna-XM_024080333.1;rna-XM_024080334.1;rna-XM_024080333.1;rna-XM_024080334.1;rna-XM_024080333.1;rna-XM_024080334.1;rna-XM_024080333.1;rna-XM_024080334.1;rna-XM_024080333.1;rna-XM_024080334.1;rna-XM_024080333.1;rna-XM_024080334.1;rna-XM_024080333.1	0.22157446391272634	1.0760321267611086	0.11289799336081152	0.7043328251978063	0.4292646852090763	0.5688779467222738	1.9659346559729085	10.384438517914361	3.9433560638913266e-8	9.475630906583633e-7	family	6.151774718860483e-7	0.5188300068606337	1.0760321267611086
LOC112051076	NW_019863061.1;NW_019863061.1;NW_019863061.1;NW_019863061.1;NW_019863061.1;NW_019863061.1;NW_019863061.1;NW_019863061.1;NW_019863061.1;NW_019863061.1;NW_019863061.1;NW_019863061.1;NW_019863061.1;NW_019863061.1;NW_019863061.1;NW_019863061.1;NW_019863061.1;NW_019863061.1;NW_019863061.1;NW_019863061.1;NW_019863061.1;NW_019863061.1	161906;163807;164796;165775;166562;166883;167783;168551;170200;171227;171893;172990;173506;174092;174735;178116;179196;180057;180809;181835;183958;186730	162109;163924;164985;166002;166710;167124;168011;168715;170481;171493;172040;173131;173642;174240;174913;178280;179323;180299;180919;182003;184212;186997	-;-;-;-;-;-;-;-;-;-;-;-;-;-;-;-;-;-;-;-;-;-	4168	rna-XM_024089552.1	0.2894899585857539	-0.12933977048309928	0.07607243927177999	0.6925493428333072	0.4503586021609462	-0.5505159670224937	3.0658287518753324	10.383893212260881	3.946510865968459e-8	9.475630906583633e-7	family	6.153074735440824e-7	0.13810243422436572	1.2430653098558009
LOC112043639	NW_019862750.1;NW_019862750.1	1209292;1211086	1209980;1211628	+;+	1232	rna-XM_024079147.1	-0.44063189979625483	0.03155655210557508	-0.046799385338121675	0.9203929590636217	-0.14221158581315063	-0.5076499207843206	4.123167075238102	10.382745666114062	3.953158333242646e-8	9.475630906583633e-7	family	6.159815498095023e-7	-0.03089054676044182	1.4280428798479423
LOC112053547	NW_019863252.1;NW_019863252.1;NW_019863252.1;NW_019863252.1;NW_019863252.1;NW_019863252.1;NW_019863252.1;NW_019863252.1	67343;69151;83298;83719;84666;86018;86815;87790	67449;69190;83419;84400;84865;86203;86953;88598	+;+;+;+;+;+;+;+	2285	rna-XM_024093000.1	-0.4415742058326333	-1.316291043996152	-0.5777236494532425	0.6381390124669817	-0.1549820780850296	0.07621258444683883	3.472199733266813	10.376963517835055	3.986828414583436e-8	9.509754058605331e-7	family	6.205844771744592e-7	-0.2960365634088728	1.9544300564631336
LOC112058075	NW_019862771.1;NW_019862771.1;NW_019862771.1;NW_019862771.1;NW_019862771.1;NW_019862771.1;NW_019862771.1;NW_019862771.1;NW_019862771.1;NW_019862771.1;NW_019862771.1;NW_019862771.1;NW_019862771.1;NW_019862771.1;NW_019862771.1;NW_019862771.1;NW_019862771.1;NW_019862771.1;NW_019862771.1;NW_019862771.1	505382;505382;505382;505382;509406;509406;509406;509995;509995;509995;509995;510260;511944;516048;516048;516048;516725;516725;517391;517391	508988;508988;508988;508988;509582;509582;509582;510135;510135;510135;510135;510666;512176;516252;516252;516128;516994;516994;518015;518015	+;+;+;+;+;+;+;+;+;+;+;+;+;+;+;+;+;+;+;+	5665	rna-XM_024098750.1;rna-XM_024098749.1;rna-XM_024098752.1;rna-XM_024098751.1;rna-XM_024098751.1;rna-XM_024098749.1;rna-XM_024098752.1;rna-XM_024098749.1;rna-XM_024098750.1;rna-XM_024098751.1;rna-XM_024098752.1;rna-XM_024098752.1;rna-XM_024098751.1;rna-XM_024098749.1;rna-XM_024098750.1;rna-XM_024098751.1;rna-XM_024098750.1;rna-XM_024098749.1;rna-XM_024098750.1;rna-XM_024098749.1	-0.23326843442592726	-0.14729873839485103	-0.6713201836283499	-1.4172309412444817	-2.604342463898902	-1.1815380290106714	1.9474704024934417	10.376869021852169	3.9873811153673045e-8	9.509754058605331e-7	family	6.205844771744592e-7	-1.0424997984338638	2.604342463898902
LOC112046362	NW_019862856.1;NW_019862856.1;NW_019862856.1;NW_019862856.1;NW_019862856.1;NW_019862856.1;NW_019862856.1;NW_019862856.1;NW_019862856.1;NW_019862856.1;NW_019862856.1;NW_019862856.1;NW_019862856.1;NW_019862856.1;NW_019862856.1;NW_019862856.1;NW_019862856.1;NW_019862856.1;NW_019862856.1;NW_019862856.1;NW_019862856.1;NW_019862856.1;NW_019862856.1;NW_019862856.1;NW_019862856.1;NW_019862856.1;NW_019862…	798852;798852;798852;802383;802383;802383;803224;803224;803224;804973;804973;804973;806570;806570;806570;807257;807257;807257;808419;808419;808419;809922;809922;809922;810657;810657;810657;811714;812080;812136;813370;813370;813370;814547;814547;814547;815061;815061;815061;815935;815935;815935;816776;816776;816776;820015;820015;820015;820849;820849;820849;821742;821742;821742;822231;822231;822231;…	801494;801494;801494;802419;802419;802419;803345;803345;803345;805130;805130;805130;806656;806656;806656;807433;807433;807433;808601;808601;808601;810028;810028;810028;810715;810715;810715;811769;812271;812271;813542;813542;813542;814755;814755;814755;815212;815212;815212;816020;816020;816020;816924;816924;816924;820120;820120;820120;820959;820959;820959;821874;821874;821874;822378;822378;822378;…	-;-;-;-;-;-;-;-;-;-;-;-;-;-;-;-;-;-;-;-;-;-;-;-;-;-;-;-;-;-;-;-;-;-;-;-;-;-;-;-;-;-;-;-;-;-;-;-;-;-;-;-;-;-;-;-;-;-;-;-	5212	rna-XM_024082992.1;rna-XM_024082991.1;rna-XM_024082990.1;rna-XM_024082992.1;rna-XM_024082991.1;rna-XM_024082990.1;rna-XM_024082992.1;rna-XM_024082991.1;rna-XM_024082990.1;rna-XM_024082992.1;rna-XM_024082991.1;rna-XM_024082990.1;rna-XM_024082992.1;rna-XM_024082991.1;rna-XM_024082990.1;rna-XM_024082992.1;rna-XM_024082991.1;rna-XM_024082990.1;rna-XM_024082992.1;rna-XM_024082991.1;rna-XM_024082990.1;…	-0.4328813544654956	-0.254549783410603	0.9104212453992331	-0.8520416661733416	-0.11525027581949042	-0.11908204404944467	1.6876452218047597	10.350519627295924	4.1446104455908846e-8	9.860028250060715e-7	family	6.435436430016777e-7	-0.1438973130865237	1.7624629115725747
LOC112046847	NW_019862873.1;NW_019862873.1;NW_019862873.1	396186;398274;462881	396253;398512;463151	+;+;+	578	rna-XR_002886912.1	-0.04268024230139344	-1.0909981451203514	-1.4011731098003164	-1.488009138662029	-1.4383773186612212	-1.0493246745848628	2.5988594982218918	10.319031300397333	4.3408900768649004e-8	1.0301224431782143e-6	family	6.720519362576179e-7	-1.0850937715216957	1.488009138662029
LOC112044101	NW_019862803.1;NW_019862803.1;NW_019862803.1;NW_019862803.1;NW_019862803.1;NW_019862803.1;NW_019862803.1;NW_019862803.1;NW_019862803.1;NW_019862803.1;NW_019862803.1;NW_019862803.1;NW_019862803.1;NW_019862803.1;NW_019862803.1;NW_019862803.1;NW_019862803.1	665495;665495;670313;670313;681123;681123;681637;681637;687690;687690;690908;690908;698409;698409;699043;713136;715760	668586;668586;670377;670377;681259;681259;681799;681799;687770;687770;691098;691098;698635;698635;699344;713359;715811	-;-;-;-;-;-;-;-;-;-;-;-;-;-;-;-;-	4534	rna-XM_024079844.1;rna-XM_024079843.1;rna-XM_024079844.1;rna-XM_024079843.1;rna-XM_024079844.1;rna-XM_024079843.1;rna-XM_024079844.1;rna-XM_024079843.1;rna-XM_024079844.1;rna-XM_024079843.1;rna-XM_024079844.1;rna-XM_024079843.1;rna-XM_024079844.1;rna-XM_024079843.1;rna-XM_024079843.1;rna-XM_024079844.1;rna-XM_024079844.1	-0.37164761175268884	-0.2755400310302828	0.4220546683791952	0.24318331673430224	-0.0365607373899182	0.5522522617534508	3.906824077502561	10.284692962233558	4.5658510406574056e-8	1.0808119030571114e-6	family	7.031835086149014e-7	0.08895697778234306	0.9238998735061397
LOC112053480	NW_019863245.1;NW_019863245.1;NW_019863245.1	47300;48462;49152	47763;48621;49337	-;-;-	810	rna-XM_024092895.1	0.6748239603925299	0.5533256646331979	1.1348723796229525	1.2913068785103574	0.3450913928213493	1.031776334868951	4.133539678180316	10.260429588567826	4.7320016680037505e-8	1.1173629745092727e-6	family	7.262403254802514e-7	0.8385327684748897	1.2913068785103574
LOC112056891	NW_019864067.1;NW_019864067.1;NW_019864067.1;NW_019864067.1	7745;9110;11141;11747	7921;9212;11166;11861	-;-;-;-	421	rna-XR_002887633.1	0.011710657523283407	1.4903064415845324	-0.48077606342231166	0.8668802376663942	-0.5813953647039655	1.2830567355979436	3.928804621647509	10.257995430514491	4.749009584950419e-8	1.1186033467917867e-6	family	7.280075132973445e-7	0.4316304407076461	2.0717018062884978
LOC112047992	NW_019862911.1;NW_019862911.1;NW_019862911.1;NW_019862911.1;NW_019862911.1;NW_019862911.1;NW_019862911.1;NW_019862911.1;NW_019862911.1;NW_019862911.1;NW_019862911.1;NW_019862911.1;NW_019862911.1;NW_019862911.1;NW_019862911.1;NW_019862911.1;NW_019862911.1;NW_019862911.1;NW_019862911.1;NW_019862911.1;NW_019862911.1;NW_019862911.1;NW_019862911.1;NW_019862911.1;NW_019862911.1;NW_019862911.1;NW_019862…	217247;217247;218650;218650;221277;221277;222633;222633;223041;223041;224098;224098;225024;225024;226445;226445;233793;233793;234547;234547;235842;235842;236502;236502;237863;237863;238622;238622;239821;239821;240205;240205;241971;241971;243724;243724;244824;244965;246233	217508;217508;218735;218735;221465;221465;222753;222753;223243;223243;224254;224254;225181;225181;226547;226547;233924;233924;234682;234682;235999;235999;236609;236609;237976;237976;238735;238735;239894;239894;240366;240366;242187;242187;243889;243889;244914;245091;246684	-;-;-;-;-;-;-;-;-;-;-;-;-;-;-;-;-;-;-;-;-;-;-;-;-;-;-;-;-;-;-;-;-;-;-;-;-;-;-	3330	rna-XM_024085318.1;rna-XM_024085319.1;rna-XM_024085318.1;rna-XM_024085319.1;rna-XM_024085318.1;rna-XM_024085319.1;rna-XM_024085318.1;rna-XM_024085319.1;rna-XM_024085318.1;rna-XM_024085319.1;rna-XM_024085318.1;rna-XM_024085319.1;rna-XM_024085318.1;rna-XM_024085319.1;rna-XM_024085318.1;rna-XM_024085319.1;rna-XM_024085318.1;rna-XM_024085319.1;rna-XM_024085318.1;rna-XM_024085319.1;rna-XM_024085318.1;…	-0.6387362361030372	0.8685691826396106	-1.4419850852641676	-0.8289539022038597	0.6434614085422145	0.14472800871413113	0.9046007084326151	10.24157557757251	4.8653909900501704e-8	1.1431866829954919e-6	family	7.441268793495658e-7	-0.20881943727918473	2.310554267903778
LOC112057017	NW_019864222.1;NW_019864222.1;NW_019864222.1;NW_019864222.1;NW_019864222.1;NW_019864222.1;NW_019864222.1;NW_019864222.1;NW_019864222.1	444;1892;2923;3938;4974;6059;7283;7924;9680	899;2089;3129;4086;5128;6203;7434;8051;9782	-;-;-;-;-;-;-;-;-	1693	rna-XM_024097505.1	1.0775594030885869	1.4779680868190113	1.452989988191438	-0.4435053492171205	0.631556351478436	1.3228010777222534	1.36054795147614	10.224198108763039	4.991755004703935e-8	1.1671140202644387e-6	family	7.608192432413905e-7	0.9198949263471009	1.9214734360361319
LOC112045036	NW_019862822.1;NW_019862822.1;NW_019862822.1;NW_019862822.1;NW_019862822.1;NW_019862822.1;NW_019862822.1;NW_019862822.1;NW_019862822.1;NW_019862822.1;NW_019862822.1;NW_019862822.1	315112;316189;316698;317594;318545;319587;320509;321305;322401;323635;324792;326022	315432;316331;316824;317916;318721;319733;320736;321549;322600;323840;325024;326440	+;+;+;+;+;+;+;+;+;+;+;+	2769	rna-XM_024081084.1	0.6877470741530087	-0.6337289494542262	-0.039487260930301256	-0.545343088064298	0.11055279034319992	-0.41521458099543374	3.4648707797477414	10.217820600903437	5.038971954519979e-8	1.1722711843087086e-6	family	7.672871088160472e-7	-0.13924566915800843	1.321476023607235
LOC112043858	NW_019862799.1;NW_019862799.1;NW_019862799.1;NW_019862799.1;NW_019862799.1;NW_019862799.1;NW_019862799.1;NW_019862799.1	962975;968223;971310;972067;972479;973078;973542;975105	963157;968393;971417;972138;972595;973251;973745;975463	+;+;+;+;+;+;+;+	1388	rna-XM_024079490.1	-0.14644292743416482	-0.20832029473339708	0.38058137523356056	0.827372087186222	0.0048515553289279045	0.27755629490249956	4.645745457183862	10.217685036473554	5.0399805940341e-8	1.1722711843087086e-6	family	7.672871088160472e-7	0.18926634841394135	1.035692381919619
LOC112056788	NW_019863983.1;NW_019863983.1;NW_019863983.1;NW_019863983.1;NW_019863983.1;NW_019863983.1;NW_019863983.1;NW_019863983.1;NW_019863983.1;NW_019863983.1;NW_019863983.1;NW_019863983.1;NW_019863983.1;NW_019863983.1	22782;22782;23996;23996;25514;25514;26444;26444;26978;26978;28789;28789;38496;38496	22840;22840;24151;24151;25713;25713;26638;26638;27119;27119;28958;28931;38612;38612	-;-;-;-;-;-;-;-;-;-;-;-;-;-	1039	rna-XM_024097268.1;rna-XM_024097267.1;rna-XM_024097268.1;rna-XM_024097267.1;rna-XM_024097268.1;rna-XM_024097267.1;rna-XM_024097268.1;rna-XM_024097267.1;rna-XM_024097268.1;rna-XM_024097267.1;rna-XM_024097267.1;rna-XM_024097268.1;rna-XM_024097267.1;rna-XM_024097268.1	1.2728298900079322	-0.39310738035619175	1.2860251889130434	0.5511488462565716	2.0033201889139667	2.8168347874864956	1.8505194161739384	10.215425137578723	5.0568254946517974e-8	1.1722711843087086e-6	family	7.685272920627632e-7	1.2561752535369697	3.209942167842687
LOC112043568	NW_019862792.1;NW_019862792.1;NW_019862792.1;NW_019862792.1;NW_019862792.1;NW_019862792.1;NW_019862792.1;NW_019862792.1;NW_019862792.1;NW_019862792.1;NW_019862792.1;NW_019862792.1;NW_019862792.1;NW_019862792.1;NW_019862792.1;NW_019862792.1;NW_019862792.1;NW_019862792.1;NW_019862792.1;NW_019862792.1;NW_019862792.1;NW_019862792.1;NW_019862792.1;NW_019862792.1;NW_019862792.1;NW_019862792.1;NW_019862…	807592;807593;819074;819074;832961;835874;837706;837706;837706;837706;841806;841806;841806;842680;842680;842680;842680;844878;844878;844878;844878;846013;846013;846013;846013;848082;848082;848082;848082;850104;850104;850104;850104;851399;851399;851399;851399;852659;852659;852659;852659	807818;807818;819185;819185;833024;835942;838077;838077;838077;838077;841955;841955;841955;842932;842932;842932;842932;845158;845158;845158;845158;846247;846247;846247;846247;848293;848293;848293;848293;850263;850263;850263;850263;851708;851708;851708;851708;853687;853687;853687;853687	+;+;+;+;+;+;+;+;+;+;+;+;+;+;+;+;+;+;+;+;+;+;+;+;+;+;+;+;+;+;+;+;+;+;+;+;+;+;+;+;+	3474	rna-XM_024079046.1;rna-XM_024079042.1;rna-XM_024079042.1;rna-XM_024079046.1;rna-XM_024079043.1;rna-XM_024079045.1;rna-XM_024079045.1;rna-XM_024079043.1;rna-XM_024079042.1;rna-XM_024079046.1;rna-XM_024079045.1;rna-XM_024079043.1;rna-XM_024079042.1;rna-XM_024079045.1;rna-XM_024079043.1;rna-XM_024079042.1;rna-XM_024079046.1;rna-XM_024079045.1;rna-XM_024079043.1;rna-XM_024079042.1;rna-XM_024079046.1;…	-0.09005475138215156	-0.08518985197831065	-0.10811147738857405	1.0330304058900248	0.16475780453461866	0.077152172119049	7.260457800312666	10.214586932448386	5.0630880280672473e-8	1.1722711843087086e-6	family	7.685976413741259e-7	0.16526405029910937	1.141141883278599
LOC112054470	NW_019863361.1;NW_019863361.1;NW_019863361.1;NW_019863361.1;NW_019863361.1	122094;122706;123456;131304;131471	122199;122869;123640;131373;131516	-;-;-;-;-	571	rna-XM_024094263.1	0.881902776252128	0.5657218771981741	0.6574261122570618	0.19952614766507756	0.7109272491434887	-0.09584885919091013	4.357474595016196	10.211228794227573	5.088257905347839e-8	1.1752393744487874e-6	family	7.715347584739387e-7	0.48660921722083667	0.9777516354430381
LOC112057307	NW_019864821.1;NW_019864821.1;NW_019864821.1;NW_019864821.1;NW_019864821.1	6;1366;3941;4514;5261	167;1497;4059;4648;6008	-;-;-;-;-	1296	rna-XM_024097799.1	1.4126099465272604	1.7922313028904888	2.0618371252092564	1.1070810226887888	0.10535963984168675	2.0117831357932507	0.14957721781568614	10.201024848156411	5.165530055517957e-8	1.190198160007479e-6	family	7.819096180554166e-7	1.4151503621584554	2.0618371252092564
LOC112053990	NW_019863304.1;NW_019863304.1;NW_019863304.1	88147;89465;89775	88765;89706;89964	-;-;-	1051	rna-XM_024093621.1	-0.2500857045407917	0.2547596769617239	-0.49883693886518315	-0.3445438932128016	0.2066705038171751	0.3677755966255133	4.220564594910516	10.198912063445805	5.1816797721159806e-8	1.1902903575294584e-6	family	7.839065203192583e-7	-0.04404345986906069	0.8666125354906964
LOC112048058	NW_019862914.1;NW_019862914.1;NW_019862914.1;NW_019862914.1	302120;328965;331823;332775	302518;329089;332090;335525	+;+;+;+	3543	rna-XM_024085412.1	-0.3171358534306659	-1.1125672408791312	-0.4609584473156921	-0.7499327309481792	-0.0736155857375406	0.2026099001473555	2.06317501901778	10.196726187828455	5.198442782468119e-8	1.1902903575294584e-6	family	7.854076185647534e-7	-0.41859999302730894	1.3151771410264868
LOC112047937	NW_019862909.1;NW_019862909.1;NW_019862909.1;NW_019862909.1;NW_019862909.1;NW_019862909.1	359551;361050;364087;364703;365547;379950	360448;361262;364228;364900;367862;380423	-;-;-;-;-;-	4241	rna-XM_024085253.1	-1.8199624615425953	-1.7299701623912818	-1.5995739623710348	0.2858906311244687	-1.2603372644282727	-1.5866458329429425	1.8361174886634972	10.196073992096235	5.2034551148828786e-8	1.1902903575294584e-6	family	7.854076185647534e-7	-1.285099842091943	2.105853092667064
LOC112045798	NW_019862752.1;NW_019862752.1;NW_019862752.1;NW_019862752.1;NW_019862752.1;NW_019862752.1;NW_019862752.1;NW_019862752.1;NW_019862752.1;NW_019862752.1;NW_019862752.1;NW_019862752.1;NW_019862752.1;NW_019862752.1;NW_019862752.1;NW_019862752.1;NW_019862752.1;NW_019862752.1;NW_019862752.1;NW_019862752.1;NW_019862752.1;NW_019862752.1;NW_019862752.1;NW_019862752.1;NW_019862752.1;NW_019862752.1;NW_019862…	1296246;1296246;1296246;1296246;1296246;1297361;1297361;1297361;1297361;1297361;1298201;1298201;1298201;1298201;1298201;1299381;1299381;1299381;1299381;1299381;1300169;1300169;1300169;1300169;1300169;1300719;1300719;1300719;1300719;1300719;1301928;1301928;1301928;1301928;1301928;1303148;1303148;1303148;1303148;1303148;1310265;1310265;1310265;1310265;1310265;1333304;1333304;1333304;1361211;1361215…	1296625;1296625;1296625;1296625;1296625;1297575;1297581;1297581;1297581;1297581;1298304;1298304;1298304;1298304;1298304;1299507;1299507;1299507;1299507;1299507;1300306;1300306;1300306;1300306;1300306;1300940;1300940;1300940;1300940;1300940;1302235;1302235;1302235;1302235;1302235;1303307;1303307;1303307;1303307;1303307;1310438;1310438;1310438;1310438;1310438;1333783;1333783;1333783;1361523;1361523…	-;-;-;-;-;-;-;-;-;-;-;-;-;-;-;-;-;-;-;-;-;-;-;-;-;-;-;-;-;-;-;-;-;-;-;-;-;-;-;-;-;-;-;-;-;-;-;-;-;-;-;-;-;-;-;-;-	3677	rna-XM_024082149.1;rna-XM_024082140.1;rna-XM_024082170.1;rna-XM_024082165.1;rna-XM_024082158.1;rna-XM_024082149.1;rna-XM_024082140.1;rna-XM_024082170.1;rna-XM_024082165.1;rna-XM_024082158.1;rna-XM_024082149.1;rna-XM_024082140.1;rna-XM_024082170.1;rna-XM_024082165.1;rna-XM_024082158.1;rna-XM_024082149.1;rna-XM_024082140.1;rna-XM_024082170.1;rna-XM_024082165.1;rna-XM_024082158.1;rna-XM_024082149.1;…	-0.015408231423577192	-0.569015902522883	0.4568729703154603	-0.004973837021141467	1.1321029964335816	0.35927011253258256	2.1998615503789485	10.17791524475491	5.345022762750453e-8	1.2168238423524716e-6	family	8.053998199357632e-7	0.22647468471900378	1.7011188989564645
LOC112054746	NW_019863404.1;NW_019863404.1;NW_019863404.1;NW_019863404.1;NW_019863404.1;NW_019863404.1;NW_019863404.1;NW_019863404.1;NW_019863404.1;NW_019863404.1;NW_019863404.1;NW_019863404.1;NW_019863404.1;NW_019863404.1;NW_019863404.1;NW_019863404.1;NW_019863404.1;NW_019863404.1;NW_019863404.1	52234;53348;54843;55538;56450;57037;61447;61763;61979;62307;62728;63035;64004;65146;66547;69851;69921;72433;74694	52653;53523;54936;55670;56558;57172;61588;61891;62092;62392;62875;63151;64118;65240;66640;69918;69939;72671;74899	-;-;-;-;-;-;-;-;-;-;-;-;-;-;-;-;-;-;-	2640	rna-XM_024094636.1	1.2002173524280566	1.8287722068030663	1.0540214156930248	0.6411257559262374	-0.1005641500481881	1.5960164843564923	2.3610008829102798	10.176027882920152	5.3599620972369784e-8	1.217312632871291e-6	family	8.071920192458302e-7	1.0365981775264481	1.9293363568512545
LOC112050132	NW_019863007.1;NW_019863007.1;NW_019863007.1;NW_019863007.1;NW_019863007.1;NW_019863007.1;NW_019863007.1;NW_019863007.1;NW_019863007.1;NW_019863007.1	200184;234044;234809;234809;237212;237212;238504;238504;242393;242393	200415;234269;234991;234991;237432;237432;242314;242314;244028;244028	+;+;+;+;+;+;+;+;+;+	6309	rna-XM_024088295.1;rna-XM_024088294.1;rna-XM_024088294.1;rna-XM_024088295.1;rna-XM_024088294.1;rna-XM_024088295.1;rna-XM_024088294.1;rna-XM_024088295.1;rna-XM_024088294.1;rna-XM_024088295.1	-0.428457294630573	0.5503677128615391	1.3981600522298223	0.5843735878589339	-0.04194775996728228	0.5977123020623238	1.811881081975813	10.1637976030122	5.4578157031085654e-8	1.2365851007328835e-6	family	8.200646553905472e-7	0.4433681000691273	1.8266173468603952
LOC112045402	NW_019862831.1;NW_019862831.1	26834;32491	29190;32501	-;-	2368	rna-XM_024081564.1	-1.7607480211374738	-0.6591654009079281	-0.37876140613762227	0.29633483436340907	-0.16991909729201618	-0.6653990588397364	3.76012994979281	10.15685624901359	5.514167534720243e-8	1.2463852318384283e-6	family	8.275934909839187e-7	-0.5562763583252279	2.057082855500883
LOC112044144	NW_019862804.1;NW_019862804.1;NW_019862804.1;NW_019862804.1;NW_019862804.1;NW_019862804.1;NW_019862804.1;NW_019862804.1	78309;79967;81152;81777;82634;83347;83917;86570	79656;80148;81500;82036;82788;83447;84118;87357	-;-;-;-;-;-;-;-	3385	rna-XM_024079887.1	0.4921010475957032	-0.6062443257922692	-0.3586884394719845	-0.12980176090052079	0.8606495964127289	-0.02302620163203487	1.9205603340527908	10.152437839257777	5.5503484150094814e-8	1.2488256695416512e-6	family	8.320813616506013e-7	0.039164986035270466	1.466893922204998
LOC112056958	NW_019864139.1;NW_019864139.1;NW_019864139.1;NW_019864139.1	18285;22441;22942;24224	18347;22555;24150;24405	+;+;+;+	1569	rna-XM_024097442.1	1.5762017437411615	0.7706460309232658	1.0277581702131215	-0.4964051320492682	0.9227946083760811	-1.954913676745915	0.17381864149593834	10.151476472426857	5.5582529796174284e-8	1.2488256695416512e-6	family	8.32765045206007e-7	0.30768029074307446	3.5311154204870765
LOC112054472	NW_019863361.1;NW_019863361.1;NW_019863361.1;NW_019863361.1;NW_019863361.1	6643;7379;8579;9946;11215	7077;7583;8757;10029;11812	+;+;+;+;+	1501	rna-XM_024094265.1	0.6092632168074126	-0.08280649390035844	0.1469612447794615	0.15830061958784966	-0.9562921140816396	0.6545598169052853	0.5963469403005383	10.150737766488108	5.564334635200296e-8	1.2488256695416512e-6	family	8.32765045206007e-7	0.0883310483496685	1.610851930986925
LOC112055072	NW_019863455.1;NW_019863455.1;NW_019863455.1;NW_019863455.1;NW_019863455.1;NW_019863455.1;NW_019863455.1;NW_019863455.1;NW_019863455.1;NW_019863455.1	32034;34993;36217;37302;38084;38778;39303;40270;40836;42531	33769;35151;36332;37497;38253;38919;39516;40406;40949;42871	-;-;-;-;-;-;-;-;-;-	3325	rna-XM_024095062.1	0.20452028970456396	0.9232878725269732	-0.18804654076851937	-0.7311392066025291	-0.7124450218664437	-0.6908516058263158	2.3268149719308377	10.144562907929759	5.615439491871968e-8	1.2573299342271448e-6	family	8.389922420071393e-7	-0.19911236880537844	1.6544270791295022
LOC112044318	NW_019862806.1;NW_019862806.1	1124118;1124856	1124422;1125596	+;+	1046	rna-XR_002886743.1	-0.5128220570432944	-0.40189612478468206	0.17612855923651607	0.06726294050990211	0.23692363389515092	0.04214020948683595	3.4416741701579188	10.13064135202652	5.732434837683962e-8	1.2805129088122202e-6	family	8.526273028777408e-7	-0.0653771397832619	0.7497456909384453
LOC112054128	NW_019863321.1;NW_019863321.1;NW_019863321.1;NW_019863321.1;NW_019863321.1;NW_019863321.1;NW_019863321.1;NW_019863321.1	62895;63845;64039;67843;69045;70300;71449;71716	63269;63950;64193;67961;69233;70402;71634;71961	-;-;-;-;-;-;-;-	1479	rna-XM_024093790.1	-0.2123048662838707	-0.5358804577616777	0.14237174730776056	-0.38301991190489554	0.45028224893010843	-0.1611551648997738	5.006300243878111	10.126410507996136	5.7684843417310696e-8	1.2855479390143525e-6	family	8.575080060436456e-7	-0.11661773410205813	0.9861627066917862
LOC112052127	NW_019863128.1;NW_019863128.1	145777;147632	146349;148108	-;-	1050	rna-XM_024091070.1	0.9300584474898648	-0.651303719842524	-0.09329317536836844	1.038724577319512	1.0560004312653608	0.3351976876845214	2.6530277712391546	10.11351131552734	5.8798379655451075e-8	1.30634989696565e-6	family	8.706430462389557e-7	0.43589737475806106	1.7073041511078848
LOC112049385	NW_019862970.1;NW_019862970.1;NW_019862970.1;NW_019862970.1;NW_019862970.1;NW_019862970.1;NW_019862970.1;NW_019862970.1;NW_019862970.1;NW_019862970.1;NW_019862970.1;NW_019862970.1	443172;448667;449845;450670;454642;454692;454724;455054;456489;457257;458384;458775	447586;448850;449974;450794;454689;454721;454790;455229;456646;457740;458579;458917	-;-;-;-;-;-;-;-;-;-;-;-	6156	rna-XM_024087244.1	0.05317028309211035	-0.2684619024990451	0.0939898450122555	0.3226628102968594	0.2354648569867801	0.3638935627641225	6.171209116593328	10.11242885038293	5.889282322386127e-8	1.30634989696565e-6	family	8.711519044322997e-7	0.1334532426088471	0.6323554652631675
LOC112044887	NW_019862819.1;NW_019862819.1;NW_019862819.1;NW_019862819.1;NW_019862819.1;NW_019862819.1;NW_019862819.1;NW_019862819.1;NW_019862819.1;NW_019862819.1;NW_019862819.1;NW_019862819.1;NW_019862819.1;NW_019862819.1;NW_019862819.1	1080101;1080549;1080681;1082344;1082344;1082344;1083966;1083966;1083966;1086784;1086784;1086784;1088162;1088162;1088162	1080410;1080679;1080736;1082835;1082835;1082835;1084010;1084010;1084010;1086955;1086955;1086955;1088272;1088272;1088272	+;+;+;+;+;+;+;+;+;+;+;+;+;+;+	1317	rna-XM_024080878.1;rna-XM_024080882.1;rna-XM_024080881.1;rna-XM_024080882.1;rna-XM_024080881.1;rna-XM_024080878.1;rna-XM_024080881.1;rna-XM_024080882.1;rna-XM_024080878.1;rna-XM_024080881.1;rna-XM_024080882.1;rna-XM_024080878.1;rna-XM_024080881.1;rna-XM_024080882.1;rna-XM_024080878.1	0.12754340864975922	-0.08137598214118748	-0.17818565393953503	-0.5713529655380242	0.053050105037309205	-0.7262545724736601	5.596272447618334	10.10087475707495	5.991066454563783e-8	1.3227607513138972e-6	family	8.85134985385803e-7	-0.22942927673422306	0.8537979811234193
LOC112043124	NW_019862748.1;NW_019862748.1;NW_019862748.1	696764;697275;697451	696874;697332;697589	+;+;+	308	rna-XR_002886659.1	0.18193969537067387	-1.537759039230747	0.3191584153246298	-0.44545764315666375	-0.07910799573319231	0.3099060585735424	1.1112052763169675	10.096854500397692	6.026904656564139e-8	1.3247753619230257e-6	family	8.887378467763042e-7	-0.2085534181419595	1.8569174545553768
LOC112047290	NW_019862887.1;NW_019862887.1;NW_019862887.1;NW_019862887.1;NW_019862887.1	637120;638260;639333;639983;640825	637295;638468;639528;640111;642267	+;+;+;+;+	2153	rna-XM_024084363.1	0.22643465349132713	0.11525230610535409	0.34473834317397506	-0.9460704289260488	0.21654516677561272	0.5111651514555059	1.9521816964851266	10.096074903474612	6.033879755759929e-8	1.3247753619230257e-6	family	8.889826732985931e-7	0.07801086534595436	1.4572355803815547
LOC112055862	NW_019863639.1;NW_019863639.1;NW_019863639.1;NW_019863639.1;NW_019863639.1;NW_019863639.1;NW_019863639.1;NW_019863639.1;NW_019863639.1;NW_019863639.1;NW_019863639.1;NW_019863639.1;NW_019863639.1;NW_019863639.1;NW_019863639.1;NW_019863639.1;NW_019863639.1	92517;92630;93559;94196;94196;95047;95047;96026;96026;97891;97891;99542;99542;100301;100301;100848;100848	92717;92717;93590;94378;94378;95487;95487;96350;96350;98122;98122;99841;99841;100473;100473;100980;100980	-;-;-;-;-;-;-;-;-;-;-;-;-;-;-;-;-	2020	rna-XM_024096143.1;rna-XM_024096145.1;rna-XM_024096145.1;rna-XM_024096145.1;rna-XM_024096143.1;rna-XM_024096145.1;rna-XM_024096143.1;rna-XM_024096145.1;rna-XM_024096143.1;rna-XM_024096145.1;rna-XM_024096143.1;rna-XM_024096145.1;rna-XM_024096143.1;rna-XM_024096145.1;rna-XM_024096143.1;rna-XM_024096145.1;rna-XM_024096143.1	-0.6497909976084711	0.3721391307262537	1.2346369002746052	0.19566911857292735	0.6210607505368172	-0.40734247318341515	2.1702606619261955	10.095173419220043	6.041955727980172e-8	1.3247753619230257e-6	family	8.896779809450803e-7	0.22772873821978618	1.8844278978830764
LOC112050404	NW_019863021.1;NW_019863021.1;NW_019863021.1;NW_019863021.1;NW_019863021.1;NW_019863021.1	402271;404571;405421;406529;408159;410116	403907;404715;405628;406663;408319;410333	-;-;-;-;-;-	2504	rna-XM_024088667.1	-0.30359880511740006	-1.0707373107493736	-0.2258648835807186	0.10200742720633975	-0.31400910925055214	-0.31055245406374943	2.825332668796023	10.091510652508223	6.074883110168018e-8	1.3278130523036932e-6	family	8.935337227247688e-7	-0.3537925225925757	1.1727447379557134
LOC112049609	NW_019862981.1;NW_019862981.1;NW_019862981.1;NW_019862981.1;NW_019862981.1;NW_019862981.1;NW_019862981.1;NW_019862981.1;NW_019862981.1;NW_019862981.1;NW_019862981.1;NW_019862981.1;NW_019862981.1;NW_019862981.1;NW_019862981.1;NW_019862981.1;NW_019862981.1;NW_019862981.1;NW_019862981.1;NW_019862981.1;NW_019862981.1;NW_019862981.1;NW_019862981.1	188287;206898;207812;208690;209452;209881;210858;211324;211595;211828;212120;212406;212781;213280;213571;213786;213998;214315;214931;215404;215943;216566;216847	188882;207118;207961;208969;209568;210038;210967;211429;211736;212032;212337;212554;213195;213420;213711;213929;214229;214508;215027;215573;216122;216760;217675	+;+;+;+;+;+;+;+;+;+;+;+;+;+;+;+;+;+;+;+;+;+;+	5190	rna-XM_024087563.1	0.08643308168129615	-1.1091123094649227	-1.64249803273934	0.7945601249822833	0.09557406213754921	-0.2907268318003603	0.9910890636252172	10.090531482254677	6.08371680122331e-8	1.3278130523036932e-6	family	8.938409856786244e-7	-0.34429498420058235	2.4370581577216233
LOC112054045	NW_019863308.1;NW_019863308.1;NW_019863308.1;NW_019863308.1;NW_019863308.1;NW_019863308.1;NW_019863308.1;NW_019863308.1;NW_019863308.1;NW_019863308.1;NW_019863308.1;NW_019863308.1;NW_019863308.1;NW_019863308.1;NW_019863308.1;NW_019863308.1;NW_019863308.1;NW_019863308.1;NW_019863308.1;NW_019863308.1;NW_019863308.1;NW_019863308.1;NW_019863308.1;NW_019863308.1;NW_019863308.1;NW_019863308.1;NW_019863…	109962;109962;109962;109962;111736;111736;111736;111736;112660;112660;112660;112660;113543;113543;113543;113543;114365;114365;114365;114365;114969;114969;114969;114969;115820;115820;115820;115820;115994;115994;115994;115994;116597;116597;116597;116597;117467;117467;117467;117467;118026;118026;118026;118026;119265;119265;119265;119265;120026;120026;120026;120026;120484;120484;120484;120484;126181;…	110862;110862;110862;110862;111921;111921;111921;111921;112766;112766;112766;112766;113698;113698;113698;113698;114502;114502;114502;114502;115199;115199;115199;115199;115913;115913;115913;115913;116080;116080;116080;116080;116782;116782;116782;116782;117763;117763;117763;117763;118331;118331;118331;118331;119463;119463;119463;119463;120246;120246;120246;120246;120597;120597;120597;120597;126279;…	-;-;-;-;-;-;-;-;-;-;-;-;-;-;-;-;-;-;-;-;-;-;-;-;-;-;-;-;-;-;-;-;-;-;-;-;-;-;-;-;-;-;-;-;-;-;-;-;-;-;-;-;-;-;-;-;-;-;-;-;-;-;-;-;-;-	4250	rna-XM_024093697.1;rna-XM_024093696.1;rna-XM_024093695.1;rna-XM_024093694.1;rna-XM_024093697.1;rna-XM_024093696.1;rna-XM_024093695.1;rna-XM_024093694.1;rna-XM_024093697.1;rna-XM_024093696.1;rna-XM_024093695.1;rna-XM_024093694.1;rna-XM_024093697.1;rna-XM_024093696.1;rna-XM_024093695.1;rna-XM_024093694.1;rna-XM_024093697.1;rna-XM_024093696.1;rna-XM_024093695.1;rna-XM_024093694.1;rna-XM_024093697.1;…	0.6036314539064935	0.4768371842467573	0.1097341862525527	1.902813368849785	0.3754889189125235	0.3255213668183282	1.3917761372046307	10.08798534594773	6.106748869277362e-8	1.3297899826096882e-6	family	8.967278602780969e-7	0.63233774649774	1.902813368849785
LOC112057430	NW_019865429.1;NW_019865429.1;NW_019865429.1;NW_019865429.1;NW_019865429.1;NW_019865429.1;NW_019865429.1;NW_019865429.1	7;7;877;877;1934;1934;2232;2232	269;254;1076;1076;2088;2088;2415;2415	+;+;+;+;+;+;+;+	802	rna-XM_024097909.1;rna-XM_024097910.1;rna-XM_024097909.1;rna-XM_024097910.1;rna-XM_024097909.1;rna-XM_024097910.1;rna-XM_024097909.1;rna-XM_024097910.1	0.17512056312900875	1.832268608988296	2.8851030673869897	2.909544373178148	0.45615766388532136	2.8557487767475487	1.1138996639589092	10.08639677842768	6.121164235852961e-8	1.3298858189127119e-6	family	8.983469439162943e-7	1.8523238422192188	2.909544373178148
LOC112044484	NW_019862810.1;NW_019862810.1;NW_019862810.1	146493;147883;148170	146823;148010;148287	-;-;-	577	rna-XM_024080353.1	0.28564261767370613	0.04062218219862497	0.8702904281886874	0.2730681703468378	-0.004320962166238121	0.21464736464572254	7.66999504324724	10.08371238682706	6.145603092006993e-8	1.3321539640897163e-6	family	9.014344767772295e-7	0.27999163348122347	0.8746113903549255
LOC112045704	NW_019862838.1;NW_019862838.1;NW_019862838.1;NW_019862838.1;NW_019862838.1;NW_019862838.1;NW_019862838.1;NW_019862838.1;NW_019862838.1;NW_019862838.1	590890;594648;595595;599107;600646;609916;612990;614865;615605;616337	590987;594699;595683;599236;600714;610038;613180;614995;615739;616748	+;+;+;+;+;+;+;+;+;+	1430	rna-XM_024081989.1	-0.06224910856647519	0.3375621252315315	0.1172672173274269	1.9595719589159188	0.19270725459049567	0.71216595084537	4.412669110175928	10.073067023467999	6.243510235155968e-8	1.350300986312368e-6	family	9.147829672902649e-7	0.5428375663907113	2.021821067482394
LOC112046962	NW_019862879.1;NW_019862879.1;NW_019862879.1;NW_019862879.1;NW_019862879.1;NW_019862879.1;NW_019862879.1;NW_019862879.1;NW_019862879.1;NW_019862879.1;NW_019862879.1	37871;39428;40501;41311;41964;42452;43576;44201;45291;45946;46697	38330;39545;40789;41430;42084;42569;43756;44366;45420;46079;47674	-;-;-;-;-;-;-;-;-;-;-	2815	rna-XM_024083834.1	0.06682508147048266	0.023260670037992294	0.009502901898233345	1.5615829981582818	1.533739449943138	0.11385584647318737	3.0806567392000725	10.054348837321651	6.419568387712589e-8	1.3852293146819273e-6	family	9.379376007563066e-7	0.5514611579968859	1.5615829981582818
LOC112045734	NW_019862839.1;NW_019862839.1;NW_019862839.1;NW_019862839.1;NW_019862839.1;NW_019862839.1;NW_019862839.1;NW_019862839.1;NW_019862839.1;NW_019862839.1;NW_019862839.1;NW_019862839.1;NW_019862839.1;NW_019862839.1;NW_019862839.1;NW_019862839.1;NW_019862839.1;NW_019862839.1;NW_019862839.1;NW_019862839.1;NW_019862839.1;NW_019862839.1;NW_019862839.1	918835;918835;920259;920259;920956;920956;922052;922052;923052;923052;923786;923786;924839;926401;928111;929899;930746;931145;931347;932120;933160;935048;935176	919761;919761;920540;920540;921051;921051;922246;922246;923186;923186;923975;923975;925819;926513;928238;930145;931012;931264;931584;932286;933246;935104;935363	-;-;-;-;-;-;-;-;-;-;-;-;-;-;-;-;-;-;-;-;-;-;-	4418	rna-XM_024082037.1;rna-XM_024082036.1;rna-XM_024082037.1;rna-XM_024082036.1;rna-XM_024082036.1;rna-XM_024082037.1;rna-XM_024082036.1;rna-XM_024082037.1;rna-XM_024082036.1;rna-XM_024082037.1;rna-XM_024082036.1;rna-XM_024082037.1;rna-XM_024082037.1;rna-XM_024082036.1;rna-XM_024082036.1;rna-XM_024082036.1;rna-XM_024082036.1;rna-XM_024082036.1;rna-XM_024082036.1;rna-XM_024082036.1;rna-XM_024082036.1;…	-0.07382130018587668	-0.7016526645628716	-0.6949525524639882	-0.5757857672829151	-0.7116600077594029	-0.21510132179987373	13.213055355402822	10.046720748389152	6.492771401492299e-8	1.3978554899683422e-6	family	9.461336121321229e-7	-0.495495602342488	0.7116600077594029
LOC112054267	NW_019863335.1;NW_019863335.1;NW_019863335.1;NW_019863335.1;NW_019863335.1	30377;31053;31180;31967;32288	30596;31104;31370;32116;32605	+;+;+;+;+	931	rna-XM_024093971.1	0.41939422898890855	0.3749130430356856	-0.23911441170637568	-0.054009686658241504	-0.030279369692266342	0.5180939229318476	5.390772830845966	10.000117116025768	6.95901875565432e-8	1.4914869927659125e-6	family	1.0068165508658175e-6	0.1648329544832597	0.7572083346382233
LOC112057877	NW_019862768.1;NW_019862768.1;NW_019862768.1;NW_019862768.1;NW_019862768.1;NW_019862768.1;NW_019862768.1;NW_019862768.1;NW_019862768.1;NW_019862768.1	883131;891105;892620;894224;896129;896877;897953;898628;899625;900623	883372;891201;892805;894409;896319;897045;898137;898778;899748;900841	+;+;+;+;+;+;+;+;+;+	1750	rna-XM_024098462.1	0.9902226574376072	0.3385442352915967	-2.293804630380221	0.15076263952911056	-0.8389254701002999	-0.20772810098865546	3.9615823708744924	9.994466079280823	7.017847040071664e-8	1.5007153355802687e-6	family	1.0136677700114412e-6	-0.31015477820181037	3.2840272878178283
LOC112044854	NW_019862818.1;NW_019862818.1;NW_019862818.1;NW_019862818.1;NW_019862818.1;NW_019862818.1;NW_019862818.1;NW_019862818.1;NW_019862818.1;NW_019862818.1;NW_019862818.1;NW_019862818.1;NW_019862818.1;NW_019862818.1;NW_019862818.1;NW_019862818.1;NW_019862818.1;NW_019862818.1;NW_019862818.1;NW_019862818.1;NW_019862818.1;NW_019862818.1;NW_019862818.1;NW_019862818.1;NW_019862818.1;NW_019862818.1;NW_019862…	162094;162094;162094;162094;162094;163435;163435;163435;163435;163435;164492;164492;164492;164492;164492;165436;165436;165436;165436;165436;166785;166785;166785;166785;166785;167287;167287;167287;167287;167287;169652;172599;172599;172599;172599;173444;173444;173444;174169;174169;174169;174169;174169;175197;175197;175197;175197;175197;183486;183486;183486;183486;183528;195166;195166;195166;195166;…	162686;162686;162686;162686;162686;163487;163487;163487;163487;163487;164564;164564;164564;164564;164564;165555;165555;165555;165555;165555;166871;166871;166871;166871;166871;168033;168033;168033;168033;168033;169731;172690;172690;172690;172690;173464;173464;173464;174271;174271;174271;174271;174271;175334;175334;175334;175334;175334;183649;183649;183649;183649;183649;195450;195450;195450;195450;…	-;-;-;-;-;-;-;-;-;-;-;-;-;-;-;-;-;-;-;-;-;-;-;-;-;-;-;-;-;-;-;-;-;-;-;-;-;-;-;-;-;-;-;-;-;-;-;-;-;-;-;-;-;-;-;-;-;-;-;-;-;-	2876	rna-XM_024080836.1;rna-XM_024080840.1;rna-XM_024080838.1;rna-XM_024080841.1;rna-XM_024080839.1;rna-XM_024080836.1;rna-XM_024080840.1;rna-XM_024080838.1;rna-XM_024080841.1;rna-XM_024080839.1;rna-XM_024080836.1;rna-XM_024080840.1;rna-XM_024080838.1;rna-XM_024080841.1;rna-XM_024080839.1;rna-XM_024080836.1;rna-XM_024080840.1;rna-XM_024080838.1;rna-XM_024080841.1;rna-XM_024080839.1;rna-XM_024080836.1;…	0.37801418504787376	0.3743379107731413	0.6167150512494808	0.1833761755786947	0.7208275473486285	0.13101756483566404	7.719525382179423	9.978490449342804	7.18693532354081e-8	1.5299972380047954e-6	family	1.0347078802305768e-6	0.40071473913891387	0.7208275473486285
LOC112047740	NW_019862903.1;NW_019862903.1;NW_019862903.1;NW_019862903.1;NW_019862903.1;NW_019862903.1;NW_019862903.1;NW_019862903.1;NW_019862903.1;NW_019862903.1;NW_019862903.1;NW_019862903.1;NW_019862903.1;NW_019862903.1;NW_019862903.1;NW_019862903.1;NW_019862903.1;NW_019862903.1;NW_019862903.1;NW_019862903.1;NW_019862903.1;NW_019862903.1;NW_019862903.1;NW_019862903.1;NW_019862903.1;NW_019862903.1;NW_019862…	709027;709028;710627;710627;711782;711782;715540;715540;716156;716156;717157;717157;718042;718042;719359;719359;720801;720801;722123;722123;723859;726268;726268;726924;726924;727612;727612;728323;728323;729051;729051;729837;729837;730816;730816;731497;731497;732873;732873;734487;734487	709321;709321;710696;710696;711884;711884;715641;715641;716268;716268;717263;717263;718126;718126;719442;719442;720928;720928;722244;722244;723903;726366;726366;727035;727035;727687;727687;728499;728499;729168;729168;729959;729959;730932;730932;731629;731629;733077;733077;735905;735905	+;+;+;+;+;+;+;+;+;+;+;+;+;+;+;+;+;+;+;+;+;+;+;+;+;+;+;+;+;+;+;+;+;+;+;+;+;+;+;+;+	3833	rna-XM_024084956.1;rna-XM_024084957.1;rna-XM_024084957.1;rna-XM_024084956.1;rna-XM_024084957.1;rna-XM_024084956.1;rna-XM_024084957.1;rna-XM_024084956.1;rna-XM_024084957.1;rna-XM_024084956.1;rna-XM_024084957.1;rna-XM_024084956.1;rna-XM_024084957.1;rna-XM_024084956.1;rna-XM_024084957.1;rna-XM_024084956.1;rna-XM_024084957.1;rna-XM_024084956.1;rna-XM_024084957.1;rna-XM_024084956.1;rna-XM_024084956.1;…	0.15939176231847907	-0.6397175172507978	-0.1443671774222965	-0.5519511960560305	-0.18657476161343334	-0.6086717077041389	3.942626166486694	9.954318561876772	7.450770068479929e-8	1.582623392224442e-6	family	1.069786894176926e-6	-0.32864843295470303	0.7991092795692769
LOC112056922	NW_019864105.1;NW_019864105.1;NW_019864105.1;NW_019864105.1;NW_019864105.1	21263;23262;24672;25499;26817	21817;23454;24777;25608;27057	-;-;-;-;-	1205	rna-XM_024097409.1	0.02245653009950615	0.24652464983392913	-0.054610032072977203	-0.7184920940156575	-0.4784476402854642	-1.4115446137901604	3.134126939082519	9.944763236599712	7.557791344349211e-8	1.6017804550741001e-6	family	1.0845655635190896e-6	-0.3990188667051373	1.6580692636240895
LOC112053358	NW_019863233.1;NW_019863233.1;NW_019863233.1;NW_019863233.1;NW_019863233.1;NW_019863233.1	6421;7527;7699;10209;11167;11517	7021;7627;7777;10325;11349;11824	-;-;-;-;-;-	1389	rna-XM_024092755.1	0.20502935298324187	0.41455090541958495	-0.02182735400086041	0.6774743830810372	0.44751275253915423	0.4454488111660946	5.224706200072148	9.926708708987066	7.764336728081526e-8	1.6382578338009712e-6	family	1.1123986215016262e-6	0.3613648085313754	0.6993017370818977
LOC112056711	NW_019863951.1;NW_019863951.1;NW_019863951.1;NW_019863951.1;NW_019863951.1;NW_019863951.1;NW_019863951.1;NW_019863951.1;NW_019863951.1;NW_019863951.1;NW_019863951.1;NW_019863951.1;NW_019863951.1;NW_019863951.1;NW_019863951.1	4357;4357;6433;7169;7169;7864;7864;9186;9186;10277;10277;10789;10789;11705;11705	4724;4724;6456;7344;7344;8173;8173;9288;9288;10461;10461;10893;10893;12923;12923	+;+;+;+;+;+;+;+;+;+;+;+;+;+;+	2490	rna-XM_024097190.1;rna-XM_024097189.1;rna-XM_024097189.1;rna-XM_024097190.1;rna-XM_024097189.1;rna-XM_024097190.1;rna-XM_024097189.1;rna-XM_024097190.1;rna-XM_024097189.1;rna-XM_024097190.1;rna-XM_024097189.1;rna-XM_024097190.1;rna-XM_024097189.1;rna-XM_024097190.1;rna-XM_024097189.1	-0.34856452550391753	1.6729691798301003	0.5454172456357692	0.9042642791516305	0.6591091387460055	-2.0082371313760614	0.5813143893353164	9.916769797156528	7.8805045055083e-8	1.6527834243708542e-6	family	1.1278227425404832e-6	0.23749303108058778	3.6812063112061617
LOC112051283	NW_019863071.1;NW_019863071.1;NW_019863071.1;NW_019863071.1;NW_019863071.1;NW_019863071.1;NW_019863071.1;NW_019863071.1	32623;32638;33313;33313;35049;35049;35969;37125	32917;32917;33450;33450;35198;35198;36084;37198	-;-;-;-;-;-;-;-	773	rna-XM_024089861.1;rna-XM_024089862.1;rna-XM_024089862.1;rna-XM_024089861.1;rna-XM_024089862.1;rna-XM_024089861.1;rna-XM_024089861.1;rna-XM_024089862.1	0.3001940801888035	-1.5119552232466689	-0.5349053728602151	0.5056496914094996	0.59260913839199	0.33936014244791496	1.0060714910009902	9.91636406607359	7.885284517280031e-8	1.6527834243708542e-6	family	1.1278978204560563e-6	-0.05150792394477932	2.104564361638659
LOC112046134	NW_019862848.1;NW_019862848.1;NW_019862848.1;NW_019862848.1;NW_019862848.1;NW_019862848.1;NW_019862848.1	341803;342651;343288;343777;348158;348728;349315	342233;342759;343379;344040;348330;348948;349560	-;-;-;-;-;-;-	1536	rna-XM_024082640.1	-0.43120991705583067	0.5630722567385549	-0.4430652004785072	-1.2229760275571226	-0.7805048691109077	-1.2799171451766356	1.7914343925934586	9.913979697873524	7.913435553738166e-8	1.6550385215246678e-6	family	1.1313139662989757e-6	-0.5991001504400748	1.8429894019151905
LOC112046631	NW_019862864.1;NW_019862864.1	283161;284119	283897;284345	-;-	964	rna-XM_024083335.1	-0.5187972183179863	-1.00795549670959	0.03698165988248996	-0.02544469688730437	-5.405289329481415	-1.2213048150487673	0.8141236436096604	9.907745807452647	7.987524786730093e-8	1.6668703041781483e-6	family	1.1406753473722043e-6	-1.3569683160937622	5.442270989363905
LOC112058479	NW_019862777.1;NW_019862777.1;NW_019862777.1;NW_019862777.1;NW_019862777.1;NW_019862777.1;NW_019862777.1;NW_019862777.1;NW_019862777.1;NW_019862777.1;NW_019862777.1	903903;905393;905864;906205;906947;907662;909567;910272;911634;912646;913976	904159;905453;905958;906372;907093;907837;909674;910490;911754;912793;914386	+;+;+;+;+;+;+;+;+;+;+	1911	rna-XM_024099343.1	-1.0189574287278387	-0.6798891580099743	-0.15322319543720359	-0.9779006412219938	-0.47994721291751447	-0.5085338654510496	5.185385460416391	9.899206658169621	8.090169992829837e-8	1.6809905976258857e-6	family	1.1528988162468834e-6	-0.6364085836275958	1.0189574287278387
LOC112044893	NW_019862819.1;NW_019862819.1;NW_019862819.1;NW_019862819.1;NW_019862819.1;NW_019862819.1;NW_019862819.1;NW_019862819.1;NW_019862819.1	145514;149271;155128;155845;156653;157247;167955;169927;307103	148755;154629;155629;156267;156840;157448;168188;170235;312424	-;-;-;-;-;-;-;-;-	15781	rna-XM_024080888.1	1.170801073279122	0.7481923879900239	0.4755839479141427	0.5994737853659243	1.0795799960820351	0.38110878502146317	3.751869567267662	9.899177896090817	8.09051800875006e-8	1.6809905976258857e-6	family	1.1528988162468834e-6	0.7424566626087852	1.170801073279122
LOC112051953	NW_019863115.1;NW_019863115.1;NW_019863115.1;NW_019863115.1;NW_019863115.1;NW_019863115.1;NW_019863115.1;NW_019863115.1;NW_019863115.1;NW_019863115.1;NW_019863115.1;NW_019863115.1;NW_019863115.1;NW_019863115.1;NW_019863115.1;NW_019863115.1;NW_019863115.1	160934;168526;169587;170018;170679;171862;172687;173525;174338;175189;176514;177249;178061;180389;181470;183047;185556	161109;168800;169745;170065;170841;172074;172896;173658;174536;175387;176676;177465;178170;180568;181551;183192;185844	+;+;+;+;+;+;+;+;+;+;+;+;+;+;+;+;+	2963	rna-XM_024090805.1	-0.6066600521370777	-0.7028530091482074	-0.4381941151625078	-1.085302841757664	-0.2527737649894967	-1.4829684338143023	4.784614715815384	9.892378619169778	8.173221064008308e-8	1.694474327780023e-6	family	1.1640581638986577e-6	-0.761458702834876	1.4829684338143023
LOC112043992	NW_019862801.1;NW_019862801.1;NW_019862801.1;NW_019862801.1;NW_019862801.1;NW_019862801.1;NW_019862801.1;NW_019862801.1;NW_019862801.1;NW_019862801.1;NW_019862801.1;NW_019862801.1;NW_019862801.1;NW_019862801.1;NW_019862801.1;NW_019862801.1;NW_019862801.1;NW_019862801.1;NW_019862801.1;NW_019862801.1;NW_019862801.1;NW_019862801.1;NW_019862801.1;NW_019862801.1;NW_019862801.1;NW_019862801.1;NW_019862…	471673;471673;472107;488206;488206;488206;492142;508592;508592;508592;508592;509679;509679;509679;509679;512424;512424;512424;512424;513755;513755;513755;513755;514333;514333;514333;514333;515445;515445;515445;515445;517596;517596;517596;517596;518363;518363;518363;518363;520011;520011;520011;520011	471729;471729;472254;488351;488351;488351;492246;508753;508753;508705;508753;509881;509881;509881;509881;512610;512610;512610;512610;513876;513876;513876;513876;514509;514509;514509;514509;515537;515537;515537;515537;517822;517822;517822;517822;518515;518515;518515;518515;520640;520640;520640;520640	+;+;+;+;+;+;+;+;+;+;+;+;+;+;+;+;+;+;+;+;+;+;+;+;+;+;+;+;+;+;+;+;+;+;+;+;+;+;+;+;+;+;+	2410	rna-XM_024079703.1;rna-XM_024079701.1;rna-XM_024079702.1;rna-XM_024079702.1;rna-XM_024079703.1;rna-XM_024079701.1;rna-XM_024079704.1;rna-XM_024079704.1;rna-XM_024079702.1;rna-XM_024079703.1;rna-XM_024079701.1;rna-XM_024079704.1;rna-XM_024079702.1;rna-XM_024079703.1;rna-XM_024079701.1;rna-XM_024079704.1;rna-XM_024079702.1;rna-XM_024079703.1;rna-XM_024079701.1;rna-XM_024079704.1;rna-XM_024079702.1;…	-0.18482520886111783	-0.15080384140307246	-0.3310227354119824	1.6320818618991626	0.600036311538114	-0.4672963776869755	1.0651688882734724	9.887526853014261	8.232766079502823e-8	1.7013423059479863e-6	family	1.1719090490720855e-6	0.18302833501235471	2.0993782395861382
LOC112056018	NW_019863685.1;NW_019863685.1;NW_019863685.1;NW_019863685.1;NW_019863685.1;NW_019863685.1;NW_019863685.1	25367;27347;27994;29235;30489;33298;34136	25521;27569;28165;29327;30681;33449;34401	+;+;+;+;+;+;+	1254	rna-XM_024096339.1	0.3986957181268339	0.4974474435503588	0.7828650146802532	-2.2910479117169773	0.2494994080324982	0.29924259156562377	1.0840426398468423	9.886769105339928	8.242105958827466e-8	1.7013423059479863e-6	family	1.1726087946254535e-6	-0.010549622626901576	3.0739129263972305
LOC112055141	NW_019863466.1;NW_019863466.1;NW_019863466.1	58764;60821;62078	60027;61184;63030	-;-;-	2581	rna-XM_024095143.1	0.6015430843270942	-0.5632191204392886	-1.0876530074940944	0.33955428598780873	0.4003801635854731	-0.25403384028586473	-0.056117094421050104	9.872036615128916	8.425875315003938e-8	1.7355114609865257e-6	family	1.19811065034431e-6	-0.09390473905314527	1.6891960918211888
LOC112047247	NW_019862753.1;NW_019862753.1;NW_019862753.1;NW_019862753.1;NW_019862753.1;NW_019862753.1;NW_019862753.1;NW_019862753.1;NW_019862753.1;NW_019862753.1;NW_019862753.1;NW_019862753.1;NW_019862753.1;NW_019862753.1;NW_019862753.1;NW_019862753.1;NW_019862753.1;NW_019862753.1;NW_019862753.1;NW_019862753.1;NW_019862753.1;NW_019862753.1;NW_019862753.1	1876712;1876712;1876712;1878933;1878933;1878933;1880068;1880068;1880068;1880810;1880810;1880810;1881849;1881849;1881849;1883310;1883310;1883310;1884797;1888663;1888663;1893751;1943189	1877136;1877136;1877136;1879017;1879017;1879017;1880192;1880192;1880192;1880890;1880890;1880890;1881945;1881945;1881945;1883463;1883463;1883463;1885062;1888758;1888758;1893911;1943286	-;-;-;-;-;-;-;-;-;-;-;-;-;-;-;-;-;-;-;-;-;-;-	1588	rna-XM_024084298.1;rna-XM_024084315.1;rna-XM_024084307.1;rna-XM_024084298.1;rna-XM_024084315.1;rna-XM_024084307.1;rna-XM_024084298.1;rna-XM_024084307.1;rna-XM_024084315.1;rna-XM_024084298.1;rna-XM_024084307.1;rna-XM_024084315.1;rna-XM_024084298.1;rna-XM_024084307.1;rna-XM_024084315.1;rna-XM_024084315.1;rna-XM_024084298.1;rna-XM_024084307.1;rna-XM_024084307.1;rna-XM_024084315.1;rna-XM_024084298.1;…	0.09408588942393348	0.5999293790803378	0.030215139623379995	0.9558985274659226	0.18666973288885952	0.08321349622523379	5.551283632657698	9.862125265259156	8.551870566842159e-8	1.7576587540835848e-6	family	1.2134225341228663e-6	0.3250020274512779	0.9558985274659226
LOC112052117	NW_019863127.1;NW_019863127.1;NW_019863127.1;NW_019863127.1	15464;17088;17929;18531	15925;17320;18146;18616	-;-;-;-	999	rna-XM_024091055.1	0.3461650795363227	0.30746588141838305	-0.8705692469774885	0.9594879568992801	1.2473149619643065	0.06045923047745698	1.3350631908752564	9.851384081691629	8.690601781420971e-8	1.7823225550000422e-6	family	1.231129878228556e-6	0.3417206438863768	2.117884208941795
LOC112047207	NW_019862884.1;NW_019862884.1;NW_019862884.1;NW_019862884.1;NW_019862884.1	325539;326744;327401;327989;333125	325659;326888;327586;328206;333542	-;-;-;-;-	1088	rna-XM_024084234.1	0.16026273480961095	0.30529900575452956	-0.5077482218187828	-0.002242234487496525	-0.01482997380680197	0.09860522736325357	4.246919007908989	9.838076048640998	8.865698090832365e-8	1.8143222157496942e-6	family	1.253255082120063e-6	0.0065577563023854705	0.8130472275733123
LOC112051082	NW_019863062.1;NW_019863062.1;NW_019863062.1;NW_019863062.1;NW_019863062.1;NW_019863062.1;NW_019863062.1;NW_019863062.1;NW_019863062.1;NW_019863062.1;NW_019863062.1;NW_019863062.1;NW_019863062.1;NW_019863062.1;NW_019863062.1;NW_019863062.1;NW_019863062.1;NW_019863062.1	277150;277150;279999;279999;280441;280441;282671;282671;284153;284153;285238;285238;286077;286077;287234;287234;288113;288278	279103;279103;280083;280083;280523;280523;282850;282850;284250;284250;285360;285360;286140;286140;287396;287396;288241;288423	-;-;-;-;-;-;-;-;-;-;-;-;-;-;-;-;-;-	3025	rna-XM_024089559.1;rna-XM_024089560.1;rna-XM_024089559.1;rna-XM_024089560.1;rna-XM_024089559.1;rna-XM_024089560.1;rna-XM_024089559.1;rna-XM_024089560.1;rna-XM_024089559.1;rna-XM_024089560.1;rna-XM_024089559.1;rna-XM_024089560.1;rna-XM_024089559.1;rna-XM_024089560.1;rna-XM_024089559.1;rna-XM_024089560.1;rna-XM_024089560.1;rna-XM_024089559.1	0.8912067035169999	0.7038643418414908	0.876855091247158	-0.43215105387996744	0.8710719674469082	1.0080963439579034	3.8492081276365404	9.830793427359824	8.963046939366901e-8	1.8303080402363828e-6	family	1.2656662713261574e-6	0.6531572323550822	1.440247397837871
LOC112045536	NW_019862835.1;NW_019862835.1;NW_019862835.1;NW_019862835.1;NW_019862835.1;NW_019862835.1;NW_019862835.1;NW_019862835.1;NW_019862835.1;NW_019862835.1;NW_019862835.1;NW_019862835.1;NW_019862835.1;NW_019862835.1;NW_019862835.1;NW_019862835.1	77743;77743;80973;80973;81144;81255;82807;82807;83433;83433;83652;83652;83940;83940;84463;84463	79588;79588;81034;81034;81352;81352;83256;83256;83567;83567;83744;83744;84114;84114;84766;84766	-;-;-;-;-;-;-;-;-;-;-;-;-;-;-;-	3274	rna-XM_024081753.1;rna-XM_024081752.1;rna-XM_024081753.1;rna-XM_024081752.1;rna-XM_024081752.1;rna-XM_024081753.1;rna-XM_024081753.1;rna-XM_024081752.1;rna-XM_024081753.1;rna-XM_024081752.1;rna-XM_024081753.1;rna-XM_024081752.1;rna-XM_024081753.1;rna-XM_024081752.1;rna-XM_024081753.1;rna-XM_024081752.1	0.5654587398216057	0.3295787571364571	-0.4575309750610918	-0.38545747881898706	-0.23676974894155797	-0.244534109506512	2.0969965181081096	9.81986167334972	9.11124040887367e-8	1.8565859471272344e-6	family	1.2845395055170035e-6	-0.07154246922834767	1.0229897148826974
LOC112043223	NW_019862787.1;NW_019862787.1;NW_019862787.1;NW_019862787.1	778595;781771;782768;784513	778914;781913;782930;784600	+;+;+;+	714	rna-XM_024078536.1	-0.37920819471116507	0.8378797500994015	0.8745723376385074	1.3913552878622648	0.12554613248339463	0.7099674246811124	1.6848170443898978	9.799214432198685	9.398043678302247e-8	1.90686105848026e-6	family	1.3214596694610137e-6	0.5933521230089193	1.7705634825734298
LOC112051702	NW_019863098.1;NW_019863098.1;NW_019863098.1;NW_019863098.1;NW_019863098.1;NW_019863098.1;NW_019863098.1;NW_019863098.1;NW_019863098.1;NW_019863098.1;NW_019863098.1;NW_019863098.1;NW_019863098.1;NW_019863098.1	302385;302465;302503;302621;302621;303341;303341;303341;303892;303892;303892;304292;304292;304292	302476;302482;302844;302844;302844;303548;303548;303548;304040;304040;304040;304591;304591;304591	+;+;+;+;+;+;+;+;+;+;+;+;+;+	1097	rna-XM_024090478.1;rna-XM_024090477.1;rna-XM_024090476.1;rna-XM_024090477.1;rna-XM_024090478.1;rna-XM_024090477.1;rna-XM_024090476.1;rna-XM_024090478.1;rna-XM_024090476.1;rna-XM_024090477.1;rna-XM_024090478.1;rna-XM_024090476.1;rna-XM_024090478.1;rna-XM_024090477.1	-0.5817206404071662	0.4285610204650887	-0.1682874845048322	0.13970209908563092	-0.563077819899162	-0.25885352129348527	2.821196552482276	9.797699078979532	9.419454775859296e-8	1.9071389712144056e-6	family	1.323768021389982e-6	-0.16727939109232098	1.010281660872255
LOC112044647	NW_019862814.1;NW_019862814.1;NW_019862814.1;NW_019862814.1	926147;930311;948722;952217	929902;930446;948839;953444	-;-;-;-	5238	rna-XM_024080547.1	-0.1170625524986455	-0.05593194263026645	0.0017254621944057765	-0.6357887256798551	-0.40994357189106784	0.11444744580729613	7.3969131830747825	9.784778935344805	9.604056411277492e-8	1.940386429081032e-6	family	1.348281330407362e-6	-0.18375898078302216	0.7502361714871513
LOC112046209	NW_019862850.1;NW_019862850.1;NW_019862850.1	886215;903460;909492	886358;904502;909565	-;-;-	1261	rna-XM_024082770.1	1.1252816208234475	0.9621498290696084	1.3078822115679118	-0.13770573566927083	0.28758558590375005	0.6527929250342789	1.4802901624172689	9.77618045916269	9.728966323493694e-8	1.957311702629302e-6	family	1.3650939777882496e-6	0.699664406121621	1.4455879472371826
LOC112057332	NW_019864920.1;NW_019864920.1;NW_019864920.1;NW_019864920.1;NW_019864920.1	1214;2274;3201;4160;5494	1314;2426;3319;4280;5594	+;+;+;+;+	595	rna-XM_024097826.1	-1.6842311475852767	-1.3056956958459507	-0.942789788413275	-0.5814339607971032	-0.9710982266818097	-0.167381382876381	3.621024372808244	9.748745595665117	1.0138784085874272e-7	2.0326837181131446e-6	family	1.41659711226198e-6	-0.942105033699966	1.6842311475852767
LOC112046557	NW_019862861.1;NW_019862861.1;NW_019862861.1;NW_019862861.1;NW_019862861.1;NW_019862861.1	998817;999191;999445;999840;1001541;1001870	999002;999295;999756;1000592;1001688;1002313	-;-;-;-;-;-	1948	rna-XM_024083228.1	0.2933622571820664	0.4371110416954249	-0.018636568176136844	-2.0809914197144708	-0.277626156232939	-0.650112931683212	0.2934821300981437	9.748251184687906	1.0146330034717776e-7	2.0326837181131446e-6	family	1.4169045182834283e-6	-0.38281562948821124	2.518102461409896
LOC112055434	NW_019863523.1;NW_019863523.1;NW_019863523.1;NW_019863523.1;NW_019863523.1	72048;74139;74311;75541;75999	73483;74172;74733;75715;76078	-;-;-;-;-	2148	rna-XM_024095550.1	0.85308082264301055	1.2138390834413948	-0.45634951524497197	-0.3240270481467112	0.41223376961487984	0.1945866604064616	2.4412690833968846	9.730489102005318	1.0421285330123398e-7	2.083381327761644e-6	family	1.453769303552214e-6	0.31556062878567726	1.6701885986863667
LOC112056481	NW_019863837.1;NW_019863837.1;NW_019863837.1;NW_019863837.1	6230;27692;41073;42206	6286;27792;41181;42732	+;+;+;+	794	rna-XM_024096917.1	-1.6860710971572266	-1.268827982827962	0.15587108250377382	0.24311401799484547	-0.001797721430421342	0.43319184221556806	0.2711615495869794	9.720135156150379	1.0585082890388814e-7	2.1116907502083847e-6	family	1.4735169223201445e-6	-0.3540866431169038	2.1192629393727946
LOC112051559	NW_019862758.1;NW_019862758.1;NW_019862758.1;NW_019862758.1;NW_019862758.1;NW_019862758.1;NW_019862758.1;NW_019862758.1;NW_019862758.1;NW_019862758.1;NW_019862758.1;NW_019862758.1;NW_019862758.1;NW_019862758.1;NW_019862758.1;NW_019862758.1;NW_019862758.1;NW_019862758.1;NW_019862758.1;NW_019862758.1;NW_019862758.1;NW_019862758.1;NW_019862758.1;NW_019862758.1;NW_019862758.1;NW_019862758.1;NW_019862…	548151;550176;550176;550176;550176;550176;551930;553387;553387;553387;553387;553387;553387;554229;554229;554229;554229;554229;554229;557185;557185;557185;557185;557185;557185;558377;558377;558377;558377;558377;558377;559169;559169;559169;559169;559169;559169;563503;572262;572262;572262;572262;572262;595207;595207;595207;595207;595207;608664;608664;646320;646320;653652;653652;668711;668711;668711	548160;552653;552653;552653;552653;552653;552653;553548;553548;553548;553548;553548;553548;554446;554446;554446;554446;554446;554446;557367;557367;557367;557367;557367;557367;558442;558442;558442;558442;558442;558442;559362;559362;559362;559362;559362;559362;563645;572313;572313;572313;572313;572313;595262;595262;595262;595262;595262;608832;608832;646354;646354;653688;653688;668972;668972;668972	-;-;-;-;-;-;-;-;-;-;-;-;-;-;-;-;-;-;-;-;-;-;-;-;-;-;-;-;-;-;-;-;-;-;-;-;-;-;-;-;-;-;-;-;-;-;-;-;-;-;-;-;-;-;-;-;-	4065	rna-XR_002887243.1;rna-XM_024090289.1;rna-XM_024090279.1;rna-XM_024090271.1;rna-XM_024090258.1;rna-XM_024090296.1;rna-XR_002887243.1;rna-XM_024090289.1;rna-XM_024090279.1;rna-XM_024090271.1;rna-XM_024090258.1;rna-XM_024090296.1;rna-XR_002887243.1;rna-XM_024090289.1;rna-XM_024090279.1;rna-XM_024090271.1;rna-XM_024090258.1;rna-XM_024090296.1;rna-XR_002887243.1;rna-XM_024090289.1;rna-XM_024090279.1;…	-0.20384463026730715	0.10027968687640462	-0.3587820414642709	0.38133326938017115	0.48251578679381035	-0.21672719676119104	4.760365285790538	9.709078620992427	1.0762917145141539e-7	2.142676141279642e-6	family	1.4959156734765415e-6	0.030795812426269508	0.8412978282580812
LOC112050272	NW_019863015.1;NW_019863015.1;NW_019863015.1;NW_019863015.1	201987;202617;203661;204474	202058;202677;203796;205777	+;+;+;+	1573	rna-XM_024088500.1	0.30466787297203257	-2.543342292953225	-0.14731818222164428	-1.7827823461389551	0.9898249121552638	0.49605933719925505	1.1333369712033459	9.700408025705704	1.0904520803499516e-7	2.166334446056397e-6	family	1.513216355480391e-6	-0.44714844983121216	3.5331672051084886
LOC112058418	NW_019862776.1;NW_019862776.1;NW_019862776.1;NW_019862776.1;NW_019862776.1;NW_019862776.1;NW_019862776.1;NW_019862776.1;NW_019862776.1;NW_019862776.1;NW_019862776.1;NW_019862776.1;NW_019862776.1;NW_019862776.1;NW_019862776.1;NW_019862776.1;NW_019862776.1;NW_019862776.1;NW_019862776.1;NW_019862776.1;NW_019862776.1	798954;799782;801013;802339;803520;804245;805632;806338;807074;807584;808652;809187;809518;809719;810125;810547;810841;811187;812180;812878;815918	799072;799933;801167;802542;803573;804307;805728;806526;807217;807750;808789;809279;809647;809919;810265;810650;811094;811297;812376;813024;816061	-;-;-;-;-;-;-;-;-;-;-;-;-;-;-;-;-;-;-;-;-	3004	rna-XM_024099237.1	-0.7014606440794711	-0.04572909190874967	0.10282812383148726	0.31019038054794085	0.4461457211852403	-0.543117384371319	5.819341172503911	9.69832011564996	1.0938904437761829e-7	2.1686378047862827e-6	family	1.516399906500404e-6	-0.07185714913247854	1.1476063652647115
LOC112051739	NW_019863100.1;NW_019863100.1;NW_019863100.1;NW_019863100.1;NW_019863100.1;NW_019863100.1;NW_019863100.1;NW_019863100.1;NW_019863100.1;NW_019863100.1;NW_019863100.1;NW_019863100.1;NW_019863100.1;NW_019863100.1;NW_019863100.1;NW_019863100.1;NW_019863100.1;NW_019863100.1;NW_019863100.1;NW_019863100.1;NW_019863100.1;NW_019863100.1;NW_019863100.1;NW_019863100.1;NW_019863100.1;NW_019863100.1;NW_019863…	161221;161221;161221;161221;163549;163549;163549;163549;164307;164307;164307;164307;165605;165605;165605;165605;166662;166662;166662;166662;168070;168070;168070;168070;169625;169625;169625;169625;170947;170947;170947;170947;172840;172840;172840;172840;175005;175005;175005;175005;181758;181758;181758;181758;184467;184467;184467;184467;188872;197535;206752;206756;206756	162497;162497;162497;162497;163687;163687;163687;163687;164483;164483;164483;164483;165689;165689;165689;165689;166805;166805;166805;166805;168242;168242;168242;168242;169771;169771;169771;169771;171134;171134;171134;171134;172982;172982;172982;172982;175174;175174;175174;175174;181940;181940;181940;181940;184733;184733;184733;184733;188986;197605;207021;207021;207021	-;-;-;-;-;-;-;-;-;-;-;-;-;-;-;-;-;-;-;-;-;-;-;-;-;-;-;-;-;-;-;-;-;-;-;-;-;-;-;-;-;-;-;-;-;-;-;-;-;-;-;-;-	3549	rna-XM_024090520.1;rna-XM_024090519.1;rna-XM_024090518.1;rna-XM_024090521.1;rna-XM_024090520.1;rna-XM_024090519.1;rna-XM_024090518.1;rna-XM_024090521.1;rna-XM_024090520.1;rna-XM_024090519.1;rna-XM_024090518.1;rna-XM_024090521.1;rna-XM_024090520.1;rna-XM_024090519.1;rna-XM_024090518.1;rna-XM_024090521.1;rna-XM_024090520.1;rna-XM_024090519.1;rna-XM_024090518.1;rna-XM_024090521.1;rna-XM_024090520.1;…	-0.5461448028852479	-0.3089692083513659	-1.6189677642734672	0.2296386603384509	-1.602184675969602	-1.2539604591823152	1.595950740652256	9.692258105866546	1.1039365792688621e-7	2.1840042595265056e-6	family	1.5279289312543702e-6	-0.8500980417205912	1.848606424611918
LOC112046690	NW_019862867.1;NW_019862867.1;NW_019862867.1;NW_019862867.1;NW_019862867.1;NW_019862867.1;NW_019862867.1;NW_019862867.1;NW_019862867.1;NW_019862867.1;NW_019862867.1;NW_019862867.1;NW_019862867.1;NW_019862867.1;NW_019862867.1	783364;783364;783364;785794;785794;785794;787828;787828;787828;790443;790443;790443;791124;792702;794648	783589;783589;783589;786005;786005;786005;788011;788011;788011;790577;790577;790577;791291;792863;794780	-;-;-;-;-;-;-;-;-;-;-;-;-;-;-	1220	rna-XM_024083412.1;rna-XM_024083410.1;rna-XM_024083411.1;rna-XM_024083412.1;rna-XM_024083410.1;rna-XM_024083411.1;rna-XM_024083412.1;rna-XM_024083410.1;rna-XM_024083411.1;rna-XM_024083412.1;rna-XM_024083411.1;rna-XM_024083410.1;rna-XM_024083411.1;rna-XM_024083410.1;rna-XM_024083412.1	1.096541361792466	1.1879157251607038	1.9040323462271904	0.9026155531256304	0.18889114721035047	1.2853415165867759	4.605572656989416	9.681422959486772	1.1221296088950976e-7	2.2153911531630187e-6	family	1.5514890601859447e-6	1.0942229416838527	1.9040323462271904
LOC112054143	NW_019863324.1;NW_019863324.1;NW_019863324.1;NW_019863324.1;NW_019863324.1;NW_019863324.1;NW_019863324.1;NW_019863324.1;NW_019863324.1;NW_019863324.1;NW_019863324.1;NW_019863324.1	121606;127610;128784;129421;130056;130391;130766;131419;131991;132450;132762;133448	121732;127759;128916;129479;130177;130535;130867;131553;132082;132633;132895;133701	+;+;+;+;+;+;+;+;+;+;+;+	1637	rna-XM_024093816.1	-0.865789063144313	-0.37429531303511027	-0.9284835911077535	-1.517071748923548	-0.9162571805717691	-1.4802378026376077	3.7822019975575185	9.652859535435208	1.1715803742247792e-7	2.3082316441248444e-6	family	1.6139676621012356e-6	-1.0136891165700168	1.517071748923548
LOC112057684	NW_019862765.1;NW_019862765.1;NW_019862765.1;NW_019862765.1;NW_019862765.1;NW_019862765.1;NW_019862765.1;NW_019862765.1;NW_019862765.1;NW_019862765.1;NW_019862765.1;NW_019862765.1	1033807;1034185;1034506;1034912;1035132;1035132;1035411;1035411;1035411;1035693;1035693;1035693	1034064;1034678;1034678;1035075;1035267;1035267;1035611;1035611;1035611;1035945;1035970;1035970	+;+;+;+;+;+;+;+;+;+;+;+	1531	rna-XR_002887725.1;rna-XM_024098192.1;rna-XR_002887725.1;rna-XM_024098193.1;rna-XM_024098192.1;rna-XR_002887725.1;rna-XM_024098192.1;rna-XM_024098193.1;rna-XR_002887725.1;rna-XR_002887725.1;rna-XM_024098192.1;rna-XM_024098193.1	-0.7636292557551976	-0.5232191513616662	1.0054506638954483	1.5989874070022412	0.6832225506361802	0.7737453364022757	1.887475357505604	9.6480035948767	1.1802073337313503e-7	2.3204241710304813e-6	family	1.6241638307658066e-6	0.4624262584698803	2.3626166627574388
LOC112057162	NW_019864424.1;NW_019864424.1;NW_019864424.1;NW_019864424.1;NW_019864424.1	2058;3212;4199;7390;9630	2257;3407;4399;7508;9792	-;-;-;-;-	879	rna-XM_024097653.1	-0.9151620490754263	-3.2415352288344415	-0.9117695057210365	1.3180403334827757	0.5644629663944646	0.9061032239725605	5.022975377526788	9.646587535857797	1.1827353409024941e-7	2.3205998977377596e-6	family	1.6267981427410798e-6	-0.37997670996351723	4.559575562317217
LOC112050090	NW_019863005.1;NW_019863005.1;NW_019863005.1;NW_019863005.1;NW_019863005.1;NW_019863005.1;NW_019863005.1	220831;221285;222238;223024;223519;224705;225736	220918;221449;222347;223218;223632;224851;225811	-;-;-;-;-;-;-	895	rna-XM_024088237.1	-0.4820208774277522	0.7637887785499765	-0.12692617670158315	0.29223028743344787	-0.09909917225569223	0.7289654146893112	2.4423130932802017	9.622521056835144	1.226560661277866e-7	2.396704569347058e-6	family	1.682711714656824e-6	0.17948970904795133	1.2458096559777287
LOC112052949	NW_019862759.1;NW_019862759.1;NW_019862759.1;NW_019862759.1;NW_019862759.1;NW_019862759.1;NW_019862759.1;NW_019862759.1;NW_019862759.1;NW_019862759.1;NW_019862759.1;NW_019862759.1;NW_019862759.1	1249315;1249893;1251354;1251766;1253366;1254801;1255620;1256483;1257613;1258436;1258820;1259100;1260291	1249803;1250195;1251456;1251979;1253534;1255090;1255803;1256595;1257830;1258566;1258927;1259222;1260661	+;+;+;+;+;+;+;+;+;+;+;+;+	2816	rna-XM_024092203.1	1.2317108208123038	1.6190307586124821	0.7873491552333163	0.6897432304405869	1.398460172844653	1.729592793758366	3.0107566839766373	9.614549892027144	1.2414411401504698e-7	2.416009760304252e-6	family	1.698835383884425e-6	1.2426478219502848	1.729592793758366
LOC112056038	NW_019863690.1;NW_019863690.1;NW_019863690.1;NW_019863690.1;NW_019863690.1;NW_019863690.1;NW_019863690.1;NW_019863690.1;NW_019863690.1;NW_019863690.1;NW_019863690.1;NW_019863690.1;NW_019863690.1;NW_019863690.1;NW_019863690.1;NW_019863690.1;NW_019863690.1;NW_019863690.1;NW_019863690.1;NW_019863690.1;NW_019863690.1;NW_019863690.1;NW_019863690.1;NW_019863690.1;NW_019863690.1;NW_019863690.1;NW_019863…	51261;51261;51261;51261;52163;54651;54651;54651;54651;55092;55092;55092;55092;55282;55282;55282;55282;55870;55870;55870;55870;56973;56973;56973;56973;57203;57203;57203;57203;57691;57691;57691;57691;57911;58019	52649;52649;51582;52649;52649;54712;54712;54712;54712;55183;55183;55183;55183;55767;55767;55767;55767;56013;56013;56013;56013;57065;57065;57065;57065;57377;57377;57377;57377;57864;57817;57904;57904;58012;58168	-;-;-;-;-;-;-;-;-;-;-;-;-;-;-;-;-;-;-;-;-;-;-;-;-;-;-;-;-;-;-;-;-;-;-	2907	rna-XM_024096372.1;rna-XM_024096374.1;rna-XM_024096375.1;rna-XM_024096371.1;rna-XM_024096375.1;rna-XM_024096372.1;rna-XM_024096374.1;rna-XM_024096375.1;rna-XM_024096371.1;rna-XM_024096372.1;rna-XM_024096374.1;rna-XM_024096375.1;rna-XM_024096371.1;rna-XM_024096372.1;rna-XM_024096374.1;rna-XM_024096375.1;rna-XM_024096371.1;rna-XM_024096372.1;rna-XM_024096374.1;rna-XM_024096375.1;rna-XM_024096371.1;…	-1.0366255225084207	-0.8731679567396146	0.30930132590949144	-0.260191426011611	-1.5443904402276367	-1.415706491565376	2.46817033393466	9.614508838529229	1.241518256398465e-7	2.416009760304252e-6	family	1.698835383884425e-6	-0.8034634185238613	1.8536917661371282
LOC112051483	NW_019863084.1;NW_019863084.1;NW_019863084.1;NW_019863084.1;NW_019863084.1;NW_019863084.1;NW_019863084.1;NW_019863084.1;NW_019863084.1;NW_019863084.1;NW_019863084.1;NW_019863084.1;NW_019863084.1;NW_019863084.1;NW_019863084.1;NW_019863084.1;NW_019863084.1;NW_019863084.1;NW_019863084.1;NW_019863084.1;NW_019863084.1;NW_019863084.1;NW_019863084.1	3796;3796;3796;11158;11158;11158;12286;12286;12286;14283;14283;14283;15399;15399;15399;17425;17425;20019;20019;20019;21217;22663;22663	4459;4459;4459;11378;11378;11378;12486;12486;12486;14441;14441;14441;15522;15522;15522;17598;17598;20286;20286;20286;21287;22887;22887	-;-;-;-;-;-;-;-;-;-;-;-;-;-;-;-;-;-;-;-;-;-;-	2107	rna-XM_024090148.1;rna-XM_024090150.1;rna-XM_024090149.1;rna-XM_024090150.1;rna-XM_024090148.1;rna-XM_024090149.1;rna-XM_024090150.1;rna-XM_024090148.1;rna-XM_024090149.1;rna-XM_024090150.1;rna-XM_024090148.1;rna-XM_024090149.1;rna-XM_024090150.1;rna-XM_024090148.1;rna-XM_024090149.1;rna-XM_024090148.1;rna-XM_024090149.1;rna-XM_024090150.1;rna-XM_024090148.1;rna-XM_024090149.1;rna-XM_024090149.1;…	-0.822299472018463	-1.4500895946182573	0.270466021200733	0.19532923515889072	-0.9612100024767217	-0.7157051104767372	0.736663416023315	9.587074646098158	1.2941679206523272e-7	2.508656605041026e-6	family	1.7656525853909971e-6	-0.5805848205384259	1.7205556158189903
LOC112044196	NW_019862750.1;NW_019862750.1	2620780;2623178	2620835;2625654	-;-	2533	rna-XM_024079948.1	3.731437034543687	3.0447318696898926	3.520167016806305	3.201273851110489	-0.9651121734903402	-1.933645094298983	2.952615159718845	9.586956617368147	1.2943993201714415e-7	2.508656605041026e-6	family	1.7656525853909971e-6	1.7664754173935084	5.66508212884267
LOC112052417	NW_019863146.1;NW_019863146.1;NW_019863146.1;NW_019863146.1;NW_019863146.1;NW_019863146.1;NW_019863146.1;NW_019863146.1;NW_019863146.1;NW_019863146.1;NW_019863146.1;NW_019863146.1;NW_019863146.1;NW_019863146.1;NW_019863146.1;NW_019863146.1;NW_019863146.1;NW_019863146.1;NW_019863146.1;NW_019863146.1;NW_019863146.1;NW_019863146.1;NW_019863146.1;NW_019863146.1;NW_019863146.1;NW_019863146.1;NW_019863…	277461;278448;278492;278534;284392;286243;287591;288647;298803;300313;301563;301563;303246;303246;303246;303246;312965;312965;312965;312965;313980;313980;313980;313980;314293;314293;314293;314293;315040;315040;315040;315040;315040;315382;315382;315382;315382;315382;316731;316731;316731;316731;316731;318130;318130;318130;318130;318130;319164;319164;319164;319164;319164	277479;278690;278690;278690;284481;286353;287776;288843;298966;300398;301719;301719;303335;303335;303335;303335;313075;313075;313075;313075;314165;314165;314165;314165;314489;314489;314489;314489;315106;315106;315106;315106;315106;315574;315574;315574;315574;315574;316882;316882;316882;316882;316882;318309;318309;318309;318309;318309;319333;319333;319333;319333;319333	+;+;+;+;+;+;+;+;+;+;+;+;+;+;+;+;+;+;+;+;+;+;+;+;+;+;+;+;+;+;+;+;+;+;+;+;+;+;+;+;+;+;+;+;+;+;+;+;+;+;+;+;+	2599	rna-XM_024091477.1;rna-XM_024091478.1;rna-XM_024091476.1;rna-XM_024091477.1;rna-XM_024091478.1;rna-XM_024091478.1;rna-XM_024091478.1;rna-XM_024091478.1;rna-XM_024091475.1;rna-XM_024091474.1;rna-XM_024091474.1;rna-XM_024091475.1;rna-XM_024091474.1;rna-XM_024091475.1;rna-XM_024091476.1;rna-XM_024091477.1;rna-XM_024091474.1;rna-XM_024091475.1;rna-XM_024091476.1;rna-XM_024091477.1;rna-XM_024091474.1;…	4.44439144348293	4.238250389236315	4.178020922582264	5.292972306694644	3.32351612568832	1.1136028917815455	2.5145476124678012	9.57891323133074	1.3102692076013467e-7	2.534252394214312e-6	family	1.7837023804557623e-6	3.765125679911003	5.292972306694644
LOC112047345	NW_019862889.1;NW_019862889.1;NW_019862889.1;NW_019862889.1;NW_019862889.1	186455;186747;187342;189289;190569	186584;186981;187940;189511;191095	+;+;+;+;+	1714	rna-XM_024084440.1	0.7185114162090273	0.8502972072646968	1.3654706697704055	1.313948743546555	1.8615705281437787	0.5468996545706175	1.4230392308355668	9.572535156929872	1.3229953504037136e-7	2.553676217939501e-6	family	1.800102246532363e-6	1.1094497032508468	1.8615705281437787
LOC112046044	NW_019862846.1;NW_019862846.1;NW_019862846.1	195969;196610;197020	196273;196873;197432	+;+;+	982	rna-XM_024082501.1	0.203232974249435	0.12251937552062457	-0.5255043922343334	0.28416819266821114	-0.6585287533852096	0.16984069768909707	3.473017630350313	9.56271954941788	1.3428289173932743e-7	2.57715065433539e-6	family	1.8239588896767008e-6	-0.06737865091536253	0.9426969460534207
LOC112056642	NW_019863920.1;NW_019863920.1;NW_019863920.1;NW_019863920.1	1010;4683;5210;6013	1210;4787;5344;6514	+;+;+;+	943	rna-XM_024097097.1	0.26291564426033875	0.19702001755003581	-0.3052483787289732	-2.7033338011785943	-1.1777079619137578	-0.1556647830180673	0.24406225459225894	9.562696519417031	1.3428758095141486e-7	2.57715065433539e-6	family	1.8239588896767008e-6	-0.6470032105048363	2.966249445438933
LOC112053173	NW_019862759.1;NW_019862759.1	1870067;1871597	1870450;1873173	-;-	1961	rna-XM_024092497.1	1.754095093352579	0.6230954294850747	2.4993987504846578	1.8689707698401294	1.2205167988413428	0.9720929649164569	1.3613639457140307	9.562497282860155	1.3432815516502244e-7	2.57715065433539e-6	family	1.8239588896767008e-6	1.4896949678200402	2.4993987504846578
LOC112053689	NW_019862760.1;NW_019862760.1;NW_019862760.1;NW_019862760.1;NW_019862760.1;NW_019862760.1;NW_019862760.1;NW_019862760.1;NW_019862760.1;NW_019862760.1;NW_019862760.1;NW_019862760.1;NW_019862760.1;NW_019862760.1;NW_019862760.1;NW_019862760.1;NW_019862760.1;NW_019862760.1;NW_019862760.1;NW_019862760.1;NW_019862760.1;NW_019862760.1	343079;343079;343079;343079;344581;344581;344581;344581;345452;345452;345452;345452;346827;346827;346827;346827;347139;347154;347364;347364;347364;349691	343376;343376;343376;343376;344740;344740;344740;344740;345588;345588;345588;345588;347029;347029;347029;347029;347194;347194;347570;347570;347570;349716	-;-;-;-;-;-;-;-;-;-;-;-;-;-;-;-;-;-;-;-;-;-	1087	rna-XM_024093179.1;rna-XM_024093206.1;rna-XM_024093187.1;rna-XM_024093196.1;rna-XM_024093179.1;rna-XM_024093196.1;rna-XM_024093206.1;rna-XM_024093187.1;rna-XM_024093206.1;rna-XM_024093179.1;rna-XM_024093196.1;rna-XM_024093187.1;rna-XM_024093206.1;rna-XM_024093179.1;rna-XM_024093196.1;rna-XM_024093187.1;rna-XM_024093196.1;rna-XM_024093206.1;rna-XM_024093206.1;rna-XM_024093196.1;rna-XM_024093187.1;…	0.03405805640494691	0.8086974953100443	0.5097015024194957	1.2680273215449522	0.618382035091535	1.0616803131067871	1.5130421021652511	9.55909526021929	1.3502291806883948e-7	2.5852677833864717e-6	family	1.8305792549435246e-6	0.7167577873129602	1.2680273215449522
LOC112053098	NW_019863206.1;NW_019863206.1;NW_019863206.1;NW_019863206.1;NW_019863206.1;NW_019863206.1	108007;109146;110004;110004;111427;111427	108678;109509;110268;110268;113799;113799	+;+;+;+;+;+	3674	rna-XM_024092388.1;rna-XM_024092389.1;rna-XM_024092388.1;rna-XM_024092389.1;rna-XM_024092389.1;rna-XM_024092388.1	0.529590473732686	2.294460744611613	0.06605233255132352	1.2125294249998249	0.1227186637923127	1.8399873218269427	0.6288019151162846	9.520428103233177	1.431838821416698e-7	2.7360197238155214e-6	family	1.9313428988116837e-6	1.010889826919117	2.294460744611613
LOC112042944	NW_019862782.1;NW_019862782.1;NW_019862782.1;NW_019862782.1;NW_019862782.1;NW_019862782.1;NW_019862782.1	1590045;1592299;1593190;1594223;1594815;1595447;1595862	1590684;1592465;1593477;1594321;1595049;1595652;1598114	+;+;+;+;+;+;+	3888	rna-XM_024078172.1	-0.5372012355021777	-0.46195290952875	0.16642471669013253	0.7474892003246081	0.6415122191749072	-1.0782425774150153	0.5027470658999985	9.516869063751402	1.4396006376721888e-7	2.7453386108393883e-6	family	1.940824766098747e-6	-0.08699509770938253	1.8257317777396234
LOC112047061	NW_019862881.1;NW_019862881.1;NW_019862881.1;NW_019862881.1	626591;626867;628110;629955	626786;627078;628285;632221	+;+;+;+	2851	rna-XM_024083974.1	0.20242871279164076	-0.32515920460648684	0.058999208723295296	0.7924049016583317	-0.27713651486798807	-0.43601705963040965	2.2589397082081804	9.514048668271142	1.4457822469087896e-7	2.7516127723168083e-6	family	1.9481676895941773e-6	0.002586674011397193	1.2284219612887413
LOC112047866	NW_019862907.1;NW_019862907.1	433232;434928	433424;437072	+;+	2338	rna-XM_024085139.1	0.302954947171352	0.21377275942039548	-0.27118506537237486	-0.1861595585389358	0.2610874209094991	0.2704847862185762	5.7890931539161095	9.50382849297546	1.4684116420648667e-7	2.7853534912592603e-6	family	1.976650613150294e-6	0.0984925483014187	0.5741400125437268
LOC112048233	NW_019862921.1;NW_019862921.1;NW_019862921.1;NW_019862921.1;NW_019862921.1;NW_019862921.1;NW_019862921.1;NW_019862921.1;NW_019862921.1;NW_019862921.1;NW_019862921.1	140684;143400;144224;144796;147027;148446;149563;149948;152939;157180;163864	141649;143520;144350;144936;147186;148564;149711;150071;153101;157401;164084	-;-;-;-;-;-;-;-;-;-;-	2513	rna-XM_024085694.1	-0.05553563925781366	0.09404097364228713	0.1281562439016931	-0.5506167531171721	0.7143954850796812	0.42230759069864143	4.629223311188219	9.503401615896669	1.4693647043002825e-7	2.7853534912592603e-6	family	1.976929517130913e-6	0.12545798349121953	1.2650122381968534
LOC112055283	NW_019863491.1;NW_019863491.1;NW_019863491.1;NW_019863491.1;NW_019863491.1;NW_019863491.1;NW_019863491.1;NW_019863491.1;NW_019863491.1;NW_019863491.1;NW_019863491.1;NW_019863491.1;NW_019863491.1;NW_019863491.1;NW_019863491.1;NW_019863491.1;NW_019863491.1;NW_019863491.1;NW_019863491.1	100993;101639;102431;102977;103796;104211;107064;108697;111025;112447;113051;113946;114487;114736;115460;115777;117295;118219;119242	101198;101810;102643;103024;103863;104332;107200;108821;111083;112592;113222;114158;114643;115014;115576;115898;117419;118343;119475	-;-;-;-;-;-;-;-;-;-;-;-;-;-;-;-;-;-;-	2840	rna-XM_024095310.1	0.2750724961483007	-0.3539065418943025	0.08706244779408469	0.8980745289289799	0.6921025493671636	0.5921770399210902	6.701500599340705	9.50124132228309	1.4741976106631875e-7	2.7889591377874537e-6	family	1.9824255540653367e-6	0.3650970867108861	1.2519810708232824
LOC112054275	NW_019863336.1;NW_019863336.1;NW_019863336.1;NW_019863336.1	232;1325;2093;3699	530;1460;2195;4088	-;-;-;-	928	rna-XM_024093980.1	-1.0453089725388165	-0.8847114820483187	-1.278424490520201	-1.0851277461952757	-0.5179264278618859	-0.9980239460186183	1.7727360022847782	9.498359161208809	1.4806708755752214e-7	2.791801642413798e-6	family	1.990120768616696e-6	-0.968253844197186	1.278424490520201
LOC112052366	NW_019863143.1;NW_019863143.1	272614;273562	272986;277270	+;+	4082	rna-XM_024091404.1	-0.9583713555049622	-0.5535286666160928	0.8813129175766791	-1.1987832428363199	-0.3394448267469184	-0.059940076280184315	2.3408518650465413	9.497960876513078	1.481567706409172e-7	2.791801642413798e-6	family	1.990316880809686e-6	-0.37145920840129976	2.080096160412999
LOC112056012	NW_019863682.1;NW_019863682.1;NW_019863682.1	6608;7448;7918	6631;7624;8157	-;-;-	441	rna-XR_002887555.1	2.3941425155415006	3.6153922843121453	1.919006607610767	3.1659004887157374	0.4844609835426642	2.674519338435937	0.2331179976236463	9.476658031600103	1.5303580779740553e-7	2.8780410019765042e-6	family	2.047558851928437e-6	2.375570369693125	3.6153922843121453
LOC112057812	NW_019862767.1;NW_019862767.1;NW_019862767.1;NW_019862767.1;NW_019862767.1;NW_019862767.1;NW_019862767.1;NW_019862767.1;NW_019862767.1;NW_019862767.1;NW_019862767.1;NW_019862767.1;NW_019862767.1;NW_019862767.1;NW_019862767.1;NW_019862767.1;NW_019862767.1	1033654;1039800;1040831;1041705;1042281;1043173;1044407;1045291;1045869;1050288;1051457;1052505;1053221;1054108;1055270;1056117;1056325	1034428;1039969;1040991;1041843;1042436;1043454;1044509;1045418;1046218;1050833;1051640;1052700;1053990;1054300;1055383;1056236;1056513	+;+;+;+;+;+;+;+;+;+;+;+;+;+;+;+;+	4576	rna-XM_024098358.1	-1.8576392215916715	0.11202393944327509	-1.6048096019473848	-0.02868068645244685	1.107561411208733	0.28464839184740554	0.12553291288643129	9.474395479502435	1.5356360817502643e-7	2.882270799592804e-6	family	2.0535839730974146e-6	-0.3311492945820149	2.9652006328004044
LOC112057196	NW_019864493.1;NW_019864493.1;NW_019864493.1;NW_019864493.1	3931;4368;5141;6053	4013;4492;5278;6717	+;+;+;+	1011	rna-XM_024097685.1	-0.05782431085574309	0.003188378128450192	-0.5230368060698471	-0.7060752821923922	-0.5102098598080197	-1.11862703977546	5.4909204857767815	9.46476205201272	1.558318703752155e-7	2.9190867686821864e-6	family	2.0776276279150338e-6	-0.48543082009550204	1.1218154179039104
LOC112043036	NW_019862784.1;NW_019862784.1;NW_019862784.1;NW_019862784.1;NW_019862784.1;NW_019862784.1;NW_019862784.1;NW_019862784.1;NW_019862784.1;NW_019862784.1;NW_019862784.1;NW_019862784.1;NW_019862784.1;NW_019862784.1;NW_019862784.1;NW_019862784.1;NW_019862784.1;NW_019862784.1;NW_019862784.1;NW_019862784.1;NW_019862784.1;NW_019862784.1	1252800;1252800;1265244;1265248;1265844;1265844;1269306;1269306;1270293;1270293;1271264;1271264;1275110;1275110;1276579;1276579;1277971;1277971;1279434;1279434;1280669;1280669	1253071;1253071;1265496;1265496;1265998;1265998;1269505;1269505;1270821;1270821;1271422;1271422;1275306;1275306;1276742;1276742;1278174;1278174;1279601;1279601;1281248;1281248	+;+;+;+;+;+;+;+;+;+;+;+;+;+;+;+;+;+;+;+;+;+	2881	rna-XM_024078293.1;rna-XM_024078292.1;rna-XM_024078292.1;rna-XM_024078293.1;rna-XM_024078293.1;rna-XM_024078292.1;rna-XM_024078293.1;rna-XM_024078292.1;rna-XM_024078293.1;rna-XM_024078292.1;rna-XM_024078293.1;rna-XM_024078292.1;rna-XM_024078293.1;rna-XM_024078292.1;rna-XM_024078293.1;rna-XM_024078292.1;rna-XM_024078293.1;rna-XM_024078292.1;rna-XM_024078293.1;rna-XM_024078292.1;rna-XM_024078293.1;…	-0.10856531840565471	-0.8446939624804897	0.009043739241953931	0.1422439424133073	0.2285859787141119	-0.09881343622255567	3.778931253204779	9.442643197321928	1.611710450826997e-7	3.0131702652396276e-6	family	2.144497264014536e-6	-0.11203317612322115	1.0732799411946017
LOC112048987	NW_019862755.1;NW_019862755.1;NW_019862755.1;NW_019862755.1;NW_019862755.1;NW_019862755.1;NW_019862755.1;NW_019862755.1;NW_019862755.1;NW_019862755.1;NW_019862755.1;NW_019862755.1	1991974;1994751;1996028;1997349;1998045;1998942;2000525;2002029;2002869;2004083;2004550;2005340	1992364;1995344;1996197;1997511;1998315;1999407;2000755;2002207;2003193;2004345;2004727;2005866	+;+;+;+;+;+;+;+;+;+;+;+	3758	rna-XM_024086708.1	0.10810304968632409	-0.054637465391535196	-0.5831308498570927	0.3974705864223806	-1.2439784534940195	0.498150854979855	3.2955095008654522	9.430759447681586	1.6411683663226507e-7	3.0562569027840044e-6	family	2.1804254006936325e-6	-0.14633704627568128	1.7421293084738745
LOC112055788	NW_019863614.1;NW_019863614.1;NW_019863614.1;NW_019863614.1	38247;38247;42655;50791	41811;41811;42823;51028	-;-;-;-	3972	rna-XM_024095993.1;rna-XM_024095992.1;rna-XM_024095992.1;rna-XM_024095993.1	1.8590712139230652	1.6736212079991555	0.9883521946843595	0.9193582123445508	1.096452622819699	0.24960396133249127	3.7325160655706853	9.430754634366773	1.6411804091242394e-7	3.0562569027840044e-6	family	2.1804254006936325e-6	1.1310765688505535	1.8590712139230652
LOC112046488	NW_019862859.1;NW_019862859.1;NW_019862859.1;NW_019862859.1;NW_019862859.1;NW_019862859.1;NW_019862859.1;NW_019862859.1;NW_019862859.1;NW_019862859.1;NW_019862859.1;NW_019862859.1;NW_019862859.1;NW_019862859.1;NW_019862859.1;NW_019862859.1;NW_019862859.1;NW_019862859.1;NW_019862859.1;NW_019862859.1;NW_019862859.1;NW_019862859.1;NW_019862859.1;NW_019862859.1;NW_019862859.1;NW_019862859.1;NW_019862…	315411;315411;338849;338849;365857;365857;380003;402423;402423;402442;410294;410410;410410;420913;437403;437403;437403;437403;437403;437403;437744;437744;437744;437744;437744;437744;437744;439178;439178;439178;439178;439178;439178;439178;443188;443188;443188;443188;443188;443188;443188;444115;444115;444115;444115;444115;444115;444115;444575;444575;444575;444575;444575;444575;444575;445508;445508;…	315613;315613;338989;338989;366038;366038;380243;402679;402679;402530;411211;411211;411211;420979;437564;437564;437564;437564;437564;437564;437822;437822;437822;437822;437822;437822;437822;439281;439281;439281;439281;439281;439281;439281;443305;443305;443305;443305;443305;443305;443305;444219;444219;444219;444219;444219;444219;444219;444732;444732;444732;444732;444732;444732;444732;445702;445702;…	+;+;+;+;+;+;+;+;+;+;+;+;+;+;+;+;+;+;+;+;+;+;+;+;+;+;+;+;+;+;+;+;+;+;+;+;+;+;+;+;+;+;+;+;+;+;+;+;+;+;+;+;+;+;+;+;+;+;+;+;+;+;+;+;+;+;+;+;+;+;+;+;+;+;+;+;+;+;+;+;+;+;+;+;+;+;+;+;+;+;+;+;+;+;+;+;+;+;+;+;+;+;+;+;+;+;+;+;+;+;+	7723	rna-XM_024083119.1;rna-XM_024083118.1;rna-XM_024083119.1;rna-XM_024083118.1;rna-XM_024083119.1;rna-XM_024083118.1;rna-XM_024083120.1;rna-XM_024083116.1;rna-XM_024083115.1;rna-XM_024083117.1;rna-XM_024083116.1;rna-XM_024083117.1;rna-XM_024083115.1;rna-XM_024083121.1;rna-XM_024083121.1;rna-XM_024083117.1;rna-XM_024083116.1;rna-XM_024083115.1;rna-XM_024083120.1;rna-XM_024083118.1;rna-XM_024083121.1;…	-0.24064350265071066	-1.0264020496746886	-0.41601972510704555	-0.45630945375119525	-0.0618321256061734	-0.4694889841801128	2.715706509158673	9.411757893018624	1.6894240247804788e-7	3.139952933556843e-6	family	2.241150339179509e-6	-0.4451159734949877	1.0264020496746886
LOC112045795	NW_019862841.1;NW_019862841.1;NW_019862841.1;NW_019862841.1;NW_019862841.1;NW_019862841.1;NW_019862841.1;NW_019862841.1;NW_019862841.1;NW_019862841.1;NW_019862841.1;NW_019862841.1;NW_019862841.1;NW_019862841.1;NW_019862841.1;NW_019862841.1;NW_019862841.1;NW_019862841.1;NW_019862841.1;NW_019862841.1;NW_019862841.1;NW_019862841.1;NW_019862841.1;NW_019862841.1;NW_019862841.1;NW_019862841.1;NW_019862…	371990;371990;371990;372563;372563;372563;373475;373475;373475;374755;374755;374755;376522;376522;376522;378030;378030;378030;379218;379218;379218;380426;381682;381682;385619;385619;385619;387276;387276;387276;389604;389604;389604;390154;390154;390154;390920;390920;390920;393172;393172;393172;394969;394969;394969;396637;396637;396637	372177;372177;372177;372679;372634;372679;373558;373558;373558;374968;374968;374968;376695;376695;376695;378122;378122;378122;379313;379313;379313;380516;381832;381832;385833;385833;385833;387451;387451;387451;389709;389709;389709;390246;390246;390246;391020;391020;391020;393300;393300;393300;395104;395104;395104;396930;396930;396930	+;+;+;+;+;+;+;+;+;+;+;+;+;+;+;+;+;+;+;+;+;+;+;+;+;+;+;+;+;+;+;+;+;+;+;+;+;+;+;+;+;+;+;+;+;+;+;+	2458	rna-XM_024082129.1;rna-XM_024082128.1;rna-XM_024082126.1;rna-XM_024082129.1;rna-XM_024082128.1;rna-XM_024082126.1;rna-XM_024082129.1;rna-XM_024082128.1;rna-XM_024082126.1;rna-XM_024082129.1;rna-XM_024082128.1;rna-XM_024082126.1;rna-XM_024082129.1;rna-XM_024082128.1;rna-XM_024082126.1;rna-XM_024082129.1;rna-XM_024082128.1;rna-XM_024082126.1;rna-XM_024082129.1;rna-XM_024082128.1;rna-XM_024082126.1;…	0.02384590736597928	0.12466624454495476	9.853570832861406e-4	-0.33930126870072097	-0.029955601105255587	0.9510009139814638	2.742508211404454	9.404185836460876	1.7090575846393612e-7	3.17025184706202e-6	family	2.2649285640433134e-6	0.12187359219495124	1.2903021826821848
LOC112045943	NW_019862844.1;NW_019862844.1;NW_019862844.1	507850;513363;515085	512386;514282;515811	-;-;-	6184	rna-XM_024082341.1	-0.24305469139910646	-0.9670941876399916	-0.9190143206816589	-0.7638331713104769	-0.17188826428080392	0.5589906459279423	2.808432839439061	9.3887148576455	1.7499040155322946e-7	3.239705566499089e-6	family	2.313277103824612e-6	-0.4176489982306826	1.5260848335679338
LOC112052063	NW_019863122.1;NW_019863122.1;NW_019863122.1;NW_019863122.1;NW_019863122.1;NW_019863122.1;NW_019863122.1;NW_019863122.1	287440;287440;287440;287440;288837;289138;289180;289244	288231;288231;288231;288231;288942;289172;289287;289342	-;-;-;-;-;-;-;-	1096	rna-XM_024090973.1;rna-XM_024090970.1;rna-XM_024090971.1;rna-XM_024090972.1;rna-XM_024090973.1;rna-XM_024090970.1;rna-XM_024090971.1;rna-XM_024090972.1	0.934957439028116	1.5635320943878546	1.904732448993192	1.0976127818598933	1.0024866594137196	1.9786396096111911	3.2816288441135617	9.385022829006076	1.7597990224679497e-7	3.2516985432631084e-6	family	2.324039516218884e-6	1.4136601722156612	1.9786396096111911
LOC112045027	NW_019862822.1;NW_019862822.1;NW_019862822.1;NW_019862822.1;NW_019862822.1;NW_019862822.1;NW_019862822.1;NW_019862822.1;NW_019862822.1;NW_019862822.1;NW_019862822.1;NW_019862822.1;NW_019862822.1;NW_019862822.1;NW_019862822.1;NW_019862822.1;NW_019862822.1;NW_019862822.1;NW_019862822.1;NW_019862822.1;NW_019862822.1;NW_019862822.1;NW_019862822.1;NW_019862822.1;NW_019862822.1;NW_019862822.1;NW_019862…	554145;555795;555795;555795;555795;555940;564090;564090;564090;564090;564090;565410;565410;565410;565410;565410;571770;571770;571770;571770;571770;573528;573528;573528;573528;573528;573797;573797;573797;573797;573797;574823;575249;575249;575249;575249;575249;576932;576932;576932;576932;576932;587684;587790;639244;639244;639244;676482;676482;676482;680814;680814;680814	555484;556155;556155;556155;556155;556155;564307;564307;564307;564307;564307;565550;565550;565550;565550;565550;571910;571910;571910;571910;571910;573700;573700;573700;573700;573700;574735;575030;575030;575030;575030;575030;576676;576676;576676;576676;576676;577092;577092;577092;577092;577092;587979;587979;639333;639333;639333;676544;676544;676544;680888;680888;680888	-;-;-;-;-;-;-;-;-;-;-;-;-;-;-;-;-;-;-;-;-;-;-;-;-;-;-;-;-;-;-;-;-;-;-;-;-;-;-;-;-;-;-;-;-;-;-;-;-;-;-;-;-	5721	rna-XM_024081066.1;rna-XM_024081069.1;rna-XM_024081065.1;rna-XM_024081068.1;rna-XM_024081067.1;rna-XM_024081066.1;rna-XM_024081069.1;rna-XM_024081065.1;rna-XM_024081068.1;rna-XM_024081067.1;rna-XM_024081066.1;rna-XM_024081069.1;rna-XM_024081065.1;rna-XM_024081068.1;rna-XM_024081067.1;rna-XM_024081066.1;rna-XM_024081069.1;rna-XM_024081065.1;rna-XM_024081068.1;rna-XM_024081067.1;rna-XM_024081066.1;…	-0.8776257204683252	-0.17166144005709055	-0.09910221060086698	-0.3766615863478504	-0.6728350106127268	-0.16458768266782048	9.134679288284332	9.378996596520476	1.7760735355447681e-7	3.2727263042803194e-6	family	2.344363996992733e-6	-0.3937456084591134	0.8776257204683252
LOC112052792	NW_019863176.1;NW_019863176.1;NW_019863176.1	61801;62084;63612	62010;62201;64137	+;+;+	854	rna-XM_024092016.1	0.8922577369896713	0.34911301398883454	0.5731161963720496	0.029247233356560508	0.7926732009762187	0.5058654366453612	2.965219551083695	9.378265848719176	1.7780574814133304e-7	3.2727263042803194e-6	family	2.3457473107934447e-6	0.523712136388116	0.8922577369896713
LOC112044057	NW_019862802.1;NW_019862802.1;NW_019862802.1;NW_019862802.1;NW_019862802.1;NW_019862802.1;NW_019862802.1;NW_019862802.1;NW_019862802.1;NW_019862802.1	892328;894287;895106;896215;897162;897874;899345;902660;905822;907227	892593;894424;895303;896373;897336;897968;899569;902815;906028;907343	-;-;-;-;-;-;-;-;-;-	1736	rna-XM_024079789.1	-0.4839390031814006	-1.8107004819397294	1.3217590719889984	0.999000231238247	-0.6366219583757662	1.0652537555822585	4.049269109978494	9.359550150994021	1.829652841570035e-7	3.3611923630078097e-6	family	2.401929101823367e-6	0.07579193588543463	3.1324595539287277
LOC112053048	NW_019863200.1;NW_019863200.1;NW_019863200.1;NW_019863200.1;NW_019863200.1;NW_019863200.1	4716;5897;7352;7787;9068;12066	5235;6096;7491;7928;9153;12379	-;-;-;-;-;-	1402	rna-XM_024092317.1	0.4896799193072357	1.2444152125679915	0.4785216996086139	0.2155388709651088	0.1821658849269425	1.116969134596976	2.0272293956163274	9.337864926401261	1.8913619041467364e-7	3.4678612485280042e-6	family	2.4804822993275236e-6	0.6212151203288114	1.2444152125679915
LOC112053655	NW_019863267.1;NW_019863267.1;NW_019863267.1;NW_019863267.1;NW_019863267.1;NW_019863267.1;NW_019863267.1	93606;94585;95113;95762;98562;99066;100129	93697;94663;95283;95876;98696;99336;100299	+;+;+;+;+;+;+	1034	rna-XM_024093136.1	-1.8339869580585773	-0.7378219833298212	-2.1702940223808667	-0.2097145720355936	-0.46426215076253896	-0.2911216686342061	0.2894031185775845	9.329979825720667	1.9143267150039368e-7	3.5032178884572045e-6	family	2.5081181206712476e-6	-0.951200225866934	2.1702940223808667
LOC112047809	NW_019862754.1;NW_019862754.1;NW_019862754.1;NW_019862754.1;NW_019862754.1;NW_019862754.1;NW_019862754.1;NW_019862754.1	402337;403197;404158;406167;406450;409925;410589;411092	402720;403302;404365;406368;409534;410105;410770;413354	+;+;+;+;+;+;+;+	6611	rna-XM_024085065.1	-1.9599627793434578	0.24485168634679177	-1.8319756182923306	-2.6769455368471564	-1.9708223880776468	-4.193969803573734	3.0352183593049538	9.32361686743679	1.9330670461849137e-7	3.5307228428974356e-6	family	2.5289211282888023e-6	-2.064804073297922	4.438821489920525
LOC112051029	NW_019863058.1;NW_019863058.1;NW_019863058.1;NW_019863058.1;NW_019863058.1;NW_019863058.1;NW_019863058.1;NW_019863058.1;NW_019863058.1;NW_019863058.1;NW_019863058.1	234365;234673;235427;235681;236589;237198;237673;239029;239841;241058;242097	234554;234833;235525;235904;236704;237417;237790;239180;240017;241218;242316	+;+;+;+;+;+;+;+;+;+;+	1838	rna-XM_024089490.1	-0.054053761897123354	0.5041461146521512	-0.030019624042279223	-0.8866122438191683	-0.1657733304702706	-0.18208687968965737	3.4002139698975755	9.296623982112001	2.014685914649979e-7	3.6727492650975476e-6	family	2.6305049343742704e-6	-0.13573328754439126	1.3907583584713195
LOC112048333	NW_019862925.1;NW_019862925.1;NW_019862925.1	603463;603663;610789	603571;604015;611176	+;+;+	850	rna-XM_024085822.1	1.6060179175267206	2.521129775389436	1.8849695201157546	2.8864457092437283	2.185270452658424	-1.1639150953911666	0.8495616407087827	9.274978814681003	2.0826868141201777e-7	3.7894546315808047e-6	family	2.712610024975691e-6	1.6533197132571495	4.050360804634895
LOC112053361	NW_019863233.1;NW_019863233.1;NW_019863233.1;NW_019863233.1;NW_019863233.1;NW_019863233.1;NW_019863233.1;NW_019863233.1;NW_019863233.1;NW_019863233.1;NW_019863233.1;NW_019863233.1;NW_019863233.1;NW_019863233.1;NW_019863233.1;NW_019863233.1;NW_019863233.1;NW_019863233.1;NW_019863233.1	134806;136638;137696;138015;138992;139776;140051;140360;140634;141578;142488;142734;143615;144367;144902;145539;145987;146365;147031	135127;136853;137876;138190;139193;139939;140125;140460;140731;142005;142613;142968;143783;144493;145130;145747;146127;146625;147392	-;-;-;-;-;-;-;-;-;-;-;-;-;-;-;-;-;-;-	3822	rna-XM_024092758.1	0.8345013228444247	0.49991146695159694	-0.41994937456107895	-0.10521622752233017	-0.12997175012001336	-0.2337324540286927	4.16630707028019	9.266910606651178	2.108633163306977e-7	3.829342210310915e-6	family	2.745055107733371e-6	0.07425716392731774	1.2544506974055036
LOC112053600	NW_019863259.1;NW_019863259.1;NW_019863259.1;NW_019863259.1;NW_019863259.1;NW_019863259.1;NW_019863259.1;NW_019863259.1;NW_019863259.1;NW_019863259.1	230213;230992;231855;231855;234421;234421;235569;235569;236221;236221	230276;231174;231987;231987;235129;235129;235888;235888;236746;236746	+;+;+;+;+;+;+;+;+;+	1935	rna-XM_024093062.1;rna-XM_024093061.1;rna-XM_024093061.1;rna-XM_024093062.1;rna-XM_024093061.1;rna-XM_024093062.1;rna-XM_024093062.1;rna-XM_024093061.1;rna-XM_024093061.1;rna-XM_024093062.1	-0.616949725729588	-0.3801347394778885	-0.23057451854776004	-2.1018207567148317	-0.11974014736679055	-0.7734197269500046	5.965323372871213	9.252887913946521	2.1545209647412248e-7	3.905223142948094e-6	family	2.799293047571871e-6	-0.7037732691311439	2.1018207567148317
LOC112051986	NW_019863118.1;NW_019863118.1;NW_019863118.1;NW_019863118.1;NW_019863118.1;NW_019863118.1;NW_019863118.1;NW_019863118.1;NW_019863118.1;NW_019863118.1;NW_019863118.1;NW_019863118.1	229132;230769;231484;232186;232744;234021;234743;236420;238679;239348;239652;241797	229467;230861;231718;232298;233439;234191;234849;237019;238808;239446;239822;242066	-;-;-;-;-;-;-;-;-;-;-;-	3021	rna-XM_024090860.1	-0.570093755228199	0.3500771816990756	-0.7696726274295052	-0.9022259497804199	0.005160978471238848	-0.5608988618836473	1.8988468936433456	9.238829366695459	2.2015560583095393e-7	3.982792981382899e-6	family	2.8576025134913974e-6	-0.40794217235857616	1.2523031314794955
LOC112049987	NW_019863001.1;NW_019863001.1;NW_019863001.1;NW_019863001.1;NW_019863001.1;NW_019863001.1;NW_019863001.1;NW_019863001.1;NW_019863001.1;NW_019863001.1;NW_019863001.1;NW_019863001.1;NW_019863001.1;NW_019863001.1;NW_019863001.1;NW_019863001.1;NW_019863001.1;NW_019863001.1;NW_019863001.1;NW_019863001.1;NW_019863001.1;NW_019863001.1;NW_019863001.1;NW_019863001.1;NW_019863001.1;NW_019863001.1;NW_019863…	19539;19539;27526;27526;45706;45706;46608;46608;49232;49232;59781;59781;68641;68641;84611;84611;85072;85072;85310;85310;85457;85457;85650;85650;85975;85975;86421;86421;86782;86782;86965;86965;87172;87172;87449;87449;87756;87756;88151;88151;88782;88782;89508;89508;90035;90035;90297;90297;90512;90515;90763;90763;90950;90950;91284;91284;91794;91794;92756;92756;93621;93621;94041;94041;94492;94492;948…	19835;19835;27576;27576;45875;45875;46711;46711;49434;49434;59878;59878;68866;68866;84856;84856;85235;85235;85385;85385;85570;85570;85869;85869;86194;86194;86694;86694;86880;86880;87081;87081;87294;87294;87654;87654;87935;87935;88295;88295;88884;88884;89644;89644;90212;90212;90423;90423;90672;90672;90861;90861;91071;91071;91399;91399;91921;91921;92959;92959;93760;93760;94148;94148;94573;94573;949…	+;+;+;+;+;+;+;+;+;+;+;+;+;+;+;+;+;+;+;+;+;+;+;+;+;+;+;+;+;+;+;+;+;+;+;+;+;+;+;+;+;+;+;+;+;+;+;+;+;+;+;+;+;+;+;+;+;+;+;+;+;+;+;+;+;+;+;+;+;+;+;+;+;+;+;+;+;+;+;+;+;+;+;+	7802	rna-XM_024088087.1;rna-XM_024088086.1;rna-XM_024088087.1;rna-XM_024088086.1;rna-XM_024088087.1;rna-XM_024088086.1;rna-XM_024088087.1;rna-XM_024088086.1;rna-XM_024088087.1;rna-XM_024088086.1;rna-XM_024088087.1;rna-XM_024088086.1;rna-XM_024088087.1;rna-XM_024088086.1;rna-XM_024088087.1;rna-XM_024088086.1;rna-XM_024088087.1;rna-XM_024088086.1;rna-XM_024088087.1;rna-XM_024088086.1;rna-XM_024088087.1;…	-0.21484179834684303	-0.057860922922302924	0.9239816404392049	-0.20970791215949763	0.12366121011616167	0.14469592474559814	3.53417782275695	9.237609368157955	2.2056871597191964e-7	3.982792981382899e-6	family	2.86156329752116e-6	0.11832135697872019	1.1388234387860479
LOC112046514	NW_019862859.1;NW_019862859.1;NW_019862859.1;NW_019862859.1;NW_019862859.1;NW_019862859.1;NW_019862859.1;NW_019862859.1;NW_019862859.1;NW_019862859.1;NW_019862859.1;NW_019862859.1	492812;492812;496719;496719;499587;499587;502304;502304;506219;519797;520719;521454	494941;494941;496850;496850;499692;499692;502474;502474;506509;519901;520924;521573	-;-;-;-;-;-;-;-;-;-;-;-	3261	rna-XM_024083151.1;rna-XM_024083152.1;rna-XM_024083152.1;rna-XM_024083151.1;rna-XM_024083152.1;rna-XM_024083151.1;rna-XM_024083152.1;rna-XM_024083151.1;rna-XM_024083151.1;rna-XM_024083152.1;rna-XM_024083152.1;rna-XM_024083152.1	-0.20282474109855167	-0.7841015584950161	0.2321668448597594	-0.12192119627392865	-0.09258492294731084	0.03718125632923709	4.832132633555448	9.230420221516582	2.2301928905572922e-7	4.019415823208938e-6	family	2.8905262867589745e-6	-0.15534738627096845	1.0162684033547755
LOC112052754	NW_019862748.1;NW_019862748.1;NW_019862748.1;NW_019862748.1;NW_019862748.1;NW_019862748.1;NW_019862748.1;NW_019862748.1;NW_019862748.1	4051882;4063436;4064512;4065281;4067998;4074372;4080112;4080919;4081429	4052279;4063631;4064748;4065396;4068190;4074505;4080301;4081108;4086867	+;+;+;+;+;+;+;+;+	7093	rna-XM_024091990.1	0.21803109112684899	-0.1678781795677383	0.15512423867116296	0.3847892878527546	0.7712382370671214	0.29215231980668993	3.981667764156477	9.215231907545022	2.28288897584737e-7	4.106610868461923e-6	family	2.9502945682219435e-6	0.2755761658261399	0.9391164166348597
LOC112058385	NW_019862775.1;NW_019862775.1;NW_019862775.1	169267;169851;170825	169444;170078;170888	+;+;+	470	rna-XM_024099178.1	1.0614987045592346	-1.2962439139033255	-0.13235778055295808	-1.4548439962110802	-1.1627750549811315	-2.3811219775015924	6.449673043149629	9.195667252576389	2.352658702468804e-7	4.221039775368533e-6	family	3.0358918650893692e-6	-0.8943073364318088	3.442620682060827
LOC112053687	NW_019863272.1;NW_019863272.1;NW_019863272.1;NW_019863272.1;NW_019863272.1	91199;95067;96122;97682;98254	91376;95203;96343;97802;99270	+;+;+;+;+	1675	rna-XM_024093174.1	-1.6931842722857242	-0.45586158019391537	-0.4385880384061853	-0.8360315112002941	-0.9044420981850416	-1.4934574995080439	0.9029112699279377	9.194748438689352	2.3559886216713728e-7	4.221039775368533e-6	family	3.037231440535007e-6	-0.9702608332965341	1.6931842722857242
LOC112045061	NW_019862823.1;NW_019862823.1	237459;239225	238308;239664	-;-	1290	rna-XM_024081118.1	1.2244467881490773	0.6190154188921022	0.2986689136183806	1.18328458038039	0.7710424583697373	0.8837251365358739	2.0762689960520944	9.193696248622617	2.3598078609668555e-7	4.221039775368533e-6	family	3.0391986081111033e-6	0.8300305493242602	1.2244467881490773
LOC112048027	NW_019862913.1;NW_019862913.1;NW_019862913.1;NW_019862913.1;NW_019862913.1;NW_019862913.1;NW_019862913.1;NW_019862913.1;NW_019862913.1;NW_019862913.1;NW_019862913.1;NW_019862913.1;NW_019862913.1;NW_019862913.1;NW_019862913.1;NW_019862913.1;NW_019862913.1;NW_019862913.1;NW_019862913.1;NW_019862913.1;NW_019862913.1;NW_019862913.1;NW_019862913.1;NW_019862913.1;NW_019862913.1	604294;604294;604294;604294;606187;606187;606187;606187;607953;607953;607953;607953;608359;608359;608359;608359;609059;609059;609059;609059;609265;609557;609689;609690;609736	604978;604978;604978;604978;606271;606271;606271;606271;608059;608059;608059;608059;608490;608490;608490;608490;609171;609171;609170;609171;609287;609673;609700;609758;609751	-;-;-;-;-;-;-;-;-;-;-;-;-;-;-;-;-;-;-;-;-;-;-;-;-	1332	rna-XM_024085362.1;rna-XM_024085364.1;rna-XM_024085361.1;rna-XM_024085363.1;rna-XM_024085362.1;rna-XM_024085364.1;rna-XM_024085361.1;rna-XM_024085363.1;rna-XM_024085362.1;rna-XM_024085364.1;rna-XM_024085363.1;rna-XM_024085361.1;rna-XM_024085362.1;rna-XM_024085364.1;rna-XM_024085363.1;rna-XM_024085361.1;rna-XM_024085362.1;rna-XM_024085361.1;rna-XM_024085364.1;rna-XM_024085363.1;rna-XM_024085363.1;…	-0.7527916354640183	-0.16990571012880315	-0.1756381762636455	-0.2688855428519184	-0.3706025261600983	-0.30425499713488025	4.448257813483994	9.190680602008431	2.3707893136658206e-7	4.232726286837514e-6	family	3.050377221296727e-6	-0.340346431333894	0.7527916354640183
LOC112045806	NW_019862841.1;NW_019862841.1;NW_019862841.1;NW_019862841.1	693159;695751;697317;698343	694817;695862;697450;699356	-;-;-;-	2919	rna-XM_024082150.1	0.008143315348741317	0.862435186334889	0.1680867090279337	0.32538655352735785	0.7136529288723784	0.3046375379637078	2.373237492657091	9.177576198358853	2.419121737792364e-7	4.30551064183999e-6	family	3.1054283042557655e-6	0.39705703851250135	0.862435186334889
LOC112051419	NW_019863082.1;NW_019863082.1;NW_019863082.1;NW_019863082.1;NW_019863082.1;NW_019863082.1;NW_019863082.1;NW_019863082.1;NW_019863082.1;NW_019863082.1;NW_019863082.1;NW_019863082.1;NW_019863082.1;NW_019863082.1;NW_019863082.1;NW_019863082.1;NW_019863082.1;NW_019863082.1;NW_019863082.1;NW_019863082.1;NW_019863082.1;NW_019863082.1;NW_019863082.1;NW_019863082.1;NW_019863082.1;NW_019863082.1;NW_019863…	265130;265130;265130;265131;265132;266513;266513;266513;266513;266513;266867;266867;266867;266867;266867;267530;267530;267530;267530;267530;268426;268426;268426;268426;268426;269278;269278;269278;269278;269278;269908;269908;269908;269908;269908;270595;270595;270595;271767;271767;271767;271767;271767;272369;272369;276601;276616;276616;276616;276616;281624;281624;281624;281624;281624	265310;265310;265310;265310;265310;266677;266677;266677;266677;266677;266955;266955;266955;266955;266955;267625;267625;267625;267625;267625;268604;268604;268604;268604;268604;269393;269393;269393;269393;269393;270126;270126;270126;270126;270126;270618;270618;270618;271902;271902;271902;271902;271902;272395;272395;276760;276760;276760;276760;276760;282812;282812;282812;282812;282812	+;+;+;+;+;+;+;+;+;+;+;+;+;+;+;+;+;+;+;+;+;+;+;+;+;+;+;+;+;+;+;+;+;+;+;+;+;+;+;+;+;+;+;+;+;+;+;+;+;+;+;+;+;+;+	2581	rna-XM_024090049.1;rna-XM_024090047.1;rna-XM_024090046.1;rna-XM_024090048.1;rna-XM_024090050.1;rna-XM_024090050.1;rna-XM_024090048.1;rna-XM_024090049.1;rna-XM_024090047.1;rna-XM_024090046.1;rna-XM_024090050.1;rna-XM_024090048.1;rna-XM_024090049.1;rna-XM_024090047.1;rna-XM_024090046.1;rna-XM_024090050.1;rna-XM_024090048.1;rna-XM_024090049.1;rna-XM_024090047.1;rna-XM_024090046.1;rna-XM_024090050.1;…	-0.3334989790832812	-0.45992201405422967	-0.20516930530193714	-0.027464059782622334	-0.21936748440705245	-0.40768991050658027	5.709347855766673	9.177178170286618	2.420605499563257e-7	4.30551064183999e-6	family	3.1054283042557655e-6	-0.2755186255226172	0.45992201405422967
LOC112052847	NW_019863180.1;NW_019863180.1;NW_019863180.1;NW_019863180.1;NW_019863180.1;NW_019863180.1;NW_019863180.1;NW_019863180.1;NW_019863180.1;NW_019863180.1;NW_019863180.1;NW_019863180.1;NW_019863180.1;NW_019863180.1;NW_019863180.1;NW_019863180.1;NW_019863180.1;NW_019863180.1;NW_019863180.1;NW_019863180.1;NW_019863180.1;NW_019863180.1;NW_019863180.1;NW_019863180.1;NW_019863180.1;NW_019863180.1;NW_019863…	197207;197207;197207;197207;197207;197446;197663;197663;197663;197663;197663;197663;197963;197963;197963;197963;197963;197963;198541;198541;198541;198541;198541;198550;198792;198792;198792;198792;198792;198792;199641;199641;199641;199641;199641;199641	197404;197312;197404;197430;197404;197541;197836;197836;197836;197836;197836;197836;198055;198055;198055;198055;198055;198055;198684;198684;198684;198684;198684;198684;199119;199152;199152;199152;199152;199152;201382;201382;201382;201382;201382;201382	+;+;+;+;+;+;+;+;+;+;+;+;+;+;+;+;+;+;+;+;+;+;+;+;+;+;+;+;+;+;+;+;+;+;+;+	2834	rna-XM_024092075.1;rna-XM_024092072.1;rna-XM_024092074.1;rna-XM_024092071.1;rna-XM_024092070.1;rna-XM_024092073.1;rna-XM_024092073.1;rna-XM_024092075.1;rna-XM_024092072.1;rna-XM_024092074.1;rna-XM_024092071.1;rna-XM_024092070.1;rna-XM_024092073.1;rna-XM_024092074.1;rna-XM_024092075.1;rna-XM_024092072.1;rna-XM_024092071.1;rna-XM_024092070.1;rna-XM_024092073.1;rna-XM_024092075.1;rna-XM_024092072.1;…	0.7912176408364913	1.605299551663623	1.394428588365893	0.9796850237211063	1.1065171042460515	1.412494790862244	0.8645317623209636	9.173879190486588	2.4329394019998925e-7	4.3193752517595105e-6	family	3.1182330198262642e-6	1.214940449949235	1.605299551663623
LOC112057106	NW_019862764.1;NW_019862764.1;NW_019862764.1;NW_019862764.1;NW_019862764.1;NW_019862764.1;NW_019862764.1	1669605;1671333;1672088;1673132;1682495;1688114;1693538	1670285;1671394;1672204;1673271;1682575;1688233;1694484	-;-;-;-;-;-;-	2148	rna-XM_024097600.1	0.4816181181921236	0.10190732695005372	-0.3969878647974792	-0.9759505158289925	-0.07523010854736108	-0.32580483368433605	4.82419675217839	9.172303410415031	2.438853528867575e-7	4.3218119517139375e-6	family	3.1227928880500038e-6	-0.19840797961933193	1.457568634021116
LOC112043922	NW_019862800.1;NW_019862800.1;NW_019862800.1;NW_019862800.1;NW_019862800.1;NW_019862800.1;NW_019862800.1;NW_019862800.1;NW_019862800.1;NW_019862800.1;NW_019862800.1;NW_019862800.1;NW_019862800.1;NW_019862800.1;NW_019862800.1	463453;463453;464635;464635;475055;476546;477523;477523;477523;479183;479183;479183;480932;480932;480932	463528;463528;464687;464687;475263;476671;477661;477661;477661;480477;480477;480477;481144;481144;481144	+;+;+;+;+;+;+;+;+;+;+;+;+;+;+	2111	rna-XM_024079594.1;rna-XM_024079595.1;rna-XM_024079594.1;rna-XM_024079595.1;rna-XM_024079595.1;rna-XM_024079593.1;rna-XM_024079595.1;rna-XM_024079593.1;rna-XM_024079594.1;rna-XM_024079595.1;rna-XM_024079593.1;rna-XM_024079594.1;rna-XM_024079595.1;rna-XM_024079593.1;rna-XM_024079594.1	0.3752386452056118	0.8214327453362236	-0.6304709460825126	-0.483818157041642	0.2814770363019698	-0.9292357912500129	1.573611655544089	9.16594389411811	2.462872099472968e-7	4.356262248807578e-6	family	3.1505031368982154e-6	-0.09422941125506039	1.7506685365862364
LOC112044901	NW_019862819.1;NW_019862819.1	851388;853923	853884;854218	+;+	2793	rna-XM_024080905.1	-0.6630189604995084	-1.2241695917605804	-0.6756087505388279	-1.0463795623823577	-0.5354143445857473	-2.264605415193728	0.8208902739263744	9.141687216797072	2.5567368660198683e-7	4.51389759128851e-6	family	3.2627015230552048e-6	-1.0681994374934582	2.264605415193728
LOC112045991	NW_019862845.1;NW_019862845.1;NW_019862845.1;NW_019862845.1;NW_019862845.1;NW_019862845.1;NW_019862845.1;NW_019862845.1	307092;308307;309081;309427;309847;310835;312042;312836	307919;308551;309337;309606;309997;311078;312338;313026	-;-;-;-;-;-;-;-	2393	rna-XM_024082425.1	-0.12812494334819371	-0.24188004093038454	0.2725747857878214	-0.21768058958947767	0.4103031605095134	-0.21698596938296874	3.8954208260182908	9.138957573332496	2.5675270976418894e-7	4.518954467123879e-6	family	3.274894404379128e-6	-0.02029893282561498	0.6521832014398979
LOC112058427	NW_019862776.1;NW_019862776.1;NW_019862776.1;NW_019862776.1;NW_019862776.1;NW_019862776.1;NW_019862776.1;NW_019862776.1;NW_019862776.1;NW_019862776.1;NW_019862776.1;NW_019862776.1;NW_019862776.1;NW_019862776.1;NW_019862776.1;NW_019862776.1;NW_019862776.1;NW_019862776.1;NW_019862776.1;NW_019862776.1;NW_019862776.1;NW_019862776.1;NW_019862776.1;NW_019862776.1;NW_019862776.1;NW_019862776.1;NW_019862…	1040882;1040882;1040882;1041979;1041979;1041979;1042773;1042773;1042773;1044001;1044001;1044016;1044528;1044528;1044528;1045881;1045881;1045881;1046181;1046181;1046181;1047025;1047025;1047025;1048125;1048125;1048125;1048427;1048427;1048427;1049338;1049338;1049338;1050148;1050148;1050148;1051136;1051136;1051136;1051626;1051626;1051626;1052010;1052010;1052010;1053078;1053078;1053078;1053917;1053917…	1040978;1040978;1040978;1042142;1042142;1042142;1042903;1042903;1042903;1044063;1044063;1044063;1044560;1044560;1044560;1045925;1045925;1045925;1046207;1046207;1046207;1047063;1047063;1047063;1048166;1048166;1048166;1048579;1048579;1048579;1049428;1049428;1049428;1050324;1050324;1050324;1051282;1051282;1051282;1051792;1051792;1051792;1052270;1052270;1052270;1053246;1053246;1053246;1054117;1054117…	-;-;-;-;-;-;-;-;-;-;-;-;-;-;-;-;-;-;-;-;-;-;-;-;-;-;-;-;-;-;-;-;-;-;-;-;-;-;-;-;-;-;-;-;-;-;-;-;-;-;-;-;-;-;-;-;-;-;-;-;-;-;-;-;-;-;-;-;-;-;-;-	3064	rna-XM_024099263.1;rna-XM_024099261.1;rna-XM_024099262.1;rna-XM_024099263.1;rna-XM_024099261.1;rna-XM_024099262.1;rna-XM_024099263.1;rna-XM_024099261.1;rna-XM_024099262.1;rna-XM_024099261.1;rna-XM_024099262.1;rna-XM_024099263.1;rna-XM_024099263.1;rna-XM_024099261.1;rna-XM_024099262.1;rna-XM_024099263.1;rna-XM_024099261.1;rna-XM_024099262.1;rna-XM_024099263.1;rna-XM_024099261.1;rna-XM_024099262.1;…	0.863120454288517	0.6080228851208966	-0.6055482592886499	-1.8757640473741861	-0.41222241525927006	-0.44218774106087194	1.9589940315175547	9.138123098696441	2.5708350842842613e-7	4.518954467123879e-6	family	3.275960764853574e-6	-0.3107631872622607	2.738884501662703
LOC112045637	NW_019862837.1;NW_019862837.1;NW_019862837.1;NW_019862837.1	873195;874066;874295;875439	873494;874197;874411;875529	-;-;-;-	640	rna-XM_024081906.1	1.4579036546585529	0.9121456209615028	0.035095691010609935	-0.9147569074408394	-1.0684541798593319	-0.8472521744459817	2.1660106284368186	9.137364132891689	2.573847542224824e-7	4.518954467123879e-6	family	3.2782234073363264e-6	-0.07088638251924789	2.526357834517885
LOC112053771	NW_019863280.1;NW_019863280.1;NW_019863280.1;NW_019863280.1;NW_019863280.1;NW_019863280.1;NW_019863280.1;NW_019863280.1;NW_019863280.1;NW_019863280.1;NW_019863280.1;NW_019863280.1;NW_019863280.1;NW_019863280.1	19514;19514;20968;20968;22984;22984;24655;24655;30801;30801;37226;37226;63863;66732	19840;19840;21099;21099;23185;23185;24788;24788;31023;31023;37476;37476;63964;66807	-;-;-;-;-;-;-;-;-;-;-;-;-;-	1447	rna-XM_024093325.1;rna-XM_024093324.1;rna-XM_024093325.1;rna-XM_024093324.1;rna-XM_024093324.1;rna-XM_024093325.1;rna-XM_024093324.1;rna-XM_024093325.1;rna-XM_024093324.1;rna-XM_024093325.1;rna-XM_024093324.1;rna-XM_024093325.1;rna-XM_024093325.1;rna-XM_024093324.1	0.023160869362627776	-1.2393124696158482	-0.5429731338793425	0.346489790930261	0.8078826781506329	-1.266943679417457	0.33345213348953684	9.1313205044343	2.5979653968238565e-7	4.552898474433852e-6	family	3.305764418762185e-6	-0.31194932407818765	2.0748263575680896
LOC112052716	NW_019863170.1;NW_019863170.1;NW_019863170.1;NW_019863170.1	288722;290368;295326;295326	290333;292789;295938;295938	+;+;+;+	4647	rna-XR_002887323.1;rna-XM_024091896.1;rna-XR_002887323.1;rna-XM_024091896.1	-1.1196418016550145	2.0539622239267556	-0.42328237988239087	0.5566260846182484	-0.5659700594543611	-1.7227184077485613	3.0455810980107767	9.130104851704196	2.602844575817319e-7	4.55306415137456e-6	family	3.3103836603665087e-6	-0.20350405669922061	3.776680631675317
LOC112046276	NW_019862853.1;NW_019862853.1;NW_019862853.1;NW_019862853.1;NW_019862853.1;NW_019862853.1;NW_019862853.1;NW_019862853.1;NW_019862853.1;NW_019862853.1	788792;789160;789726;791504;792305;793270;794102;794993;796334;798408	789092;789342;789966;791622;792551;793387;794281;795236;796498;798689	+;+;+;+;+;+;+;+;+;+	2080	rna-XM_024082877.1	0.44569353358076325	0.49057361461616295	0.13178826575305738	0.37366203640523066	0.11519727389448366	-0.5791811949523257	5.984929959115826	9.127440417520756	2.613571563444846e-7	4.563439816099294e-6	family	3.322432340005067e-6	0.16295558821622871	1.0697548095684886
LOC112055443	NW_019863524.1;NW_019863524.1;NW_019863524.1	52768;69836;101271	52948;70049;102530	+;+;+	1655	rna-XR_002887503.1	-0.45479981459134283	-1.055648836841652	-0.4442652254085066	-1.3366373576079167	-0.7079089045332151	-0.23414842059908178	2.7116425089058147	9.122290468756843	2.634434054938641e-7	4.591442210035917e-6	family	3.3473477769007037e-6	-0.7055680932636191	1.3366373576079167
LOC112052217	NW_019863134.1;NW_019863134.1;NW_019863134.1;NW_019863134.1;NW_019863134.1;NW_019863134.1	5380;6147;7030;7613;8854;10189	5649;6281;7144;7804;9005;10622	+;+;+;+;+;+	1298	rna-XM_024091215.1	-1.6624649275224495	-0.07860121163844865	0.5401519310382015	-0.37199077190579166	-0.8830277137877969	-1.6088140375841082	2.6429111282317295	9.115419279134525	2.6625358761826023e-7	4.631936270156059e-6	family	3.381433320470526e-6	-0.6774577885667322	2.202616858560651
LOC112049508	NW_019862976.1;NW_019862976.1;NW_019862976.1;NW_019862976.1;NW_019862976.1;NW_019862976.1;NW_019862976.1	480452;482875;483827;485008;486206;487943;488143	481494;483217;483917;485088;486318;488060;488276	-;-;-;-;-;-;-	1923	rna-XM_024087435.1	-0.374811363536634	-0.1843188615527758	-1.0320988503985427	-0.2233693556229335	-0.10994796278636383	-0.6299181051481404	4.111353848992892	9.112081210639952	2.676298823518221e-7	4.647383139525435e-6	family	3.3956582248611987e-6	-0.4257440831742317	1.0320988503985427
LOC112055587	NW_019863555.1;NW_019863555.1;NW_019863555.1	3124;3363;4005	3148;3511;4917	+;+;+	1087	rna-XM_024095769.1	1.5356434658817137	-0.3223668307552594	2.3635783669945396	2.386811911268774	1.5208384489891824	0.8404908098890898	1.1708985044337303	9.110143534239374	2.6843214023402727e-7	4.6528237640564725e-6	family	3.404207596604255e-6	1.3874993620446734	2.7091787420240334
LOC112053274	NW_019863223.1;NW_019863223.1;NW_019863223.1;NW_019863223.1;NW_019863223.1;NW_019863223.1;NW_019863223.1;NW_019863223.1;NW_019863223.1;NW_019863223.1;NW_019863223.1;NW_019863223.1;NW_019863223.1;NW_019863223.1;NW_019863223.1;NW_019863223.1;NW_019863223.1;NW_019863223.1;NW_019863223.1;NW_019863223.1;NW_019863223.1;NW_019863223.1;NW_019863223.1;NW_019863223.1;NW_019863223.1;NW_019863223.1;NW_019863…	148364;150218;156120;156120;157697;157697;157697;157697;158307;158307;158307;158307;159297;159297;159297;159297;161487;161487;161487;163513;164876;164876;164876;164876;165737;165737;165737;165737;167183;167183;167183;167183;167820;167820;167820;167820;169426;169426;169426;169426;170273;170273;170273;170273;171387;171387;171387;171387;172656;172656;172656;172656	148917;150499;156331;156331;157819;157819;157819;157819;158470;158470;158470;158470;159492;159492;159492;159492;161692;161692;161692;163643;165041;165041;165041;165041;165962;165962;165962;165962;167363;167363;167363;167363;167958;167958;167958;167958;169579;169579;169579;169579;170564;170564;170564;170564;171612;171612;171612;171612;173598;173598;173598;173598	+;+;+;+;+;+;+;+;+;+;+;+;+;+;+;+;+;+;+;+;+;+;+;+;+;+;+;+;+;+;+;+;+;+;+;+;+;+;+;+;+;+;+;+;+;+;+;+;+;+;+;+	4195	rna-XM_024092656.1;rna-XM_024092655.1;rna-XM_024092657.1;rna-XM_024092654.1;rna-XM_024092657.1;rna-XM_024092654.1;rna-XM_024092655.1;rna-XM_024092656.1;rna-XM_024092657.1;rna-XM_024092654.1;rna-XM_024092655.1;rna-XM_024092656.1;rna-XM_024092657.1;rna-XM_024092654.1;rna-XM_024092655.1;rna-XM_024092656.1;rna-XM_024092654.1;rna-XM_024092655.1;rna-XM_024092656.1;rna-XM_024092657.1;rna-XM_024092657.1;…	-0.49135906582092886	0.06822951181011061	0.041777239742562595	0.08444320689299688	-0.22812679830846816	0.6134699706476053	4.531765934413065	9.100298549624792	2.725465790036181e-7	4.715551355997145e-6	family	3.453081776525286e-6	0.014739010827313066	1.1048290364685343
LOC112054577	NW_019863378.1;NW_019863378.1;NW_019863378.1;NW_019863378.1;NW_019863378.1;NW_019863378.1;NW_019863378.1;NW_019863378.1;NW_019863378.1;NW_019863378.1;NW_019863378.1;NW_019863378.1;NW_019863378.1;NW_019863378.1;NW_019863378.1;NW_019863378.1;NW_019863378.1;NW_019863378.1;NW_019863378.1;NW_019863378.1;NW_019863378.1;NW_019863378.1;NW_019863378.1;NW_019863378.1;NW_019863378.1;NW_019863378.1;NW_019863…	45959;59979;84962;84962;89779;89779;90362;90362;91712;91712;92798;92798;93301;93301;94077;94077;94972;94972;95771;95771;97018;97018;97953;97953;101197;101197;101874;101874;106513;106513;107611;107611;109659;109659;111692;111692;113086;113086;114453;114453;115690;115690;116548;116548;117510;117510;118468;118468	46107;60147;85075;85075;89884;89884;90547;90547;91825;91825;92877;92877;93559;93559;94289;94289;95129;95129;95933;95933;97185;97185;98076;98076;101294;101294;101972;101972;106628;106628;107751;107751;109798;109798;111840;111840;113175;113175;114595;114595;115852;115852;116681;116681;117716;117716;121520;121520	+;+;+;+;+;+;+;+;+;+;+;+;+;+;+;+;+;+;+;+;+;+;+;+;+;+;+;+;+;+;+;+;+;+;+;+;+;+;+;+;+;+;+;+;+;+;+;+	6536	rna-XM_024094415.1;rna-XM_024094414.1;rna-XM_024094414.1;rna-XM_024094415.1;rna-XM_024094414.1;rna-XM_024094415.1;rna-XM_024094414.1;rna-XM_024094415.1;rna-XM_024094414.1;rna-XM_024094415.1;rna-XM_024094414.1;rna-XM_024094415.1;rna-XM_024094414.1;rna-XM_024094415.1;rna-XM_024094414.1;rna-XM_024094415.1;rna-XM_024094414.1;rna-XM_024094415.1;rna-XM_024094414.1;rna-XM_024094415.1;rna-XM_024094414.1;…	-0.3092667622327181	-0.16817346227162225	-0.11299324195676595	0.6173339907742905	-0.20603175502642312	0.23408358758977502	5.337053916473521	9.097656677722084	2.736616568863938e-7	4.7262510470615665e-6	family	3.46555289812416e-6	0.009158726146089353	0.9266007530070086
LOC112043771	NW_019862797.1;NW_019862797.1	585416;588878	587031;589045	-;-	1784	rna-XM_024079333.1	-0.6091288307729921	0.17996897817868374	-0.12444961021534184	0.6129341729896302	0.09889366365943333	-0.395552428028253	2.47965416179977	9.096051379184171	2.7434150605851094e-7	4.727471335343468e-6	family	3.4708456410887027e-6	-0.039555675698139954	1.2220630037626221
LOC112058059	NW_019862771.1;NW_019862771.1;NW_019862771.1;NW_019862771.1;NW_019862771.1;NW_019862771.1;NW_019862771.1;NW_019862771.1;NW_019862771.1;NW_019862771.1;NW_019862771.1;NW_019862771.1;NW_019862771.1;NW_019862771.1	56719;56719;56719;61871;61871;61871;63217;63217;63217;66066;66078;120054;120054;178729	61482;61482;61482;62383;62383;62383;63434;63434;63434;66398;66398;120244;120239;178928	-;-;-;-;-;-;-;-;-;-;-;-;-;-	6219	rna-XM_024098725.1;rna-XM_024098727.1;rna-XM_024098726.1;rna-XM_024098727.1;rna-XM_024098725.1;rna-XM_024098726.1;rna-XM_024098727.1;rna-XM_024098725.1;rna-XM_024098726.1;rna-XM_024098725.1;rna-XM_024098726.1;rna-XM_024098725.1;rna-XM_024098726.1;rna-XM_024098727.1	-0.7250145152629508	-0.5812090190787638	-0.7944517581934397	-0.8463447839929085	-0.581577680996359	-0.42529050949389396	6.460273334469312	9.09514553689645	2.747258983233437e-7	4.727471335343468e-6	family	3.474050541536366e-6	-0.658981377836386	0.8463447839929085
[truncated: 8,312 more rows]
