# Supplementary material for: Alternative splicing in seasonal plasticity and the potential for adaptation to environmental change
Source: Nat Commun. 2022 Feb 8;13:755. doi: 10.1038/s41467-022-28306-8 (PMC8825856; doi:10.1038/s41467-022-28306-8)
Supplement: Supplementary file 10 — Source Data [file 41467_2022_28306_MOESM10_ESM.zip › SourceData_B_anynana_AS/Data_in/edgeR_DS_family_logFC_abdomen.tsv]

GeneID	ExonID	minFDR	nsig	rangeFC
gene-LOC112042788	gene-LOC112042788_10	0.9999618416939471	0	0.24902460723837105
gene-LOC112042788	gene-LOC112042788_11	0.9999618416939471	0	0.4094574884491706
gene-LOC112042788	gene-LOC112042788_2	0.9999618416939471	0	0.44202967505970214
gene-LOC112042788	gene-LOC112042788_3	0.9999618416939471	0	0.27551386223452656
gene-LOC112042788	gene-LOC112042788_4	0.9999618416939471	0	0.2978902225358988
gene-LOC112042788	gene-LOC112042788_5	0.9999618416939471	0	0.3145458609503917
gene-LOC112042788	gene-LOC112042788_6	0.9999618416939471	0	0.5380145118496662
gene-LOC112042788	gene-LOC112042788_7	0.9999618416939471	0	0.3537462125672155
gene-LOC112042788	gene-LOC112042788_8	0.9999618416939471	0	0.38820212551736955
gene-LOC112042788	gene-LOC112042788_9	0.9999618416939471	0	0.21544958250149815
gene-LOC112042789	gene-LOC112042789_12	0.9999618416939471	0	0.3173448668430554
gene-LOC112042789	gene-LOC112042789_13	0.9999618416939471	0	0.42788914247122456
gene-LOC112042790	gene-LOC112042790_66	0.9999618416939471	0	0.36852495779060135
gene-LOC112042790	gene-LOC112042790_67	0.9999618416939471	0	0.18869315419602462
gene-LOC112042790	gene-LOC112042790_68	0.9999618416939471	0	0.426235608535543
gene-LOC112042790	gene-LOC112042790_69	0.9999618416939471	0	0.47200748232977663
gene-LOC112042790	gene-LOC112042790_70	0.9999618416939471	0	0.3592996729970128
gene-LOC112042790	gene-LOC112042790_71	0.9999618416939471	0	0.32894896533743
gene-LOC112042790	gene-LOC112042790_72	0.9999618416939471	0	0.3738460112693023
gene-LOC112042790	gene-LOC112042790_73	0.9999618416939471	0	0.34623846581338125
gene-LOC112042790	gene-LOC112042790_74	0.9999618416939471	0	0.38175441436994895
gene-LOC112042790	gene-LOC112042790_75	0.9999618416939471	0	0.1474480841395085
gene-LOC112042790	gene-LOC112042790_76	0.9999618416939471	0	0.29103876622539193
gene-LOC112042790	gene-LOC112042790_77	0.9999618416939471	0	0.43437838737888956
gene-LOC112042790	gene-LOC112042790_78	0.9999618416939471	0	0.2118950476604553
gene-LOC112042790	gene-LOC112042790_79	0.9999618416939471	0	0.18869315419602462
gene-LOC112042791	gene-LOC112042791_100	0.9999618416939471	0	0.3123697227212894
gene-LOC112042791	gene-LOC112042791_91	0.23007072803215303	0	0.6532885031410949
gene-LOC112042791	gene-LOC112042791_92	0.9999618416939471	0	0.38745725231487604
gene-LOC112042791	gene-LOC112042791_93	0.9999618416939471	0	0.31803916316951586
gene-LOC112042791	gene-LOC112042791_94	0.47026135861111595	0	0.6975898850898137
gene-LOC112042791	gene-LOC112042791_95	0.9999618416939471	0	0.23153939788791167
gene-LOC112042791	gene-LOC112042791_96	0.9999618416939471	0	0.17905024755183607
gene-LOC112042791	gene-LOC112042791_97	0.9999618416939471	0	0.2855260625486773
gene-LOC112042791	gene-LOC112042791_98	0.9999618416939471	0	0.47257573132729025
gene-LOC112042791	gene-LOC112042791_99	0.9999618416939471	0	0.4417951630757493
gene-LOC112042792	gene-LOC112042792_101	0.9999618416939471	0	0.2919065687797078
gene-LOC112042792	gene-LOC112042792_102	0.9999618416939471	0	0.3584697674147703
gene-LOC112042792	gene-LOC112042792_103	0.9999618416939471	0	0.43809323721616433
gene-LOC112042792	gene-LOC112042792_104	0.9999618416939471	0	0.41286990434093873
gene-LOC112042792	gene-LOC112042792_105	0.9999618416939471	0	0.2320951952095074
gene-LOC112042792	gene-LOC112042792_106	0.9999618416939471	0	0.4760953636339744
gene-LOC112042792	gene-LOC112042792_107	0.9999618416939471	0	0.45102077762622095
gene-LOC112042792	gene-LOC112042792_113	0.9999618416939471	0	0.4760956210478433
gene-LOC112042794	gene-LOC112042794_122	0.9999618416939471	0	0.18732745355188918
gene-LOC112042794	gene-LOC112042794_123	0.9999618416939471	0	0.07656074604544916
gene-LOC112042794	gene-LOC112042794_124	0.9999618416939471	0	0.12513336760335303
gene-LOC112042794	gene-LOC112042794_125	0.602968248612065	0	0.5818486278284274
gene-LOC112042798	gene-LOC112042798_192	0.9999618416939471	0	0.12090257394713877
gene-LOC112042798	gene-LOC112042798_193	0.9999618416939471	0	0.0760720300172748
gene-LOC112042799	gene-LOC112042799_194	0.9999618416939471	0	0.22806158360889928
gene-LOC112042799	gene-LOC112042799_195	0.9999618416939471	0	0.50574869640048
gene-LOC112042799	gene-LOC112042799_196	0.9999618416939471	0	0.254675540671526
gene-LOC112042799	gene-LOC112042799_197	0.9999618416939471	0	0.3626147738351255
gene-LOC112042799	gene-LOC112042799_198	0.9999618416939471	0	0.2964361719418794
gene-LOC112042799	gene-LOC112042799_199	0.9999618416939471	0	0.5265236662070141
gene-LOC112042799	gene-LOC112042799_200	0.9999618416939471	0	0.39131378253668814
gene-LOC112042799	gene-LOC112042799_201	0.9999618416939471	0	0.35335829804285535
gene-LOC112042799	gene-LOC112042799_202	0.9999618416939471	0	0.3306625300394961
gene-LOC112042799	gene-LOC112042799_203	0.9999618416939471	0	0.5666615855890997
gene-LOC112042799	gene-LOC112042799_206	0.9999618416939471	0	0.4127887610478087
gene-LOC112042799	gene-LOC112042799_207	0.9999618416939471	0	0.4771182219950525
gene-LOC112042799	gene-LOC112042799_209	0.6601345358993506	0	0.8794617677506054
gene-LOC112042799	gene-LOC112042799_210	0.9999618416939471	0	0.22806158360889928
gene-LOC112042799	gene-LOC112042799_219	0.9999618416939471	0	0.5659081169292479
gene-LOC112042799	gene-LOC112042799_225	0.9999618416939471	0	0.22806158360889928
gene-LOC112042799	gene-LOC112042799_270	0.9999618416939471	0	0.3842265155230553
gene-LOC112042801	gene-LOC112042801_279	0.9999618416939471	0	0.5011941947262715
gene-LOC112042801	gene-LOC112042801_280	0.9999618416939471	0	0.5258717424124226
gene-LOC112042801	gene-LOC112042801_281	0.9999618416939471	0	0.36661897412849775
gene-LOC112042801	gene-LOC112042801_282	0.9999618416939471	0	0.21914975803674785
gene-LOC112042801	gene-LOC112042801_283	0.9999618416939471	0	0.3137558952251007
gene-LOC112042801	gene-LOC112042801_284	0.9999618416939471	0	0.25191121839668185
gene-LOC112042801	gene-LOC112042801_285	0.9999618416939471	0	0.20107527088137722
gene-LOC112042801	gene-LOC112042801_286	0.9999618416939471	0	0.21847327304882214
gene-LOC112042801	gene-LOC112042801_287	0.9999618416939471	0	0.28083665146308157
gene-LOC112042801	gene-LOC112042801_288	0.9999618416939471	0	0.11556684138373097
gene-LOC112042801	gene-LOC112042801_289	0.9999618416939471	0	0.29547926759142307
gene-LOC112042801	gene-LOC112042801_301	0.9999618416939471	0	0.2949063142911408
gene-LOC112042804	gene-LOC112042804_319	0.9999618416939471	0	0.42652135035909033
gene-LOC112042804	gene-LOC112042804_320	0.9999618416939471	0	0.5952491880419499
gene-LOC112042804	gene-LOC112042804_321	0.9999618416939471	0	0.13341859910777742
gene-LOC112042804	gene-LOC112042804_322	0.9999618416939471	0	0.1510842370783996
gene-LOC112042804	gene-LOC112042804_323	0.9999618416939471	0	0.19370042770654464
gene-LOC112042804	gene-LOC112042804_324	0.9999618416939471	0	0.22497051487241304
gene-LOC112042804	gene-LOC112042804_325	0.9999618416939471	0	0.3025997515943235
gene-LOC112042804	gene-LOC112042804_326	0.9999618416939471	0	0.27904668822659406
gene-LOC112042806	gene-LOC112042806_328	0.9999618416939471	0	0.7841846004608017
gene-LOC112042806	gene-LOC112042806_329	0.9999618416939471	0	0.585402994979006
gene-LOC112042806	gene-LOC112042806_330	0.9999618416939471	0	0.2764720114849215
gene-LOC112042806	gene-LOC112042806_331	0.9999618416939471	0	0.1477687679077686
gene-LOC112042806	gene-LOC112042806_332	0.9999618416939471	0	0.2030608317463436
gene-LOC112042806	gene-LOC112042806_333	0.9999618416939471	0	0.37650593900255913
gene-LOC112042806	gene-LOC112042806_334	0.9999618416939471	0	0.2453453775209491
gene-LOC112042806	gene-LOC112042806_335	0.9999618416939471	0	0.43346148830442566
gene-LOC112042806	gene-LOC112042806_336	0.9999618416939471	0	0.6667099745022647
gene-LOC112042806	gene-LOC112042806_337	0.9999618416939471	0	0.44728195997960274
gene-LOC112042806	gene-LOC112042806_338	0.9945042730368614	0	0.605150686400517
gene-LOC112042807	gene-LOC112042807_370	0.9999618416939471	0	0.3658739432678173
gene-LOC112042807	gene-LOC112042807_371	0.9999618416939471	0	0.17955839550553593
gene-LOC112042807	gene-LOC112042807_372	0.9999618416939471	0	0.2680860280668131
gene-LOC112042807	gene-LOC112042807_373	0.9999618416939471	0	0.17167785517438183
gene-LOC112042807	gene-LOC112042807_374	0.9999618416939471	0	0.37427228479927793
gene-LOC112042808	gene-LOC112042808_375	0.9999618416939471	0	0.27054829234291683
gene-LOC112042808	gene-LOC112042808_376	0.9999618416939471	0	0.26937132971614997
gene-LOC112042808	gene-LOC112042808_377	0.8545944387572558	0	0.42565610195092596
gene-LOC112042808	gene-LOC112042808_378	0.9999618416939471	0	0.09333759653258422
gene-LOC112042808	gene-LOC112042808_379	0.8305905874719118	0	0.41086670200327013
gene-LOC112042809	gene-LOC112042809_380	0.9999618416939471	0	0.20325802785379565
gene-LOC112042809	gene-LOC112042809_381	0.9999618416939471	0	0.08734358806707387
gene-LOC112042809	gene-LOC112042809_382	0.9999618416939471	0	0.2747407098706258
gene-LOC112042809	gene-LOC112042809_383	0.9999618416939471	0	0.3251485610302689
gene-LOC112042809	gene-LOC112042809_384	0.9999618416939471	0	0.33765285542869616
gene-LOC112042809	gene-LOC112042809_385	0.9999618416939471	0	0.20325802785379565
gene-LOC112042809	gene-LOC112042809_393	0.9999618416939471	0	0.301198964432805
gene-LOC112042810	gene-LOC112042810_399	0.9999618416939471	0	0.20687415952640809
gene-LOC112042810	gene-LOC112042810_400	0.520213882739394	0	0.47598724267581805
gene-LOC112042810	gene-LOC112042810_401	0.5550914382567821	0	0.5900918762001721
gene-LOC112042810	gene-LOC112042810_402	0.011216631540185843	1	1.3945622414435963
gene-LOC112042810	gene-LOC112042810_403	0.9999618416939471	0	0.20687415952640809
gene-LOC112042810	gene-LOC112042810_411	0.9999618416939471	0	0.20687415952640809
gene-LOC112042810	gene-LOC112042810_414	0.07780879034529932	0	0.9353691085573566
gene-LOC112042811	gene-LOC112042811_415	0.664667922599023	0	0.6097809003133374
gene-LOC112042811	gene-LOC112042811_416	0.9999618416939471	0	0.08127076945106816
gene-LOC112042811	gene-LOC112042811_417	0.9999618416939471	0	0.38753214831045657
gene-LOC112042812	gene-LOC112042812_418	0.9999618416939471	0	0.3253052306105282
gene-LOC112042812	gene-LOC112042812_419	0.9999618416939471	0	0.162001170720953
gene-LOC112042812	gene-LOC112042812_420	0.9999618416939471	0	0.2049004080941783
gene-LOC112042812	gene-LOC112042812_421	0.9999618416939471	0	0.11899142512917216
gene-LOC112042813	gene-LOC112042813_422	0.9999618416939471	0	0.39201543860357635
gene-LOC112042813	gene-LOC112042813_423	0.9999618416939471	0	0.3094933642591
gene-LOC112042813	gene-LOC112042813_424	0.9999618416939471	0	0.2239844206915702
gene-LOC112042813	gene-LOC112042813_425	0.9999618416939471	0	0.20451225348796775
gene-LOC112042813	gene-LOC112042813_426	0.9999618416939471	0	0.4469427307589928
gene-LOC112042813	gene-LOC112042813_427	0.9999618416939471	0	0.41512487305657686
gene-LOC112042813	gene-LOC112042813_428	0.9999618416939471	0	0.33552229679325585
gene-LOC112042813	gene-LOC112042813_429	0.9999618416939471	0	0.5673036157735912
gene-LOC112042813	gene-LOC112042813_430	0.9999618416939471	0	0.8866163605731687
gene-LOC112042813	gene-LOC112042813_431	0.9999618416939471	0	0.7735751249913845
gene-LOC112042813	gene-LOC112042813_432	0.9999618416939471	0	0.960465439084806
gene-LOC112042813	gene-LOC112042813_433	0.9999618416939471	0	0.7515675561792365
gene-LOC112042814	gene-LOC112042814_435	0.9999618416939471	0	0.7556465809611286
gene-LOC112042814	gene-LOC112042814_436	0.9999618416939471	0	0.012868778925532176
gene-LOC112042814	gene-LOC112042814_438	0.9999618416939471	0	0.13842279513783495
gene-LOC112042814	gene-LOC112042814_439	0.9999618416939471	0	0.4370943961656586
gene-LOC112042815	gene-LOC112042815_440	0.9999618416939471	0	0.4933327241869119
gene-LOC112042815	gene-LOC112042815_441	0.9999618416939471	0	0.26633198869955876
gene-LOC112042815	gene-LOC112042815_442	0.0537910317166562	0	1.7440720230594042
gene-LOC112042815	gene-LOC112042815_443	0.9999618416939471	0	0.30062301089867205
gene-LOC112042817	gene-LOC112042817_448	0.9999618416939471	0	0.6556339998827081
gene-LOC112042817	gene-LOC112042817_449	0.9999618416939471	0	0.41785204924821245
gene-LOC112042817	gene-LOC112042817_450	0.9999618416939471	0	0.2963434815546763
gene-LOC112042817	gene-LOC112042817_451	0.9999618416939471	0	0.3249478772847407
gene-LOC112042817	gene-LOC112042817_452	0.9999618416939471	0	0.4297802233092902
gene-LOC112042817	gene-LOC112042817_453	0.9999618416939471	0	0.3727407147857607
gene-LOC112042817	gene-LOC112042817_454	0.9999618416939471	0	0.6051872618790517
gene-LOC112042817	gene-LOC112042817_455	0.9999618416939471	0	0.9682723027101989
gene-LOC112042818	gene-LOC112042818_459	0.9999618416939471	0	1.0538639732659467
gene-LOC112042818	gene-LOC112042818_462	0.9999618416939471	0	0.48440138747574846
gene-LOC112042818	gene-LOC112042818_463	0.9999618416939471	0	0.46347032414953215
gene-LOC112042818	gene-LOC112042818_464	0.9999618416939471	0	0.3345639861434746
gene-LOC112042826	gene-LOC112042826_503	0.20855933151264208	0	1.2406284691541378
gene-LOC112042826	gene-LOC112042826_504	0.9999618416939471	0	0.2433681766874462
gene-LOC112042826	gene-LOC112042826_505	0.9999618416939471	0	0.18136359070982616
gene-LOC112042829	gene-LOC112042829_511	0.9999618416939471	0	0.5301915906290988
gene-LOC112042829	gene-LOC112042829_512	0.9999618416939471	0	0.6078103137165005
gene-LOC112042829	gene-LOC112042829_513	0.9999618416939471	0	0.6997824649657662
gene-LOC112042829	gene-LOC112042829_514	0.36924088323686355	0	1.0692449254837015
gene-LOC112042829	gene-LOC112042829_515	0.7976881176932901	0	0.6373492599607431
gene-LOC112042834	gene-LOC112042834_533	0.9999618416939471	0	0.3220300883730234
gene-LOC112042834	gene-LOC112042834_534	0.9999618416939471	0	0.22096962535939912
gene-LOC112042839	gene-LOC112042839_540	0.9999618416939471	0	0.07191486891831023
gene-LOC112042839	gene-LOC112042839_541	0.9999618416939471	0	0.23648094762462435
gene-LOC112042839	gene-LOC112042839_542	0.9999618416939471	0	0.42818605480368355
gene-LOC112042839	gene-LOC112042839_543	0.9999618416939471	0	0.40987566956817734
gene-LOC112042839	gene-LOC112042839_544	0.5082413372992272	0	0.7284582425111203
gene-LOC112042839	gene-LOC112042839_545	0.35689044139422177	0	0.6647459716925717
gene-LOC112042839	gene-LOC112042839_553	0.9999618416939471	0	0.48898582263431223
gene-LOC112042839	gene-LOC112042839_558	0.9999618416939471	0	0.7474827625225631
gene-LOC112042839	gene-LOC112042839_564	0.9999618416939471	0	0.7474827625225631
gene-LOC112042840	gene-LOC112042840_565	0.9999618416939471	0	0.3815204234148899
gene-LOC112042840	gene-LOC112042840_566	0.17623513404735136	0	0.8339587744487584
gene-LOC112042840	gene-LOC112042840_567	0.9999618416939471	0	0.5386461411418608
gene-LOC112042840	gene-LOC112042840_568	0.9999618416939471	0	0.4138762937956342
gene-LOC112042840	gene-LOC112042840_569	0.9999618416939471	0	0.46294007688500916
gene-LOC112042840	gene-LOC112042840_570	0.5569473107033286	0	0.6319563504904275
gene-LOC112042841	gene-LOC112042841_571	0.9999618416939471	0	0.038937886354095674
gene-LOC112042841	gene-LOC112042841_572	0.9999618416939471	0	0.5625791473890782
gene-LOC112042843	gene-LOC112042843_575	0.9999618416939471	0	0.31789932723123915
gene-LOC112042843	gene-LOC112042843_576	0.9999618416939471	0	0.12191525400777348
gene-LOC112042843	gene-LOC112042843_577	0.9999618416939471	0	0.10171956457366348
gene-LOC112042843	gene-LOC112042843_578	0.9999618416939471	0	0.2424473089995951
gene-LOC112042843	gene-LOC112042843_579	0.9999618416939471	0	0.20526643373560827
gene-LOC112042843	gene-LOC112042843_580	0.9999618416939471	0	0.2864991821704823
gene-LOC112042844	gene-LOC112042844_581	0.9999618416939471	0	0.44979156939266485
gene-LOC112042844	gene-LOC112042844_582	0.9999618416939471	0	0.20430020480769429
gene-LOC112042844	gene-LOC112042844_583	0.9999618416939471	0	0.2694828860693006
gene-LOC112042844	gene-LOC112042844_584	0.9999618416939471	0	0.35522830862490373
gene-LOC112042844	gene-LOC112042844_585	0.9999618416939471	0	0.5498270082858321
gene-LOC112042844	gene-LOC112042844_586	0.9999618416939471	0	0.4110857510471151
gene-LOC112042844	gene-LOC112042844_587	0.9999618416939471	0	0.3018493367090205
gene-LOC112042844	gene-LOC112042844_589	0.9999618416939471	0	0.2963757810888401
gene-LOC112042846	gene-LOC112042846_591	0.9999618416939471	0	0.05841199058670998
gene-LOC112042846	gene-LOC112042846_592	0.6279999194408877	0	0.661337688552484
gene-LOC112042847	gene-LOC112042847_593	0.9999618416939471	0	0.4315098797206849
gene-LOC112042847	gene-LOC112042847_594	0.9999618416939471	0	0.12211480102240646
gene-LOC112042847	gene-LOC112042847_595	0.9146392177340931	0	0.587025455486919
gene-LOC112042847	gene-LOC112042847_596	0.25381472902286883	0	1.24838223572372
gene-LOC112042847	gene-LOC112042847_598	0.9146392177340931	0	0.587025455486919
gene-LOC112042850	gene-LOC112042850_608	0.9999618416939471	0	0.3753414757705098
gene-LOC112042850	gene-LOC112042850_609	0.9999618416939471	0	0.33435495822281336
gene-LOC112042850	gene-LOC112042850_610	0.9999618416939471	0	0.1776298511319414
gene-LOC112042851	gene-LOC112042851_611	0.9999618416939471	0	0.12466376829365444
gene-LOC112042851	gene-LOC112042851_612	0.9999618416939471	0	0.38820859963552845
gene-LOC112042852	gene-LOC112042852_613	0.9999618416939471	0	0.4502358123510595
gene-LOC112042852	gene-LOC112042852_614	0.9999618416939471	0	0.3620748275137906
gene-LOC112042852	gene-LOC112042852_615	0.9999618416939471	0	0.5074964102417576
gene-LOC112042852	gene-LOC112042852_616	0.60446824412748	0	0.8604585829875839
gene-LOC112042852	gene-LOC112042852_617	0.7691426642580406	0	0.8237358760725781
gene-LOC112042852	gene-LOC112042852_618	0.9999618416939471	0	0.22668605140486697
gene-LOC112042852	gene-LOC112042852_619	0.36585611739158175	0	0.4949999639936298
gene-LOC112042853	gene-LOC112042853_620	0.9999618416939471	0	0.3788892649951343
gene-LOC112042853	gene-LOC112042853_621	0.9999618416939471	0	0.37300850547565645
gene-LOC112042853	gene-LOC112042853_622	0.9999618416939471	0	0.1563411753894135
gene-LOC112042853	gene-LOC112042853_623	0.9999618416939471	0	0.20254234595803933
gene-LOC112042853	gene-LOC112042853_624	0.9999618416939471	0	0.2884104014094193
gene-LOC112042853	gene-LOC112042853_625	0.8496403627686945	0	0.4990534179790167
gene-LOC112042853	gene-LOC112042853_626	0.9999618416939471	0	0.3722075943503116
gene-LOC112042853	gene-LOC112042853_627	0.9999618416939471	0	0.3763810986210121
gene-LOC112042853	gene-LOC112042853_628	0.9999618416939471	0	0.22934422542613842
gene-LOC112042853	gene-LOC112042853_629	0.9999618416939471	0	0.490472793367811
gene-LOC112042853	gene-LOC112042853_630	0.9999618416939471	0	0.3877488164458711
gene-LOC112042854	gene-LOC112042854_664	0.1629949367935802	0	1.1471346884776663
gene-LOC112042854	gene-LOC112042854_666	0.8524336708795622	0	0.871120673837833
gene-LOC112042854	gene-LOC112042854_667	0.14841488419473328	0	1.2935522585837944
gene-LOC112042854	gene-LOC112042854_668	0.02013154121431252	1	1.6239422239874957
gene-LOC112042854	gene-LOC112042854_671	0.9999618416939471	0	0.5725725318905974
gene-LOC112042854	gene-LOC112042854_672	0.9999618416939471	0	0.3402305749846448
gene-LOC112042854	gene-LOC112042854_674	0.9999618416939471	0	0.38905991038802235
gene-LOC112042854	gene-LOC112042854_675	0.9999618416939471	0	0.6105686318228978
gene-LOC112042854	gene-LOC112042854_676	0.9999618416939471	0	0.3750844505151676
gene-LOC112042854	gene-LOC112042854_677	0.9999618416939471	0	0.3189707766438419
gene-LOC112042854	gene-LOC112042854_678	0.9999618416939471	0	0.34966713690220086
gene-LOC112042854	gene-LOC112042854_679	0.9999618416939471	0	0.16933683002416888
gene-LOC112042854	gene-LOC112042854_680	0.9999618416939471	0	0.17547511114223724
gene-LOC112042854	gene-LOC112042854_681	0.9999618416939471	0	0.54326169971581
gene-LOC112042854	gene-LOC112042854_682	0.9999618416939471	0	0.3634221359485794
gene-LOC112042854	gene-LOC112042854_683	0.9999618416939471	0	0.2942007594047107
gene-LOC112042854	gene-LOC112042854_684	0.9999618416939471	0	0.5864521217321075
gene-LOC112042854	gene-LOC112042854_685	0.7254006429048365	0	0.6954676807523095
gene-LOC112042854	gene-LOC112042854_686	0.9999618416939471	0	0.5836748640762641
gene-LOC112042854	gene-LOC112042854_687	0.9999618416939471	0	0.5751311397474863
gene-LOC112042854	gene-LOC112042854_688	0.9999618416939471	0	0.3990907709592575
gene-LOC112042854	gene-LOC112042854_689	0.5076524541698739	0	0.9863165577253143
gene-LOC112042854	gene-LOC112042854_690	0.9999618416939471	0	0.6135809541274604
gene-LOC112042854	gene-LOC112042854_691	0.9999618416939471	0	0.37723042422549735
gene-LOC112042856	gene-LOC112042856_819	0.9999618416939471	0	0.4532306685169036
gene-LOC112042856	gene-LOC112042856_820	0.5582664759477637	0	0.5739593001165924
gene-LOC112042856	gene-LOC112042856_821	0.9999618416939471	0	0.30707553979079893
gene-LOC112042856	gene-LOC112042856_822	0.9999618416939471	0	0.2595482639668045
gene-LOC112042856	gene-LOC112042856_823	6.18682468333677e-6	6	1.4106143148046293
gene-LOC112042856	gene-LOC112042856_824	0.9999618416939471	0	0.14344906821775005
gene-LOC112042856	gene-LOC112042856_825	0.9999618416939471	0	0.15755840581813274
gene-LOC112042856	gene-LOC112042856_826	0.9999618416939471	0	0.1305032895825109
gene-LOC112042856	gene-LOC112042856_827	0.9999618416939471	0	0.13000179757565
gene-LOC112042856	gene-LOC112042856_828	0.41648142571162494	0	0.6164323790936459
gene-LOC112042856	gene-LOC112042856_838	0.41648142571162494	0	0.617837336921804
gene-LOC112042856	gene-LOC112042856_839	0.9999618416939471	0	0.22703065641699816
gene-LOC112042856	gene-LOC112042856_846	0.9999618416939471	0	0.15466244114516225
gene-LOC112042856	gene-LOC112042856_849	0.9999618416939471	0	0.2916623933141542
gene-LOC112042856	gene-LOC112042856_850	0.9999618416939471	0	0.4532306685169036
gene-LOC112042856	gene-LOC112042856_860	0.9999618416939471	0	0.4532306685169036
gene-LOC112042856	gene-LOC112042856_869	0.9999618416939471	0	0.445041551751399
gene-LOC112042856	gene-LOC112042856_878	0.8217932719432831	0	0.5697029800708568
gene-LOC112042857	gene-LOC112042857_886	0.39902761885523097	0	0.6424276784190077
gene-LOC112042857	gene-LOC112042857_887	0.8208260387511405	0	0.44636364348932034
gene-LOC112042857	gene-LOC112042857_888	0.9999618416939471	0	0.39136580126833564
gene-LOC112042857	gene-LOC112042857_889	0.9999618416939471	0	0.27220158539311434
gene-LOC112042857	gene-LOC112042857_890	0.9999618416939471	0	0.2663169860446919
gene-LOC112042857	gene-LOC112042857_891	0.9999618416939471	0	0.23307055672165866
gene-LOC112042858	gene-LOC112042858_892	0.9999618416939471	0	0.32009608993002203
gene-LOC112042858	gene-LOC112042858_893	0.9999618416939471	0	0.21261605325086208
gene-LOC112042858	gene-LOC112042858_894	0.9999618416939471	0	0.30233032598816134
gene-LOC112042858	gene-LOC112042858_895	0.9999618416939471	0	0.17102950206911505
gene-LOC112042858	gene-LOC112042858_896	0.9999618416939471	0	0.14215685575487225
gene-LOC112042858	gene-LOC112042858_897	0.9999618416939471	0	0.31533779767069525
gene-LOC112042858	gene-LOC112042858_898	0.9999618416939471	0	0.1845665478483465
gene-LOC112042858	gene-LOC112042858_899	0.9999618416939471	0	0.2186864135020619
gene-LOC112042858	gene-LOC112042858_900	0.9999618416939471	0	0.5714594741786954
gene-LOC112042858	gene-LOC112042858_901	0.9999618416939471	0	0.4797675738360594
gene-LOC112042858	gene-LOC112042858_902	0.9999618416939471	0	0.3593350813815164
gene-LOC112042858	gene-LOC112042858_903	0.9999618416939471	0	0.5178300654396413
gene-LOC112042858	gene-LOC112042858_906	0.582957587027574	0	1.0297857354287663
gene-LOC112042858	gene-LOC112042858_907	0.9999618416939471	0	0.5159623601046501
gene-LOC112042858	gene-LOC112042858_908	0.9999618416939471	0	0.44726762207910475
gene-LOC112042858	gene-LOC112042858_909	0.9999618416939471	0	0.3591368273384461
gene-LOC112042858	gene-LOC112042858_910	0.9999618416939471	0	0.1326846239736863
gene-LOC112042858	gene-LOC112042858_911	0.9999618416939471	0	0.2858764866077337
gene-LOC112042858	gene-LOC112042858_912	0.8437105355909167	0	0.7016818722038476
gene-LOC112042858	gene-LOC112042858_913	0.9999618416939471	0	0.32009608993002203
gene-LOC112042859	gene-LOC112042859_972	0.9999618416939471	0	0.47489476461347574
gene-LOC112042859	gene-LOC112042859_973	0.9999618416939471	0	0.40502196934752727
gene-LOC112042859	gene-LOC112042859_974	0.9999618416939471	0	0.3980691376216719
gene-LOC112042859	gene-LOC112042859_975	0.9999618416939471	0	0.2843023187144249
gene-LOC112042859	gene-LOC112042859_976	0.9999618416939471	0	0.2721339228170514
gene-LOC112042859	gene-LOC112042859_977	0.9999618416939471	0	0.12178526007729124
gene-LOC112042859	gene-LOC112042859_978	0.9999618416939471	0	0.13690660133348326
gene-LOC112042859	gene-LOC112042859_979	0.9999618416939471	0	0.204995526628986
gene-LOC112042859	gene-LOC112042859_980	0.9999618416939471	0	0.24981980884045013
gene-LOC112042859	gene-LOC112042859_981	0.7076227770920581	0	0.8378142491129736
gene-LOC112042859	gene-LOC112042859_982	0.9999618416939471	0	0.47489476461347574
gene-LOC112042859	gene-LOC112042859_991	0.9999618416939471	0	0.5623369910171423
gene-LOC112042860	gene-LOC112042860_1009	0.9999618416939471	0	0.47373162723688544
gene-LOC112042860	gene-LOC112042860_1019	0.9999618416939471	0	0.19546394836981573
gene-LOC112042863	gene-LOC112042863_1030	0.9999618416939471	0	0.9162502669839405
gene-LOC112042863	gene-LOC112042863_1031	0.9999618416939471	0	2.358164167560986
gene-LOC112042866	gene-LOC112042866_1065	0.9999618416939471	0	0.2379886292655522
gene-LOC112042866	gene-LOC112042866_1066	0.9999618416939471	0	0.14993935160629412
gene-LOC112042866	gene-LOC112042866_1067	0.9999618416939471	0	0.20799588993594753
gene-LOC112042866	gene-LOC112042866_1068	0.9999618416939471	0	0.32459195138519714
gene-LOC112042867	gene-LOC112042867_1069	0.9999618416939471	0	0.3555181823210143
gene-LOC112042867	gene-LOC112042867_1070	0.9999618416939471	0	0.22862851908429604
gene-LOC112042867	gene-LOC112042867_1071	0.9999618416939471	0	0.2747300701996416
gene-LOC112042867	gene-LOC112042867_1072	0.9999618416939471	0	0.1967980440908601
gene-LOC112042867	gene-LOC112042867_1073	0.9999618416939471	0	0.13264659139444124
gene-LOC112042867	gene-LOC112042867_1074	0.9999618416939471	0	0.14691397020177543
gene-LOC112042867	gene-LOC112042867_1075	0.9999618416939471	0	0.20849241325937393
gene-LOC112042867	gene-LOC112042867_1076	0.9999618416939471	0	0.27959906225116793
gene-LOC112042867	gene-LOC112042867_1077	0.9999618416939471	0	0.37725843510252943
gene-LOC112042867	gene-LOC112042867_1078	0.9027730389766523	0	0.42904579576543256
gene-LOC112042867	gene-LOC112042867_1079	0.9999618416939471	0	0.3715718954295948
gene-LOC112042867	gene-LOC112042867_1080	0.7420709868189898	0	0.5743548669635281
gene-LOC112042867	gene-LOC112042867_1081	0.6750609511466059	0	0.5967876705877639
gene-LOC112042867	gene-LOC112042867_1082	0.39138337752493824	0	0.6704539151955187
gene-LOC112042869	gene-LOC112042869_1084	0.9999618416939471	0	0.17213065404588512
gene-LOC112042869	gene-LOC112042869_1085	0.9999618416939471	0	0.28749514044998925
gene-LOC112042869	gene-LOC112042869_1086	0.5094153167542069	0	1.2085690613119322
gene-LOC112042870	gene-LOC112042870_1090	0.9999618416939471	0	0.17699394396757828
gene-LOC112042870	gene-LOC112042870_1091	0.9999618416939471	0	0.15745563901979315
gene-LOC112042870	gene-LOC112042870_1092	0.9999618416939471	0	0.14125664332391974
gene-LOC112042870	gene-LOC112042870_1093	0.9999618416939471	0	0.2549680876862501
gene-LOC112042871	gene-LOC112042871_1094	0.9999618416939471	0	0.3719401047693687
gene-LOC112042871	gene-LOC112042871_1095	0.9999618416939471	0	0.5072543105859726
gene-LOC112042871	gene-LOC112042871_1096	0.9999618416939471	0	0.417136772808103
gene-LOC112042871	gene-LOC112042871_1097	0.9999618416939471	0	0.4765626509650973
gene-LOC112042871	gene-LOC112042871_1098	0.9999618416939471	0	0.19893024617363686
gene-LOC112042871	gene-LOC112042871_1099	0.9999618416939471	0	0.17712052864967198
gene-LOC112042871	gene-LOC112042871_1100	0.9999618416939471	0	0.16751175188105627
gene-LOC112042872	gene-LOC112042872_1101	0.9999618416939471	0	0.16221015040143616
gene-LOC112042872	gene-LOC112042872_1102	0.9999618416939471	0	0.24760985246705314
gene-LOC112042872	gene-LOC112042872_1103	0.9999618416939471	0	0.2690191313228114
gene-LOC112042872	gene-LOC112042872_1104	0.9999618416939471	0	0.255812331950656
gene-LOC112042872	gene-LOC112042872_1105	0.3104588832083669	0	0.7252298418984866
gene-LOC112042874	gene-LOC112042874_1107	0.9999618416939471	0	0.46516119185387783
gene-LOC112042874	gene-LOC112042874_1108	0.9999618416939471	0	0.3318692244333672
gene-LOC112042874	gene-LOC112042874_1109	0.9999618416939471	0	0.41451738741747146
gene-LOC112042874	gene-LOC112042874_1110	0.9999618416939471	0	0.05544310846965494
gene-LOC112042875	gene-LOC112042875_1111	0.9999618416939471	0	0.2304347354776688
gene-LOC112042875	gene-LOC112042875_1112	0.9999618416939471	0	0.3563842998672637
gene-LOC112042875	gene-LOC112042875_1113	0.9999618416939471	0	0.37670966220948277
gene-LOC112042875	gene-LOC112042875_1114	0.9999618416939471	0	0.2875340972432098
gene-LOC112042875	gene-LOC112042875_1115	0.9999618416939471	0	0.34182820477771514
gene-LOC112042877	gene-LOC112042877_1118	0.9999618416939471	0	0.28227721675786643
gene-LOC112042877	gene-LOC112042877_1119	0.9999618416939471	0	0.31690849112117636
gene-LOC112042877	gene-LOC112042877_1120	0.9999618416939471	0	0.6894752841530805
gene-LOC112042885	gene-LOC112042885_1153	0.9999618416939471	0	0.1506986212760752
gene-LOC112042885	gene-LOC112042885_1154	0.9999618416939471	0	0.20851016920674414
gene-LOC112042885	gene-LOC112042885_1155	0.9999618416939471	0	0.33447836345851206
gene-LOC112042885	gene-LOC112042885_1158	0.9999618416939471	0	0.2973334063476392
gene-LOC112042890	gene-LOC112042890_1198	0.9999618416939471	0	0.2597856978736166
gene-LOC112042890	gene-LOC112042890_1199	0.9999618416939471	0	0.5407281874535217
gene-LOC112042890	gene-LOC112042890_1200	0.9999618416939471	0	0.5606811338673898
gene-LOC112042893	gene-LOC112042893_1249	0.9999618416939471	0	0.28010116097647497
gene-LOC112042893	gene-LOC112042893_1250	0.9999618416939471	0	0.32298210066677147
gene-LOC112042893	gene-LOC112042893_1251	0.9999618416939471	0	0.258068132731184
gene-LOC112042893	gene-LOC112042893_1252	0.9999618416939471	0	0.3149460436872147
gene-LOC112042894	gene-LOC112042894_1259	0.006296580777277793	3	2.417882284453378
gene-LOC112042894	gene-LOC112042894_1267	0.023236343441348437	1	2.046733481474683
gene-LOC112042894	gene-LOC112042894_1269	0.005569673835784472	2	1.9657198845608983
gene-LOC112042894	gene-LOC112042894_1270	0.003746282952711446	2	2.051996681027128
gene-LOC112042894	gene-LOC112042894_1272	0.0875507781370713	0	1.8446402782013172
gene-LOC112042894	gene-LOC112042894_1274	0.012733847128821722	1	1.9084023140530677
gene-LOC112042894	gene-LOC112042894_1275	0.08117918706770008	0	1.7366881974657886
gene-LOC112042894	gene-LOC112042894_1276	0.01444564424922021	3	2.0100741336353325
gene-LOC112042894	gene-LOC112042894_1277	0.0075024174838781614	2	1.8982927455418368
gene-LOC112042894	gene-LOC112042894_1278	0.011711238364429343	1	1.781715478581897
gene-LOC112042894	gene-LOC112042894_1279	0.003919901914240418	2	1.9308529207743792
gene-LOC112042894	gene-LOC112042894_1280	0.018019296836284796	2	1.8412590903450354
gene-LOC112042894	gene-LOC112042894_1281	0.0190652229160062	2	1.9293482117719511
gene-LOC112042894	gene-LOC112042894_1282	0.0020708969265923745	4	2.188531363197387
gene-LOC112042894	gene-LOC112042894_1283	0.0062488585477085586	3	1.9233741623082778
gene-LOC112042894	gene-LOC112042894_1284	0.012797097930185505	1	1.7029533266414276
gene-LOC112042894	gene-LOC112042894_1285	7.289881400791958e-4	2	1.652866413419928
gene-LOC112042894	gene-LOC112042894_1286	0.007180162817072484	2	1.595063676581221
gene-LOC112042894	gene-LOC112042894_1287	0.029051817643861312	1	1.4346525114615503
gene-LOC112042894	gene-LOC112042894_1288	0.003515276359092231	3	1.599793792944486
gene-LOC112042894	gene-LOC112042894_1289	0.003380976792888498	1	1.6063747117805498
gene-LOC112042894	gene-LOC112042894_1290	0.012360526157026925	1	1.5328842310495627
gene-LOC112042894	gene-LOC112042894_1291	0.08129839678680256	0	1.326552688977067
gene-LOC112042894	gene-LOC112042894_1292	0.08446636607855951	0	1.2119048050424297
gene-LOC112042894	gene-LOC112042894_1293	0.08569069425382489	0	1.2132574521879063
gene-LOC112042894	gene-LOC112042894_1294	0.06357724396266679	0	1.1940419627234595
gene-LOC112042894	gene-LOC112042894_1295	0.1185526944503012	0	1.1183238866351308
gene-LOC112042894	gene-LOC112042894_1296	1.1618685959423927e-4	3	2.7263500948790016
gene-LOC112042894	gene-LOC112042894_1297	0.03604866262591694	1	1.0169878770578737
gene-LOC112042894	gene-LOC112042894_1298	0.10451167446331186	0	0.9587989488122455
gene-LOC112042894	gene-LOC112042894_1299	0.494764999628615	0	0.7656947622387866
gene-LOC112042894	gene-LOC112042894_1300	0.36061799353111756	0	0.8415139034093686
gene-LOC112042894	gene-LOC112042894_1301	0.48278472556552776	0	0.7109764836976389
gene-LOC112042894	gene-LOC112042894_1302	0.5024140925089551	0	0.7966621653899599
gene-LOC112042894	gene-LOC112042894_1303	0.9999618416939471	0	0.6388164511109835
gene-LOC112042894	gene-LOC112042894_1304	0.9999618416939471	0	0.4613658366022131
gene-LOC112042894	gene-LOC112042894_1305	0.9999618416939471	0	0.39256123825518685
gene-LOC112042894	gene-LOC112042894_1306	0.46280658229317884	0	0.6224328118200955
gene-LOC112042894	gene-LOC112042894_1307	0.9999618416939471	0	0.50498447580772865
gene-LOC112042894	gene-LOC112042894_1308	0.9999618416939471	0	0.41597501437047235
gene-LOC112042894	gene-LOC112042894_1309	0.9999618416939471	0	0.14409081152056566
gene-LOC112042894	gene-LOC112042894_1310	0.9999618416939471	0	0.40304829626035676
gene-LOC112042894	gene-LOC112042894_1311	0.9999618416939471	0	0.17311001093715106
gene-LOC112042894	gene-LOC112042894_1312	0.9999618416939471	0	0.19924670851249981
gene-LOC112042894	gene-LOC112042894_1313	0.9999618416939471	0	0.2748178703923614
gene-LOC112042894	gene-LOC112042894_1314	0.9999618416939471	0	0.2862981005007015
gene-LOC112042894	gene-LOC112042894_1315	0.9999618416939471	0	0.21076880654802288
gene-LOC112042894	gene-LOC112042894_1316	0.9999618416939471	0	0.525110305910971
gene-LOC112042894	gene-LOC112042894_1317	0.9999618416939471	0	0.42539288026196864
gene-LOC112042894	gene-LOC112042894_1318	0.9999618416939471	0	0.19852570535138092
gene-LOC112042894	gene-LOC112042894_1319	0.9999618416939471	0	0.2590636134092099
gene-LOC112042894	gene-LOC112042894_1320	0.9999618416939471	0	0.49760698907880396
gene-LOC112042894	gene-LOC112042894_1321	0.9999618416939471	0	0.4214419868612893
gene-LOC112042894	gene-LOC112042894_1322	0.9999618416939471	0	0.4047260777653374
gene-LOC112042894	gene-LOC112042894_1323	0.9999618416939471	0	0.3818550510684471
gene-LOC112042894	gene-LOC112042894_1324	0.799178411643332	0	0.551643860258948
gene-LOC112042894	gene-LOC112042894_1325	0.9999618416939471	0	0.42748337017357674
gene-LOC112042894	gene-LOC112042894_1326	0.9999618416939471	0	0.4574634478480082
gene-LOC112042894	gene-LOC112042894_1327	0.9999618416939471	0	0.44905285343302914
gene-LOC112042894	gene-LOC112042894_1328	0.9999618416939471	0	0.4166979516111322
gene-LOC112042894	gene-LOC112042894_1329	0.9999618416939471	0	0.4572857729553963
gene-LOC112042895	gene-LOC112042895_1479	0.9999618416939471	0	0.5061256682852306
gene-LOC112042895	gene-LOC112042895_1480	0.9999618416939471	0	0.32866641599372937
gene-LOC112042895	gene-LOC112042895_1481	0.9999618416939471	0	0.15479000953951338
gene-LOC112042895	gene-LOC112042895_1482	0.9999618416939471	0	0.14124690416315033
gene-LOC112042895	gene-LOC112042895_1483	0.9999618416939471	0	0.37738489477844883
gene-LOC112042895	gene-LOC112042895_1484	0.9999618416939471	0	0.22507059315769062
gene-LOC112042895	gene-LOC112042895_1485	0.9999618416939471	0	0.544935775651247
gene-LOC112042895	gene-LOC112042895_1486	0.9999618416939471	0	0.6781143534084837
gene-LOC112042895	gene-LOC112042895_1487	0.9999618416939471	0	0.24908303963664746
gene-LOC112042895	gene-LOC112042895_1488	0.9999618416939471	0	0.3417271893567104
gene-LOC112042895	gene-LOC112042895_1489	0.9999618416939471	0	0.39450349556889375
gene-LOC112042895	gene-LOC112042895_1490	0.9999618416939471	0	0.5656772048844941
gene-LOC112042895	gene-LOC112042895_1492	0.9999618416939471	0	0.9480430285475414
gene-LOC112042895	gene-LOC112042895_1494	0.9999618416939471	0	0.6966576145768562
gene-LOC112042895	gene-LOC112042895_1500	0.9999618416939471	0	0.3611208509630891
gene-LOC112042895	gene-LOC112042895_1501	0.9999618416939471	0	0.5061256682852306
gene-LOC112042895	gene-LOC112042895_1505	0.9999618416939471	0	0.30214290199686633
gene-LOC112042895	gene-LOC112042895_1526	0.9999618416939471	0	0.17178257657117602
gene-LOC112042895	gene-LOC112042895_1553	0.9999618416939471	0	0.22507059315769062
gene-LOC112042895	gene-LOC112042895_1570	0.9999618416939471	0	0.48910177615821304
gene-LOC112042895	gene-LOC112042895_1678	0.9999618416939471	0	0.5061256682852306
gene-LOC112042895	gene-LOC112042895_1748	0.8176168251878068	0	0.624438705258429
gene-LOC112042896	gene-LOC112042896_1839	0.9999618416939471	0	0.0539037233498707
gene-LOC112042896	gene-LOC112042896_1840	0.9999618416939471	0	0.025870849093446502
gene-LOC112042896	gene-LOC112042896_1841	0.9999618416939471	0	0.06651321256865739
gene-LOC112042897	gene-LOC112042897_1842	0.9999618416939471	0	0.23357554148940274
gene-LOC112042897	gene-LOC112042897_1843	0.9999618416939471	0	0.21506433110261902
gene-LOC112042897	gene-LOC112042897_1844	0.9999618416939471	0	0.5799321820430423
gene-LOC112042897	gene-LOC112042897_1845	0.805276864538739	0	0.7462012355148557
gene-LOC112042897	gene-LOC112042897_1846	0.9999618416939471	0	0.2655142770835983
gene-LOC112042897	gene-LOC112042897_1847	0.9878510330777921	0	0.7194901202105211
gene-LOC112042897	gene-LOC112042897_1848	0.5986053515205849	0	1.0144689539872171
gene-LOC112042897	gene-LOC112042897_1849	0.9999618416939471	0	0.43395472696812565
gene-LOC112042897	gene-LOC112042897_1850	0.9999618416939471	0	0.35743974068330253
gene-LOC112042897	gene-LOC112042897_1851	0.9999618416939471	0	0.39121345741221436
gene-LOC112042897	gene-LOC112042897_1852	0.9999618416939471	0	0.40047992985850733
gene-LOC112042897	gene-LOC112042897_1853	0.9999618416939471	0	0.3847541209453409
gene-LOC112042897	gene-LOC112042897_1856	0.9802436998987374	0	0.5968145075694977
gene-LOC112042897	gene-LOC112042897_1865	0.9999618416939471	0	0.3847541209453409
gene-LOC112042899	gene-LOC112042899_1872	0.9542681551132952	0	0.8587683354973681
gene-LOC112042899	gene-LOC112042899_1873	0.9999618416939471	0	0.7036229767958462
gene-LOC112042899	gene-LOC112042899_1874	0.9999618416939471	0	0.25876248003762203
gene-LOC112042899	gene-LOC112042899_1875	0.9999618416939471	0	0.5357523760701239
gene-LOC112042899	gene-LOC112042899_1876	0.739217220438336	0	1.1849849059163562
gene-LOC112042899	gene-LOC112042899_1877	0.9999618416939471	0	0.6074925928636397
gene-LOC112042899	gene-LOC112042899_1878	0.9999618416939471	0	0.27445022708962163
gene-LOC112042899	gene-LOC112042899_1879	0.9999618416939471	0	0.6264044073767305
gene-LOC112042899	gene-LOC112042899_1880	0.845177073548017	0	0.8544502433703398
gene-LOC112042900	gene-LOC112042900_1881	0.9999618416939471	0	0.602746215458339
gene-LOC112042900	gene-LOC112042900_1883	0.9999618416939471	0	0.5949135042261693
gene-LOC112042901	gene-LOC112042901_1890	0.9999618416939471	0	0.29229896209636586
gene-LOC112042901	gene-LOC112042901_1891	0.9999618416939471	0	0.36223188077472557
gene-LOC112042901	gene-LOC112042901_1892	0.9999618416939471	0	0.5394880710453371
gene-LOC112042901	gene-LOC112042901_1893	0.9999618416939471	0	0.41061122959507124
gene-LOC112042901	gene-LOC112042901_1894	0.9999618416939471	0	0.7051800699220099
gene-LOC112042901	gene-LOC112042901_1898	0.9999618416939471	0	0.8907928810039643
gene-LOC112042902	gene-LOC112042902_1900	0.9999618416939471	0	0.25067554797364
gene-LOC112042902	gene-LOC112042902_1901	0.9999618416939471	0	0.19485781590068285
gene-LOC112042902	gene-LOC112042902_1902	0.9999618416939471	0	0.3215510078766828
gene-LOC112042902	gene-LOC112042902_1903	0.9999618416939471	0	0.344416566514405
gene-LOC112042902	gene-LOC112042902_1904	0.9999618416939471	0	0.2662151919380644
gene-LOC112042902	gene-LOC112042902_1905	0.9999618416939471	0	0.5642621101175731
gene-LOC112042902	gene-LOC112042902_1906	0.9999618416939471	0	0.3454699384359339
gene-LOC112042902	gene-LOC112042902_1907	0.9999618416939471	0	0.27891833580683034
gene-LOC112042902	gene-LOC112042902_1908	0.9999618416939471	0	0.36689973727507924
gene-LOC112042902	gene-LOC112042902_1909	0.9999618416939471	0	0.4528782624271983
gene-LOC112042902	gene-LOC112042902_1910	0.40590827212049063	0	0.8148973649519249
gene-LOC112042902	gene-LOC112042902_1911	0.4740445356674026	0	0.8673103211369586
gene-LOC112042904	gene-LOC112042904_1953	0.9999618416939471	0	0.5775992358241355
gene-LOC112042904	gene-LOC112042904_1954	0.9999618416939471	0	0.5028412009529308
gene-LOC112042904	gene-LOC112042904_1955	0.9999618416939471	0	0.43996766384106945
gene-LOC112042904	gene-LOC112042904_1956	0.9999618416939471	0	0.24300911217966537
gene-LOC112042904	gene-LOC112042904_1957	0.9999618416939471	0	0.19608432773486228
gene-LOC112042905	gene-LOC112042905_1958	0.9999618416939471	0	0.44201903571097745
gene-LOC112042905	gene-LOC112042905_1959	0.9999618416939471	0	0.309762797538057
gene-LOC112042905	gene-LOC112042905_1960	0.9999618416939471	0	0.05172173576074446
gene-LOC112042907	gene-LOC112042907_1980	0.26182241050078336	0	1.1823969883051673
gene-LOC112042907	gene-LOC112042907_1981	0.07923116835118174	0	1.3965879397532692
gene-LOC112042907	gene-LOC112042907_1987	0.11106444579600874	0	1.2909201343748204
gene-LOC112042907	gene-LOC112042907_1989	0.9999618416939471	0	0.3979624238369688
gene-LOC112042907	gene-LOC112042907_1990	0.9999618416939471	0	0.6429194381591365
gene-LOC112042907	gene-LOC112042907_1991	0.9999618416939471	0	0.599343855963884
gene-LOC112042907	gene-LOC112042907_1992	0.9380849504464805	0	0.6280982605763743
gene-LOC112042907	gene-LOC112042907_1993	0.9999618416939471	0	0.4941969568064444
gene-LOC112042907	gene-LOC112042907_1994	0.9999618416939471	0	0.38072760402771433
gene-LOC112042907	gene-LOC112042907_1995	0.9999618416939471	0	0.2195955980016002
gene-LOC112042907	gene-LOC112042907_1996	0.9999618416939471	0	0.5293127320050734
gene-LOC112042907	gene-LOC112042907_1997	0.9999618416939471	0	0.5811958692599273
gene-LOC112042907	gene-LOC112042907_1998	0.9999618416939471	0	0.6055954698649355
gene-LOC112042907	gene-LOC112042907_1999	0.9999618416939471	0	0.4605743552833026
gene-LOC112042907	gene-LOC112042907_2000	0.9999618416939471	0	0.5572608826677845
gene-LOC112042907	gene-LOC112042907_2001	0.9999618416939471	0	0.44290887960235814
gene-LOC112042907	gene-LOC112042907_2002	0.9999618416939471	0	0.2534912479278386
gene-LOC112042907	gene-LOC112042907_2003	0.9999618416939471	0	0.15109439608711475
gene-LOC112042907	gene-LOC112042907_2004	0.9999618416939471	0	0.1498789901925503
gene-LOC112042907	gene-LOC112042907_2005	0.3679991579773425	0	0.6025020617350894
gene-LOC112042907	gene-LOC112042907_2047	0.9999618416939471	0	0.49971283249633197
gene-LOC112042907	gene-LOC112042907_2048	0.9999618416939471	0	0.6047331639335871
gene-LOC112042909	gene-LOC112042909_2052	0.21762927936470874	0	0.8130929426287654
gene-LOC112042909	gene-LOC112042909_2053	0.9999618416939471	0	0.343462353294572
gene-LOC112042909	gene-LOC112042909_2054	0.9999618416939471	0	0.3498177258675481
gene-LOC112042909	gene-LOC112042909_2055	0.9005816028277286	0	0.36757225546489414
gene-LOC112042909	gene-LOC112042909_2056	0.9999618416939471	0	0.28068792473124393
gene-LOC112042909	gene-LOC112042909_2057	0.023403017015118082	1	0.8240409106114037
gene-LOC112042912	gene-LOC112042912_2101	0.16993548517367976	0	1.09661426597817
gene-LOC112042912	gene-LOC112042912_2102	0.9999618416939471	0	0.271822225003171
gene-LOC112042912	gene-LOC112042912_2103	0.9293997914744019	0	0.5554839479447828
gene-LOC112042912	gene-LOC112042912_2104	0.6896169576823408	0	0.6553074726855703
gene-LOC112042913	gene-LOC112042913_2107	0.03958081149095981	1	1.642336720629193
gene-LOC112042913	gene-LOC112042913_2108	0.9175018558055553	0	0.8227587503218068
gene-LOC112042913	gene-LOC112042913_2109	0.9999618416939471	0	0.30888594824143834
gene-LOC112042913	gene-LOC112042913_2110	0.9999618416939471	0	0.2538103515394141
gene-LOC112042916	gene-LOC112042916_2126	0.7784556853478848	0	0.561499201411026
gene-LOC112042916	gene-LOC112042916_2127	0.9999618416939471	0	0.46172832646465345
gene-LOC112042916	gene-LOC112042916_2128	0.9999618416939471	0	0.11189226574059319
gene-LOC112042916	gene-LOC112042916_2129	0.9999618416939471	0	0.5100773711509401
gene-LOC112042916	gene-LOC112042916_2130	0.9999618416939471	0	0.19353228494702002
gene-LOC112042916	gene-LOC112042916_2131	0.9999618416939471	0	0.48247394495829
gene-LOC112042916	gene-LOC112042916_2132	0.9999618416939471	0	0.30385045306340075
gene-LOC112042919	gene-LOC112042919_2137	0.31690603985866	0	0.9879938215244968
gene-LOC112042919	gene-LOC112042919_2139	0.9999618416939471	0	0.4716076821862698
gene-LOC112042919	gene-LOC112042919_2140	0.9999618416939471	0	0.43816207302155785
gene-LOC112042919	gene-LOC112042919_2141	0.9999618416939471	0	0.37533989427406134
gene-LOC112042919	gene-LOC112042919_2142	0.9999618416939471	0	0.2936602437173672
gene-LOC112042919	gene-LOC112042919_2143	0.9999618416939471	0	0.30582921165931065
gene-LOC112042919	gene-LOC112042919_2144	0.9999618416939471	0	0.3048044368253082
gene-LOC112042919	gene-LOC112042919_2145	0.9999618416939471	0	0.330887716446548
gene-LOC112042919	gene-LOC112042919_2146	0.9999618416939471	0	0.5266639671290756
gene-LOC112042919	gene-LOC112042919_2147	0.9999618416939471	0	0.6253943734461647
gene-LOC112042919	gene-LOC112042919_2148	0.9999618416939471	0	0.31652084238049927
gene-LOC112042919	gene-LOC112042919_2149	0.9999618416939471	0	0.4085274054713368
gene-LOC112042919	gene-LOC112042919_2150	0.9999618416939471	0	0.46874583508194956
gene-LOC112042919	gene-LOC112042919_2151	0.9999618416939471	0	0.45637818501006233
gene-LOC112042919	gene-LOC112042919_2152	0.9999618416939471	0	0.6775943549234054
gene-LOC112042919	gene-LOC112042919_2153	0.9999618416939471	0	0.22278596587591526
gene-LOC112042919	gene-LOC112042919_2154	0.9999618416939471	0	0.21922646919163483
gene-LOC112042919	gene-LOC112042919_2156	0.43931892161166497	0	1.3052430028695756
gene-LOC112042919	gene-LOC112042919_2158	0.9999618416939471	0	0.563310208005511
gene-LOC112042919	gene-LOC112042919_2159	0.9999618416939471	0	0.3317926455430209
gene-LOC112042919	gene-LOC112042919_2160	0.9999618416939471	0	0.2726541603480932
gene-LOC112042919	gene-LOC112042919_2161	0.9999618416939471	0	0.18954342695271542
gene-LOC112042919	gene-LOC112042919_2180	0.9999618416939471	0	0.24594154459523576
gene-LOC112042919	gene-LOC112042919_2192	0.9999618416939471	0	0.3776524058780515
gene-LOC112042920	gene-LOC112042920_2312	0.9999618416939471	0	0.38688231766452397
gene-LOC112042920	gene-LOC112042920_2313	0.5195941797334497	0	0.7467571332997194
gene-LOC112042920	gene-LOC112042920_2314	0.9999618416939471	0	0.3983047179580339
gene-LOC112042920	gene-LOC112042920_2315	0.570332179418847	0	0.7064933798821125
gene-LOC112042920	gene-LOC112042920_2316	0.8706583654933352	0	0.5712178450823986
gene-LOC112042920	gene-LOC112042920_2317	0.9999618416939471	0	0.11285316524162875
gene-LOC112042920	gene-LOC112042920_2318	0.9999618416939471	0	0.2555816179242205
gene-LOC112042920	gene-LOC112042920_2319	0.9999618416939471	0	0.3736695261343286
gene-LOC112042920	gene-LOC112042920_2320	0.9999618416939471	0	0.2930526624402452
gene-LOC112042920	gene-LOC112042920_2322	0.9999618416939471	0	0.4735582739245707
gene-LOC112042920	gene-LOC112042920_2332	0.9999618416939471	0	0.4735582739245707
gene-LOC112042921	gene-LOC112042921_2333	0.9999618416939471	0	0.022301203009081227
gene-LOC112042921	gene-LOC112042921_2334	0.9999618416939471	0	0.08957379132939636
gene-LOC112042921	gene-LOC112042921_2335	0.9999618416939471	0	0.12468471203873932
gene-LOC112042922	gene-LOC112042922_2336	0.9999618416939471	0	0.3762544064594193
gene-LOC112042922	gene-LOC112042922_2337	0.9999618416939471	0	0.35631891345066435
gene-LOC112042922	gene-LOC112042922_2338	0.9530741341037894	0	0.6270618411215443
gene-LOC112042922	gene-LOC112042922_2339	0.7749109215275573	0	0.772672316237589
gene-LOC112042922	gene-LOC112042922_2340	0.7254006429048365	0	0.5987649685855851
gene-LOC112042922	gene-LOC112042922_2341	0.9069605017919673	0	0.6959718959627503
gene-LOC112042922	gene-LOC112042922_2342	0.9999618416939471	0	0.19821707207924888
gene-LOC112042922	gene-LOC112042922_2343	0.9999618416939471	0	0.1792886371164508
gene-LOC112042922	gene-LOC112042922_2344	0.9999618416939471	0	0.35492848929552867
gene-LOC112042922	gene-LOC112042922_2345	0.9999618416939471	0	0.32071392447619473
gene-LOC112042922	gene-LOC112042922_2347	0.45483196188436037	0	0.6078254914392591
gene-LOC112042922	gene-LOC112042922_2348	0.9999618416939471	0	0.3762544064594193
gene-LOC112042922	gene-LOC112042922_2350	0.9999618416939471	0	0.4307386993573301
gene-LOC112042923	gene-LOC112042923_2361	0.9999618416939471	0	0.5650057395020216
gene-LOC112042923	gene-LOC112042923_2362	0.9999618416939471	0	0.5928752818838676
gene-LOC112042923	gene-LOC112042923_2363	0.9999618416939471	0	0.26390365816467387
gene-LOC112042923	gene-LOC112042923_2364	0.9999618416939471	0	0.16022847910442728
gene-LOC112042923	gene-LOC112042923_2365	0.9999618416939471	0	0.3023398104873589
gene-LOC112042923	gene-LOC112042923_2366	0.9999618416939471	0	0.6827707379680588
gene-LOC112042923	gene-LOC112042923_2367	0.9999618416939471	0	0.24420385463869998
gene-LOC112042923	gene-LOC112042923_2368	0.9999618416939471	0	0.38726456892867134
gene-LOC112042924	gene-LOC112042924_2369	0.9999618416939471	0	0.10988519463615365
gene-LOC112042924	gene-LOC112042924_2370	0.9999618416939471	0	0.09692850360356875
gene-LOC112042925	gene-LOC112042925_2371	0.9999618416939471	0	0.09195171756387932
gene-LOC112042925	gene-LOC112042925_2372	0.9999618416939471	0	0.15974881632142957
gene-LOC112042925	gene-LOC112042925_2373	0.9999618416939471	0	0.2578456393869031
gene-LOC112042926	gene-LOC112042926_2374	0.9999618416939471	0	0.19822677182761786
gene-LOC112042926	gene-LOC112042926_2375	0.9999618416939471	0	0.1548546536805322
gene-LOC112042926	gene-LOC112042926_2376	0.9999618416939471	0	0.062030991163311455
gene-LOC112042926	gene-LOC112042926_2377	0.9999618416939471	0	0.1587744275347749
gene-LOC112042926	gene-LOC112042926_2378	0.06601863311479249	0	0.6395344334721704
gene-LOC112042928	gene-LOC112042928_2388	0.9999618416939471	0	0.1932417615043729
gene-LOC112042928	gene-LOC112042928_2389	0.9999618416939471	0	0.24468802687229993
gene-LOC112042928	gene-LOC112042928_2390	0.9999618416939471	0	0.46673851210575545
gene-LOC112042928	gene-LOC112042928_2391	0.9999618416939471	0	0.2761783266057911
gene-LOC112042928	gene-LOC112042928_2392	0.9999618416939471	0	0.27237451440659655
gene-LOC112042928	gene-LOC112042928_2396	0.9999618416939471	0	0.2891949551164288
gene-LOC112042930	gene-LOC112042930_2425	0.9999618416939471	0	0.2516229401745633
gene-LOC112042930	gene-LOC112042930_2426	0.9999618416939471	0	0.26457904167043367
gene-LOC112042930	gene-LOC112042930_2427	0.9999618416939471	0	0.4748101647794405
gene-LOC112042930	gene-LOC112042930_2428	0.9999618416939471	0	0.3467910761147693
gene-LOC112042930	gene-LOC112042930_2429	0.9999618416939471	0	0.18560267542501396
gene-LOC112042930	gene-LOC112042930_2430	0.9999618416939471	0	0.21915635733782857
gene-LOC112042930	gene-LOC112042930_2431	0.9999618416939471	0	0.4331261891490126
gene-LOC112042930	gene-LOC112042930_2432	0.9860076554981566	0	0.5259116013872562
gene-LOC112042930	gene-LOC112042930_2433	0.9999618416939471	0	0.3748379685343224
gene-LOC112042930	gene-LOC112042930_2434	0.9999618416939471	0	0.24136691249642436
gene-LOC112042930	gene-LOC112042930_2435	0.9999618416939471	0	0.35769768730233054
gene-LOC112042930	gene-LOC112042930_2436	0.9999618416939471	0	0.34823107226759564
gene-LOC112042930	gene-LOC112042930_2437	0.889162449781148	0	0.8367679364383944
gene-LOC112042930	gene-LOC112042930_2450	0.9999618416939471	0	0.3663181103705906
gene-LOC112042930	gene-LOC112042930_2463	0.35463010937013995	0	1.1681053627648517
gene-LOC112042931	gene-LOC112042931_2464	0.9999618416939471	0	0.055343233246241574
gene-LOC112042931	gene-LOC112042931_2465	0.9999618416939471	0	0.3992248304283521
gene-LOC112042932	gene-LOC112042932_2466	0.4230536024996723	0	0.6818372136345081
gene-LOC112042932	gene-LOC112042932_2467	0.9999618416939471	0	0.27904728108800825
gene-LOC112042932	gene-LOC112042932_2468	0.9999618416939471	0	0.2808303599594657
gene-LOC112042932	gene-LOC112042932_2469	0.9999618416939471	0	0.21699641546920656
gene-LOC112042932	gene-LOC112042932_2470	0.9999618416939471	0	0.7336961336220282
gene-LOC112042932	gene-LOC112042932_2471	0.9999618416939471	0	0.697904240493699
gene-LOC112042932	gene-LOC112042932_2472	0.9999618416939471	0	0.5252946265128093
gene-LOC112042932	gene-LOC112042932_2473	0.9999618416939471	0	0.48542074793776807
gene-LOC112042932	gene-LOC112042932_2474	0.9999618416939471	0	0.5063581071285368
gene-LOC112042932	gene-LOC112042932_2485	0.6513829125718448	0	0.985746302817951
gene-LOC112042933	gene-LOC112042933_2486	0.9999618416939471	0	0.25549922248585855
gene-LOC112042933	gene-LOC112042933_2487	0.9999618416939471	0	0.16765810463143271
gene-LOC112042933	gene-LOC112042933_2488	0.9999618416939471	0	0.3061062780883246
gene-LOC112042933	gene-LOC112042933_2489	0.9999618416939471	0	0.2772918358837355
gene-LOC112042933	gene-LOC112042933_2490	0.9999618416939471	0	0.393464892465615
gene-LOC112042934	gene-LOC112042934_2491	0.9999618416939471	0	0.11322388640022661
gene-LOC112042934	gene-LOC112042934_2492	0.9999618416939471	0	0.2611922173097012
gene-LOC112042935	gene-LOC112042935_2493	0.9999618416939471	0	0.3170514463088532
gene-LOC112042935	gene-LOC112042935_2494	0.9999618416939471	0	0.3905133587948156
gene-LOC112042935	gene-LOC112042935_2495	0.9999618416939471	0	0.4312121616687179
gene-LOC112042935	gene-LOC112042935_2496	0.9999618416939471	0	0.3319079300757046
gene-LOC112042935	gene-LOC112042935_2497	0.9999618416939471	0	0.37477907409930733
gene-LOC112042935	gene-LOC112042935_2498	0.9999618416939471	0	0.29912887917992137
gene-LOC112042935	gene-LOC112042935_2499	0.23545714525402625	0	0.7034292058262004
gene-LOC112042935	gene-LOC112042935_2500	0.9999618416939471	0	0.23758543750449146
gene-LOC112042935	gene-LOC112042935_2501	0.9999618416939471	0	0.36204269783410403
gene-LOC112042935	gene-LOC112042935_2502	0.9999618416939471	0	0.39545441958976024
gene-LOC112042935	gene-LOC112042935_2503	0.9999618416939471	0	0.34264420600533096
gene-LOC112042935	gene-LOC112042935_2504	0.9999618416939471	0	0.17861999828006603
gene-LOC112042935	gene-LOC112042935_2505	0.9999618416939471	0	0.19138214478144455
gene-LOC112042935	gene-LOC112042935_2506	0.9999618416939471	0	0.19190069861762638
gene-LOC112042935	gene-LOC112042935_2507	0.9999618416939471	0	0.9018696156906465
gene-LOC112042935	gene-LOC112042935_2508	0.012673069675116609	1	1.1376473700051237
gene-LOC112042935	gene-LOC112042935_2509	0.1203954275543428	0	0.7469262092173388
gene-LOC112042935	gene-LOC112042935_2510	0.9999618416939471	0	0.21279223156456073
gene-LOC112042935	gene-LOC112042935_2511	0.9999618416939471	0	0.19776344511355237
gene-LOC112042935	gene-LOC112042935_2512	0.9999618416939471	0	0.11520901947248424
gene-LOC112042935	gene-LOC112042935_2513	0.9999618416939471	0	0.16092344062407538
gene-LOC112042935	gene-LOC112042935_2514	0.9999618416939471	0	0.44190601517029027
gene-LOC112042935	gene-LOC112042935_2515	0.9999618416939471	0	0.2872545339163297
gene-LOC112042935	gene-LOC112042935_2516	0.9596222146437295	0	0.7189488763415017
gene-LOC112042935	gene-LOC112042935_2540	0.9424129309665314	0	0.781413060821154
gene-LOC112042935	gene-LOC112042935_2542	0.6314403037364833	0	0.8184354916966656
gene-LOC112042935	gene-LOC112042935_2543	0.7927911343209543	0	0.7027098200384518
gene-LOC112042935	gene-LOC112042935_2544	0.9999618416939471	0	0.6859883544307426
gene-LOC112042935	gene-LOC112042935_2545	0.9999618416939471	0	0.45294759218997704
gene-LOC112042935	gene-LOC112042935_2546	0.9999618416939471	0	0.41475640120502266
gene-LOC112042935	gene-LOC112042935_2547	0.9999618416939471	0	0.5281671517120019
gene-LOC112042935	gene-LOC112042935_2577	0.5308581722037323	0	0.9821220754439501
gene-LOC112042935	gene-LOC112042935_2687	0.035583010128059096	1	0.8377029789341002
gene-LOC112042935	gene-LOC112042935_2748	0.9999618416939471	0	0.28347061969041754
gene-LOC112042935	gene-LOC112042935_2749	0.9999618416939471	0	0.48328163618624487
gene-LOC112042937	gene-LOC112042937_2851	0.9999618416939471	0	0.24131823839655908
gene-LOC112042937	gene-LOC112042937_2852	0.9999618416939471	0	0.07787825335163667
gene-LOC112042937	gene-LOC112042937_2853	0.9999618416939471	0	0.23043368305953038
gene-LOC112042938	gene-LOC112042938_2854	0.9999618416939471	0	0.20376993274775312
gene-LOC112042938	gene-LOC112042938_2866	0.07624583085489187	0	1.2861396197537758
gene-LOC112042939	gene-LOC112042939_2867	0.8551970094872339	0	0.5427342578789949
gene-LOC112042939	gene-LOC112042939_2868	0.9999618416939471	0	0.39384181590429446
gene-LOC112042939	gene-LOC112042939_2869	0.9999618416939471	0	0.2052877979038641
gene-LOC112042939	gene-LOC112042939_2870	0.9999618416939471	0	0.3217716587342485
gene-LOC112042939	gene-LOC112042939_2871	0.3651875420172457	0	0.6037128815656487
gene-LOC112042940	gene-LOC112042940_2872	0.9830051595881388	0	0.6419939061488602
gene-LOC112042940	gene-LOC112042940_2873	0.9999618416939471	0	0.38006142760702044
gene-LOC112042940	gene-LOC112042940_2874	0.9999618416939471	0	0.5008826752521562
gene-LOC112042940	gene-LOC112042940_2875	0.9999618416939471	0	0.7583978145811683
gene-LOC112042940	gene-LOC112042940_2876	0.9999618416939471	0	0.13165616974549899
gene-LOC112042940	gene-LOC112042940_2877	0.9999618416939471	0	0.2180917777979019
gene-LOC112042940	gene-LOC112042940_2878	0.9999618416939471	0	0.28242798492073984
gene-LOC112042940	gene-LOC112042940_2879	0.9999618416939471	0	0.5120952142435629
gene-LOC112042940	gene-LOC112042940_2880	0.9999618416939471	0	0.5894679113234167
gene-LOC112042940	gene-LOC112042940_2881	0.9999618416939471	0	0.523190427286603
gene-LOC112042940	gene-LOC112042940_2882	0.9999618416939471	0	0.6146632355546604
gene-LOC112042940	gene-LOC112042940_2883	0.9999618416939471	0	0.2234799646316814
gene-LOC112042940	gene-LOC112042940_2884	0.9999618416939471	0	0.5052489570507994
gene-LOC112042940	gene-LOC112042940_2885	0.9999618416939471	0	0.35833470026151293
gene-LOC112042940	gene-LOC112042940_2900	0.9999618416939471	0	0.35833470026151293
gene-LOC112042941	gene-LOC112042941_2901	0.22635732851325424	0	0.5141731149907605
gene-LOC112042941	gene-LOC112042941_2902	0.4030963683307369	0	0.46111128784984334
gene-LOC112042941	gene-LOC112042941_2903	0.8034824567734083	0	0.45143714636604315
gene-LOC112042941	gene-LOC112042941_2904	0.9999618416939471	0	0.3184707288714579
gene-LOC112042941	gene-LOC112042941_2905	0.9999618416939471	0	0.29264214720985393
gene-LOC112042941	gene-LOC112042941_2906	0.9999618416939471	0	0.28116005531255883
gene-LOC112042941	gene-LOC112042941_2907	0.9999618416939471	0	0.4725371977994026
gene-LOC112042941	gene-LOC112042941_2908	0.9999618416939471	0	0.29009730030750003
gene-LOC112042941	gene-LOC112042941_2909	0.8526458353395469	0	0.3661570431093413
gene-LOC112042941	gene-LOC112042941_2910	0.9999618416939471	0	0.4637057604883088
gene-LOC112042943	gene-LOC112042943_2920	0.9999618416939471	0	0.6513703846162224
gene-LOC112042943	gene-LOC112042943_2921	0.9999618416939471	0	0.4092539007873919
gene-LOC112042943	gene-LOC112042943_2922	0.9999618416939471	0	0.7967568432759631
gene-LOC112042943	gene-LOC112042943_2923	0.9999618416939471	0	0.36903018895623596
gene-LOC112042944	gene-LOC112042944_2924	0.9999618416939471	0	0.7430523745235087
gene-LOC112042944	gene-LOC112042944_2925	0.9999618416939471	0	0.6429079809405875
gene-LOC112042944	gene-LOC112042944_2926	0.9999618416939471	0	0.6909024487896396
gene-LOC112042944	gene-LOC112042944_2927	0.9999618416939471	0	0.7650517253817162
gene-LOC112042944	gene-LOC112042944_2928	0.9999618416939471	0	0.7184189940256545
gene-LOC112042944	gene-LOC112042944_2929	0.9999618416939471	0	0.46573892161353925
gene-LOC112042944	gene-LOC112042944_2930	0.9999618416939471	0	0.5205716042532078
gene-LOC112042951	gene-LOC112042951_2967	0.9999618416939471	0	0.21777069760102474
gene-LOC112042951	gene-LOC112042951_2968	0.9999618416939471	0	0.20543263774426634
gene-LOC112042951	gene-LOC112042951_2969	0.9999618416939471	0	0.2700600131155557
gene-LOC112042951	gene-LOC112042951_2970	0.9999618416939471	0	0.2944493006166917
gene-LOC112042951	gene-LOC112042951_2971	0.9999618416939471	0	0.20689608436868134
gene-LOC112042951	gene-LOC112042951_2972	0.9999618416939471	0	0.2568173289103237
gene-LOC112042953	gene-LOC112042953_2975	0.9999618416939471	0	0.09889738942384074
gene-LOC112042953	gene-LOC112042953_2976	0.9999618416939471	0	0.10427979192836023
gene-LOC112042956	gene-LOC112042956_2979	0.7001957175390957	0	0.8913147301463669
gene-LOC112042956	gene-LOC112042956_2980	0.9999618416939471	0	0.496520522742145
gene-LOC112042956	gene-LOC112042956_2981	0.7837189984798982	0	1.1272652536305934
gene-LOC112042956	gene-LOC112042956_2987	0.9999618416939471	0	0.42733828764716986
gene-LOC112042957	gene-LOC112042957_2994	0.9999618416939471	0	0.22604453972798755
gene-LOC112042957	gene-LOC112042957_2995	0.9999618416939471	0	0.21517009474961135
gene-LOC112042957	gene-LOC112042957_2996	0.9999618416939471	0	0.2818368832537548
gene-LOC112042957	gene-LOC112042957_2997	0.9999618416939471	0	0.24924334009794435
gene-LOC112042957	gene-LOC112042957_2998	0.9999618416939471	0	0.31286732772354675
gene-LOC112042957	gene-LOC112042957_2999	0.9999618416939471	0	0.5758537014036662
gene-LOC112042957	gene-LOC112042957_3000	0.9999618416939471	0	0.6256323049066221
gene-LOC112042957	gene-LOC112042957_3001	0.9999618416939471	0	0.42534846401146
gene-LOC112042957	gene-LOC112042957_3002	0.9999618416939471	0	0.1478960919568424
gene-LOC112042957	gene-LOC112042957_3003	0.9999618416939471	0	0.5378923381639567
gene-LOC112042957	gene-LOC112042957_3004	0.9999618416939471	0	0.6798532265271602
gene-LOC112042958	gene-LOC112042958_3006	0.9999618416939471	0	0.40941568745114765
gene-LOC112042958	gene-LOC112042958_3007	0.9999618416939471	0	0.12975904423235018
gene-LOC112042958	gene-LOC112042958_3008	0.9999618416939471	0	0.1825650105977159
gene-LOC112042958	gene-LOC112042958_3009	0.9999618416939471	0	0.38534042915109534
gene-LOC112042958	gene-LOC112042958_3010	0.9999618416939471	0	0.3896721535083536
gene-LOC112042958	gene-LOC112042958_3011	0.9999618416939471	0	0.30923933499619594
gene-LOC112042958	gene-LOC112042958_3012	0.9999618416939471	0	0.25042232671486886
gene-LOC112042958	gene-LOC112042958_3013	0.9999618416939471	0	0.43095137723893995
gene-LOC112042958	gene-LOC112042958_3014	0.9999618416939471	0	0.4499530556100302
gene-LOC112042958	gene-LOC112042958_3015	0.9999618416939471	0	0.26705431559523607
gene-LOC112042958	gene-LOC112042958_3016	0.9999618416939471	0	0.47068634136081133
gene-LOC112042959	gene-LOC112042959_3017	0.9999618416939471	0	0.17762354183791462
gene-LOC112042959	gene-LOC112042959_3018	0.9999618416939471	0	0.24120444878817793
gene-LOC112042959	gene-LOC112042959_3019	0.9999618416939471	0	0.16525732249912384
gene-LOC112042959	gene-LOC112042959_3020	0.9999618416939471	0	0.49312384963867206
gene-LOC112042959	gene-LOC112042959_3021	0.9999618416939471	0	0.2572775878366089
gene-LOC112042959	gene-LOC112042959_3022	0.9999618416939471	0	0.15900762379767563
gene-LOC112042959	gene-LOC112042959_3023	0.9999618416939471	0	0.20021407689170267
gene-LOC112042960	gene-LOC112042960_3024	0.9999618416939471	0	0.3548629392602125
gene-LOC112042960	gene-LOC112042960_3025	0.9999618416939471	0	0.15418734871612558
gene-LOC112042960	gene-LOC112042960_3026	0.9999618416939471	0	0.10090416915343337
gene-LOC112042960	gene-LOC112042960_3027	0.9999618416939471	0	0.18261822383076431
gene-LOC112042961	gene-LOC112042961_3028	0.9999618416939471	0	0.4924182228054166
gene-LOC112042961	gene-LOC112042961_3029	0.9999618416939471	0	0.198451234120327
gene-LOC112042961	gene-LOC112042961_3030	0.9999618416939471	0	0.2569511809794829
gene-LOC112042961	gene-LOC112042961_3031	0.9999618416939471	0	0.624672061796395
gene-LOC112042961	gene-LOC112042961_3032	0.9999618416939471	0	0.1970992082826264
gene-LOC112042961	gene-LOC112042961_3033	0.9999618416939471	0	0.38304334762686665
gene-LOC112042961	gene-LOC112042961_3034	0.9999618416939471	0	0.6463371816654195
gene-LOC112042963	gene-LOC112042963_3068	0.9999618416939471	0	0.704575190715496
gene-LOC112042963	gene-LOC112042963_3070	0.9999618416939471	0	1.123303000323487
gene-LOC112042963	gene-LOC112042963_3073	0.9999618416939471	0	0.29843532104543513
gene-LOC112042964	gene-LOC112042964_3085	0.4032151334278714	0	0.7859358209261798
gene-LOC112042964	gene-LOC112042964_3088	0.9999618416939471	0	0.41349927532951636
gene-LOC112042964	gene-LOC112042964_3089	0.9999618416939471	0	0.6048901016808976
gene-LOC112042964	gene-LOC112042964_3090	0.9999618416939471	0	0.6193820613873529
gene-LOC112042964	gene-LOC112042964_3091	0.9999618416939471	0	0.4060213501232859
gene-LOC112042965	gene-LOC112042965_3092	0.9999618416939471	0	0.2744326668434667
gene-LOC112042965	gene-LOC112042965_3093	0.2640748562467972	0	0.8610424356753441
gene-LOC112042965	gene-LOC112042965_3094	0.9999618416939471	0	0.16859608106634116
gene-LOC112042965	gene-LOC112042965_3095	0.9999618416939471	0	0.25456493913980616
gene-LOC112042965	gene-LOC112042965_3096	0.19785511004260695	0	1.2611229948209788
gene-LOC112042966	gene-LOC112042966_3097	0.9999618416939471	0	0.3232403534281252
gene-LOC112042966	gene-LOC112042966_3098	0.9999618416939471	0	0.2715721264434796
gene-LOC112042966	gene-LOC112042966_3099	0.9999618416939471	0	0.23689913635066517
gene-LOC112042966	gene-LOC112042966_3100	0.9999618416939471	0	0.278404447604534
gene-LOC112042966	gene-LOC112042966_3101	0.9999618416939471	0	0.19952633535773145
gene-LOC112042966	gene-LOC112042966_3102	0.36357509282608824	0	0.722233860822187
gene-LOC112042966	gene-LOC112042966_3103	0.9999618416939471	0	0.22332824705062038
gene-LOC112042966	gene-LOC112042966_3104	0.9999618416939471	0	0.09604873070520537
gene-LOC112042966	gene-LOC112042966_3105	0.9999618416939471	0	0.30040749523441246
gene-LOC112042966	gene-LOC112042966_3106	0.9999618416939471	0	0.35291602656908344
gene-LOC112042966	gene-LOC112042966_3107	0.9999618416939471	0	0.2635806760931159
gene-LOC112042966	gene-LOC112042966_3108	0.9999618416939471	0	0.299247745036463
gene-LOC112042966	gene-LOC112042966_3109	0.9999618416939471	0	0.228389535003779
gene-LOC112042966	gene-LOC112042966_3110	0.9999618416939471	0	0.32773891429409563
gene-LOC112042966	gene-LOC112042966_3111	0.9999618416939471	0	0.2720431033007964
gene-LOC112042969	gene-LOC112042969_3122	0.9999618416939471	0	0.17546994777900157
gene-LOC112042969	gene-LOC112042969_3123	0.9999618416939471	0	0.10684598713059845
gene-LOC112042969	gene-LOC112042969_3124	0.9999618416939471	0	0.2818981659856412
gene-LOC112042969	gene-LOC112042969_3125	0.9999618416939471	0	0.2481541083344192
gene-LOC112042969	gene-LOC112042969_3126	0.9999618416939471	0	0.3084208905794563
gene-LOC112042969	gene-LOC112042969_3127	0.9999618416939471	0	0.19311347249470856
gene-LOC112042969	gene-LOC112042969_3128	0.0494123370853806	1	0.7936947876501943
gene-LOC112042969	gene-LOC112042969_3129	0.007891642478952285	3	1.0475664527315667
gene-LOC112042970	gene-LOC112042970_3130	0.3591656458486047	0	0.8331668653622541
gene-LOC112042970	gene-LOC112042970_3131	0.9999618416939471	0	0.19438180184783962
gene-LOC112042970	gene-LOC112042970_3132	0.9999618416939471	0	0.43105324285631674
gene-LOC112042970	gene-LOC112042970_3133	0.9999618416939471	0	0.17518390495414504
gene-LOC112042970	gene-LOC112042970_3134	0.9999618416939471	0	0.2992914223588574
gene-LOC112042971	gene-LOC112042971_3135	0.9999618416939471	0	0.17071150063302465
gene-LOC112042971	gene-LOC112042971_3136	0.9999618416939471	0	0.32663222429329153
gene-LOC112042972	gene-LOC112042972_3137	0.9999618416939471	0	0.16375178788399758
gene-LOC112042972	gene-LOC112042972_3138	0.9999618416939471	0	0.09095070407499772
gene-LOC112042972	gene-LOC112042972_3139	0.9999618416939471	0	0.2605678174303021
gene-LOC112042973	gene-LOC112042973_3140	0.9999618416939471	0	0.08375770377473213
gene-LOC112042973	gene-LOC112042973_3141	0.9999618416939471	0	0.07709349550211808
gene-LOC112042981	gene-LOC112042981_3203	0.9999618416939471	0	0.1516464682506422
gene-LOC112042981	gene-LOC112042981_3204	0.9999618416939471	0	0.23347684486510012
gene-LOC112042981	gene-LOC112042981_3205	0.9999618416939471	0	0.2661214724401706
gene-LOC112042981	gene-LOC112042981_3206	0.9999618416939471	0	0.40240074089548106
gene-LOC112042981	gene-LOC112042981_3207	0.9999618416939471	0	0.4197045191793487
gene-LOC112042981	gene-LOC112042981_3208	0.9999618416939471	0	0.3941657540373029
gene-LOC112042981	gene-LOC112042981_3209	0.8216143601753513	0	0.4793877080057971
gene-LOC112042981	gene-LOC112042981_3210	0.1776906627658705	0	0.6027152221521952
gene-LOC112042981	gene-LOC112042981_3211	6.359125877905711e-4	7	0.9549311240893479
gene-LOC112042982	gene-LOC112042982_3212	0.03189738340244417	2	0.689034342311837
gene-LOC112042982	gene-LOC112042982_3213	0.9999618416939471	0	0.213564395137106
gene-LOC112042982	gene-LOC112042982_3214	0.9999618416939471	0	0.34194074076074443
gene-LOC112042982	gene-LOC112042982_3215	0.9999618416939471	0	0.49108254172498267
gene-LOC112042982	gene-LOC112042982_3216	0.007577889815401386	1	1.0289595598509749
gene-LOC112042985	gene-LOC112042985_3238	0.39461978481549026	0	0.6327150380230888
gene-LOC112042985	gene-LOC112042985_3239	0.6954458832988047	0	0.5739940474171874
gene-LOC112042985	gene-LOC112042985_3240	0.9999618416939471	0	0.43600315478105234
gene-LOC112042985	gene-LOC112042985_3241	0.9999618416939471	0	0.45742024129032544
gene-LOC112042985	gene-LOC112042985_3242	0.9999618416939471	0	0.6768951698536201
gene-LOC112042985	gene-LOC112042985_3243	0.9999618416939471	0	0.5856569736224557
gene-LOC112042985	gene-LOC112042985_3244	0.9999618416939471	0	0.26601907982688555
gene-LOC112042985	gene-LOC112042985_3245	0.39461978481549026	0	0.6327150380230888
gene-LOC112042985	gene-LOC112042985_3251	0.9999618416939471	0	0.2619021816789733
gene-LOC112042985	gene-LOC112042985_3256	0.9999618416939471	0	0.659409922208372
gene-LOC112042985	gene-LOC112042985_3264	0.9999618416939471	0	0.5830767474386525
gene-LOC112042985	gene-LOC112042985_3279	0.9999618416939471	0	0.13422773886505812
gene-LOC112042985	gene-LOC112042985_3280	0.9999618416939471	0	0.2270306952475627
gene-LOC112042987	gene-LOC112042987_3290	0.9999618416939471	0	0.4191819471989797
gene-LOC112042987	gene-LOC112042987_3291	0.9999618416939471	0	0.5536719575008595
gene-LOC112042987	gene-LOC112042987_3293	0.9999618416939471	0	0.38998334522123734
gene-LOC112042987	gene-LOC112042987_3294	0.9999618416939471	0	0.203184322631766
gene-LOC112042987	gene-LOC112042987_3295	0.9999618416939471	0	0.3631204244494137
gene-LOC112042987	gene-LOC112042987_3296	0.9999618416939471	0	0.363584101019252
gene-LOC112042987	gene-LOC112042987_3297	0.9999618416939471	0	0.316170204988409
gene-LOC112042987	gene-LOC112042987_3298	0.9999618416939471	0	0.4440202193956093
gene-LOC112042993	gene-LOC112042993_3324	0.7845126486433651	0	0.5252622267117744
gene-LOC112042993	gene-LOC112042993_3325	0.9999618416939471	0	0.4040302283275609
gene-LOC112042993	gene-LOC112042993_3326	0.9999618416939471	0	0.4280699169468285
gene-LOC112042993	gene-LOC112042993_3327	0.9999618416939471	0	0.3639969615398799
gene-LOC112042993	gene-LOC112042993_3328	0.9999618416939471	0	0.3738548968007551
gene-LOC112042993	gene-LOC112042993_3329	0.9999618416939471	0	0.37206551506079766
gene-LOC112042993	gene-LOC112042993_3330	0.9999618416939471	0	0.3335169181590443
gene-LOC112043001	gene-LOC112043001_3379	0.9999618416939471	0	0.3778067611591389
gene-LOC112043001	gene-LOC112043001_3381	0.9999618416939471	0	0.3535474845990976
gene-LOC112043003	gene-LOC112043003_3387	0.2800104755980866	0	1.8348223409729272
gene-LOC112043003	gene-LOC112043003_3388	0.07403026164260834	0	1.8529068853713264
gene-LOC112043003	gene-LOC112043003_3389	0.9999618416939471	0	0.8783387043636548
gene-LOC112043003	gene-LOC112043003_3390	0.9999618416939471	0	0.49596632273904273
gene-LOC112043003	gene-LOC112043003_3391	0.9999618416939471	0	0.533947141527868
gene-LOC112043003	gene-LOC112043003_3392	0.9999618416939471	0	0.4780417366499039
gene-LOC112043003	gene-LOC112043003_3393	0.9999618416939471	0	0.5273215879869051
gene-LOC112043003	gene-LOC112043003_3394	0.9999618416939471	0	0.5365788093685682
gene-LOC112043003	gene-LOC112043003_3395	0.24825216818027693	0	1.426940479517838
gene-LOC112043003	gene-LOC112043003_3396	0.9999618416939471	0	0.9412046291636624
gene-LOC112043003	gene-LOC112043003_3397	0.9999618416939471	0	1.0622569247130498
gene-LOC112043003	gene-LOC112043003_3398	0.06661102171406555	0	2.489305354160252
gene-LOC112043003	gene-LOC112043003_3399	0.0015349722611275871	5	3.8630972617316353
gene-LOC112043003	gene-LOC112043003_3400	0.0033756613905875704	4	3.6178961873745337
gene-LOC112043004	gene-LOC112043004_3403	0.9999618416939471	0	0.5497147307800194
gene-LOC112043004	gene-LOC112043004_3404	0.9999618416939471	0	0.6110433026336182
gene-LOC112043004	gene-LOC112043004_3405	0.9999618416939471	0	0.78169857786098
gene-LOC112043004	gene-LOC112043004_3406	0.8673031474078366	0	1.1454703134476594
gene-LOC112043004	gene-LOC112043004_3407	0.9999618416939471	0	0.5937831222291692
gene-LOC112043004	gene-LOC112043004_3408	0.9999618416939471	0	0.3151615747244385
gene-LOC112043004	gene-LOC112043004_3409	0.9999618416939471	0	0.38522639812225457
gene-LOC112043004	gene-LOC112043004_3410	0.9999618416939471	0	0.2727674620091456
gene-LOC112043004	gene-LOC112043004_3411	0.9999618416939471	0	0.5888691803000974
gene-LOC112043004	gene-LOC112043004_3412	0.9999618416939471	0	0.3276206593618234
gene-LOC112043004	gene-LOC112043004_3413	0.9999618416939471	0	0.3210241603027857
gene-LOC112043004	gene-LOC112043004_3414	0.8143434010482301	0	0.877017153712214
gene-LOC112043005	gene-LOC112043005_3415	0.9999618416939471	0	0.7114910378308839
gene-LOC112043005	gene-LOC112043005_3416	0.9999618416939471	0	0.2425671929464297
gene-LOC112043005	gene-LOC112043005_3417	0.9999618416939471	0	0.2476146156785619
gene-LOC112043005	gene-LOC112043005_3418	0.9999618416939471	0	0.35835081446428063
gene-LOC112043007	gene-LOC112043007_3421	0.7881198065935857	0	0.7480025599059976
gene-LOC112043007	gene-LOC112043007_3422	0.43658519137602964	0	1.1944020698668698
gene-LOC112043007	gene-LOC112043007_3423	0.2544442886949261	0	1.036368957265406
gene-LOC112043008	gene-LOC112043008_3424	0.9999618416939471	0	0.5502271470797604
gene-LOC112043008	gene-LOC112043008_3425	0.9999618416939471	0	0.42491987655186936
gene-LOC112043008	gene-LOC112043008_3426	0.9999618416939471	0	0.19604853495720143
gene-LOC112043008	gene-LOC112043008_3427	0.9999618416939471	0	0.4408957729312091
gene-LOC112043008	gene-LOC112043008_3428	0.9999618416939471	0	0.5092482391207493
gene-LOC112043008	gene-LOC112043008_3429	0.9999618416939471	0	0.3381730344209357
gene-LOC112043008	gene-LOC112043008_3430	0.9999618416939471	0	0.5741900325421936
gene-LOC112043008	gene-LOC112043008_3431	0.9999618416939471	0	0.38877916295140924
gene-LOC112043008	gene-LOC112043008_3432	0.9999618416939471	0	0.20358335001207006
gene-LOC112043009	gene-LOC112043009_3441	0.9999618416939471	0	0.2861898636836422
gene-LOC112043009	gene-LOC112043009_3442	0.9999618416939471	0	0.14594439419546035
gene-LOC112043009	gene-LOC112043009_3443	0.9999618416939471	0	0.13049453849686543
gene-LOC112043011	gene-LOC112043011_3450	0.9999618416939471	0	0.7278559269195766
gene-LOC112043011	gene-LOC112043011_3451	0.9999618416939471	0	0.47192257552783623
gene-LOC112043011	gene-LOC112043011_3452	0.9999618416939471	0	0.5420420570051183
gene-LOC112043011	gene-LOC112043011_3453	0.9999618416939471	0	0.43405462272625606
gene-LOC112043011	gene-LOC112043011_3454	0.9999618416939471	0	0.5471555705179689
gene-LOC112043011	gene-LOC112043011_3455	0.9999618416939471	0	0.1786844263799967
gene-LOC112043011	gene-LOC112043011_3456	0.030534887824776525	1	1.4668358420261303
gene-LOC112043011	gene-LOC112043011_3457	0.3002902168439932	0	0.9091296544724319
gene-LOC112043011	gene-LOC112043011_3458	0.9999618416939471	0	0.5505329699807611
gene-LOC112043011	gene-LOC112043011_3459	0.9999618416939471	0	0.6131571290729267
gene-LOC112043011	gene-LOC112043011_3460	0.9999618416939471	0	0.26665612558422325
gene-LOC112043011	gene-LOC112043011_3461	0.9999618416939471	0	0.19726650391938794
gene-LOC112043011	gene-LOC112043011_3462	0.9999618416939471	0	0.2870537623970524
gene-LOC112043011	gene-LOC112043011_3463	0.0022525221026883755	3	1.0983409050534876
gene-LOC112043013	gene-LOC112043013_3480	0.01404307677272585	1	2.3839138391216608
gene-LOC112043013	gene-LOC112043013_3482	0.01404307677272585	1	2.3839138391216608
gene-LOC112043013	gene-LOC112043013_3483	0.9999618416939471	0	0.10734650813580693
gene-LOC112043013	gene-LOC112043013_3484	0.9999618416939471	0	0.28063335885866714
gene-LOC112043014	gene-LOC112043014_3486	0.9999618416939471	0	0.1860077450324482
gene-LOC112043014	gene-LOC112043014_3487	0.9999618416939471	0	0.4610405176978105
gene-LOC112043014	gene-LOC112043014_3488	0.9999618416939471	0	0.4777313290564784
gene-LOC112043016	gene-LOC112043016_3513	0.9999618416939471	0	0.11825713454967968
gene-LOC112043016	gene-LOC112043016_3514	0.9999618416939471	0	0.38251338360010223
gene-LOC112043018	gene-LOC112043018_3516	0.9999618416939471	0	0.6010939294796289
gene-LOC112043018	gene-LOC112043018_3517	0.9999618416939471	0	0.4520683126131848
gene-LOC112043018	gene-LOC112043018_3518	0.9999618416939471	0	0.4306709462507987
gene-LOC112043018	gene-LOC112043018_3519	0.9999618416939471	0	0.8003714287911139
gene-LOC112043018	gene-LOC112043018_3520	0.9999618416939471	0	0.5087818132860411
gene-LOC112043018	gene-LOC112043018_3521	0.9999618416939471	0	0.262492855853365
gene-LOC112043018	gene-LOC112043018_3522	0.9999618416939471	0	0.4414726684448622
gene-LOC112043018	gene-LOC112043018_3523	0.9999618416939471	0	0.3559801991024534
gene-LOC112043018	gene-LOC112043018_3524	0.9999618416939471	0	0.3263207826839363
gene-LOC112043018	gene-LOC112043018_3525	0.9999618416939471	0	0.42065354518334175
gene-LOC112043018	gene-LOC112043018_3526	0.9999618416939471	0	0.3856380204151719
gene-LOC112043018	gene-LOC112043018_3527	0.9999618416939471	0	0.3861758137824003
gene-LOC112043018	gene-LOC112043018_3528	0.9999618416939471	0	0.39113095334869286
gene-LOC112043018	gene-LOC112043018_3529	0.9999618416939471	0	0.4270542798014709
gene-LOC112043018	gene-LOC112043018_3530	0.9999618416939471	0	0.39040394875762896
gene-LOC112043018	gene-LOC112043018_3531	0.9999618416939471	0	0.4191942381001299
gene-LOC112043018	gene-LOC112043018_3532	0.9999618416939471	0	0.25342704087753276
gene-LOC112043019	gene-LOC112043019_3533	0.9999618416939471	0	0.2658736088749416
gene-LOC112043019	gene-LOC112043019_3534	0.9999618416939471	0	0.2576817002095675
gene-LOC112043019	gene-LOC112043019_3535	0.9999618416939471	0	0.15164752061237685
gene-LOC112043019	gene-LOC112043019_3536	0.9999618416939471	0	0.12696611731436036
gene-LOC112043019	gene-LOC112043019_3537	0.9999618416939471	0	0.16008632965472103
gene-LOC112043019	gene-LOC112043019_3538	0.9999618416939471	0	0.24930201770115712
gene-LOC112043019	gene-LOC112043019_3539	0.9999618416939471	0	0.16008801748927315
gene-LOC112043019	gene-LOC112043019_3540	0.9999618416939471	0	0.20484465428332044
gene-LOC112043019	gene-LOC112043019_3541	0.9999618416939471	0	0.39373214126796974
gene-LOC112043019	gene-LOC112043019_3542	0.9999618416939471	0	0.2734416577803218
gene-LOC112043019	gene-LOC112043019_3543	0.9999618416939471	0	0.1459924504630825
gene-LOC112043019	gene-LOC112043019_3544	0.9999618416939471	0	0.11066965300544762
gene-LOC112043019	gene-LOC112043019_3545	0.9999618416939471	0	0.20771965440049112
gene-LOC112043019	gene-LOC112043019_3546	0.9999618416939471	0	0.34249385337583504
gene-LOC112043019	gene-LOC112043019_3547	0.9999618416939471	0	0.33029598636788204
gene-LOC112043019	gene-LOC112043019_3548	0.9999618416939471	0	0.4169373292231162
gene-LOC112043019	gene-LOC112043019_3549	0.8555859598701062	0	0.5599844407409655
gene-LOC112043019	gene-LOC112043019_3562	0.9999618416939471	0	0.194232581661554
gene-LOC112043020	gene-LOC112043020_3567	0.9999618416939471	0	0.21719331605270042
gene-LOC112043020	gene-LOC112043020_3568	0.9999618416939471	0	0.08178225681882534
gene-LOC112043020	gene-LOC112043020_3569	0.9999618416939471	0	0.17795091783756334
gene-LOC112043020	gene-LOC112043020_3570	0.9999618416939471	0	0.43754799003117917
gene-LOC112043020	gene-LOC112043020_3571	0.9999618416939471	0	0.22702460750776243
gene-LOC112043020	gene-LOC112043020_3572	0.9999618416939471	0	0.16603841491630433
gene-LOC112043020	gene-LOC112043020_3573	0.9999618416939471	0	0.10720967521468605
gene-LOC112043020	gene-LOC112043020_3574	0.9999618416939471	0	0.17903776606710053
gene-LOC112043020	gene-LOC112043020_3575	0.9999618416939471	0	0.25614278461605355
gene-LOC112043022	gene-LOC112043022_3579	0.9999618416939471	0	0.32693592036549735
gene-LOC112043022	gene-LOC112043022_3580	0.9999618416939471	0	0.11686743359175278
gene-LOC112043022	gene-LOC112043022_3581	0.9999618416939471	0	0.1183947420835656
gene-LOC112043022	gene-LOC112043022_3582	0.9999618416939471	0	0.0849734342393269
gene-LOC112043022	gene-LOC112043022_3583	0.9999618416939471	0	0.15753417814507387
gene-LOC112043023	gene-LOC112043023_3584	0.9999618416939471	0	0.07388919614625777
gene-LOC112043023	gene-LOC112043023_3585	0.9999618416939471	0	0.0731942438163955
gene-LOC112043023	gene-LOC112043023_3587	0.9999618416939471	0	0.07421217306677441
gene-LOC112043024	gene-LOC112043024_3588	0.9999618416939471	0	0.2868929752088345
gene-LOC112043024	gene-LOC112043024_3589	0.9999618416939471	0	0.3934551247137055
gene-LOC112043024	gene-LOC112043024_3590	0.7196954985150116	0	0.5113630128549742
gene-LOC112043024	gene-LOC112043024_3591	0.9999618416939471	0	0.26990737027378486
gene-LOC112043024	gene-LOC112043024_3592	0.9999618416939471	0	0.2877800032038538
gene-LOC112043025	gene-LOC112043025_3593	0.9999618416939471	0	0.07269556332838523
gene-LOC112043025	gene-LOC112043025_3594	0.9999618416939471	0	0.08348015140279408
gene-LOC112043025	gene-LOC112043025_3595	0.9999618416939471	0	0.32657481014691303
gene-LOC112043025	gene-LOC112043025_3596	0.9999618416939471	0	0.07224976167231567
gene-LOC112043026	gene-LOC112043026_3599	0.9999618416939471	0	0.2057267618138514
gene-LOC112043026	gene-LOC112043026_3600	0.9999618416939471	0	0.1671808200564593
gene-LOC112043026	gene-LOC112043026_3601	0.9999618416939471	0	0.18701995382493308
gene-LOC112043026	gene-LOC112043026_3602	0.9999618416939471	0	0.26016127641840026
gene-LOC112043028	gene-LOC112043028_3646	0.00632537549423408	3	1.010614798379815
gene-LOC112043028	gene-LOC112043028_3647	0.9999618416939471	0	0.4983346063756269
gene-LOC112043028	gene-LOC112043028_3648	0.7417778945260343	0	0.7283324683716019
gene-LOC112043028	gene-LOC112043028_3649	0.6375589317733611	0	0.7343335357200864
gene-LOC112043028	gene-LOC112043028_3650	0.9999618416939471	0	0.3274722904507845
gene-LOC112043028	gene-LOC112043028_3661	0.6011740802834284	0	0.7413169236594168
gene-LOC112043028	gene-LOC112043028_3667	0.6090931667761202	0	0.7379776645484117
gene-LOC112043029	gene-LOC112043029_3669	0.9999618416939471	0	0.296431745282689
gene-LOC112043029	gene-LOC112043029_3670	0.9999618416939471	0	0.14589048234948088
gene-LOC112043029	gene-LOC112043029_3671	0.9999618416939471	0	0.37657862919706453
gene-LOC112043029	gene-LOC112043029_3672	0.8937471604290981	0	0.5108643563484279
gene-LOC112043029	gene-LOC112043029_3673	0.9999618416939471	0	0.45036281214725093
gene-LOC112043029	gene-LOC112043029_3674	0.9999618416939471	0	0.3165064834355604
gene-LOC112043029	gene-LOC112043029_3679	0.9999618416939471	0	0.4695822872729547
gene-LOC112043030	gene-LOC112043030_3681	0.9999618416939471	0	0.39593730334499444
gene-LOC112043030	gene-LOC112043030_3682	0.9999618416939471	0	0.276080814588477
gene-LOC112043030	gene-LOC112043030_3683	0.9999618416939471	0	0.2178072591065456
gene-LOC112043030	gene-LOC112043030_3684	0.9999618416939471	0	0.2544700566658502
gene-LOC112043030	gene-LOC112043030_3685	0.9999618416939471	0	0.3648102387359957
gene-LOC112043030	gene-LOC112043030_3686	0.3403688262404137	0	0.840020765247032
gene-LOC112043030	gene-LOC112043030_3687	0.7270457413764958	0	0.6525062850396575
gene-LOC112043030	gene-LOC112043030_3688	0.3687513195901152	0	0.7640198432882235
gene-LOC112043030	gene-LOC112043030_3689	0.1846344789311375	0	0.932856702750585
gene-LOC112043030	gene-LOC112043030_3690	0.6883134989297477	0	0.6354676212353985
gene-LOC112043030	gene-LOC112043030_3691	0.4220426832837877	0	0.8462362296846564
gene-LOC112043031	gene-LOC112043031_3692	0.9999618416939471	0	0.20304323993140905
gene-LOC112043031	gene-LOC112043031_3693	0.9999618416939471	0	0.04103125991525669
gene-LOC112043031	gene-LOC112043031_3694	0.9999618416939471	0	0.11502283976737004
gene-LOC112043031	gene-LOC112043031_3695	0.9999618416939471	0	0.14444309457324156
gene-LOC112043032	gene-LOC112043032_3696	0.9999618416939471	0	0.35204259524690773
gene-LOC112043032	gene-LOC112043032_3697	0.9999618416939471	0	0.3683201693442921
gene-LOC112043032	gene-LOC112043032_3698	0.9999618416939471	0	0.43974138715604294
gene-LOC112043032	gene-LOC112043032_3699	0.9999618416939471	0	0.4218245583244471
gene-LOC112043032	gene-LOC112043032_3700	0.7097394419294926	0	0.5637902712579219
gene-LOC112043032	gene-LOC112043032_3701	0.9999618416939471	0	0.6391787987309767
gene-LOC112043034	gene-LOC112043034_3715	0.9999618416939471	0	0.12200748264339546
gene-LOC112043034	gene-LOC112043034_3716	0.9999618416939471	0	0.12724341733405176
gene-LOC112043034	gene-LOC112043034_3717	0.9999618416939471	0	0.2920370904168994
gene-LOC112043034	gene-LOC112043034_3718	0.9999618416939471	0	0.37365662080239564
gene-LOC112043035	gene-LOC112043035_3720	0.9999618416939471	0	0.5332510229470762
gene-LOC112043035	gene-LOC112043035_3722	0.9999618416939471	0	0.398017426703257
gene-LOC112043035	gene-LOC112043035_3723	0.9999618416939471	0	0.5380559234354214
gene-LOC112043035	gene-LOC112043035_3725	0.2308383802164612	0	1.4081337817614425
gene-LOC112043036	gene-LOC112043036_3733	0.8140368769602077	0	0.8057731679226219
gene-LOC112043036	gene-LOC112043036_3734	0.8998011176680087	0	0.6890027499445903
gene-LOC112043036	gene-LOC112043036_3735	0.9999618416939471	0	0.6869601616667058
gene-LOC112043036	gene-LOC112043036_3736	0.9999618416939471	0	0.7156912451474726
gene-LOC112043036	gene-LOC112043036_3737	0.9999618416939471	0	0.4418608800657245
gene-LOC112043036	gene-LOC112043036_3738	0.9999618416939471	0	0.6881204911078944
gene-LOC112043036	gene-LOC112043036_3739	0.9999618416939471	0	0.7110107038803779
gene-LOC112043036	gene-LOC112043036_3740	0.9999618416939471	0	0.7242837299083886
gene-LOC112043036	gene-LOC112043036_3741	0.9999618416939471	0	0.5184326218349078
gene-LOC112043036	gene-LOC112043036_3742	0.9999618416939471	0	0.37102463850500733
gene-LOC112043036	gene-LOC112043036_3743	0.9999618416939471	0	0.4560049321237871
gene-LOC112043036	gene-LOC112043036_3745	0.8820248554535886	0	0.6936920089718361
gene-LOC112043038	gene-LOC112043038_3761	0.9999618416939471	0	0.2569177071061164
gene-LOC112043038	gene-LOC112043038_3763	0.9999618416939471	0	0.5926780661650319
gene-LOC112043038	gene-LOC112043038_3764	0.9999618416939471	0	0.49496922129131615
gene-LOC112043038	gene-LOC112043038_3768	0.9999618416939471	0	0.6454893143125879
gene-LOC112043038	gene-LOC112043038_3769	0.9999618416939471	0	0.5879856426499472
gene-LOC112043039	gene-LOC112043039_3783	0.9999618416939471	0	0.2454242267653699
gene-LOC112043039	gene-LOC112043039_3784	0.9999618416939471	0	0.20189134454008786
gene-LOC112043039	gene-LOC112043039_3785	0.9999618416939471	0	0.23014175276470097
gene-LOC112043039	gene-LOC112043039_3786	0.9999618416939471	0	0.11103442146129705
gene-LOC112043039	gene-LOC112043039_3787	0.9999618416939471	0	0.1992813594374896
gene-LOC112043039	gene-LOC112043039_3788	0.9999618416939471	0	0.18378483178414212
gene-LOC112043039	gene-LOC112043039_3789	0.9999618416939471	0	0.29619849236379103
gene-LOC112043039	gene-LOC112043039_3790	0.9999618416939471	0	0.1543697229290757
gene-LOC112043039	gene-LOC112043039_3791	0.586156406569277	0	1.0860510948750983
gene-LOC112043042	gene-LOC112043042_3833	0.9999618416939471	0	0.15355264388023393
gene-LOC112043042	gene-LOC112043042_3834	0.9999618416939471	0	0.1917606281803872
gene-LOC112043043	gene-LOC112043043_3835	0.16996218542300226	0	0.7231435558058701
gene-LOC112043043	gene-LOC112043043_3836	0.9999618416939471	0	0.41809446714020915
gene-LOC112043043	gene-LOC112043043_3837	0.9999618416939471	0	0.27105044027418046
gene-LOC112043043	gene-LOC112043043_3838	0.9999618416939471	0	0.3548403993309224
gene-LOC112043043	gene-LOC112043043_3839	0.9999618416939471	0	0.3410277116014928
gene-LOC112043043	gene-LOC112043043_3840	0.9999618416939471	0	0.34862521418788184
gene-LOC112043043	gene-LOC112043043_3841	0.9999618416939471	0	0.39762605840504417
gene-LOC112043043	gene-LOC112043043_3842	0.9999618416939471	0	0.39075668223934823
gene-LOC112043043	gene-LOC112043043_3843	0.9999618416939471	0	0.4055320421240616
gene-LOC112043043	gene-LOC112043043_3844	0.9999618416939471	0	0.3451303104675896
gene-LOC112043043	gene-LOC112043043_3845	0.9999618416939471	0	0.3022246091872205
gene-LOC112043043	gene-LOC112043043_3850	0.9999618416939471	0	0.338624951807426
gene-LOC112043043	gene-LOC112043043_3851	0.9999618416939471	0	0.3803419648826045
gene-LOC112043043	gene-LOC112043043_3856	0.9999618416939471	0	0.3022246091872205
gene-LOC112043044	gene-LOC112043044_3868	0.9999618416939471	0	0.2601410364125174
gene-LOC112043044	gene-LOC112043044_3869	0.9999618416939471	0	0.1823695824136351
gene-LOC112043044	gene-LOC112043044_3870	0.9999618416939471	0	0.34394303421824723
gene-LOC112043044	gene-LOC112043044_3871	0.9999618416939471	0	0.2660971974902271
gene-LOC112043045	gene-LOC112043045_3873	0.9999618416939471	0	0.27539417847443737
gene-LOC112043045	gene-LOC112043045_3874	0.9999618416939471	0	0.22925908929066452
gene-LOC112043045	gene-LOC112043045_3875	0.9999618416939471	0	0.19832125410682355
gene-LOC112043045	gene-LOC112043045_3876	0.9999618416939471	0	0.24382054808641662
gene-LOC112043045	gene-LOC112043045_3877	0.9999618416939471	0	0.1918609832646201
gene-LOC112043045	gene-LOC112043045_3878	0.9999618416939471	0	0.42035292790582535
gene-LOC112043046	gene-LOC112043046_3879	0.9999618416939471	0	0.43851263295800447
gene-LOC112043046	gene-LOC112043046_3880	0.12602820743879087	0	1.0255833478798868
gene-LOC112043046	gene-LOC112043046_3881	0.10328573129713622	0	1.060304982501691
gene-LOC112043046	gene-LOC112043046_3882	0.1298687824804098	0	1.057051046625963
gene-LOC112043046	gene-LOC112043046_3883	0.1013508370459237	0	0.9044906622541609
gene-LOC112043046	gene-LOC112043046_3884	0.02357079532683851	1	0.9289607975859777
gene-LOC112043046	gene-LOC112043046_3885	0.9999618416939471	0	0.3891761557719349
gene-LOC112043046	gene-LOC112043046_3886	0.9999618416939471	0	0.5746006112919586
gene-LOC112043046	gene-LOC112043046_3889	0.12405737850720672	0	1.1039405910752116
gene-LOC112043046	gene-LOC112043046_3898	0.1200976078557052	0	1.1097872691810862
gene-LOC112043046	gene-LOC112043046_3907	0.04171222575893759	1	0.9106644427035944
gene-LOC112043046	gene-LOC112043046_3914	0.36038257200365864	0	1.0918912207294609
gene-LOC112043057	gene-LOC112043057_3956	0.9999618416939471	0	0.21324240127337557
gene-LOC112043057	gene-LOC112043057_3957	0.9999618416939471	0	0.2701202174535213
gene-LOC112043057	gene-LOC112043057_3958	0.9999618416939471	0	0.32408516706249557
gene-LOC112043057	gene-LOC112043057_3959	0.9999618416939471	0	0.32952700626468
gene-LOC112043057	gene-LOC112043057_3960	0.9999618416939471	0	0.24825331597319966
gene-LOC112043057	gene-LOC112043057_3961	0.9999618416939471	0	0.3013460180607952
gene-LOC112043057	gene-LOC112043057_3962	0.9999618416939471	0	0.4850695696914116
gene-LOC112043057	gene-LOC112043057_3963	0.9999618416939471	0	0.28651541601416675
gene-LOC112043057	gene-LOC112043057_3964	0.3982134072667814	0	1.0314381529314138
gene-LOC112043057	gene-LOC112043057_3965	0.9999618416939471	0	0.7023384845255967
gene-LOC112043057	gene-LOC112043057_3966	0.9999618416939471	0	0.27010209901967475
gene-LOC112043057	gene-LOC112043057_3967	0.9999618416939471	0	0.41400255448422385
gene-LOC112043057	gene-LOC112043057_3968	0.9999618416939471	0	0.5270823185765243
gene-LOC112043057	gene-LOC112043057_3969	0.9999618416939471	0	0.47622791783038654
gene-LOC112043057	gene-LOC112043057_3970	0.9999618416939471	0	0.27584462483100314
gene-LOC112043057	gene-LOC112043057_3971	0.9999618416939471	0	0.32806212505219357
gene-LOC112043057	gene-LOC112043057_3972	0.9999618416939471	0	0.37739296261381483
gene-LOC112043065	gene-LOC112043065_4005	0.9999618416939471	0	0.2590999258574449
gene-LOC112043065	gene-LOC112043065_4006	0.9999618416939471	0	0.3586671412686977
gene-LOC112043065	gene-LOC112043065_4007	0.9999618416939471	0	0.2561157583603535
gene-LOC112043065	gene-LOC112043065_4008	0.9999618416939471	0	0.2778520378669578
gene-LOC112043065	gene-LOC112043065_4009	0.9999618416939471	0	0.21839178303268802
gene-LOC112043065	gene-LOC112043065_4010	0.9999618416939471	0	0.21561300683897677
gene-LOC112043065	gene-LOC112043065_4011	0.9999618416939471	0	0.6230522797592446
gene-LOC112043065	gene-LOC112043065_4012	0.9999618416939471	0	0.3983776891405464
gene-LOC112043065	gene-LOC112043065_4013	0.888584057213132	0	0.7817011490523216
gene-LOC112043065	gene-LOC112043065_4014	0.9999618416939471	0	0.6585726383573114
gene-LOC112043066	gene-LOC112043066_4015	0.9999618416939471	0	0.11450176324159855
gene-LOC112043066	gene-LOC112043066_4016	0.9999618416939471	0	0.016527942299721765
gene-LOC112043066	gene-LOC112043066_4017	0.18941911287537486	0	0.8046365447279298
gene-LOC112043068	gene-LOC112043068_4019	0.9999618416939471	0	0.16316781121007562
gene-LOC112043068	gene-LOC112043068_4020	0.9999618416939471	0	0.08612355560404694
gene-LOC112043069	gene-LOC112043069_4021	0.9999618416939471	0	0.42070256858911126
gene-LOC112043069	gene-LOC112043069_4022	0.9999618416939471	0	0.2853972538466776
gene-LOC112043069	gene-LOC112043069_4023	0.9999618416939471	0	0.5109635841938669
gene-LOC112043069	gene-LOC112043069_4024	0.9999618416939471	0	0.597925425112547
gene-LOC112043069	gene-LOC112043069_4025	0.5427838294783842	0	1.0844651097912825
gene-LOC112043077	gene-LOC112043077_4064	0.9409323607675885	0	0.41738039371522984
gene-LOC112043077	gene-LOC112043077_4065	0.9999618416939471	0	0.25596406712828834
gene-LOC112043077	gene-LOC112043077_4066	0.9999618416939471	0	0.20764344632501341
gene-LOC112043077	gene-LOC112043077_4067	0.9999618416939471	0	0.21469819868052475
gene-LOC112043077	gene-LOC112043077_4068	0.8633894633479509	0	0.3279977786795234
gene-LOC112043077	gene-LOC112043077_4069	0.9999618416939471	0	0.37362983313451537
gene-LOC112043077	gene-LOC112043077_4070	0.9999618416939471	0	0.29891930810811296
gene-LOC112043077	gene-LOC112043077_4071	0.9999618416939471	0	0.2170059595991436
gene-LOC112043077	gene-LOC112043077_4072	0.9999618416939471	0	0.2482884694758658
gene-LOC112043077	gene-LOC112043077_4073	0.8146623330994974	0	0.479895069903848
gene-LOC112043077	gene-LOC112043077_4074	0.18540300549268038	0	0.671325438377746
gene-LOC112043077	gene-LOC112043077_4075	0.9999618416939471	0	0.15220597472833042
gene-LOC112043077	gene-LOC112043077_4076	0.9999618416939471	0	0.24210397342144319
gene-LOC112043077	gene-LOC112043077_4077	0.9999618416939471	0	0.14675277897596484
gene-LOC112043077	gene-LOC112043077_4078	0.9999618416939471	0	0.08380500630942578
gene-LOC112043077	gene-LOC112043077_4079	0.22157794184211127	0	0.7490269952284443
gene-LOC112043077	gene-LOC112043077_4080	0.9999618416939471	0	0.18887460199036799
gene-LOC112043077	gene-LOC112043077_4081	0.5990614162181509	0	0.5883273129813693
gene-LOC112043078	gene-LOC112043078_4083	0.9999618416939471	0	0.19754913325810808
gene-LOC112043078	gene-LOC112043078_4084	0.9999618416939471	0	0.2000086895076949
gene-LOC112043078	gene-LOC112043078_4085	0.9999618416939471	0	0.0926369867845116
gene-LOC112043081	gene-LOC112043081_4095	0.9999618416939471	0	0.472220307961857
gene-LOC112043081	gene-LOC112043081_4097	0.9999618416939471	0	0.30961928529478566
gene-LOC112043082	gene-LOC112043082_4098	0.9999618416939471	0	0.47339104712650304
gene-LOC112043082	gene-LOC112043082_4100	0.9999618416939471	0	0.5974411549500056
gene-LOC112043082	gene-LOC112043082_4101	0.9999618416939471	0	0.2900195097562577
gene-LOC112043082	gene-LOC112043082_4102	0.9999618416939471	0	0.19691658277074797
gene-LOC112043082	gene-LOC112043082_4103	0.9999618416939471	0	0.4815049665000455
gene-LOC112043083	gene-LOC112043083_4104	0.9999618416939471	0	0.3462503261628864
gene-LOC112043083	gene-LOC112043083_4105	0.9999618416939471	0	0.04670754123422416
gene-LOC112043083	gene-LOC112043083_4106	0.9999618416939471	0	0.0790379137825381
gene-LOC112043083	gene-LOC112043083_4107	0.9999618416939471	0	0.2348888864042431
gene-LOC112043083	gene-LOC112043083_4110	0.9999618416939471	0	0.0790379137825381
gene-LOC112043083	gene-LOC112043083_4111	0.9999618416939471	0	0.2348888864042431
gene-LOC112043084	gene-LOC112043084_4112	0.9999618416939471	0	0.35900484992046433
gene-LOC112043084	gene-LOC112043084_4113	0.9999618416939471	0	0.2657436957879513
gene-LOC112043084	gene-LOC112043084_4114	0.9999618416939471	0	0.08286768467773076
gene-LOC112043084	gene-LOC112043084_4115	0.9999618416939471	0	0.15868232174116415
gene-LOC112043085	gene-LOC112043085_4116	0.9999618416939471	0	0.2344971139891312
gene-LOC112043085	gene-LOC112043085_4117	0.9999618416939471	0	0.1742084275824478
gene-LOC112043085	gene-LOC112043085_4118	0.9999618416939471	0	0.21530326334137406
gene-LOC112043085	gene-LOC112043085_4119	0.9999618416939471	0	0.19419294851879787
gene-LOC112043085	gene-LOC112043085_4120	0.9999618416939471	0	0.4387424333786667
gene-LOC112043085	gene-LOC112043085_4121	0.9999618416939471	0	0.25017998250677476
gene-LOC112043085	gene-LOC112043085_4122	0.9999618416939471	0	0.09187634667877997
gene-LOC112043085	gene-LOC112043085_4123	0.9999618416939471	0	0.20980989277232265
gene-LOC112043085	gene-LOC112043085_4124	0.9999618416939471	0	0.23064515168004807
gene-LOC112043085	gene-LOC112043085_4125	0.9999618416939471	0	0.29097208647172135
gene-LOC112043085	gene-LOC112043085_4127	0.9999618416939471	0	0.23064515168004807
gene-LOC112043086	gene-LOC112043086_4128	0.9999618416939471	0	0.6419856126401537
gene-LOC112043086	gene-LOC112043086_4129	0.23769112184461103	0	0.8823460262912723
gene-LOC112043086	gene-LOC112043086_4130	0.22256093959680442	0	0.7144139037956885
gene-LOC112043086	gene-LOC112043086_4131	0.3059234216484793	0	0.6311157707903261
gene-LOC112043086	gene-LOC112043086_4132	0.9999618416939471	0	0.42716511943708024
gene-LOC112043086	gene-LOC112043086_4133	0.9999618416939471	0	0.3794318494154627
gene-LOC112043086	gene-LOC112043086_4134	0.9999618416939471	0	0.38873883897317096
gene-LOC112043086	gene-LOC112043086_4135	0.008000247942981976	2	2.173045700132124
gene-LOC112043086	gene-LOC112043086_4136	0.9999618416939471	0	0.2897342661066151
gene-LOC112043086	gene-LOC112043086_4137	0.20836348889392614	0	0.89532126012476
gene-LOC112043086	gene-LOC112043086_4145	0.9999618416939471	0	0.5883671298886322
gene-LOC112043086	gene-LOC112043086_4153	0.9999618416939471	0	0.5883671298886322
gene-LOC112043086	gene-LOC112043086_4159	0.008000247942981976	2	2.173045700132124
gene-LOC112043087	gene-LOC112043087_4161	0.9999618416939471	0	0.1677037867551005
gene-LOC112043087	gene-LOC112043087_4162	0.9999618416939471	0	0.07171311009233608
gene-LOC112043087	gene-LOC112043087_4163	0.9999618416939471	0	0.06926596674647906
gene-LOC112043087	gene-LOC112043087_4164	0.9999618416939471	0	0.10873158906806696
gene-LOC112043088	gene-LOC112043088_4165	0.9999618416939471	0	0.03944846110000902
gene-LOC112043088	gene-LOC112043088_4166	0.9999618416939471	0	0.1798720038546557
gene-LOC112043089	gene-LOC112043089_4167	0.9999618416939471	0	0.24954468859943013
gene-LOC112043089	gene-LOC112043089_4168	0.9999618416939471	0	0.14133188770619487
gene-LOC112043089	gene-LOC112043089_4169	0.9999618416939471	0	0.10172334120814336
gene-LOC112043089	gene-LOC112043089_4170	0.9999618416939471	0	0.06501717342004554
gene-LOC112043089	gene-LOC112043089_4171	0.9999618416939471	0	0.18521957277825862
gene-LOC112043089	gene-LOC112043089_4172	0.6096607658158364	0	0.449528275018701
gene-LOC112043090	gene-LOC112043090_4173	0.9999618416939471	0	0.631812730786999
gene-LOC112043090	gene-LOC112043090_4175	0.6708090151434506	0	0.9792680721240163
gene-LOC112043090	gene-LOC112043090_4176	0.9999618416939471	0	0.4375287601462672
gene-LOC112043090	gene-LOC112043090_4177	0.9999618416939471	0	0.41719427900064243
gene-LOC112043090	gene-LOC112043090_4178	0.9999618416939471	0	0.44858844574863976
gene-LOC112043090	gene-LOC112043090_4179	0.9999618416939471	0	0.4568166664170077
gene-LOC112043090	gene-LOC112043090_4180	0.9999618416939471	0	0.39118842551879673
gene-LOC112043090	gene-LOC112043090_4181	0.9999618416939471	0	0.45058596248555016
gene-LOC112043090	gene-LOC112043090_4182	0.9999618416939471	0	0.41475069058071323
gene-LOC112043092	gene-LOC112043092_4185	0.34242627081873644	0	1.0844966112749415
gene-LOC112043092	gene-LOC112043092_4186	0.6252049112469785	0	0.9297110841826077
gene-LOC112043092	gene-LOC112043092_4187	0.9999618416939471	0	0.47435363224574445
gene-LOC112043092	gene-LOC112043092_4188	0.9999618416939471	0	0.6897136900045417
gene-LOC112043092	gene-LOC112043092_4189	0.9999618416939471	0	0.5965664194052289
gene-LOC112043092	gene-LOC112043092_4190	0.9999618416939471	0	0.4506929872226939
gene-LOC112043092	gene-LOC112043092_4191	0.9999618416939471	0	0.4079806071189953
gene-LOC112043092	gene-LOC112043092_4192	0.9999618416939471	0	0.2603043014462579
gene-LOC112043093	gene-LOC112043093_4194	0.9999618416939471	0	0.2035853093721398
gene-LOC112043093	gene-LOC112043093_4195	0.9999618416939471	0	0.06419465983628214
gene-LOC112043093	gene-LOC112043093_4196	0.9999618416939471	0	0.26480775532610945
gene-LOC112043093	gene-LOC112043093_4197	0.9999618416939471	0	0.18288966082059055
gene-LOC112043093	gene-LOC112043093_4198	0.10213669384676742	0	0.7824055043685707
gene-LOC112043094	gene-LOC112043094_4203	1.6392740509010432e-13	9	3.6967013655674688
gene-LOC112043094	gene-LOC112043094_4205	0.9999618416939471	0	0.41545207499746173
gene-LOC112043094	gene-LOC112043094_4206	0.9999618416939471	0	0.2810818068791656
gene-LOC112043094	gene-LOC112043094_4210	0.24465901114505703	0	1.7337764490168492
gene-LOC112043094	gene-LOC112043094_4213	0.6965158563516046	0	1.550138298938891
gene-LOC112043096	gene-LOC112043096_4217	0.9999618416939471	0	0.4870557544102194
gene-LOC112043096	gene-LOC112043096_4218	0.9999618416939471	0	0.4407049089903161
gene-LOC112043096	gene-LOC112043096_4219	0.9999618416939471	0	0.20107221066755354
gene-LOC112043096	gene-LOC112043096_4220	0.9999618416939471	0	0.23996591157116495
gene-LOC112043096	gene-LOC112043096_4221	0.9999618416939471	0	0.1891416801331669
gene-LOC112043096	gene-LOC112043096_4222	0.9999618416939471	0	0.23294868684372272
gene-LOC112043096	gene-LOC112043096_4223	0.9999618416939471	0	0.3495262337040712
gene-LOC112043096	gene-LOC112043096_4225	0.9999618416939471	0	0.4407049089903161
gene-LOC112043097	gene-LOC112043097_4231	0.9999618416939471	0	0.6691132646819247
gene-LOC112043097	gene-LOC112043097_4232	0.22106338836522557	0	0.9461195454843505
gene-LOC112043097	gene-LOC112043097_4233	0.9999618416939471	0	0.07249502260515772
gene-LOC112043098	gene-LOC112043098_4234	0.19109238128485592	0	0.8517145602922849
gene-LOC112043098	gene-LOC112043098_4235	0.5745778105188315	0	0.6241183727575503
gene-LOC112043098	gene-LOC112043098_4236	0.14800778052982486	0	0.7358655110318928
gene-LOC112043098	gene-LOC112043098_4237	0.19109238128485592	0	0.8517145552235963
gene-LOC112043098	gene-LOC112043098_4239	0.9999618416939471	0	0.29224253695905666
gene-LOC112043100	gene-LOC112043100_4241	0.9999618416939471	0	0.027065452402065475
gene-LOC112043100	gene-LOC112043100_4242	0.9999618416939471	0	0.40423909895231525
gene-LOC112043101	gene-LOC112043101_4243	0.9999618416939471	0	0.33130413088114086
gene-LOC112043101	gene-LOC112043101_4244	0.9999618416939471	0	0.1719215856903702
gene-LOC112043101	gene-LOC112043101_4245	0.9999618416939471	0	0.12685456618458169
gene-LOC112043101	gene-LOC112043101_4246	0.9999618416939471	0	0.1701837753549791
gene-LOC112043101	gene-LOC112043101_4247	0.9999618416939471	0	0.4031846348657018
gene-LOC112043101	gene-LOC112043101_4248	0.9999618416939471	0	0.22504747541965298
gene-LOC112043101	gene-LOC112043101_4249	0.9999618416939471	0	0.4323159234943157
gene-LOC112043102	gene-LOC112043102_4250	0.9999618416939471	0	0.5371955395883825
gene-LOC112043102	gene-LOC112043102_4252	0.9999618416939471	0	0.33392122346732833
gene-LOC112043104	gene-LOC112043104_4266	0.9999618416939471	0	0.19519866686999698
gene-LOC112043104	gene-LOC112043104_4267	0.9999618416939471	0	0.14525288516991086
gene-LOC112043104	gene-LOC112043104_4268	0.9999618416939471	0	0.15760185126626425
gene-LOC112043104	gene-LOC112043104_4269	0.9999618416939471	0	0.2921762217611157
gene-LOC112043104	gene-LOC112043104_4270	0.9999618416939471	0	0.5076553933249723
gene-LOC112043105	gene-LOC112043105_4274	0.9999618416939471	0	0.4587841904741614
gene-LOC112043105	gene-LOC112043105_4275	0.9999618416939471	0	0.4268965827560347
gene-LOC112043116	gene-LOC112043116_4351	0.9999618416939471	0	0.40433206868008664
gene-LOC112043116	gene-LOC112043116_4352	0.9999618416939471	0	0.3663160370669356
gene-LOC112043116	gene-LOC112043116_4353	0.9999618416939471	0	0.3549577739010106
gene-LOC112043116	gene-LOC112043116_4354	0.9999618416939471	0	0.6449774711844665
gene-LOC112043116	gene-LOC112043116_4355	0.9999618416939471	0	0.3511799274543651
gene-LOC112043118	gene-LOC112043118_4394	0.9999618416939471	0	0.34801667272093995
gene-LOC112043118	gene-LOC112043118_4395	0.9999618416939471	0	0.3236500220269658
gene-LOC112043118	gene-LOC112043118_4396	0.9999618416939471	0	0.2717761706523729
gene-LOC112043122	gene-LOC112043122_4421	0.9999618416939471	0	0.25059525538759786
gene-LOC112043122	gene-LOC112043122_4422	0.9999618416939471	0	0.3352411209831203
gene-LOC112043122	gene-LOC112043122_4423	0.9999618416939471	0	0.5129859461034734
gene-LOC112043122	gene-LOC112043122_4424	0.8277541926249911	0	0.8035506520155931
gene-LOC112043122	gene-LOC112043122_4426	0.9999618416939471	0	0.5306272626252158
gene-LOC112043122	gene-LOC112043122_4427	0.9999618416939471	0	0.4272628616853478
gene-LOC112043122	gene-LOC112043122_4428	0.9999618416939471	0	0.4075693035739958
gene-LOC112043122	gene-LOC112043122_4429	0.9999618416939471	0	0.3742479151005256
gene-LOC112043123	gene-LOC112043123_4431	0.9999618416939471	0	0.20107716459002944
gene-LOC112043123	gene-LOC112043123_4432	0.9999618416939471	0	0.9026802862722877
gene-LOC112043124	gene-LOC112043124_4433	0.9999618416939471	0	0.6067752099310413
gene-LOC112043124	gene-LOC112043124_4434	0.9999618416939471	0	0.06774682954826167
gene-LOC112043124	gene-LOC112043124_4435	0.9999618416939471	0	0.1814982822621234
gene-LOC112043125	gene-LOC112043125_4436	0.9999618416939471	0	0.3018179024436103
gene-LOC112043125	gene-LOC112043125_4438	0.9999618416939471	0	0.727984568012417
gene-LOC112043125	gene-LOC112043125_4441	0.9999618416939471	0	0.4431250581312397
gene-LOC112043125	gene-LOC112043125_4442	0.9999618416939471	0	0.9241757095612168
gene-LOC112043125	gene-LOC112043125_4443	0.9999618416939471	0	0.3337720524000556
gene-LOC112043125	gene-LOC112043125_4444	0.9999618416939471	0	0.2179645230024425
gene-LOC112043125	gene-LOC112043125_4445	0.9999618416939471	0	0.23487269619426066
gene-LOC112043125	gene-LOC112043125_4446	0.9999618416939471	0	0.08148016301937938
gene-LOC112043125	gene-LOC112043125_4447	0.9999618416939471	0	0.41183743448075383
gene-LOC112043125	gene-LOC112043125_4448	0.9999618416939471	0	0.49972131207124637
gene-LOC112043125	gene-LOC112043125_4449	0.9999618416939471	0	0.35524072773819526
gene-LOC112043131	gene-LOC112043131_4477	0.9591793452716193	0	0.5837143133909501
gene-LOC112043131	gene-LOC112043131_4478	0.9999618416939471	0	0.34994326855656865
gene-LOC112043131	gene-LOC112043131_4479	0.9999618416939471	0	0.3184590277536321
gene-LOC112043131	gene-LOC112043131_4480	0.9999618416939471	0	0.44213387983468966
gene-LOC112043133	gene-LOC112043133_4482	0.9999618416939471	0	0.1651294663073708
gene-LOC112043133	gene-LOC112043133_4483	0.7480443112160882	0	0.6467893644643281
gene-LOC112043133	gene-LOC112043133_4484	0.3179844785737469	0	0.9295695609771837
gene-LOC112043133	gene-LOC112043133_4485	0.30097466100569437	0	1.187448369393727
gene-LOC112043133	gene-LOC112043133_4486	0.9999618416939471	0	0.4102435772726727
gene-LOC112043134	gene-LOC112043134_4488	0.9999618416939471	0	0.46035939028021655
gene-LOC112043134	gene-LOC112043134_4489	0.9999618416939471	0	0.5722767281139625
gene-LOC112043134	gene-LOC112043134_4490	0.9999618416939471	0	0.3051076119029146
gene-LOC112043134	gene-LOC112043134_4491	0.9999618416939471	0	0.33837520811324584
gene-LOC112043134	gene-LOC112043134_4493	0.9999618416939471	0	0.39095374859406995
gene-LOC112043134	gene-LOC112043134_4494	0.9999618416939471	0	0.5668961502539887
gene-LOC112043134	gene-LOC112043134_4495	0.9999618416939471	0	0.26955329200534006
gene-LOC112043134	gene-LOC112043134_4502	0.9999618416939471	0	0.2654322039928054
gene-LOC112043134	gene-LOC112043134_4503	0.9999618416939471	0	0.666923362524285
gene-LOC112043134	gene-LOC112043134_4507	0.9999618416939471	0	0.34028500902159386
gene-LOC112043134	gene-LOC112043134_4511	0.9999618416939471	0	0.666923362524285
gene-LOC112043134	gene-LOC112043134_4520	0.9999618416939471	0	0.666923362524285
gene-LOC112043135	gene-LOC112043135_4521	0.9999618416939471	0	0.3898479202498466
gene-LOC112043135	gene-LOC112043135_4522	0.9999618416939471	0	0.1816019950599781
gene-LOC112043135	gene-LOC112043135_4523	0.9999618416939471	0	0.278807092503758
gene-LOC112043135	gene-LOC112043135_4524	0.9999618416939471	0	0.3763295058752396
gene-LOC112043136	gene-LOC112043136_4525	0.28658058167271433	0	0.8862379041579489
gene-LOC112043136	gene-LOC112043136_4526	0.9999618416939471	0	0.27609218834563976
gene-LOC112043136	gene-LOC112043136_4527	0.9999618416939471	0	0.436929886524398
gene-LOC112043136	gene-LOC112043136_4528	0.9999618416939471	0	0.300010208951659
gene-LOC112043136	gene-LOC112043136_4529	0.9999618416939471	0	0.2400439443750928
gene-LOC112043136	gene-LOC112043136_4530	0.9999618416939471	0	0.271562270520449
gene-LOC112043136	gene-LOC112043136_4531	0.9999618416939471	0	0.4650381661582914
gene-LOC112043136	gene-LOC112043136_4532	0.42027837808191654	0	0.8415468172124587
gene-LOC112043136	gene-LOC112043136_4533	0.9999618416939471	0	0.6178137767876155
gene-LOC112043136	gene-LOC112043136_4534	0.9999618416939471	0	0.6169794605450836
gene-LOC112043136	gene-LOC112043136_4535	0.7254006429048365	0	0.7996210418408403
gene-LOC112043136	gene-LOC112043136_4536	0.6468036343386632	0	0.7159312542687246
gene-LOC112043136	gene-LOC112043136_4537	0.9999618416939471	0	0.5450789795899169
gene-LOC112043136	gene-LOC112043136_4538	0.9999618416939471	0	0.5189443934608029
gene-LOC112043136	gene-LOC112043136_4539	0.9999618416939471	0	0.4471840605376265
gene-LOC112043136	gene-LOC112043136_4540	0.9999618416939471	0	0.33071502171432066
gene-LOC112043136	gene-LOC112043136_4541	0.027304473598782155	1	0.881182651848512
gene-LOC112043136	gene-LOC112043136_4542	0.7227290891235842	0	0.6158727558970352
gene-LOC112043136	gene-LOC112043136_4564	0.9999618416939471	0	0.27156189800979913
gene-LOC112043136	gene-LOC112043136_4586	0.7564566837159898	0	0.7969260368015849
gene-LOC112043136	gene-LOC112043136_4609	0.9999618416939471	0	0.28536968194559087
gene-LOC112043137	gene-LOC112043137_4625	0.9999618416939471	0	0.24342173381566123
gene-LOC112043137	gene-LOC112043137_4626	0.9999618416939471	0	0.1522906851794401
gene-LOC112043137	gene-LOC112043137_4627	0.9999618416939471	0	0.13263469440390188
gene-LOC112043137	gene-LOC112043137_4628	0.9999618416939471	0	0.09981596731018258
gene-LOC112043139	gene-LOC112043139_4632	0.9999618416939471	0	0.46269253656790976
gene-LOC112043139	gene-LOC112043139_4633	0.9999618416939471	0	0.6136429337330798
gene-LOC112043139	gene-LOC112043139_4634	0.4887945875272155	0	1.1554681209217872
gene-LOC112043139	gene-LOC112043139_4635	0.9999618416939471	0	0.6942814361583025
gene-LOC112043139	gene-LOC112043139_4636	0.9999618416939471	0	0.4968884050389999
gene-LOC112043139	gene-LOC112043139_4637	0.9999618416939471	0	0.5555631527367408
gene-LOC112043139	gene-LOC112043139_4638	0.9999618416939471	0	0.6618775228485525
gene-LOC112043142	gene-LOC112043142_4659	0.9999618416939471	0	0.060454969735832975
gene-LOC112043142	gene-LOC112043142_4660	0.9999618416939471	0	0.08626107043776532
gene-LOC112043142	gene-LOC112043142_4661	0.9999618416939471	0	0.14338141364665447
gene-LOC112043142	gene-LOC112043142_4662	0.9999618416939471	0	0.11363778890624765
gene-LOC112043142	gene-LOC112043142_4663	0.9999618416939471	0	0.1307712887303456
gene-LOC112043143	gene-LOC112043143_4665	0.9999618416939471	0	0.4203459863579475
gene-LOC112043143	gene-LOC112043143_4666	0.9999618416939471	0	0.3592415994989322
gene-LOC112043143	gene-LOC112043143_4667	0.9999618416939471	0	0.2432860857260133
gene-LOC112043144	gene-LOC112043144_4673	0.9999618416939471	0	0.08978363739212725
gene-LOC112043144	gene-LOC112043144_4674	0.9999618416939471	0	0.14253538134424915
gene-LOC112043146	gene-LOC112043146_4679	0.9999618416939471	0	0.23033748379487845
gene-LOC112043146	gene-LOC112043146_4680	0.9999618416939471	0	0.18304824068596032
gene-LOC112043146	gene-LOC112043146_4681	0.9999618416939471	0	0.3157712755452833
gene-LOC112043146	gene-LOC112043146_4682	0.9999618416939471	0	0.12448426119191769
gene-LOC112043146	gene-LOC112043146_4683	0.9999618416939471	0	0.23116522024094976
gene-LOC112043146	gene-LOC112043146_4684	0.9999618416939471	0	0.27724464803956916
gene-LOC112043146	gene-LOC112043146_4685	0.9999618416939471	0	0.4258892481294989
gene-LOC112043146	gene-LOC112043146_4686	0.7956561632926866	0	0.6006512784492228
gene-LOC112043146	gene-LOC112043146_4687	0.9999618416939471	0	0.5844799435941193
gene-LOC112043146	gene-LOC112043146_4688	0.9999618416939471	0	0.5340423264762597
gene-LOC112043146	gene-LOC112043146_4689	0.9999618416939471	0	0.673665951150344
gene-LOC112043146	gene-LOC112043146_4690	0.9999618416939471	0	0.40725174379930174
gene-LOC112043146	gene-LOC112043146_4691	0.35262368036880193	0	1.4529999292759772
gene-LOC112043146	gene-LOC112043146_4692	0.1400720825486604	0	1.8130926535157368
gene-LOC112043146	gene-LOC112043146_4693	0.9999618416939471	0	0.4297896968609054
gene-LOC112043146	gene-LOC112043146_4694	0.8427930643857185	0	0.7116877729718425
gene-LOC112043146	gene-LOC112043146_4695	0.9999618416939471	0	0.5747589008801244
gene-LOC112043146	gene-LOC112043146_4712	0.9999618416939471	0	0.2312243668067478
gene-LOC112043147	gene-LOC112043147_4728	0.9999618416939471	0	0.55604140657233
gene-LOC112043147	gene-LOC112043147_4729	0.9999618416939471	0	0.24445149053326976
gene-LOC112043147	gene-LOC112043147_4730	0.9999618416939471	0	0.5087280147651976
gene-LOC112043147	gene-LOC112043147_4731	0.9999618416939471	0	0.3702860972060895
gene-LOC112043147	gene-LOC112043147_4732	0.9999618416939471	0	0.6300037019179676
gene-LOC112043147	gene-LOC112043147_4734	0.9999618416939471	0	0.41351938223721696
gene-LOC112043147	gene-LOC112043147_4735	0.9999618416939471	0	0.323902514930837
gene-LOC112043147	gene-LOC112043147_4736	0.9999618416939471	0	0.1268286060405765
gene-LOC112043147	gene-LOC112043147_4737	0.9999618416939471	0	0.25079729626956127
gene-LOC112043147	gene-LOC112043147_4740	0.9999618416939471	0	0.6750189299355833
gene-LOC112043147	gene-LOC112043147_4744	0.9999618416939471	0	0.4147797165705276
gene-LOC112043147	gene-LOC112043147_4789	0.9999618416939471	0	0.2485869261010114
gene-LOC112043147	gene-LOC112043147_4799	0.9999618416939471	0	0.6750189299355833
gene-LOC112043149	gene-LOC112043149_4803	0.9999618416939471	0	0.3611011737739709
gene-LOC112043149	gene-LOC112043149_4804	0.9999618416939471	0	0.3290988935407979
gene-LOC112043149	gene-LOC112043149_4805	0.9999618416939471	0	0.3278212698077505
gene-LOC112043149	gene-LOC112043149_4806	0.9999618416939471	0	0.5720684518498862
gene-LOC112043149	gene-LOC112043149_4807	0.9999618416939471	0	0.21349101836282802
gene-LOC112043150	gene-LOC112043150_4814	0.9999618416939471	0	0.2659365122244042
gene-LOC112043150	gene-LOC112043150_4815	0.9999618416939471	0	0.1533962546840817
gene-LOC112043150	gene-LOC112043150_4816	0.9999618416939471	0	0.065027165587483
gene-LOC112043150	gene-LOC112043150_4817	0.9999618416939471	0	0.08656992422813037
gene-LOC112043151	gene-LOC112043151_4818	0.9999618416939471	0	0.21460850170741796
gene-LOC112043151	gene-LOC112043151_4819	0.9999618416939471	0	0.30410904070825584
gene-LOC112043151	gene-LOC112043151_4820	0.9999618416939471	0	0.06655998580980958
gene-LOC112043152	gene-LOC112043152_4821	0.9999618416939471	0	0.35149231328126884
gene-LOC112043152	gene-LOC112043152_4822	0.5986053515205849	0	0.5702231610476085
gene-LOC112043152	gene-LOC112043152_4823	0.7354416364368934	0	0.5332015621516115
gene-LOC112043152	gene-LOC112043152_4824	0.23238456220849482	0	0.7238616115407996
gene-LOC112043152	gene-LOC112043152_4825	0.7669076518820919	0	0.698052400113661
gene-LOC112043152	gene-LOC112043152_4826	0.540409876971924	0	0.6570628571939716
gene-LOC112043152	gene-LOC112043152_4827	0.7788069730600088	0	0.6493887832282361
gene-LOC112043152	gene-LOC112043152_4828	0.9999618416939471	0	0.6466943644352874
gene-LOC112043153	gene-LOC112043153_4829	0.9999618416939471	0	0.16984840139925966
gene-LOC112043153	gene-LOC112043153_4830	0.9999618416939471	0	0.2597207495813363
gene-LOC112043153	gene-LOC112043153_4831	0.9999618416939471	0	0.24764605306633045
gene-LOC112043153	gene-LOC112043153_4832	0.9999618416939471	0	0.3618043928188923
gene-LOC112043153	gene-LOC112043153_4833	0.9999618416939471	0	0.42815469400649686
gene-LOC112043153	gene-LOC112043153_4834	0.9999618416939471	0	0.4363776365224554
gene-LOC112043153	gene-LOC112043153_4835	0.9999618416939471	0	0.1883142236222737
gene-LOC112043153	gene-LOC112043153_4836	0.9999618416939471	0	0.2728336702080094
gene-LOC112043153	gene-LOC112043153_4837	0.9999618416939471	0	0.17487677803729706
gene-LOC112043153	gene-LOC112043153_4838	0.9999618416939471	0	0.41436316694789355
gene-LOC112043153	gene-LOC112043153_4839	0.9999618416939471	0	0.24957393233074482
gene-LOC112043153	gene-LOC112043153_4840	0.9999618416939471	0	0.375464517053298
gene-LOC112043155	gene-LOC112043155_4849	0.9999618416939471	0	0.4693546565301885
gene-LOC112043155	gene-LOC112043155_4850	0.8521870414719872	0	0.4453483911701923
gene-LOC112043155	gene-LOC112043155_4851	0.9999618416939471	0	0.27790665843342754
gene-LOC112043155	gene-LOC112043155_4852	0.9364651339703818	0	0.472423722670694
gene-LOC112043155	gene-LOC112043155_4853	0.9999618416939471	0	0.2591958657005531
gene-LOC112043155	gene-LOC112043155_4854	0.9999618416939471	0	0.37180303091461386
gene-LOC112043155	gene-LOC112043155_4855	0.9999618416939471	0	0.3004531275522391
gene-LOC112043155	gene-LOC112043155_4856	0.18509864115229308	0	0.9647391454467726
gene-LOC112043155	gene-LOC112043155_4857	0.09947856693289672	0	1.0785529179805442
gene-LOC112043155	gene-LOC112043155_4858	0.9999618416939471	0	0.45186657588976065
gene-LOC112043155	gene-LOC112043155_4859	0.8998405335284712	0	0.5822427933250562
gene-LOC112043155	gene-LOC112043155_4860	0.4180751928648986	0	0.8400040540249609
gene-LOC112043156	gene-LOC112043156_4861	0.9999618416939471	0	0.0798900831296585
gene-LOC112043156	gene-LOC112043156_4862	0.9999618416939471	0	0.17540772116441783
gene-LOC112043156	gene-LOC112043156_4863	0.9999618416939471	0	0.5123546716915026
gene-LOC112043157	gene-LOC112043157_4866	0.9999618416939471	0	0.42951035330581
gene-LOC112043157	gene-LOC112043157_4867	0.9999618416939471	0	0.36043898889328574
gene-LOC112043157	gene-LOC112043157_4868	0.9999618416939471	0	0.45175789129428434
gene-LOC112043157	gene-LOC112043157_4869	0.9999618416939471	0	0.5223662666393007
gene-LOC112043157	gene-LOC112043157_4870	0.9999618416939471	0	0.592211010396622
gene-LOC112043157	gene-LOC112043157_4871	0.5787822700401223	0	0.7830217656603784
gene-LOC112043157	gene-LOC112043157_4872	0.9999618416939471	0	0.3292175988572925
gene-LOC112043157	gene-LOC112043157_4873	0.9999618416939471	0	0.32442883251954324
gene-LOC112043157	gene-LOC112043157_4874	0.9690968369111076	0	0.5272511208229984
gene-LOC112043158	gene-LOC112043158_4875	0.9999618416939471	0	0.12700796522073432
gene-LOC112043158	gene-LOC112043158_4876	0.9999618416939471	0	0.27716047194501137
gene-LOC112043158	gene-LOC112043158_4877	0.5838237283420604	0	0.827056133939954
gene-LOC112043158	gene-LOC112043158_4878	0.9999618416939471	0	0.6320802291538712
gene-LOC112043158	gene-LOC112043158_4879	0.6747826695062571	0	0.5058681846658724
gene-LOC112043159	gene-LOC112043159_4880	0.9999618416939471	0	0.42378607345648334
gene-LOC112043159	gene-LOC112043159_4881	0.9999618416939471	0	0.4283962757722488
gene-LOC112043159	gene-LOC112043159_4882	0.9999618416939471	0	0.18851728372333998
gene-LOC112043159	gene-LOC112043159_4883	0.9999618416939471	0	0.17447083872946045
gene-LOC112043159	gene-LOC112043159_4884	0.9999618416939471	0	0.22925755379297197
gene-LOC112043159	gene-LOC112043159_4885	0.9999618416939471	0	0.23957413368036207
gene-LOC112043159	gene-LOC112043159_4886	0.9999618416939471	0	0.17836586069202018
gene-LOC112043159	gene-LOC112043159_4887	0.9999618416939471	0	0.22949271941293592
gene-LOC112043159	gene-LOC112043159_4888	0.9999618416939471	0	0.17912472419968584
gene-LOC112043159	gene-LOC112043159_4889	0.9999618416939471	0	0.18253638676007
gene-LOC112043159	gene-LOC112043159_4890	0.9999618416939471	0	0.1701348455459062
gene-LOC112043159	gene-LOC112043159_4891	0.9999618416939471	0	0.25434902594329323
gene-LOC112043159	gene-LOC112043159_4892	0.9999618416939471	0	0.14147934974002307
gene-LOC112043159	gene-LOC112043159_4893	0.9999618416939471	0	0.20723486781911138
gene-LOC112043159	gene-LOC112043159_4894	0.9999618416939471	0	0.43424904688906363
gene-LOC112043159	gene-LOC112043159_4895	0.35655378815187655	0	0.8846258766097357
gene-LOC112043160	gene-LOC112043160_4896	0.9999618416939471	0	0.07331994985212287
gene-LOC112043160	gene-LOC112043160_4897	0.9999618416939471	0	0.38971383097602086
gene-LOC112043161	gene-LOC112043161_4898	0.9999618416939471	0	0.1598656554399378
gene-LOC112043161	gene-LOC112043161_4899	0.9999618416939471	0	0.3225418859559346
gene-LOC112043162	gene-LOC112043162_4901	0.6856380181158153	0	0.6761699090131055
gene-LOC112043162	gene-LOC112043162_4902	0.2793480572419573	0	0.8758262730449005
gene-LOC112043162	gene-LOC112043162_4903	0.0925434587699306	0	1.0345010874336644
gene-LOC112043162	gene-LOC112043162_4905	0.9999618416939471	0	0.4476706786065136
gene-LOC112043162	gene-LOC112043162_4906	0.04363200876429854	1	1.037688135944813
gene-LOC112043162	gene-LOC112043162_4907	0.03882862142260978	1	0.9175703886884792
gene-LOC112043162	gene-LOC112043162_4908	7.305328672790089e-4	2	2.1218851066005397
gene-LOC112043162	gene-LOC112043162_4911	0.9999618416939471	0	0.4476706786065136
gene-LOC112043163	gene-LOC112043163_4912	0.9999618416939471	0	0.4682902571669977
gene-LOC112043163	gene-LOC112043163_4913	0.7652038407788654	0	0.8172858023819192
gene-LOC112043163	gene-LOC112043163_4914	0.9999618416939471	0	0.312022671089692
gene-LOC112043163	gene-LOC112043163_4915	0.9999618416939471	0	0.29626472246965374
gene-LOC112043163	gene-LOC112043163_4918	0.9999618416939471	0	0.31202281104498025
gene-LOC112043163	gene-LOC112043163_4919	0.9999618416939471	0	0.29626472246965374
gene-LOC112043163	gene-LOC112043163_4920	0.09563969908920208	0	1.4278148658273313
gene-LOC112043163	gene-LOC112043163_4921	0.7652038407788654	0	0.8172858023819192
gene-LOC112043163	gene-LOC112043163_4923	0.9999618416939471	0	0.2925343143988215
gene-LOC112043164	gene-LOC112043164_4924	0.9999618416939471	0	0.5143119606910451
gene-LOC112043164	gene-LOC112043164_4925	0.9999618416939471	0	0.24218971255431132
gene-LOC112043164	gene-LOC112043164_4926	0.9999618416939471	0	0.42689150385772656
gene-LOC112043164	gene-LOC112043164_4927	0.9999618416939471	0	0.68755331034557
gene-LOC112043166	gene-LOC112043166_4933	0.1662594701259736	0	1.0409656579716788
gene-LOC112043166	gene-LOC112043166_4934	0.9999618416939471	0	0.2913778630981403
gene-LOC112043166	gene-LOC112043166_4935	0.9999618416939471	0	0.30755820848022264
gene-LOC112043166	gene-LOC112043166_4936	0.9999618416939471	0	0.2806506720767219
gene-LOC112043166	gene-LOC112043166_4937	0.9490159950251409	0	0.46766664810685477
gene-LOC112043166	gene-LOC112043166_4938	0.9999618416939471	0	0.5247788957735873
gene-LOC112043166	gene-LOC112043166_4939	0.9999618416939471	0	0.2966539797084291
gene-LOC112043166	gene-LOC112043166_4940	0.9999618416939471	0	0.3825444701217666
gene-LOC112043166	gene-LOC112043166_4941	0.9999618416939471	0	0.37965719087855376
gene-LOC112043166	gene-LOC112043166_4942	0.9999618416939471	0	0.2563409645867365
gene-LOC112043166	gene-LOC112043166_4943	0.9999618416939471	0	0.30578521912072976
gene-LOC112043167	gene-LOC112043167_4944	0.008464028126619913	1	1.5198069420100628
gene-LOC112043167	gene-LOC112043167_4945	0.9999618416939471	0	0.26960210986424826
gene-LOC112043167	gene-LOC112043167_4946	0.9999618416939471	0	0.22797864165355897
gene-LOC112043167	gene-LOC112043167_4947	0.9999618416939471	0	0.28209579841090104
gene-LOC112043167	gene-LOC112043167_4948	0.9999618416939471	0	0.47916643330167386
gene-LOC112043167	gene-LOC112043167_4949	0.006386317311529815	1	1.6035301533054342
gene-LOC112043167	gene-LOC112043167_4953	0.9999618416939471	0	0.2896983238745783
gene-LOC112043167	gene-LOC112043167_4957	0.9999618416939471	0	0.27402161382620527
gene-LOC112043167	gene-LOC112043167_4958	0.9999618416939471	0	0.22797864165355897
gene-LOC112043168	gene-LOC112043168_4965	0.9999618416939471	0	0.1534639479644655
gene-LOC112043168	gene-LOC112043168_4966	0.9999618416939471	0	0.1691038055596747
gene-LOC112043168	gene-LOC112043168_4967	0.9999618416939471	0	0.16678595620694298
gene-LOC112043168	gene-LOC112043168_4968	0.9999618416939471	0	0.39129945074552014
gene-LOC112043169	gene-LOC112043169_4969	0.9999618416939471	0	0.20573985562568797
gene-LOC112043169	gene-LOC112043169_4970	0.9999618416939471	0	0.10049384183428245
gene-LOC112043169	gene-LOC112043169_4971	0.9999618416939471	0	0.29853391092392734
gene-LOC112043169	gene-LOC112043169_4972	0.9999618416939471	0	0.1391265503023913
gene-LOC112043169	gene-LOC112043169_4973	0.9999618416939471	0	0.2495778977055947
gene-LOC112043169	gene-LOC112043169_4978	0.9999618416939471	0	0.2495778977055947
gene-LOC112043170	gene-LOC112043170_4980	0.15154767060017793	0	1.18376467345293
gene-LOC112043170	gene-LOC112043170_4981	0.9999618416939471	0	0.3765323016831798
gene-LOC112043170	gene-LOC112043170_4982	0.9999618416939471	0	0.05931686168605932
gene-LOC112043170	gene-LOC112043170_4983	0.9999618416939471	0	0.3729875291720833
gene-LOC112043172	gene-LOC112043172_4986	0.9999618416939471	0	0.3650467711235068
gene-LOC112043172	gene-LOC112043172_4987	0.9999618416939471	0	0.43261712173866673
gene-LOC112043172	gene-LOC112043172_4988	0.9999618416939471	0	0.4331752175497616
gene-LOC112043172	gene-LOC112043172_4989	0.9999618416939471	0	0.14353820729024402
gene-LOC112043172	gene-LOC112043172_4990	0.9999618416939471	0	0.45936968354878616
gene-LOC112043172	gene-LOC112043172_4996	0.9999618416939471	0	0.45936968354878616
gene-LOC112043172	gene-LOC112043172_4997	0.9999618416939471	0	0.32405790403496315
gene-LOC112043172	gene-LOC112043172_5003	0.9999618416939471	0	0.46216218673084253
gene-LOC112043174	gene-LOC112043174_5012	0.9999618416939471	0	0.0841566094505879
gene-LOC112043174	gene-LOC112043174_5013	0.9999618416939471	0	0.28385739698912094
gene-LOC112043174	gene-LOC112043174_5014	0.9999618416939471	0	0.27870844209204204
gene-LOC112043174	gene-LOC112043174_5019	0.9743783499663746	0	0.5830369009291179
gene-LOC112043174	gene-LOC112043174_5022	0.9999618416939471	0	0.2787085914418821
gene-LOC112043174	gene-LOC112043174_5023	0.9466932738845254	0	0.5872811727276712
gene-LOC112043174	gene-LOC112043174_5027	0.9999618416939471	0	0.5073617717185002
gene-LOC112043174	gene-LOC112043174_5031	0.36856334602842494	0	0.9654916933019555
gene-LOC112043174	gene-LOC112043174_5035	0.36856334602842494	0	0.9654912972312522
gene-LOC112043177	gene-LOC112043177_5057	0.7920845130360478	0	0.596237061546633
gene-LOC112043177	gene-LOC112043177_5058	0.9999618416939471	0	0.4375875267513365
gene-LOC112043177	gene-LOC112043177_5059	0.9999618416939471	0	0.38511979751480663
gene-LOC112043177	gene-LOC112043177_5060	0.9999618416939471	0	0.6647178649878764
gene-LOC112043177	gene-LOC112043177_5061	0.8944081235606484	0	0.7058864633274649
gene-LOC112043177	gene-LOC112043177_5062	0.9999618416939471	0	0.4873444325952372
gene-LOC112043178	gene-LOC112043178_5063	0.9999618416939471	0	0.5180565922802414
gene-LOC112043178	gene-LOC112043178_5064	0.9999618416939471	0	0.32279754600893895
gene-LOC112043178	gene-LOC112043178_5065	0.9999618416939471	0	0.1445265516672487
gene-LOC112043178	gene-LOC112043178_5066	0.7960239182806363	0	0.49197608032814344
gene-LOC112043178	gene-LOC112043178_5067	0.7563002326027191	0	0.6043131654944016
gene-LOC112043178	gene-LOC112043178_5068	0.9999618416939471	0	0.36821776212456303
gene-LOC112043178	gene-LOC112043178_5069	0.9999618416939471	0	0.18922483499594467
gene-LOC112043178	gene-LOC112043178_5070	0.6474957305441318	0	0.8647221905874458
gene-LOC112043178	gene-LOC112043178_5071	0.009361882940507292	1	0.9810927575749426
gene-LOC112043179	gene-LOC112043179_5072	0.9999618416939471	0	0.3469861246662438
gene-LOC112043179	gene-LOC112043179_5073	0.9999618416939471	0	0.2186850904800579
gene-LOC112043179	gene-LOC112043179_5074	0.9999618416939471	0	0.13023316489040404
gene-LOC112043179	gene-LOC112043179_5075	0.9999618416939471	0	0.09592127567955533
gene-LOC112043179	gene-LOC112043179_5076	0.9999618416939471	0	0.47467993189934
gene-LOC112043179	gene-LOC112043179_5077	0.9703119352780932	0	0.5014227957221751
gene-LOC112043179	gene-LOC112043179_5078	0.9999618416939471	0	0.3296816846994872
gene-LOC112043180	gene-LOC112043180_5080	0.9999618416939471	0	0.6261653833087921
gene-LOC112043180	gene-LOC112043180_5081	0.9999618416939471	0	0.5060133433995233
gene-LOC112043180	gene-LOC112043180_5082	0.9999618416939471	0	0.5486515906208638
gene-LOC112043180	gene-LOC112043180_5083	0.9190095822084435	0	0.8433540565649471
gene-LOC112043180	gene-LOC112043180_5084	0.9401044044910747	0	0.91787101397402715
gene-LOC112043180	gene-LOC112043180_5085	0.9999618416939471	0	0.5117545395116734
gene-LOC112043180	gene-LOC112043180_5086	0.9999618416939471	0	0.37663726178266455
gene-LOC112043180	gene-LOC112043180_5087	0.9999618416939471	0	0.2777976477171826
gene-LOC112043180	gene-LOC112043180_5088	0.9999618416939471	0	0.23446985556069322
gene-LOC112043180	gene-LOC112043180_5089	0.9999618416939471	0	0.3602723818969764
gene-LOC112043180	gene-LOC112043180_5090	0.9999618416939471	0	0.34533612737932895
gene-LOC112043180	gene-LOC112043180_5091	0.9999618416939471	0	0.44345430692981047
gene-LOC112043180	gene-LOC112043180_5103	0.9999618416939471	0	0.29068298007116233
gene-LOC112043180	gene-LOC112043180_5105	0.9999618416939471	0	0.44345430692981047
gene-LOC112043184	gene-LOC112043184_5131	0.6588469906712096	0	0.8191744620414783
gene-LOC112043184	gene-LOC112043184_5138	5.896973564629407e-5	6	1.405257521356659
gene-LOC112043184	gene-LOC112043184_5140	0.001709969911750117	8	1.296523568372753
gene-LOC112043184	gene-LOC112043184_5141	0.09767019709517956	0	1.2848601975410556
gene-LOC112043184	gene-LOC112043184_5142	0.26132184020456484	0	0.9916959149905358
gene-LOC112043184	gene-LOC112043184_5143	0.14190940181572856	0	0.9147416819868539
gene-LOC112043184	gene-LOC112043184_5144	0.9999618416939471	0	0.614617194176617
gene-LOC112043184	gene-LOC112043184_5145	0.3694146144856553	0	0.7692927173794306
gene-LOC112043184	gene-LOC112043184_5146	0.08117918706770008	0	0.6534767562565769
gene-LOC112043184	gene-LOC112043184_5147	0.13741164960730132	0	0.7114571195046206
gene-LOC112043184	gene-LOC112043184_5149	0.44797453854633545	0	0.8244480509021255
gene-LOC112043184	gene-LOC112043184_5150	0.9791438011119217	0	0.6216077193798872
gene-LOC112043184	gene-LOC112043184_5151	0.9999618416939471	0	0.372783067704475
gene-LOC112043184	gene-LOC112043184_5152	0.8826597203739929	0	0.5951438335287058
gene-LOC112043184	gene-LOC112043184_5154	0.22118923866104792	0	0.7359281319694508
gene-LOC112043184	gene-LOC112043184_5155	0.9999618416939471	0	0.3357529120729126
gene-LOC112043184	gene-LOC112043184_5156	0.9999618416939471	0	0.2872347208868886
gene-LOC112043184	gene-LOC112043184_5157	0.6671341618901724	0	0.4993305966757484
gene-LOC112043184	gene-LOC112043184_5161	0.9999618416939471	0	0.41799778283717615
gene-LOC112043184	gene-LOC112043184_5162	0.9999618416939471	0	0.4959007793032839
gene-LOC112043184	gene-LOC112043184_5163	0.9999618416939471	0	0.511417817043542
gene-LOC112043184	gene-LOC112043184_5164	0.5382518126648126	0	0.5487165589519911
gene-LOC112043184	gene-LOC112043184_5165	0.7559204554823599	0	0.5991160579113899
gene-LOC112043184	gene-LOC112043184_5166	0.003352546380032576	1	0.9472209941862113
gene-LOC112043184	gene-LOC112043184_5167	8.326089104683336e-5	3	1.327821594873396
gene-LOC112043184	gene-LOC112043184_5168	2.7328067312803393e-4	4	1.357715321828052
gene-LOC112043184	gene-LOC112043184_5169	0.9999618416939471	0	0.543931088933614
gene-LOC112043184	gene-LOC112043184_5170	0.13770175334024076	0	0.761088103934811
gene-LOC112043184	gene-LOC112043184_5171	0.41151870891629716	0	0.6034533768870913
gene-LOC112043184	gene-LOC112043184_5172	0.19060703207293264	0	0.6750705442613896
gene-LOC112043184	gene-LOC112043184_5173	0.21810049736031284	0	0.7425326878992156
gene-LOC112043184	gene-LOC112043184_5174	0.12636106573141748	0	0.7666634389620803
gene-LOC112043184	gene-LOC112043184_5175	0.6108316819095017	0	0.6447063072309733
gene-LOC112043184	gene-LOC112043184_5176	0.9999618416939471	0	0.4712664614456701
gene-LOC112043184	gene-LOC112043184_5177	0.12998173028436047	0	0.802257672650434
gene-LOC112043184	gene-LOC112043184_5178	0.9999618416939471	0	0.3989600454812674
gene-LOC112043185	gene-LOC112043185_5183	0.9999618416939471	0	0.7891469401339029
gene-LOC112043185	gene-LOC112043185_5194	0.9999618416939471	0	0.3291990858214833
gene-LOC112043185	gene-LOC112043185_5195	0.9999618416939471	0	0.566586094013382
gene-LOC112043185	gene-LOC112043185_5196	0.9999618416939471	0	0.3748131758644213
gene-LOC112043185	gene-LOC112043185_5197	0.9999618416939471	0	0.4811658417256933
gene-LOC112043185	gene-LOC112043185_5198	0.9999618416939471	0	0.6128376761458618
gene-LOC112043185	gene-LOC112043185_5200	0.9999618416939471	0	0.43263976618931577
gene-LOC112043185	gene-LOC112043185_5201	0.9999618416939471	0	0.49950299123061903
gene-LOC112043191	gene-LOC112043191_5242	0.10172139635454275	0	1.1846974385684819
gene-LOC112043191	gene-LOC112043191_5243	0.4446434706028936	0	1.4670482270881786
gene-LOC112043191	gene-LOC112043191_5244	0.4551129505864023	0	1.283648912552751
gene-LOC112043191	gene-LOC112043191_5245	0.6210719211874802	0	1.4712251732978396
gene-LOC112043191	gene-LOC112043191_5246	0.9192125283042145	0	1.1968553149106222
gene-LOC112043191	gene-LOC112043191_5247	0.32843236073074633	0	1.3547899022501726
gene-LOC112043191	gene-LOC112043191_5253	0.14370843090009666	0	1.548386619950862
gene-LOC112043191	gene-LOC112043191_5254	0.4787181211605088	0	1.4312368700244686
gene-LOC112043191	gene-LOC112043191_5255	0.1732127052469731	0	1.6041012634432672
gene-LOC112043191	gene-LOC112043191_5256	0.10907710034553064	0	1.6338394434197072
gene-LOC112043191	gene-LOC112043191_5257	0.667497188766669	0	1.3650062701251926
gene-LOC112043191	gene-LOC112043191_5258	0.46172288103114406	0	1.5723980159881066
gene-LOC112043193	gene-LOC112043193_5264	0.9999618416939471	0	1.5399870871679164
gene-LOC112043193	gene-LOC112043193_5266	0.9999618416939471	0	1.34414129195918
gene-LOC112043199	gene-LOC112043199_5299	0.9999618416939471	0	0.2723376558701185
gene-LOC112043199	gene-LOC112043199_5300	0.9999618416939471	0	0.17679212281887494
gene-LOC112043199	gene-LOC112043199_5301	0.9999618416939471	0	0.43397058324065974
gene-LOC112043199	gene-LOC112043199_5302	0.9999618416939471	0	0.253470033122456
gene-LOC112043199	gene-LOC112043199_5303	0.9999618416939471	0	0.3678965024711154
gene-LOC112043199	gene-LOC112043199_5304	0.9999618416939471	0	0.15747922226848132
gene-LOC112043199	gene-LOC112043199_5305	0.9999618416939471	0	0.3642382081966585
gene-LOC112043199	gene-LOC112043199_5306	0.08326990311493554	0	1.351267511330276
gene-LOC112043199	gene-LOC112043199_5307	0.9999618416939471	0	0.3650309599195474
gene-LOC112043200	gene-LOC112043200_5316	0.9127863786054967	0	0.6557028930476685
gene-LOC112043200	gene-LOC112043200_5317	0.9999618416939471	0	0.2096943428202307
gene-LOC112043200	gene-LOC112043200_5318	0.9999618416939471	0	0.13484834362369114
gene-LOC112043200	gene-LOC112043200_5319	0.9999618416939471	0	0.3441339579239777
gene-LOC112043200	gene-LOC112043200_5320	0.4464380998519029	0	0.8101328039629241
gene-LOC112043200	gene-LOC112043200_5321	0.9999618416939471	0	0.15447070133722818
gene-LOC112043200	gene-LOC112043200_5322	0.6156819459644064	0	0.594866271936711
gene-LOC112043201	gene-LOC112043201_5323	0.9999618416939471	0	0.23069468430573892
gene-LOC112043201	gene-LOC112043201_5324	0.9999618416939471	0	0.0837423257812091
gene-LOC112043201	gene-LOC112043201_5325	0.9999618416939471	0	0.09197933512221557
gene-LOC112043202	gene-LOC112043202_5326	0.9999618416939471	0	0.08031178637891935
gene-LOC112043202	gene-LOC112043202_5327	0.11460817249064115	0	1.1716872114022747
gene-LOC112043203	gene-LOC112043203_5329	0.9999618416939471	0	0.5669792518208281
gene-LOC112043203	gene-LOC112043203_5330	0.9999618416939471	0	0.2857089123031784
gene-LOC112043203	gene-LOC112043203_5331	0.9999618416939471	0	0.3186732963496137
gene-LOC112043203	gene-LOC112043203_5332	0.9999618416939471	0	0.33708762731530495
gene-LOC112043203	gene-LOC112043203_5333	0.9999618416939471	0	0.17279989848788713
gene-LOC112043203	gene-LOC112043203_5334	0.9999618416939471	0	0.2857744585317201
gene-LOC112043203	gene-LOC112043203_5335	0.9999618416939471	0	0.5245100277206669
gene-LOC112043203	gene-LOC112043203_5336	0.9999618416939471	0	0.5046235448556207
gene-LOC112043203	gene-LOC112043203_5337	0.9999618416939471	0	0.8305601577825765
gene-LOC112043203	gene-LOC112043203_5338	0.9999618416939471	0	0.46356013878002056
gene-LOC112043203	gene-LOC112043203_5339	0.9999618416939471	0	0.3514246823993208
gene-LOC112043203	gene-LOC112043203_5340	0.9999618416939471	0	0.29657204310792284
gene-LOC112043203	gene-LOC112043203_5341	0.9999618416939471	0	0.35812373398904374
gene-LOC112043205	gene-LOC112043205_5412	0.9999618416939471	0	0.7387390962464383
gene-LOC112043205	gene-LOC112043205_5413	0.9999618416939471	0	0.9407149384410811
gene-LOC112043205	gene-LOC112043205_5415	0.9999618416939471	0	0.8220922284038873
gene-LOC112043205	gene-LOC112043205_5416	0.9999618416939471	0	0.22207576850849886
gene-LOC112043205	gene-LOC112043205_5417	0.9999618416939471	0	1.1330404683705169
gene-LOC112043205	gene-LOC112043205_5421	0.9999618416939471	0	0.4120214385032338
gene-LOC112043205	gene-LOC112043205_5422	0.9999618416939471	0	0.9558340521559899
gene-LOC112043205	gene-LOC112043205_5423	0.9999618416939471	0	0.6851175388765965
gene-LOC112043205	gene-LOC112043205_5424	0.7003578836004125	0	0.9902278328226473
gene-LOC112043205	gene-LOC112043205_5425	0.9999618416939471	0	0.9217576856397329
gene-LOC112043205	gene-LOC112043205_5426	0.9999618416939471	0	0.7250768209265345
gene-LOC112043205	gene-LOC112043205_5427	0.9999618416939471	0	0.16198876752090907
gene-LOC112043205	gene-LOC112043205_5428	0.9999618416939471	0	0.24398104468271953
gene-LOC112043205	gene-LOC112043205_5429	0.9999618416939471	0	0.96401228115589
gene-LOC112043205	gene-LOC112043205_5430	0.9999618416939471	0	0.29036325875286284
gene-LOC112043205	gene-LOC112043205_5431	0.9999618416939471	0	0.37636521752554586
gene-LOC112043206	gene-LOC112043206_5432	0.9999618416939471	0	0.12513117171823662
gene-LOC112043206	gene-LOC112043206_5433	0.9999618416939471	0	0.17826128502105743
gene-LOC112043206	gene-LOC112043206_5434	0.9999618416939471	0	0.127901792236786
gene-LOC112043208	gene-LOC112043208_5444	0.9999618416939471	0	0.34306764182849303
gene-LOC112043208	gene-LOC112043208_5445	0.9999618416939471	0	0.3365535505445125
gene-LOC112043208	gene-LOC112043208_5446	0.9999618416939471	0	0.33766020803034635
gene-LOC112043209	gene-LOC112043209_5447	0.9999618416939471	0	0.3637143276760222
gene-LOC112043209	gene-LOC112043209_5448	0.9999618416939471	0	0.17891072908508665
gene-LOC112043209	gene-LOC112043209_5449	0.9999618416939471	0	0.3274629055926867
gene-LOC112043209	gene-LOC112043209_5450	0.7235333544418545	0	0.6116401383036241
gene-LOC112043209	gene-LOC112043209_5451	0.9999618416939471	0	0.4927090274082291
gene-LOC112043209	gene-LOC112043209_5452	0.9999618416939471	0	0.37165943769723236
gene-LOC112043210	gene-LOC112043210_5453	0.9999618416939471	0	0.28305284456619795
gene-LOC112043210	gene-LOC112043210_5454	0.9999618416939471	0	0.24384635743535732
gene-LOC112043210	gene-LOC112043210_5455	0.9999618416939471	0	0.1415487837892746
gene-LOC112043210	gene-LOC112043210_5456	0.9999618416939471	0	0.336606569283056
gene-LOC112043210	gene-LOC112043210_5457	0.9999618416939471	0	0.29028446644529904
gene-LOC112043210	gene-LOC112043210_5462	0.9999618416939471	0	0.589633273242093
gene-LOC112043211	gene-LOC112043211_5463	0.9999618416939471	0	0.19727528704906838
gene-LOC112043211	gene-LOC112043211_5465	0.9999618416939471	0	0.20166998376509682
gene-LOC112043211	gene-LOC112043211_5466	0.9999618416939471	0	0.5879174435552361
gene-LOC112043211	gene-LOC112043211_5467	0.9999618416939471	0	0.37566397867020473
gene-LOC112043211	gene-LOC112043211_5468	0.9999618416939471	0	0.4063689021267578
gene-LOC112043214	gene-LOC112043214_5508	0.9999618416939471	0	0.3382740833817195
gene-LOC112043214	gene-LOC112043214_5509	0.9999618416939471	0	0.5342288070412717
gene-LOC112043214	gene-LOC112043214_5510	0.9999618416939471	0	0.4838628011879047
gene-LOC112043214	gene-LOC112043214_5511	0.9999618416939471	0	0.1987185756056533
gene-LOC112043214	gene-LOC112043214_5512	0.9999618416939471	0	0.2052164838970407
gene-LOC112043214	gene-LOC112043214_5513	0.9999618416939471	0	0.2529322214055538
gene-LOC112043214	gene-LOC112043214_5514	0.9999618416939471	0	0.3448554131522421
gene-LOC112043214	gene-LOC112043214_5515	0.9999618416939471	0	0.37398057404498
gene-LOC112043214	gene-LOC112043214_5516	0.9999618416939471	0	0.6079040179930111
gene-LOC112043214	gene-LOC112043214_5517	0.9999618416939471	0	0.38695786841357016
gene-LOC112043214	gene-LOC112043214_5518	0.9999618416939471	0	0.5245869049479124
gene-LOC112043215	gene-LOC112043215_5526	0.9999618416939471	0	0.16971966623041101
gene-LOC112043215	gene-LOC112043215_5527	0.9999618416939471	0	0.13976649035278754
gene-LOC112043215	gene-LOC112043215_5528	0.9999618416939471	0	0.13606082992064739
gene-LOC112043215	gene-LOC112043215_5529	0.9999618416939471	0	0.11422790184178577
gene-LOC112043215	gene-LOC112043215_5530	0.9999618416939471	0	0.20584702212541117
gene-LOC112043215	gene-LOC112043215_5531	0.9999618416939471	0	0.3247881024567745
gene-LOC112043215	gene-LOC112043215_5537	0.9999618416939471	0	0.305728897136059
gene-LOC112043217	gene-LOC112043217_5541	0.9999618416939471	0	0.260636802151371
gene-LOC112043217	gene-LOC112043217_5542	0.9999618416939471	0	0.12547629226346138
gene-LOC112043217	gene-LOC112043217_5543	0.9999618416939471	0	0.1019073959275722
gene-LOC112043217	gene-LOC112043217_5544	0.9999618416939471	0	0.13489311885841815
gene-LOC112043218	gene-LOC112043218_5545	0.9999618416939471	0	0.24575467008106422
gene-LOC112043218	gene-LOC112043218_5546	0.9999618416939471	0	0.23170367216004806
gene-LOC112043218	gene-LOC112043218_5547	0.9999618416939471	0	0.2747353190104498
gene-LOC112043218	gene-LOC112043218_5548	0.9999618416939471	0	0.2362233949182091
gene-LOC112043218	gene-LOC112043218_5549	0.9999618416939471	0	0.45540132241590303
gene-LOC112043218	gene-LOC112043218_5550	0.9999618416939471	0	0.43334447090397177
gene-LOC112043218	gene-LOC112043218_5551	0.9999618416939471	0	0.44256624900680386
gene-LOC112043219	gene-LOC112043219_5552	0.9999618416939471	0	0.4187219505996831
gene-LOC112043219	gene-LOC112043219_5553	0.9999618416939471	0	0.7068034314087903
gene-LOC112043219	gene-LOC112043219_5554	0.36856334602842494	0	0.7759846157718258
gene-LOC112043219	gene-LOC112043219_5555	0.93141664390631	0	0.6350814653236698
gene-LOC112043219	gene-LOC112043219_5556	0.9999618416939471	0	0.24677757547901535
gene-LOC112043219	gene-LOC112043219_5557	0.9999618416939471	0	0.4115850304796709
gene-LOC112043219	gene-LOC112043219_5558	0.08360283461434166	0	1.3396927426431846
gene-LOC112043219	gene-LOC112043219_5559	0.9999618416939471	0	0.2819499584130023
gene-LOC112043219	gene-LOC112043219_5560	0.9999618416939471	0	0.3932168367543003
gene-LOC112043219	gene-LOC112043219_5561	0.9999618416939471	0	0.3885746591877073
gene-LOC112043219	gene-LOC112043219_5562	0.9999618416939471	0	0.27613629588502864
gene-LOC112043219	gene-LOC112043219_5563	0.9999618416939471	0	0.6451250841927303
gene-LOC112043219	gene-LOC112043219_5564	0.9999618416939471	0	0.3774431247878862
gene-LOC112043219	gene-LOC112043219_5565	0.9999618416939471	0	0.36826735661097665
gene-LOC112043219	gene-LOC112043219_5566	0.9999618416939471	0	0.1396877231639877
gene-LOC112043219	gene-LOC112043219_5567	0.9999618416939471	0	0.172138959418354
gene-LOC112043219	gene-LOC112043219_5568	0.9999618416939471	0	0.27378019861176117
gene-LOC112043219	gene-LOC112043219_5569	0.03682083402341835	1	1.1948344249367073
gene-LOC112043219	gene-LOC112043219_5570	0.18415010419231506	0	0.9624277419813803
gene-LOC112043219	gene-LOC112043219_5571	0.9999618416939471	0	0.5153913990510182
gene-LOC112043219	gene-LOC112043219_5572	0.3545753131206605	0	1.1792326623071814
gene-LOC112043219	gene-LOC112043219_5574	7.152976880490688e-4	2	1.581769153541713
gene-LOC112043219	gene-LOC112043219_5575	0.9662453787244625	0	0.9872710262943158
gene-LOC112043219	gene-LOC112043219_5576	0.03820877604680217	1	1.4509960944448492
gene-LOC112043219	gene-LOC112043219_5577	7.700179864830885e-7	7	2.046394831074698
gene-LOC112043219	gene-LOC112043219_5587	0.9999618416939471	0	0.39038774971521306
gene-LOC112043219	gene-LOC112043219_5603	7.700179864830885e-7	7	2.046394831074698
gene-LOC112043219	gene-LOC112043219_5604	0.0217063083999924	1	1.707058432907461
gene-LOC112043221	gene-LOC112043221_5625	0.9999618416939471	0	0.24736765178116737
gene-LOC112043221	gene-LOC112043221_5626	0.9999618416939471	0	0.18291910372915954
gene-LOC112043221	gene-LOC112043221_5627	0.9999618416939471	0	0.23791444867555622
gene-LOC112043221	gene-LOC112043221_5628	0.9999618416939471	0	0.2349247338531315
gene-LOC112043221	gene-LOC112043221_5629	0.9999618416939471	0	0.13044248487096513
gene-LOC112043221	gene-LOC112043221_5630	0.9999618416939471	0	0.19494878522515702
gene-LOC112043223	gene-LOC112043223_5632	0.9999618416939471	0	0.3847037451379114
gene-LOC112043223	gene-LOC112043223_5633	0.9999618416939471	0	0.09365608438164408
gene-LOC112043223	gene-LOC112043223_5634	0.9999618416939471	0	0.486928115282816
gene-LOC112043223	gene-LOC112043223_5635	0.9999618416939471	0	0.5140356108328712
gene-LOC112043224	gene-LOC112043224_5636	0.9999618416939471	0	0.3641431353988178
gene-LOC112043224	gene-LOC112043224_5637	0.9999618416939471	0	0.528738490786937
gene-LOC112043224	gene-LOC112043224_5638	0.9999618416939471	0	0.302227395523909
gene-LOC112043224	gene-LOC112043224_5639	0.9999618416939471	0	0.42681634118464373
gene-LOC112043224	gene-LOC112043224_5640	0.9999618416939471	0	0.331595499286947
gene-LOC112043224	gene-LOC112043224_5641	0.9999618416939471	0	0.32424241526908215
gene-LOC112043224	gene-LOC112043224_5642	0.9999618416939471	0	0.29419397434231254
gene-LOC112043224	gene-LOC112043224_5643	0.9999618416939471	0	0.2612574762330624
gene-LOC112043224	gene-LOC112043224_5644	0.9999618416939471	0	0.48861268597706076
gene-LOC112043224	gene-LOC112043224_5645	0.9999618416939471	0	0.5212103594982374
gene-LOC112043225	gene-LOC112043225_5648	0.9999618416939471	0	0.20774558975125235
gene-LOC112043225	gene-LOC112043225_5649	0.9999618416939471	0	0.28220543072219684
gene-LOC112043225	gene-LOC112043225_5650	0.9999618416939471	0	0.24411633249988096
gene-LOC112043225	gene-LOC112043225_5651	0.9999618416939471	0	0.4770163001778567
gene-LOC112043225	gene-LOC112043225_5652	0.9999618416939471	0	0.26843191310086745
gene-LOC112043225	gene-LOC112043225_5653	0.9999618416939471	0	0.23073005173040073
gene-LOC112043225	gene-LOC112043225_5654	0.9999618416939471	0	0.4386183497514802
gene-LOC112043225	gene-LOC112043225_5655	0.9999618416939471	0	0.4393989417058197
gene-LOC112043225	gene-LOC112043225_5656	0.9999618416939471	0	0.3919764873028502
gene-LOC112043225	gene-LOC112043225_5657	0.9999618416939471	0	0.2733211801345252
gene-LOC112043225	gene-LOC112043225_5658	0.9999618416939471	0	0.497758835636418
gene-LOC112043225	gene-LOC112043225_5659	0.9999618416939471	0	0.5101398000829933
gene-LOC112043225	gene-LOC112043225_5660	0.9999618416939471	0	0.17866562976136002
gene-LOC112043225	gene-LOC112043225_5661	0.9999618416939471	0	0.21677256562846825
gene-LOC112043225	gene-LOC112043225_5662	0.9999618416939471	0	0.3723084769488114
gene-LOC112043225	gene-LOC112043225_5663	0.9999618416939471	0	0.22087110495577367
gene-LOC112043225	gene-LOC112043225_5664	0.9999618416939471	0	0.28296368683752604
gene-LOC112043225	gene-LOC112043225_5665	0.9999618416939471	0	0.46662186630856084
gene-LOC112043225	gene-LOC112043225_5666	0.34108083363002306	0	0.6801520460506332
gene-LOC112043225	gene-LOC112043225_5667	0.8738008192851014	0	0.7216349683923955
gene-LOC112043225	gene-LOC112043225_5687	0.019104324775515068	1	1.7684427561443359
gene-LOC112043227	gene-LOC112043227_5708	0.9999618416939471	0	0.4274147885281012
gene-LOC112043227	gene-LOC112043227_5709	0.9999618416939471	0	0.1379660336175537
gene-LOC112043227	gene-LOC112043227_5710	0.9999618416939471	0	0.39929427723427935
gene-LOC112043227	gene-LOC112043227_5711	0.9999618416939471	0	0.5019476893850712
gene-LOC112043227	gene-LOC112043227_5712	0.9999618416939471	0	0.2245278640398194
gene-LOC112043227	gene-LOC112043227_5713	0.9999618416939471	0	0.49895608275862724
gene-LOC112043227	gene-LOC112043227_5714	0.9999618416939471	0	0.5353730255158604
gene-LOC112043227	gene-LOC112043227_5715	0.9999618416939471	0	0.47803892278107973
gene-LOC112043227	gene-LOC112043227_5716	0.9999618416939471	0	0.7439389225206092
gene-LOC112043227	gene-LOC112043227_5717	0.9999618416939471	0	0.2379318088369784
gene-LOC112043227	gene-LOC112043227_5718	0.9999618416939471	0	0.38227361460174336
gene-LOC112043227	gene-LOC112043227_5719	0.9999618416939471	0	0.391685834864238
gene-LOC112043228	gene-LOC112043228_5720	0.9999618416939471	0	0.2769787077342869
gene-LOC112043228	gene-LOC112043228_5721	0.9999618416939471	0	0.23952641861654644
gene-LOC112043228	gene-LOC112043228_5722	0.9999618416939471	0	0.23805106598553838
gene-LOC112043228	gene-LOC112043228_5723	0.9999618416939471	0	0.15385041022957413
gene-LOC112043228	gene-LOC112043228_5724	0.9999618416939471	0	0.07986802652841268
gene-LOC112043228	gene-LOC112043228_5725	0.9999618416939471	0	0.1333298959109177
gene-LOC112043228	gene-LOC112043228_5726	0.9999618416939471	0	0.11390445552078
gene-LOC112043228	gene-LOC112043228_5727	0.9999618416939471	0	0.27869022613272776
gene-LOC112043228	gene-LOC112043228_5728	0.9999618416939471	0	0.3767408581953209
gene-LOC112043228	gene-LOC112043228_5729	0.5797025147767458	0	0.9103581662488196
gene-LOC112043230	gene-LOC112043230_5748	0.9999618416939471	0	0.08540333741796946
gene-LOC112043230	gene-LOC112043230_5749	0.9999618416939471	0	0.02834587375364972
gene-LOC112043230	gene-LOC112043230_5750	0.049921629339065465	1	1.2083956441081734
gene-LOC112043231	gene-LOC112043231_5754	0.9999618416939471	0	0.2255785525274332
gene-LOC112043231	gene-LOC112043231_5755	0.9999618416939471	0	0.252813091182051
gene-LOC112043231	gene-LOC112043231_5756	0.9999618416939471	0	0.1933789926042273
gene-LOC112043231	gene-LOC112043231_5757	0.9999618416939471	0	0.3421830549866307
gene-LOC112043231	gene-LOC112043231_5758	0.9999618416939471	0	0.6945529638121668
gene-LOC112043231	gene-LOC112043231_5759	0.9999618416939471	0	0.32995905276492987
gene-LOC112043231	gene-LOC112043231_5760	0.9999618416939471	0	0.3411507805822501
gene-LOC112043232	gene-LOC112043232_5792	0.9999618416939471	0	0.44417067099668195
gene-LOC112043232	gene-LOC112043232_5793	0.9999618416939471	0	0.6059370804515201
gene-LOC112043232	gene-LOC112043232_5794	0.9999618416939471	0	0.6739307194357904
gene-LOC112043232	gene-LOC112043232_5795	0.9999618416939471	0	0.5940346569215507
gene-LOC112043232	gene-LOC112043232_5796	0.9999618416939471	0	0.5946846303982207
gene-LOC112043232	gene-LOC112043232_5797	0.9999618416939471	0	0.5772852165658495
gene-LOC112043232	gene-LOC112043232_5798	0.5821724778740621	0	0.8555776759799212
gene-LOC112043232	gene-LOC112043232_5799	0.9999618416939471	0	0.33034182933860823
gene-LOC112043232	gene-LOC112043232_5800	0.9999618416939471	0	0.33990653545150007
gene-LOC112043232	gene-LOC112043232_5801	0.9999618416939471	0	0.7388723202701435
gene-LOC112043232	gene-LOC112043232_5802	0.9999618416939471	0	0.3476884579231374
gene-LOC112043232	gene-LOC112043232_5803	0.9999618416939471	0	0.41266135974293494
gene-LOC112043232	gene-LOC112043232_5804	0.7585826503010656	0	0.8971141760013603
gene-LOC112043234	gene-LOC112043234_5817	0.9999618416939471	0	0.8476015831267594
gene-LOC112043234	gene-LOC112043234_5818	0.9999618416939471	0	0.6169597911554527
gene-LOC112043234	gene-LOC112043234_5819	0.9999618416939471	0	0.29150479991481415
gene-LOC112043234	gene-LOC112043234_5820	0.9999618416939471	0	0.29298177262462133
gene-LOC112043234	gene-LOC112043234_5821	0.9999618416939471	0	0.251629668428059
gene-LOC112043234	gene-LOC112043234_5822	0.9999618416939471	0	0.11637094427220607
gene-LOC112043234	gene-LOC112043234_5823	0.9999618416939471	0	0.45968899699950416
gene-LOC112043234	gene-LOC112043234_5824	0.9999618416939471	0	0.4129635198271835
gene-LOC112043234	gene-LOC112043234_5825	0.9999618416939471	0	0.2165588635468404
gene-LOC112043234	gene-LOC112043234_5826	0.9999618416939471	0	0.22688053608364367
gene-LOC112043234	gene-LOC112043234_5827	0.9999618416939471	0	0.35140799202685713
gene-LOC112043234	gene-LOC112043234_5828	0.9999618416939471	0	0.7534799184857547
gene-LOC112043235	gene-LOC112043235_5837	0.9999618416939471	0	0.5110440831116865
gene-LOC112043235	gene-LOC112043235_5838	0.9999618416939471	0	0.31430407219344403
gene-LOC112043236	gene-LOC112043236_5839	0.9375955983823032	0	0.6532903810969817
gene-LOC112043236	gene-LOC112043236_5840	0.9025314060055876	0	0.5307116763957858
gene-LOC112043236	gene-LOC112043236_5841	0.9999618416939471	0	0.3704432350436555
gene-LOC112043236	gene-LOC112043236_5842	0.9999618416939471	0	0.21732205604853672
gene-LOC112043236	gene-LOC112043236_5843	0.9999618416939471	0	0.14455573483931783
gene-LOC112043236	gene-LOC112043236_5844	0.9999618416939471	0	0.37188776964706083
gene-LOC112043236	gene-LOC112043236_5845	0.9999618416939471	0	0.40920896785707495
gene-LOC112043236	gene-LOC112043236_5846	0.9999618416939471	0	0.2998882934777001
gene-LOC112043236	gene-LOC112043236_5847	0.9999618416939471	0	0.16710568308520202
gene-LOC112043236	gene-LOC112043236_5848	0.9999618416939471	0	0.16791482820875459
gene-LOC112043236	gene-LOC112043236_5849	0.9999618416939471	0	0.3437417586519844
gene-LOC112043237	gene-LOC112043237_5850	0.9999618416939471	0	1.0728549690024263
gene-LOC112043237	gene-LOC112043237_5851	0.9999618416939471	0	1.2564726648216533
gene-LOC112043237	gene-LOC112043237_5854	0.9999618416939471	0	1.043020275616274
gene-LOC112043237	gene-LOC112043237_5855	0.9999618416939471	0	0.3739362006237297
gene-LOC112043237	gene-LOC112043237_5856	0.9999618416939471	0	0.29968030325777123
gene-LOC112043237	gene-LOC112043237_5857	0.9999618416939471	0	0.5466006633243277
gene-LOC112043237	gene-LOC112043237_5858	0.9999618416939471	0	0.7702378443640443
gene-LOC112043238	gene-LOC112043238_5859	0.8926856878661492	0	0.5138566801270112
gene-LOC112043238	gene-LOC112043238_5860	0.9999618416939471	0	0.4320456073719523
gene-LOC112043238	gene-LOC112043238_5861	0.9999618416939471	0	0.27996514803397154
gene-LOC112043238	gene-LOC112043238_5862	0.9999618416939471	0	0.19335492033305535
gene-LOC112043238	gene-LOC112043238_5863	0.9999618416939471	0	0.2617332553749039
gene-LOC112043238	gene-LOC112043238_5864	0.9999618416939471	0	0.3232455682871045
gene-LOC112043238	gene-LOC112043238_5865	0.9999618416939471	0	0.2918871954888953
gene-LOC112043238	gene-LOC112043238_5866	0.9999618416939471	0	0.1566501104067255
gene-LOC112043238	gene-LOC112043238_5867	0.741092469273305	0	0.4370446133599204
gene-LOC112043243	gene-LOC112043243_5903	0.9999618416939471	0	0.24965589102560776
gene-LOC112043243	gene-LOC112043243_5904	0.9999618416939471	0	0.42988194531813306
gene-LOC112043243	gene-LOC112043243_5905	0.9999618416939471	0	0.6527924555873987
gene-LOC112043243	gene-LOC112043243_5906	0.9999618416939471	0	0.3118563528421534
gene-LOC112043243	gene-LOC112043243_5907	0.9999618416939471	0	0.4052083419552596
gene-LOC112043243	gene-LOC112043243_5908	0.9999618416939471	0	0.26902557444054137
gene-LOC112043243	gene-LOC112043243_5909	0.9999618416939471	0	0.3780121029153758
gene-LOC112043243	gene-LOC112043243_5910	0.9999618416939471	0	0.7464781307696082
gene-LOC112043243	gene-LOC112043243_5911	0.9999618416939471	0	0.24965589102560776
gene-LOC112043243	gene-LOC112043243_5914	0.9999618416939471	0	0.3734527053452394
gene-LOC112043243	gene-LOC112043243_5918	0.9999618416939471	0	0.7464781307696082
gene-LOC112043244	gene-LOC112043244_5927	0.9999618416939471	0	0.3362528420551971
gene-LOC112043244	gene-LOC112043244_5928	0.9999618416939471	0	0.32952909809181463
gene-LOC112043244	gene-LOC112043244_5929	0.9999618416939471	0	0.34263522565538995
gene-LOC112043244	gene-LOC112043244_5930	0.9999618416939471	0	0.25652826031116494
gene-LOC112043244	gene-LOC112043244_5931	0.271077238077731	0	0.7489817521738784
gene-LOC112043244	gene-LOC112043244_5932	0.9999618416939471	0	0.305028732574538
gene-LOC112043244	gene-LOC112043244_5933	0.9999618416939471	0	0.1886627636049898
gene-LOC112043244	gene-LOC112043244_5934	0.26075121360037934	0	0.7803981874274335
gene-LOC112043246	gene-LOC112043246_5954	0.9027730389766523	0	0.627519584852541
gene-LOC112043246	gene-LOC112043246_5955	0.9999618416939471	0	0.28407354292045106
gene-LOC112043246	gene-LOC112043246_5956	0.9999618416939471	0	0.08274503318318072
gene-LOC112043246	gene-LOC112043246_5957	0.9999618416939471	0	0.17134260254874345
gene-LOC112043246	gene-LOC112043246_5958	0.9999618416939471	0	0.3471478968328361
gene-LOC112043246	gene-LOC112043246_5959	0.9999618416939471	0	0.337338812319782
gene-LOC112043246	gene-LOC112043246_5960	0.9999618416939471	0	0.37473482714461426
gene-LOC112043246	gene-LOC112043246_5961	0.9999618416939471	0	0.5270820300580779
gene-LOC112043246	gene-LOC112043246_5962	0.9999618416939471	0	0.3990089521017941
gene-LOC112043246	gene-LOC112043246_5963	0.13365376525050673	0	0.9259789565540251
gene-LOC112043247	gene-LOC112043247_5964	0.9999618416939471	0	0.17079726823324126
gene-LOC112043247	gene-LOC112043247_5965	0.9999618416939471	0	0.16579422828591106
gene-LOC112043251	gene-LOC112043251_5973	0.9999618416939471	0	0.09688193844685333
gene-LOC112043251	gene-LOC112043251_5974	0.9999618416939471	0	0.16596290598084806
gene-LOC112043251	gene-LOC112043251_5976	0.9999618416939471	0	0.8037465817784986
gene-LOC112043251	gene-LOC112043251_5978	0.2575348343077823	0	1.1002690465676936
gene-LOC112043252	gene-LOC112043252_5980	0.9999618416939471	0	0.5559554954624906
gene-LOC112043252	gene-LOC112043252_5981	0.039785849851130116	2	1.4359386734098285
gene-LOC112043252	gene-LOC112043252_5982	0.9999618416939471	0	0.35907019609509394
gene-LOC112043252	gene-LOC112043252_5983	0.9999618416939471	0	0.44549389906817094
gene-LOC112043252	gene-LOC112043252_5984	0.0809720433118412	0	1.0324317606296853
gene-LOC112043252	gene-LOC112043252_5985	0.5806547742187881	0	0.6804367735778261
gene-LOC112043252	gene-LOC112043252_5986	0.9999618416939471	0	0.34312005408668966
gene-LOC112043252	gene-LOC112043252_5988	2.34261288302068e-33	14	11.068912390599928
gene-LOC112043252	gene-LOC112043252_5992	0.5806547742187881	0	0.6822044845291382
gene-LOC112043252	gene-LOC112043252_5993	0.028612689862993087	2	1.1794119080650036
gene-LOC112043252	gene-LOC112043252_6000	0.023214050593558685	2	1.2001607934861118
gene-LOC112043252	gene-LOC112043252_6006	0.5806547742187881	0	0.6809784630331484
gene-LOC112043252	gene-LOC112043252_6007	0.022314698702803646	2	1.2040301794068888
gene-LOC112043255	gene-LOC112043255_6014	0.9999618416939471	0	0.2643540041970285
gene-LOC112043255	gene-LOC112043255_6015	0.9999618416939471	0	0.19254090168792626
gene-LOC112043257	gene-LOC112043257_6017	0.9999618416939471	0	0.5070083653092992
gene-LOC112043257	gene-LOC112043257_6018	0.9999618416939471	0	0.3218094132377036
gene-LOC112043257	gene-LOC112043257_6019	0.9999618416939471	0	0.5395853700994104
gene-LOC112043257	gene-LOC112043257_6020	0.804825331876804	0	0.4325968756035028
gene-LOC112043257	gene-LOC112043257_6021	0.9999618416939471	0	0.3949596844203125
gene-LOC112043257	gene-LOC112043257_6022	0.9999618416939471	0	0.41863788432666915
gene-LOC112043257	gene-LOC112043257_6023	0.3237085440169316	0	0.8097896989741775
gene-LOC112043257	gene-LOC112043257_6024	0.9999618416939471	0	0.16127447240161796
gene-LOC112043257	gene-LOC112043257_6025	0.20414906862755877	0	0.7328685965878652
gene-LOC112043257	gene-LOC112043257_6026	2.3178157893612015e-12	6	1.7978789548347143
gene-LOC112043265	gene-LOC112043265_6032	0.04264393928320198	1	2.2593942654196884
gene-LOC112043265	gene-LOC112043265_6034	0.9999618416939471	0	0.37500640228850735
gene-LOC112043265	gene-LOC112043265_6035	0.9999618416939471	0	0.4086426491023998
[truncated: 65,091 more rows]
