# Supplementary material for: Alternative splicing in seasonal plasticity and the potential for adaptation to environmental change
Source: Nat Commun. 2022 Feb 8;13:755. doi: 10.1038/s41467-022-28306-8 (PMC8825856; doi:10.1038/s41467-022-28306-8)
Supplement: Supplementary file 10 — Source Data [file 41467_2022_28306_MOESM10_ESM.zip › SourceData_B_anynana_AS/Data_in/edgeR_DE_simesDataframe_all_thorax.tsv]

GeneID	DE_fdr_S_thorax	DE_fdr_F_thorax	DE_fdr_I_thorax	Name	Function
LOC112047536	3.52996986273439e-33	0.011347157739297321	0.9999403336885606	NA	NA
LOC112052039	3.52996986273439e-33	0.7593703062802885	0.7477802225445543	sws	Phospholipase B that deacylates intracellular phosphatidylcholine (PtdCho), generating glycerophosphocholine (GroPtdCho). This deacylation occurs at both sn-2 and sn-1 positions of PtdCho. Its specific chemical modification by certain organophosphorus (OP) compounds leads to distal axonopathy. Plays a role in the signaling mechanism between neurons and glia that regulates glia wrapping during dev…
LOC112050601	3.854508399176212e-33	0.02995499250449089	0.7217910932181478	NA	Structural constituent of cuticle
LOC112045562	6.0451385839978795e-30	0.11507037615943956	0.9999403336885606	NA	NA
LOC112049035	6.389483997005506e-29	0.002565992424427713	0.8622926467406286	NA	Insect pheromone-binding family, A10/OS-D
LOC112051973	4.892254368467082e-27	0.0055126584966128465	0.9668190158596442	CAD	Carbamoyl-phosphate synthase small chain, CPSase domain
LOC112045241	6.481502478630751e-27	0.053044176525699614	0.9999403336885606	NA	NA
LOC112043583	6.154912073132567e-25	0.06430848300509902	0.9999403336885606	NA	Peroxisomal biogenesis factor 11 (PEX11)
LOC112046344	7.5339217472509905e-25	0.0042800448513161116	0.9629882564051964	Met	PAS domain
LOC112054540	9.390246186335991e-25	0.7920776342528374	0.9584366968497822	NA	Structural constituent of cuticle
LOC112052465	2.0327335766600986e-24	0.31283189039162446	0.7546303109687945	NA	Zinc-binding domain present in Lin-11, Isl-1, Mec-3.
LOC112052512	4.1635824289488426e-24	0.09239014034536583	0.9999403336885606	NA	Iron-containing alcohol dehydrogenase
LOC112054337	6.492088483280229e-24	5.163875348539772e-5	0.9999403336885606	Cht5	Glyco_18
LOC112046382	8.034463230274525e-24	0.4564760336366635	0.8681390962959683	Cp190	Metal ion binding
LOC112050432	8.034463230274525e-24	0.15988211579155487	0.9771469748964289	NA	Fes/CIP4, and EFC/F-BAR homology domain
LOC112043322	8.034463230274525e-24	0.0629498761947811	0.7921708886993301	Mmp1	Putative peptidoglycan binding domain
LOC112045374	8.034463230274525e-24	0.010043980882065599	0.6541670461720899	NA	GMC oxidoreductase
LOC112046573	8.034463230274525e-24	0.01107838502149862	0.7217910932181478	NA	Acyltransferase family
LOC112047486	8.034463230274525e-24	5.6150467172311737e-5	0.7217910932181478	NA	Alcohol dehydrogenase transcription factor Myb/SANT-like
LOC112046961	9.81209340015686e-24	0.012185575232494465	0.9999403336885606	NA	Mediates the uptake of pyruvate into mitochondria
LOC112058320	1.3640235066659093e-23	0.0028258770188275637	0.8573674650396147	NA	Calponin homology domain
LOC112056768	1.391847462447819e-23	7.151599019864974e-4	0.7635439904303531	NA	AMP-binding enzyme C-terminal domain
LOC112044967	1.4530299374145587e-23	5.745923573615359e-8	0.7785312414050928	Cda4	It is involved in the biological process described with
LOC112058181	1.4530299374145587e-23	0.01676727225324218	0.9999403336885606	NA	Structural constituent of cuticle
LOC112044703	1.6197983849057246e-23	0.5908117073200143	0.5974493530831203	NA	zinc finger
LOC112047321	3.427799870084711e-23	2.957769992545246e-4	0.2195271863264697	cry2	FAD binding domain of DNA photolyase
LOC112057836	5.341352375272887e-23	0.11476630801741566	0.7546303109687945	NA	NA
LOC112042885	7.772509404583308e-23	0.040669826842731675	0.9999403336885606	NA	NA
LOC112051501	1.1379768663793291e-22	0.7428687052491585	0.8211571658682165	U2af50	Necessary for the splicing of pre-mRNA
LOC112047434	1.4191891408099267e-22	0.07204265424217904	0.9104408518812691	NA	Type III restriction enzyme, res subunit
LOC112046539	3.84060206798442e-22	0.18046523881927565	0.9999403336885606	NA	Protein of unknown function (DUF727)
LOC112046488	3.84060206798442e-22	3.139952933556843e-6	0.9191461214500113	NA	Ras association (RalGDS/AF-6) domain
LOC112046994	3.84060206798442e-22	0.004041287015275961	0.9691517925934673	NA	NA
LOC112053800	4.0475259909812552e-22	0.7954629097337982	0.9691517925934673	NA	NA
LOC112057925	5.2690533872329565e-22	8.491326568244314e-4	0.9999403336885606	coq3	O-methyltransferase that catalyzes the 2 O-methylation steps in the ubiquinone biosynthetic pathway
LOC112048525	6.194237141938563e-22	0.15650310275452245	0.9999403336885606	NA	Zinc ion binding
LOC112056456	9.65444076341459e-22	0.037200950219093365	0.6644431163415934	NA	Phosphate acyltransferases
LOC112050109	1.6647180739157582e-21	0.008407844871432384	0.9999403336885606	Cht3	Glyco_18
LOC112051403	1.7344012727191767e-21	0.7933645945344846	0.9659684137975646	NA	NA
LOC112054998	2.4945925091585644e-21	0.503344414617712	0.9776732471930378	NA	Enzyme regulator activity. It is involved in the biological process described with regulation of protein catabolic process
LOC112047221	2.812728459334372e-21	4.7896263814701086e-5	0.13891063793010192	NA	transferase activity, transferring acyl groups
LOC112049126	3.0177412224056344e-21	0.006368532692636069	0.9950516138637594	NA	Repeat of unknown function (DUF1136)
LOC112047736	3.0853261478800283e-21	0.16163561055308945	0.2791426208137803	NA	Cyclic nucleotide-monophosphate binding domain
LOC112056122	4.0401186106004935e-21	0.04395542272385561	0.9999403336885606	NA	Immunoglobulin
LOC112044750	7.191408502102321e-21	0.03566009977372901	0.9868103694882024	NA	tRNA synthetases class I (W and Y)
LOC112050354	1.2371144673942705e-20	0.021978158054161617	0.9999403336885606	esc	WD domain, G-beta repeat
LOC112047405	2.0958409880742516e-20	0.04001925118312976	0.9999403336885606	Spo11	Type IIB DNA topoisomerase
LOC112054048	2.3042724533047157e-20	0.016488147475850447	0.4974734666170184	NA	Galactose-1-phosphate uridyl transferase, N-terminal domain
LOC112051900	2.3042724533047157e-20	0.1993622701345884	0.7946120934920196	NA	NA
LOC112044233	3.071553679159346e-20	8.762286187168387e-5	0.7959015619875159	NA	NADH ubiquinone oxidoreductase subunit NDUFA12
LOC112048387	3.324405576452263e-20	0.007043652490538938	0.9999403336885606	Blimp-1	SET (Su(var)3-9, Enhancer-of-zeste, Trithorax) domain
LOC112044105	5.185799059454156e-20	0.2134311582388128	0.9999403336885606	NA	NA
LOC112048561	5.612636078119994e-20	0.030671034492344963	0.9480445562625014	NA	NA
LOC112055306	6.032925008686072e-20	0.08098313575370429	0.933319451909848	NA	Domain present in PSD-95, Dlg, and ZO-1/2.
LOC112042859	6.255567865535536e-20	0.37613309516250343	0.8916630210765436	NA	Aminotransferase class-III
LOC112051438	7.592948526808306e-20	0.002649921445966104	0.9999403336885606	NA	Mannosyl-glycoprotein endo-beta-N-acetylglucosaminidase activity
LOC112043842	1.4150272880279042e-19	0.00758202362201864	0.9999403336885606	NA	G-protein coupled receptor activity. It is involved in the biological process described with G-protein coupled receptor signaling pathway
LOC112051897	1.52599805685653e-19	0.14262882397715196	0.3904816466334776	NA	Ring finger
LOC112052849	1.8051890853968434e-19	0.3109009005629168	0.9999403336885606	NA	Thrombospondin type 1 repeats
LOC112058115	1.9699678313759106e-19	2.9725897316135164e-5	0.9999403336885606	NA	Spondin_N
LOC112055707	2.0652226711667326e-19	3.584731281995841e-4	0.8316927929560616	NA	NA
LOC112053592	2.7263029531016046e-19	0.04752102143148345	0.7436669599182097	NA	Cytochrome P450
LOC112050331	2.801972877491869e-19	0.0010061715688412826	0.6180197119547712	y	Major royal jelly protein
LOC112047620	3.8126071348174426e-19	0.2600611436694654	0.9738304864663273	NA	Abhydrolase domain containing 18
LOC112058029	3.878054978476757e-19	0.02053986531908783	0.9999403336885606	NA	NA
LOC112052443	3.978935501376229e-19	0.05395193550489146	0.533875711064011	NA	Insect pheromone-binding family, A10/OS-D
LOC112047207	5.9553941832845655e-19	1.8143222157496942e-6	0.9999403336885606	NA	Complex I intermediate-associated protein 30 (CIA30)
LOC112047357	7.689637212132992e-19	0.004341611414001561	0.5993160895629767	NA	Ubiquitin-like autophagy protein Apg12
LOC112054595	7.981398913494643e-19	0.7763071587736375	0.4102445508726225	Hsc70-3	MreB/Mbl protein
LOC112055473	8.789614486475305e-19	0.05385621911060582	0.9999403336885606	NA	F-box WD repeat-containing protein 4
LOC112046230	9.271511584527334e-19	0.5621485826391052	0.9726117460455684	NA	activity. It is involved in the biological process described with transport
LOC112046921	1.1432802616880609e-18	0.04724625979477538	0.9999403336885606	NA	nucleic acid binding
LOC112049886	1.1747557946628375e-18	0.004096727218117864	0.9999403336885606	NA	Actin
LOC112048831	1.23066004606762e-18	0.22439895187339823	0.9999403336885606	NA	NA
LOC112051610	1.3124902760689086e-18	0.31203845315424494	0.9999403336885606	NA	Kinase-like
LOC112056867	1.5019026014622714e-18	0.2844723870755728	0.9999403336885606	NA	NA
LOC112049445	1.774077942652396e-18	0.03717439496242321	0.9191461214500113	NA	Sugar (and other) transporter
LOC112049799	1.888387988663044e-18	0.060002932451283304	0.9999403336885606	NA	cornified envelope assembly
LOC112043641	3.0709570386689376e-18	3.563986344778263e-7	0.9999403336885606	NA	Survival motor neuron protein (SMN)
LOC112048436	3.678251750124966e-18	2.898258751471099e-4	0.8528151067773881	Nos	Flavodoxin
LOC112048611	4.3662416439408645e-18	0.3055313274440996	0.9987015377293063	NA	RNA recognition motif
LOC112046429	4.540412934687449e-18	0.06437100708555121	0.9602916672279241	NA	Belongs to the AAA ATPase family
LOC112056099	4.947881125133206e-18	6.184155307662574e-5	0.9691517925934673	NA	NA
LOC112045334	4.947881125133206e-18	0.0017354116825770314	0.4681725172744808	NA	SET (Su(var)3-9, Enhancer-of-zeste, Trithorax) domain
LOC112044854	7.272909648470397e-18	1.5299972380047954e-6	0.9629882564051964	NA	NA
LOC112043287	7.85506743443387e-18	0.00445602920470569	0.3430163563504431	NA	SelR domain
LOC112048098	8.108961463099384e-18	0.17801822137437073	0.6174632978575757	NA	NA
LOC112058482	8.816090670622811e-18	8.690393458817553e-4	0.9769799061938454	NA	Reeler domain
LOC112051828	9.115765520171191e-18	8.188146202929262e-9	0.9679679302226742	NA	NA
LOC112051508	1.0252696217998959e-17	5.7924479689680673e-5	0.9659684137975646	NA	Serine hydroxymethyltransferase
LOC112048185	1.2182750720615743e-17	0.07621064344203925	0.9999403336885606	NA	Enoyl-(Acyl carrier protein) reductase
LOC112049549	1.2389358359867182e-17	0.0016359260970982244	0.9999403336885606	NA	Zinc-finger associated domain (zf-AD)
LOC112047348	1.3058259147106362e-17	5.8539258758409235e-8	0.39571179075375396	NA	Glycosyltransferase family 28 C-terminal domain
LOC112046215	1.4207571960923805e-17	0.029693940914487002	0.9999403336885606	NA	RNA recognition motif. (a.k.a. RRM, RBD, or RNP domain)
LOC112049128	1.7500278484653698e-17	0.13060933319044074	0.9398946277122111	NA	Belongs to the FGGY kinase family
LOC112049640	1.8884486851297307e-17	0.15745422812884816	0.9999403336885606	NA	Protein of unknown function (DUF498/DUF598)
LOC112046868	1.9809676507263314e-17	0.010532464797220153	0.9999403336885606	COA7	Sel1 repeat
LOC112058283	2.0242943444388327e-17	3.6197456974668256e-5	0.9999403336885606	NA	Sodium:solute symporter family
LOC112046202	2.1019901442422126e-17	3.4151852384488354e-7	0.9738304864663273	RpA-70	As part of the heterotrimeric replication protein A complex (RPA RP-A), binds and stabilizes single-stranded DNA intermediates, that form during DNA replication or upon DNA stress. It prevents their reannealing and in parallel, recruits and activates different proteins and complexes involved in DNA metabolism. Thereby, it plays an essential role both in DNA replication and the cellular response t…
LOC112057545	2.2792613945976456e-17	0.003143626032358675	0.9659684137975646	NA	NA
LOC112057974	2.590595133739944e-17	0.058726401048646536	0.31185022598437234	Dg	Dystroglycan (Dystrophin-associated glycoprotein 1)
LOC112056791	2.6872758179625683e-17	0.03591188684533439	0.9999403336885606	mbl	zinc finger
LOC112048701	2.6872758179625683e-17	0.007996187828622273	0.9999403336885606	NA	Tetraspanin family
LOC112058413	3.093872911852026e-17	1.5494149498411505e-5	0.9999403336885606	NA	Metal ion binding
LOC112058498	3.280702292666798e-17	0.06437100708555121	0.9668190158596442	NA	Sodium:dicarboxylate symporter family
LOC112057083	3.284618511425409e-17	9.921497625382691e-5	0.9987015377293063	NA	zinc finger
LOC112048763	3.971187422768093e-17	6.698878058946865e-5	0.9999403336885606	NA	4-hydroxyphenylpyruvate dioxygenase activity. It is involved in the biological process described with oxidation-reduction process
LOC112054206	4.293690180602997e-17	0.010574526673092883	0.8845482360987345	NA	Protein-only RNase P
LOC112054798	4.9536702669902546e-17	0.847843287912038	0.9999403336885606	NA	NA
LOC112043572	5.088476497593206e-17	0.06527086456753847	0.5090900785770096	NA	Phospholipase A2
LOC112049703	5.598835223850587e-17	0.06160287942806343	0.9999403336885606	NA	NA
LOC112045761	5.688983155676185e-17	0.01680555588993492	0.9868103694882024	NA	NA
LOC112044606	5.902672900169749e-17	0.8162407724325965	0.9169627523334589	NA	ATPase family associated with various cellular activities (AAA)
LOC112058262	5.902672900169749e-17	0.8524628699151349	0.41169319448173897	NA	Tyrosine kinase, catalytic domain
LOC112054800	6.2888587043396306e-17	0.3033415626245581	0.9999403336885606	NA	Anaphase-promoting complex subunit 15
LOC112055530	6.581038310276917e-17	0.004235986457824215	0.02092384765080722	NA	Helitron helicase-like domain at N-terminus
LOC112053841	6.608678956572286e-17	0.3481161205909463	0.9999403336885606	NA	Mitochondrial carrier protein
LOC112055823	6.608678956572286e-17	0.8153974031895006	0.9738304864663273	NA	Cleft lip and palate transmembrane protein 1 (CLPTM1)
LOC112051080	6.608678956572286e-17	0.0635897554605699	0.9999403336885606	NA	A domain family that is part of the cupin metalloenzyme superfamily.
LOC112045067	6.982064546742953e-17	0.0037547752069119603	0.8088382194701864	Crc	Calreticulin family
LOC112045879	7.117470220658078e-17	5.303699534451393e-7	0.9999403336885606	NA	Bacterial extracellular solute-binding proteins, family 3
LOC112052882	7.117470220658078e-17	0.0012446098299248405	0.9999403336885606	NA	Domain present in PSD-95, Dlg, and ZO-1/2.
LOC112046496	7.775723253230372e-17	1.682669910346017e-7	0.6810619536631243	NA	XPG domain containing
LOC112044442	9.709982713782652e-17	0.07886964137028285	0.9999403336885606	NA	RNA recognition motif
LOC112051699	9.937298374498997e-17	1.372455771407938e-4	0.7217910932181478	NA	Domain that may be involved in binding ubiquitin-conjugating enzymes (UBCs)
LOC112049075	1.7659346312163927e-16	0.04378706967650822	0.9738304864663273	NA	Belongs to the AB hydrolase superfamily. Lipase family
LOC112044623	1.9440352923514302e-16	0.0032963785113352797	0.8573674650396147	Inos	Myo-inositol-1-phosphate synthase
LOC112048556	1.9440352923514302e-16	0.004570176843278018	0.9999403336885606	NA	Proteasome stabiliser
LOC112044142	2.0406615145903952e-16	0.007230766024503685	0.9999403336885606	Fas2	Fibronectin type 3 domain
LOC112055010	2.1170552819881355e-16	0.05133939517962519	0.9999403336885606	NA	NA
LOC112054005	2.1526331896425902e-16	0.4225290780847609	0.9999403336885606	NA	zinc ion binding. It is involved in the biological process described with proteolysis
LOC112045483	2.2176354127932916e-16	0.039185731143930085	0.9681385214369513	NA	Insect cuticle protein
LOC112046958	2.2176354127932916e-16	0.09175236892053489	0.9999403336885606	NA	FAD dependent oxidoreductase
LOC112046260	2.329796393357151e-16	0.24342795186337884	0.9999403336885606	NA	Dorsal-ventral patterning protein tolloid-like
LOC112051030	2.5780536949851924e-16	0.2396250884575771	0.9629882564051964	NA	Polyprenyl synthetase
LOC112047509	2.7300423376067913e-16	0.4189018772979688	0.6024370633570648	NA	The proteasome is a multicatalytic proteinase complex which is characterized by its ability to cleave peptides with Arg, Phe, Tyr, Leu, and Glu adjacent to the leaving group at neutral or slightly basic pH
LOC112058259	2.7300423376067913e-16	0.3193724465302476	0.9999403336885606	NA	Ribosomal silencing factor during starvation
LOC112054820	3.12652432760573e-16	0.10747620690121064	0.9217803826420304	NA	The proteasome is a multicatalytic proteinase complex which is characterized by its ability to cleave peptides with Arg, Phe, Tyr, Leu, and Glu adjacent to the leaving group at neutral or slightly basic pH
LOC112044883	3.129204274799974e-16	0.8375465556013368	0.3213542543311618	Hr38	c4 zinc finger in nuclear hormone receptors
LOC112044916	3.129204274799974e-16	1.3946389153673757e-4	0.9999403336885606	NA	Peptidase C26
LOC112054537	3.508036630088783e-16	0.04724729268828155	0.9999403336885606	NA	Structural constituent of cuticle
LOC112046205	3.5573810500392654e-16	0.26659485665760796	0.9862723349126994	NA	Enzyme regulator activity. It is involved in the biological process described with regulation of protein catabolic process
LOC112053104	3.6672915975913996e-16	3.8570010913676077e-4	0.9999403336885606	NA	SET (Su(var)3-9, Enhancer-of-zeste, Trithorax) domain
LOC112044586	3.7195916722313515e-16	0.42234943117755097	0.9738304864663273	NA	ABC transporter
LOC112045435	4.870488716333442e-16	3.083307279920962e-7	0.47992685436295146	NA	zinc finger
LOC112046460	5.218039684704694e-16	0.002095212504006299	0.38514072563347657	NA	NA
LOC112047541	6.151192457958477e-16	0.010058564731010583	0.9759975154844276	NA	Essential component of the PAM complex, a complex required for the translocation of transit peptide-containing proteins from the inner membrane into the mitochondrial matrix in an ATP-dependent manner
LOC112044745	6.231656875502221e-16	0.06836952058493784	0.6643242331288625	NA	NA
LOC112046508	6.237038340151238e-16	0.6692012014953849	0.9999403336885606	NA	Domain of unknown function (DUF4786)
LOC112050401	6.672109857129384e-16	8.628521153632992e-9	0.7301660672567077	NA	Domain of unknown function (DUF4779)
LOC112056036	6.746601825250021e-16	0.10535794828027	0.9983199914929264	NA	Protein phosphatase 2A homologues, catalytic domain.
LOC112045363	7.220711489844571e-16	0.005312474240184525	0.31185022598437234	NA	Thiamine pyrophosphate enzyme, N-terminal TPP binding domain
LOC112058000	7.259693534354587e-16	0.6841775839497382	0.8244171505282871	NA	Alcohol dehydrogenase GroES-like domain
LOC112047825	7.259693534354587e-16	0.4807865751025439	0.9738304864663273	Nep2	Peptidase family M13
LOC112050022	7.571879666785372e-16	0.4655207502496407	0.9659684137975646	NA	Glycosyl hydrolases family 18
LOC112052252	7.677261844868674e-16	0.1830277912482464	0.8261217220332693	NA	BESS motif
LOC112054526	7.677261844868674e-16	1.2506397294993704e-7	0.6024370633570648	Y-h	Major royal jelly protein
LOC112055548	8.34136172973084e-16	0.3803734001684104	0.6076654020330451	NA	NA
LOC112049658	8.557393053417119e-16	0.19541749227934394	0.9999403336885606	NA	Chitinase A, N-terminal domain
LOC112046018	9.539778400141833e-16	0.4184205476182885	0.9530294212000979	NA	Putative sperm flagellar membrane protein
LOC112055838	9.775268204571294e-16	0.3196940085349411	0.9935393544683607	NA	Sugar (and other) transporter
LOC112046270	1.0083086435896789e-15	0.013273258872217477	0.9999403336885606	NA	F-box only protein
LOC112049677	1.0577866673873613e-15	0.30098040654786934	0.7605715240881045	NA	Major Facilitator Superfamily
LOC112052099	1.0788793627553154e-15	0.3803734001684104	0.8751584552327852	NA	UPF0489 domain
LOC112047735	1.0912040644492464e-15	0.23410455002845343	0.9629882564051964	NA	Catalyzes the reduction of fatty acyl-CoA to fatty alcohols
LOC112042994	1.1219992712541784e-15	0.06601607354199655	0.9999403336885606	NA	Domain first found in C1r, C1s, uEGF, and bone morphogenetic protein.
LOC112047429	1.2650463821841322e-15	0.03277996105157975	0.9999403336885606	NA	It is involved in the biological process described with intracellular signal transduction
LOC112044999	1.2650463821841322e-15	0.16320686286012587	0.8790513153226059	NA	NA
LOC112050296	1.4332024582438817e-15	0.2846112436219052	0.9999403336885606	NA	ABC-2 family transporter protein
LOC112046606	1.4560611596340502e-15	0.001416709314706212	0.9668190158596442	NA	GMC oxidoreductase
LOC112047184	1.6468699171055799e-15	0.40282573081970624	0.9999403336885606	NA	Belongs to the peptidase C19 family
LOC112045223	1.681778301383881e-15	0.12272568206388622	0.8549295449269552	Lk6	Protein tyrosine kinase
LOC112054202	1.9153890260253676e-15	0.005333587622242928	0.9999403336885606	NA	Diphthamide synthase
LOC112043674	1.954612575323219e-15	0.6913299300010979	0.9659684137975646	NA	Protein of unknown function (DUF1011)
LOC112051943	2.0136224013615228e-15	0.3278505862685614	0.7546303109687945	NA	Deoxynucleoside kinase
LOC112050433	2.1759699655026864e-15	5.7793640161702626e-5	0.9738304864663273	NA	gag-polyprotein putative aspartyl protease
LOC112050828	2.368116253791637e-15	0.22354563585980922	0.9999403336885606	Gpdh	NAD-dependent glycerol-3-phosphate dehydrogenase N-terminus
LOC112047952	2.6095859208274467e-15	0.05372011154439816	0.9635984979120248	NA	Methyltransferase domain
LOC112042808	2.611289215774059e-15	0.0993853780711712	0.9999403336885606	Pglym78	Phosphoglycerate mutase family
LOC112054851	2.7008906515488237e-15	6.226801608611232e-5	0.3430163563504431	NA	Transglutaminase-like superfamily
LOC112046334	2.924240887776806e-15	0.04405376231744774	0.9602916672279241	NA	NA
LOC112054328	2.942587589533789e-15	0.08831976316494884	0.9999403336885606	robo3	Fibronectin type 3 domain
LOC112048039	2.942587589533789e-15	0.01288108907897056	0.9999403336885606	NA	Ion channel regulatory protein UNC-93
LOC112047143	3.1242027103698228e-15	0.3183633915548903	0.9999403336885606	TRPM	Ion channel activity. It is involved in the biological process described with ion transport
LOC112043066	3.167014734467346e-15	0.009487988939533187	0.9950516138637594	NA	DnaJ molecular chaperone homology domain
LOC112044288	3.240994611409798e-15	2.4218145830558933e-8	0.9999403336885606	NA	Prenyltransferase and squalene oxidase repeat
LOC112051549	3.418137229080636e-15	0.27415908887846346	0.3807460747351987	Ufd1-like	Ubiquitin fusion degradation protein UFD1
LOC112054894	3.5152049711893876e-15	0.04533287416251985	0.9999403336885606	NA	NA
LOC112045891	3.603495314952202e-15	0.1363089001712549	0.9999403336885606	NA	Eukaryotic homologues of bacterial periplasmic substrate binding proteins.
LOC112052914	3.603495314952202e-15	0.18891787137946853	0.9999403336885606	NA	NA
LOC112051697	3.603495314952202e-15	0.023525362599036755	0.9999403336885606	NA	Fungal domain of unknown function (DUF1712)
LOC112049912	3.810266846889024e-15	0.47811910134581775	0.9999403336885606	NA	tRNA synthetase B5 domain
LOC112052382	3.954884743804088e-15	4.438618634232867e-4	0.9999403336885606	NA	7 transmembrane receptor (rhodopsin family)
LOC112054647	4.116145248124306e-15	0.005579444431505616	0.6174632978575757	NA	Melanoma-associated antigen
LOC112042829	4.770992218038834e-15	0.03491258443174393	0.9849075321060202	NA	Juvenile hormone binding protein domains in insects.
LOC112050710	5.0984360442814865e-15	9.041796854078841e-6	0.9999403336885606	NA	Nucleoredoxin
LOC112047070	5.122695796264299e-15	0.07243880354807829	0.9999403336885606	NA	Elongation factor Tu GTP binding domain
LOC112056069	5.310141147037226e-15	1.659466134438808e-4	0.9999403336885606	NA	NUBPL iron-transfer P-loop NTPase
LOC112042810	5.570009413887076e-15	0.004490399414601341	0.9999403336885606	NA	zinc finger
LOC112045332	6.07412969264934e-15	0.004731091720407081	0.8101421655680016	NA	homogentisate 1,2-dioxygenase
LOC112051359	6.098925982979913e-15	0.0673483496315939	0.8693199345551716	NA	NA
LOC112055366	6.099878846732243e-15	0.03709562610585018	0.6333523238925328	NA	Sulfotransferase family
LOC112051366	6.099878846732243e-15	0.4779585766458822	0.9999403336885606	NA	Acetyltransferase (GNAT) domain
LOC112046209	6.78341040883392e-15	1.957311702629302e-6	0.9999403336885606	NA	Domain present in PSD-95, Dlg, and ZO-1/2.
LOC112046130	6.847968977456559e-15	0.5597417828900187	0.9679526655461603	NA	Mitochondrial domain of unknown function (DUF1713)
LOC112049522	6.847968977456559e-15	8.399445317397135e-5	0.9999403336885606	NA	RNA binding domain
LOC112045112	7.567654673106443e-15	0.025638479396345875	0.9668190158596442	NA	Domain of unknown function (DUF3350)
LOC112052386	7.902224337520337e-15	9.209672793494514e-7	0.9999403336885606	NA	Mitosis protein DIM1
LOC112055554	8.805348664731568e-15	0.016736015868610427	0.9932926305261671	NA	CoA-transferase family III
LOC112058238	8.855606034644136e-15	0.11596847872852745	0.9999403336885606	NA	Histone-like transcription factor (CBF/NF-Y) and archaeal histone
LOC112054092	9.294766334540943e-15	5.4591938396681066e-5	0.9999403336885606	NA	Insect cuticle protein
LOC112051205	9.4146480705073e-15	0.009656604685300522	0.8622926467406286	NA	Porphobilinogen deaminase, dipyromethane cofactor binding domain
LOC112054286	9.826605413935456e-15	4.646469588506071e-5	0.9914748308807174	mRpS31	Mitochondrial 28S ribosomal protein S31
LOC112056190	1.0731677170884876e-14	0.012116326189123127	0.9169627523334589	Rpn11	JAB/MPN domain
LOC112043722	1.1330880342854556e-14	0.1353131967358117	0.44595681109372864	NA	GNS1/SUR4 family
LOC112053962	1.1459536758756084e-14	0.2559767453776234	0.9999403336885606	NA	NA
LOC112058531	1.178223201655918e-14	0.0353575956779489	0.8065592545635312	Wnt6	Ligand for members of the frizzled family of seven transmembrane receptors
LOC112044630	1.214268033673466e-14	0.03954049403325466	0.7605715240881045	NA	Alpha amylase, catalytic domain
LOC112053018	1.2836411032393994e-14	0.047220838844865776	0.9999403336885606	NA	Cofilin/tropomyosin-type actin-binding protein
LOC112058083	1.3046608061889414e-14	5.899662827921088e-4	0.39571179075375396	NA	Protein tyrosine kinase
LOC112043472	1.3989897862951267e-14	2.6779346479574026e-4	0.9738304864663273	NA	Zinc carboxypeptidase
LOC112053295	1.4783906917868565e-14	0.3242410933047219	0.8858571326205397	NA	Domain in cystathionine beta-synthase and other proteins.
LOC112053483	1.600826052982533e-14	0.7089218899446934	0.9999403336885606	NA	Ubiquitin carboxyl-terminal hydrolase
LOC112055837	1.721528819729779e-14	0.7118786851807808	0.16854954709805126	NA	NA
LOC112051367	1.9818752581561833e-14	0.05258808899409478	0.9999403336885606	pyx	Ion transport protein
LOC112051517	1.9818752581561833e-14	0.1985605419965477	0.9156839089297579	NA	Folded gastrulation N-terminus
LOC112046579	2.0187257910142396e-14	0.017150542821269668	0.36846614558952073	NA	NA
LOC112044617	2.4319722478632096e-14	0.004594145855432991	0.42466104119866055	ex	Band 4.1 homologues
LOC112053432	2.4577427897980624e-14	5.912277507795688e-4	0.9999403336885606	NA	Chitin-binding domain type 2
LOC112055551	2.6917462258281763e-14	0.48382175902407143	0.9771469748964289	mRpL3	Ribosomal protein L3
LOC112045405	3.078809393441234e-14	0.2926162681664751	0.933319451909848	NA	Predicted membrane protein
LOC112043618	3.116563048192386e-14	0.7031521949797993	0.9222749711248883	NA	divergent subfamily of APPLE domains
LOC112054181	3.2377772844506315e-14	0.015055500515156596	0.9681385214369513	NA	SOGA family member
LOC112053885	3.42693732986579e-14	2.089175552769631e-4	0.14466035616965014	NA	Protein kinase domain
LOC112045593	3.659988702220153e-14	0.041450221927035936	0.8032504591490247	NA	Leucine Rich repeat
LOC112052337	3.932152260619407e-14	0.04750687372508439	0.4102445508726225	NA	zinc finger
LOC112043147	4.1560068469721946e-14	0.19797981982490903	0.9999403336885606	Shab	Ion channel
LOC112049557	4.44045006406497e-14	0.05595755761264652	0.8137319156191705	NA	diacylglycerol cholinephosphotransferase activity
LOC112051967	4.44045006406497e-14	0.0032652795361968107	0.9771469748964289	NA	HIT domain
LOC112048140	4.5304276672692226e-14	0.13591650226269036	0.38514072563347657	pst	Domain of unknown function (DUF4781)
LOC112049632	4.5897136263932794e-14	0.395112850704451	0.9999403336885606	NA	Transporter activity. It is involved in the biological process described with transmembrane transport
LOC112055583	5.332956434804094e-14	7.599076403522587e-5	0.9999403336885606	NA	Peptidase C26
LOC112049959	5.332956434804094e-14	0.15347912040828976	0.9999403336885606	NA	Carboxylesterase family
LOC112051544	5.3633653349786176e-14	0.1533920190438419	0.9999403336885606	NA	It is involved in the biological process described with protein phosphorylation
LOC112047062	5.42787481818829e-14	0.0015309257892174239	0.9999403336885606	NA	NA
LOC112055670	5.598044601913e-14	0.11476630801741566	0.8573674650396147	mRpL27	Ribosomal L27 protein
LOC112045923	5.899051175238682e-14	1.7794211041634153e-5	0.7938363446285304	NA	GTPase activator activity
LOC112051397	6.353002291632062e-14	0.044602682262497424	0.13394024688557227	NA	ribosomal protein L50
LOC112051927	6.584176398362187e-14	1.0000562941698933e-5	0.9987015377293063	NA	NA
LOC112044099	7.463787571845885e-14	0.00147976460938709	0.8787131386065681	e(y)2	Transcription factor e(y)2
LOC112056891	7.533755481436464e-14	1.1186033467917867e-6	0.6737421773767157	NA	NA
LOC112050883	7.666067809933948e-14	0.38359822141835154	0.9999403336885606	NA	Component of the Mediator complex, a coactivator involved in regulated transcription of nearly all RNA polymerase II-dependent genes. Mediator functions as a bridge to convey information from gene-specific regulatory proteins to the basal RNA polymerase II transcription machinery. Mediator is recruited to promoters by direct interactions with regulatory proteins and serves as a scaffold for the a…
LOC112057112	8.006776283918265e-14	0.6009753427590592	0.9237322577227881	NA	WD40 repeats
LOC112045684	8.199391786527105e-14	0.03900130054566581	0.786251093969953	NA	Cleavage stimulation factor subunit 1, dimerisation domain
LOC112054899	8.467384883086358e-14	0.004509798996721114	0.8137319156191705	NA	NA
LOC112050214	8.5159281330198e-14	2.277683615109373e-4	0.8544389288397312	NA	Peptidase family M13
LOC112052875	8.523965006959212e-14	0.05649238950735892	0.9246543596653984	NA	NA
LOC112043586	8.93337443534912e-14	0.6351296043083872	0.9974057851622633	NA	Hsp90 protein
LOC112043849	9.057640903301273e-14	0.009873791764821697	0.9999403336885606	NA	NA
LOC112047065	9.114174862544704e-14	0.6260901980554989	0.6174632978575757	Rpb11	RNA polymerase Rpb3/Rpb11 dimerisation domain
LOC112049018	9.361481106807687e-14	4.458683587165356e-5	0.9999403336885606	NA	Insect pheromone-binding family, A10/OS-D
LOC112053963	9.361481106807687e-14	9.835510764345676e-6	0.6716645562021806	NA	Phosphoribosyl transferase domain
LOC112043491	9.607373531057954e-14	0.5180160051927172	0.9999403336885606	NA	Beta-mannosidase activity. It is involved in the biological process described with mannan catabolic process
LOC112054227	9.643886468260701e-14	1.2699501681146708e-5	0.9999403336885606	mRpS29	Mitochondrial ribosomal death-associated protein 3
LOC112050251	9.813717901085266e-14	0.22717143173258247	0.9314914585780425	NA	Glycosyltransferase like family 2
LOC112045091	9.868534100202063e-14	0.24243426618649316	0.8566317303218993	SPZ5	Spaetzle
LOC112044882	1.0030033181431021e-13	5.157822018140878e-4	0.9999403336885606	NA	Vps52 / Sac2 family
LOC112049030	1.0385835787790097e-13	0.024940533028801934	0.4895558540815932	NA	Insect pheromone-binding family, A10/OS-D
LOC112047330	1.0555139485203393e-13	0.285473667884432	0.9999403336885606	NA	NA
LOC112044357	1.1154335567141762e-13	0.009014514644681193	0.9999403336885606	NA	WD domain, G-beta repeat
LOC112053172	1.1323891218904687e-13	0.0038448641422037266	0.7477802225445543	NA	Involved in the biogenesis of the 60S ribosomal subunit
LOC112058523	1.1385358502811283e-13	0.7252475226139211	0.9738304864663273	NA	Destroys radicals which are normally produced within the cells and which are toxic to biological systems
LOC112047818	1.1386331377627208e-13	0.2075981391321832	0.5992829875618957	NA	Insect cuticle protein
LOC112044574	1.2410182464243812e-13	4.6904640421269384e-4	0.9999403336885606	NA	Carboxylesterase family
LOC112053371	1.41854589443668e-13	5.185638190945583e-4	0.7959015619875159	NA	Mitochondrial carrier required for the biosynthesis of heme, possibly by facilitating 5-aminolevulinate (ALA) production. May act by importing glycine into mitochondria or by exchanging glycine for ALA across the mitochondrial inner membrane
LOC112052138	1.426756633354442e-13	8.699703769931919e-5	0.9999403336885606	NA	Starch/carbohydrate-binding module (family 53)
LOC112043187	1.426756633354442e-13	3.18858936690323e-5	0.9999403336885606	NA	Trypsin-like serine protease
LOC112052339	1.4361288237196327e-13	4.5424752140873896e-4	0.9629882564051964	NA	NA
LOC112042857	1.5737487831919948e-13	1.5411490900029984e-4	0.9999403336885606	NA	Haemolymph juvenile hormone binding protein (JHBP)
LOC112053193	1.6102035583991154e-13	3.7118351117702744e-4	0.772285479745471	NA	Zinc ion binding
LOC112055397	1.6611762769863762e-13	0.002177322741106329	0.9999403336885606	TER94	Cell division protein 48 (CDC48) domain 2
LOC112045463	1.6611762769863762e-13	0.007002254492835421	0.9999403336885606	NA	NA
LOC112057236	1.6611762769863762e-13	0.377343153194868	0.9999403336885606	NA	NA
LOC112057830	1.8133995217307633e-13	0.24077605076722813	0.9314914585780425	DAAM	binding. It is involved in the biological process described with actin cytoskeleton organization
LOC112055474	1.983874789858129e-13	0.15367132398459865	0.9673206456882192	NA	NA
LOC112049531	1.983874789858129e-13	0.21825318700507107	0.7546303109687945	Manf	Degradation arginine-rich protein for mis-folding
LOC112051778	2.0959199873077045e-13	0.0399186136496813	0.9999403336885606	NA	Catalyzes the transfer of endogenously produced octanoic acid from octanoyl-acyl-carrier-protein onto the lipoyl domains of lipoate-dependent enzymes. Lipoyl-ACP can also act as a substrate although octanoyl-ACP is likely to be the physiological substrate
LOC112054409	2.2263094918101213e-13	0.03984467859381926	0.9738304864663273	NA	Cytochrome b5-like Heme/Steroid binding domain
LOC112052029	2.287020289431232e-13	0.2002233999772078	0.9999403336885606	NA	Coiled-coil domain containing 51
LOC112055931	2.290528749771723e-13	0.6833827543935891	0.9691517925934673	NA	Alcohol dehydrogenase transcription factor Myb/SANT-like
LOC112058072	2.4283687879294124e-13	0.3966630833624314	0.9999403336885606	NA	NA
LOC112044407	2.5091567395804544e-13	8.157035609351819e-5	0.9246543596653984	AGO2	Piwi domain
LOC112046424	2.562226944757541e-13	4.0641030466329357e-4	0.9999403336885606	NA	negative regulation of lipoprotein oxidation
LOC112053619	2.7160882088901244e-13	0.844488428249265	0.9587639745301731	NA	Domain of unknown function (DUF5009)
LOC112046564	2.8035392122122935e-13	7.599076403522587e-5	0.8244171505282871	NA	Animal haem peroxidase
LOC112043704	2.8132400168028013e-13	0.19491097349860417	0.9999403336885606	NA	It is involved in the biological process described with intracellular signal transduction
LOC112045293	2.962929889273465e-13	0.006242877929250055	0.9251317229193059	NA	NA
LOC112051962	3.125654505037825e-13	4.0641030466329357e-4	0.7906273487082732	Sgt1	SGS domain
LOC112058135	3.1302513405394583e-13	0.11820397271026227	0.9999403336885606	NA	Sugar (and other) transporter
LOC112048412	3.1328246171849644e-13	0.06890099779163883	0.9999403336885606	NA	Macrophage migration inhibitory factor (MIF)
LOC112045979	3.485925453858165e-13	0.01075232759957903	0.9999403336885606	NA	Protein PTCD3 homolog
LOC112044257	3.601136916892394e-13	2.1324556777573792e-4	0.9999403336885606	NA	Oxidoreductase family, NAD-binding Rossmann fold
LOC112045025	3.6111083245060963e-13	2.08943103613385e-4	0.7938363446285304	AP-50	Adaptor complexes medium subunit family
LOC112057899	3.6426476210508985e-13	4.383626614433357e-7	0.9999403336885606	Cht6	It is involved in the biological process described with carbohydrate metabolic process
LOC112051193	3.8352177919799707e-13	0.010669940115151298	0.9481134207295207	osp	PH domain
LOC112043486	3.8352177919799707e-13	0.035878815750196046	0.5478178092879948	NA	large conductance calcium-activated potassium channel activity
LOC112049794	4.242328984693738e-13	0.5937788747874535	0.9999403336885606	NA	It is involved in the biological process described with protein phosphorylation
LOC112058116	4.666496211452279e-13	0.11976054274026528	0.9659684137975646	NA	snRNP Sm proteins
LOC112045567	4.684721430686849e-13	0.026692050798338227	0.9681385214369513	NA	NA
LOC112048656	4.8599940241525e-13	0.6436376229914522	0.9999403336885606	NA	Cytochrome P450
LOC112053181	4.8599940241525e-13	0.8613481211416447	0.9748707950398565	RNF130	ubiquitin-protein transferase activity
LOC112052921	4.8599940241525e-13	0.9415005331523261	0.9999403336885606	NA	Inhibitor of apoptosis-promoting Bax1
LOC112049690	4.894548252089459e-13	0.34247777147057645	0.9999403336885606	NA	Mitochondrial carrier protein
LOC112047365	4.941743948601783e-13	0.8323825897335781	0.9999403336885606	Cdc37	Cdc37 C terminal domain
LOC112053755	4.993187436669073e-13	1.6031276507646023e-5	0.9999403336885606	NA	Sterile alpha motif.
LOC112051341	4.993187436669073e-13	0.13958897376572854	0.43556619039611316	NA	Haemolymph juvenile hormone binding protein (JHBP)
LOC112055083	4.993187436669073e-13	1.7344303693617318e-4	0.19786270859256042	NA	Alpha/beta hydrolase family
LOC112044079	4.993187436669073e-13	9.193683800261341e-4	0.9950516138637594	NA	3-hydroxyacyl-CoA dehydrogenase, NAD binding domain
LOC112045800	4.993187436669073e-13	0.4156139876405739	0.9691517925934673	NA	Zinc finger, C2H2 type
LOC112052769	4.993187436669073e-13	6.932435088952512e-4	0.9237322577227881	NA	Transcription initiation factor IID, 18kD subunit
LOC112044274	5.236412249899014e-13	0.00573475177074611	0.9987015377293063	mtTFB2	Ribosomal RNA adenine dimethylase
LOC112054018	5.37310886082459e-13	0.06110841085739429	0.9629882564051964	NA	Origin recognition complex subunit 2
LOC112050504	5.634650590498544e-13	0.023819237256380677	0.9999403336885606	NA	Ion transport protein
LOC112058044	5.710136421411364e-13	0.0017439901599273454	0.9999403336885606	NA	Kazal type serine protease inhibitors
LOC112045284	6.084640574958752e-13	0.07610035377623771	0.9999403336885606	NA	Caspase domain
LOC112049579	6.428790007196738e-13	5.693011396516867e-4	0.8845482360987345	NA	Microtubule binding
LOC112049697	6.455645353686558e-13	7.03023505480442e-4	0.7605715240881045	NA	NA
LOC112052384	6.535681733405457e-13	0.22986017897676703	0.9999403336885606	NA	Nicastrin
LOC112055210	6.547980068390903e-13	3.056438405845382e-5	0.5878792179005718	NA	NA
LOC112052724	6.759754056997275e-13	0.01058241176932454	0.9999403336885606	NA	Present in Drosophila Scm, l(3)mbt, and vertebrate SCML2
LOC112051905	7.40161596436312e-13	0.5763094092547799	0.9999403336885606	NA	Cytochrome P450
LOC112058335	7.664801735142378e-13	0.18208978387267116	0.7619305887287794	NA	Cadherin repeats.
LOC112048691	7.664801735142378e-13	0.05099085818135662	0.9999403336885606	NA	TIM21
LOC112055762	7.709317486919098e-13	0.18128253190133867	0.9868103694882024	NA	Zinc finger, C2H2 type
LOC112044608	7.709317486919098e-13	0.039247934322247685	0.9999403336885606	NA	Chromosome transmission fidelity protein 18
LOC112045481	7.980491342861474e-13	0.1363089001712549	0.9585484975861648	CPR59	Insect cuticle protein
LOC112051368	8.135733789280263e-13	0.35713790496361975	0.9999403336885606	coq6	Ubiquinone biosynthesis monooxygenase
LOC112058589	8.164264347372826e-13	0.5842621869308526	0.9999403336885606	NA	AdoMet dependent proline di-methyltransferase
LOC112054308	8.583138017475499e-13	0.03314808872501876	0.9842398587188934	NA	NA
LOC112046168	9.076952836500654e-13	1.5187700320897874e-7	0.9999403336885606	NA	NA
LOC112053574	9.14749851529751e-13	9.512696306144257e-4	0.9999403336885606	NA	Domain of unknown function (DUF4210)
LOC112053405	9.54258257911117e-13	0.8373194564211318	0.5968685778292274	NA	Biogenesis of lysosome-related organelles complex 1 subunit 3
LOC112046893	9.934030362696798e-13	0.01474572127798949	0.772285479745471	eEF1delta	EF-1 guanine nucleotide exchange domain
LOC112050673	9.972787831172813e-13	0.13413525145806401	0.9999403336885606	CLIPD1	Trypsin-like serine protease
LOC112053990	1.0365257999175792e-12	1.1902903575294584e-6	0.9999403336885606	NA	Ribosomal protein S10p/S20e
LOC112047138	1.0862493790877353e-12	0.13932439520000184	0.9999403336885606	casp	FAS-associated factor
LOC112044102	1.103319844085833e-12	0.0353575956779489	0.9849075321060202	NA	Uncharacterized protein family UPF0004
LOC112050789	1.155984204296199e-12	2.3960330071928673e-5	0.9868103694882024	NA	Nitroreductase family
LOC112052982	1.1980489031765114e-12	1.611588149201407e-5	0.9999403336885606	NA	Subunit of the peripheral V1 complex of vacuolar ATPase essential for assembly or catalytic function. V-ATPase is responsible for acidifying a variety of intracellular compartments in eukaryotic cells
LOC112044802	1.3042487460273574e-12	5.967213294070236e-4	0.9999403336885606	NA	Leucine rich repeats (6 copies)
LOC112043092	1.3118034673071003e-12	0.003983478790886523	0.9999403336885606	NA	Fungal family of unknown function (DUF1776)
LOC112049384	1.4136603932096326e-12	0.24029868083188116	0.9999403336885606	NA	Homocysteine S-methyltransferase
LOC112045460	1.4300045518849962e-12	0.032641155105314554	0.4102445508726225	chinmo	Broad-Complex, Tramtrack and Bric a brac
LOC112049205	1.469709966585054e-12	2.1005185961429103e-5	0.8796530331921656	NA	Single-strand binding protein family
LOC112051483	1.5973529216324146e-12	2.508656605041026e-6	0.63194941249093906	NA	Belongs to the two pore domain potassium channel (TC 1.A.1.8) family
LOC112043793	1.6492085042288114e-12	0.36624498465315447	0.9587639745301731	NA	NA
LOC112044279	1.7235405209780888e-12	0.1023615903247479	0.933319451909848	mit(1)15	Centromere/kinetochore Zw10
LOC112043039	1.8141848736911206e-12	0.20521220067987836	0.9999403336885606	NA	Adenylate cyclase associated (CAP) C terminal
LOC112050179	1.820038363775676e-12	0.016370312465128406	0.7878860393792103	NA	Src homology 3 domains
LOC112053945	1.9071383450376548e-12	0.0011833013735554794	0.9999403336885606	Tal	Transaldolase is important for the balance of metabolites in the pentose-phosphate pathway
LOC112045546	1.9849155933911107e-12	0.04938554711857128	0.9999403336885606	NA	NA
LOC112045484	2.042560079486419e-12	0.5247295774949439	0.9999403336885606	NA	Insect cuticle protein
LOC112051151	2.0995786418772147e-12	0.04170230955983291	0.9999403336885606	NA	Fringe-like
LOC112051555	2.257062186445217e-12	0.006836333992321828	0.7896679030907163	NA	CRAL/TRIO domain
LOC112050548	2.2984108394908107e-12	0.15635223678032995	0.9950516138637594	NA	NA
LOC112050446	2.2984108394908107e-12	4.3085726440372443e-4	0.22487466707428647	NA	lactate/malate dehydrogenase, NAD binding domain
LOC112055219	2.3247338520858705e-12	0.027622918595557946	0.9999403336885606	NA	Zinc finger HIT domain-containing protein
LOC112057653	2.349733488098391e-12	0.001939768949206201	0.5974493530831203	NA	Translation initiation factor eIF-2B
LOC112051017	2.4234253167051504e-12	9.086361857018744e-8	0.9999403336885606	NA	NA
LOC112045763	2.4234253167051504e-12	0.17516256995462817	0.9999403336885606	NA	Ndr family
LOC112056230	2.4299987019182476e-12	0.04138000880336215	0.9999403336885606	mam	MamL-1 domain
LOC112042846	2.458623347694775e-12	1.2699501681146708e-5	0.9984779799553505	NA	NA
LOC112044892	2.538393948805516e-12	2.524764635569311e-4	0.9999403336885606	NA	Aminotransferase class-V
LOC112051724	2.5567315955209005e-12	0.012473661973302928	0.9999403336885606	NA	Ankyrin repeats (many copies)
LOC112045798	2.618833713612106e-12	1.2168238423524716e-6	0.8137319156191705	NA	Monocarboxylate transporter
LOC112049288	2.618833713612106e-12	2.818816658721566e-4	0.9425997472031586	NA	Fucosyltransferase, N-terminal
LOC112050421	2.618833713612106e-12	8.692893973404452e-4	0.31185022598437234	NA	Eukaryotic translation initiation factor eIF2A
LOC112051442	2.6590067567172887e-12	7.03811347697251e-4	0.7605715240881045	NA	Enoyl-CoA hydratase/isomerase
LOC112058542	2.8140890027978152e-12	0.002755090706572277	0.9394631596473477	NA	Protein of unknown function (DUF1279)
LOC112054547	2.9344635917884763e-12	3.6026648303911986e-4	0.9999403336885606	NA	NA
LOC112051518	2.9719999906896935e-12	0.11460936110445673	0.9673206456882192	NA	Vacuolar import and degradation protein
LOC112051168	2.9808562888403627e-12	0.12697365887465095	0.9987015377293063	NA	Phospholipid-translocating ATPase N-terminal
LOC112051387	2.9808562888403627e-12	0.24674957990186627	0.8879391492550922	NA	It is involved in the biological process described with transmembrane transport
LOC112043606	3.0431538595849128e-12	0.01219549992033905	0.7161345959021039	NA	Tau and MAP protein, tubulin-binding repeat
LOC112043558	3.0431538595849128e-12	0.0028981064328159785	0.17194554703788903	NA	NA
LOC112043043	3.1312463383890385e-12	0.26165833937139404	0.9483838798608915	NA	activity. It is involved in the biological process described with
LOC112054280	3.1312463383890385e-12	0.10330957550756899	0.9602916672279241	NA	Insect cuticle protein
LOC112056041	3.4605746135507523e-12	0.11936648092526692	0.9999403336885606	NA	Mitochondrial carrier protein
LOC112050384	3.4605746135507523e-12	0.06585316496967394	0.9314914585780425	NA	Splicing factor 1 helix-hairpin domain
LOC112057047	3.6755197681960145e-12	0.0073663294778640726	0.6706029728177705	NA	NA
LOC112045596	3.8892236775963616e-12	0.0018012322299788635	0.9999403336885606	NA	Attacin, C-terminal region
LOC112052327	3.936255861749657e-12	0.006519525403225325	0.8549295449269552	NA	NA
LOC112048920	3.977992657756585e-12	0.08659282834788257	0.9999403336885606	NA	organic substance transport
LOC112045277	4.289729225498879e-12	0.6201608353551408	0.9999403336885606	NA	Dual specificity phosphatase, catalytic domain
LOC112044932	4.298587077944184e-12	0.14480931521083237	0.8115403877770464	NA	NA
LOC112047449	4.3077816657099885e-12	0.012247772652784157	0.9999403336885606	NA	CARMIL C-terminus
LOC112046562	4.3077816657099885e-12	0.021181061845624065	0.9999403336885606	Mhc2	Myosin. Large ATPases.
LOC112056160	4.312489216564005e-12	0.0455407291732745	0.9999403336885606	NA	zinc finger
LOC112043329	4.632860263035714e-12	0.07601563397046242	0.7921708886993301	rho-7	Rhomboid family
LOC112051940	4.8303014696803584e-12	0.0025302541838934075	0.9169627523334589	NA	Major Facilitator Superfamily
LOC112043626	4.87061935720407e-12	0.45993499672682026	0.9999403336885606	NA	Serine carboxypeptidase
LOC112047785	4.91036740506748e-12	0.0436712707956825	0.9999403336885606	NA	NAD-dependent lysine demalonylase, desuccinylase and deglutarylase that specifically removes malonyl, succinyl and glutaryl groups on target proteins. Has weak NAD-dependent protein deacetylase activity
LOC112043420	5.066918417701541e-12	0.007074849971492341	0.2748024263940345	Alr	Erv1 / Alr family
LOC112055330	5.069234585373507e-12	0.010539714404214896	0.9999403336885606	Cpap3-d1	Chitin-binding domain type 2
LOC112046580	5.069234585373507e-12	0.0020394879237732085	0.9999403336885606	NA	transferase activity, transferring acyl groups
LOC112048772	5.257205433644619e-12	2.0485985425814447e-4	0.9999403336885606	NA	Scavenger receptor Cys-rich
LOC112043153	5.264432684655146e-12	0.09752078629161287	0.8065592545635312	Psa	ERAP1-like C-terminal domain
LOC112054465	5.3676432295977136e-12	0.09733348866053042	0.9771469748964289	NA	Catalyzes the attachment of alanine to tRNA(Ala) in a two-step reaction alanine is first activated by ATP to form Ala- AMP and then transferred to the acceptor end of tRNA(Ala). Also edits incorrectly charged tRNA(Ala) via its editing domain
LOC112043902	5.418251447933573e-12	0.07731661760547993	0.9659684137975646	NA	NA
LOC112052504	5.418251447933573e-12	0.034374118488849525	0.7503465428055885	NA	UBA domain
LOC112051795	5.503926459795355e-12	0.5534594414486519	0.9999403336885606	NA	HD domain
LOC112054357	5.549063502715674e-12	0.3102450629238483	0.9999403336885606	NA	NA
LOC112051954	5.9233921480172754e-12	0.053670372879332164	0.9999403336885606	NA	endoplasmic reticulum polarization
LOC112053076	6.160345212368463e-12	0.12798605767497653	0.9802157863714718	NA	ADP-ribosylation factor family
LOC112055895	6.424237262723967e-12	0.07294385806459219	0.9999403336885606	NA	Amidase
LOC112056439	6.696616018503504e-12	0.008281896666236318	0.9584366968497822	NA	Selenium binding. It is involved in the biological process described with cell redox homeostasis
LOC112044462	6.699019721569806e-12	0.003238257219005779	0.9999403336885606	NA	Polynucleotide kinase 3 phosphatase
LOC112047642	6.699019721569806e-12	0.010477422414412716	0.15619107102893665	NA	Autophagocytosis associated protein, active-site domain
LOC112054383	6.699019721569806e-12	1.562043813451956e-5	0.44595681109372864	NA	Insect pheromone/odorant binding protein domains.
LOC112043762	6.74611527976446e-12	0.005309379820452313	0.9789701788253689	NA	Lipase
LOC112047923	6.971184851091926e-12	1.6436727803721002e-4	0.9999403336885606	NA	Acyl-coenzyme A:6-aminopenicillanic acid acyl-transferase
LOC112057667	7.385542989861707e-12	0.15294372565174308	0.9999403336885606	NA	Peptidase family C69
LOC112053443	7.444673738021146e-12	0.004511460922047125	0.8982270556767844	NA	Chitin-binding domain type 2
LOC112049772	7.701792664926207e-12	0.002391384305597111	0.7546303109687945	NA	Initiation factor 2 subunit family
LOC112048144	7.751454910328215e-12	0.023263843157312853	0.9999403336885606	NA	NA
LOC112054299	7.831896098239221e-12	0.5703017575231358	0.5974493530831203	Osi21	Protein of unknown function (DUF1676)
LOC112056236	7.831896098239221e-12	0.0018880019374802523	0.20241108417703818	NA	Aldo/keto reductase family
LOC112044263	7.840179762793457e-12	0.2249614133677537	0.9862723349126994	Oat	Aminotransferase class-III
LOC112044000	7.871402385957132e-12	0.9651954813954485	0.9999403336885606	NA	zinc finger
LOC112058538	7.954023868520167e-12	7.177225955034321e-4	0.9999403336885606	gbb	TGF-beta propeptide
LOC112058272	8.182051440737267e-12	0.12146641144237057	0.9999403336885606	NA	zinc finger
LOC112046904	8.386096902690387e-12	0.06718588597797635	0.8771198185416537	NA	RNA recognition motif
LOC112051979	8.431599589452308e-12	4.611103386341622e-5	0.9483838798608915	NA	Domain of unknown function (DUF3513)
LOC112048471	8.476243804293212e-12	1.7050789200038645e-4	0.9705177021808065	NA	OB-fold nucleic acid binding domain
LOC112043819	8.493152168308754e-12	3.020210556106847e-5	0.8122594247225825	NA	Glutathione S-transferase, N-terminal domain
LOC112042856	8.64552770278485e-12	0.1955512728962004	0.9999403336885606	NA	NA
LOC112046927	8.818486590648383e-12	0.030581090710571978	0.9999403336885606	NA	Four-disulfide core domains
LOC112054489	8.829374141667229e-12	0.6457144386808595	0.9999403336885606	NA	NA
LOC112047713	9.034045687833651e-12	0.01651568130002526	0.9999403336885606	NA	sodium channel activity. It is involved in the biological process described with sodium ion transport
LOC112054845	9.123906281655478e-12	1.1883753384324572e-8	0.9094070121560915	NA	NA
LOC112050190	9.523479951491979e-12	0.0053767322188652475	0.9999403336885606	NA	NA
LOC112047214	9.523479951491979e-12	0.15315291490722882	0.8770215937019261	NA	Proteasome-substrate-size regulator, mid region
LOC112048277	9.95599773128225e-12	0.018375013277434696	0.7217910932181478	NA	Insect cuticle protein
LOC112058438	1.0043916888460867e-11	0.06066566605599276	0.9950516138637594	NA	PPIC-type PPIASE domain
LOC112053645	1.015575823053697e-11	0.0013078250081678556	0.31185022598437234	NA	Scavenger mRNA decapping enzyme C-term binding
LOC112043483	1.0350565547476786e-11	0.028196482258929362	0.9999403336885606	tmod	binding. It is involved in the biological process described with pointed-end actin filament capping
LOC112053476	1.0381334013788749e-11	0.04438382180031041	0.9999403336885606	spir	actin binding
LOC112048461	1.043134895182629e-11	5.6150467172311737e-5	0.9999403336885606	Con	Leucine Rich Repeat
LOC112046650	1.043134895182629e-11	0.08772872138034216	0.8458464347115813	ade2	AIR synthase related protein, C-terminal domain
LOC112043868	1.043134895182629e-11	0.0012421460119775888	0.9999403336885606	NA	NA
LOC112054656	1.048646115653792e-11	3.8097931839091074e-4	0.8787131386065681	NA	Glutathione S-transferase, C-terminal domain
LOC112043597	1.0510670782187685e-11	0.8780590311318681	0.9999403336885606	NA	NA
LOC112055220	1.1522522747376513e-11	0.044872908991854824	0.9999403336885606	NA	It is involved in the biological process described with
LOC112052888	1.1694639622823902e-11	0.018809078718815247	0.9999403336885606	NA	Endoribonuclease XendoU
LOC112045053	1.1877475914916914e-11	0.01955077488960748	0.9999403336885606	NA	UAA transporter family
LOC112052064	1.2459083698947446e-11	0.01955077488960748	0.9999403336885606	mRpS7	Ribosomal protein S7p/S5e
LOC112045177	1.3011431733647169e-11	0.09352165749328221	0.7217910932181478	NA	Major Facilitator Superfamily
LOC112050878	1.3340718112946603e-11	0.03444642491913579	0.9999403336885606	Ca-beta	Guanylate kinase
LOC112055147	1.4354620234431133e-11	0.06365657900266718	0.772285479745471	NA	Links covalently the heme group to the apoprotein of cytochrome c
LOC112055603	1.4784319432438597e-11	0.07455763376659011	0.9999403336885606	DAAM	binding. It is involved in the biological process described with actin cytoskeleton organization
LOC112051551	1.537885546636484e-11	0.10362845011902705	0.9999403336885606	NA	Transport and Golgi organisation 2
LOC112043847	1.5517922521192643e-11	0.1741005162203691	0.9999403336885606	NA	NA
LOC112047020	1.559132928109413e-11	0.7805762084281481	0.9999403336885606	NA	It is involved in the biological process described with DNA repair
LOC112052535	1.58716048052139e-11	4.044922783643543e-5	0.9999403336885606	NA	NA
LOC112044211	1.5899928033656643e-11	0.005388424061685516	0.9999403336885606	NA	PPR repeat
LOC112045027	1.684213818271433e-11	3.2727263042803194e-6	0.9999403336885606	NA	NHL repeat
LOC112045666	1.732289672147018e-11	9.300007120601917e-5	0.8137319156191705	NA	Cyclic nucleotide-monophosphate binding domain
LOC112050584	1.7518828292300235e-11	0.032861144802105335	0.8566317303218993	NA	NA
LOC112045121	1.7690168375781796e-11	0.031625364833896615	0.9629882564051964	NA	UPF0767 family
LOC112049572	1.8056286136859157e-11	0.013022285383249585	0.8573674650396147	NA	Uncharacterised protein family (UPF0220)
LOC112044971	1.8434020220144732e-11	0.09542523637920668	0.9999403336885606	NA	helicase superfamily c-terminal domain
LOC112044886	1.8434020220144732e-11	6.947301902998598e-10	0.9999403336885606	NA	NA
LOC112054287	1.894255233699129e-11	0.11714667758617754	0.9999403336885606	NA	TNF(Tumour Necrosis Factor) family
LOC112047140	1.9010202556024356e-11	0.2178482468994846	0.9987015377293063	NA	Alpha/beta hydrolase family
LOC112056780	1.9186811074546752e-11	0.40564471029887034	0.8387153663417217	NA	NA
LOC112043743	1.9922819037702375e-11	0.013327766309527282	0.9999403336885606	NA	NA
LOC112045118	2.018575898306928e-11	0.21289398187699107	0.9999403336885606	NA	Methyltransferase domain
LOC112043734	2.018575898306928e-11	0.28634291274446366	0.3427366208506046	Ect4	TIR domain
LOC112043866	2.1680111071601596e-11	0.011778571096790548	0.9558319946520527	chb	CLASP N terminal
LOC112055913	2.1680111071601596e-11	0.005277115841039557	0.38514072563347657	NA	NA
LOC112045527	2.1978343059946307e-11	8.253412172846191e-7	0.8810869490205476	NA	Transmembrane amino acid transporter protein
LOC112051419	2.2054011385389993e-11	4.30551064183999e-6	0.9999403336885606	TMS1	Serine incorporator (Serinc)
LOC112055980	2.2425004862497924e-11	0.6453560004195739	0.9999403336885606	NA	NA
LOC112044534	2.408809979616417e-11	1.954884253199047e-5	0.472682732874225	NA	Peptidase family M41
LOC112053244	2.623518507351525e-11	0.31873588088812055	0.9481134207295207	NA	Lipase
LOC112044113	2.766039826785106e-11	0.3374958924001037	0.9999403336885606	NA	Major Facilitator Superfamily
LOC112054660	2.8134218857227185e-11	0.045460877393117084	0.9999403336885606	NA	superoxide-generating NADPH oxidase activator activity
LOC112052781	2.9232447894096496e-11	0.1832977758927717	0.9978008187908152	wun	Catalytic activity
LOC112043084	2.957617642192569e-11	0.7656294066899707	0.9668190158596442	NA	Cullin protein neddylation domain
LOC112048323	2.987875484101295e-11	2.6027394238726907e-8	0.7990560575987076	NA	NA
LOC112053217	3.0575664360446806e-11	0.00946175309568576	0.9999403336885606	l(2)tid	DnaJ C terminal domain
LOC112054650	3.102329478580762e-11	0.5062889434097981	0.9999403336885606	NA	Plays a role in the regulation of the mitochondrial ribosome assembly and of translational activity. Displays mitochondrial GTPase activity
LOC112058233	3.10378275246105e-11	0.008695273823580322	0.8528151067773881	Pka-C3	Extension to Ser/Thr-type protein kinases
LOC112049647	3.132066298180882e-11	0.5024118875038356	0.9999403336885606	NA	Cofilin/tropomyosin-type actin-binding protein
LOC112050922	3.24878560923022e-11	0.004244826896974172	0.9999403336885606	NA	Haemolysin-III related
LOC112043953	3.37243103684966e-11	0.0137691121072445	0.9999403336885606	NA	Oxidoreductase activity, acting on paired donors, with oxidation of a pair of donors resulting in the reduction of molecular oxygen to two molecules of water. It is involved in the biological process described with oxidation-reduction process
LOC112046876	3.4681848899463814e-11	0.04150717897786581	0.9999403336885606	Ars2	Arsenite-resistance protein 2
LOC112048543	3.550402774463579e-11	0.2503527950526216	0.9999403336885606	NA	Ribosomal protein S18
LOC112054224	3.5567683421640234e-11	5.684342114452378e-4	0.6374634257858833	NA	Neuroblastoma-amplified sequence, N terminal
LOC112058550	3.596761125286515e-11	0.8886093448635549	0.9999403336885606	NA	Chitin-binding domain type 2
LOC112055501	3.6098653942843605e-11	0.040007044778479994	0.9999403336885606	NA	Protein-kinase domain of FAM69
LOC112046931	3.6378679976392506e-11	0.0014735086405112704	0.8978258348634082	Prosalpha5	Proteasome subunit A N-terminal signature Add an annotation
LOC112047055	3.745925558550762e-11	0.8784062210456868	0.9668190158596442	NA	CLIP1 zinc knuckle
LOC112043423	3.883805758731659e-11	0.004229076371607517	0.9999403336885606	NA	PH domain
LOC112043645	3.969892959459667e-11	0.3001769534032503	0.5221324713800094	NA	Chitin binding Peritrophin-A domain
LOC112046143	3.9990862778163585e-11	0.0021764367874569698	0.9999403336885606	NA	Creatinase/Prolidase N-terminal domain
LOC112045747	4.119779345238864e-11	0.05730556516523507	0.893393588839596	NA	transferase activity, transferring acyl groups other than amino-acyl groups
LOC112055217	4.14110630706613e-11	0.003908066715012912	0.9999403336885606	NA	Zinc-binding domain present in Lin-11, Isl-1, Mec-3.
LOC112046255	4.2269910237980514e-11	5.01847238236798e-4	0.5993160895629767	NA	Fatty acid hydroxylase superfamily
LOC112051719	4.232278425053878e-11	0.003143626032358675	0.9999403336885606	NA	NA
LOC112054183	4.232278425053878e-11	0.0349578379079165	0.9621396026732683	NA	TATA-binding protein interacting (TIP20)
LOC112045770	4.242215164153061e-11	0.16261319024099086	0.9999403336885606	Tie	Protein tyrosine kinase
LOC112050835	4.393604297996643e-11	0.9112111034520257	0.9999403336885606	NA	Ubiquitin-conjugating enzyme E2, catalytic domain homologues
LOC112048590	4.52133711569845e-11	0.009184119932347936	0.3801370307190365	NA	NA
LOC112048231	4.52133711569845e-11	0.31001193257195875	0.9237322577227881	mge	Mitochondrial import receptor subunit Tom22
LOC112055425	4.7137122041187615e-11	0.008201817153087569	0.9999403336885606	NA	SERine Proteinase INhibitors
LOC112048782	4.950028392597682e-11	0.0012460745478608793	0.03906883607356394	NA	Tubulin is the major constituent of microtubules. It binds two moles of GTP, one at an exchangeable site on the beta chain and one at a non-exchangeable site on the alpha chain
LOC112056348	5.1292626417173945e-11	0.030510519781596152	0.9691517925934673	NA	NA
LOC112043319	5.1292626417173945e-11	0.007280117510929171	0.9999403336885606	NA	BCS1_N
LOC112047145	5.4332152234269126e-11	0.17316747726426612	0.844031434753962	NA	Alcohol dehydrogenase transcription factor Myb/SANT-like
LOC112052611	5.4853605751919614e-11	2.279058538695587e-7	0.3213542543311618	Ethr	7 transmembrane receptor (rhodopsin family)
LOC112050220	5.5452614683475116e-11	0.4589292005028383	0.9999403336885606	NA	The coatomer is a cytosolic protein complex that binds to dilysine motifs and reversibly associates with Golgi non- clathrin-coated vesicles, which further mediate biosynthetic protein transport from the ER, via the Golgi up to the trans Golgi network. Coatomer complex is required for budding from Golgi membranes, and is essential for the retrograde Golgi-to-ER transport of dilysine-tagged protei…
LOC112051099	5.686731173039179e-11	0.10898804116219492	0.9999403336885606	NA	Protein of unknown function (DUF1674)
LOC112048052	5.711091708952318e-11	0.15480781816446265	0.5870877325056479	NA	Zinc-finger double-stranded RNA-binding
LOC112052032	5.711091708952318e-11	0.3931852094790334	0.9999403336885606	NA	Myogenic Basic domain
LOC112048882	5.7609958809116833e-11	0.2551735576944484	0.9950516138637594	NA	C2H2-type zinc finger
LOC112044558	5.920903565340752e-11	0.007321397637151933	0.9999403336885606	NA	Lipase
LOC112047675	6.000758223069508e-11	2.494313268057875e-4	0.2261755014884732	NA	NA
LOC112048850	6.038622274938397e-11	0.0015256613342613916	0.9999403336885606	Atg13	Autophagy-related protein 13
LOC112042807	6.063553331476245e-11	0.0511237046395529	0.9169627523334589	NA	Haemolymph juvenile hormone binding protein (JHBP)
LOC112053126	6.378943619976534e-11	0.006734417085762363	0.9999403336885606	NA	Enoyl-(Acyl carrier protein) reductase
LOC112053610	6.378943619976534e-11	5.960700176404669e-4	0.9738304864663273	NA	It is involved in the biological process described with transmembrane transport
LOC112047231	6.634791624345773e-11	8.720001025114059e-4	0.9999403336885606	NA	helix loop helix domain
LOC112051672	6.637971244348162e-11	0.06247675445932056	0.9999403336885606	NA	K homology RNA-binding domain
LOC112058409	6.653787329308177e-11	0.0025313813165553376	0.9999403336885606	NA	Lipase
LOC112058475	6.746946904475439e-11	0.03274710512254835	0.6174632978575757	NA	UDP-glucoronosyl and UDP-glucosyl transferase
LOC112051462	6.980315835421551e-11	0.529501567054471	0.9999403336885606	TSC2	Domain of unknown function (DUF3384)
LOC112044998	6.996841673155154e-11	0.013273258872217477	0.9999403336885606	NA	NA
LOC112047639	7.13656127625907e-11	0.05099298543041578	0.9890491997514931	NA	Transmembrane protein 126
LOC112055968	7.329080394528451e-11	0.702306904746205	0.9999403336885606	Iswi	SNF2 family N-terminal domain
LOC112054706	7.329080394528451e-11	0.7349137041555618	0.9999403336885606	NA	Leucine-rich repeats, typical (most populated) subfamily
LOC112053285	7.332164800425414e-11	0.07951627421228454	0.9629882564051964	NA	NA
LOC112051187	7.332164800425414e-11	0.11526068771127501	0.731569997889142	NA	Transient receptor ion channel II
LOC112045003	7.352088005524262e-11	0.0016179113749399967	0.9999403336885606	NA	Scaffold protein Nfu/NifU N terminal
LOC112047050	7.352088005524262e-11	0.010574526673092883	0.9999403336885606	NA	Presenilin, signal peptide peptidase, family
LOC112054886	7.382296317642048e-11	0.004909104993354327	0.9935393544683607	NA	CRAL/TRIO domain
LOC112048984	7.62859539105097e-11	0.11773777049002793	0.9999403336885606	NA	ABC transporter
LOC112044371	7.664677258413564e-11	1.1763976868208046e-5	0.9999403336885606	mRpL40	Mitochondrial ribosomal protein L28
LOC112050461	7.890696840373177e-11	0.15724739853617906	0.9999403336885606	NA	Uncharacterized protein family UPF0016
LOC112052751	7.890696840373177e-11	0.09256062767767301	0.8767976366325994	MRPL13	structural constituent of ribosome
LOC112043713	8.040510116169554e-11	0.5040087409166532	0.9999403336885606	NA	DNA binding domain with preference for A/T rich regions
LOC112052674	8.135553114977885e-11	0.35541466588757725	0.9999403336885606	NA	Splicing factor 3B subunit 1
LOC112051504	8.136044718364919e-11	0.041509575087380776	0.8119999697443944	NA	FtsJ-like methyltransferase
LOC112054344	8.1460456663695e-11	0.18783195383276785	0.9999403336885606	NA	Gamma-glutamyl cyclotransferase, AIG2-like
LOC112047258	8.241847403799509e-11	4.641397281660498e-7	0.9999403336885606	NA	CD80-like C2-set immunoglobulin domain
LOC112045340	8.274730912078492e-11	0.5563838093879022	0.9999403336885606	NA	Ankyrin repeat
LOC112053735	8.274730912078492e-11	0.4161241648831894	0.6827457411420335	Uch	Ubiquitin carboxyl-terminal hydrolase, family 1
LOC112042803	8.480423350002378e-11	0.12938891459200863	0.9659684137975646	NA	Sugar (and other) transporter
LOC112047865	8.669590167507626e-11	0.02457396485528184	0.9999403336885606	NA	Peptidase M76 family
LOC112046254	8.763341713810725e-11	7.39280645620601e-4	0.9999403336885606	NA	NA
LOC112044880	8.947728632733346e-11	0.015940551950675154	0.9999403336885606	NA	CSN8/PSMD8/EIF3K family
LOC112044649	9.084071647691808e-11	0.019408740250778555	0.9999403336885606	NA	PRELI-like family
LOC112048571	9.167136583230931e-11	0.6134464188781854	0.9771469748964289	Rheb	Ras subfamily of RAS small GTPases
LOC112058307	9.225415756556795e-11	0.3162415251172121	0.9999403336885606	NA	Cysteine protease required for the cytoplasm to vacuole transport (Cvt) and autophagy
LOC112044704	9.358507186724257e-11	0.013258475688379153	0.9999403336885606	NA	endonuclease activity
LOC112053594	9.376826894866904e-11	0.0075344392813859636	0.9999403336885606	NA	Replication Fork Protection Component Swi3
LOC112045815	9.522636440225321e-11	0.033982504805971564	0.6174632978575757	NA	RNA polymerase subunit 8
LOC112050694	9.522636440225321e-11	0.15924824405420693	0.9894577589770597	NA	NA
LOC112049724	9.580525552439063e-11	0.013178215625237782	0.9868103694882024	NA	Peptidase family M1 domain
LOC112043208	9.619320969935959e-11	0.5294903334422789	0.9999403336885606	NA	microtubule motor activity. It is involved in the biological process described with microtubule-based movement
LOC112053695	1.0221974476229077e-10	0.1270802938702849	0.9673206456882192	pot	NA
LOC112045791	1.0221974476229077e-10	4.0440146712986295e-5	0.7318911975499607	NA	Zinc finger, C2H2 type
LOC112053552	1.0364844340079125e-10	4.1077055028591506e-4	0.9776732471930378	Golgin84	Golgin subfamily A member 5
LOC112049586	1.0436872386824823e-10	0.0021225957265581627	0.9950516138637594	NA	Zinc finger, C2H2 type
LOC112047276	1.063420724518833e-10	0.4718071286164275	0.98774154458975	NA	NA
LOC112046688	1.0725137268632524e-10	0.44585071616310795	0.9950516138637594	NA	Tubulin-specific chaperone
LOC112057719	1.0990973084877743e-10	0.028551615793948736	0.9523368829485218	NA	Insect cuticle protein
LOC112052303	1.0990973084877743e-10	4.960097427877506e-4	0.27591741361100774	NA	Protein msta, isoform
LOC112058474	1.1034354655310589e-10	0.009148232306634927	0.2020884949219199	NA	Glucosidase II beta subunit-like protein
LOC112050093	1.1255647192503664e-10	1.5369733304000232e-9	0.9999403336885606	NA	Enoyl-(Acyl carrier protein) reductase
LOC112044540	1.1264731984004508e-10	7.953691367577151e-5	0.9894577589770597	Tfb1	TFIIH p62 subunit, N-terminal domain
LOC112053916	1.1755009843785603e-10	0.13629916783618468	0.9756021949026025	NA	NA
LOC112047938	1.1883657860151372e-10	0.11457901975750424	0.8573674650396147	Adk1	AAA domain
LOC112052367	1.2107926266275335e-10	0.6154754592657594	0.9999403336885606	NA	NA
LOC112052168	1.2404237302711365e-10	0.01960883947582686	0.9999403336885606	NA	EF-hand domain
LOC112050338	1.2518491227211217e-10	0.0580104747351421	0.9314914585780425	NA	NA
LOC112051951	1.3106747425989743e-10	0.2875652548689509	0.9999403336885606	NA	N-acetyltransferase activity
LOC112043490	1.3285984547030328e-10	2.5492697266417093e-4	0.9999403336885606	mRpS22	Mitochondrial 28S ribosomal protein S22
LOC112055740	1.328993671500968e-10	0.021379338681973083	0.5631457581523659	NA	protein serine threonine kinase activity. It is involved in the biological process described with protein phosphorylation
LOC112049603	1.3313527158582232e-10	0.07736366197330403	0.6174632978575757	NA	NA
LOC112048759	1.3886851772045234e-10	0.8555401181517315	0.9999403336885606	NA	Single domain von Willebrand factor type C
LOC112054921	1.3930870535623759e-10	0.2647459550202281	0.9999403336885606	NA	NA
LOC112044253	1.4390819459240944e-10	0.1275936383953421	0.5767580300342311	NA	Neuronal voltage-dependent calcium channel alpha 2acd
LOC112047640	1.5438652166959603e-10	0.0026385797974865124	0.9999403336885606	NA	AMMECR1
LOC112055586	1.5608285958652637e-10	7.390285979974906e-5	0.9999403336885606	140up	Tim17/Tim22/Tim23/Pmp24 family
LOC112051889	1.611699774049527e-10	0.06819018464692005	0.9999403336885606	Reck	Reversion-inducing cysteine-rich protein with Kazal
LOC112052873	1.628700420456934e-10	9.5760529200541e-5	0.7605715240881045	NA	Diacylglycerol kinase accessory domain (presumed)
LOC112042925	1.7053551463620236e-10	0.005149054466134355	0.9999403336885606	NA	Ku70/Ku80 N-terminal alpha/beta domain
LOC112057014	1.7071317945661787e-10	0.2918099763425052	0.9999403336885606	NA	NA
LOC112046894	1.7205641561411101e-10	0.7162222785780873	0.9895737309682385	grh	epithelial cell morphogenesis involved in placental branching
LOC112044154	1.7220297114856588e-10	7.468412071189631e-5	0.9999403336885606	NA	KR domain
LOC112057787	1.7354094913860502e-10	0.008183622082744351	0.7635439904303531	NA	Insect cuticle protein
LOC112057117	1.7371515878596185e-10	5.620306494795881e-4	0.7562693457962899	NA	Thyroglobulin type I repeats.
LOC112052744	1.7644842687589396e-10	0.6777597327816444	0.7217910932181478	mRpS17	Structural constituent of ribosome. It is involved in the biological process described with translation
LOC112054572	1.7853380818209128e-10	0.0561838777370637	0.8316927929560616	Tbp-1	It is involved in the biological process described with protein catabolic process
LOC112043482	1.805119577322721e-10	0.007605768520117836	0.9241050202237217	NA	NA
LOC112046615	1.8225088289584262e-10	0.17671926709687782	0.9999403336885606	NA	NA
LOC112053046	1.848919731686408e-10	4.7856275908390167e-4	0.9999403336885606	NA	Endoribonuclease activity. It is involved in the biological process described with rRNA transcription
LOC112045952	1.8545371258714039e-10	0.01814339058464224	0.9999403336885606	ced-6	Phosphotyrosine-binding domain
LOC112044537	1.8773279934000135e-10	8.214132936570611e-4	0.9217803826420304	htl	Tyrosine kinase, catalytic domain
LOC112045303	1.9030313128071866e-10	9.471260471379957e-6	0.9999403336885606	NA	Sugar (and other) transporter
LOC112045155	2.0377064401940857e-10	0.08597810581915359	0.9217803826420304	NA	epithelium development
LOC112044073	2.0687154949010143e-10	0.21648048879640153	0.9999403336885606	NA	Transcription initiation factor IID, 31kD subunit
LOC112047423	2.1069289089049873e-10	0.50952567180171	0.9999403336885606	NA	Dipeptidyl peptidase IV (DPP IV) N-terminal region
LOC112047492	2.1145804829209024e-10	0.001290835653958847	0.9642499256440633	NA	Haloacid dehalogenase-like hydrolase
LOC112053030	2.1161853495190428e-10	7.250772091394966e-7	0.9999403336885606	NA	NA
LOC112049106	2.1634921816137674e-10	0.0016813704100955556	0.8101421655680016	NA	Glutaredoxin
LOC112052788	2.1659068726671468e-10	0.6339311726681672	0.9999403336885606	NA	NA
LOC112047824	2.1801225423360307e-10	0.024695046268161033	0.49553114105864193	Cat	Occurs in almost all aerobically respiring organisms and serves to protect cells from the toxic effects of hydrogen peroxide
LOC112051890	2.2005199899250386e-10	0.028564794263795573	0.9999403336885606	NA	ARF guanyl-nucleotide exchange factor activity. It is involved in the biological process described with regulation of ARF protein signal transduction
LOC112048586	2.2287788163782294e-10	5.279158614685419e-4	0.9999403336885606	NA	NA
LOC112052559	2.230844531814208e-10	0.48984706446704956	0.9394631596473477	NA	Cell-cycle sustaining, positive selection,
LOC112044150	2.267257005156865e-10	0.1394823222096197	0.9999403336885606	Cam	calmodulin
LOC112057286	2.3253157089177816e-10	0.1890381357207719	0.9849075321060202	NA	NA
LOC112052655	2.3315094233929295e-10	5.311278589660092e-6	0.9999403336885606	NA	Phosphatidylethanolamine-binding protein
LOC112054552	2.390684035104282e-10	0.017454076018142594	0.7546303109687945	NA	Insect cuticle protein
LOC112055958	2.3907090384240083e-10	0.7214464199318396	0.9548529122269866	NA	Phosphate acyltransferases
LOC112048134	2.3947791717274617e-10	1.3401764337400267e-4	0.6810619536631243	Elf	Ataxin-2 C-terminal region
LOC112052059	2.430090901982809e-10	0.0583561200635674	0.9999403336885606	NA	GMC oxidoreductase
LOC112044144	2.430090901982809e-10	1.2488256695416512e-6	0.8528151067773881	NA	Sugar (and other) transporter
LOC112043028	2.437529717405397e-10	0.024385429284113327	0.9999403336885606	NA	nucleic acid binding
LOC112046882	2.4381050375318005e-10	0.015138226210256093	0.20241108417703818	NA	RNA recognition motif
LOC112049512	2.5190174811350906e-10	7.093385261536016e-4	0.7753297403168173	NA	Phosphatidylinositol-4-phosphate 5-Kinase
LOC112052381	2.596166990064636e-10	0.011278005357585287	0.8261217220332693	NA	NA
LOC112051814	2.6747000884341906e-10	0.8869842652219362	0.9999403336885606	NA	Zinc finger C-x8-C-x5-C-x3-H type (and similar)
LOC112044320	2.7106242083277527e-10	0.8051144638195923	0.9999403336885606	Pld	Phospholipase D. Active site motifs.
LOC112056185	2.7106242083277527e-10	0.019622482794958988	0.9999403336885606	VhaSFD	V-ATPase subunit H
LOC112054325	2.8189565842181397e-10	0.005437459541092486	0.9999403336885606	NA	Domain of unknown function (DUF3337)
LOC112052245	2.853453450272119e-10	7.889722549571897e-5	0.03986933091370644	NA	Helix-hairpin-helix class 2 (Pol1 family) motifs
LOC112058565	2.8829421279340194e-10	0.3306781619960781	0.9999403336885606	NA	domain in transcription and CHROMO domain helicases
LOC112043848	2.9074161317625977e-10	0.013501420938386204	0.9999403336885606	NA	NA
LOC112049318	3.011534084309856e-10	0.21015145132258492	0.9691517925934673	NA	Uncharacterized conserved protein CG6151-P
LOC112048334	3.0568957923545965e-10	0.7222711396165415	0.9999403336885606	NA	NA
LOC112052175	3.0605157632418245e-10	0.503344414617712	0.9987015377293063	NA	Ubiquitin carboxyl-terminal hydrolase
LOC112044421	3.1725988186819763e-10	0.07858032439347083	0.9771469748964289	NA	BLOC-1-related complex sub-unit 8
LOC112052300	3.203506349078143e-10	0.6635068589614029	0.8573674650396147	NA	NA
LOC112044076	3.2696780518207983e-10	0.5413611432818162	0.9738304864663273	NA	Zinc knuckle
LOC112053192	3.2696780518207983e-10	1.7178338744872624e-9	0.9999403336885606	NA	Metal ion binding
LOC112046009	3.330970800840883e-10	0.2099579338717473	0.9999403336885606	NA	Acyltransferase C-terminus
LOC112053298	3.330970800840883e-10	8.122558875214473e-5	0.8911462408754743	GNBPB5	Glycosyl hydrolases family 16
LOC112053170	3.5981063405016195e-10	0.045673260957209555	0.9999403336885606	NA	helix loop helix domain
LOC112044314	3.6684400965558694e-10	0.01245255329996489	0.9999403336885606	mRpL37	Structural constituent of ribosome. It is involved in the biological process described with translation
LOC112050886	3.67993348761031e-10	0.24957800287105317	0.9999403336885606	NA	AMP-binding enzyme C-terminal domain
LOC112055171	3.9486295470613525e-10	0.010641940257653422	0.9999403336885606	Cog3	Sec34-like family
LOC112052906	3.9713275502602147e-10	0.31592291846867276	0.9999403336885606	NA	NA
LOC112046125	4.066246225106719e-10	0.0018347945346486392	0.418441510077067	Cyp6g1	Cytochrome P450
LOC112049588	4.1802656472040494e-10	2.765174223933951e-4	0.41169319448173897	NA	Zinc finger, C2H2 type
LOC112045807	4.2217419014260703e-10	0.33394701990966347	0.7210163448584406	NA	NA
LOC112051879	4.2802053947612063e-10	0.015031535487474141	0.8507944391507964	NA	Microtubule binding
LOC112056779	4.295910501952158e-10	1.1265996642484984e-5	0.3213542543311618	NA	NA
LOC112043724	4.295910501952158e-10	0.9180098450716246	0.9002473769929994	brat	B-Box C-terminal domain
LOC112046511	4.4054070554536136e-10	4.480858214113152e-5	0.9999403336885606	NA	NA
LOC112058275	4.4054070554536136e-10	0.649071417336431	0.9999403336885606	NA	Domain of unknown function (DUF4796)
LOC112044943	4.447793084824451e-10	0.0720542409408194	0.9999403336885606	NA	Conserved hypothetical ATP binding protein
LOC112044746	4.631028290091983e-10	0.44629910259956745	0.9999403336885606	NA	NA
LOC112047783	4.631028290091983e-10	0.03158492495771879	0.9999403336885606	NA	GTP1/OBG
LOC112054289	4.631028290091983e-10	0.37253487684536657	0.9999403336885606	NA	Aldose 1-epimerase
LOC112055277	4.714374410132625e-10	0.08401520688589047	0.9314914585780425	NA	Asparaginase
LOC112047748	4.813237017247247e-10	1.4836042221265467e-4	0.6814512424506328	NA	Nuclear pore component
LOC112050340	5.065004882000868e-10	0.009649023616544107	0.9738304864663273	NA	In Between Ring fingers
LOC112047733	5.299726073796219e-10	0.0013874450751459673	0.5711184499818993	NA	NA
LOC112043159	5.34747268606556e-10	0.194722776837811	0.9999403336885606	hay	Helicase conserved C-terminal domain
LOC112057093	5.443417272396835e-10	0.06309229548895089	0.8544389288397312	NA	NA
LOC112052521	5.455466859166628e-10	0.003838855815657835	0.8922984073648195	NA	Oxidoreductase activity. It is involved in the biological process described with oxidation-reduction process
LOC112052043	5.455466859166628e-10	0.2690905645112149	0.9999403336885606	NA	RNA recognition motif
LOC112048834	5.59963970973777e-10	0.10275198043660322	0.9858573216868289	NA	NA
LOC112052137	5.608619381028045e-10	0.02809139093786718	0.9999403336885606	NA	Shwachman-Bodian-Diamond syndrome (SBDS) protein
LOC112052753	5.69147337285162e-10	5.813670603603433e-7	0.9868103694882024	NA	Neuralized
LOC112049779	5.696020722394487e-10	0.03193778778080047	0.9026414888327529	CPR32	Insect cuticle protein
LOC112053260	5.716513935281511e-10	0.2221370329610043	0.8573674650396147	TpnC47D	EF hand
LOC112056782	5.744747731806047e-10	0.24191769182599482	0.9607575544898487	NA	NA
LOC112047235	5.745018387482114e-10	4.19181232406464e-4	0.8573674650396147	NA	Gtr1/RagA G protein conserved region
LOC112050038	5.808997754128609e-10	0.015477797453511138	0.8250864383792744	NA	Acyl CoA binding protein
LOC112042860	5.851392935967009e-10	0.03765605783354992	0.9999403336885606	NA	Zinc ion binding
LOC112051278	5.854956137270917e-10	0.5762249387984848	0.6675588470072756	NA	Ribosomal protein L24e
LOC112055333	6.089560903782703e-10	0.002406403717445189	0.9668190158596442	NA	NA
LOC112050552	6.118090856220127e-10	0.7458127534506631	0.9999403336885606	NA	C2H2-type zinc finger
LOC112051634	6.162483853024097e-10	0.30015679655207483	0.9587639745301731	NA	NA
LOC112052311	6.280959658734965e-10	0.06677660771300446	0.6361097721615637	NA	NA
LOC112049270	6.333750371314413e-10	7.342281089024851e-6	0.9999403336885606	NA	Cation efflux family
LOC112051357	6.337386316128942e-10	0.9631473678532687	0.9999403336885606	NA	nucleic acid binding
LOC112049606	6.340514787545261e-10	0.0012678892445761227	0.7921708886993301	NA	NA
LOC112058370	6.777200942557545e-10	0.029002664973804458	0.5774113984328507	NA	NA
LOC112047479	6.827953400167611e-10	0.025032093078960347	0.36846614558952073	NA	RNA recognition motif. (a.k.a. RRM, RBD, or RNP domain)
LOC112049870	6.960135750505644e-10	0.1254548210983066	0.8692326216174248	NA	A20-like zinc finger
LOC112050487	6.960135750505644e-10	0.5440319133696185	0.9481134207295207	NA	Insect cuticle protein
LOC112052475	7.553142046431242e-10	0.3204305613895748	0.9999403336885606	NA	Domain in homologues of a S. cerevisiae phosphatidylinositol transfer protein (Sec14p)
LOC112049360	7.569682264562582e-10	0.07941729991195505	0.9950516138637594	Mal-A6	Alpha-amylase domain
LOC112047343	7.645931086514916e-10	0.2124619961705376	0.9602916672279241	Vha44	Subunit of the peripheral V1 complex of vacuolar ATPase. Subunit C is necessary for the assembly of the catalytic sector of the enzyme and is likely to have a specific function in its catalytic activity. V-ATPase is responsible for acidifying a variety of intracellular compartments in eukaryotic cells
LOC112054644	7.921036282631065e-10	3.859845338780301e-9	0.8573674650396147	NA	Src homology 2 domains
LOC112058436	7.986089058881808e-10	0.004837854738151457	0.9999403336885606	AChE-1	Carboxylesterase family
LOC112058374	8.112429967482182e-10	0.05717035787840322	0.9999403336885606	NA	PHR domain
LOC112054804	8.141109324310942e-10	0.21138827406368363	0.9999403336885606	NA	Zinc-finger of C2H2 type
LOC112052400	8.141109324310942e-10	9.484715952174608e-4	0.9999403336885606	NA	Enoyl-CoA hydratase/isomerase
LOC112047618	8.141109324310942e-10	0.15224175355209996	0.8693007077711009	NA	NA
LOC112051474	8.352148600873844e-10	0.0020530519825549295	0.9104408518812691	pain	Ion transport protein
LOC112046963	8.352148600873844e-10	0.011956239251502196	0.9999403336885606	mRpL1	RNA binding. It is involved in the biological process described with translation
LOC112047533	8.388723479638721e-10	0.4189020776702433	0.9999403336885606	NA	NA
LOC112054672	8.474957509141662e-10	0.6418884839103092	0.9999403336885606	NA	NA
LOC112052613	8.498213300316949e-10	0.009793455648002138	0.9482998130786116	Pp2A-29B	HEAT repeat
LOC112048457	8.537253658271462e-10	0.0018275735646868928	0.9999403336885606	NA	Metal-dependent single-stranded DNA (ssDNA) exonuclease involved in mitochondrial genome maintenance
LOC112045932	8.741997977432738e-10	0.004594145855432991	0.8573674650396147	NA	DNA-dependent RNA polymerase catalyzes the transcription of DNA into RNA using the four ribonucleoside triphosphates as substrates
LOC112048333	8.878098658515424e-10	3.7894546315808047e-6	0.7635439904303531	NA	NA
LOC112047934	8.907880460609119e-10	0.0033372358317515934	0.9217803826420304	NA	Zinc finger, C3HC4 type (RING finger)
LOC112048441	9.004633724501351e-10	0.003190947604730964	0.9743162347576636	NA	Protein downstream neighbor of Son
LOC112052396	9.016784505745798e-10	0.06676081415329074	0.9999403336885606	Hsp67Bb	Rhodanese Homology Domain
Trnah-gug	9.12931928472701e-10	0.023824766077264598	0.9999403336885606	NA	NA
LOC112049458	9.12931928472701e-10	0.8061482515953257	0.881688789351967	NA	A Receptor for Ubiquitination Targets
LOC112043298	9.12931928472701e-10	0.01967317156204466	0.9999403336885606	NA	U1-like zinc finger
LOC112050535	9.13871649775393e-10	0.1220558686897015	0.9629882564051964	NA	Carboxylesterase family
LOC112055213	9.209167362287111e-10	0.22140787112478125	0.9999403336885606	NA	Structural constituent of cuticle
LOC112044897	9.429207603536747e-10	0.2643536566686935	0.9999403336885606	amd	Pyridoxal-dependent decarboxylase conserved domain
LOC112051117	9.622731142416794e-10	0.30839277928801884	0.17241823545366558	NA	Broad-Complex, Tramtrack and Bric a brac
LOC112053424	9.751791909366675e-10	0.16775546509834008	0.9999403336885606	NA	zinc finger
LOC112057932	9.959725409780862e-10	0.008112783210457516	0.8796530331921656	NA	Haemolymph juvenile hormone binding protein (JHBP)
LOC112049271	9.962272698834693e-10	0.7498523300861764	0.9999403336885606	sd	Sequence-specific DNA binding transcription factor activity. It is involved in the biological process described with regulation of transcription, DNA-templated
LOC112053332	1.0402255791210739e-9	0.0933817958303527	0.9314914585780425	NA	Putative GTP-ase activating proteins for the small GTPase, ARF
LOC112048221	1.0423222061573026e-9	0.3231316197658372	0.9935393544683607	HmgD	high mobility group
LOC112044650	1.078152894588648e-9	0.01801432089543803	0.9999403336885606	NA	MraW methylase family
LOC112054043	1.0992866249138717e-9	0.11967160365409095	0.6886001307242623	NA	Elongation factor TS
LOC112055529	1.1252722831463688e-9	3.607629147136878e-4	0.02092384765080722	NA	Helitron helicase-like domain at N-terminus
LOC112046897	1.1492208972970177e-9	0.8270580006732896	0.9999403336885606	NA	FERM central domain
LOC112047432	1.2098461671888668e-9	0.013648493719066325	0.7019451033986637	NA	ARF-like small GTPases; ARF, ADP-ribosylation factor
LOC112045873	1.2229712890888776e-9	0.010857956244194257	0.9999403336885606	NA	NA
LOC112053330	1.266002188187245e-9	0.3777483587351262	0.9950516138637594	NA	Snf7
LOC112054519	1.266002188187245e-9	0.0021391833558601745	0.9999403336885606	NA	Fumarylacetoacetate (FAA) hydrolase family
LOC112052276	1.2968613089602762e-9	0.017965070812080233	0.7990560575987076	NA	Modified RING finger domain
LOC112056421	1.3089358752785783e-9	6.086055208432801e-7	0.9965720215666329	Tret1	Sugar (and other) transporter
LOC112045031	1.3254711753069067e-9	0.029444589019030847	0.5644329069276689	NA	Domain of unknown function (DUF1992)
LOC112051477	1.3367857415366457e-9	1.6155403548202913e-4	0.9999403336885606	axo	Laminin G domain
LOC112048745	1.337089332588744e-9	5.365888060437223e-8	0.9660025313870185	NA	ABC-2 type transporter
LOC112050090	1.3413013753534422e-9	2.396704569347058e-6	0.8244171505282871	NA	NA
LOC112050566	1.3552860925429568e-9	0.1374863374593494	0.4102445508726225	NA	NA
LOC112052167	1.3582397168164435e-9	0.8220309942323284	0.8276153509035312	NA	Ubiquitin homologues
LOC112056408	1.3755360957943633e-9	1.6162836535639e-4	0.5711184499818993	NA	Ciliary BBSome complex subunit 1
LOC112043025	1.4177766413732505e-9	0.009893946497330624	0.6675588470072756	NA	NA
LOC112052321	1.4293819724906238e-9	0.11326968172438968	0.9999403336885606	NA	C-terminal domain of the ECSIT protein
LOC112054605	1.4779320632881142e-9	0.13825631690165635	0.7546303109687945	NA	K homology RNA-binding domain
LOC112045325	1.4890494134565723e-9	0.24286715286938976	0.9807989243864259	NA	Glycosyl hydrolases family 18
LOC112045462	1.4890494134565723e-9	0.0016073201524884632	0.9999403336885606	Aats-phe	Ferredoxin-fold anticodon binding domain
LOC112058170	1.5291465797469912e-9	0.05080229867042714	0.9999403336885606	RpLP0	Ribosomal protein P0 is the functional equivalent of E.coli protein L10
LOC112052470	1.5355202277498457e-9	0.03621891692945038	0.9999403336885606	NA	Leucine rich repeats (6 copies)
LOC112054462	1.5377349732632908e-9	3.931769319446124e-8	0.8845482360987345	NA	A-kinase anchor protein 2 C-terminus
LOC112044325	1.5565373455428656e-9	0.07900385357206256	0.9668190158596442	NA	NA
LOC112043911	1.5633452740739818e-9	2.5983605151686515e-5	0.8566317303218993	NA	Zinc finger, C2H2 type
LOC112053701	1.5798539027198959e-9	0.031127655864815768	0.9999403336885606	NA	NA
LOC112054397	1.5995550768297393e-9	0.6604532618756855	0.7635439904303531	NA	Tubulin/FtsZ family, C-terminal domain
LOC112046513	1.6004941190256682e-9	5.6150467172311737e-5	0.9154790577860242	NA	Adenylosuccinate lyase C-terminus
LOC112047046	1.609321138066114e-9	0.3862746845868109	0.9999403336885606	ran	GTP-binding protein involved in nucleocytoplasmic transport. Required for the import of protein into the nucleus and also for RNA export. Involved in chromatin condensation and control of cell cycle
LOC112046416	1.6167358810500992e-9	0.028723235949086	0.9999403336885606	NA	Dihydrodipicolinate synthetase family
LOC112058318	1.6936621625004661e-9	0.0012510918048889038	0.2238295376704347	NA	Juvenile hormone binding protein domains in insects.
LOC112050198	1.719638648028824e-9	0.002732827461496769	0.98028739096383	NA	Glycosyl transferase family 8
LOC112048301	1.7468258746415183e-9	1.6386511223759974e-4	0.6618895912833543	NA	Protein of unknown function (DUF1279)
LOC112043928	1.8000878886415712e-9	1.768714032489101e-5	0.731569997889142	NA	DnaJ molecular chaperone homology domain
LOC112043466	1.8406920353038396e-9	0.11930800817309942	0.9999403336885606	NA	Angiomotin C terminal
LOC112057348	1.9196791650440602e-9	0.016314587701664995	0.9691517925934673	NA	NA
LOC112051279	1.9278090913619716e-9	0.9291180168191676	0.9999403336885606	Zn72D	Zinc ion binding
LOC112048283	1.950685551736883e-9	0.005630357221026319	0.9999403336885606	NA	Zinc finger C-x8-C-x5-C-x3-H type (and similar)
LOC112056243	1.9588202693526917e-9	0.009519391407373717	0.9999403336885606	NA	NA
LOC112055849	1.9588202693526917e-9	0.058816608662782925	0.9999403336885606	NA	NA
LOC112056920	1.9867656432840416e-9	0.05557633601470104	0.9868103694882024	NA	FAR-17a/AIG1-like protein
LOC112043038	1.990424516689156e-9	0.06784706422500766	0.9999403336885606	NA	Trypsin-like serine protease
LOC112053652	1.998129024905768e-9	0.12873406791216144	0.9776732471930378	NA	Dpy-30 motif
LOC112052160	2.0373251376317595e-9	0.2222996908217701	0.9789701788253689	NA	Low-density lipoprotein receptor domain class A
LOC112043658	2.0526300955571867e-9	0.6639535771652554	0.9999403336885606	NA	MANEC
LOC112047885	2.071659866658972e-9	0.2957559012311479	0.9999403336885606	NA	NA
LOC112056551	2.0875222196320264e-9	0.01663567550582877	0.9999403336885606	NA	CCSMST1 family
LOC112056647	2.1207247179241196e-9	0.0027298894972679648	0.07161221406193062	NA	Ribosomal protein L7Ae/L30e/S12e/Gadd45 family
LOC112051511	2.135629913187457e-9	0.381971920069702	0.8754689949559096	NA	NA
LOC112054505	2.1469113042125666e-9	0.21142645565523702	0.7083493225993867	NA	Phosphorylase b kinase catalyzes the phosphorylation of serine in certain substrates, including troponin I
LOC112055526	2.2004575680270644e-9	0.2600678818434182	0.9999403336885606	NA	GNS1/SUR4 family
LOC112057395	2.2227171088264934e-9	0.026805776730865996	0.9999403336885606	NA	NA
LOC112048199	2.2343865587224172e-9	0.15308174207153508	0.9999403336885606	fliI	Gelsolin homology domain
LOC112058270	2.2516245971539717e-9	0.009740806079385914	0.953678811127795	CTLGA3	C-type lectin (CTL) or carbohydrate-recognition domain (CRD)
LOC112045337	2.3024135473085623e-9	0.07818605698982359	0.9999403336885606	NA	Organic solute transport protein 1
LOC112057643	2.3219844985639086e-9	0.43753337013122723	0.9999403336885606	NA	NA
LOC112056493	2.3467553332783165e-9	0.006563644680251477	0.7546303109687945	NA	Anticodon-binding domain of tRNA
LOC112045849	2.3467553332783165e-9	0.5818651965464714	0.9999403336885606	NA	Regulator of chromosome condensation (RCC1) repeat
LOC112050531	2.3823627481834862e-9	0.7363129287568762	0.9868103694882024	AP-2sigma	Clathrin adaptor complex small chain
LOC112051272	2.3906692015264007e-9	0.9719709362907566	0.9691517925934673	NA	Survival motor neuron protein (SMN)
LOC112045858	2.403913613169177e-9	0.005630357221026319	0.9222749711248883	CalpC	calpain_III
LOC112049907	2.421484611861703e-9	0.47261293047186753	0.9999403336885606	NA	Protein of unknown function (DUF667)
LOC112052855	2.4404774395492896e-9	0.28704460145850064	0.8549295449269552	NA	Tudor domain
LOC112049529	2.451945292995495e-9	8.15860165210679e-5	0.9999403336885606	NA	HEAT repeat-containing protein
LOC112047490	2.525565321706239e-9	0.040245363891387095	0.9999403336885606	NA	7 transmembrane receptor (Secretin family)
LOC112054852	2.601528724786119e-9	1.6749518947198323e-10	0.9999403336885606	NA	NA
LOC112046213	2.7198468681676797e-9	0.28836385528014896	0.42466104119866055	NA	Zn_pept
LOC112049969	2.7205319429531e-9	0.5863589864290787	0.9999403336885606	NA	Broad-Complex, Tramtrack and Bric a brac
LOC112045856	2.7555781554034506e-9	0.3110772018120824	0.9668190158596442	NA	Zinc-binding dehydrogenase
LOC112046787	2.831354645828179e-9	7.88149745174233e-6	0.9999403336885606	NA	Translocon-associated protein (TRAP), alpha subunit
LOC112057943	2.8353511840677587e-9	0.05694133606312356	0.9999403336885606	NA	It is involved in the biological process described with
LOC112047592	2.901559459976703e-9	8.204144555901738e-7	0.9438781965889016	NA	Cid1 family poly A polymerase
LOC112048069	2.9069982907578757e-9	0.0031880363498773233	0.9776732471930378	NA	NA
LOC112043829	2.9112224240294873e-9	0.027585399596999925	0.9999403336885606	NA	YqaJ-like viral recombinase domain
LOC112045455	2.938215163178548e-9	0.8021645785915444	0.9999403336885606	NA	Glycosyl transferase family 41
LOC112047902	2.9491475003924355e-9	0.09245653093460231	0.9659684137975646	NA	Sugar (and other) transporter
LOC112045973	2.9631401194298557e-9	0.8714023773499046	0.9999403336885606	vlc	It is involved in the biological process described with cell-cell signaling
LOC112057096	2.9631401194298557e-9	0.75615675202863	0.9999403336885606	NA	NA
LOC112052186	2.9687865815524407e-9	0.20668440087413503	0.9999403336885606	NA	May be involved in the degradation of misfolded endoplasmic reticulum (ER) luminal proteins
LOC112056454	2.9820254666639882e-9	3.6991042455709276e-5	0.9999403336885606	NA	NA
LOC112047382	2.9969113217303504e-9	4.933825488466386e-5	0.9999403336885606	NA	SMP-30/Gluconolaconase/LRE-like region
LOC112055500	2.9991181431355496e-9	0.5826159928995055	0.8573674650396147	NA	Uncharacterised protein family (UPF0183)
LOC112043546	2.9991458454073777e-9	0.05391033728399419	0.8978258348634082	NA	ankyrin repeats
LOC112055552	3.0572522220316916e-9	0.9117556400897615	0.9738304864663273	NA	DnaJ C terminal domain
LOC112045745	3.0689139179864356e-9	0.0580580820205759	0.9999403336885606	NA	GNS1/SUR4 family
LOC112044296	3.09453076789274e-9	0.3451527329765467	0.9999403336885606	NA	Domain involved in innate immunity and lipid metabolism.
LOC112051226	3.1053760925799234e-9	0.14639753080865747	0.9743162347576636	NA	Zinc finger, C2H2 type
LOC112046886	3.1314305261208413e-9	0.674397046707779	0.9999403336885606	tgo	PAS domain
LOC112044940	3.2848257625236646e-9	0.024305391803663187	0.9999403336885606	NA	negative regulation of intrinsic apoptotic signaling pathway in response to DNA damage by p53 class mediator
LOC112045183	3.3146117131396434e-9	0.0065331141776272155	0.8858571326205397	NA	C-terminal region of band_7
LOC112043706	3.365164082207161e-9	0.004490399414601341	0.3801370307190365	NA	NA
LOC112044337	3.4045451541912327e-9	0.029194710116888088	0.3607264693515385	NA	Zinc finger, C3HC4 type (RING finger)
LOC112043860	3.4079269095541967e-9	0.02788494127514294	0.9999403336885606	NA	Protein tyrosine kinase
LOC112046333	3.459860087448072e-9	2.2776129037078162e-8	0.9999403336885606	NA	Thioesterase superfamily
LOC112058166	3.476678644847397e-9	0.0015591464547563925	0.9771469748964289	NA	Dak1 domain
LOC112048417	3.5256612210830276e-9	0.022936786984141498	0.9999403336885606	NA	DnaJ molecular chaperone homology domain
LOC112045327	3.5327880499915615e-9	0.23763136798418677	0.9999403336885606	NA	phosphoric diester hydrolase activity. It is involved in the biological process described with
LOC112047732	3.5680972561447745e-9	0.2728709369321629	0.9999403336885606	SCRB9	CD36 family
LOC112052459	3.597340628815005e-9	0.0047637072889487354	0.9999403336885606	NA	Aminotransferase class-III
LOC112050582	3.637501956962718e-9	1.3719742421986208e-7	0.9999403336885606	NA	Hydroxyacylglutathione hydrolase C-terminus
LOC112057769	3.655819390636252e-9	0.2551735576944484	0.9842398587188934	NA	Glutaredoxin
LOC112045966	3.655819390636252e-9	0.015228377988876315	0.7861617092409625	NA	NA
LOC112046902	3.6926786129367264e-9	0.0023824506654121927	0.9191461214500113	Pfk	Catalyzes the phosphorylation of D-fructose 6-phosphate to fructose 1,6-bisphosphate by ATP, the first committing step of glycolysis
LOC112057188	3.750770301163389e-9	0.05293022823055028	0.9691517925934673	NA	ligase activity. It is involved in the biological process described with glutamyl-tRNA aminoacylation
LOC112043827	3.750770301163389e-9	0.3983555577872497	0.9914748308807174	NA	Chitin binding Peritrophin-A domain
LOC112047607	3.7837019034494965e-9	0.23691239312757753	0.9999403336885606	NA	Immunoglobulin C-2 Type
LOC112049540	3.784471632934509e-9	0.0022356427944537948	0.9659684137975646	abs	DEAD-like helicases superfamily
LOC112050080	3.806441494298561e-9	0.8719931552469254	0.8316927929560616	NA	Mitochondrial ribosome protein 63
LOC112055494	3.855151931688573e-9	0.23623306999563617	0.9449208177928016	NA	RNA polymerase Rpb6
LOC112050792	3.886519959811319e-9	1.452023582906655e-4	0.9999403336885606	NA	Sarcoglycan complex subunit protein
LOC112048724	3.892560114808041e-9	0.12149527998859716	0.9999403336885606	NA	ATP binding
LOC112055463	3.909152970248444e-9	0.0370180375726661	0.9999403336885606	NA	GMC oxidoreductase
LOC112054773	4.060619965673842e-9	0.14639753080865747	0.9999403336885606	NA	NA
LOC112044394	4.080003731314174e-9	1.082687152551905e-4	0.9999403336885606	NA	NA
LOC112057873	4.211871669731246e-9	7.373429598376318e-5	0.9999403336885606	NA	NA
LOC112045318	4.232198991111293e-9	0.3083539945809228	0.9999403336885606	NA	NA
LOC112055796	4.292803179479566e-9	0.020206053333495257	0.9999403336885606	NA	TPR repeat
LOC112052596	4.369542254315036e-9	0.15361051228251432	0.9999403336885606	NA	Rhomboid family
LOC112056393	4.48022550947794e-9	9.921497625382691e-5	0.6686957685250662	NA	Insect pheromone/odorant binding protein domains.
LOC112044663	4.6338798575062464e-9	0.7281909671836817	0.9592059851121811	NA	RNA recognition motif
LOC112058614	4.650456329678174e-9	0.009046155155149973	0.9999403336885606	NA	Leucine Rich Repeat
LOC112048288	4.65198582710378e-9	0.02249758652985762	0.9999403336885606	NA	HAT (Half-A-TPR) repeats
LOC112054748	4.776485526995926e-9	0.002499620856429458	0.9999403336885606	NA	KR domain
LOC112048257	4.874219879138586e-9	0.2694302470950245	0.9874249929001254	NA	round spermatid basic protein
LOC112052444	4.891056760614974e-9	0.005141133588094978	0.4102445508726225	NA	Sugar (and other) transporter
LOC112047936	4.914286020765552e-9	0.12953011764051262	0.9999403336885606	NA	Protein tyrosine kinase
LOC112057707	4.9695913030744976e-9	0.3036859642925293	0.35740240163102044	NA	Trypsin-like serine protease
LOC112055973	4.9695913030744976e-9	0.6439186086153581	0.9999403336885606	NA	NA
LOC112049847	4.974149753608623e-9	3.452035335442131e-5	0.3043145540772302	Rae1	WD domain, G-beta repeat
LOC112055095	4.977409811329721e-9	0.04219843583653145	0.9999403336885606	NA	NA
LOC112055839	4.9875655945565306e-9	0.11387231249407079	0.9999403336885606	NA	Glycosyl hydrolase family 1
LOC112044497	5.001222793429676e-9	0.6867148927515763	0.9999403336885606	NA	It is involved in the biological process described with vesicle-mediated transport
LOC112045625	5.0212163132009376e-9	0.05403433942009991	0.9999403336885606	NA	Belongs to the UDP-glycosyltransferase family
LOC112050691	5.045686252978934e-9	7.390708528280478e-6	0.9673206456882192	NA	NA
LOC112052292	5.197924508846606e-9	0.019408740250778555	0.9999403336885606	NA	Belongs to the major facilitator superfamily. Sugar transporter (TC 2.A.1.1) family
LOC112049521	5.2289935842131e-9	0.4579054553287058	0.9999403336885606	NA	NA
LOC112044206	5.314404254159429e-9	0.20345124345920282	0.9999403336885606	NA	It is involved in the biological process described with regulation of transcription, DNA-templated
LOC112046560	5.336477262133381e-9	0.002406403717445189	0.9999403336885606	Ci	Metal ion binding
LOC112052244	5.340264175420821e-9	0.013457742984233268	0.9999403336885606	NA	Ring finger
LOC112047665	5.394659566788501e-9	0.014091381247488126	0.9314914585780425	NA	zinc ion binding
LOC112049231	5.426600718602803e-9	0.003530189234375089	0.9999403336885606	SamDC	Adenosylmethionine decarboxylase
LOC112050918	5.560326138833896e-9	0.03840813972865249	0.9948452649314572	NA	zinc finger
LOC112052171	5.580208762087491e-9	1.9745696737144444e-8	0.9738304864663273	rdgBbeta	Phosphatidylinositol transfer protein
LOC112044004	5.649096513879973e-9	0.012173341223478962	0.9999403336885606	NA	AAA domain (Cdc48 subfamily)
LOC112047393	5.729347535582363e-9	0.03898161975689806	0.9668190158596442	NA	NA
LOC112055951	5.783478952547914e-9	0.30738366355198127	0.9088373671436083	NA	Zinc finger, C2H2 type
LOC112053438	5.846693916332635e-9	0.008893877447824855	0.9483838798608915	NA	NA
LOC112052526	5.917912589018374e-9	0.10205546015131557	0.9999403336885606	NA	Learning-associated protein
LOC112051115	5.947245029142361e-9	4.7856275908390167e-4	0.9999403336885606	Fer2LCH	Stores iron in a soluble, non-toxic, readily available form. Important for iron homeostasis. Iron is taken up in the ferrous form and deposited as ferric hydroxides after oxidation
LOC112053394	6.1402388576543836e-9	0.00809567208177502	0.9999403336885606	NA	Dipeptidyl peptidase IV (DPP IV) N-terminal region
LOC112056203	6.210787058168342e-9	0.013278088463353481	0.17046695248058774	NA	Enoyl-(Acyl carrier protein) reductase
LOC112054521	6.369258545580112e-9	0.29154014034711007	0.9950516138637594	NA	Alcohol dehydrogenase transcription factor Myb/SANT-like
LOC112046181	6.43423871215001e-9	0.4938205299516793	0.9999403336885606	NA	Matrixin
LOC112050980	6.508782760964314e-9	0.006736116762024212	0.4612206054925979	NA	NA
LOC112052062	6.622074653106283e-9	0.2593541054112626	0.9659684137975646	NA	Mitochondrial carrier protein
LOC112050663	6.851168549210328e-9	0.31206071719657325	0.9681385214369513	NA	Tctex-1 family
LOC112051325	6.855618988913993e-9	0.014992371315004145	0.9862723349126994	NA	Rix1 complex component involved in 60S ribosome maturation
LOC112050791	6.86223897518967e-9	0.32089966378187124	0.41169319448173897	NA	The proteasome is a multicatalytic proteinase complex which is characterized by its ability to cleave peptides with Arg, Phe, Tyr, Leu, and Glu adjacent to the leaving group at neutral or slightly basic pH
LOC112046903	6.89138145488216e-9	0.07396116109680607	0.9999403336885606	NA	In Between Ring fingers
LOC112052370	7.0247594867573135e-9	0.3480144927675721	0.9999403336885606	NA	NA
LOC112047801	7.254698387649808e-9	0.0066184017065379925	0.9999403336885606	NA	C2H2-type zinc finger
LOC112050953	7.255498550089295e-9	0.2805146556251236	0.9999403336885606	NA	NA
LOC112046007	7.291221795232983e-9	4.3592538830180806e-4	0.9868103694882024	NA	Chromatin modification-related protein
LOC112051805	7.3010620056645116e-9	0.001943876760467569	0.9999403336885606	NA	Leucine rich repeat
LOC112057753	7.3010620056645116e-9	0.002071203961495439	0.9999403336885606	NA	Tetraspanin family
LOC112048147	7.3124476279369655e-9	0.025334174321018817	0.8573674650396147	NA	Casein kinase substrate phosphoprotein PP28
LOC112052435	7.3136713802823994e-9	0.001190894709886948	0.9999403336885606	Fdxh	2 iron, 2 sulfur cluster binding
LOC112048675	7.3343487706197375e-9	0.10943593869517645	0.9999403336885606	NA	ZIP Zinc transporter
LOC112047930	7.369765813995614e-9	0.25966395771263656	0.9673206456882192	NA	Dock homology region 2
LOC112046492	7.513576255290088e-9	9.533598852123434e-10	0.9868103694882024	NA	XPG domain containing
LOC112043616	7.580808915892972e-9	0.7474558786790075	0.9910037372244009	Gdh	Glutamate/Leucine/Phenylalanine/Valine dehydrogenase
LOC112057757	7.712936096090409e-9	0.18563220401404038	0.9621905667046661	NA	RNA recognition motif
LOC112051121	7.849365234066426e-9	0.03802873653348068	0.9999403336885606	NA	Zinc finger, C2H2 type
LOC112042923	8.226950614406767e-9	0.37501565744274096	0.9999403336885606	NA	FKBP-type peptidyl-prolyl cis-trans isomerase
LOC112053925	8.276916798052714e-9	0.24187577427020668	0.5392935872006998	NA	UDP-glucoronosyl and UDP-glucosyl transferase
LOC112049197	8.334018213690697e-9	0.9711502685280561	0.9999403336885606	aop	SAM / Pointed domain
LOC112043077	8.37556817571604e-9	0.13833835441889059	0.41080928724073157	NA	Vacuolar 14 Fab1-binding region
LOC112050167	8.389988647653877e-9	0.009455361248531833	0.9999403336885606	NA	NA
LOC112049694	8.497313403775926e-9	0.39835792800672426	0.9999403336885606	NA	Insect cuticle protein
LOC112048534	8.519604286632962e-9	0.17992540329796533	0.9999403336885606	Zfrp8	Programmed cell death protein 2, C-terminal putative domain
LOC112051838	8.53992036949646e-9	1.546346308564981e-4	0.9999403336885606	NA	NA
LOC112058091	8.579830115221791e-9	0.01819604284531265	0.7546303109687945	NA	Neddylation of cullins play an essential role in the regulation of SCF-type complexes activity
LOC112046662	8.681566178869179e-9	0.671095502869337	0.9999403336885606	salm	Zinc-finger of C2H2 type
LOC112058105	8.681883944770549e-9	0.010526207714723726	0.9999403336885606	tsr	Actin depolymerisation factor/cofilin -like domains
LOC112043312	8.810473390451116e-9	0.22417531757434703	0.9999403336885606	NA	Zinc finger, C2H2 type
LOC112045597	8.840257278010897e-9	1.4265575376036928e-7	0.9999403336885606	NA	Attacin, C-terminal region
LOC112042801	8.858966636948834e-9	0.5649875401049943	0.6618895912833543	NA	Proline dehydrogenase
LOC112043356	8.93013554617153e-9	0.058126037191886686	0.9999403336885606	NA	Reeler domain
LOC112052493	9.038657571940885e-9	0.05858747203857933	0.8249655986105868	NA	CRAL/TRIO domain
LOC112050893	9.064498975856957e-9	0.6511580704971301	0.9748707950398565	NA	Neddylation of cullins play an essential role in the regulation of SCF-type complexes activity
LOC112054716	9.270253132550642e-9	0.051818258967836	0.9999403336885606	kinesin-3D	Belongs to the TRAFAC class myosin-kinesin ATPase superfamily. Kinesin family
LOC112055014	9.2951219166172e-9	0.0031528299696978027	0.8244171505282871	NA	NA
LOC112045964	9.298662224589369e-9	0.12486838218433756	0.9748707950398565	Rbcn-3B	WD repeat-containing protein
LOC112048791	9.354487756205249e-9	3.6907014430884653e-7	0.2606694974426248	NA	Domain present in PSD-95, Dlg, and ZO-1/2.
LOC112044453	9.403289973003471e-9	0.42414346964394595	0.9999403336885606	NA	Sugar (and other) transporter
LOC112052634	9.641628366314787e-9	0.22368199471387298	0.9999403336885606	NA	Epidermal growth factor-like domain.
LOC112053270	9.71838011837388e-9	0.5794838964297359	0.9999403336885606	NA	cell differentiation
LOC112058001	9.865091120962444e-9	0.0673483496315939	0.9999403336885606	NA	It is involved in the biological process described with rRNA processing
LOC112049201	1.0090055542508472e-8	0.1605931091089679	0.6289702187363286	NA	positive regulation of dendritic spine morphogenesis
LOC112044602	1.022748072600082e-8	0.0349578379079165	0.9999403336885606	NA	ABC transporter
LOC112049461	1.0317889705989075e-8	0.09086440960906411	0.9999403336885606	NA	ZIP Zinc transporter
LOC112047476	1.0650515189310752e-8	7.889828135043794e-9	0.9999403336885606	NA	Domain of unknown function (DUF5050)
LOC112053679	1.0657798641993768e-8	0.3369226818133161	0.9999403336885606	NA	Gamma-tubulin complex component
LOC112046731	1.0856702039554361e-8	0.03556313631603373	0.8770996683551657	NA	Mediates the voltage-dependent sodium ion permeability of excitable membranes
LOC112051044	1.0927675613808503e-8	0.1382265757099896	0.9999403336885606	NA	Hsp20/alpha crystallin family
LOC112044400	1.0955038527759672e-8	0.3193724465302476	0.9999403336885606	NA	Thioredoxin
LOC112049250	1.1217460111575325e-8	0.009996534412162483	0.9999403336885606	NA	Transmembrane amino acid transporter protein
LOC112046165	1.141641274384626e-8	0.007732987662067908	0.9999403336885606	NA	zinc finger
LOC112054350	1.152321677487371e-8	0.003300532689891737	0.9999403336885606	NA	NA
LOC112046651	1.1668182159606449e-8	9.901189549097603e-5	0.893393588839596	NA	NA
LOC112053343	1.1791682022342632e-8	0.01888645078346316	0.9999403336885606	NA	NA
LOC112049289	1.1956238779668261e-8	0.011952593492217445	0.7118949081165662	NA	Sugar (and other) transporter
LOC112051880	1.199745288846921e-8	0.04817963991043111	0.9999403336885606	NA	Organic solute transporter Ostalpha
LOC112048026	1.2007378884174941e-8	0.02861974761536084	0.9999403336885606	NA	NAD dependent epimerase/dehydratase family
LOC112043102	1.2063920025338153e-8	0.1801063603512466	0.9999403336885606	NA	Sugar (and other) transporter
LOC112046330	1.213404188405507e-8	0.3729300442236451	0.9738304864663273	Tpi	Triosephosphate isomerase
LOC112045803	1.2231671599263544e-8	0.0730286617223507	0.8657699273227667	NA	NA
LOC112047914	1.2267888903452171e-8	0.49731139054493106	0.9999403336885606	PGBD4	PiggyBac transposable
LOC112052328	1.2299884056664253e-8	0.03432503970668926	0.8133347705497083	NA	Ubiquitin-2 like Rad60 SUMO-like
LOC112044084	1.2299884056664253e-8	0.6521777741276884	0.9999403336885606	NA	Transmembrane protein 173
LOC112052074	1.2405298705076808e-8	0.42505286732478853	0.9659684137975646	ab	zinc finger
LOC112043314	1.2413711589571618e-8	0.9764399301683004	0.9999403336885606	NA	Peptidase dimerisation domain
LOC112044391	1.2474416807680576e-8	0.036453418594335554	0.9999403336885606	glu	SMC proteins Flexible Hinge Domain
LOC112053774	1.2513552568860359e-8	3.973604197356006e-5	0.9999403336885606	NA	NA
LOC112052869	1.2513552568860359e-8	0.0016592001554065704	0.9999403336885606	NA	Diacylglycerol kinase accessory domain (presumed)
LOC112044718	1.255173523898238e-8	0.1327387936724232	0.8978258348634082	NA	GRAM domain
LOC112054619	1.2939994420042026e-8	5.620306494795881e-4	0.9314914585780425	NA	Zinc finger, C2H2 type
LOC112042944	1.3067932445291288e-8	2.7453386108393883e-6	0.9999403336885606	NA	NA
LOC112058497	1.3279881572180276e-8	0.04859739170339771	0.9999403336885606	NA	Cadherin repeats.
LOC112053597	1.3581020221822208e-8	0.001106549935286859	0.9999403336885606	NA	Glucosamine-6-phosphate isomerases/6-phosphogluconolactonase
LOC112043533	1.368200536970799e-8	0.19428559144190416	0.9999403336885606	Pcd	Pterin 4 alpha carbinolamine dehydratase
LOC112051416	1.3753473079471607e-8	0.33640549974654	0.9999403336885606	NA	TruB family pseudouridylate synthase (N terminal domain)
LOC112055125	1.4023095375104568e-8	0.12050118292625055	0.9999403336885606	NA	Brain and reproductive organ-expressed protein (BRE)
LOC112045524	1.4146792454746735e-8	0.02353786515713921	0.9999403336885606	NA	Choline/Carnitine o-acyltransferase
LOC112049107	1.430759034442146e-8	0.0033834902028738326	0.9932926305261671	scra	Cell division protein anillin
LOC112047456	1.4814773469011468e-8	0.010033838744497332	0.7217910932181478	AQR	It is involved in the biological process described with mRNA splicing, via spliceosome
LOC112043627	1.4905181837373908e-8	1.382269038554582e-4	0.9999403336885606	NA	Zinc finger, C2H2 type
LOC112048256	1.4985002656731338e-8	0.012193009683733358	0.7972243963176874	NA	NA
LOC112058339	1.5483213145963797e-8	0.001475047535849272	0.37571450395830636	PMCA	Plasma membrane calcium transporter ATPase C terminal
LOC112054063	1.577849046329209e-8	2.158417035358434e-8	0.98028739096383	NA	Promotes mitochondrial protein synthesis. May act as a fidelity factor of the translation reaction, by catalyzing a one- codon backward translocation of tRNAs on improperly translocated ribosomes. Binds to mitochondrial ribosomes in a GTP-dependent manner
LOC112046859	1.5899938224291555e-8	0.012236234785484391	0.7990560575987076	NA	NA
LOC112049829	1.5924285951975183e-8	0.42164684952670645	0.9999403336885606	NA	NA
LOC112046974	1.6062858416022473e-8	0.10990312074149587	0.9899031091237532	NA	tRNA synthetases class II core domain (F)
LOC112045748	1.6349708262334174e-8	7.788680754329442e-6	0.7972243963176874	NA	GNS1/SUR4 family
LOC112045883	1.6922508582035617e-8	0.013022285383249585	0.9914748308807174	NA	Uncharacterized ACR, YdiU/UPF0061 family
LOC112053736	1.6922508582035617e-8	0.02977142655092483	0.9999403336885606	NA	Na,K-Atpase Interacting protein
LOC112057221	1.6922508582035617e-8	1.2172932409548655e-4	0.9999403336885606	NA	NA
LOC112055448	1.6922508582035617e-8	0.00748883740876462	0.6810619536631243	NA	BolA-like protein
LOC112047345	1.7164299965066965e-8	2.553676217939501e-6	0.9602916672279241	NA	Glycosyltransferase family 28 C-terminal domain
LOC112045160	1.745212691830057e-8	0.18168378983634104	0.9999403336885606	NA	Peptidase family M20/M25/M40
LOC112052248	1.7595250375058877e-8	3.661990476169593e-4	0.9999403336885606	NA	MADF
LOC112042921	1.7644081629570154e-8	0.4103133209242265	0.9999403336885606	NA	Alpha crystallin A chain, N terminal
LOC112043588	1.7720409652758685e-8	6.854408864375278e-5	0.6174632978575757	vg	Vestigial/Tondu family
LOC112043430	1.7921299823005972e-8	0.007692440606004871	0.9607575544898487	kni	c4 zinc finger in nuclear hormone receptors
LOC112058406	1.8136856833387947e-8	0.0048019168751745785	0.9999403336885606	NA	VPS28 protein
LOC112049971	1.8212611109619633e-8	0.012587996590642659	0.9264384375421415	NA	NA
LOC112046276	1.927763544538548e-8	4.563439816099294e-6	0.9999403336885606	NA	Mini-chromosome maintenance replisome factor
LOC112054407	1.9332162782176967e-8	0.08269466734154471	0.9659684137975646	NA	NA
LOC112056025	1.939453866981891e-8	0.23824008327569862	0.9668190158596442	NA	Ion channel
LOC112051769	1.99461210857788e-8	2.1011140069597295e-7	0.9984779799553505	NA	NA
LOC112042956	1.9964226988201978e-8	5.300838223035974e-6	0.4102445508726225	NA	Fibronectin type 3 domain
LOC112058427	2.013894422066669e-8	4.518954467123879e-6	0.9999403336885606	NA	Vault protein inter-alpha-trypsin domain
LOC112055912	2.0442059049356025e-8	4.4489152646296516e-5	0.2195271863264697	NA	NA
LOC112051783	2.050857905752977e-8	0.00590368013669612	0.7217910932181478	NA	Peptidase M16 inactive domain
LOC112053300	2.0915608141024938e-8	0.0473070045570029	0.9999403336885606	NA	Lanthionine synthetase C-like protein
LOC112049051	2.0982980130743665e-8	5.924738679826196e-4	0.9999403336885606	NA	NA
LOC112054231	2.1191605458708603e-8	0.0016160888704374206	0.01645936776553552	RnrS	Ribonucleotide reductase, small chain
LOC112048355	2.1322277202822423e-8	0.5237017164367016	0.9999403336885606	NA	NA
LOC112052915	2.1894507886969906e-8	0.05726668672659921	0.9999403336885606	NA	FKBP-type peptidyl-prolyl cis-trans isomerase
LOC112045963	2.2291116173499358e-8	0.26325788424427204	0.9999403336885606	NA	Tudor domain
LOC112044256	2.3089138884574612e-8	1.9686778988205127e-4	0.9868103694882024	NA	Protein rolling stone-like
LOC112056395	2.3089138884574612e-8	0.05843670418328005	0.9217803826420304	NA	NA
LOC112047689	2.3226588974242514e-8	0.06852591498025497	0.9999403336885606	NA	Transketolase, C-terminal domain
LOC112044251	2.3331782970251135e-8	0.21884078844436816	0.9659684137975646	NA	Neuronal voltage-dependent calcium channel alpha 2acd
LOC112047051	2.3540707081424203e-8	0.6448907210359693	0.9999403336885606	Tep6	endopeptidase inhibitor activity
LOC112052075	2.3703490302140045e-8	0.8244676437360986	0.9237322577227881	NA	Involved in the fragmentation of the mitochondrial network and its perinuclear clustering
LOC112052579	2.3959676163690424e-8	0.014254605608818954	0.9999403336885606	NA	Alcohol dehydrogenase transcription factor Myb/SANT-like
LOC112042900	2.400002543312779e-8	0.04692422677054916	0.9999403336885606	b6	Pentaxin family
LOC112048265	2.4587103254404605e-8	0.04553193667783034	0.9941788473040137	sm	nucleotide binding. It is involved in the biological process described with mRNA processing
LOC112051506	2.4703652698960688e-8	0.0037051809508565786	0.9999403336885606	NA	septate junction assembly
LOC112058583	2.4966880711463275e-8	0.012247772652784157	0.9999403336885606	NA	Bromo adjacent homology domain
LOC112053002	2.5256852374364966e-8	0.9587237192944555	0.9999403336885606	POLDIP3	mRNA transport
LOC112046474	2.578237297616971e-8	0.083024969068541	0.9999403336885606	NA	NA
LOC112055428	2.5840574138834407e-8	0.002344026660462838	0.8184762930796794	NA	SPRY domain
LOC112046594	2.586492259637741e-8	0.8706341395610657	0.8754689949559096	Traf6	It is involved in the biological process described with
LOC112058477	2.6418730059049826e-8	0.38940386744020505	0.8573674650396147	NA	KIF-1 binding protein C terminal
LOC112054779	2.6576116871635125e-8	0.02336803817955131	0.9999403336885606	NA	It is involved in the biological process described with nucleobase-containing compound metabolic process
LOC112049980	2.6622328557786052e-8	0.8195871793402688	0.9691517925934673	NA	NA
LOC112047311	2.6732408333588453e-8	0.7305419111227546	0.9999403336885606	Sulf1	sulfuric ester hydrolase activity. It is involved in the biological process described with metabolic process
LOC112049088	2.6942037103857184e-8	0.0010651312117907902	0.14554620888584416	NA	basic region leucin zipper
LOC112042929	2.707909564743174e-8	1.956037291227897e-8	0.9999403336885606	Pxd	Animal haem peroxidase
LOC112053449	2.801509394897541e-8	0.605220153492001	0.9999403336885606	NA	pyrimidine-specific mismatch base pair DNA N-glycosylase activity
LOC112051888	2.8096518448167725e-8	0.21486184471486144	0.9771469748964289	NA	DNA binding domain with preference for A/T rich regions
LOC112052591	2.8294676139240764e-8	0.01015303937399936	0.8845482360987345	NA	von Willebrand factor (vWF) type C domain
LOC112047390	2.887625195598788e-8	0.002465152448824178	0.9999403336885606	NA	Sugar (and other) transporter
LOC112043211	2.9056367858041533e-8	0.05513591332386915	0.9999403336885606	NA	CD36 family
LOC112058408	2.9337964188689532e-8	9.994410512346517e-4	0.9999403336885606	NA	Aminotransferase class I and II
LOC112055744	2.9565332576539746e-8	0.00885167065661589	0.9999403336885606	NA	Glutathione S-transferase, C-terminal domain
LOC112043676	2.9725602040406896e-8	0.2446197481225063	0.9914748308807174	NA	Aminotransferase class I and II
LOC112051161	3.0086290463431454e-8	0.12385498458496572	0.9438781965889016	trx	'FY-rich' domain, C-terminal region
LOC112050067	3.027798135785834e-8	0.13094360008131897	0.9999403336885606	NA	NA
LOC112051753	3.037378717056374e-8	5.5638733630561016e-5	0.7477802225445543	NA	MADF
LOC112047366	3.037378717056374e-8	0.16001555546118393	0.9999403336885606	NA	Metal ion binding
LOC112045047	3.046684245841232e-8	0.29222065280647963	0.9668190158596442	NA	HECT-like Ubiquitin-conjugating enzyme (E2)-binding
LOC112049152	3.05030364082412e-8	0.08991965671693274	0.9999403336885606	NA	Belongs to the protein kinase superfamily
LOC112050010	3.05030364082412e-8	0.05056935434641053	0.9999403336885606	NA	glycine rich nucleic binding domain
LOC112045825	3.08946687834923e-8	3.8648889068789837e-4	0.9849075321060202	NA	Zinc finger, C2H2 type
LOC112051061	3.1111851897851936e-8	0.18895998205575745	0.9999403336885606	NA	C2H2 type zinc-finger (2 copies)
LOC112045448	3.12265726273025e-8	0.7104174392125325	0.9999403336885606	NA	ADP binding
LOC112046212	3.1542351694819566e-8	2.3571574382918427e-5	0.9999403336885606	NA	Leucine rich repeat N-terminal domain
LOC112056802	3.163716441577585e-8	4.155791966420805e-4	0.9999403336885606	NA	Permease family
LOC112045353	3.1991678878086673e-8	3.9236307973990946e-4	0.9999403336885606	NA	Amiloride-sensitive sodium channel
LOC112046257	3.234137033342925e-8	7.03811347697251e-4	0.9999403336885606	NA	Spaetzle
LOC112047892	3.2392839571863815e-8	0.0026801333551904833	0.8488537000206785	NA	Inhibitor of apoptosis-promoting Bax1
LOC112046148	3.245372530258171e-8	0.09105987135783439	0.9026414888327529	NA	Ribonuclease H2 non-catalytic subunit (Ylr154p-like)
LOC112056804	3.3274810491440764e-8	0.1332820584562091	0.9999403336885606	NA	NA
LOC112047757	3.334682897471483e-8	0.018271785770229074	0.9673206456882192	lsn	Component of the endosomal sorting complex required for transport II (ESCRT-II), which is required for multivesicular body (MVB) formation and sorting of endosomal cargo proteins into MVBs
LOC112043718	3.4595547752009905e-8	0.06121462804736408	0.9999403336885606	NA	Major royal jelly protein
LOC112052204	3.4894240358000015e-8	0.008303443634953856	0.9999403336885606	NA	Peptidase family C78
LOC112046784	3.5317228514607685e-8	9.231382948695974e-7	0.3899815751711965	NA	1-alkylglycerophosphocholine O-acetyltransferase activity
LOC112050532	3.5317228514607685e-8	0.18677078220404134	0.9999403336885606	NA	Ctr copper transporter family
LOC112056138	3.6209775337630346e-8	4.3750837211034923e-4	0.9999403336885606	NA	Transcriptional regulator of RNA polII, SAGA, subunit
LOC112051821	3.658710751532944e-8	1.5964275040920246e-4	0.8528151067773881	Nhe2	Sodium/hydrogen exchanger family
LOC112050155	3.713944432747179e-8	6.071167406798506e-4	0.9999403336885606	NA	Found in ATP-dependent protease La (LON)
LOC112048969	3.713944432747179e-8	0.06611447649999314	0.9999403336885606	NA	zinc finger
LOC112051520	3.713944432747179e-8	0.0030686995380175158	0.7361946035146502	NA	Diacylglycerol kinase accessory domain (presumed)
LOC112048705	3.7610780387988723e-08	2.2179434768099685e-4	0.9681385214369513	NA	Ricin-type beta-trefoil lectin domain
LOC112049571	3.7961310468944635e-8	3.7708073120483704e-4	0.8770996683551657	Ndg	Low-density lipoprotein-receptor YWTD domain
LOC112046697	3.8319197309074064e-8	0.13672695576993502	0.9771469748964289	NA	Helicase associated domain (HA2) Add an annotation
LOC112047066	3.92659754072477e-8	0.171150471918316	0.7217910932181478	NA	NA
LOC112054627	3.936917203360891e-8	0.18168378983634104	0.9999403336885606	NA	Zinc finger, C2H2 type
LOC112044280	3.980803136430963e-8	0.13580798149693377	0.7972243963176874	NA	Regulator of chromosome condensation (RCC1) repeat
LOC112044774	4.163747894545003e-8	7.674879611843792e-4	0.01645936776553552	NA	lipid binding
LOC112047162	4.163747894545003e-8	0.028522039782782692	0.9999403336885606	Tsp	Thrombospondin C-terminal region
LOC112052908	4.1639800662903407e-8	0.22509222857133718	0.9999403336885606	NA	Repeat of unknown function (DUF1136)
LOC112053055	4.166084053236267e-8	0.025764414230230032	0.9999403336885606	NA	Serpentine type 7TM GPCR chemoreceptor Srw
LOC112045657	4.166084053236267e-8	7.764457813383297e-7	0.5993160895629767	NA	Glutamine amidotransferase domain
LOC112044125	4.166084053236267e-8	3.3023893319599276e-4	0.9196292765300617	NA	Juvenile hormone binding protein domains in insects.
LOC112043984	4.265018069789403e-8	7.473130899229816e-10	0.9999403336885606	NA	Glycosyl hydrolase family 1
LOC112047544	4.3402007858411504e-8	0.08612189825644906	0.9999403336885606	NA	tRNA synthetases class I (R)
LOC112050019	4.3899448236054185e-8	0.04752102143148345	0.9999403336885606	NA	Chromatin associated protein KTI12
LOC112055420	4.39384811914587e-8	0.0379559667630761	0.8787131386065681	NA	EMG1/NEP1 methyltransferase
LOC112045401	4.396011200856533e-8	0.004084784449947489	0.9673206456882192	NA	snRNP Sm proteins
LOC112052862	4.398875739168695e-8	0.19230052399717742	0.9999403336885606	NA	Zinc-binding dehydrogenase
LOC112053016	4.44571541134859e-8	0.908623324813852	0.9771469748964289	MICAL-like	Rab GTPase binding. It is involved in the biological process described with endocytic recycling
LOC112052097	4.456148530366242e-8	0.5167828158640131	0.9999403336885606	NA	AIG2-like family
LOC112045120	4.466077661270126e-8	0.7178371759170113	0.9999403336885606	NA	NDT80 / PhoG like DNA-binding family
LOC112048503	4.527787195043356e-8	0.08191894071311125	0.9999403336885606	NA	Ubiquitin-conjugating enzyme E2, catalytic domain homologues
LOC112052983	4.527787195043356e-8	0.5874531120803084	0.6704297044433055	NA	WD domain, G-beta repeat
LOC112049934	4.527787195043356e-8	0.528614511821821	0.9999403336885606	NA	Haspin like kinase domain
LOC112045637	4.53163954866692e-8	4.518954467123879e-6	0.9602916672279241	NA	NA
LOC112055393	4.553672455344064e-8	0.14467025561139113	0.754080436266605	NA	Dehydrogenase E1 component
LOC112044123	4.553672455344064e-8	0.01381691534652782	0.8922984073648195	NA	Tetratricopeptide repeat protein
LOC112050798	4.55835572874489e-8	0.321791625580129	0.7380711713578668	NA	DZF domain
LOC112050837	4.59190218293548e-8	0.0017973239397809746	0.9999403336885606	drpr	Laminin-type epidermal growth factor-like domai
LOC112047061	4.654812253750622e-8	2.7516127723168083e-6	0.9999403336885606	NA	Glycolipid transfer protein (GLTP)
LOC112052792	4.654812253750622e-8	3.2727263042803194e-6	0.98028739096383	NA	Tho complex subunit 7
LOC112046929	4.659625833274095e-8	0.5229714848078814	0.9999403336885606	NA	peptidyl-dipeptidase activity
LOC112045304	4.6657745882990364e-8	0.26983086962993424	0.9999403336885606	su(s)	zinc finger
LOC112053742	4.700949827325665e-8	0.5826071135253473	0.9999403336885606	NA	It is involved in the biological process described with peptidyl-amino acid modification
LOC112046056	4.733374077775183e-8	0.008281896666236318	0.9999403336885606	NA	Myosin. Large ATPases.
LOC112046318	4.748796415858419e-8	0.1006501339663326	0.9673206456882192	NA	ATP synthase subunit s-like protein
LOC112051135	4.8012309659424344e-8	0.9783079396632546	0.9999403336885606	NA	Domain of unknown function DUF21
LOC112050465	4.8545760682342174e-8	0.06096608264278111	0.9686654706694044	NA	AMP-binding enzyme C-terminal domain
LOC112049757	4.939337984363374e-8	0.0844083835464097	0.9999403336885606	tna	MIZ/SP-RING zinc finger
LOC112052228	4.962629293038762e-8	2.125168202956658e-5	0.9738304864663273	NA	ATP12 chaperone protein
LOC112053661	4.9781471810984385e-8	2.8567914390403595e-9	0.3904816466334776	NA	PH domain
LOC112046108	5.015036006479623e-8	0.0014408318218133477	0.9872784250141821	NA	Ring finger
LOC112054349	5.097916702622976e-8	5.649337648219293e-4	0.18174324737589845	NA	NA
LOC112050289	5.116151610999771e-8	6.26435637109807e-8	0.9169627523334589	PGBD4	DDE_Tnp_1-like zinc-ribbon
LOC112044254	5.133895785969302e-8	3.562756747672382e-5	0.9849075321060202	NA	PCRF
LOC112050349	5.166107089373244e-8	0.00740035290866886	0.9999403336885606	NA	alpha/beta hydrolase fold
LOC112056342	5.270512029154297e-8	0.002141472500595009	0.9691517925934673	NA	E3 Ubiquitin ligase
LOC112046412	5.3072243966868404e-8	0.5265795981233686	0.9314914585780425	Hmu	Strictosidine synthase
LOC112057211	5.335031060058774e-8	0.15624881324896925	0.6024370633570648	NA	NA
LOC112044859	5.34232550805145e-8	0.008358440136905622	0.9950516138637594	NA	Domain of unknown function (DUF4461)
LOC112055957	5.3496689408287936e-8	0.1377230819698713	0.9999403336885606	NA	C2H2-type zinc finger
LOC112045344	5.6327925361186e-8	1.9009043917704783e-4	0.6076654020330451	NA	Mitochondrial carrier protein
LOC112049747	5.666070692254206e-8	3.6601489486123682e-9	0.6706029728177705	NA	NA
LOC112054424	5.765946604064528e-8	0.216317584924355	0.858529976243521	Su(fu)	Suppressor of fused protein (SUFU)
LOC112053784	5.788547056153029e-8	0.21181993490292972	0.8316927929560616	NA	TLR4 regulator and MIR-interacting MSAP
LOC112048672	5.8187993131184094e-8	0.003838855815657835	0.9999403336885606	NA	It is involved in the biological process described with ribosome biogenesis
LOC112045475	5.873683764481494e-8	0.004184976239948428	0.9999403336885606	NA	TB2/DP1, HVA22 family
LOC112043385	5.884682746481177e-8	1.9174778294124118e-05	0.7477802225445543	NA	PPIC-type PPIASE domain
LOC112046869	6.027461207590253e-8	0.0018153866783971106	0.9868103694882024	NA	OST-HTH/LOTUS domain
LOC112050078	6.035980722889155e-8	0.42623053697028	0.9999403336885606	NA	Kinase-like
LOC112048271	6.060810158631453e-8	1.872174074752423e-5	0.9530294212000979	ImpL2	Immunoglobulin C-2 Type
LOC112043221	6.089261690881152e-8	0.028428292224734836	0.9999403336885606	NA	tRNA synthetases class I (E and Q), catalytic domain
LOC112048944	6.093340670269071e-8	0.33175990553237483	0.9999403336885606	P58IPK	DnaJ molecular chaperone homology domain
LOC112051536	6.115517745501848e-8	0.7630315697040188	0.9999403336885606	NA	BLOC-1-related complex sub-unit 7
LOC112046336	6.152169103946842e-8	0.15536768711904675	0.8845482360987345	NA	Metalloendopeptidase inhibitor activity
LOC112057063	6.292085685736349e-8	0.7305419111227546	0.9999403336885606	Cog7	Golgi complex component 7 (COG7)
LOC112046039	6.396846389537417e-8	0.4620078760846361	0.6810619536631243	NA	Family of unknown function (DUF572)
LOC112056646	6.471185366235705e-8	0.356057560235686	0.9314914585780425	NA	NA
LOC112052970	6.471185366235705e-8	0.14997079617454145	0.9735317320952996	Miro	EF hand associated
LOC112051820	6.513396992377784e-8	0.0054959297506201425	0.9840740384654131	NA	GCN5-like protein 1 (GCN5L1)
LOC112056816	6.635483739300826e-8	1.9078808490658714e-4	0.9999403336885606	NA	NA
LOC112044700	6.635483739300826e-8	0.49213854127519524	0.9999403336885606	NA	ATP- binding
LOC112054101	6.755221840044812e-8	5.121189965101951e-4	0.38514072563347657	NA	oxidoreductase activity, acting on paired donors, with incorporation or reduction of molecular oxygen, 2-oxoglutarate as one donor, and incorporation of one atom each of oxygen into both donors. It is involved in the biological process described with oxidation-reduction process
LOC112058572	6.76056851234827e-8	0.1890366220223205	0.9999403336885606	tim	timeless
LOC112052231	6.802982560882998e-8	0.6501207924180875	0.8573674650396147	NA	HOIP UBA domain pair
LOC112044827	6.804368454599037e-8	0.34878342343943125	0.9999403336885606	NA	DnaJ molecular chaperone homology domain
LOC112047358	6.895133066581184e-8	0.19786238391072644	0.7619305887287794	ix	Mediator complex subunit 29
LOC112053423	6.925804038554757e-8	0.002611341707828132	0.9999403336885606	NA	Amidase
LOC112052395	7.073871175298429e-8	0.0936942817168751	0.7546303109687945	Prosbeta5	Proteasome subunit
LOC112055842	7.177440322583476e-8	0.0018294467095444824	0.9999403336885606	NA	Zinc finger, C2H2 type
LOC112054612	7.192595974551916e-8	0.0034752561320982424	0.36846614558952073	NA	Polyprenyl synthetase
LOC112054582	7.192595974551916e-8	0.003311635460347227	0.9999403336885606	NA	Membrane-anchoring subunit of succinate dehydrogenase (SDH) that is involved in complex II of the mitochondrial electron transport chain and is responsible for transferring electrons from succinate to ubiquinone (coenzyme Q)
LOC112051471	7.252881133916416e-8	0.1594586899477736	0.9999403336885606	NA	Fcf2 pre-rRNA processing
LOC112049149	7.259147736894631e-8	0.23684727136005865	0.9999403336885606	NA	NA
LOC112044086	7.273564819261978e-8	0.8612416153881622	0.8573674650396147	NA	WD domain, G-beta repeat
LOC112046127	7.308535710470634e-8	6.274639399511561e-4	0.8573674650396147	NA	C-terminal to LisH motif.
LOC112055571	7.323372224061467e-8	4.7521511379972425e-6	0.9264384375421415	NA	NA
LOC112044702	7.353315222928133e-8	0.11404042484266722	0.5862055836417763	NA	CPSF A subunit region
LOC112048652	7.376144029502318e-8	0.2556384171463101	0.9999403336885606	NA	Belongs to the PI3 PI4-kinase family
LOC112044046	7.392564250304823e-8	0.007891161539852422	0.6024370633570648	NA	Acyl-CoA oxidase
LOC112054023	7.411536863655136e-8	0.23172797075167853	0.9999403336885606	NA	NA
LOC112053490	7.707922193732243e-8	0.7593703062802885	0.9999403336885606	NA	Calreticulin family
LOC112056333	7.761909945474012e-8	0.3030823571392744	0.9999403336885606	NA	Septin
LOC112049093	7.811541971050592e-8	0.5319391937246271	0.9735317320952996	NA	Ring finger domain
LOC112049366	7.826517649417763e-8	0.13212007058456401	0.9895335546230631	NA	NA
LOC112052207	7.961694373407096e-8	9.65703588712375e-5	0.9108233482613972	NA	Transmembrane protein 42
LOC112051790	7.99103155034638e-8	0.5812472887089543	0.8184762930796794	TpnCIIIa	troponin C
LOC112053862	7.99621130913291e-8	0.06735293147759998	0.9999403336885606	NA	N-terminal domain of CBF1 interacting co-repressor CIR
LOC112052632	8.01181450507482e-8	0.3943666396462464	0.986134194998905	NA	Zinc finger protein 512B
LOC112042853	8.02688767468205e-8	1.3229030771679946e-5	0.9999403336885606	NA	Catalyzes the ATP-dependent amination of UTP to CTP with either L-glutamine or ammonia as the source of nitrogen
LOC112051680	8.113227670133269e-8	0.006230946577068445	0.7921708886993301	NA	Cuticle protein CPCFC
LOC112057870	8.113227670133269e-8	0.9059668093822136	0.9999403336885606	NA	Na+ channel auxiliary subunit TipE
LOC112046269	8.113227670133269e-8	0.05824882147593625	0.12978045507385294	NA	helix loop helix domain
LOC112054154	8.168434010354252e-8	0.0037437028745207056	0.9999403336885606	gatA	Allows the formation of correctly charged Gln-tRNA(Gln) through the transamidation of misacylated Glu-tRNA(Gln) in the mitochondria. The reaction takes place in the presence of glutamine and ATP through an activated gamma-phospho-Glu- tRNA(Gln)
LOC112047913	8.199228648608509e-8	0.5547506253156603	0.9999403336885606	NA	zinc finger
LOC112057904	8.35621246425173e-8	0.7439715553499434	0.9999403336885606	NA	6-phosphofructo-2-kinase
LOC112057906	8.35621246425173e-8	0.5685680001023292	0.9974496395165796	NA	Zinc finger in DBF-like proteins
LOC112047403	8.35621246425173e-8	0.005363688975050216	0.7217910932181478	NA	Spermine/spermidine synthase domain
LOC112046843	8.394336464108672e-8	0.021978158054161617	0.9691517925934673	NA	3' exoribonuclease family, domain 1
LOC112055112	8.427675778771524e-8	0.3915189833314877	0.9999403336885606	NA	Polyprenyl synthetase
LOC112044878	8.564051992332924e-8	0.9261443828473475	0.9999403336885606	Nelf-E	Negative elongation factor
LOC112047440	8.564051992332924e-8	1.4392941223156325e-5	0.9999403336885606	Rpd3	Histone deacetylase domain
LOC112047798	8.628639485367953e-8	0.003821095406291824	0.9481134207295207	NA	HIUase/Transthyretin family
LOC112050132	8.722168440169026e-8	1.2365851007328835e-6	0.9894577589770597	NA	NA
LOC112044934	8.795222181106117e-8	0.4114151787066973	0.9999403336885606	NA	NA
LOC112050236	8.84272621042819e-8	0.3759454938245982	0.9999403336885606	NA	meiotic cell cycle
LOC112053988	8.922421173352905e-8	0.243440278618114	0.8343767522889215	NA	RhoGEF domain
LOC112047424	8.943519848704519e-8	0.2354080267630838	0.9999403336885606	NA	FAD binding domain
LOC112053605	8.943519848704519e-8	0.32718077006063706	0.6814512424506328	NA	Nuclear undecaprenyl pyrophosphate synthase 1 homolog (S. cerevisiae)
LOC112053171	8.96449915205963e-8	0.9608810103441333	0.9999403336885606	NA	NA
LOC112048580	8.966303192035619e-8	0.528614511821821	0.9999403336885606	NA	SH3-binding, glutamic acid-rich protein
LOC112058310	9.011543811066034e-8	0.7878076025039112	0.9999403336885606	NA	Dimerisation domain of Ca+-activated chloride-channel, anoctamin
LOC112050718	9.011543811066034e-8	0.004786245032501813	0.9999403336885606	NA	TLC domain
LOC112050107	9.387943838118623e-8	0.7487370066168406	0.9999403336885606	Cog7	Golgi complex component 7 (COG7)
LOC112046029	9.393127283619958e-8	9.019397599064412e-4	0.9999403336885606	NA	5' nucleotidase family
LOC112046440	9.405955370670633e-8	0.008339023662455982	0.9738304864663273	NA	NA
LOC112043732	9.426108668454439e-8	0.5839892716239343	0.9999403336885606	NA	Polyketide cyclase / dehydrase and lipid transport
LOC112053410	9.685779458295084e-8	1.1034872957410215e-12	0.09935698515903285	NA	Sulfate permease family
LOC112056105	9.698381668023958e-8	0.8777538868468324	0.3904816466334776	NA	basic region leucin zipper
LOC112053066	9.723534639173771e-8	0.005979485095599345	0.9999403336885606	NA	Mediates the uptake of pyruvate into mitochondria
LOC112051290	9.783126642300424e-8	0.012535120927278489	0.7959015619875159	form3	Diaphanous FH3 Domain
LOC112054846	1.0218500951287802e-7	0.8548803144152172	0.9756021949026025	NA	Fz domain
LOC112053022	1.0250453131141333e-7	0.02788494127514294	0.8249655986105868	NA	Erv1 / Alr family
LOC112047766	1.0363219036200149e-7	0.3489842791398852	0.9999403336885606	NA	G-patch domain
LOC112051322	1.0446114668562008e-7	0.020648974776181907	0.7605715240881045	NA	Dual specificity phosphatase, catalytic domain
LOC112052992	1.0571233638742754e-7	0.0015256613342613916	0.7217910932181478	NA	Glutathione S-transferase N-terminal domain
LOC112043677	1.0645560870262624e-7	0.008968353931866593	0.9999403336885606	NA	dsRNA-gated channel SID-1
LOC112054560	1.0742447670272608e-7	0.1829398681057465	0.9999403336885606	ken	Broad-Complex, Tramtrack and Bric a brac
LOC112054363	1.0861635895669358e-7	0.6840653714827134	0.9849075321060202	mbc	Dock homology region 2
LOC112046216	1.0880923418544163e-7	5.6150467172311737e-5	0.9673206456882192	NA	Ras family
LOC112049136	1.0947504053587037e-7	0.07456277762622751	0.9999403336885606	NA	Repeat of unknown function (DUF1136)
LOC112053763	1.1003971205102431e-7	0.7305419111227546	0.9999403336885606	NA	alpha-(1->3)-fucosyltransferase activity
LOC112050849	1.1368830003981823e-7	0.09104791520641158	0.9686654706694044	NA	Mitogen-activated protein kinase kinase 1 interacting
LOC112055064	1.1413469520734704e-7	0.00226635326673815	0.9999403336885606	NA	Condensin complex subunit 2
LOC112058014	1.1433603549509736e-7	0.1651787039669102	0.9999403336885606	NA	NA
LOC112055028	1.151726563791518e-7	0.5525560842597255	0.9999403336885606	NA	Plasma-membrane choline transporter
LOC112055285	1.1623305465658659e-7	0.05464410206631057	0.7975990937789557	NA	RNA polymerase Rpb3/Rpb11 dimerisation domain
LOC112047603	1.193511403117983e-7	0.8189527096129874	0.9999403336885606	mod(r)	Modifier of rudimentary (Mod(r)) protein
LOC112054542	1.2015812738854195e-7	0.01741180353320442	0.9999403336885606	NA	NA
LOC112046848	1.2084547195775371e-07	0.2527410454242949	0.9999403336885606	mRpL19	Ribosomal protein L19
LOC112050954	1.2098745876857664e-7	0.20081107342459031	0.8566317303218993	NA	NA
LOC112050585	1.2237511434407013e-7	0.002344026660462838	0.9169627523334589	NA	NA
LOC112056178	1.233884949703721e-7	0.0747085373563306	0.7997344302136317	NA	Domain present in PSD-95, Dlg, and ZO-1/2.
LOC112053749	1.2371569183355664e-7	0.0695550450155781	0.9999403336885606	NA	Epidermal growth factor-like domain.
LOC112055169	1.2455504036600924e-7	6.984335670635776e-4	0.5006471850908356	NA	Rab subfamily of small GTPases
LOC112045636	1.2526848498935914e-7	0.20221390211312043	0.9999403336885606	NA	NA
LOC112058090	1.254060073447978e-7	0.07647364763541759	0.9849075321060202	NA	Kinase-like
LOC112055189	1.258794235603479e-7	0.0010679776327328075	0.9999403336885606	NA	RNA binding
LOC112048872	1.2857605352912944e-7	0.0997658790205791	0.9999403336885606	NA	Pfam:DUF59
LOC112043859	1.3030897080653601e-7	0.0010667795801753692	0.9298499871345172	NA	Aldo/keto reductase family
LOC112050153	1.3203670953131977e-7	0.007826283649587786	0.9999403336885606	NA	Zinc-finger associated domain (zf-AD)
LOC112050753	1.3203670953131977e-7	0.4120196826869583	0.9999403336885606	NA	NA
LOC112055465	1.3412628985892064e-7	0.31943859920579143	0.9999403336885606	NA	C-type lectin (CTL) or carbohydrate-recognition domain (CRD)
LOC112058380	1.3412628985892064e-7	3.5280654117581797e-4	0.8573674650396147	NA	AAA domain
LOC112045659	1.3412628985892064e-7	0.016999564333737307	0.9999403336885606	NA	Major intrinsic protein
LOC112050112	1.3412628985892064e-7	0.05744625529539675	0.9999403336885606	NA	tRNA (Guanine-1)-methyltransferase
LOC112046964	1.3412628985892064e-7	0.11886357495835426	0.9999403336885606	NA	Transketolase, C-terminal domain
LOC112047700	1.3497849615636705e-7	0.06469093148776806	0.7217910932181478	NA	Lipase
LOC112049061	1.379815404219973e-7	0.1825314409734637	0.9999403336885606	NA	Ubiquitin carboxyl-terminal hydrolase
LOC112051840	1.413237284044857e-7	0.017093381481788218	0.9999403336885606	NA	Vesicle transport v-SNARE protein N-terminus
LOC112053881	1.4155462096018355e-7	2.3962245813274017e-8	0.9738304864663273	NA	NA
LOC112047044	1.4155462096018355e-7	0.029444589019030847	0.9999403336885606	NA	Cyclophilin type peptidyl-prolyl cis-trans isomerase/CLD
LOC112043471	1.4160370548276179e-7	0.06292042851501883	0.9999403336885606	NA	ADP-ribosylation factor family
LOC112047636	1.4222798445378717e-7	0.8926701847825588	0.3637595087120208	NA	Broad-Complex, Tramtrack and Bric a brac
LOC112051094	1.431507818568247e-7	0.04214067662311684	0.8637940857053533	mRpL15	Ribosomal proteins 50S-L15, 50S-L18e, 60S-L27A
LOC112052213	1.4343341253827662e-7	0.0017726965959898467	0.7843695014538601	NA	ABC transporter transmembrane region
LOC112053943	1.4406261857768645e-7	0.06782130437226597	0.7210163448584406	Dbp80	helicase superfamily c-terminal domain
LOC112046225	1.4461490301228922e-7	0.03766684597411974	0.9743162347576636	NA	C-terminal duplication domain of Friend of PRMT1
LOC112053319	1.453642698044092e-7	0.0022412604279955094	0.5640650400908748	NA	NA
LOC112051086	1.453642698044092e-7	0.5541307276656504	0.9999403336885606	NA	NMDA receptor-regulated protein 1
LOC112055609	1.460198822154877e-7	0.5538648720948024	0.9999403336885606	NA	NA
LOC112052306	1.4668808452376143e-7	0.3428066498830606	0.9999403336885606	CSN4	motif in proteasome subunits, Int-6, Nip-1 and TRIP-15
LOC112044894	1.4822645049004928e-7	0.0013973920724508037	0.9999403336885606	NA	Guanylate kinase homologues.
LOC112044624	1.4868707576069863e-7	0.44809401244602987	0.9999403336885606	bur	GMP synthase C terminal domain
LOC112053457	1.4868707576069863e-7	0.03662933980461308	0.5987019552734272	Hsc70-5	Hsp70 protein
LOC112054613	1.4868707576069863e-7	4.2952702274206926e-4	0.8261217220332693	NA	NA
LOC112056714	1.5040246979231717e-7	0.1649434930834337	0.9659684137975646	Rpn5	motif in proteasome subunits, Int-6, Nip-1 and TRIP-15
LOC112058517	1.512799710331058e-7	0.056666920475927564	0.9999403336885606	NA	Sugar (and other) transporter
LOC112046070	1.519645054961221e-7	0.6888556975322326	0.9999403336885606	NA	Regulator of chromosome condensation (RCC1) repeat
LOC112048494	1.5257887571303281e-7	0.05420112553389714	0.9999403336885606	TUBE	Tube Death domain
LOC112047853	1.539217813263618e-7	0.027161260955405258	0.8787131386065681	NA	Homeodomain
LOC112055256	1.557484320056506e-7	0.0021457101508855526	0.9999403336885606	NA	Uncharacterized protein conserved in bacteria (DUF2236)
LOC112047416	1.567501571593075e-7	0.9813258410824871	0.9999403336885606	NA	Autophagy-related protein 11
LOC112054165	1.5776173363083585e-7	0.5366770758499824	0.8573674650396147	Su(z)12	VEFS-Box of polycomb protein
LOC112048714	1.5852291726456946e-7	0.4930500846613517	0.9999403336885606	NA	Heavy-metal-associated domain
LOC112047951	1.6506975367071408e-7	0.0021222343057007375	0.4471054811296601	NA	SET and MYND
LOC112053015	1.6620445303831244e-7	0.00719962029656823	0.9169627523334589	NA	Cytosol aminopeptidase family, catalytic domain
LOC112046612	1.675753128215578e-7	0.017823189388308257	0.9999403336885606	csul	PRMT5 oligomerisation domain
LOC112058337	1.675753128215578e-7	0.0038994909206204907	0.9771469748964289	NA	involucrin
LOC112045114	1.6913944239429376e-7	0.06597231766501763	0.7635439904303531	NA	Cancer susceptibility candidate 1
LOC112052023	1.706285997011136e-7	1.704559730501314e-11	0.8754689949559096	dia	Diaphanous GTPase-binding Domain
LOC112056173	1.730948077844775e-7	0.010039946158428077	0.9999403336885606	NA	NA
LOC112055897	1.755117203849181e-7	0.2754057353236947	0.8528151067773881	shtd	Anaphase-promoting complex subunit 1
LOC112055827	1.7568540628012144e-7	0.00870660161055961	0.9999403336885606	NA	Serpentine type 7TM GPCR chemoreceptor Srw
LOC112048531	1.7675335510187195e-7	1.9528487168982066e-5	0.9755425047382228	NA	von Willebrand factor (vWF) type A domain
LOC112043268	1.78317307710121e-7	0.2807463613849848	0.9999403336885606	NA	NA
LOC112048648	1.806679379207496e-7	0.12797389338787246	0.9999403336885606	NA	Aldo/keto reductase family
LOC112047515	1.8149774185540729e-7	0.10411342826316453	0.9999403336885606	NA	NCK-associated protein 5
LOC112058430	1.8173103648628431e-7	0.03382290774380842	0.8573674650396147	NA	GTPase-activator protein for Ras-like GTPases
LOC112047754	1.826119617106333e-7	0.01002651663415481	0.7217910932181478	NA	Zinc finger domain in CG10631, C. elegans LIN-15B and human P52rIPK.
LOC112045874	1.839790791807644e-7	0.24234983861077483	0.7605715240881045	roq	Ring finger
LOC112046722	1.8550477324912567e-7	0.1827316564862376	0.9592059851121811	NA	Ribosomal protein S4/S9 N-terminal domain
LOC112046305	1.8603452855293683e-7	0.022246772962367413	0.7217910932181478	NA	NA
LOC112056494	1.8603452855293683e-7	0.47622359366877676	0.3899959659887503	NA	Low temperature viability protein
LOC112050983	1.8613075735834995e-7	0.8451677367618367	0.9602916672279241	NA	Insect cuticle protein
LOC112043014	1.8819700871439545e-7	0.020625032377217176	0.7546303109687945	NA	Adenylyl cyclase N-terminal extracellular and transmembrane region
LOC112048833	1.8929531857510664e-7	0.06112796039972726	0.9999403336885606	NA	NA
LOC112051702	1.8946699612587952e-7	1.9071389712144056e-6	0.9999403336885606	NA	NUDIX domain
LOC112055072	1.8946699612587952e-7	1.2573299342271448e-6	0.6541126636207342	NA	NA
LOC112055379	1.9028621668877144e-7	0.45023808330862913	0.9668190158596442	NA	Ricin-type beta-trefoil
LOC112046764	1.9088563635713358e-7	0.9728862476097805	0.9999403336885606	NA	zinc finger
LOC112056507	1.937498880001658e-7	0.7465691134785192	0.9002473769929994	NA	NA
LOC112055179	1.9692688347803278e-7	3.709622924291091e-4	0.8787131386065681	NA	FAD binding domain
LOC112044675	1.9749951484334039e-7	0.5440319133696185	0.9999403336885606	NA	NA
LOC112049368	1.9756704313082353e-7	0.176115133296547	0.9999403336885606	NA	NA
LOC112052540	1.9786789147133298e-7	0.0383934024030501	0.9668190158596442	NA	NA
LOC112054927	1.9787351014340552e-7	0.08515983672175073	0.9999403336885606	NA	Peroxin-3
LOC112052909	1.9860526729740546e-7	3.3539995450075296e-4	0.9530294212000979	NA	Zinc ion binding
LOC112049617	2.0039269691753168e-7	0.01741180353320442	0.5478178092879948	NA	Leucine Rich repeat
LOC112044527	2.0054259867598652e-7	0.006640317882579828	0.9999403336885606	NA	NA
LOC112050579	2.0117714537395115e-7	0.8291247484101688	0.9673206456882192	NA	NA
LOC112055287	2.021870907599712e-7	0.012236234785484391	0.5756685927195995	Tim8	Tim10/DDP family zinc finger
LOC112047195	2.0611961089938367e-7	5.494062312747838e-5	0.9659684137975646	NA	L-lysine 6-monooxygenase (NADPH-requiring)
LOC112057818	2.075862294774095e-7	0.010116054326054016	0.7217910932181478	Su(P)	electron carrier activity. It is involved in the biological process described with cell redox homeostasis
LOC112056102	2.0875560259356245e-7	9.353471384976156e-4	0.8917287493296671	NA	NA
LOC112044752	2.0896881369619616e-7	3.9542401621370456e-8	0.9517652082587398	NA	NA
LOC112052513	2.1109837711542687e-7	0.00980485375373404	0.9999403336885606	NA	Sodium:solute symporter family
LOC112058237	2.142463336716337e-7	0.34027914130111897	0.7546303109687945	NA	Domain of unknown function (DUF814)
LOC112055832	2.1484804877497758e-7	0.06169820363934324	0.6740035995413586	NA	Nuclear transport factor 2 (NTF2) domain
LOC112056907	2.1684951993801928e-7	0.636325721684868	0.9999403336885606	NA	PACS-1 cytosolic sorting protein
LOC112049935	2.1744559860722185e-7	0.0031886779065310455	0.9999403336885606	NA	GMC oxidoreductase
LOC112043086	2.176879749129605e-7	0.0020750742512174614	0.9999403336885606	NA	Cytidylyltransferase-like
LOC112044304	2.2298248601888647e-7	0.5976321371940161	0.9965720215666329	NA	Protein phosphatase 2A regulatory B subunit (B56 family)
LOC112050369	2.3248917608375919e-7	2.3416944038446478e-7	0.23155725771475003	NA	Domain of unknown function (DUF4706)
LOC112050884	2.3422135253354256e-7	0.46286938753021384	0.9629882564051964	NA	KIAA1430 homologue
LOC112045278	2.392221679100126e-7	0.001293145081519636	0.9999403336885606	NA	Hydantoinase B/oxoprolinase
LOC112056332	2.418878395967875e-7	9.534591436490533e-4	0.9999403336885606	Rnp4F	RNA recognition motif
LOC112043090	2.423129737775652e-7	0.9536447628406047	0.9999403336885606	NA	BTB And C-terminal Kelch
LOC112047364	2.4413096596545817e-7	0.5094116493619812	0.9999403336885606	Rga	NOT2 / NOT3 / NOT5 family
LOC112056504	2.4413096596545817e-7	0.04665151617044662	0.9999403336885606	NA	WD domain, G-beta repeat
LOC112044505	2.4440059479924904e-7	0.14639753080865747	0.9999403336885606	NA	Serine threonine-protein phosphatase 6 regulatory subunit
LOC112050341	2.455573496554481e-7	9.623780005234787e-4	0.5631457581523659	NA	ZnF_C4 abd HLH domain containing kinases domain
LOC112044450	2.473776295540731e-7	0.05257645735980666	0.9999403336885606	NA	Spindle assembly abnormal protein
LOC112054487	2.473776295540731e-7	0.0013917220019259192	0.44595681109372864	primo-2	Low molecular weight phosphatase family
LOC112058625	2.494849265924769e-7	0.01583394345376682	0.7217910932181478	NA	SEA domain
LOC112049854	2.4981300418393853e-7	0.26181478672205105	0.9999403336885606	NA	Trypsin-like serine protease
LOC112043932	2.498961019894748e-7	0.37352061963405647	0.7605715240881045	NA	Protein-L-isoaspartate(D-aspartate) O-methyltransferase (PCMT)
LOC112052566	2.512868304191237e-7	0.06486124670230038	0.9914748308807174	NA	TPR repeat
LOC112049338	2.521797837825678e-7	0.028032610929476225	0.9999403336885606	NFAT	Sequence-specific DNA binding transcription factor activity. It is involved in the biological process described with regulation of
LOC112046471	2.525693321180554e-7	5.141247713192912e-6	0.9999403336885606	NA	NA
LOC112055471	2.546352720577947e-7	0.02166353196759006	0.9950516138637594	MED25	Mediator complex subunit 25 von Willebrand factor type A
LOC112051179	2.579790040164028e-7	0.003300532689891737	0.9999403336885606	NA	NA
LOC112053794	2.581348754901323e-7	0.02611330524449055	0.9771469748964289	NA	NA
LOC112046117	2.584682811630023e-7	0.1874712742329426	0.9914748308807174	cactin	Conserved mid region of cactin
LOC112043858	2.622569064898587e-7	1.1722711843087086e-6	0.9999403336885606	NA	Aldo/keto reductase family
LOC112045495	2.6387266488477607e-7	0.09022146292266503	0.9629882564051964	NA	Glycosyl hydrolase family 65 central catalytic domain
LOC112054892	2.640863648813722e-7	1.1717025312118519e-5	0.9999403336885606	NA	Domain in Tre-2, BUB2p, and Cdc16p. Probable Rab-GAPs.
LOC112048613	2.703277218441716e-7	7.069402871698217e-6	0.8573674650396147	NA	DNA binding
LOC112052748	2.715620438817432e-7	0.027278359173837436	0.9914403764264714	NA	Leukotriene A4 hydrolase, C-terminal
LOC112053374	2.7290883099985597e-7	0.04701149075197961	0.9999403336885606	NA	activity. It is involved in the biological process described with protein glycosylation
LOC112046653	2.798559837119165e-7	0.528614511821821	0.9999403336885606	NA	Cadherin repeats.
LOC112043018	2.812397536109318e-7	0.2719687916287893	0.9999403336885606	NA	Organic Anion Transporter Polypeptide (OATP) family
LOC112054724	2.8264993162047013e-7	0.009175865340841615	0.47992685436295146	NA	Hydrolyzes ATP, and can also hydrolyze GTP with lower efficiency. Has lower affinity for GTP
LOC112043554	2.8727871351190977e-7	0.7345907892909005	0.9999403336885606	NA	Major Facilitator Superfamily
LOC112043799	2.899714675687108e-7	0.05512586285937277	0.9530294212000979	NA	BTB/POZ domain
LOC112046428	2.911060183061187e-7	0.11828524981551428	0.9063643360577556	NA	NA
LOC112048512	2.935724358013317e-7	0.006338588677252799	0.9950516138637594	NA	Essential component of the vacuolar proton pump (V- ATPase), a multimeric enzyme that catalyzes the translocation of protons across the membranes. Required for assembly and activity of the V-ATPase
LOC112052538	2.950255516613628e-7	1.1801256477210629e-5	0.8719925715723931	NA	Flavin containing amine oxidoreductase
LOC112049044	2.950255516613628e-7	0.24517161920589328	0.9999403336885606	Rpn12	CSN8/PSMD8/EIF3K family
LOC112042907	2.952154950786664e-7	0.7635411349106161	0.9999403336885606	NA	Spectrin repeat
LOC112045339	2.9691495853578525e-7	0.0014481684561141945	0.034127410240016594	NA	Thioredoxin-like domain
LOC112045692	3.011281296264141e-7	0.5826159928995055	0.9999403336885606	NA	proline-tRNA ligase activity. It is involved in the biological process described with prolyl-tRNA aminoacylation
LOC112053604	3.038738115773018e-7	0.03133635740395484	0.9914748308807174	NA	Arginine/serine-rich protein PNISR
LOC112045796	3.0569437482984296e-7	0.5174210733233162	0.9999403336885606	NA	Zinc finger, C2H2 type
LOC112042976	3.0623857730922557e-7	0.15361051228251432	0.9999403336885606	dally	Cell surface proteoglycan that bears heparan sulfate
LOC112056583	3.070573792423914e-7	3.835125476079677e-5	0.8692326216174248	NA	NA
LOC112045970	3.073543895909617e-7	0.025032093078960347	0.9999403336885606	NA	Carboxypeptidase regulatory-like domain
LOC112056035	3.1258956211401764e-7	0.567640970717344	0.9999403336885606	NA	NA
LOC112049062	3.1383812650795114e-7	0.0017536546317510873	0.7217910932181478	NA	Iron-sulphur cluster biosynthesis
LOC112045822	3.1778755717622454e-7	0.704387129106697	0.9999403336885606	NA	Zn-finger in ubiquitin-hydrolases and other protein
LOC112049725	3.200235306445437e-7	0.40624400825120677	0.9999403336885606	NA	Peptidase family M1 domain
LOC112051171	3.2279298215513367e-7	0.19043824503888768	0.8507944391507964	NA	Transient receptor ion channel II
LOC112053060	3.24231574357414e-7	0.11729713706238276	0.7546303109687945	NA	Retinoic acid induced 16-like protein
LOC112047100	3.2445905779655397e-7	0.008243376221092334	0.7921708886993301	NA	NA
LOC112044456	3.2446341604672026e-7	5.440359229882282e-5	0.9999403336885606	lok	Forkhead associated domain
LOC112058574	3.2756366728859087e-7	0.07869094003391464	0.9999403336885606	O-fut1	GDP-fucose protein O-fucosyltransferase
LOC112052172	3.31070200653036e-7	0.011325939433465508	0.9999403336885606	NA	Cytochrome P450
LOC112058297	3.31070200653036e-7	0.12367560799253766	0.9668190158596442	NA	Domain in Myosin and Kinesin Tails
LOC112052140	3.3144724841048735e-7	0.576387245921535	0.9999403336885606	NA	positive regulation of L-glutamate import across plasma membrane
LOC112050542	3.3293926340548207e-7	0.011237375409752634	0.9999403336885606	NA	Phosducin
LOC112051145	3.3368319976395253e-7	0.2640284014771191	0.7987396588936075	SCRB3	Belongs to the CD36 family
LOC112042913	3.3443680084378125e-7	0.5062889434097981	0.9999403336885606	NA	Fibronectin type 3 domain
LOC112053351	3.3920650752425814e-7	2.0239276314678668e-5	0.9999403336885606	Fsn	SPRY domain
LOC112048775	3.393284906570416e-7	0.04906525688986627	0.9999403336885606	NA	Zinc finger, C2H2 type
LOC112046233	3.4006962580483103e-7	7.623104733842479e-5	0.38514072563347657	Dcr-2	Dicer dimerisation domain
LOC112049186	3.4499205030614454e-7	6.536285940014377e-5	0.9999403336885606	NA	Cytochrome P450
LOC112045297	3.495200853451827e-7	0.30276961887433484	0.9999403336885606	NA	Modified RING finger domain
LOC112052866	3.5051560877613946e-7	0.32040968402686176	0.9659684137975646	Pdi	Thioredoxin-like domain
LOC112053209	3.5459506347210657e-7	0.06981457470161563	0.03986933091370644	NA	F-box only protein
LOC112056790	3.554870398008904e-7	0.8780977376345757	0.8770996683551657	NA	Zinc finger, C2H2 type
LOC112049347	3.5816369363206713e-7	0.05025535255608879	0.9999403336885606	NA	WD40 repeats
LOC112054223	3.6082322930906124e-7	1.6258592972591187e-4	0.9999403336885606	NA	motif in proteasome subunits, Int-6, Nip-1 and TRIP-15
LOC112050202	3.6143508944044544e-7	0.04006761956163994	0.9999403336885606	NA	NA
LOC112053872	3.635661749108331e-7	0.046234431138686145	0.6496470146174935	NA	It is involved in the biological process described with
LOC112055365	3.643658848736611e-7	0.0010114286346386964	0.9629882564051964	NA	NA
LOC112045308	3.643658848736611e-7	0.2354080267630838	0.9965720215666329	NA	Domain present in PSD-95, Dlg, and ZO-1/2.
LOC112047593	3.6569196200269395e-7	0.6174178038023816	0.9999403336885606	NA	ATPsynthase alpha/beta subunit N-term extension
LOC112049420	3.657878045176216e-7	0.5675200519217927	0.9999403336885606	NA	It is involved in the biological process described with transmembrane transport
LOC112045443	3.657878045176216e-7	0.4084961951510034	0.9999403336885606	NA	Sodium:neurotransmitter symporter family
LOC112056569	3.657878045176216e-7	0.001600437978713054	0.7972243963176874	NA	TRAM domain
LOC112050692	3.658062427268962e-7	0.06455286286756144	0.9659684137975646	CycG	domain present in cyclins, TFIIB and Retinoblastoma
LOC112053082	3.729053523616804e-7	0.007650921318630041	0.9999403336885606	Eif4g	Middle domain of eukaryotic initiation factor 4G (eIF4G)
LOC112043756	3.744431788706142e-7	0.021894234307150474	0.9999403336885606	NA	Possible catecholamine-binding domain present in a variety of eukaryotic proteins.
LOC112056196	3.744431788706142e-7	0.14021334595939547	0.9237322577227881	NA	Metal ion binding
LOC112053856	3.750661466921195e-7	0.04112343617329305	0.8261066833208761	NA	PhoX homologous domain, present in p47phox and p40phox.
LOC112044082	3.754412832071913e-7	0.7280492753406863	0.9587639745301731	NA	Ankyrin repeats (many copies)
LOC112046043	3.765053682172733e-7	0.5384811471587808	0.9999403336885606	NA	Beta2-adaptin appendage, C-terminal sub-domain
LOC112046309	3.7793522306340634e-7	0.029628839501146666	0.16673463669053662	NA	ABC1 family
LOC112048421	3.8381741048899507e-7	4.697253710842674e-4	0.7546303109687945	NA	NA
LOC112050360	3.8461566169923374e-7	0.12044865601775645	0.9999403336885606	NA	Zinc finger, C2H2 type
LOC112043091	3.8532199793284205e-7	0.10819792540369275	0.9792392266032107	NA	Lipase
LOC112057964	3.858149201819685e-7	0.6933000004677314	0.9999403336885606	NA	Rab subfamily of small GTPases
LOC112056629	3.872013948099626e-7	9.282742865412158e-4	0.9999403336885606	NA	NA
LOC112049542	3.884897065336881e-7	0.5279581443735983	0.9999403336885606	NA	nucleotide binding
LOC112054543	3.967979403237593e-7	0.1306315251628237	0.9950516138637594	eIF3-S4	RNA-binding component of the eukaryotic translation initiation factor 3 (eIF-3) complex, which is involved in protein synthesis of a specialized repertoire of mRNAs and, together with other initiation factors, stimulates binding of mRNA and methionyl-tRNAi to the 40S ribosome. The eIF-3 complex specifically targets and initiates translation of a subset of mRNAs involved in cell proliferation. Thi…
LOC112051528	3.9937189833701404e-7	0.004741679971493999	0.6024370633570648	NA	TCP-1/cpn60 chaperonin family
LOC112056547	4.049216590284525e-7	0.012522212321805323	0.9738304864663273	NA	regulation of kinetochore assembly
LOC112055067	4.052201193155325e-7	0.0695557371684965	0.9999403336885606	zetaCOP	Clathrin adaptor complex small chain
LOC112050650	4.077446363520029e-7	0.2878995177024255	0.9999403336885606	NA	NA
LOC112048818	4.0882364692890225e-7	2.740481934621209e-4	0.8507944391507964	NA	NA
LOC112046250	4.098834878267991e-7	0.09845967578482645	0.9169627523334589	NA	ubiquitinyl hydrolase activity
LOC112046946	4.109159344642066e-7	0.5275702792869583	0.9999403336885606	NA	DNA- binding
LOC112053283	4.12428673496591e-7	0.11111606750698545	0.9999403336885606	NA	domain present in cyclins, TFIIB and Retinoblastoma
LOC112051354	4.12428673496591e-7	0.008053335844202428	0.9999403336885606	Spt-I	Aminotransferase class I and II
LOC112053212	4.143987325341781e-7	0.3178850769126874	0.9999403336885606	NA	Diacylglycerol kinase accessory domain (presumed)
LOC112051208	4.1605655954540805e-7	0.0938402843659073	0.3904816466334776	copd	Adaptor complexes medium subunit family
LOC112045651	4.2048428111045546e-7	0.23803599730100392	0.9999403336885606	NA	von Willebrand factor type A domain
LOC112047746	4.222999194562003e-7	6.303427419664713e-9	0.9629882564051964	NA	NA
LOC112044762	4.236153473119265e-7	0.381935319970238	0.9999403336885606	NA	WW domain
LOC112048964	4.239654397780482e-7	0.002823517747608075	0.9682257068122793	pgant3	Ricin-type beta-trefoil
LOC112051728	4.243205342782456e-7	2.14912817534368e-10	0.9868103694882024	NA	NA
LOC112053144	4.243205342782456e-7	0.16616647234579626	0.8845482360987345	GPRNPY2	Serpentine type 7TM GPCR chemoreceptor Srsx
LOC112058522	4.256272001885401e-7	0.02545240479845261	0.9999403336885606	NA	Destroys radicals which are normally produced within the cells and which are toxic to biological systems
LOC112055423	4.2750422649836593e-7	0.0364002156862608	0.9950516138637594	NA	NA
LOC112048838	4.3671895944014563e-7	1.372455771407938e-4	0.9914748308807174	Trn-SR	Ran GTPase binding. It is involved in the biological process described with intracellular protein transport
LOC112045823	4.387094592944403e-7	0.9058340726390782	0.9999403336885606	NA	PITH domain
LOC112044870	4.3927096883498036e-7	0.0015174150959888632	0.9999403336885606	NA	AMP binding
LOC112055051	4.421936983928952e-7	0.5563838093879022	0.9999403336885606	Myo6	Myosin VI cargo binding domain
LOC112043545	4.451768930268092e-7	6.171312798437736e-4	0.9659684137975646	NA	F-box only protein 22
LOC112053231	4.451768930268092e-7	0.01915691381571426	0.7361946035146502	NA	Protein of unknown function (DUF3421)
LOC112050140	4.490175546959516e-7	0.359892009038567	0.9999403336885606	Dcp2	Dcp2, box A domain
LOC112051509	4.490175546959516e-7	0.007047684137367415	0.9999403336885606	rtet	Major Facilitator Superfamily
LOC112057480	4.510898648968724e-7	0.10043926020694055	0.9659684137975646	NA	tRNA synthetases class II (D, K and N)
LOC112045072	4.528495098714755e-7	0.0013587689302453757	0.9691517925934673	NA	Ras of Complex, Roc, domain of DAPkinase
LOC112053354	4.570820764119545e-7	0.9107191549543021	0.9999403336885606	NA	PITH domain
LOC112049165	4.587931810391534e-7	3.6057398302110306e-8	0.7217910932181478	NA	Cytochrome P450
LOC112044598	4.7468452237618555e-7	0.023799765255789185	0.9314914585780425	NA	NA
LOC112046953	4.844723994146198e-7	6.310003619310689e-6	0.8101421655680016	NA	Ankyrin repeat
LOC112058333	4.874943982826538e-7	0.14884446728576625	0.9686654706694044	NA	Alcohol dehydrogenase transcription factor Myb/SANT-like
LOC112055911	4.957127271803715e-7	1.0361566066357128e-9	0.9422031742911688	NA	NA
LOC112044806	4.983069245960545e-7	0.39674033761919425	0.9999403336885606	MED8	Mediator of RNA polymerase II transcription complex subunit 8
LOC112044315	4.985092892874475e-7	0.04634401335057142	0.9999403336885606	pnt	erythroblast transformation specific domain
LOC112057084	5.235609420942761e-7	0.3777483587351262	0.9868103694882024	NA	NA
LOC112045506	5.235609420942761e-7	0.1894311296004297	0.9999403336885606	NA	Nitrogen permease regulator 2
LOC112045983	5.300208701500106e-7	0.220733232534554	0.9862723349126994	NA	NA
LOC112044389	5.373214057320361e-7	0.3372355184169081	0.9673206456882192	NA	It is involved in the biological process described with oxidation-reduction process
LOC112053924	5.375100542150181e-7	0.5438756254848434	0.8920378879128074	sgg	It is involved in the biological process described with protein phosphorylation
LOC112053773	5.38624490639966e-7	0.03699727478327208	0.9999403336885606	NA	NA
LOC112049925	5.43537898821583e-7	0.003143626032358675	0.9999403336885606	NA	Ubiquitin-conjugating enzyme E2, catalytic domain homologues
LOC112050925	5.464815090574594e-7	0.5914818389058899	0.9691517925934673	NA	DNA- binding
LOC112045272	5.518715288234967e-7	3.6991042455709276e-5	0.9999403336885606	NA	N-terminal domain of galactosyltransferase
LOC112046232	5.569771765066892e-7	0.025482075376891473	0.9849075321060202	NA	ABC-2 family transporter protein
LOC112045276	5.602537207869695e-7	0.7317459480945951	0.9999403336885606	NA	Dual specificity phosphatase, catalytic domain
LOC112052460	5.668331825923722e-7	0.44397960539825193	0.9999403336885606	NA	Zinc-binding domain present in Lin-11, Isl-1, Mec-3.
LOC112047290	5.691192050716593e-7	1.3247753619230257e-6	0.9868103694882024	pck	PMP-22/EMP/MP20/Claudin tight junction
LOC112050527	5.752186730019845e-7	0.2683840295833643	0.8754689949559096	NA	K homology RNA-binding domain
LOC112054577	5.759388059984098e-7	4.7262510470615665e-6	0.9769282621324378	ATPCL	Citrate synthase, C-terminal domain
LOC112050135	5.89628923573774e-7	0.8564315903444304	0.8249655986105868	YL-1	YL1 nuclear protein
LOC112050108	5.980903532486361e-7	0.2157038625172094	0.9999403336885606	NA	NA
LOC112055469	6.002025688729248e-7	0.0013190043642549282	0.9668190158596442	NA	C-type lectin (CTL) or carbohydrate-recognition domain (CRD)
LOC112050507	6.006536622800543e-7	0.19865614549110552	0.9999403336885606	NA	Component of the cytosolic iron-sulfur (Fe S) protein assembly (CIA) machinery. Required for maturation of extramitochondrial Fe-S proteins. The NUBP1-NUBP2 heterotetramer forms a Fe-S scaffold complex, mediating the de novo assembly of an Fe-S cluster and its transfer to target apoproteins
LOC112048704	6.012165204421756e-7	0.668567199542908	0.9481134207295207	NA	Pyrimidine 5'-nucleotidase (UMPH-1)
LOC112045069	6.084085432461104e-7	0.6555711983362993	0.9999403336885606	NA	Ubiquitin homologues
LOC112058252	6.179526381961915e-7	0.0014790291402834578	0.9999403336885606	cnn	Centrosomin N-terminal motif 1
LOC112043518	6.188339561962662e-7	0.7370796464725922	0.9999403336885606	Aats-ser	tRNA synthetase class II core domain (G, H, P, S and T)
LOC112058017	6.271081761280398e-7	2.18676360597293e-8	0.8770996683551657	NA	NA
LOC112058151	6.366970921492727e-7	0.032787738871137076	0.6076654020330451	NA	apoptotic process
LOC112058159	6.390148130593267e-7	6.128722437671644e-12	0.7605715240881045	NA	NA
LOC112049785	6.415792907809956e-7	4.089396051545257e-8	0.5829276139567113	NA	Cytochrome P450
LOC112053401	6.543788166372604e-7	5.980715433204714e-4	0.9999403336885606	NA	Trypsin
LOC112043775	6.543788166372604e-7	0.17408063293703913	0.9999403336885606	NA	Nuclear pore localisation protein NPL4
LOC112057654	6.586952819807486e-7	0.013648493719066325	0.9488460855556525	Mhc	Belongs to the TRAFAC class myosin-kinesin ATPase superfamily. Myosin family
LOC112050420	6.598761831495622e-7	0.016269239586670394	0.9759975154844276	Pgk	Phosphoglycerate kinase
LOC112049311	6.632912316909931e-7	0.21892499018135878	0.9999403336885606	NA	NA
LOC112050089	6.653117522222237e-7	0.02025677271954514	0.9933541888597474	NA	activity. It is involved in the biological process described with ion transport
LOC112050699	6.653117522222237e-7	8.161929782069581e-8	0.9169627523334589	NA	ankyrin repeats
LOC112049639	6.702020911360741e-7	0.5752192695301203	0.9999403336885606	Fibp	Acidic fibroblast growth factor binding (FIBP)
LOC112046347	6.803021609245952e-7	0.23379069428576432	0.38217844620380226	NA	Ubiquitin carboxyl-terminal hydrolase, family 1
LOC112058582	6.865366945987956e-7	5.279158614685419e-4	0.7861617092409625	NA	L-lysine 6-monooxygenase (NADPH-requiring)
LOC112043096	6.929698170291918e-7	0.20162913807719968	0.9999403336885606	NA	E3 UFM1-protein ligase 1
LOC112044096	6.941123221076903e-7	0.1621149518893142	0.9999403336885606	NA	C2 domain of PTEN tumour-suppressor protein
LOC112058059	7.038394503855694e-7	4.727471335343468e-6	0.9673206456882192	NA	NA
LOC112056567	7.057627395673277e-7	0.1848670693407959	0.9999403336885606	Lam	Intermediate filament protein
LOC112052733	7.109994138815465e-7	0.0011585422432381517	0.9999403336885606	NA	Ribosomal prokaryotic L21 protein
LOC112053913	7.16284433606702e-7	0.010313826076648826	0.510290912578477	NA	Leucine Rich repeat
LOC112056150	7.203026412004682e-7	0.5113787990656881	0.9999403336885606	NA	Zinc finger, C2H2 type
LOC112055111	7.210793687076619e-7	0.24808967304232535	0.9999403336885606	NA	cwf18 pre-mRNA splicing factor
LOC112053176	7.369053849953531e-7	8.247404513401492e-5	0.5878792179005718	NA	Peptidase M16C associated
LOC112048560	7.384012321953159e-7	0.8730832888745474	0.9999403336885606	NA	protein serine threonine kinase activity. It is involved in the biological process described with intracellular signal transduction
LOC112050321	7.389842106313027e-7	0.41625671470301173	0.9999403336885606	NA	histone binding
LOC112051837	7.452103705783061e-7	0.135626721057438	0.9999403336885606	NA	Factor VIII intron 22
LOC112048535	7.469572496899802e-7	0.01849392649975813	0.5090900785770096	NA	Mitochondrial intermembrane space import and assembly protein
LOC112055742	7.597775647453249e-7	0.3678456084824963	0.9999403336885606	NA	Ubiquitin-conjugating enzyme E2, catalytic domain homologues
LOC112052478	7.682894851647765e-7	0.4011685540474116	0.9999403336885606	NA	Domain in homologues of a S. cerevisiae phosphatidylinositol transfer protein (Sec14p)
LOC112053375	7.735739800086765e-7	0.22615925142820542	0.9999403336885606	NA	Regulator of G protein signalling domain
LOC112045154	7.744768161458945e-7	3.1724747091453306e-4	0.9999403336885606	NA	NA
LOC112047764	7.744768161458945e-7	0.04332840219217363	0.9849075321060202	NA	zinc finger
LOC112050411	7.773505366599037e-7	0.04786900039647826	0.9999403336885606	SdhC	Succinate dehydrogenase/Fumarate reductase transmembrane subunit
LOC112044919	7.931975136539025e-7	0.0024228740660122514	0.9999403336885606	NA	26S proteasome subunit RPN7
LOC112047809	8.035641844875777e-7	3.5307228428974356e-6	0.9691517925934673	NA	Cytosine specific DNA methyltransferase replication foci domain
LOC112051232	8.05047350453137e-7	0.5462696740493114	0.9691517925934673	NA	Peroxin 13, N-terminal region
LOC112054590	8.067432393369342e-7	0.2092606584404838	0.9983199914929264	NA	Pre-SET motif
LOC112051250	8.165060884628854e-7	0.21211069594686324	0.9999403336885606	Sdc	putative band 4.1 homologues' binding motif
LOC112046766	8.174868351296215e-7	0.8210286013179181	0.9948452649314572	NA	Protein prenyltransferase alpha subunit repeat
LOC112051394	8.265061135885086e-7	0.0043953016924306604	0.9999403336885606	NA	NA
LOC112048489	8.277475983704121e-7	0.001165202791530455	0.9999403336885606	NA	LMBR1-like membrane protein
LOC112043318	8.277615274512987e-7	2.7168979261701308e-5	0.9999403336885606	NA	Dynactin subunit p22
LOC112049827	8.347658891182922e-7	0.3512491110149086	0.9999403336885606	NA	NA
LOC112048476	8.418267547107456e-7	0.7339209542417017	0.9681385214369513	NA	NA
LOC112052150	8.458121406681216e-7	0.019051616307143835	0.9868103694882024	NA	This magnesium-dependent enzyme catalyzes the hydrolysis of ATP coupled with the transport of calcium
LOC112043853	8.674950446083193e-7	0.0051921747091625055	0.9999403336885606	NA	occurring C-terminal to leucine-rich repeats
LOC112044786	8.825557398375415e-7	0.27696917487671924	0.9999403336885606	NA	Transcription factor TFIID (or TATA-binding protein, TBP)
LOC112056402	8.83810275443371e-7	0.013642037640754548	0.9999403336885606	NA	NA
LOC112051321	8.912422221469584e-7	0.09769713328735041	0.6810907663535885	NA	Phosphorylase superfamily
LOC112052494	8.980367202453189e-7	0.32213916883417126	0.9999403336885606	NA	CRAL/TRIO domain
LOC112045331	9.007006082551336e-7	0.08578239212310293	0.8137319156191705	NA	Glyceraldehyde 3-phosphate dehydrogenase, NAD binding domain
LOC112053334	9.011411767166089e-7	0.17162541380527468	0.9999403336885606	NA	Prolyl oligopeptidase, N-terminal beta-propeller domain
LOC112044028	9.020323252253423e-7	0.0017405477843007483	0.6024370633570648	NA	snRNP Sm proteins
LOC112047282	9.060500292117736e-7	0.5548123926029734	0.8343767522889215	NA	Poly (ADP-ribose) glycohydrolase (PARG)
LOC112053099	9.065629199619044e-7	0.005615661383016067	0.8573674650396147	NA	MYND finger
LOC112050722	9.10408108947115e-7	0.002199766927709998	0.9999403336885606	NA	NA
LOC112048722	9.114321089397482e-7	0.6507167001971832	0.9999403336885606	NA	NA
LOC112048085	9.144191487522343e-7	0.01934602102332778	0.9999403336885606	NA	Oxidoreductase-like protein, N-terminal
LOC112043900	9.23085349344832e-7	0.3021870973831295	0.9999403336885606	scat	It is involved in the biological process described with retrograde transport, endosome to Golgi
LOC112050643	9.263298276844585e-7	0.007270366060395838	0.9999403336885606	Pten	C2 domain of PTEN tumour-suppressor protein
LOC112051116	9.375622668291945e-7	0.20383115660209372	0.9999403336885606	Fer1HCH	Stores iron in a soluble, non-toxic, readily available form. Important for iron homeostasis. Iron is taken up in the ferrous form and deposited as ferric hydroxides after oxidation
LOC112044380	9.577528628078177e-7	0.3730144736622379	0.9868103694882024	Rpb7	SHS2 domain found in N terminus of Rpb7p/Rpc25p/MJ0397
LOC112055430	9.676551043044987e-7	0.07796537154900526	0.28804757731652886	NA	Mitochondrial glycoprotein
LOC112044349	9.82652463210153e-7	0.11945430495645533	0.9999403336885606	NA	GTPase activator activity. It is involved in the biological process described with regulation of small GTPase mediated signal transduction
LOC112048846	9.978110436936005e-7	0.2870543710979938	0.986102702815438	NA	Guanyl-nucleotide exchange factor activity. It is involved in the biological process described with small GTPase mediated signal transduction
LOC112053150	1.0059798695522237e-6	0.009682420705092091	0.9999403336885606	NA	Zinc finger, C2H2 type
LOC112043498	1.0067036924890883e-6	0.0015752955213524844	0.9999403336885606	NA	NA
LOC112055981	1.0118947956635242e-6	0.0037437028745207056	0.9659684137975646	mRpL43	Mitochondrial ribosomal protein L51 / S25 / CI-B8 domain
LOC112048218	1.0172837720305667e-6	0.1420252378242736	0.6076654020330451	NA	tRNA (Uracil-5-)-methyltransferase
LOC112057166	1.0230976865106104e-6	0.2062566434935287	0.9659684137975646	NA	rRNA biogenesis protein RRP36
LOC112054447	1.0372507437811388e-6	0.18704470999815445	0.4577077823905014	lds	DNA binding
LOC112046435	1.0413279724564855e-6	0.0023994427685010457	0.9999403336885606	NA	Lipocalin-like domain
LOC112049926	1.055171556523821e-6	0.8319512788173653	0.9999403336885606	Sirt4	Sir2 family
LOC112050361	1.056486980467563e-6	0.14374369476568274	0.8719925715723931	NA	C2H2-type zinc-finger domain
LOC112056220	1.0564908870268736e-6	0.9317695785163859	0.9681385214369513	NA	Mitochondrial carrier protein
LOC112055102	1.0578809305321776e-6	0.5563038693934034	0.9999403336885606	Tom70	Tetratricopeptide repeat
LOC112054226	1.0583505686356598e-6	0.12442680207154161	0.8729377671477305	NA	Prefoldin subunit
LOC112050470	1.0591145958596e-6	3.5708228704233526e-4	0.8845482360987345	NA	Splicing factor 3B subunit 10 (SF3b10)
LOC112053899	1.0609170139137392e-6	0.019051616307143835	0.9908340892452459	NA	ARF-like small GTPases; ARF, ADP-ribosylation factor
LOC112047110	1.065634534585277e-6	1.0113213699650148e-7	0.6618895912833543	NA	NA
LOC112046274	1.0999372814294718e-6	0.03947151696777858	0.9999403336885606	snf	RNA recognition motif. (a.k.a. RRM, RBD, or RNP domain)
LOC112046995	1.1132394032532308e-6	0.7926189882308938	0.9673206456882192	NA	NA
LOC112048203	1.1166671508980172e-6	0.16803911767458085	0.9999403336885606	NA	Inositol polyphosphate kinase
LOC112052810	1.1318651150058559e-6	0.014406784665311357	0.9999403336885606	NA	Catalyzes the reduction of fatty acyl-CoA to fatty alcohols
LOC112042872	1.1519399440700816e-6	0.00216449976737373	0.9999403336885606	NA	DnaJ molecular chaperone homology domain
LOC112047820	1.1594811525216667e-6	0.649284668787048	0.9999403336885606	NA	Ras association (RalGDS/AF-6) domain
LOC112051364	1.1659661264207633e-6	0.030847091147073867	0.9999403336885606	NA	NA
LOC112055327	1.1659687849186246e-6	0.8946416058002943	0.9691517925934673	NA	Chitin-binding domain type 2
LOC112053130	1.166032826442199e-6	0.2879875453377096	0.9999403336885606	NA	5'-nucleotidase, C-terminal domain
LOC112044040	1.1874697396823792e-06	0.011818195172789833	0.9999403336885606	NA	It is involved in the biological process described with signal transduction
LOC112048035	1.2161189196581455e-6	0.03210073680384778	0.9999403336885606	NA	Anaphase-promoting complex subunit 4 WD40 domain
LOC112049331	1.2187884233557453e-6	0.028981499503795947	0.9999403336885606	NA	EF-hand domain pair
LOC112046182	1.2187884233557453e-6	0.13649146634537018	0.9999403336885606	Eno	Enolase, N-terminal domain
LOC112058630	1.2572416421314486e-6	0.12092950164362405	0.8343767522889215	NA	Catalyzes the reduction of fatty acyl-CoA to fatty alcohols
LOC112051350	1.2786145430549354e-6	0.062241521593771054	0.43556619039611316	NA	vesicle docking involved in exocytosis
LOC112054066	1.2824556056999433e-6	0.046477127112972916	0.9999403336885606	abs	DEAD-like helicases superfamily
LOC112044047	1.2906793713394434e-6	1.1603680780301866e-5	0.9735481126298157	NA	KR domain
LOC112048458	1.2998374379470413e-6	0.6922307342791104	0.9999403336885606	NA	Domain of unknown function (DUF3535)
LOC112051233	1.2999053035213826e-6	7.7699124443301207e-05	0.6586594292101083	NA	GDP-mannose 4,6 dehydratase
LOC112044635	1.3055825683531961e-6	0.0673483496315939	0.8566317303218993	NA	CPSF A subunit region
LOC112050658	1.3074182630022978e-6	0.0023451220623668086	0.7217910932181478	NA	NA
LOC112053256	1.3369429858754016e-6	0.0025917017168981147	0.9999403336885606	NA	NA
LOC112050307	1.3445975703491939e-6	0.03716174905356515	0.9999403336885606	NA	NA
LOC112046827	1.346138145568789e-6	0.812374636800257	0.9659684137975646	NA	Ribonuclease H protein
LOC112044902	1.3500948756983104e-6	0.5977157579144109	0.8829370812137991	NA	Transferase activity, transferring hexosyl groups
LOC112056134	1.3562648234439114e-6	0.011278005357585287	0.9999403336885606	NA	Lissencephaly type-1-like homology motif
LOC112052884	1.365168903804179e-6	0.285473667884432	0.9999403336885606	NA	5' nucleotidase family
LOC112052728	1.3718225694809654e-6	1.2170315097049355e-4	0.9999403336885606	NA	D-glucuronyl C5-epimerase C-terminus
LOC112056431	1.3765280454553262e-6	0.9068378924527377	0.9999403336885606	NA	NA
LOC112045204	1.3779162033134267e-6	0.07603033148314653	0.9999403336885606	NA	MADF
LOC112057108	1.3829878521320521e-6	0.033075221960217754	0.9999403336885606	NA	NA
LOC112054486	1.3875619044430143e-6	8.933534579268798e-4	0.7861617092409625	NA	Catalyzes the formation of formate and 2-keto-4- methylthiobutyrate (KMTB) from 1,2-dihydroxy-3-keto-5- methylthiopentene (DHK-MTPene)
LOC112054391	1.4301871780016193e-6	0.3818220145580832	0.9999403336885606	NA	NA
LOC112055398	1.438647866990829e-6	0.09058714420258329	0.9999403336885606	NA	Insect pheromone-binding family, A10/OS-D
LOC112043283	1.438647866990829e-6	0.6339311726681672	0.9668190158596442	NA	Mitochondrial and peroxisomal fission factor Mff
LOC112050845	1.4405204817304415e-6	7.725111664263875e-5	0.9999403336885606	Bap60	SWI complex, BAF60b domains
LOC112046468	1.4544867901684826e-6	0.07718355733694691	0.9394631596473477	NA	pupariation
LOC112046093	1.4664220969741071e-6	0.02665922079066372	0.9999403336885606	NA	NA
LOC112048995	1.5098568179706327e-6	1.056545057382955e-9	0.5913189076308537	NA	Enoyl-CoA hydratase/isomerase
LOC112047622	1.5382140207853077e-6	3.1585541765096343e-4	0.9037279633522046	NA	transposition
LOC112053696	1.5481566678305367e-6	0.004235986457824215	0.9314914585780425	NA	Aminopeptidase P, N-terminal domain
LOC112050503	1.5528336837800397e-6	0.014378030730502301	0.9999403336885606	NA	Golgi casein kinase, C-terminal, Fam20
LOC112055559	1.5588113441579709e-6	0.16215015924558754	0.9999403336885606	NA	Phosphorylated CTD interacting factor 1 WW domain
LOC112047017	1.5613940725951854e-6	0.07071757038628271	0.98028739096383	Syx1A	Syntaxin
LOC112052757	1.5642729799729325e-6	0.07751252411814197	0.9999403336885606	Fas1	Four repeated domains in the Fasciclin I family of proteins, present in many other contexts.
LOC112051025	1.5643943550184301e-6	0.5541776310813707	0.9999403336885606	NA	Limb expression 1
LOC112052601	1.5709389298075059e-6	0.0394198363256746	0.9771469748964289	NA	von Willebrand factor (vWF) type C domain
LOC112043921	1.5718420156214962e-6	0.0017347727869313854	0.9999403336885606	NA	Fibronectin type 3 domain
LOC112045392	1.5776913299843168e-6	4.703260354548218e-5	0.8088136804637696	NA	zinc finger
LOC112051039	1.5817609077038668e-6	0.05041449841270489	0.9999403336885606	NA	assists the folding of proteins upon ATP hydrolysis
LOC112043390	1.5939945798152678e-6	0.13466136428381267	0.9999403336885606	mtg	Chitin binding Peritrophin-A domain
LOC112051186	1.5963484188176214e-6	0.13163287493043213	0.6076654020330451	NA	NA
LOC112047755	1.601301370313463e-6	0.0012201558790110312	0.8573674650396147	NA	Histone deacetylase domain
LOC112052131	1.620003254619478e-6	0.05183867572889784	0.9999403336885606	NA	Leucine rich repeat C-terminal domain
LOC112056249	1.6293326197203957e-6	8.338527839826968e-8	0.9999403336885606	NA	Aldo/keto reductase family
LOC112054491	1.6676251188708435e-6	2.0744577168987573e-9	0.9879894242681372	NA	Histone-like transcription factor (CBF/NF-Y) and archaeal histone
LOC112051913	1.66953691778614e-6	0.001740917627823349	0.8573674650396147	NA	Cytochrome P450
LOC112053836	1.675588449676854e-6	0.0420275749136823	0.9807989243864259	Scgalpha	Sarcoglycan alpha/epsilon
LOC112050046	1.6794354734851383e-6	0.1556352280400352	0.9738304864663273	NA	Mo25-like
LOC112053890	1.6900646954530532e-6	0.0025132626194869136	0.31185022598437234	EIF6	Binds to the 60S ribosomal subunit and prevents its association with the 40S ribosomal subunit to form the 80S initiation complex in the cytoplasm. May also be involved in ribosome biogenesis
LOC112053070	1.6925496075983866e-6	0.1370513218790939	0.9999403336885606	NA	nucleotide binding
LOC112058254	1.716502776156079e-6	0.057854049578248336	0.9999403336885606	NA	Ribosomal protein S18
LOC112042904	1.7344439122216053e-6	0.22157947763896005	0.9999403336885606	NA	NA
LOC112053009	1.7390482159196703e-6	0.07177437202765227	0.9999403336885606	NA	Threonyl and Alanyl tRNA synthetase second additional domain
LOC112048960	1.7396239442784007e-6	4.263391097010676e-13	0.7301660672567077	DOME	Fibronectin type 3 domain
LOC112053555	1.7427783631464495e-6	0.001084938199179	0.9037279633522046	NA	D-Tyr-tRNA(Tyr) deacylase
LOC112044922	1.7428686153399794e-6	0.0030015312420800327	0.9999403336885606	NA	Wiskott Aldrich syndrome homology region 2
LOC112047067	1.749271576380285e-6	7.014038900809445e-7	0.884687186978568	NA	WD40 repeats
LOC112056171	1.749271576380285e-6	0.01874076322892682	0.9999403336885606	NA	Glycosyl hydrolase family 1
LOC112049993	1.7606572288042715e-6	0.001027758093495811	0.9999403336885606	NA	PD-(D/E)XK nuclease superfamily
LOC112052851	1.7695167909862552e-6	7.029072408829097e-4	0.9999403336885606	NA	PPIases accelerate the folding of proteins. It catalyzes the cis-trans isomerization of proline imidic peptide bonds in oligopeptides
LOC112053045	1.7732701151538868e-6	5.3144115585933866e-8	0.8892386771962362	NA	Aldehyde dehydrogenase family
LOC112046724	1.784313463671188e-6	0.02688691359800722	0.9999403336885606	NA	LEM domain
LOC112049304	1.7870706009490986e-6	0.015608943994365049	0.9999403336885606	NA	protein modification by small protein conjugation
LOC112049431	1.7977316226863047e-6	0.1360659851231444	0.9999403336885606	NA	NAD(P)-binding Rossmann-like domain
LOC112049495	1.7980474705534516e-6	0.06568017567316886	0.9999403336885606	NA	NA
LOC112054885	1.8082768208032088e-6	0.15364485193941554	0.9776732471930378	NA	Insect cuticle protein
LOC112047112	1.8082768208032088e-6	0.0076634474753420265	0.8566317303218993	NA	Zinc finger, C2H2 type
LOC112053711	1.8119863323599961e-6	1.8995236922066785e-7	0.9999403336885606	NA	Cytochrome b5-like Heme/Steroid binding domain
LOC112052206	1.813482015650279e-6	0.20917202108339475	0.9999403336885606	NA	Translation initiation factor activity. It is involved in the biological process described with translational initiation
LOC112049730	1.8162618943998198e-6	0.0580104747351421	0.9999403336885606	NA	NA
LOC112048310	1.8233163911032087e-6	0.015793839042234296	0.9999403336885606	uzip	NA
LOC112048594	1.829075952520043e-6	0.018663859206989028	0.9987015377293063	arm	Armadillo/beta-catenin-like repeat
LOC112051976	1.846395311369308e-6	0.05744625529539675	0.9154790577860242	NA	NA
LOC112050222	1.8661107806590125e-6	0.3163882020374264	0.823035176212183	NA	ubiE/COQ5 methyltransferase family
LOC112055132	1.8696169767693287e-6	0.03397514391946779	0.9999403336885606	NA	Zinc finger, C2H2 type
LOC112058190	1.8862432868430844e-6	0.07154752325901688	0.5838726529491469	NA	Insect cuticle protein
LOC112046418	1.9086197920291706e-6	0.4966048471317093	0.7125169354644689	NA	NA
LOC112055851	1.9172810891882757e-6	0.45993499672682026	0.9858573216868289	NA	Zinc-finger associated domain (zf-AD)
LOC112052212	1.9296869378547438e-6	0.8321577380965249	0.8338386777797018	NA	Kazal type serine protease inhibitors
LOC112052405	1.9300230850927805e-6	3.437600972025792e-4	0.6449847321852132	NA	aminoacyl tRNA synthase complex-interacting multifunctional protein
LOC112045665	1.932939473441995e-6	0.22527461378442384	0.9523368829485218	NA	Zinc-finger associated domain (zf-AD)
LOC112055619	1.967337152740087e-6	0.034781344060297856	0.9999403336885606	Mes-4	associated with SET domains
LOC112055792	1.978632376831765e-6	0.0029826387645783053	0.6541670461720899	NA	Integrator complex subunit 3
LOC112046854	1.9823086114804266e-6	7.430622307771871e-4	0.40512837614860525	NA	Sec63 Brl domain
LOC112053663	1.9887403046689593e-6	0.9652547014314332	0.9999403336885606	aay	Putative Phosphatase
LOC112045827	2.0057375340264695e-6	8.868783756867053e-4	0.9681385214369513	NA	Ligated ion channel L-glutamate- and glycine-binding site
LOC112043671	2.0082411318292185e-6	0.02984575773794022	0.9999403336885606	NA	NA
LOC112049987	2.0149194993211518e-6	3.982792981382899e-6	0.9999403336885606	NA	Tetratricopeptide repeat
LOC112055815	2.0160259091135512e-6	0.5095871250666636	0.9673206456882192	Dscam	Immunoglobulin domain
LOC112043451	2.027191600637127e-6	8.734897033033784e-6	0.9999403336885606	NA	CutA1 divalent ion tolerance protein
LOC112050314	2.033255247739803e-6	0.9050436603271186	0.9999403336885606	NA	Insect cuticle protein
LOC112050248	2.033255247739803e-6	0.8489226874571437	0.9978008187908152	Sac1	SacI homology domain
LOC112054733	2.0345256702909693e-6	0.09482590930983527	0.9999403336885606	Cyp18a1	Cytochrome P450
LOC112049841	2.035471627160139e-6	0.3423457871905606	0.9999403336885606	NA	NADH-ubiquinone oxidoreductase B12 subunit family
LOC112058617	2.0404461445683664e-6	0.17196536812320365	0.9999403336885606	NA	It is involved in the biological process described with
LOC112046968	2.0404461445683664e-6	0.004910036135239246	0.9999403336885606	NA	NA
LOC112057675	2.084617193825e-6	0.14899636924214185	0.9999403336885606	NA	NA
LOC112048952	2.1158074479915335e-6	0.024480988938588074	0.49553114105864193	NA	Carboxylesterase family
LOC112044347	2.134690439008173e-6	0.4442328586215425	0.7217910932181478	NA	Nucleolar RNA-binding protein, Nop10p family
LOC112043670	2.144396482819235e-6	0.9520051502193431	0.9999403336885606	NA	WD domain, G-beta repeat
LOC112050138	2.150793082920981e-6	0.008968353931866593	0.9999403336885606	NA	Electron transfer DM13
LOC112045369	2.15498087692928e-6	0.025951472765668854	0.9999403336885606	NA	Caspase domain
LOC112054032	2.1743812306890268e-6	0.859804839474164	0.7477802225445543	mRpS30	Mitochondrial 28S ribosomal protein S30 (PDCD9)
LOC112049087	2.178650467916282e-6	0.2133839539364249	0.9999403336885606	NA	dystrobrevin binding protein 1
LOC112052881	2.213647800522474e-6	0.01461750651934014	0.9999403336885606	NA	NUDIX domain
LOC112053315	2.2154680037950974e-6	0.4579054553287058	0.9999403336885606	NA	Catalyzes the conversion of GlcNAc-6-P into GlcNAc-1-P during the synthesis of uridine diphosphate UDP-GlcNAc, a sugar nucleotide critical to multiple glycosylation pathways including protein N- and O-glycosylation
LOC112055195	2.2283816892225788e-6	1.6436142399384266e-5	0.6541126636207342	NA	Catalyzes the formation of S-adenosylmethionine from methionine and ATP
LOC112058534	2.2423582462389563e-6	0.2811782876932609	0.3904816466334776	NA	Solute proton antiporter activity. It is involved in the biological process described with transmembrane transport
LOC112051045	2.248075769430017e-6	0.0019400094773430689	0.9999403336885606	NA	Ankyrin repeats (many copies)
LOC112056353	2.2484013652979033e-6	0.9226396212357324	0.9999403336885606	NA	Zinc-finger associated domain (zf-AD)
LOC112043755	2.27719505553677e-6	0.010857956244194257	0.03986933091370644	NA	Domain of unknown function (DUF4804)
LOC112045217	2.3004916099729107e-6	0.4167496376986078	0.9999403336885606	NA	Catalyzes the epimerization of the S- and R-forms of NAD(P)HX, a damaged form of NAD(P)H that is a result of enzymatic or heat-dependent hydration. This is a prerequisite for the S- specific NAD(P)H-hydrate dehydratase to allow the repair of both epimers of NAD(P)HX
LOC112045624	2.3013008680504773e-6	0.23251720536299883	0.9999403336885606	NA	Belongs to the UDP-glycosyltransferase family
LOC112046849	2.3111532754894474e-6	5.126971301061353e-8	0.8137319156191705	NA	NA
LOC112051921	2.3255971109090283e-6	0.5997787185789581	0.9659684137975646	NA	Ataxin-1 and HBP1 module (AXH)
LOC112051169	2.3589438366090906e-6	0.11675594207110157	0.9999403336885606	NA	Spondin_N
LOC112056765	2.3589438366090906e-6	0.5329961322774385	0.8767976366325994	Gli	alpha/beta hydrolase fold
LOC112052052	2.3978078146139565e-6	0.6833827543935891	0.9999403336885606	NA	NA
LOC112045373	2.412633194628325e-6	0.042302778645925	0.9999403336885606	NA	Zc3h12a-like Ribonuclease NYN domain
LOC112053766	2.4223625959273078e-6	0.4143475166147294	0.9999403336885606	Mctp	Protein kinase C conserved region 2 (CalB)
LOC112048729	2.4449082878733458e-6	0.03739107711775423	0.9999403336885606	NA	Tetraspanin family
LOC112057797	2.4563337875654732e-6	0.008727947296349632	0.9999403336885606	NA	Prefoldin subunit
LOC112048198	2.4694933697389293e-6	0.010925383633224584	0.1454251546099771	Ssrp	Component of the FACT complex, a general chromatin factor that acts to reorganize nucleosomes. The FACT complex is involved in multiple processes that require DNA as a template such as mRNA elongation, DNA replication and DNA repair. During transcription elongation the FACT complex acts as a histone chaperone that both destabilizes and restores nucleosomal structure. It facilitates the passage of…
LOC112058326	2.4710111993261685e-6	0.15254582037148726	0.9999403336885606	NA	It is involved in the biological process described with Wnt signaling pathway
LOC112049643	2.478810213277179e-6	0.2680797546665945	0.9999403336885606	ATP7	Heavy-metal-associated domain
LOC112045174	2.5050385891846556e-6	0.007490277889875595	0.6024370633570648	NA	The proteasome is a multicatalytic proteinase complex which is characterized by its ability to cleave peptides with Arg, Phe, Tyr, Leu, and Glu adjacent to the leaving group at neutral or slightly basic pH
LOC112048413	2.506691638834601e-6	0.04177816175852604	0.9999403336885606	mRpL44	It is involved in the biological process described with RNA processing
LOC112055156	2.5096500403633203e-6	0.4168604416857441	0.9999403336885606	NA	NA
LOC112053741	2.5224247001064267e-6	0.005451134402504198	0.1454251546099771	NA	Protein of unknown function (DUF3421)
LOC112043223	2.5382591489518083e-6	1.90686105848026e-6	0.9950516138637594	NA	zinc finger
LOC112050144	2.60603651781447e-6	0.0024032993125816257	0.9481134207295207	NA	Lysosomal transcription factor, NCU-G1
LOC112048866	2.6227789915962488e-6	0.001956395909400784	0.800783375299636	NA	Nucleoporin autopeptidase
LOC112045926	2.6511364833342966e-6	0.08889289543704507	0.9999403336885606	rho-4	It is involved in the biological process described with proteolysis
LOC112052811	2.6632798050976746e-6	0.008339023662455982	0.14219885588525757	NA	WD40 repeats
LOC112046576	2.6667141012203e-6	0.06847802553739786	0.9999403336885606	trh	Motif C-terminal to PAS motifs (likely to contribute to PAS structural domain)
LOC112047649	2.6710722445616547e-6	0.0029189873887309095	0.9771469748964289	NA	Thiolase, N-terminal domain
LOC112058229	2.7128948666104034e-6	0.013906827829075145	0.9999403336885606	NA	NA
LOC112051362	2.7384588577472714e-6	0.6739650503699149	0.9999403336885606	NA	NA
LOC112055380	2.7532042113214468e-6	0.7908225423542928	0.9999403336885606	NA	Calreticulin family
LOC112044457	2.779601099536519e-6	0.3694015734958062	0.8692326216174248	NA	Autism susceptibility gene 2 protein
LOC112046431	2.7843821568260376e-6	0.5637138744974108	0.9999403336885606	su(Hw)	Metal ion binding
LOC112050158	2.8385414855883555e-6	0.7281327639790663	0.9999403336885606	NA	Domain present in fly proteins (CG14681, CG12492, CG6217), worm H06A10.1 and Arabidopsis thaliana MBG8.9.
LOC112050528	2.8605779148387307e-6	0.43417627541645937	0.9999403336885606	Moca-cyp	Cyclophilin type peptidyl-prolyl cis-trans isomerase/CLD
LOC112045725	2.888222223069868e-6	2.220202539122907e-4	0.9999403336885606	IAP1	Baculoviral inhibition of apoptosis protein repeat
LOC112052434	2.8930365985607033e-6	0.7711266121222449	0.9738304864663273	Creb	pKID domain
LOC112052547	2.932393775778205e-6	0.047067180663624045	0.9191461214500113	NA	Arfaptin-like domain
LOC112048438	2.934101274174455e-6	0.03253023645775838	0.9999403336885606	NA	NA
LOC112049708	2.9439152548930187e-6	7.757185373933114e-5	0.9999403336885606	NA	CUE domain
LOC112044619	2.9553558148930913e-6	0.4217847649190366	0.9743162347576636	NA	NA
LOC112055037	2.9561655038952677e-6	0.40597915498194287	0.9999403336885606	NA	Translation initiation factor 1A / IF-1
LOC112052925	2.9640299927742418e-6	0.24384479768586823	0.9999403336885606	NA	Steroid receptor RNA activator (SRA1)
LOC112051874	2.9883295527846514e-6	0.25966395771263656	0.9999403336885606	NA	Chitin binding Peritrophin-A domain
LOC112048507	3.012942086138248e-6	0.39569997022170356	0.9999403336885606	NA	Domain of unknown function (DUF4528)
LOC112051297	3.0274417181896574e-6	0.002002119244678291	0.9659684137975646	NA	Serpentine type 7TM GPCR chemoreceptor Srsx
LOC112047845	3.0371310646337697e-6	0.08172321368664384	0.9974057851622633	NA	Zinc finger, C2H2 type
LOC112048460	3.0479755071957346e-6	0.4637072022972478	0.9999403336885606	NA	Zona pellucida-like domain
LOC112044353	3.0609653134816363e-6	0.5388469019777348	0.9668190158596442	eIF4AIII	helicase superfamily c-terminal domain
LOC112043774	3.070669711498163e-6	0.4809756465865435	0.9999403336885606	NA	Tetratricopeptide repeat
LOC112050085	3.0782112138786645e-6	0.1124686536596641	0.9999403336885606	NA	Mitochondrial carrier protein
LOC112055293	3.088432157332043e-6	0.8911634170690925	0.2641367152926704	NA	Immunoglobulin like
LOC112058627	3.1386849772799335e-6	0.03667882581065941	0.9999403336885606	NA	Male sterility protein
LOC112044408	3.1589494093016953e-6	0.13884483937063344	0.9196292765300617	NA	Trafficking protein Mon1
LOC112052681	3.200580277980943e-6	0.020448870767560617	0.8168640786639492	NA	DNA cross-link repair 1A protein
LOC112048619	3.2021085436772392e-6	8.509659892300902e-4	0.2748024263940345	NA	transferase activity, transferring acyl groups
LOC112058282	3.208798876873956e-6	8.247944743658376e-4	0.0770483300739717	NA	It is involved in the biological process described with nucleobase-containing compound metabolic process
LOC112053599	3.214539384039501e-6	0.28103864658439254	0.9984779799553505	MED20	TATA-binding related factor (TRF) of subunit 20 of Mediator complex
LOC112044352	3.2424028761529334e-6	0.9752213588173249	0.9999403336885606	H	NA
LOC112056174	3.2603731945634524e-6	1.744295940159308e-5	0.9999403336885606	NA	high mobility group
LOC112052191	3.2694431199431943e-6	0.20647319089956082	0.7000199504939654	NA	Belongs to the mitochondrial carrier (TC 2.A.29) family
LOC112055770	3.3672654265409115e-6	0.24129192612637615	0.9659684137975646	NA	Domain of unknown function (DUF1986)
LOC112045468	3.3714392593499824e-6	0.009698592937119471	0.23155725771475003	NA	Eukaryotic translation initiation factor 2 alpha subunit
LOC112053894	3.3824377193838323e-6	0.15999925097741508	0.9999403336885606	NA	ZnF_C4 abd HLH domain containing kinases domain
LOC112053302	3.3991486528261405e-6	0.08198376046198688	0.9999403336885606	NA	AFG1-like ATPase
LOC112056436	3.417636414565368e-6	0.08192140355013074	0.9999403336885606	NA	NA
LOC112044856	3.4228215952238002e-6	0.024305391803663187	0.9999403336885606	NA	It is involved in the biological process described with
LOC112053036	3.424808531467698e-6	0.4393824624540082	0.9738304864663273	ec	ubiquitinyl hydrolase activity. It is involved in the biological process described with ubiquitin-dependent protein catabolic process
LOC112048558	3.430962892828696e-6	0.0016930675345649732	0.9738304864663273	NA	NA
LOC112048072	3.443490591749985e-6	0.5063689190536166	0.9999403336885606	NA	NA
LOC112047483	3.4744239255201765e-6	0.01941109854995597	0.8168640786639492	NA	ZIP Zinc transporter
LOC112052281	3.4780091007669735e-6	4.552752675831941e-5	0.02092384765080722	NA	NA
LOC112049048	3.485442067144769e-6	7.069076364161179e-4	0.8133347705497083	NA	Receptor L domain
LOC112055814	3.489490357001921e-6	0.05513591332386915	0.3904816466334776	GlyP	Carbohydrate phosphorylase
LOC112052374	3.5185631478068886e-6	0.10460434282765038	0.9999403336885606	Rpn9	PCI domain
LOC112052437	3.5302811854352336e-6	0.2249614133677537	0.9999403336885606	NA	F-box only protein
LOC112045408	3.5905176602045926e-6	4.247616973521188e-5	0.9771469748964289	NA	Belongs to the major facilitator superfamily. Sugar transporter (TC 2.A.1.1) family
LOC112050044	3.5943660925058964e-6	0.032767090046747896	0.9849075321060202	eIF-4a	Type III restriction enzyme, res subunit
LOC112053178	3.608992380417518e-6	0.06301008515258713	0.16854954709805126	NA	Methyltransferase domain
LOC112058247	3.6293800061007525e-6	0.03440577117418745	0.6541670461720899	NA	DnaJ central domain
LOC112056839	3.6293800061007525e-6	0.635784106621551	0.9999403336885606	NA	Domain of unknown function (DUF1897)
LOC112043403	3.633800006340048e-6	0.9064287527338906	0.9999403336885606	Bre1	Zinc finger, C3HC4 type (RING finger)
LOC112042852	3.6385113563635623e-6	0.7518915652300276	0.9999403336885606	NA	NA
LOC112050629	3.648200094593689e-6	0.10898839410216282	0.9999403336885606	fh	It is involved in the biological process described with iron-sulfur cluster assembly
LOC112045140	3.648426529992466e-6	0.6840653714827134	0.9999403336885606	NA	NA
LOC112048423	3.651681942938667e-6	0.07233530328323917	0.2589713824835225	NA	NA
LOC112055564	3.651681942938667e-6	0.007049914399570826	0.9196292765300617	NA	DnaJ C terminal domain
LOC112052594	3.651681942938667e-6	7.737759832975628e-6	0.9682257068122793	NA	DUF1907
LOC112052571	3.651681942938667e-6	0.0021225957265581627	0.9999403336885606	NA	NA
LOC112050638	3.6609156754550237e-6	0.5845804073302957	0.9999403336885606	NA	NA
LOC112043380	3.6999536909598904e-6	0.002577726567195866	0.9948452649314572	NA	Repeat in HS1/Cortactin
LOC112045058	3.7113260609616382e-6	5.082533234301397e-6	0.9085973410616982	Mal-A6	activity. It is involved in the biological process described with carbohydrate metabolic process
LOC112054438	3.726318454512191e-6	0.001206137256990504	0.8032504591490247	Mocs2	MoaE protein
LOC112053642	3.7357427984138596e-6	0.3068493322252172	0.9999403336885606	tho2	Transcription- and export-related complex subunit
LOC112058361	3.7368276526674703e-6	0.005198159001247318	0.9862723349126994	NA	von Willebrand factor (vWF) type C domain
LOC112055294	3.7558878705952187e-6	0.45933317502545173	0.9999403336885606	NA	Alg9-like mannosyltransferase family
LOC112047897	3.7804430897017797e-6	0.14777330295026206	0.9999403336885606	NA	non-motile cilium assembly
LOC112047158	3.7836398683109173e-6	0.006620812876549033	0.9999403336885606	NA	activity. It is involved in the biological process described with sulfate assimilation
LOC112054232	3.7906610641919146e-6	0.5870256628923858	0.9941788473040137	NA	It is involved in the biological process described with double-strand break repair via homologous recombination
LOC112046487	3.799974091392256e-6	0.0268233111954838	0.735421546410096	NA	GHH signature containing HNH/Endo VII superfamily nuclease toxin
LOC112055904	3.884903781057457e-6	2.5859695404584168e-5	0.8119999697443944	NA	macromolecule localization
LOC112054126	3.901872672993299e-6	0.7184135745900998	0.9314914585780425	Lis-1	WD domain, G-beta repeat
LOC112052950	3.901872672993299e-6	1.6002052441412636e-4	0.9999403336885606	NA	Sodium:solute symporter family
LOC112045542	3.917327782669025e-6	2.1797593811928047e-5	0.1454251546099771	NA	Zinc ion binding
LOC112054628	3.92753768548247e-6	5.8908419044808414e-5	0.9585447655214832	NA	3' exoribonuclease family, domain 1
LOC112056287	3.930173566829981e-6	0.005982849673638581	0.9314914585780425	NA	NA
LOC112045359	3.930173566829981e-6	0.939648378524996	0.9607575544898487	NA	Copper type II ascorbate-dependent monooxygenase, C-terminal domain
LOC112058248	3.984692204188156e-6	0.4760938881902884	0.9999403336885606	NA	Double-stranded DNA binding. It is involved in the biological process described with regulation of transcription, DNA-templated
LOC112053202	3.9916788340543485e-6	0.12111734117056802	0.9999403336885606	NA	Alcohol dehydrogenase transcription factor Myb/SANT-like
LOC112043736	3.995171656208976e-6	0.30917300737829007	0.9999403336885606	NA	carbohydrate binding
LOC112043106	4.020323815122408e-6	7.22581505885809e-10	0.9587639745301731	NA	Haemolymph juvenile hormone binding protein (JHBP)
LOC112055395	4.048247483998702e-6	6.958010364482295e-4	0.8088382194701864	NA	Vesicle associated protein
LOC112050456	4.059266130537856e-6	0.02752113412999516	0.9150816053885439	NA	AMP-binding enzyme C-terminal domain
LOC112052511	4.080493114279855e-6	0.00790121026159212	0.8338386777797018	Gp150	Leucine-rich repeats, typical (most populated) subfamily
LOC112052487	4.080493114279855e-6	0.0678686700636613	0.6311187112407739	NA	EF-hand domain
LOC112056777	4.084987408689255e-6	0.45617777064247494	0.9999403336885606	NA	GRIP domain
LOC112051031	4.134153308427226e-6	0.25452489341912293	0.9629882564051964	NA	divergent subfamily of APPLE domains
LOC112048439	4.158933329045543e-6	0.8033270241826407	0.9999403336885606	Chd3	CHDCT2 (NUC038) domain
LOC112046145	4.173889456769272e-6	0.09862690246167063	0.9999403336885606	NA	Elongation factor Tu GTP binding domain
LOC112052259	4.209162491815597e-6	0.04483541414590482	0.9999403336885606	NA	Roadblock/LC7 domain
LOC112052299	4.257851192564274e-6	0.02031735635952567	0.008259138550797015	NA	This enzyme scavenges exogenous and endogenous cytidine and 2'-deoxycytidine for UMP synthesis
LOC112047703	4.319577512670713e-6	0.3142410577760081	0.9999403336885606	NA	Transketolase, C-terminal domain
LOC112042934	4.376100420270962e-6	4.335058059810698e-4	0.5372542529972141	NA	NA
LOC112050406	4.403504851619232e-6	0.0024462437271726366	0.8754689949559096	NA	EXOIII
LOC112043136	4.491826234707625e-6	0.10321212434697287	0.9950516138637594	NA	Zinc finger C-x8-C-x5-C-x3-H type (and similar)
LOC112042981	4.501805376520915e-6	0.1819991171792463	0.9999403336885606	NA	DEAD/DEAH box helicase
LOC112053967	4.502781198986777e-6	0.2336658875398318	0.9999403336885606	NA	Ubiquitin-conjugating enzyme E2, catalytic domain homologues
LOC112047404	4.512024589898053e-6	0.12813748639811254	0.7731039570532355	eIF-4E	Eukaryotic initiation factor 4E
LOC112051097	4.515170973131022e-6	0.34434264921267216	0.9629882564051964	NA	Subunit of the integral membrane V0 complex of vacuolar ATPase. Vacuolar ATPase is responsible for acidifying a variety of intracellular compartments in eukaryotic cells, thus providing most of the energy required for transport processes in the vacuolar system
LOC112053261	4.521676935662835e-6	0.008470102326832303	0.7605715240881045	NA	Thioredoxin-like domain
LOC112052694	4.54642459349478e-6	0.04323665917626716	0.9999403336885606	NA	K homology RNA-binding domain
LOC112045998	4.556328950279479e-6	0.016160338205581642	0.7389317792662327	NA	Major Facilitator Superfamily
LOC112054064	4.556328950279479e-6	0.28539750483489185	0.9999403336885606	NA	Allows the formation of correctly charged Gln-tRNA(Gln) through the transamidation of misacylated Glu-tRNA(Gln) in the mitochondria. The reaction takes place in the presence of glutamine and ATP through an activated gamma-phospho-Glu- tRNA(Gln)
LOC112055475	4.592192485585493e-6	0.006116800431442576	0.9999403336885606	NA	AMP-binding enzyme C-terminal domain
LOC112058483	4.592192485585493e-6	0.056104605577978965	0.9999403336885606	NA	Reeler domain
LOC112051207	4.612630516531191e-6	0.0011027320682871883	0.4102445508726225	NA	Required for proper 34S pre-rRNA processing and 60S ribosome subunit assembly
LOC112051919	4.612630516531191e-6	0.3651664268421416	0.9971981174821499	NA	Vinculin family
LOC112044445	4.6240132932223436e-6	0.10664865849926378	0.9999403336885606	NA	NLE (NUC135) domain
LOC112050726	4.705297825278445e-6	0.2208008865907494	0.9999403336885606	NA	NA
LOC112047371	4.732570537797769e-6	2.5692410312447383e-5	0.9074264794105167	pix	4Fe-4S binding domain
LOC112056151	4.744320156749915e-6	1.3842832595687315e-7	0.9999403336885606	NA	NA
LOC112051203	4.744970530457999e-6	7.867624458188151e-5	0.9999403336885606	NA	Ubiquitin-like protein involved in autophagic vesicle formation
LOC112055597	4.745472321954385e-6	0.00901433869054453	0.9999403336885606	NA	RNA recognition motif. (a.k.a. RRM, RBD, or RNP domain)
LOC112051624	4.751094992162106e-6	0.007975476719707478	0.9999403336885606	NA	Conserved hypothetical ATP binding protein
LOC112052633	4.776040491435064e-6	0.04987837174794409	0.9999403336885606	NA	NA
LOC112052421	4.776040491435064e-6	0.29758512712194757	0.9483838798608915	NA	Component of the MICOS complex, a large protein complex of the mitochondrial inner membrane that plays crucial roles in the maintenance of crista junctions, inner membrane architecture, and formation of contact sites to the outer membrane
LOC112055458	4.7995606249643725e-6	0.48975339811394775	0.9999403336885606	NA	Cell differentiation family, Rcd1-like
LOC112046814	4.825085264848039e-6	3.437600972025792e-4	0.9999403336885606	NA	NA
LOC112055681	4.855579984302779e-6	0.4268596560777133	0.9999403336885606	NA	NA
LOC112048084	4.860960384767158e-6	0.14151073660651617	0.9999403336885606	NA	RHO protein GDP dissociation inhibitor
LOC112058554	4.888178099561424e-6	1.77639865983486e-4	0.16854954709805126	NA	Catalyzes the attachment of alanine to tRNA(Ala) in a two-step reaction alanine is first activated by ATP to form Ala- AMP and then transferred to the acceptor end of tRNA(Ala). Also edits incorrectly charged tRNA(Ala) via its editing domain
LOC112055975	4.9638529090037526e-6	1.4137835870047398e-8	0.9999403336885606	NA	Carbon-nitrogen hydrolase
LOC112045310	5.03599267799018e-6	0.007814535784246093	0.8332095763369559	NA	NA
LOC112056457	5.059475684168683e-6	0.047589076542417494	0.15619107102893665	RpL5	Ribosomal large subunit proteins 60S L5, and 50S L18
LOC112052289	5.065754157328925e-6	0.16937324211143484	0.9659684137975646	NA	SREBP signaling pathway
LOC112054690	5.152249677302484e-6	4.637506031607061e-11	0.4102445508726225	NA	twin BRCT domain
LOC112044963	5.1568660712122495e-6	0.7595362650257381	0.9999403336885606	ecd	SGT1 protein
LOC112058519	5.234775970386969e-6	0.5977157579144109	0.9999403336885606	Gel	Gelsolin homology domain
LOC112051703	5.234775970386969e-6	0.3119489884961096	0.9602916672279241	NA	NA
LOC112050795	5.234775970386969e-6	0.47155187571727114	0.5878792179005718	NA	NA
LOC112046685	5.234775970386969e-6	0.016343982291742828	0.9999403336885606	NA	NA
LOC112046680	5.234775970386969e-6	0.17709906101020076	0.9999403336885606	NA	ATP synthase subunit D
LOC112049009	5.302246069700208e-6	0.0034298626435433806	0.9999403336885606	CSP3	protein serine threonine kinase
LOC112050966	5.309900745451159e-6	0.12027935299944474	0.7536511285192751	NA	WD40 repeats
LOC112051806	5.312067085448456e-6	0.002266952411788882	0.9999403336885606	NA	Glutamine synthetase, catalytic domain
LOC112052883	5.322237810632268e-6	0.1454073843746167	0.9738304864663273	ENDOU	Poly(U)-specific
LOC112051691	5.336373765200371e-6	0.04483541414590482	0.9999403336885606	NA	Dual oxidase maturation factor
LOC112052134	5.3467433763645365e-6	0.10413336828572588	0.7210163448584406	NA	NA
LOC112045485	5.348903895356402e-6	0.06239165822419027	0.9999403336885606	NA	Insect cuticle protein
LOC112052988	5.352931078688167e-6	0.3168621339894299	0.9999403336885606	NA	nucleic acid binding
LOC112052506	5.38103020999557e-6	0.1360659851231444	0.6076654020330451	NA	Sodium:solute symporter family
LOC112046742	5.38103020999557e-6	0.0537960275096833	0.9999403336885606	Phax	PHAX RNA-binding domain
LOC112054149	5.447935049247282e-6	0.22315362195839666	0.9999403336885606	neur	NEUZ
LOC112055441	5.459191345475301e-6	0.014869409461375544	0.8458464347115813	NA	Zinc finger, C2H2 type
LOC112055258	5.541179379608953e-6	0.03994261639442568	0.9999403336885606	Es2	Nuclear protein Es2
LOC112053676	5.542286570472463e-6	0.1364558409308868	0.8316927929560616	NA	Spinocerebellar ataxia type 10 protein domain
LOC112057791	5.554131809144732e-6	0.17863506862846884	0.9602916672279241	NA	Heat shock chaperonin-binding motif.
LOC112055760	5.555755466807088e-6	2.347788102469862e-7	0.7301660672567077	NA	Serine/Threonine protein kinases, catalytic domain
LOC112053275	5.561775796813601e-6	0.05586926375367134	0.9999403336885606	NA	NA
LOC112049996	5.565107325714019e-6	0.489400523891955	0.9999403336885606	pr-set7	SET (Su(var)3-9, Enhancer-of-zeste, Trithorax) domain
LOC112048164	5.602211691277479e-6	0.11605166230073898	0.6024370633570648	NA	NA
LOC112051468	5.661009990179652e-6	0.00580532018559213	0.9999403336885606	Drp1	Dynamin GTPase effector domain
LOC112049029	5.667526791161635e-6	0.0022379260012825434	0.7605715240881045	NA	NA
LOC112045200	5.695000199173283e-6	0.027058036115521263	0.9999403336885606	NA	Uncharacterised protein family (UPF0239)
LOC112046044	5.707586606212684e-6	2.57715065433539e-6	0.9914748308807174	NA	Pre-mRNA-splicing factor SF3a complex subunit 2 (Prp11)
LOC112053158	5.71696321846624e-6	3.337523843447173e-4	0.9659684137975646	NA	Myo-inositol oxygenase
LOC112043828	5.795394157150718e-6	0.004185640728988756	0.9738304864663273	NA	Nop53 (60S ribosomal biogenesis)
LOC112049096	5.876148594928729e-6	1.4324386856684912e-4	0.9999403336885606	FK506-bp2	FKBP-type peptidyl-prolyl cis-trans isomerase
LOC112053377	5.923648100727359e-6	0.2877047980206314	0.9999403336885606	Chd64	Calponin family repeat
LOC112049991	5.94783282574066e-6	0.009721078940296566	0.9999403336885606	NA	UEV domain
LOC112047659	5.9783141394070406e-6	0.00785610310076196	0.4208570870538422	Aats-thr	Threonyl and Alanyl tRNA synthetase second additional domain
LOC112052101	5.989390948618421e-6	0.20853011147279024	0.9999403336885606	GstO2	Glutaredoxin
LOC112049575	6.012257695442009e-6	2.2443066526028695e-8	0.9999403336885606	NA	Uncharacterised protein family (UPF0220)
LOC112049127	6.014324506820307e-6	0.8539545436985031	0.9999403336885606	NA	Ubiquitin associated domain
LOC112044493	6.035442703901837e-6	5.665852346206634e-6	0.8088382194701864	regucalcin	SMP-30/Gluconolaconase/LRE-like region
LOC112051277	6.115327894962459e-6	0.030133331578682192	0.9868103694882024	NA	TB domain
LOC112046157	6.1302525814638185e-6	4.7843896728782344e-5	0.9672032620618285	NA	Ferrous iron transport protein B
LOC112054497	6.1839065700731575e-6	0.14246914573683758	0.9999403336885606	lva	NA
LOC112056566	6.223989662614799e-6	0.8459412622829438	0.9999403336885606	NA	Domain Homologous to E6-AP Carboxyl Terminus with
LOC112045836	6.242607485572939e-6	7.70085252609179e-5	0.9999403336885606	NA	Immunoglobulin C-2 Type
LOC112056128	6.265763452021098e-6	0.8962851251775166	0.7380711713578668	NA	Hsp70 protein
LOC112049138	6.360037329891043e-6	0.3317570248986708	0.9999403336885606	NA	DENN (AEX-3) domain
LOC112052031	6.402592413976692e-6	0.010898314210051194	0.9738304864663273	NA	NA
LOC112052091	6.4344664339282605e-6	0.05654913576858219	0.8566317303218993	GstO2	Glutathione S-transferase, C-terminal domain
LOC112048028	6.448120317126175e-6	0.3745996507020197	0.9691517925934673	NA	Domain of unknown function (DUF3395)
LOC112050796	6.518025109670381e-6	4.728637038279797e-6	0.9668190158596442	NA	POT family
LOC112044744	6.550766527142402e-6	2.2443066526028695e-8	0.9999403336885606	NA	Seven in absentia protein family
LOC112051405	6.569107023427532e-6	0.24404645979931067	0.9999403336885606	NA	NA
LOC112055730	6.575697840647078e-6	0.053670372879332164	0.9433175046927129	NA	NA
LOC112056175	6.590833250827295e-6	9.625090992179509e-5	0.8573674650396147	NA	RNA recognition motif
LOC112046845	6.607506641055191e-6	0.08865127255569522	0.9999403336885606	NA	Predicted coiled-coil protein (DUF2205)
LOC112053870	6.620926557736379e-6	6.057504895212956e-7	0.39571179075375396	NA	Fungal protease inhibitor
LOC112044050	6.693576542528033e-6	0.003797137765378708	0.9974496395165796	lgs	B-cell lymphoma 9 protein
LOC112047737	6.7097885346791966e-6	0.15692789273620636	0.9999403336885606	NA	protein serine/threonine kinase activity
LOC112049120	6.750735526198412e-6	5.392641847617311e-6	0.4803651961504285	NA	LETM1-like protein
LOC112043022	6.856501873746824e-6	0.01219549992033905	0.9999403336885606	NA	tRNA (Guanine-1)-methyltransferase
LOC112045914	6.969482837281912e-6	3.462879882487395e-4	0.8507944391507964	NA	STAS domain
LOC112054597	7.005064159780936e-6	0.01084598879962895	0.9999403336885606	Hsc70-3	MreB/Mbl protein
LOC112049025	7.0153658067097726e-6	0.029194710116888088	0.9999403336885606	NA	Belongs to the GST superfamily
LOC112049635	7.087483884258297e-6	0.3441621712867823	0.9999403336885606	NA	Domain always found downstream of DENN domain, found in a variety of signalling proteins
LOC112050555	7.119024142137149e-6	0.10713186966073725	0.9999403336885606	NA	CD36 family
LOC112046538	7.166191526824566e-6	0.0420275749136823	0.9999403336885606	NA	NA
LOC112051013	7.192876966100751e-6	0.016236973246868253	0.9999403336885606	NA	GMC oxidoreductase
LOC112044597	7.192876966100751e-6	0.09321059714778361	0.9999403336885606	NA	NA
LOC112052522	7.192876966100751e-6	0.07020512275570391	0.9999403336885606	NA	Oxidoreductase activity. It is involved in the biological process described with oxidation-reduction process
LOC112052329	7.1964041667870735e-6	7.541527614317602e-5	0.9771469748964289	NA	Aldo/keto reductase family
LOC112058418	7.206458509709831e-6	2.1686378047862827e-6	0.9999403336885606	NA	Vault protein inter-alpha-trypsin domain
LOC112044452	7.233532075589877e-6	0.0031516064769109837	0.9999403336885606	boca	Chaperone for wingless signalling and trafficking of LDL receptor
LOC112054173	7.2402511024763966e-6	0.006459722662754482	0.9483838798608915	NA	HMGL-like
LOC112044155	7.316050561860245e-6	0.026692050798338227	0.9999403336885606	NA	Haemolymph juvenile hormone binding protein (JHBP)
LOC112055276	7.317853762817376e-6	0.031540936833625195	0.98028739096383	NA	Cytochrome P450
LOC112055602	7.381213052371922e-6	0.00370424808933985	0.9999403336885606	DAAM	binding. It is involved in the biological process described with actin cytoskeleton organization
LOC112045172	7.383406386559553e-6	0.6798575916572728	0.9999403336885606	NA	Sulfotransferase family
LOC112053807	7.412305691212093e-6	0.02012141237520781	0.9482998130786116	NA	NA
LOC112050367	7.412305691212093e-6	0.25966395771263656	0.9999403336885606	NA	NA
LOC112052293	7.463393402222769e-6	2.8839198389017593e-7	0.9999403336885606	Obp73a	odorant binding
LOC112046493	7.5157870177519805e-6	0.5472972246098319	0.9999403336885606	NA	Amidohydrolase family
LOC112046884	7.574776215251663e-6	0.005602982313465744	0.26613684435667545	NA	Si ch211-255f4.7
LOC112051809	7.602198327341592e-6	0.00450477428781394	0.8050968154141196	NA	NA
LOC112048898	7.635144340205355e-6	0.5378276310548473	0.9999403336885606	gus	SOCS_box
LOC112043325	7.64349071905842e-6	0.8147772099017165	0.9999403336885606	NA	LITAF-like zinc ribbon domain
LOC112048989	7.684272503188132e-6	0.20236281642904783	0.9999403336885606	NA	FAR-17a/AIG1-like protein
LOC112044203	7.686263331429721e-6	0.9321145499944207	0.9999403336885606	NA	NA
LOC112052394	7.741055726391694e-6	4.132949133982124e-4	0.9217803826420304	NA	Asparaginase
LOC112055283	7.782518268911393e-6	2.7889591377874537e-6	0.9999403336885606	NA	NA
LOC112055826	7.82857558111478e-6	0.0018347945346486392	0.9999403336885606	NA	C-type lectin (CTL) or carbohydrate-recognition domain (CRD)
LOC112058281	7.864572960702893e-6	0.5279985152113208	0.9999403336885606	vari	PDZ domain
LOC112046844	7.908689832625802e-6	1.5018422799947392e-9	0.9999403336885606	NA	poly(A)+ mRNA export from nucleus
LOC112048011	8.058124104691848e-6	2.158417035358434e-8	0.9999403336885606	NA	NA
LOC112048285	8.186453106352181e-6	0.4331046592807398	0.9307179591928523	nes	MBOAT, membrane-bound O-acyltransferase family
LOC112044696	8.278216220813448e-6	0.03847749179748235	0.9999403336885606	NA	Trypsin-like serine protease
LOC112043773	8.354397887431832e-6	6.05347415938557e-10	0.9999403336885606	NA	WD40 repeats
LOC112045511	8.405178233957878e-6	0.029628716892944815	0.7477802225445543	NA	Glycosyl hydrolases family 38 N-terminal domain
LOC112050030	8.444116024161337e-6	0.10936779661515433	0.9999403336885606	NA	NA
LOC112044404	8.496397461392821e-6	1.1536817415861597e-4	0.8206105472903441	NA	NA
LOC112052413	8.544785269569393e-6	0.03136704624103713	0.9999403336885606	mRpL35	Structural constituent of ribosome. It is involved in the biological process described with
LOC112048579	8.631263511070307e-6	0.13301997811710034	0.9999403336885606	NA	LMBR1-like membrane protein
LOC112043281	8.795174733837144e-6	0.03447264044530415	0.9999403336885606	Ugt	UDP-glucose glycoprotein glucosyltransferase activity. It is involved in the biological process described with protein glycosylation
LOC112054500	8.90485342307848e-6	0.6408498983708213	0.9999403336885606	NA	Adenylyl- / guanylyl cyclase, catalytic domain
LOC112044812	8.905623194957551e-6	0.16177170439404176	0.7477802225445543	NA	Ecdysteroid kinase
LOC112044578	9.006382054495994e-6	0.01888938307301202	0.9659684137975646	NLG-1	Carboxylesterase family
LOC112048397	9.007018551217124e-6	0.3369226818133161	0.9726117460455684	Nup133	Nuclear pore complex protein
LOC112055659	9.062237726734688e-6	0.0937378132180962	0.9999403336885606	NA	Ectodermal ciliogenesis protein
LOC112048569	9.084716490973768e-6	0.35419084390190875	0.9999403336885606	NA	cytoplasmic sequestering of CFTR protein
LOC112046289	9.09578476043561e-6	0.09216118926913666	0.17194554703788903	NA	Catalyzes the transfer of a dimethylallyl group onto the adenine at position 37
LOC112051796	9.09578476043561e-6	1.045559908204534e-5	0.9999403336885606	NA	Metallopeptidase family M24
LOC112057420	9.09578476043561e-6	0.02273181608269139	0.9771469748964289	NA	AMP-binding enzyme C-terminal domain
LOC112052397	9.096082232179695e-6	0.26381363759010884	0.9999403336885606	E(bx)	WSTF, HB1, Itc1p, MBD9 motif 1
LOC112057500	9.249826309519056e-6	0.17762626479452903	0.9587639745301731	NA	NA
LOC112058367	9.249826309519056e-6	0.007832059183896832	0.39571179075375396	NA	CD80-like C2-set immunoglobulin domain
LOC112057681	9.258120993800967e-6	0.02039938996285407	0.9999403336885606	FADD	Death domain
LOC112045224	9.294921354081313e-6	7.6035813793091575e-6	0.7605715240881045	NA	Cytochrome P450
LOC112048509	9.345272296054851e-6	4.683329926187205e-7	0.8457035627688255	CSN5	JAB/MPN domain
LOC112047012	9.507885795226427e-6	0.9321145499944207	0.1353940190164046	NA	Sugar (and other) transporter
LOC112053480	9.509979376589447e-6	1.1173629745092727e-6	0.800783375299636	NA	Yippee zinc-binding/DNA-binding /Mis18, centromere assembly
LOC112051813	9.622276029414712e-6	2.6671851123565946e-5	0.8978258348634082	NA	Domain of unknown function (DUF243)
LOC112048544	9.729416156122286e-6	0.5676471330074752	0.9999403336885606	NA	Zinc finger, C2H2 type
LOC112050242	9.803575839913956e-6	0.056312491117215265	0.9999403336885606	NA	Cytochrome c oxidase subunit Vb
LOC112043019	9.886986913826783e-6	0.5414212673426045	0.9999403336885606	NA	Transcription factor S-II (TFIIS), central domain
LOC112054403	9.908632759098789e-6	0.582978204804346	0.9999403336885606	NA	NA
LOC112048373	9.918111249774982e-6	0.02721310732802321	0.933319451909848	shf	WIF domain
LOC112047750	1.0055324831535232e-5	0.12070376658503716	0.6145424896552218	SMC2	RecF/RecN/SMC N terminal domain
LOC112053376	1.0061316717825806e-5	4.122956237789734e-4	0.9999403336885606	NA	Apyrase
LOC112051395	1.0073702061233579e-5	6.171312798437736e-4	0.9999403336885606	NA	Sugar (and other) transporter
LOC112056388	1.0112777646171404e-5	1.9405490559577058e-5	0.9999403336885606	NA	Mannose-6-phosphate receptor
LOC112052637	1.0144566204329222e-5	0.27520641010274477	0.9999403336885606	NA	Predicted transmembrane protein 161AB
LOC112047355	1.0351794559948956e-5	0.027596564671067622	0.9999403336885606	NA	Annexin repeats
LOC112045618	1.0351794559948956e-5	0.5455330325419474	0.9999403336885606	NA	RPR
LOC112051817	1.0396404690518186e-5	0.07456277762622751	0.9999403336885606	Hmt-1	Mitochondrial ABC-transporter N-terminal five TM region
LOC112043144	1.0448741063822434e-5	0.11934289567008237	0.9999403336885606	NA	C2HE / C2H2 / C2HC zinc-binding finger
LOC112049719	1.0530269579240117e-5	0.10013236612374884	0.772285479745471	NA	basic region leucin zipper
LOC112046622	1.0572248320197505e-5	0.035819293656893854	0.7973631009842357	dys	activity. It is involved in the biological process described with signal transduction
LOC112050697	1.071324522026844e-5	0.42974417439674384	0.9169627523334589	NA	zinc finger
LOC112051486	1.0871717429274886e-5	6.204856232295671e-5	0.9691517925934673	NA	Ankyrin repeat
LOC112054862	1.0968215863724266e-5	0.014362584597217447	0.17194554703788903	NA	Arginine methyltransferase involved in the assembly or stability of mitochondrial NADH ubiquinone oxidoreductase complex (complex I)
LOC112053328	1.0970833723782058e-5	0.4329027616304828	0.9430570483467765	NA	Oxoglutarate and iron-dependent oxygenase degradation C-term
LOC112043523	1.1105878266780453e-5	0.011888085657062803	0.9659684137975646	DAT	Sodium:neurotransmitter symporter family
LOC112047093	1.119228140149521e-5	0.37927087999258696	0.9999403336885606	NA	Zinc-finger associated domain (zf-AD)
LOC112056800	1.13075843513837e-5	0.35160439453964576	0.9999403336885606	NA	BRCA1-associated protein 2
LOC112053820	1.1374547471805745e-5	0.07313401188023862	0.9862723349126994	bwa	Hydrolyzes the sphingolipid ceramide into sphingosine and free fatty acid
LOC112056210	1.1492198260702422e-5	2.2638994923819732e-7	0.9914748308807174	NA	Vacuolar-sorting protein 54, of GARP complex
LOC112047003	1.1530806932858631e-5	0.10365814504719391	0.9999403336885606	NA	Calcium ion binding. It is involved in the biological process described with homophilic cell adhesion via plasma membrane adhesion molecules
LOC112052897	1.154467442858692e-5	0.10854766794882822	0.9691517925934673	NA	NA
LOC112049215	1.156826908428577e-5	0.42164684952670645	0.9999403336885606	NA	Zn-finger in ubiquitin-hydrolases and other protein
LOC112052331	1.1611537508522854e-5	8.006202228161394e-5	0.9759975154844276	NA	DEK C terminal domain
LOC112045509	1.1711920453458272e-5	0.3539587090348294	0.8858571326205397	NA	Transmembrane amino acid transporter protein
LOC112051261	1.1781181364968661e-5	0.01050947873806635	0.9999403336885606	NA	Amino acid permease
LOC112047572	1.1818143793285746e-5	0.1826253510190978	0.9999403336885606	NA	NA
LOC112055495	1.1918313205335433e-5	0.015300400127108389	0.9999403336885606	NA	Centrosomal protein
LOC112043045	1.2093622600269953e-5	0.7732220309631161	0.9999403336885606	NA	Domain with 2 conserved Trp (W) residues
LOC112046838	1.2130379103327543e-5	0.3421275672642276	0.9999403336885606	NA	Coagulation Factor Xa inhibitory site
LOC112054698	1.2130379103327543e-5	0.003321963672538767	0.9999403336885606	NA	Conserved hypothetical protein
LOC112050838	1.2357207901383599e-5	0.010058685819558337	0.9999403336885606	NA	NA
LOC112052464	1.2357207901383599e-5	0.3230464040138924	0.9999403336885606	Mp20	Calponin family repeat
LOC112047167	1.2397810741959522e-5	0.0349578379079165	0.9999403336885606	Rab23	50S ribosome-binding GTPase
LOC112045990	1.2397810741959522e-5	0.45999966943235937	0.9999403336885606	NA	It is involved in the biological process described with cell-matrix adhesion
LOC112052084	1.2515931480864192e-5	0.17729850532135938	0.9999403336885606	Lam	Intermediate filament protein
LOC112045037	1.2537409376647306e-5	0.12425640577177145	0.9999403336885606	NA	It is involved in the biological process described with protein import into peroxisome matrix, docking
LOC112045646	1.2622148670261407e-5	0.2583853008319634	0.9999403336885606	NA	Filamin-type immunoglobulin domains
LOC112053404	1.2785432097950552e-5	0.009839650346314425	0.9999403336885606	NA	EF-hand domain pair
LOC112050096	1.282202698530536e-5	0.09153564647186233	0.9587639745301731	NA	OB-fold nucleic acid binding domain
LOC112047299	1.282202698530536e-5	2.300232283515804e-5	0.9074264794105167	NA	nuclease activity
LOC112053997	1.2951791452243683e-5	0.16085330248630633	0.9999403336885606	NA	NA
LOC112048102	1.30514088264556e-5	1.855219935032819e-4	0.9929598121911621	NA	Glutathione peroxidase
LOC112055748	1.305509530460784e-5	0.3287310525820884	0.9999403336885606	NA	ABC transporter
LOC112047011	1.305687645730171e-5	0.010595805083064722	0.9999403336885606	NA	Zinc-finger associated domain (zf-AD)
LOC112054273	1.3072840050493657e-5	0.9683565096072885	0.9659684137975646	NA	Insect cuticle protein
LOC112054245	1.3101930373086257e-5	0.2222621880318882	0.9999403336885606	Fur2	Growth factor receptor domain IV
LOC112049960	1.3187835741406479e-5	0.2767764751854084	0.9999403336885606	NA	RNA cap guanine-N2 methyltransferase
LOC112047169	1.3198451403079005e-5	0.1357190963493258	0.9999403336885606	NA	Glutathione S-transferase, N-terminal domain
LOC112049605	1.3238209293646783e-5	0.00911833273829458	0.16673463669053662	NA	NA
LOC112043448	1.325734640209051e-5	0.005309379820452313	0.9999403336885606	NA	Zinc finger, C2H2 type
LOC112048007	1.333264396899867e-5	0.01939041846299004	0.9999403336885606	chp	Leucine Rich repeat
LOC112044965	1.3351072545700475e-5	0.36522287601216114	0.9999403336885606	NA	NA
LOC112047666	1.3356484597454116e-5	4.960097427877506e-4	0.9999403336885606	NA	NA
LOC112050626	1.3362493721824078e-5	0.08562292811918423	0.510290912578477	NA	NA
LOC112047411	1.350318896635574e-5	0.21610549281054126	0.9999403336885606	NA	FAD dependent oxidoreductase
LOC112052635	1.3570567987108725e-5	0.4753456866901372	0.8790513153226059	NA	NA
LOC112045601	1.3597197225753665e-5	0.024480988938588074	0.8101421655680016	NA	UDP-glucoronosyl and UDP-glucosyl transferase
LOC112050170	1.3680962905622229e-5	6.452833777122013e-7	0.8465811616254367	Cyp6g1	Cytochrome P450
LOC112052095	1.3794003744776553e-5	0.1377230819698713	0.9849075321060202	hk	HOOK protein
LOC112045958	1.3813035339198905e-5	0.14725164508208913	0.8573674650396147	NA	MADF
LOC112046558	1.3930986967792731e-5	0.5975630572500285	0.9999403336885606	NA	Immunoglobulin
LOC112053329	1.3938901147226545e-5	0.08650946479422256	0.9999403336885606	NA	NA
LOC112057273	1.4079435852337952e-5	0.15662671057004188	0.9999403336885606	NA	helix loop helix domain
LOC112052230	1.4113752805876144e-5	0.05779015641023238	0.8573674650396147	SmB	snRNP Sm proteins
LOC112057333	1.411829268610776e-5	0.0016851297303727244	0.9999403336885606	NA	NA
LOC112050111	1.4183704172232151e-5	0.1589716866888872	0.9483838798608915	NA	Serine aminopeptidase, S33
LOC112049888	1.42776293687107e-5	0.7194375354519991	0.9999403336885606	NA	C2H2-type zinc finger
[truncated: 6,836 more rows]
