# Supplementary material for: Alternative splicing in seasonal plasticity and the potential for adaptation to environmental change
Source: Nat Commun. 2022 Feb 8;13:755. doi: 10.1038/s41467-022-28306-8 (PMC8825856; doi:10.1038/s41467-022-28306-8)
Supplement: Supplementary file 10 — Source Data [file 41467_2022_28306_MOESM10_ESM.zip › SourceData_B_anynana_AS/Data_in/edgeR_DE_qlfMultiexonGenes_abdomen_interaction.tsv]

GeneID	Chr	Start	End	Strand	Length	transcript_id	logFC.family29.seasonswet	logFC.family30.seasonswet	logFC.family37.seasonswet	logFC.family53.seasonswet	logFC.family60.seasonswet	logFC.family63.seasonswet	logCPM	F	PValue	FDR	effect	adjP.Value	Means	Ranges
LOC112052618	NW_019863163.1;NW_019863163.1;NW_019863163.1;NW_019863163.1;NW_019863163.1	722;1494;2445;3896;5496	810;1658;2547;4026;6023	+;+;+;+;+	1016	rna-XM_024091768.1	1.6023295087799116	7.9412426625795955	-0.029305363601506963	-2.5586975224478996	0.8383435655239448	0.5855591380760375	0.8727452666214192	10.131796286219096	1.657932360192527e-7	0.0011107080603968559	interaction	2.001892287559598e-6	1.3965786648183471	10.499940185027494
LOC112051003	NW_019862757.1;NW_019862757.1	374241;377721	374367;378845	-;-	1252	rna-XM_024089455.1	2.7290059034620433	2.404810746185013	1.1702888767089916	0.9531050663772593	3.174645420017054	2.1023030993986462	0.6884609547061346	9.699627168587869	1.9547836332222032e-7	0.0011107080603968559	interaction	2.3017741334275172e-6	2.0890265186915014	3.174645420017054
LOC112045484	NW_019862833.1;NW_019862833.1	373385;374818	374520;374980	-;-	1299	rna-XM_024081663.1	-3.2091353644024445	-0.6734734093797289	-1.507728047563023	0.2622878301181313	-2.753660057161261	0.923020019371911	2.168913841806292	9.217621254855507	3.903518709852758e-7	0.0014786528872922247	interaction	4.14358379796038e-6	-1.1597815048360691	4.132155383774355
LOC112043881	NW_019862799.1;NW_019862799.1;NW_019862799.1;NW_019862799.1;NW_019862799.1;NW_019862799.1;NW_019862799.1	1172497;1174104;1175877;1176639;1177264;1179019;1181657	1172922;1174304;1176044;1176755;1177446;1179114;1181714	-;-;-;-;-;-;-	1249	rna-XM_024079545.1	0.21063751055175264	0.17761566458393208	2.4704923224776794	2.2945720695843406	1.2901148893924401	0.6704695266182709	3.1866444491033903	7.257760587299033	7.6265522906075084e-6	0.01702321564573662	interaction	5.4201402355287805e-5	1.185650330534736	2.4704923224776794
LOC112045676	NW_019862837.1;NW_019862837.1;NW_019862837.1;NW_019862837.1;NW_019862837.1;NW_019862837.1;NW_019862837.1;NW_019862837.1;NW_019862837.1;NW_019862837.1;NW_019862837.1;NW_019862837.1;NW_019862837.1;NW_019862837.1;NW_019862837.1;NW_019862837.1;NW_019862837.1;NW_019862837.1;NW_019862837.1;NW_019862837.1;NW_019862837.1;NW_019862837.1;NW_019862837.1;NW_019862837.1;NW_019862837.1;NW_019862837.1;NW_019862…	739993;739993;739993;742007;742007;742007;744054;746199;747983;750897;754886;754886;754886;754886;754886;760285;760285;760285;760285;760285;769602;769602;769602;778429;778429;786632;786632;786632;786632;835035	741127;741127;741127;742193;742193;742193;744440;746349;748116;751050;754984;754984;754984;754984;754984;760407;760407;760407;760407;760407;769652;769652;769652;778479;778479;786640;786640;786762;786640;835169	-;-;-;-;-;-;-;-;-;-;-;-;-;-;-;-;-;-;-;-;-;-;-;-;-;-;-;-;-;-	2738	rna-XM_024081960.1;rna-XM_024081957.1;rna-XM_024081956.1;rna-XM_024081960.1;rna-XM_024081957.1;rna-XM_024081956.1;rna-XM_024081959.1;rna-XM_024081959.1;rna-XM_024081958.1;rna-XM_024081958.1;rna-XM_024081958.1;rna-XM_024081959.1;rna-XM_024081960.1;rna-XM_024081957.1;rna-XM_024081956.1;rna-XM_024081958.1;rna-XM_024081959.1;rna-XM_024081960.1;rna-XM_024081956.1;rna-XM_024081957.1;rna-XM_024081958.1;…	-2.2551643760217166	-0.5331058300118829	0.30694925976377607	0.010390054949486076	-3.7434823554742196	-0.4257399967895798	1.4108381634393177	7.211071316960843	8.213242832538377e-6	0.01702321564573662	interaction	5.7734104426721e-5	-1.1066922072640228	4.050431615237995
LOC112046749	NW_019862869.1;NW_019862869.1;NW_019862869.1;NW_019862869.1;NW_019862869.1;NW_019862869.1;NW_019862869.1;NW_019862869.1;NW_019862869.1;NW_019862869.1;NW_019862869.1;NW_019862869.1;NW_019862869.1;NW_019862869.1;NW_019862869.1;NW_019862869.1;NW_019862869.1;NW_019862869.1;NW_019862869.1;NW_019862869.1	654707;657748;658911;658911;660512;660512;661846;661846;663680;663680;665264;665264;668288;668288;668881;668881;669855;669855;670437;670437	654795;657940;659056;659056;660686;660686;662020;662020;663762;663762;665425;665425;668500;668500;669012;669012;669927;669927;670878;670878	+;+;+;+;+;+;+;+;+;+;+;+;+;+;+;+;+;+;+;+	1883	rna-XM_024083516.1;rna-XM_024083517.1;rna-XM_024083517.1;rna-XM_024083516.1;rna-XM_024083517.1;rna-XM_024083516.1;rna-XM_024083517.1;rna-XM_024083516.1;rna-XM_024083517.1;rna-XM_024083516.1;rna-XM_024083517.1;rna-XM_024083516.1;rna-XM_024083517.1;rna-XM_024083516.1;rna-XM_024083517.1;rna-XM_024083516.1;rna-XM_024083517.1;rna-XM_024083516.1;rna-XM_024083517.1;rna-XM_024083516.1	1.931121614442449	-1.2014425968691307	-0.5637520028556334	-1.5085824175865648	1.209022334435807	-0.03117001593026805	6.2129256536528095	7.117485139242586	1.0093520178229165e-5	0.01702321564573662	interaction	6.876183394616239e-5	-0.02746718072722347	3.439704032029014
LOC112046667	NW_019862866.1;NW_019862866.1;NW_019862866.1;NW_019862866.1;NW_019862866.1;NW_019862866.1	281264;283161;284094;284959;286199;287285	281721;283336;284278;285118;286373;287736	-;-;-;-;-;-	1606	rna-XM_024083380.1	1.0218211169542046	0.505065888157733	0.4523890191027231	0.7349550053339801	0.5329381539168403	0.7266027534937206	7.417005347296816	7.057879578046555	1.0485965286884579e-5	0.01702321564573662	interaction	7.112837089421127e-5	0.6622953228265336	1.0218211169542046
LOC112056972	NW_019864153.1;NW_019864153.1;NW_019864153.1;NW_019864153.1;NW_019864153.1;NW_019864153.1;NW_019864153.1;NW_019864153.1;NW_019864153.1;NW_019864153.1;NW_019864153.1;NW_019864153.1;NW_019864153.1;NW_019864153.1;NW_019864153.1	12880;13283;14025;14756;15462;16223;16994;17636;18147;19148;19891;20314;20890;21762;22606	13018;13392;14244;14990;15553;16447;17164;17806;18298;19341;19999;20460;21041;22051;22763	-;-;-;-;-;-;-;-;-;-;-;-;-;-;-	2565	rna-XM_024097459.1	0.5878056437038461	5.2956513642003396	-4.072857904602142	1.2008008950017348	-2.643672740751877	0.35742078279827544	2.624191298211853	6.915095489905282	1.3926523511121458e-5	0.01978262664754803	interaction	9.076102822514312e-5	0.12085800672502953	9.36850926880248
LOC112054404	NW_019863355.1;NW_019863355.1;NW_019863355.1;NW_019863355.1;NW_019863355.1;NW_019863355.1;NW_019863355.1;NW_019863355.1;NW_019863355.1;NW_019863355.1;NW_019863355.1;NW_019863355.1;NW_019863355.1;NW_019863355.1;NW_019863355.1;NW_019863355.1;NW_019863355.1;NW_019863355.1;NW_019863355.1;NW_019863355.1;NW_019863355.1;NW_019863355.1;NW_019863355.1;NW_019863355.1;NW_019863355.1;NW_019863355.1;NW_019863…	4429;4451;4457;4576;4623;4665;12500;12500;12500;13597;13597;13597;14661;14661;14661;15111;15111;15111;15657;15657;15657;16141;16141;16141;16658;16658;16658;17388;17388;17388;17596;17596;17596;18354;18354;18354;19729;19729;19729;20468;20468;20468;20736;20736;20736;21807;21807;21807;22594;22594;22594;23261;23261;23261;23801;23801;23801;24695;24695;24695;25497;25497;25497;26542;26542;26542;27323;273…	4475;4475;4475;4739;4739;4739;12612;12612;12612;13766;13766;13766;14821;14821;14821;15261;15261;15261;15827;15827;15827;16198;16198;16198;16878;16878;16878;17490;17490;17490;17723;17723;17723;18641;18641;18641;19884;19884;19884;20590;20590;20590;21011;21011;21011;22027;22027;22027;22777;22777;22777;23456;23456;23456;24385;24385;24385;24876;24876;24876;25686;25686;25686;26655;26655;26655;27608;276…	+;+;+;+;+;+;+;+;+;+;+;+;+;+;+;+;+;+;+;+;+;+;+;+;+;+;+;+;+;+;+;+;+;+;+;+;+;+;+;+;+;+;+;+;+;+;+;+;+;+;+;+;+;+;+;+;+;+;+;+;+;+;+;+;+;+;+;+;+	4288	rna-XM_024094177.1;rna-XM_024094179.1;rna-XM_024094180.1;rna-XM_024094177.1;rna-XM_024094179.1;rna-XM_024094180.1;rna-XM_024094180.1;rna-XM_024094179.1;rna-XM_024094177.1;rna-XM_024094180.1;rna-XM_024094179.1;rna-XM_024094177.1;rna-XM_024094180.1;rna-XM_024094179.1;rna-XM_024094177.1;rna-XM_024094180.1;rna-XM_024094179.1;rna-XM_024094177.1;rna-XM_024094180.1;rna-XM_024094179.1;rna-XM_024094177.1;…	0.7644664498039335	0.11254882186137263	-1.071402215561089	-0.07420940474103753	-0.06368823660914553	-2.104559201031962	4.655998144262035	6.493486327782575	2.6506011492947117e-5	0.0334682571784279	interaction	1.5797022405528554e-4	-0.40614063104632125	2.869025650835895
LOC112055110	NW_019863459.1;NW_019863459.1;NW_019863459.1;NW_019863459.1;NW_019863459.1;NW_019863459.1	9199;9199;10086;10086;11577;11577	9363;9363;10342;10330;14470;14470	+;+;+;+;+;+	3316	rna-XM_024095112.1;rna-XM_024095113.1;rna-XM_024095112.1;rna-XM_024095113.1;rna-XM_024095112.1;rna-XM_024095113.1	-2.5557597726375225	-2.195235746038419	-2.0904728066763143	-0.9688442104389482	-2.335176405271548	-1.127843820795016	1.4003586197388032	5.814293434571818	8.127917470369855e-5	0.09236565413328304	interaction	4.1810367707692026e-4	-1.8788887936429612	2.5557597726375225
LOC112056351	NW_019863785.1;NW_019863785.1	829;1791	1083;2132	+;+	597	rna-XM_024096772.1	-0.17010467860097225	7.837663496811901	-0.7984598887753326	-0.6827875302059437	0.052810679715186076	-0.07332883100834785	5.144392430018709	5.72736436628519	1.0179901239258253e-4	0.09786212417430765	interaction	5.074519220308602e-4	1.0276322079894151	8.636123385587233
LOC112050550	NW_019863028.1;NW_019863028.1;NW_019863028.1;NW_019863028.1;NW_019863028.1;NW_019863028.1;NW_019863028.1;NW_019863028.1;NW_019863028.1;NW_019863028.1;NW_019863028.1;NW_019863028.1;NW_019863028.1;NW_019863028.1	362141;363919;365558;367001;367594;368361;376479;377048;377891;378880;379479;381874;383371;384478	362304;364063;365702;367160;367710;368467;376583;377168;378049;378974;379593;382002;383517;384904	-;-;-;-;-;-;-;-;-;-;-;-;-;-	2136	rna-XM_024088840.1	-1.8753442580317314	-0.24445101461100413	-0.21902438242556446	-0.8325889345468702	0.15216918092509116	-0.074791950827367365	1.7674414904443585	5.6729531993904745	1.03339096276988e-4	0.09786212417430765	interaction	5.138308285349243e-4	-0.5156718932529077	2.027513438956823
LOC112051340	NW_019863076.1;NW_019863076.1;NW_019863076.1;NW_019863076.1;NW_019863076.1	140262;143623;144606;147072;148913	140777;143762;144785;147305;149310	-;-;-;-;-	1468	rna-XM_024089941.1	1.5466367749396437	0.12710872780840024	-0.153752328898818	0.5211137043596437	2.588040668258589	1.464081769830361	2.582675934390758	5.56119263167114	1.2508019236737625e-4	0.10436755999345812	interaction	6.053436444650776e-4	1.0155382193829698	2.7417929971574067
LOC112056931	NW_019864111.1;NW_019864111.1	13266;15011	14050;15667	-;-	1442	rna-XM_024097417.1	0.9794055146773529	0.34210197589952146	0.4416797117511991	0.6875843965741215	0.8716212018320223	-2.1861036475352256	4.159911007973415	5.52637943015851	1.344463360977211e-4	0.10436755999345812	interaction	6.454282822793427e-4	0.18938152553316528	3.1655091622125786
LOC112052129	NW_019863128.1;NW_019863128.1;NW_019863128.1;NW_019863128.1	287676;288056;288241;288241	288034;288189;289473;289473	+;+;+;+	1726	rna-XM_024091073.1;rna-XM_024091074.1;rna-XM_024091073.1;rna-XM_024091074.1	-3.1431027298174787	-3.729134458717061	-3.649441475187334	-0.4902857747182416	-4.122468958207436	-4.16555796019768	4.72442459250324	5.534491128246612	1.3776077084669763e-4	0.10436755999345812	interaction	6.591345521157014e-4	-3.2166652261408717	4.16555796019768
LOC112043568	NW_019862792.1;NW_019862792.1;NW_019862792.1;NW_019862792.1;NW_019862792.1;NW_019862792.1;NW_019862792.1;NW_019862792.1;NW_019862792.1;NW_019862792.1;NW_019862792.1;NW_019862792.1;NW_019862792.1;NW_019862792.1;NW_019862792.1;NW_019862792.1;NW_019862792.1;NW_019862792.1;NW_019862792.1;NW_019862792.1;NW_019862792.1;NW_019862792.1;NW_019862792.1;NW_019862792.1;NW_019862792.1;NW_019862792.1;NW_019862…	807592;807593;819074;819074;832961;835874;837706;837706;837706;837706;841806;841806;841806;842680;842680;842680;842680;844878;844878;844878;844878;846013;846013;846013;846013;848082;848082;848082;848082;850104;850104;850104;850104;851399;851399;851399;851399;852659;852659;852659;852659	807818;807818;819185;819185;833024;835942;838077;838077;838077;838077;841955;841955;841955;842932;842932;842932;842932;845158;845158;845158;845158;846247;846247;846247;846247;848293;848293;848293;848293;850263;850263;850263;850263;851708;851708;851708;851708;853687;853687;853687;853687	+;+;+;+;+;+;+;+;+;+;+;+;+;+;+;+;+;+;+;+;+;+;+;+;+;+;+;+;+;+;+;+;+;+;+;+;+;+;+;+;+	3474	rna-XM_024079046.1;rna-XM_024079042.1;rna-XM_024079042.1;rna-XM_024079046.1;rna-XM_024079043.1;rna-XM_024079045.1;rna-XM_024079045.1;rna-XM_024079043.1;rna-XM_024079042.1;rna-XM_024079046.1;rna-XM_024079045.1;rna-XM_024079043.1;rna-XM_024079042.1;rna-XM_024079045.1;rna-XM_024079043.1;rna-XM_024079042.1;rna-XM_024079046.1;rna-XM_024079045.1;rna-XM_024079043.1;rna-XM_024079042.1;rna-XM_024079046.1;…	0.08835015242311782	-0.15629542727806722	-0.07088594976713151	0.809204860991753	0.08511644733032452	0.1503080683636448	7.682976693362179	5.466666533119205	1.4711039240988968e-4	0.10448515620912414	interaction	6.964799007180275e-4	0.15096635867727357	0.9655002882698203
LOC112057146	NW_019864372.1;NW_019864372.1;NW_019864372.1;NW_019864372.1;NW_019864372.1;NW_019864372.1;NW_019864372.1;NW_019864372.1	1409;2558;3806;5388;6493;7576;8903;10484	1619;2737;4012;5549;6591;7840;9182;10770	-;-;-;-;-;-;-;-	1691	rna-XM_024097636.1	-0.5953968079580244	-1.2105918196753616	-0.971134519798585	-0.8759604486397947	-0.9981622931426559	-1.1239554552183975	5.229032900728783	5.378277411229462	1.7131178392820919e-4	0.11451688897412761	interaction	7.938909060772216e-4	-0.9625335574054699	1.2105918196753616
LOC112045773	NW_019862840.1;NW_019862840.1;NW_019862840.1;NW_019862840.1;NW_019862840.1;NW_019862840.1;NW_019862840.1;NW_019862840.1;NW_019862840.1	438628;438628;440285;440739;440798;440922;441611;441611;441611	438964;438964;440700;441264;441264;441264;442807;442807;442807	+;+;+;+;+;+;+;+;+	2476	rna-XM_024082095.1;rna-XM_024082093.1;rna-XM_024082094.1;rna-XM_024082093.1;rna-XM_024082094.1;rna-XM_024082095.1;rna-XM_024082093.1;rna-XM_024082095.1;rna-XM_024082094.1	0.17801758863491265	0.5497169555701984	1.9927211344656812	-0.9564591944509592	4.432634115496116	1.3335393467457042	1.6152227218508097	5.257349341592849	2.1430211349433717e-4	0.12785628294341356	interaction	9.639930779285738e-4	1.2550283244102756	5.389093309947075
LOC112052761	NW_019863173.1;NW_019863173.1;NW_019863173.1;NW_019863173.1;NW_019863173.1;NW_019863173.1;NW_019863173.1;NW_019863173.1;NW_019863173.1	141147;142247;143374;143419;144182;144947;145803;146481;147295	142163;142915;143383;143564;144290;145173;145962;146571;147567	-;-;-;-;-;-;-;-;-	2702	rna-XM_024091966.1	8.572845626974672	3.099797018336933	2.5536486692683407	3.1531335867796555	3.6605421270320333	3.831174600564975	1.224044904241262	5.219169026995127	2.266506501309538e-4	0.12785628294341356	interaction	0.0010120416370557397	4.145190271492768	8.572845626974672
LOC112051438	NW_019863083.1;NW_019863083.1;NW_019863083.1;NW_019863083.1;NW_019863083.1;NW_019863083.1;NW_019863083.1;NW_019863083.1;NW_019863083.1;NW_019863083.1;NW_019863083.1;NW_019863083.1;NW_019863083.1;NW_019863083.1;NW_019863083.1;NW_019863083.1;NW_019863083.1;NW_019863083.1;NW_019863083.1;NW_019863083.1;NW_019863083.1;NW_019863083.1;NW_019863083.1;NW_019863083.1;NW_019863083.1	200806;200809;200811;202059;202690;202690;202690;204012;204012;204012;204518;204518;204518;205071;205071;205071;205964;205964;205964;206537;206537;206537;206928;207306;207306	202192;202192;201531;202192;203699;203699;203699;204275;204275;204275;204683;204683;204683;205219;205219;205219;206112;206112;206112;206685;206685;206685;207126;207946;207947	-;-;-;-;-;-;-;-;-;-;-;-;-;-;-;-;-;-;-;-;-;-;-;-;-	4115	rna-XM_024090074.1;rna-XM_024090072.1;rna-XM_024090073.1;rna-XM_024090073.1;rna-XM_024090072.1;rna-XM_024090073.1;rna-XM_024090074.1;rna-XM_024090073.1;rna-XM_024090072.1;rna-XM_024090074.1;rna-XM_024090073.1;rna-XM_024090072.1;rna-XM_024090074.1;rna-XM_024090073.1;rna-XM_024090072.1;rna-XM_024090074.1;rna-XM_024090073.1;rna-XM_024090072.1;rna-XM_024090074.1;rna-XM_024090073.1;rna-XM_024090072.1;…	0.3274330483615815	0.8437800236660093	0.48055184155882374	-0.42653597265769583	0.8031607390452132	0.3478580848369205	5.02361326204146	5.130111667505724	2.635403428177157e-4	0.12785628294341356	interaction	0.001150083644237278	0.3960412941351421	1.2703159963237052
LOC112055587	NW_019863555.1;NW_019863555.1;NW_019863555.1	3124;3363;4005	3148;3511;4917	+;+;+	1087	rna-XM_024095769.1	-0.7119587104048621	-1.2689121927039841	-0.7281196137061374	-1.326818979943463	-3.9687215824929734	-2.132493661950973	3.631453407473707	5.134453602642844	2.6723111620045913e-4	0.12785628294341356	interaction	0.0011640981243731606	-1.6895041235337322	3.9687215824929734
LOC112042929	NW_019862782.1;NW_019862782.1;NW_019862782.1;NW_019862782.1;NW_019862782.1;NW_019862782.1;NW_019862782.1;NW_019862782.1;NW_019862782.1;NW_019862782.1;NW_019862782.1;NW_019862782.1;NW_019862782.1;NW_019862782.1;NW_019862782.1;NW_019862782.1;NW_019862782.1;NW_019862782.1;NW_019862782.1;NW_019862782.1;NW_019862782.1;NW_019862782.1;NW_019862782.1;NW_019862782.1;NW_019862782.1;NW_019862782.1;NW_019862…	855898;855899;922444;922444;926963;928114;928114;928912;928912;930582;930582;932721;932721;934682;934682;936027;936027;937186;937186;938648;938648;941979;941979;942934;942934;946151;946151	856038;856038;922625;922625;927013;928304;928304;929088;929088;930778;930778;932919;932919;934879;934879;936177;936177;937362;937362;938798;938798;942180;942180;943042;943042;946356;946356	+;+;+;+;+;+;+;+;+;+;+;+;+;+;+;+;+;+;+;+;+;+;+;+;+;+;+	2332	rna-XM_024078138.1;rna-XM_024078139.1;rna-XM_024078139.1;rna-XM_024078138.1;rna-XM_024078138.1;rna-XM_024078139.1;rna-XM_024078138.1;rna-XM_024078139.1;rna-XM_024078138.1;rna-XM_024078139.1;rna-XM_024078138.1;rna-XM_024078139.1;rna-XM_024078138.1;rna-XM_024078139.1;rna-XM_024078138.1;rna-XM_024078139.1;rna-XM_024078138.1;rna-XM_024078139.1;rna-XM_024078138.1;rna-XM_024078139.1;rna-XM_024078138.1;…	0.6653133054063438	0.7623140239322396	2.1003004957461804	1.7131185703971363	1.9160813231159628	2.2505542672711574	1.7450964177867703	5.108230781522369	2.7380108963376477e-4	0.12785628294341356	interaction	0.001188290706440517	1.5679469976448368	2.2505542672711574
LOC112056358	NW_019863788.1;NW_019863788.1;NW_019863788.1;NW_019863788.1;NW_019863788.1;NW_019863788.1	8296;9346;10518;11695;12970;13186	8738;9564;10627;11902;13106;14273	+;+;+;+;+;+	2205	rna-XM_024096779.1	0.24282740311431536	-1.0525982577840374	0.03466948604195365	2.109746798687532	1.0732794974479896	-0.052913822983538895	2.1862841769697834	5.061184487473492	2.9727132863931275e-4	0.12785628294341356	interaction	0.0012782019305113681	0.3925018507540357	3.1623450564715694
LOC112049328	NW_019862968.1;NW_019862968.1;NW_019862968.1;NW_019862968.1;NW_019862968.1;NW_019862968.1;NW_019862968.1;NW_019862968.1;NW_019862968.1;NW_019862968.1;NW_019862968.1;NW_019862968.1;NW_019862968.1;NW_019862968.1;NW_019862968.1;NW_019862968.1;NW_019862968.1;NW_019862968.1;NW_019862968.1;NW_019862968.1;NW_019862968.1;NW_019862968.1	117773;151095;151096;159920;159920;164393;164393;164393;168464;168464;168464;169248;169248;169248;169912;169912;169912;172499;172499;174251;174251;174251	118062;151274;151274;159997;159997;164559;164559;164559;168678;168678;168678;169365;169365;169365;170052;170052;170052;172639;172639;178602;178602;178602	+;+;+;+;+;+;+;+;+;+;+;+;+;+;+;+;+;+;+;+;+;+	5682	rna-XM_024087180.1;rna-XM_024087181.1;rna-XM_024087179.1;rna-XM_024087179.1;rna-XM_024087181.1;rna-XM_024087179.1;rna-XM_024087181.1;rna-XM_024087180.1;rna-XM_024087179.1;rna-XM_024087181.1;rna-XM_024087180.1;rna-XM_024087179.1;rna-XM_024087181.1;rna-XM_024087180.1;rna-XM_024087179.1;rna-XM_024087181.1;rna-XM_024087180.1;rna-XM_024087179.1;rna-XM_024087180.1;rna-XM_024087179.1;rna-XM_024087181.1;…	-0.6598632501224148	-0.19806652580299183	0.3190362185922548	0.1456131463596803	0.28715767567454414	0.22271531503497183	8.673784449605394	5.049737500186804	3.0328735463240017e-4	0.12785628294341356	interaction	0.0013010570048091101	0.01943209662267408	0.9788994687146695
LOC112045300	NW_019862828.1;NW_019862828.1;NW_019862828.1;NW_019862828.1;NW_019862828.1;NW_019862828.1;NW_019862828.1;NW_019862828.1;NW_019862828.1;NW_019862828.1	223585;224309;225313;226503;227454;228609;230207;230824;231304;231594	223690;224485;225493;226660;227562;228762;230411;230892;231378;231603	-;-;-;-;-;-;-;-;-;-	1244	rna-XM_024081425.1	1.6481333868893349	-0.44293283952817886	-0.23434250941143023	2.7975446587266313	0.8944281859736369	1.7784534413723445	0.7253663110751232	5.048298494210762	3.040524024269573e-4	0.12785628294341356	interaction	0.001302745696554915	1.0735473873370565	3.24047749825481
LOC112053465	NW_019863243.1;NW_019863243.1;NW_019863243.1;NW_019863243.1;NW_019863243.1;NW_019863243.1;NW_019863243.1;NW_019863243.1;NW_019863243.1;NW_019863243.1;NW_019863243.1;NW_019863243.1;NW_019863243.1;NW_019863243.1;NW_019863243.1;NW_019863243.1;NW_019863243.1;NW_019863243.1;NW_019863243.1;NW_019863243.1;NW_019863243.1;NW_019863243.1;NW_019863243.1;NW_019863243.1;NW_019863243.1;NW_019863243.1;NW_019863…	231922;231922;231922;232027;234237;234237;235353;235353;235353;236354;236354;236354;236354;236897;236897;236897;236897;237500;237500;237500;237500;239103;239103;239103;239103;240308;240308;240308;241344;241344;241344;241344	232113;232113;232113;232113;234296;234296;235442;235442;235442;236426;236426;236426;236426;237056;237056;237056;237056;237584;237584;237584;237584;239261;239261;239261;239261;240397;240397;240397;241601;241601;241601;241601	+;+;+;+;+;+;+;+;+;+;+;+;+;+;+;+;+;+;+;+;+;+;+;+;+;+;+;+;+;+;+;+	1167	rna-XM_024092877.1;rna-XM_024092876.1;rna-XM_024092875.1;rna-XM_024092878.1;rna-XM_024092877.1;rna-XM_024092875.1;rna-XM_024092877.1;rna-XM_024092876.1;rna-XM_024092875.1;rna-XM_024092878.1;rna-XM_024092877.1;rna-XM_024092876.1;rna-XM_024092875.1;rna-XM_024092878.1;rna-XM_024092877.1;rna-XM_024092876.1;rna-XM_024092875.1;rna-XM_024092878.1;rna-XM_024092877.1;rna-XM_024092876.1;rna-XM_024092875.1;…	0.5586846544994113	-0.05271196818829423	0.13573608649284666	-2.6434711241448445	0.2864574438765596	-0.4353054148429177	4.171230323172146	5.043934593735182	3.086466236188598e-4	0.12785628294341356	interaction	0.0013197433646246492	-0.35843505371787315	3.202155778644256
LOC112057490	NW_019865839.1;NW_019865839.1	308;998	929;2001	+;+	1626	rna-XM_024097962.1	4.705286626176175	4.75904654717168	3.963498665250381	4.778232613297063	6.913957088466156	3.267488696014772	1.270661108986748	5.042909570891553	3.1085768882420085e-4	0.12785628294341356	interaction	0.0013285786454543124	4.731251706062705	6.913957088466156
LOC112052619	NW_019863164.1;NW_019863164.1;NW_019863164.1	263766;265110;265998	264722;265350;266104	+;+;+	1305	rna-XM_024091769.1	1.8818392851724777	1.639801196477974	0.6886833924244455	-1.0622375135313717	2.3104928795756354	0.07428295671833354	1.7055347131331575	5.01212510780446	3.239471394640606e-4	0.12785628294341356	interaction	0.0013766552016474943	0.9221436994729157	3.372730393107007
LOC112057162	NW_019864424.1;NW_019864424.1;NW_019864424.1;NW_019864424.1;NW_019864424.1	2058;3212;4199;7390;9630	2257;3407;4399;7508;9792	-;-;-;-;-	879	rna-XM_024097653.1	0.11730207583623198	6.34710073017046	-0.7051177714264177	0.5813878353436532	0.00814413657986454	0.9120378397109582	3.5552698905264806	5.020479019024359	3.311132496165492e-4	0.12785628294341356	interaction	0.00140213469847684	1.2101424743691251	7.052218501596878
LOC112052383	NW_019863144.1;NW_019863144.1;NW_019863144.1	299801;303564;305149	301519;304790;306669	-;-;-	4467	rna-XM_024091422.1	-0.13288227539459577	1.673659569548666	0.26609060550746966	-0.36924039490840144	0.3198703124346824	1.9312492926685785	2.067940148825883	4.988712073916144	3.375297860174592e-4	0.12785628294341356	interaction	0.001425251528780091	0.6147911849760666	2.30048968757698
LOC112043486	NW_019862791.1;NW_019862791.1;NW_019862791.1;NW_019862791.1;NW_019862791.1;NW_019862791.1;NW_019862791.1;NW_019862791.1;NW_019862791.1;NW_019862791.1;NW_019862791.1;NW_019862791.1;NW_019862791.1;NW_019862791.1;NW_019862791.1;NW_019862791.1;NW_019862791.1;NW_019862791.1;NW_019862791.1;NW_019862791.1;NW_019862791.1;NW_019862791.1;NW_019862791.1;NW_019862791.1;NW_019862791.1;NW_019862791.1;NW_019862…	1179955;1179955;1179955;1179955;1179955;1179955;1179955;1179955;1179955;1179955;1179955;1179955;1179955;1179955;1179955;1179955;1179955;1179955;1179955;1179955;1179955;1179955;1179955;1183791;1183791;1183791;1183791;1183791;1183791;1183791;1183791;1183791;1183791;1183791;1183791;1183791;1183791;1183791;1183791;1183791;1183791;1183791;1183791;1183791;1183791;1183791;1185829;1185829;1185829;1185829…	1182714;1182714;1182714;1182714;1182714;1182714;1182714;1182714;1182714;1182714;1182714;1182714;1182714;1182714;1182714;1182714;1182714;1182714;1182714;1182714;1182714;1182714;1182714;1184016;1184016;1184016;1184016;1184016;1184016;1184016;1184016;1184016;1184016;1184016;1184016;1184016;1184016;1184016;1184016;1184016;1184016;1184016;1184016;1184016;1184016;1184016;1185965;1185965;1185965;1185965…	-;-;-;-;-;-;-;-;-;-;-;-;-;-;-;-;-;-;-;-;-;-;-;-;-;-;-;-;-;-;-;-;-;-;-;-;-;-;-;-;-;-;-;-;-;-;-;-;-;-;-;-;-;-;-;-;-;-;-;-;-;-;-;-;-;-;-;-;-;-;-;-;-;-;-;-;-;-;-;-;-;-;-;-;-;-;-;-;-;-;-;-;-;-;-;-;-;-;-;-;-;-;-;-;-;-;-;-;-;-;-;-;-;-;-;-;-;-;-;-;-;-;-;-;-;-;-;-;-;-;-;-;-;-;-;-;-;-;-;-;-;-;-;-;-;-;-;-;-;-;-;-;-;-;-;-;-;-;-;-;-;-;-;-;-;-;-;-;-;-;-;-;-;-;-;-;-;-;-;-;-;-;-;-;-;-;-;-;-;-;-;-;-;-;-;-;-;-;-;-…	7431	rna-XM_024078930.1;rna-XM_024078933.1;rna-XM_024078923.1;rna-XM_024078932.1;rna-XM_024078928.1;rna-XM_024078927.1;rna-XM_024078921.1;rna-XM_024078920.1;rna-XM_024078941.1;rna-XM_024078929.1;rna-XM_024078919.1;rna-XM_024078918.1;rna-XM_024078942.1;rna-XM_024078940.1;rna-XM_024078934.1;rna-XM_024078926.1;rna-XM_024078925.1;rna-XM_024078937.1;rna-XM_024078931.1;rna-XM_024078924.1;rna-XM_024078936.1;…	-0.9656464475315106	-0.2617449557856126	-0.1961249727884399	-0.2379710580075538	-0.12693283742984948	-0.007744149306576085	7.798407855099503	4.954198456052914	3.5862366211810397e-4	0.13146449342935915	interaction	0.0015025070191647546	-0.2993607368082571	0.9656464475315106
LOC112050645	NW_019863035.1;NW_019863035.1;NW_019863035.1;NW_019863035.1;NW_019863035.1	302664;305569;306832;307647;308668	302766;306327;307036;307800;309446	+;+;+;+;+	2000	rna-XM_024088949.1	0.47390474573275393	0.06375472756559014	-0.23925279619238532	1.5071756608325788	0.3573860432423251	0.06382250285247036	9.875598464400861	4.82761796385435	4.482432827285892e-4	0.15575450926492046	interaction	0.0018235299217086124	0.3711318140055555	1.7464284570249642
LOC112044047	NW_019862802.1;NW_019862802.1	912412;913819	913299;914163	+;+	1233	rna-XM_024079776.1	0.17003859261779808	0.9211702946919219	0.14360702416429394	2.091376119005451	0.3604718573728693	-0.005310249627610303	4.0834498462186	4.819258619986002	4.5491364198376865e-4	0.15575450926492046	interaction	0.0018482842681834739	0.6135589397041207	2.0966863686330615
LOC112050768	NW_019863042.1;NW_019863042.1	397495;400421	399569;401439	+;+	3094	rna-XM_024089111.1	0.23401987728054763	-0.3850581846583006	0.041713508443615654	-0.46672929731331303	0.49558054693739373	-0.516976805573213	3.6778399732720413	4.805635505616373	4.660025796380936e-4	0.15575450926492046	interaction	0.001886781510400792	-0.09957505914721161	1.0125573525106066
LOC112045802	NW_019862841.1;NW_019862841.1;NW_019862841.1;NW_019862841.1;NW_019862841.1;NW_019862841.1;NW_019862841.1;NW_019862841.1;NW_019862841.1;NW_019862841.1	403971;404923;406918;407335;408771;411159;413630;414292;418339;429502	404561;405026;407140;407554;408990;411353;413795;414379;418490;429651	-;-;-;-;-;-;-;-;-;-	2109	rna-XM_024082141.1	0.5270024027771024	0.946092884351332	-0.9227233720104568	-1.0259439910920984	-0.2585540891250937	-0.5803190515373008	6.548348943315725	4.7358233446003055	5.351771691461485e-4	0.1737643814336238	interaction	0.0021254255947634627	-0.21907420277275255	1.9720368754434303
LOC112054219	NW_019863330.1;NW_019863330.1;NW_019863330.1;NW_019863330.1;NW_019863330.1;NW_019863330.1	110441;112295;112955;114571;115475;121658	111675;112480;113137;114788;115591;122301	-;-;-;-;-;-	2583	rna-XM_024093921.1	-0.6594606256439436	-0.2928494780661411	-0.33997376065059265	-0.7309367210247332	-0.06536194527837777	-0.393531268362091	4.932566472667693	4.671391641094201	5.912369637570556e-4	0.18663380155931056	interaction	0.0023163017757317555	-0.4136856331709799	0.7309367210247332
LOC112044657	NW_019862815.1;NW_019862815.1;NW_019862815.1;NW_019862815.1;NW_019862815.1;NW_019862815.1;NW_019862815.1	820069;821676;822396;823648;824998;825626;826832	820115;821818;822624;823838;825100;825767;827078	+;+;+;+;+;+;+	1102	rna-XM_024080562.1	-2.0743667698076007	-1.1692119212416126	-0.7515186098316371	-3.2064773872986496	-5.644971794324574	0.005541644834577983	3.120358295407487	4.656784560387724	6.293952019209516e-4	0.18946847714012638	interaction	0.0024480353926699013	-2.140167472944916	5.650513439159152
LOC112056115	NW_019863706.1;NW_019863706.1;NW_019863706.1;NW_019863706.1	53084;53677;54072;55280	53272;53735;54255;55659	-;-;-;-	812	rna-XM_024096461.1	-1.6446207453320878	-0.5757515714416983	0.24693071531843416	-1.6824712155638584	1.5636156022390524	0.4444392206702816	0.429594222651684	4.63238627233488	6.337242955330123e-4	0.18946847714012638	interaction	0.002463494924970037	-0.27464299901831274	3.2460868178029108
LOC112043610	NW_019862748.1;NW_019862748.1;NW_019862748.1;NW_019862748.1;NW_019862748.1;NW_019862748.1;NW_019862748.1;NW_019862748.1;NW_019862748.1;NW_019862748.1;NW_019862748.1;NW_019862748.1;NW_019862748.1;NW_019862748.1;NW_019862748.1;NW_019862748.1;NW_019862748.1;NW_019862748.1;NW_019862748.1;NW_019862748.1;NW_019862748.1;NW_019862748.1;NW_019862748.1;NW_019862748.1;NW_019862748.1;NW_019862748.1;NW_019862…	20959;23607;24262;24552;24939;25697;26024;26388;27456;28897;29146;29537;29775;29985;31079;31873;33224;34492;34833;38066;39779;40241;40806;41676;45102;45882;46121;46339;46470;46965;47376;48402;49166;50851;51166;52779	23604;24174;24465;24856;25209;25942;26218;26510;27578;29070;29411;29678;29890;30107;31283;32060;33386;34665;35110;38131;39887;40446;41049;41744;45416;46046;46265;46396;46682;47056;47504;48607;49321;50883;51345;52879	-;-;-;-;-;-;-;-;-;-;-;-;-;-;-;-;-;-;-;-;-;-;-;-;-;-;-;-;-;-;-;-;-;-;-;-	8997	rna-XM_024079502.1	-0.8787732260949799	-1.8145304502902768	-0.5509543940311136	-0.40417727184914626	0.43472477618939914	-0.04904826324940749	3.761380109929751	4.61824054453786	6.50235006024721e-4	0.18946847714012638	interaction	0.002518065371098432	-0.5437931382209208	2.249255226479676
LOC112057451	NW_019865562.1;NW_019865562.1;NW_019865562.1	531;1511;2656	645;1650;3241	-;-;-	841	rna-XM_024097926.1	-1.9654727976377024	-2.638894668550099	-1.3121114103492286	-2.711356373970704	-4.91603766606292	-1.2310330824735591	5.084880592622883	4.626344617311468	6.735422471055189e-4	0.19135335240267795	interaction	0.002596221636004167	-2.4624843331740354	4.91603766606292
LOC112047669	NW_019862900.1;NW_019862900.1;NW_019862900.1;NW_019862900.1;NW_019862900.1;NW_019862900.1;NW_019862900.1;NW_019862900.1;NW_019862900.1;NW_019862900.1;NW_019862900.1;NW_019862900.1;NW_019862900.1;NW_019862900.1;NW_019862900.1;NW_019862900.1;NW_019862900.1;NW_019862900.1;NW_019862900.1;NW_019862900.1;NW_019862900.1	534870;548550;551746;554991;554991;554991;562283;562283;562283;563011;563011;563011;563734;563734;563734;564519;564519;564519;566302;566302;566302	535354;548942;551927;555090;555090;555090;562437;562437;562437;563225;563225;563225;563860;563860;563860;564701;564701;564701;567319;567319;567319	+;+;+;+;+;+;+;+;+;+;+;+;+;+;+;+;+;+;+;+;+	2858	rna-XM_024084861.1;rna-XM_024084862.1;rna-XM_024084863.1;rna-XM_024084862.1;rna-XM_024084863.1;rna-XM_024084861.1;rna-XM_024084863.1;rna-XM_024084862.1;rna-XM_024084861.1;rna-XM_024084863.1;rna-XM_024084862.1;rna-XM_024084861.1;rna-XM_024084863.1;rna-XM_024084862.1;rna-XM_024084861.1;rna-XM_024084863.1;rna-XM_024084862.1;rna-XM_024084861.1;rna-XM_024084863.1;rna-XM_024084862.1;rna-XM_024084861.1	0.5624283694835008	-0.5236839974720602	1.0249301331318874	0.6054361751260371	-0.3669458411034224	0.0852778754322506	3.233965664788864	4.533091850486021	7.565364599611497e-4	0.19546445348374444	interaction	0.0028669703556086132	0.23124045243303223	1.5486141306039476
LOC112058444	NW_019862776.1;NW_019862776.1;NW_019862776.1	1315329;1315884;1318529	1315527;1317163;1318763	-;-;-	1714	rna-XM_024099288.1	1.2161301754976166	0.731988559449531	-0.1660260658137136	0.36118249784551554	0.48665923271941725	0.1018756275139338	9.096335288037158	4.532451337666239	7.57403071514208e-4	0.19546445348374444	interaction	0.0028690486517087997	0.4553016712020501	1.3821562413113302
LOC112055618	NW_019863565.1;NW_019863565.1	57830;59744	58917;59976	-;-	1321	rna-XM_024095802.1	1.058961800246849	1.4096706108909487	1.0692516184358951	1.0867822420706248	1.219025869445579	1.0450680368066179	4.3866690956546845	4.531260432023961	7.590170586802818e-4	0.19546445348374444	interaction	0.0028737598375483107	1.1481266963160857	1.4096706108909487
LOC112051246	NW_019863070.1;NW_019863070.1	14711;16688	16567;16974	-;-	2144	rna-XM_024089810.1	1.1720380208349375	0.8434436164367077	0.46852685132105404	0.7580584557133513	0.7149880847598786	0.6323619361623077	5.293121342878233	4.514509150139757	7.820952483233686e-4	0.19546445348374444	interaction	0.0029498165943035153	0.7649028275380395	1.1720380208349375
LOC112053772	NW_019863280.1;NW_019863280.1;NW_019863280.1;NW_019863280.1;NW_019863280.1;NW_019863280.1;NW_019863280.1;NW_019863280.1;NW_019863280.1;NW_019863280.1;NW_019863280.1;NW_019863280.1;NW_019863280.1;NW_019863280.1;NW_019863280.1	41609;45308;55335;85997;95585;98546;102367;109984;111429;113622;115649;116909;117454;118892;120213	41826;45524;55490;86160;95681;98633;102517;110053;111545;113844;115809;117117;117655;119044;120676	+;+;+;+;+;+;+;+;+;+;+;+;+;+;+	2690	rna-XM_024093326.1	-3.831112232552152	-3.261494881620589	-3.128184853320588	-2.41551065736535	-2.810314153394837	-3.750831992156934	0.6356796965918007	4.478506106542334	8.341527963178071e-4	0.19546445348374444	interaction	0.0031145321853290183	-3.199574795068408	3.831112232552152
LOC112056263	NW_019863751.1;NW_019863751.1;NW_019863751.1;NW_019863751.1;NW_019863751.1;NW_019863751.1;NW_019863751.1;NW_019863751.1;NW_019863751.1;NW_019863751.1;NW_019863751.1;NW_019863751.1;NW_019863751.1	41779;41779;43111;43124;46890;48498;48498;49660;49660;49660;51935;51935;51935	42245;42245;43290;43290;48671;48671;48671;49782;49782;49782;52151;52152;52148	-;-;-;-;-;-;-;-;-;-;-;-;-	2770	rna-XR_002887585.1;rna-XM_024096658.1;rna-XR_002887585.1;rna-XM_024096658.1;rna-XM_024096657.1;rna-XR_002887585.1;rna-XM_024096658.1;rna-XM_024096658.1;rna-XM_024096657.1;rna-XR_002887585.1;rna-XM_024096658.1;rna-XM_024096657.1;rna-XR_002887585.1	0.6104637265987647	0.08005397740867681	0.26994481093430883	0.7055937095921266	0.3210137466338845	-0.24062684107080506	4.589999846206127	4.474498515833097	8.401622317290294e-4	0.19546445348374444	interaction	0.00313326420477894	0.2910738550161594	0.9462205506629318
LOC112051708	NW_019863098.1;NW_019863098.1;NW_019863098.1	250996;252378;255789	252289;252503;256081	+;+;+	1713	rna-XM_024090483.1	0.7055195580778483	-0.6120043025511911	0.4529299145383855	1.3552427010758146	1.5079327056658172	-1.0603536467552386	0.727588814099851	4.462459184596864	8.584826011268882e-4	0.19546445348374444	interaction	0.0031891547699428964	0.39154448834190597	2.5682863524210555
LOC112052762	NW_019863173.1;NW_019863173.1;NW_019863173.1;NW_019863173.1	80940;82208;82951;84112	81644;82404;83092;84774	-;-;-;-	1707	rna-XM_024091967.1	0.27824224774562867	0.3424596657448701	0.25680475526357366	0.2984902750672067	0.029747628256097076	-1.328446305086159	4.388454532594334	4.4361763640391665	8.999078457874302e-4	0.19546445348374444	interaction	0.0033250457377883174	-0.020450288834797138	1.6709059708310292
LOC112045706	NW_019862838.1;NW_019862838.1;NW_019862838.1;NW_019862838.1;NW_019862838.1	741918;744045;745736;746859;748426	742864;744249;745926;746967;748657	-;-;-;-;-	1684	rna-XM_024081991.1	1.741751611733919	1.2416650536356222	2.0500155673800164	1.932288423329109	1.1472697882460505	1.7189973082524683	4.025160134793161	4.417351414953966	9.308280147439044e-4	0.19546445348374444	interaction	0.0034260591812347346	1.638664625429531	2.0500155673800164
LOC112056930	NW_019864111.1;NW_019864111.1	11891;14088	13273;15014	+;+	2310	rna-XM_024097416.1	0.7442930576239298	-0.03748436128247341	-0.12972107936228108	0.29031390760689224	0.49122677726232417	-1.697124960897903	5.0871117566942905	4.412296797473137	9.477315555106748e-4	0.19546445348374444	interaction	0.0034797554635864728	-0.056416109841585224	2.441418018521833
LOC112055927	NW_019863658.1;NW_019863658.1	487;2008	982;2182	-;-	671	rna-XM_024096221.1	3.4468360664813846	1.9936847653718488	2.9321151104626204	0.07862252422618443	2.011468199152899	0.7120913671324811	2.719698744952818	4.4106862536478	9.504703247879864e-4	0.19546445348374444	interaction	0.003487377694471402	1.862469672137903	3.4468360664813846
LOC112045357	NW_019862829.1;NW_019862829.1;NW_019862829.1;NW_019862829.1;NW_019862829.1;NW_019862829.1;NW_019862829.1;NW_019862829.1;NW_019862829.1;NW_019862829.1;NW_019862829.1;NW_019862829.1;NW_019862829.1;NW_019862829.1;NW_019862829.1;NW_019862829.1;NW_019862829.1;NW_019862829.1;NW_019862829.1;NW_019862829.1;NW_019862829.1;NW_019862829.1;NW_019862829.1;NW_019862829.1;NW_019862829.1;NW_019862829.1	344655;344655;344655;350101;350101;350101;351189;351189;351189;353123;353123;353123;355046;355046;355046;356265;356265;356265;358302;358302;358302;359266;368635;368635;373986;373990	346658;346658;346658;350228;350228;350228;351423;351423;351423;353344;353344;353344;355432;355432;355432;356425;356425;356425;358436;358436;358436;359441;368963;368963;374457;374457	-;-;-;-;-;-;-;-;-;-;-;-;-;-;-;-;-;-;-;-;-;-;-;-;-;-	4249	rna-XM_024081506.1;rna-XM_024081505.1;rna-XM_024081507.1;rna-XM_024081506.1;rna-XM_024081505.1;rna-XM_024081507.1;rna-XM_024081506.1;rna-XM_024081505.1;rna-XM_024081507.1;rna-XM_024081506.1;rna-XM_024081505.1;rna-XM_024081507.1;rna-XM_024081506.1;rna-XM_024081505.1;rna-XM_024081507.1;rna-XM_024081506.1;rna-XM_024081505.1;rna-XM_024081507.1;rna-XM_024081506.1;rna-XM_024081505.1;rna-XM_024081507.1;…	0.4405142885837732	-0.0076303868309108205	-0.5371060072173994	0.02066512295668877	-0.30065953760032804	-0.5464312940195917	8.508289683373865	4.3996938455198515	9.608163040164504e-4	0.19546445348374444	interaction	0.0035204282615477396	-0.15510796902129467	0.9869455826033648
LOC112048074	NW_019862915.1;NW_019862915.1;NW_019862915.1;NW_019862915.1;NW_019862915.1;NW_019862915.1	588761;589560;590353;591176;591614;592598	589047;589677;590446;591346;591767;592888	+;+;+;+;+;+	1115	rna-XM_024085443.1	0.03626683421707674	0.6038777526363668	0.2444315789164153	0.21266943492855545	0.1287474770646423	0.4572831797161248	4.803084947680486	4.398304099393785	9.632180037917713e-4	0.19546445348374444	interaction	0.003528587768780578	0.2805460429131969	0.6038777526363668
LOC112047500	NW_019862894.1;NW_019862894.1;NW_019862894.1;NW_019862894.1;NW_019862894.1;NW_019862894.1;NW_019862894.1;NW_019862894.1;NW_019862894.1;NW_019862894.1;NW_019862894.1;NW_019862894.1;NW_019862894.1;NW_019862894.1	438126;438126;438126;438580;438580;438580;438880;438880;438880;439188;439188;439188;440707;442514	438480;438480;438480;438799;438799;438799;439105;439105;439105;439960;440494;439960;440782;442532	-;-;-;-;-;-;-;-;-;-;-;-;-;-	2203	rna-XM_024084640.1;rna-XM_024084639.1;rna-XM_024084638.1;rna-XM_024084640.1;rna-XM_024084638.1;rna-XM_024084639.1;rna-XM_024084640.1;rna-XM_024084638.1;rna-XM_024084639.1;rna-XM_024084640.1;rna-XM_024084638.1;rna-XM_024084639.1;rna-XM_024084639.1;rna-XM_024084640.1	-1.7485881160951786	-0.41947171784457377	-0.6012510477721437	-0.9047931495464949	1.1145039207118155	-0.043838588544816245	0.6927858922637722	4.358697197125268	0.0010343028490179757	0.20620732589895222	interaction	0.0037569792475720255	-0.4339064498485653	2.863092036806994
LOC112057082	NW_019864291.1;NW_019864291.1	2330;3617	3548;4509	+;+	2112	rna-XM_024097575.1	5.766848115395452	5.297622892245352	5.6168643165458345	5.721390802759843	7.412150040793658	4.443959391590613	3.371607219813024	4.349211223241488	0.0010870850210319177	0.21075786423461434	interaction	0.003923872287783742	5.709805926555125	7.412150040793658
LOC112047948	NW_019862909.1;NW_019862909.1;NW_019862909.1;NW_019862909.1;NW_019862909.1	240789;241085;241335;242436;243189	240998;241119;241582;242637;244074	+;+;+;+;+	1581	rna-XM_024085272.1	-0.04550257428031374	0.03115308276494967	0.316804731912342	0.6373884828138248	0.18420325565587764	0.4313839787187963	4.525991414717297	4.32741297044989	0.0010942198160720034	0.21075786423461434	interaction	0.00394646696830539	0.2592384929309128	0.6828910570941386
LOC112043644	NW_019862750.1;NW_019862750.1;NW_019862750.1;NW_019862750.1;NW_019862750.1;NW_019862750.1	1231195;1235867;1237259;1238379;1239194;1239587	1231756;1236081;1237642;1238724;1239500;1240342	-;-;-;-;-;-	2570	rna-XM_024079159.1	1.2710481315016569	2.572208748351772	-0.47082297925238825	1.9708708837195956	-1.2783413628508604	0.7327131296541118	0.5382163905614071	4.295455538622935	0.0011597104012268397	0.21217247995136945	interaction	0.004147603676937816	0.799612758520648	3.850550111202632
LOC112043768	NW_019862750.1;NW_019862750.1;NW_019862750.1;NW_019862750.1;NW_019862750.1;NW_019862750.1	1358418;1359287;1360228;1361172;1362112;1362574	1358646;1359547;1360422;1361386;1362259;1363123	-;-;-;-;-;-	1598	rna-XM_024079332.1	-0.11052803191611421	0.23294842380213368	0.09196975058329719	-0.548439473286489	0.003465909966066103	0.013930267879245345	5.648485547898522	4.29355930963456	0.0011630578759881643	0.21217247995136945	interaction	0.00415844021398482	-0.05277552549531015	0.7813878970886227
LOC112048286	NW_019862924.1;NW_019862924.1;NW_019862924.1;NW_019862924.1;NW_019862924.1;NW_019862924.1;NW_019862924.1	523259;524310;524571;525083;525539;525846;526349	523430;524475;524695;525299;525623;525995;527003	+;+;+;+;+;+;+	1570	rna-XM_024085765.1	0.6368038656817584	-0.08385918028446217	0.5888272885262248	1.0236656576489087	3.7543192395649383	1.0206089299795267	0.5643140037682184	4.28961955182421	0.0011719784654389347	0.21217247995136945	interaction	0.00418484200604476	1.1567276335194825	3.8381784198494007
LOC112045435	NW_019862831.1;NW_019862831.1;NW_019862831.1;NW_019862831.1;NW_019862831.1;NW_019862831.1;NW_019862831.1;NW_019862831.1;NW_019862831.1;NW_019862831.1;NW_019862831.1	549019;549023;550286;550286;551751;551751;553989;553989;555167;567615;571519	549385;549385;551035;551035;552065;552065;554182;554182;555216;567822;571553	-;-;-;-;-;-;-;-;-;-;-	1919	rna-XM_024081603.1;rna-XM_024081602.1;rna-XM_024081603.1;rna-XM_024081602.1;rna-XM_024081603.1;rna-XM_024081602.1;rna-XM_024081602.1;rna-XM_024081603.1;rna-XM_024081602.1;rna-XM_024081602.1;rna-XM_024081603.1	0.7546202041379184	0.3003720882399173	0.04277919424806648	-1.3291224245923297	-0.6636554080721401	-0.22994519916602746	3.9404545370092814	4.287307082995885	0.0011762465889595456	0.21217247995136945	interaction	0.004197708406835168	-0.18749192420076582	2.0837426287302483
LOC112049758	NW_019862988.1;NW_019862988.1;NW_019862988.1;NW_019862988.1;NW_019862988.1;NW_019862988.1;NW_019862988.1;NW_019862988.1;NW_019862988.1;NW_019862988.1;NW_019862988.1;NW_019862988.1;NW_019862988.1;NW_019862988.1;NW_019862988.1;NW_019862988.1;NW_019862988.1;NW_019862988.1	213552;214081;214444;215848;217008;217661;219672;220113;220749;221120;221439;223487;224818;226396;228328;229465;232595;233137	213621;214248;214626;216015;217097;217783;219731;220338;220954;221215;221508;224160;224984;226598;228491;229585;232938;233255	-;-;-;-;-;-;-;-;-;-;-;-;-;-;-;-;-;-	3252	rna-XM_024087784.1	-1.3391607011389637	-1.4701872222193535	-1.6764448384446793	-2.217542012067579	0.057957128421329704	-1.925507127155356	0.9870373719469145	4.234563682217156	0.0012937578241413142	0.2278831239469037	interaction	0.00456087557234139	-1.4284807954341003	2.2754991404889084
LOC112056939	NW_019864122.1;NW_019864122.1;NW_019864122.1;NW_019864122.1;NW_019864122.1	730;2364;3485;4316;5024	988;2552;3649;4522;5454	+;+;+;+;+	1251	rna-XM_024097424.1	1.5544366001709662	-0.8861942109976724	-0.21420100439941744	0.13804004350269689	0.038996947236687445	0.019092600370436242	1.9322220609172878	4.230433893770401	0.0013034497585840145	0.2278831239469037	interaction	0.004589916946875489	0.10836182931394948	2.4406308111686386
LOC112050331	NW_019863017.1;NW_019863017.1;NW_019863017.1	160361;172915;173224	160589;173103;175067	+;+;+	2262	rna-XM_024088581.1	-0.17119932489248388	0.28867126064575344	0.4275467720978244	-0.14174689593349954	1.9375881802109904	-0.06609221939853202	1.7340431112390846	4.197734023729481	0.0013828519099809934	0.23454819559737325	interaction	0.0048221862306627615	0.3791279621216755	2.108787505103474
LOC112054090	NW_019863316.1;NW_019863316.1;NW_019863316.1;NW_019863316.1;NW_019863316.1;NW_019863316.1	96091;96880;98042;98537;99246;99685	96452;96987;98220;98660;99470;99959	-;-;-;-;-;-	1273	rna-XM_024093746.1	2.016258077214309	-0.7497424044136868	1.7384367520413517	-0.8258836053007322	0.20082884471356308	0.6738199026529584	8.672601883211613	4.2012417044764945	0.001416078880671507	0.2366517705875148	interaction	0.004923911684537812	0.5089529278179605	2.842141682515041
LOC112046857	NW_019862873.1;NW_019862873.1	554519;558855	555703;559188	-;-	1519	rna-XM_024083678.1	0.363329179593308	0.5051547038849803	-1.5048917662789532	0.025494210099483536	0.021059726225164367	0.007262189279267672	4.059251695088754	4.175126829849797	0.001441346811035845	0.2373835530523383	interaction	0.004996362960095597	-0.09709862619945821	2.0100464701639336
LOC112052312	NW_019863138.1;NW_019863138.1;NW_019863138.1;NW_019863138.1;NW_019863138.1;NW_019863138.1;NW_019863138.1;NW_019863138.1	144258;145643;146154;147996;159211;159773;310713;324254	145076;145750;146357;148157;159366;159894;310818;324406	-;-;-;-;-;-;-;-	1830	rna-XM_024091330.1	-0.4263277878175856	-0.341204818587783	0.20787883336484586	-0.07188435911270159	-0.654498956081591	0.27045481621650475	4.128512465127941	4.158872004615463	0.0014836604502731557	0.2381368429851077	interaction	0.005120550645531131	-0.16926371200305176	0.9249537722980958
LOC112052316	NW_019863139.1;NW_019863139.1;NW_019863139.1;NW_019863139.1;NW_019863139.1;NW_019863139.1;NW_019863139.1;NW_019863139.1;NW_019863139.1;NW_019863139.1;NW_019863139.1;NW_019863139.1	168478;174308;178924;179621;180246;180768;180963;182793;187222;189776;200057;229514	169483;174495;179024;180175;180363;180883;182723;183100;187356;189901;200161;229852	-;-;-;-;-;-;-;-;-;-;-;-	4858	rna-XM_024091335.1	-2.6413416443509456	-2.7542974436706307	-1.004213996413814	-0.8481978707891306	-2.163882681842923	-1.016265928741543	1.1162359741926777	4.157322617725405	0.001487831384366653	0.2381368429851077	interaction	0.005133262182849276	-1.7380332609681646	2.7542974436706307
LOC112044464	NW_019862809.1;NW_019862809.1;NW_019862809.1;NW_019862809.1;NW_019862809.1;NW_019862809.1;NW_019862809.1;NW_019862809.1;NW_019862809.1;NW_019862809.1;NW_019862809.1	863722;865530;867810;869048;869405;869880;870663;872259;872781;873771;875293	864942;865636;868005;869300;869485;870021;870854;872274;872983;873977;875480	-;-;-;-;-;-;-;-;-;-;-	2806	rna-XM_024080329.1	-0.0996796632732654	1.899921000411047	0.18661030954760638	0.5199135997287183	0.0644694566427453	0.028788608434503257	0.9014908947913373	4.143952756761067	0.0015243229771313364	0.24058897655722927	interaction	0.005245405718885891	0.43333721858189245	1.9996006636843124
LOC112049255	NW_019862965.1;NW_019862965.1;NW_019862965.1;NW_019862965.1;NW_019862965.1;NW_019862965.1;NW_019862965.1;NW_019862965.1;NW_019862965.1;NW_019862965.1;NW_019862965.1;NW_019862965.1;NW_019862965.1;NW_019862965.1;NW_019862965.1;NW_019862965.1;NW_019862965.1;NW_019862965.1;NW_019862965.1;NW_019862965.1;NW_019862965.1;NW_019862965.1	171639;172739;172886;174286;174480;175469;176405;177900;178318;178832;179509;179899;180229;180891;181234;181748;182030;182858;183119;184033;184342;184927	172051;172793;173164;174386;174651;175640;176535;178121;178443;179035;179679;180085;180302;181157;181395;181951;182271;183017;183307;184239;184488;185247	+;+;+;+;+;+;+;+;+;+;+;+;+;+;+;+;+;+;+;+;+;+	4206	rna-XM_024087070.1	0.9180343439365969	0.138570179884125	-0.08134101429936898	1.7756206774274395	0.34725286545491607	-0.009316001326315238	3.876819966804599	4.108125276995415	0.0016266720922609675	0.24550997355742807	interaction	0.005545017954927814	0.5148035085128989	1.8569616917268084
LOC112056717	NW_019863954.1;NW_019863954.1;NW_019863954.1;NW_019863954.1;NW_019863954.1;NW_019863954.1;NW_019863954.1;NW_019863954.1;NW_019863954.1	22071;23286;24689;25659;25900;27170;27866;28592;29595	22346;23408;24796;25813;26061;27276;27977;28722;29788	+;+;+;+;+;+;+;+;+	1368	rna-XM_024097196.1	-0.32021016171531946	0.06011682379568583	-0.1378478062697206	0.1007901767159963	1.167080315760434	-0.35623072145646945	3.2221156534448374	4.103094643960058	0.0016415934798353832	0.24550997355742807	interaction	0.0055910523859017385	0.08561643780510109	1.5233110372169034
LOC112051716	NW_019863099.1;NW_019863099.1;NW_019863099.1;NW_019863099.1;NW_019863099.1;NW_019863099.1;NW_019863099.1;NW_019863099.1;NW_019863099.1	145467;145700;149143;150617;151216;152211;154273;155638;156860	145577;145817;149243;150823;151386;152374;154417;155773;157585	+;+;+;+;+;+;+;+;+	1879	rna-XM_024090489.1	0.7454745211577917	-0.01001807459312252	-0.1460744540451037	0.18740852649940176	0.23419701884868885	-0.07985675121270691	7.6833326266980855	4.099072721304813	0.0016536231564629605	0.24550997355742807	interaction	0.005626560619355379	0.15518846444249151	0.8915489752028953
LOC112051487	NW_019863085.1;NW_019863085.1;NW_019863085.1;NW_019863085.1;NW_019863085.1;NW_019863085.1;NW_019863085.1;NW_019863085.1;NW_019863085.1;NW_019863085.1;NW_019863085.1;NW_019863085.1;NW_019863085.1;NW_019863085.1	84511;84511;87369;87369;95572;95572;98652;98652;164606;164606;191210;191210;231456;338902	86992;86992;87663;87663;95797;95797;98816;98816;164750;164750;191749;191749;231768;338972	-;-;-;-;-;-;-;-;-;-;-;-;-;-	4237	rna-XM_024090156.1;rna-XM_024090155.1;rna-XM_024090156.1;rna-XM_024090155.1;rna-XM_024090156.1;rna-XM_024090155.1;rna-XM_024090156.1;rna-XM_024090155.1;rna-XM_024090156.1;rna-XM_024090155.1;rna-XM_024090156.1;rna-XM_024090155.1;rna-XM_024090155.1;rna-XM_024090156.1	0.5242553585001624	0.5142689773028495	0.093466357027217	-0.07773809520941734	0.722898824799858	0.06314248498666483	5.110376430838235	4.096248218993213	0.001662124949065044	0.24550997355742807	interaction	0.005651833532640497	0.30671565123455574	0.8006369200092753
LOC112054633	NW_019863388.1;NW_019863388.1;NW_019863388.1;NW_019863388.1;NW_019863388.1;NW_019863388.1;NW_019863388.1;NW_019863388.1;NW_019863388.1;NW_019863388.1;NW_019863388.1;NW_019863388.1;NW_019863388.1;NW_019863388.1;NW_019863388.1	84882;89857;92309;94306;97291;112577;113382;114567;115482;115874;116547;116899;117101;118428;119449	85126;90049;92357;94355;97427;112747;113620;114762;115613;116101;116682;117004;117201;118635;120405	+;+;+;+;+;+;+;+;+;+;+;+;+;+;+	3148	rna-XM_024094486.1	0.2473393649427602	0.2669078441289687	0.8204938251660387	1.8182434308965192	0.5799040909144197	0.8583215185751322	1.5502873354018247	4.087014019326157	0.0016902319723617067	0.24550997355742807	interaction	0.005731972621708746	0.7652016791039731	1.8182434308965192
LOC112047397	NW_019862891.1;NW_019862891.1;NW_019862891.1;NW_019862891.1;NW_019862891.1;NW_019862891.1;NW_019862891.1;NW_019862891.1	165969;165969;166664;166664;168573;168573;168779;168779	166160;166160;167973;167973;168713;168716;168912;168910	-;-;-;-;-;-;-;-	1780	rna-XM_024084511.1;rna-XM_024084512.1;rna-XM_024084511.1;rna-XM_024084512.1;rna-XM_024084512.1;rna-XM_024084511.1;rna-XM_024084512.1;rna-XM_024084511.1	3.2475086629695533	0.7573158878329646	0.7203933242412865	-0.7770973171193082	-0.07506931504256628	1.6694402369660037	2.2238833422042408	4.0883356035696705	0.0016951803751712284	0.24550997355742807	interaction	0.005745667732851676	0.9237485799746556	4.024605980088862
LOC112048564	NW_019862935.1;NW_019862935.1;NW_019862935.1;NW_019862935.1;NW_019862935.1;NW_019862935.1;NW_019862935.1;NW_019862935.1;NW_019862935.1;NW_019862935.1;NW_019862935.1;NW_019862935.1;NW_019862935.1;NW_019862935.1	383879;383879;385111;385111;386432;386810;388476;388476;389281;389281;390267;390267;391521;391521	384186;384186;385244;385244;386724;386972;388613;388613;389376;389376;390456;390456;391748;391746	-;-;-;-;-;-;-;-;-;-;-;-;-;-	1550	rna-XM_024086143.1;rna-XM_024086142.1;rna-XM_024086143.1;rna-XM_024086142.1;rna-XM_024086142.1;rna-XM_024086142.1;rna-XM_024086143.1;rna-XM_024086142.1;rna-XM_024086142.1;rna-XM_024086143.1;rna-XM_024086142.1;rna-XM_024086143.1;rna-XM_024086142.1;rna-XM_024086143.1	0.8317546094740982	-0.3650468009231298	-0.43803776671284794	-0.31328744206941883	0.20631752611035348	-0.8291288581586557	1.7548922022104967	4.081666128577863	0.0017067307207881749	0.24550997355742807	interaction	0.005778612411471674	-0.1512381220466001	1.660883467632754
LOC112045756	NW_019862840.1;NW_019862840.1;NW_019862840.1;NW_019862840.1	683092;683882;684123;686090	683315;684016;685399;686327	+;+;+;+	1874	rna-XM_024082066.1	1.1197995551419553	-0.5817687590144158	-0.32767028129083253	-0.8899767570994579	-0.3910454909880823	-0.042820697237165986	6.036968682659437	4.045900171985051	0.0018325375012891994	0.2603119520581308	interaction	0.006149822087615471	-0.1855804050813332	2.009776312241413
LOC112047467	NW_019862894.1;NW_019862894.1;NW_019862894.1	302689;304161;304622	302849;304369;304954	+;+;+	703	rna-XM_024084594.1	2.957523150407051	0.9253124744899421	3.1481159648928196	-0.4841127435605309	1.1588740991955269	-0.053195440083289365	1.8413067799741067	4.027739619761138	0.0018923098659489126	0.2654840656375734	interaction	0.006324862907161591	1.2754195842235865	3.6322287084533507
LOC112050866	NW_019863047.1;NW_019863047.1;NW_019863047.1;NW_019863047.1;NW_019863047.1;NW_019863047.1;NW_019863047.1;NW_019863047.1;NW_019863047.1;NW_019863047.1;NW_019863047.1;NW_019863047.1;NW_019863047.1;NW_019863047.1;NW_019863047.1;NW_019863047.1;NW_019863047.1;NW_019863047.1;NW_019863047.1;NW_019863047.1;NW_019863047.1;NW_019863047.1;NW_019863047.1;NW_019863047.1;NW_019863047.1;NW_019863047.1;NW_019863…	205274;205281;205282;205296;205302;205317;205357;210657;213530;213530;213554;213554;213620;213620;213620;228567;228567;228567;228567;228568;228568;228569;233605;233605;233605;233605;233605;233605;233605;233605;233605;233605;233605;233605;233605;233605;250965;250965;250965;250965;250965;250965;250965;250965;250965;250965;250965;250965;250965;271519;271519;271519;271519;271519;271519;271519;271519;…	205377;205377;205377;205372;205372;205377;205372;210811;213726;213726;213726;213726;213726;213726;213726;233360;233360;233360;233360;233360;233360;233360;233720;233720;233720;233720;233720;233720;233720;233720;233720;233720;233720;233720;233720;233720;251102;251102;251102;251102;251102;251102;251102;251102;251102;251102;251102;251102;251102;271647;271647;271647;271647;271647;271647;271647;271647;…	+;+;+;+;+;+;+;+;+;+;+;+;+;+;+;+;+;+;+;+;+;+;+;+;+;+;+;+;+;+;+;+;+;+;+;+;+;+;+;+;+;+;+;+;+;+;+;+;+;+;+;+;+;+;+;+;+;+;+;+;+;+;+;+;+;+;+;+;+;+;+;+;+;+;+;+;+;+;+;+;+;+;+;+;+;+;+;+;+;+;+;+;+;+;+;+;+;+;+;+;+;+;+;+;+;+;+;+;+;+;+;+;+;+;+;+;+;+;+;+;+;+;+;+;+;+;+;+;+;+;+;+;+;+;+;+;+;+;+;+;+;+;+;+;+;+;+;+;+;+;+;+;+;+;+;+;+;+;+;+;+;+;+;+;+;+;+;+;+;+;+;+;+;+;+;+;+;+;+;+;+;+;+;+;+;+;+;+;+;+;+;+;+;+;+;+;+;+;+;+…	21932	rna-XM_024089243.1;rna-XM_024089242.1;rna-XM_024089244.1;rna-XM_024089247.1;rna-XM_024089245.1;rna-XM_024089241.1;rna-XM_024089246.1;rna-XM_024089241.1;rna-XM_024089245.1;rna-XM_024089242.1;rna-XM_024089246.1;rna-XM_024089244.1;rna-XM_024089241.1;rna-XM_024089247.1;rna-XM_024089243.1;rna-XM_024089236.1;rna-XM_024089235.1;rna-XM_024089234.1;rna-XM_024089233.1;rna-XM_024089239.1;rna-XM_024089237.1;…	0.1422211193611058	-0.24253624629245962	-1.0751834717231057	-0.12115952283890825	0.10759066755048492	-0.09017944365743887	8.39423135637339	4.014899344556598	0.0019270668709698512	0.2670632673378218	interaction	0.006427424622255386	-0.21320781626672028	1.2174045910842115
LOC112053368	NW_019863233.1;NW_019863233.1;NW_019863233.1;NW_019863233.1;NW_019863233.1;NW_019863233.1;NW_019863233.1;NW_019863233.1;NW_019863233.1;NW_019863233.1;NW_019863233.1;NW_019863233.1;NW_019863233.1;NW_019863233.1;NW_019863233.1	43730;61189;62728;63401;64168;64503;67000;68708;69986;71584;72854;75263;75589;76156;77464	43822;61374;62772;63685;64416;65283;67260;68930;70101;71984;74924;75440;75703;76376;78347	+;+;+;+;+;+;+;+;+;+;+;+;+;+;+	6109	rna-XM_024092768.1	0.46152064436240187	0.5823756545057417	1.3275711336847968	1.2622535267147221	0.6781913300772509	1.3070428266922935	6.333781688697988	3.99569127262626	0.001996599999759186	0.27336581201522153	interaction	0.006628767551203814	0.9364925193395345	1.3275711336847968
LOC112055984	NW_019863674.1;NW_019863674.1;NW_019863674.1;NW_019863674.1;NW_019863674.1;NW_019863674.1;NW_019863674.1;NW_019863674.1	47959;49331;57324;57372;58265;58887;60044;65729	48151;49477;57369;57462;58442;59038;60179;65829	-;-;-;-;-;-;-;-	1044	rna-XM_024096301.1	0.1926340648465146	-0.36503192293741976	-0.6478730293149052	-1.5657242885699063	-1.7750434511989814	-0.14746433050865768	4.666042584760313	3.9806655200655485	0.002066329456631124	0.2746699826419026	interaction	0.006829855995852576	-0.7180838262805593	1.967677516045496
LOC112058500	NW_019862777.1;NW_019862777.1;NW_019862777.1;NW_019862777.1;NW_019862777.1;NW_019862777.1;NW_019862777.1;NW_019862777.1;NW_019862777.1;NW_019862777.1;NW_019862777.1;NW_019862777.1;NW_019862777.1;NW_019862777.1;NW_019862777.1;NW_019862777.1;NW_019862777.1;NW_019862777.1;NW_019862777.1;NW_019862777.1;NW_019862777.1	1692014;1693227;1694058;1695038;1696876;1698159;1698482;1699553;1700566;1701153;1701919;1702717;1703272;1703860;1705220;1706212;1708074;1708629;1709208;1710153;1711513	1692249;1693360;1694161;1695152;1697028;1698272;1698570;1699777;1700680;1701326;1702116;1702841;1703338;1704004;1705576;1706296;1708136;1708755;1709280;1710270;1712170	+;+;+;+;+;+;+;+;+;+;+;+;+;+;+;+;+;+;+;+;+	3475	rna-XM_024099377.1	-0.029468936270411514	-0.11103837997801087	0.8499461077211409	0.8496543094240014	0.37432313810174983	0.8882252719765156	3.1942235401541836	3.973723472075846	0.0020771799050411715	0.2746699826419026	interaction	0.006862127712666884	0.47027358516249756	0.9992636519545265
LOC112044012	NW_019862801.1;NW_019862801.1;NW_019862801.1;NW_019862801.1;NW_019862801.1;NW_019862801.1;NW_019862801.1;NW_019862801.1;NW_019862801.1	171205;174667;175243;175995;177440;178449;181211;182413;183976	171388;174785;175425;176387;177534;178596;181362;182651;184452	+;+;+;+;+;+;+;+;+	1990	rna-XM_024079730.1	0.40234509953556336	-0.10086259495971282	-1.0587795250126568	-0.4124835757498774	-0.2703298968241062	-1.2716663180437087	4.3211720196507795	3.9733390921231604	0.002078635912284726	0.2746699826419026	interaction	0.006866219223073822	-0.45196280184241644	1.674011417579272
LOC112051754	NW_019863101.1;NW_019863101.1;NW_019863101.1;NW_019863101.1;NW_019863101.1;NW_019863101.1;NW_019863101.1;NW_019863101.1;NW_019863101.1;NW_019863101.1;NW_019863101.1;NW_019863101.1;NW_019863101.1;NW_019863101.1;NW_019863101.1;NW_019863101.1;NW_019863101.1;NW_019863101.1;NW_019863101.1;NW_019863101.1;NW_019863101.1;NW_019863101.1;NW_019863101.1;NW_019863101.1;NW_019863101.1;NW_019863101.1;NW_019863…	69828;69828;70457;70457;70694;70694;71100;71100;71382;71382;71723;71723;72433;72433;73283;73283;74317;74317;74670;74670;75146;75146;75576;75576;76084;76084;77061;77061;77811;77811;80767;80767;81564;81564;81766;81766;81921;81921;82105;82105;82328;82328;82965;83711;83891;84095;84286;84463;84673;85176;85176;85410;85410;86390;86390;86594;86594;86749;86749;86966;86966;87189;87189;87580;87580;88507;885…	69909;69909;70615;70615;70786;70786;71221;71221;71462;71462;71947;71947;72643;72643;73441;73441;74409;74409;74791;74791;75223;75223;75684;75684;76193;76193;77274;77274;77966;77966;80859;80859;81685;81685;81843;81843;82029;82029;82241;82241;82535;82535;83123;83803;84012;84175;84394;84596;84886;85334;85334;85502;85502;86511;86511;86671;86671;86857;86857;87114;87114;87402;87402;87738;87738;88599;885…	-;-;-;-;-;-;-;-;-;-;-;-;-;-;-;-;-;-;-;-;-;-;-;-;-;-;-;-;-;-;-;-;-;-;-;-;-;-;-;-;-;-;-;-;-;-;-;-;-;-;-;-;-;-;-;-;-;-;-;-;-;-;-;-;-;-;-;-;-;-;-;-;-;-;-;-;-;-;-;-;-;-;-;-;-;-;-;-;-;-;-;-;-;-;-;-;-;-;-;-;-;-;-;-;-;-;-;-;-;-;-;-;-;-;-;-;-;-;-;-;-;-;-;-;-;-;-;-;-;-;-;-;-;-;-	9083	rna-XM_024090533.1;rna-XM_024090532.1;rna-XM_024090533.1;rna-XM_024090532.1;rna-XM_024090533.1;rna-XM_024090532.1;rna-XM_024090533.1;rna-XM_024090532.1;rna-XM_024090533.1;rna-XM_024090532.1;rna-XM_024090533.1;rna-XM_024090532.1;rna-XM_024090533.1;rna-XM_024090532.1;rna-XM_024090533.1;rna-XM_024090532.1;rna-XM_024090533.1;rna-XM_024090532.1;rna-XM_024090533.1;rna-XM_024090532.1;rna-XM_024090533.1;…	1.4393841423141702	0.5942046632606032	-0.10493709614724198	0.11782666524228726	0.4061970230880148	0.08644310899752378	3.401857276432038	3.960977752633413	0.0021260177141719694	0.27659791505756226	interaction	0.007005140717951665	0.42318641779255955	1.5443212384614122
LOC112049786	NW_019862990.1;NW_019862990.1;NW_019862990.1;NW_019862990.1;NW_019862990.1;NW_019862990.1;NW_019862990.1;NW_019862990.1;NW_019862990.1;NW_019862990.1;NW_019862990.1;NW_019862990.1;NW_019862990.1;NW_019862990.1;NW_019862990.1;NW_019862990.1;NW_019862990.1;NW_019862990.1;NW_019862990.1;NW_019862990.1	5875;5875;7509;8130;9177;9177;10274;10274;11600;11600;13895;13895;14930;14930;15546;15546;16206;16206;17397;17397	6321;6321;7677;8230;9398;9398;10366;10366;11735;11735;14097;14097;15067;15067;15709;15709;16408;16408;17556;17554	-;-;-;-;-;-;-;-;-;-;-;-;-;-;-;-;-;-;-;-	2036	rna-XM_024087817.1;rna-XM_024087816.1;rna-XM_024087816.1;rna-XM_024087816.1;rna-XM_024087817.1;rna-XM_024087816.1;rna-XM_024087817.1;rna-XM_024087816.1;rna-XM_024087817.1;rna-XM_024087816.1;rna-XM_024087817.1;rna-XM_024087816.1;rna-XM_024087817.1;rna-XM_024087816.1;rna-XM_024087817.1;rna-XM_024087816.1;rna-XM_024087817.1;rna-XM_024087816.1;rna-XM_024087817.1;rna-XM_024087816.1	1.9574878256901713	-1.0576576651311589	1.4189874762711572	-0.791212626719386	0.669850337226141	0.3160450397115091	2.9517892784898123	3.9607769249582305	0.002141905713222939	0.27659791505756226	interaction	0.007050132568109161	0.41891673117473893	3.01514549082133
LOC112049678	NW_019862984.1;NW_019862984.1;NW_019862984.1;NW_019862984.1;NW_019862984.1;NW_019862984.1;NW_019862984.1;NW_019862984.1;NW_019862984.1;NW_019862984.1;NW_019862984.1;NW_019862984.1;NW_019862984.1;NW_019862984.1;NW_019862984.1;NW_019862984.1;NW_019862984.1;NW_019862984.1;NW_019862984.1;NW_019862984.1;NW_019862984.1;NW_019862984.1;NW_019862984.1;NW_019862984.1;NW_019862984.1;NW_019862984.1;NW_019862…	173670;173670;173670;173670;178670;178670;178670;178670;179762;179762;179762;179762;181170;181170;181170;181170;182088;182088;182088;182088;182701;182701;182701;182701;183476;183476;183476;183476;185181;185181;185181;185181;187024;187024;187024;187024;188384;203455;217170	176187;176187;176187;176187;178786;178786;178786;178786;179883;179883;179883;179883;181386;181386;181386;181386;182255;182255;182255;182255;182910;182910;182910;182910;183712;183712;183712;183712;185377;185377;185377;185360;187103;187103;187103;187103;188489;203522;217331	-;-;-;-;-;-;-;-;-;-;-;-;-;-;-;-;-;-;-;-;-;-;-;-;-;-;-;-;-;-;-;-;-;-;-;-;-;-;-	4202	rna-XM_024087670.1;rna-XM_024087669.1;rna-XM_024087671.1;rna-XM_024087672.1;rna-XM_024087670.1;rna-XM_024087669.1;rna-XM_024087671.1;rna-XM_024087672.1;rna-XM_024087670.1;rna-XM_024087669.1;rna-XM_024087671.1;rna-XM_024087672.1;rna-XM_024087670.1;rna-XM_024087669.1;rna-XM_024087671.1;rna-XM_024087672.1;rna-XM_024087670.1;rna-XM_024087669.1;rna-XM_024087671.1;rna-XM_024087672.1;rna-XM_024087670.1;…	0.5430876518027905	0.40836632133505285	-0.17874731769236762	0.2084947980374344	-1.392404763040867	0.1332887037293455	5.769714481017947	3.943819235076544	0.002215375979669767	0.28287115317940714	interaction	0.0072654481926236105	-0.04631910097143521	1.9354924148436574
LOC112050022	NW_019863002.1;NW_019863002.1;NW_019863002.1;NW_019863002.1;NW_019863002.1;NW_019863002.1;NW_019863002.1;NW_019863002.1;NW_019863002.1	205951;207448;208068;209944;210643;211870;212864;213822;217331	206795;207623;208201;210138;210858;211966;213059;213986;217549	-;-;-;-;-;-;-;-;-	2243	rna-XM_024088142.1	-0.06532398770841633	0.06167072533398466	0.7959746018972892	0.8224847154730615	1.031655692271405	1.071746911675682	3.5669427211610967	3.92670903347335	0.0022631993583475903	0.2835532405990987	interaction	0.007403828035613998	0.6197014431571677	1.1370708993840983
LOC112050877	NW_019863048.1;NW_019863048.1;NW_019863048.1;NW_019863048.1;NW_019863048.1	121968;124067;127441;159943;188345	123755;124244;127697;160092;188530	-;-;-;-;-	2559	rna-XM_024089264.1	0.4800799052829467	0.6871494818903325	-0.06990034906653185	0.5323498290378025	0.46199499181974624	0.014219829229484818	4.914264969961427	3.9208359132072186	0.00228759861074287	0.2835532405990987	interaction	0.0074743531921487956	0.35098228136563014	0.7570498309568644
LOC112049568	NW_019862979.1;NW_019862979.1	441767;443154	442147;443484	+;+	712	rna-XM_024087511.1	0.9615231811478456	0.5081912505722105	1.0620787200498527	-0.3648724932453691	0.09829990914054539	3.5769092983745456	2.3842222930425225	3.9214308762363177	0.002295573577535822	0.2835532405990987	interaction	0.0074949800671453475	0.9736883110066051	3.9417817916199147
LOC112058419	NW_019862776.1;NW_019862776.1;NW_019862776.1;NW_019862776.1;NW_019862776.1;NW_019862776.1;NW_019862776.1;NW_019862776.1;NW_019862776.1;NW_019862776.1;NW_019862776.1;NW_019862776.1;NW_019862776.1;NW_019862776.1;NW_019862776.1;NW_019862776.1;NW_019862776.1;NW_019862776.1;NW_019862776.1;NW_019862776.1;NW_019862776.1	772663;773454;774919;775925;780054;782036;783072;784112;785063;785611;786352;786997;787633;787835;788655;789035;789332;789660;790700;794192;797155	772846;773608;775046;776050;780107;782092;783168;784300;785206;785777;786489;787110;787762;788035;788795;789138;789585;789770;790896;794338;797308	-;-;-;-;-;-;-;-;-;-;-;-;-;-;-;-;-;-;-;-;-	2992	rna-XM_024099238.1	-1.37491972023582	-1.2323280520328261	-0.11759566046317313	-0.22565478275885992	-0.1701285012052629	0.6614293743621601	4.050442624204638	3.91094249752187	0.002333476627690983	0.28513578921591753	interaction	0.007602221223898519	-0.40986622372229703	2.03634909459798
LOC112046884	NW_019862874.1;NW_019862874.1;NW_019862874.1	431330;431938;434384	431413;433448;434414	-;-;-	1626	rna-XM_024083714.1	1.5048582983364132	-0.23382815358127054	1.1489062609137022	0.32869945663404276	1.26406453684345	0.3697500934967376	1.854603308551493	3.900506272189148	0.0023741407486492254	0.28701846242180634	interaction	0.007711621493374565	0.7304084154405125	1.7386864519176837
LOC112055406	NW_019863516.1;NW_019863516.1;NW_019863516.1;NW_019863516.1;NW_019863516.1;NW_019863516.1;NW_019863516.1;NW_019863516.1;NW_019863516.1;NW_019863516.1;NW_019863516.1;NW_019863516.1;NW_019863516.1;NW_019863516.1;NW_019863516.1;NW_019863516.1	104930;123597;124762;125677;126666;127381;127996;129138;129901;131087;131909;132683;134074;135030;135976;137038	105635;123774;124901;125787;126807;127491;128173;129284;129995;131193;132025;132767;134238;135132;136106;137635	+;+;+;+;+;+;+;+;+;+;+;+;+;+;+;+	3114	rna-XM_024095495.1	2.048921284915256	2.8501634027367273	0.7760788985064923	-0.3364766940240987	1.1229398525169154	1.1278255113420352	2.447164696214146	3.8884635887757897	0.0024347773699269636	0.2891583171507535	interaction	0.007893149187843944	1.2649087093322213	3.186640096760826
LOC112043940	NW_019862800.1;NW_019862800.1;NW_019862800.1;NW_019862800.1;NW_019862800.1;NW_019862800.1;NW_019862800.1	869312;906754;912620;914899;956685;957726;958448	869606;907568;912726;915006;956796;957865;960265	+;+;+;+;+;+;+	3395	rna-XM_024079628.1	-1.4288044209008925	-0.7474348959261502	1.8661336141680605	0.1784228903912333	-0.49972591603280025	0.7591681368788601	0.9559995156573526	3.8806370506707157	0.002461940603365636	0.2891583171507535	interaction	0.007974656567581546	0.021293234763051807	3.294938035068953
LOC112054187	NW_019863326.1;NW_019863326.1;NW_019863326.1;NW_019863326.1;NW_019863326.1	7154;30382;36863;41129;41892	7671;30573;37080;41350;42812	+;+;+;+;+	2071	rna-XM_024093878.1	1.1766299896248231	0.3699681757250511	0.45916464923048345	0.5182335964046106	-0.40903086164437497	-0.8064241511531943	6.768474719192828	3.8842656936838877	0.0024681764135535984	0.2891583171507535	interaction	0.007991575507638312	0.21809023303123318	1.9830541407780173
LOC112044411	NW_019862808.1;NW_019862808.1	1093143;1093676	1093239;1094249	+;+	671	rna-XM_024080255.1	0.03074049735744427	0.7362380852668385	0.2646129598063059	-0.8737035879228707	1.114014590539797	1.0602216810036746	5.083696309544141	3.874103549607473	0.0025038570617268788	0.2903452209129005	interaction	0.008095479678580073	0.38868737100853157	1.9877181784626676
LOC112058602	NW_019862778.1;NW_019862778.1;NW_019862778.1;NW_019862778.1;NW_019862778.1;NW_019862778.1;NW_019862778.1;NW_019862778.1;NW_019862778.1;NW_019862778.1	746991;749080;751495;751901;754836;755389;756775;757560;758937;760787	747477;749470;751604;751917;755030;755490;757106;758052;759334;761002	-;-;-;-;-;-;-;-;-;-	2741	rna-XM_024099508.1	0.28894238612844464	-0.35605405353008	0.9728131174930965	-0.4437136111689296	1.4415703492448497	1.4073359572915392	1.2877587586718353	3.8516237874794594	0.0025961139681689328	0.2961071813150425	interaction	0.008352703002560644	0.5518156909098201	1.8852839604137794
LOC112058290	NW_019862749.1;NW_019862749.1;NW_019862749.1;NW_019862749.1;NW_019862749.1;NW_019862749.1;NW_019862749.1;NW_019862749.1;NW_019862749.1;NW_019862749.1;NW_019862749.1;NW_019862749.1;NW_019862749.1	528964;532198;533185;534350;535700;536354;536631;536781;537480;538326;538875;540493;541418	530796;532386;533404;534538;535864;536514;536708;536934;537671;538523;539035;540660;541668	-;-;-;-;-;-;-;-;-;-;-;-;-	3959	rna-XM_024099011.1	0.17561692133630513	0.16343675447696318	0.6057616653223914	0.501369101815997	0.29849773821709075	0.8331957316515014	6.170989329771883	3.838793356212729	0.0026577967344948196	0.2973406268622279	interaction	0.008528561202608961	0.42964631880337484	0.8331957316515014
LOC112058440	NW_019862776.1;NW_019862776.1;NW_019862776.1	1283262;1286345;1288596	1283524;1287627;1289384	+;+;+	2335	rna-XM_024099284.1	0.5604929411494836	-0.42476128507836813	-0.8535115565548689	-0.2801167862589369	0.1790812908790357	-0.3066457740367752	6.220336803177396	3.836762681963674	0.0026688440637053193	0.2973406268622279	interaction	0.008558790963745755	-0.18757686165007165	1.4140044977043524
LOC112044093	NW_019862803.1;NW_019862803.1;NW_019862803.1;NW_019862803.1;NW_019862803.1;NW_019862803.1	834598;837708;839643;841099;845635;859137	836911;838007;839717;841289;845696;859285	-;-;-;-;-;-	3091	rna-XM_024079831.1	-0.8689155110241216	-0.6468918808609405	0.5130286343829176	-0.5782463755537827	0.5084527720929163	0.40460745714887053	4.70522113156561	3.828323699352158	0.0027147385084041434	0.2995173631990746	interaction	0.008684797321829184	-0.1113274839690234	1.3819441454070391
LOC112051691	NW_019863098.1;NW_019863098.1;NW_019863098.1;NW_019863098.1;NW_019863098.1;NW_019863098.1;NW_019863098.1;NW_019863098.1;NW_019863098.1;NW_019863098.1	133409;161503;162672;163751;166945;167802;168907;169878;170537;170907	133737;161679;162729;163888;167170;168013;169087;170030;170650;172685	+;+;+;+;+;+;+;+;+;+	3367	rna-XM_024090461.1	-0.5235258744890919	-0.2357638796912849	0.12439874753587717	0.12683009475852258	0.03144301599830672	0.16582775419595422	5.663189416361306	3.8120559945648402	0.0027911670762151308	0.3048400864812683	interaction	0.008897743454411336	-0.05179835694861936	0.6893536286850461
LOC112054265	NW_019863335.1;NW_019863335.1;NW_019863335.1;NW_019863335.1;NW_019863335.1;NW_019863335.1;NW_019863335.1;NW_019863335.1;NW_019863335.1	3968;4607;5181;6221;6912;7864;8636;9714;11383	4145;4759;5293;6382;7183;8069;8780;9971;11647	+;+;+;+;+;+;+;+;+	1752	rna-XM_024093967.1	0.430053309201844	0.24091875998783374	1.2991497010900421	1.0493252494677905	0.8829091149395841	1.24976414407589	4.433354666162579	3.807098725786794	0.0028166322668543796	0.3048400864812683	interaction	0.008967150467156708	0.858686713127164	1.2991497010900421
LOC112054088	NW_019863315.1;NW_019863315.1;NW_019863315.1;NW_019863315.1;NW_019863315.1;NW_019863315.1;NW_019863315.1	199126;202212;202736;203107;203736;204718;205587	202132;202423;202940;203228;203914;204827;205998	+;+;+;+;+;+;+	4247	rna-XM_024093744.1	-0.18782604805146633	-0.5402686448331034	-0.7439031890470446	-0.9255142550283407	0.24865044360336558	-0.41314865631253306	7.318148409871488	3.781956154986552	0.002949469337285078	0.3098155604193096	interaction	0.009335451925882558	-0.4270017249448538	1.1741646986317062
LOC112054371	NW_019863352.1;NW_019863352.1;NW_019863352.1;NW_019863352.1;NW_019863352.1;NW_019863352.1;NW_019863352.1;NW_019863352.1;NW_019863352.1;NW_019863352.1;NW_019863352.1;NW_019863352.1;NW_019863352.1;NW_019863352.1;NW_019863352.1;NW_019863352.1	41525;46868;50777;50777;52450;52450;53119;53119;54328;54328;56305;56305;58352;58352;61224;61224	42180;47013;50869;50869;52562;52562;53315;53315;54497;54497;56423;56423;58456;58456;61487;61487	-;-;-;-;-;-;-;-;-;-;-;-;-;-;-;-	1863	rna-XM_024094141.1;rna-XM_024094142.1;rna-XM_024094142.1;rna-XM_024094141.1;rna-XM_024094142.1;rna-XM_024094141.1;rna-XM_024094142.1;rna-XM_024094141.1;rna-XM_024094142.1;rna-XM_024094141.1;rna-XM_024094142.1;rna-XM_024094141.1;rna-XM_024094142.1;rna-XM_024094141.1;rna-XM_024094142.1;rna-XM_024094141.1	0.033853092348915204	0.6901460755411367	0.2819373562744173	0.16866527436755463	-0.07584437859803042	0.21672466766761656	4.753337345083922	3.779809859642299	0.002961099686530391	0.3098155604193096	interaction	0.009365690412190954	0.21924701460026833	0.7659904541391671
LOC112046849	NW_019862873.1;NW_019862873.1;NW_019862873.1;NW_019862873.1	193601;208983;210055;211699	195019;209158;210181;212148	-;-;-;-	2172	rna-XM_024083670.1	-0.14542593973372456	0.4649827025117589	-1.101602630000956	-0.09352261585887722	0.07102530520964298	-0.2640681542893187	6.619348199726089	3.780726221790242	0.002968707577537923	0.3098155604193096	interaction	0.009383726877089672	-0.1781018886935791	1.566585332512715
LOC112052779	NW_019863175.1;NW_019863175.1;NW_019863175.1;NW_019863175.1;NW_019863175.1;NW_019863175.1;NW_019863175.1;NW_019863175.1;NW_019863175.1;NW_019863175.1;NW_019863175.1	9208;9573;10056;10888;11932;13860;14509;15553;16333;17893;20239	9480;9709;10257;11119;12093;13991;14753;15679;16633;18096;21197	+;+;+;+;+;+;+;+;+;+;+	2974	rna-XM_024092000.1	-0.7083380274188409	-0.14013577539168842	0.2882778287408742	-0.1798045258421524	-0.3316631412553205	0.12031928761010374	5.185105929478106	3.77477890560358	0.002988544311737419	0.3098155604193096	interaction	0.009441144338760992	-0.15855739225950405	0.9966158561597152
LOC112055558	NW_019862762.1;NW_019862762.1;NW_019862762.1;NW_019862762.1;NW_019862762.1;NW_019862762.1	723792;725907;726641;728023;730138;730828	723896;726047;726699;728161;730328;730991	+;+;+;+;+;+	799	rna-XM_024095739.1	0.2655161560556548	0.6289897069486865	0.19743505283787932	-0.24338045697526345	-0.3223038656755626	-0.18364778847510066	5.234938080080919	3.7702148833098588	0.0030136651882989554	0.3098155604193096	interaction	0.009510035618693496	0.05710146745271566	0.9512935726242491
LOC112049413	NW_019862971.1;NW_019862971.1;NW_019862971.1;NW_019862971.1;NW_019862971.1;NW_019862971.1;NW_019862971.1;NW_019862971.1;NW_019862971.1;NW_019862971.1;NW_019862971.1;NW_019862971.1;NW_019862971.1;NW_019862971.1;NW_019862971.1	218700;220288;221190;222315;223077;223253;223834;224352;224538;225297;225907;226624;227181;227741;228418	218830;220457;221288;222392;223178;223408;224071;224470;224671;225466;226055;226797;227383;227839;228908	-;-;-;-;-;-;-;-;-;-;-;-;-;-;-	2513	rna-XM_024087285.1	-0.20585575549616944	-0.31030027942417926	-0.17137681857533107	-1.5044369415116818	0.4931079368642072	0.07400574938728037	1.2804926775028305	3.767955278458714	0.0030261815563660125	0.3098155604193096	interaction	0.009541902272564786	-0.27080935145931234	1.997544878375889
LOC112047332	NW_019862888.1;NW_019862888.1;NW_019862888.1	209498;212139;218236	211208;212317;218380	-;-;-	2035	rna-XM_024084421.1	0.02702764876478237	-0.40976959872624397	-1.1198090502566693	-0.2978244858877184	-0.048649374334744	-0.7149154423622843	4.238530683877408	3.7590900941073806	0.0030757994138943946	0.3114646549998998	interaction	0.009673232884761122	-0.42732338380047963	1.1468366990214518
LOC112053749	NW_019863278.1;NW_019863278.1;NW_019863278.1;NW_019863278.1	131439;134040;134570;138865	131631;134165;134704;138999	-;-;-;-	589	rna-XM_024093286.1	0.831976532314765	0.8303455627874617	-0.7291766922261012	1.2392471462030978	0.09111742314159947	1.1449209668362204	2.938870315262785	3.7553278424131076	0.0030971054219455013	0.3114646549998998	interaction	0.009734420655654871	0.5680718231761739	1.968423838429199
LOC112054758	NW_019862761.1;NW_019862761.1;NW_019862761.1;NW_019862761.1;NW_019862761.1;NW_019862761.1;NW_019862761.1;NW_019862761.1;NW_019862761.1;NW_019862761.1;NW_019862761.1;NW_019862761.1;NW_019862761.1;NW_019862761.1;NW_019862761.1;NW_019862761.1;NW_019862761.1;NW_019862761.1;NW_019862761.1	2112004;2112004;2112412;2120050;2120050;2120050;2141455;2141455;2141455;2141653;2144876;2144876;2144876;2161543;2161543;2161543;2163721;2163721;2163721	2112264;2112264;2112602;2120249;2120249;2120249;2141603;2141603;2141504;2141751;2144971;2144971;2144971;2161629;2161629;2161629;2166048;2166048;2166048	+;+;+;+;+;+;+;+;+;+;+;+;+;+;+;+;+;+;+	3411	rna-XM_024094660.1;rna-XM_024094652.1;rna-XM_024094669.1;rna-XM_024094669.1;rna-XM_024094660.1;rna-XM_024094652.1;rna-XM_024094669.1;rna-XM_024094652.1;rna-XM_024094660.1;rna-XM_024094660.1;rna-XM_024094660.1;rna-XM_024094669.1;rna-XM_024094652.1;rna-XM_024094660.1;rna-XM_024094669.1;rna-XM_024094652.1;rna-XM_024094669.1;rna-XM_024094660.1;rna-XM_024094652.1	-1.4932272309673882	2.2863977202954473	-0.2578708719607851	-0.740384348889166	-0.3517374812380264	1.0428546622471344	2.261524735872388	3.746463250260181	0.003172925585209634	0.31629058202037086	interaction	0.009939660447453697	0.08100540824786932	3.7796249512628357
LOC112045811	NW_019862841.1;NW_019862841.1;NW_019862841.1;NW_019862841.1;NW_019862841.1;NW_019862841.1;NW_019862841.1;NW_019862841.1;NW_019862841.1;NW_019862841.1;NW_019862841.1;NW_019862841.1;NW_019862841.1;NW_019862841.1;NW_019862841.1;NW_019862841.1	242679;242679;243123;244706;244840;244840;245538;245538;245538;246772;246772;246772;248717;248717;248717;250224	243204;243204;243204;244954;244954;244954;245684;245684;245684;246876;246876;246876;249181;248961;249181;250652	-;-;-;-;-;-;-;-;-;-;-;-;-;-;-;-	1921	rna-XM_024082160.1;rna-XM_024082159.1;rna-XR_002886824.1;rna-XR_002886824.1;rna-XM_024082160.1;rna-XM_024082159.1;rna-XR_002886824.1;rna-XM_024082160.1;rna-XM_024082159.1;rna-XR_002886824.1;rna-XM_024082159.1;rna-XM_024082160.1;rna-XR_002886824.1;rna-XM_024082160.1;rna-XM_024082159.1;rna-XM_024082160.1	0.09006493222923707	0.7823470677287434	0.6969101255385981	0.9215691934864063	1.6369762831905526	0.08291649053715644	0.8630257881447215	3.726564027389096	0.003265029319585533	0.3226416798936521	interaction	0.010185149267786136	0.7017973487851157	1.6369762831905526
LOC112056040	NW_019863691.1;NW_019863691.1;NW_019863691.1	31174;31977;35681	31286;32347;36600	+;+;+	1404	rna-XM_024096384.1	1.2245543527053673	1.8752978932420212	1.5100486003223825	1.3941094064994672	0.4017000867715429	0.682998410385432	3.4956240415287856	3.7160904705880906	0.0033284448003699694	0.32478830950069787	interaction	0.010355343835900224	1.1814514583210356	1.8752978932420212
LOC112057649	NW_019870006.1;NW_019870006.1;NW_019870006.1	1;137;467	56;297;522	+;+;+	273	rna-XR_002887722.1	0.784565601019258	2.4868660511852285	-0.38514935121139743	0.5904629889030707	1.6358896579142619	2.6190176790551636	5.317059484313651	3.7246196700052017	0.0033608704660178295	0.32478830950069787	interaction	0.010442846431271344	1.2886087711442642	3.004167030266561
LOC112049452	NW_019862974.1;NW_019862974.1;NW_019862974.1;NW_019862974.1;NW_019862974.1	158970;159943;160953;165883;168459	159482;160098;161086;166102;168748	-;-;-;-;-	1313	rna-XM_024087328.1	-0.3160844810492971	0.6343057823222985	0.10194812917608097	0.5014152698487399	1.259588428220496	0.879379634369086	5.516707935349026	3.7102397080869185	0.003379188023086813	0.32478830950069787	interaction	0.010494597806279154	0.5100921271479008	1.5756729092697932
LOC112042939	NW_019862782.1;NW_019862782.1;NW_019862782.1;NW_019862782.1;NW_019862782.1	1392740;1394060;1395962;1401560;1402565	1392830;1394186;1396214;1401681;1402817	+;+;+;+;+	846	rna-XM_024078165.1	0.3020515162512346	-0.408310911365479	-0.7276065259240384	-1.228828237795993	-0.5028129895041306	-0.8180275535890987	7.801946904552699	3.7045595897255046	0.003401074342712341	0.32478830950069787	interaction	0.010554262845285158	-0.5639224503212509	1.5308797540472274
LOC112046978	NW_019862879.1;NW_019862879.1;NW_019862879.1;NW_019862879.1;NW_019862879.1;NW_019862879.1;NW_019862879.1;NW_019862879.1;NW_019862879.1;NW_019862879.1	78218;78218;79670;79670;80794;80794;83206;83206;88528;88590	78394;78394;79875;79875;80994;80994;83350;83350;88614;88697	-;-;-;-;-;-;-;-;-;-	899	rna-XM_024083857.1;rna-XM_024083856.1;rna-XM_024083857.1;rna-XM_024083856.1;rna-XM_024083857.1;rna-XM_024083856.1;rna-XM_024083857.1;rna-XM_024083856.1;rna-XM_024083857.1;rna-XM_024083856.1	1.0439808506496433	0.4896059566747417	0.14924825916426843	-0.427560874943591	-0.10825934702861714	-0.22294330639513102	9.605714289258392	3.680497332356651	0.0035534498203098554	0.3364737796883504	interaction	0.010973183740326893	0.15401192302021904	1.4715417255932344
LOC112058379	NW_019862775.1;NW_019862775.1;NW_019862775.1;NW_019862775.1;NW_019862775.1;NW_019862775.1;NW_019862775.1;NW_019862775.1;NW_019862775.1;NW_019862775.1;NW_019862775.1;NW_019862775.1	1782808;1785207;1786310;1787027;1788125;1790999;1792408;1793597;1794764;1797182;1797710;1799041	1784350;1785352;1786480;1787106;1788262;1791194;1792722;1793748;1794967;1797311;1797886;1799557	-;-;-;-;-;-;-;-;-;-;-;-	3769	rna-XM_024099173.1	-0.5732355137074086	0.6020745939319383	0.9375728960925975	0.4889206280482523	0.4426779273844665	0.1428713324645276	3.5193627296907906	3.671600291170645	0.0036120657768065247	0.3364737796883504	interaction	0.011135206909638802	0.3401469773690623	1.510808409800006
LOC112052471	NW_019863151.1;NW_019863151.1;NW_019863151.1;NW_019863151.1	43267;45173;67379;67641	44764;45425;67563;68963	-;-;-;-	3259	rna-XM_024091564.1	-0.16320116483276265	0.3270047112855622	0.6382706559510286	0.4065916576792885	-0.18315369985450042	0.35089640252905474	3.5492384298885757	3.6715700155027795	0.0036122669061931316	0.3364737796883504	interaction	0.011135206909638802	0.2294014271262785	0.821424355805529
LOC112054014	NW_019863305.1;NW_019863305.1	28469;30296	28748;31637	+;+	1622	rna-XM_024093648.1	0.05275074300931373	-1.486327171322086	-0.5964017907205033	-2.86840174951634	-1.735749390592746	-2.989950006733628	0.0981865677025349	3.657975276015209	0.0037037381475918682	0.3421892708067804	interaction	0.011377182989328374	-1.6040132276459982	3.042700749742942
LOC112046563	NW_019862748.1;NW_019862748.1;NW_019862748.1;NW_019862748.1;NW_019862748.1;NW_019862748.1;NW_019862748.1;NW_019862748.1;NW_019862748.1;NW_019862748.1;NW_019862748.1;NW_019862748.1;NW_019862748.1;NW_019862748.1;NW_019862748.1;NW_019862748.1;NW_019862748.1;NW_019862748.1	1853938;1854525;1854684;1855113;1855703;1856085;1856642;1857266;1857978;1858621;1859130;1860244;1860802;1861367;1862166;1862440;1862659;1863385	1854110;1854605;1854856;1855320;1855850;1856197;1856791;1857467;1858162;1858797;1859359;1860419;1861025;1861595;1862330;1862575;1862737;1863686	-;-;-;-;-;-;-;-;-;-;-;-;-;-;-;-;-;-	3151	rna-XM_024083281.1	1.3178458607573218	0.4323161266883145	0.038247506861109684	0.1435104680284589	-0.31445238630187905	0.10705148417905334	5.6484904828379445	3.644897872207897	0.0038021759698355444	0.34394043938335234	interaction	0.01164331100899586	0.28741984336872983	1.632298247059201
LOC112043953	NW_019862800.1;NW_019862800.1;NW_019862800.1;NW_019862800.1;NW_019862800.1;NW_019862800.1;NW_019862800.1	1298661;1304782;1305755;1308444;1311027;1311692;1313635	1298774;1304958;1305885;1308649;1311212;1311798;1313863	+;+;+;+;+;+;+	1150	rna-XM_024079648.1	0.5384739644366376	0.8322485919037674	1.3011143006004557	1.1123526117288212	0.4543530217008371	0.8779561974099446	5.594784558211751	3.641162699064677	0.0038201174412226	0.34394043938335234	interaction	0.011689181690603494	0.852749781296744	1.3011143006004557
LOC112047643	NW_019862899.1;NW_019862899.1;NW_019862899.1;NW_019862899.1;NW_019862899.1;NW_019862899.1;NW_019862899.1;NW_019862899.1;NW_019862899.1;NW_019862899.1;NW_019862899.1;NW_019862899.1;NW_019862899.1;NW_019862899.1;NW_019862899.1;NW_019862899.1;NW_019862899.1;NW_019862899.1;NW_019862899.1;NW_019862899.1;NW_019862899.1;NW_019862899.1;NW_019862899.1	698530;699151;699158;706726;706726;706726;708500;708500;708500;710462;710462;710462;713545;713545;713545;714527;714527;715443;715443;715443;716329;716933;716933	699707;699707;699707;706793;706793;706793;708701;708701;708701;710652;710652;710652;713721;713721;713721;714553;714553;715594;715594;715594;716366;717265;717267	+;+;+;+;+;+;+;+;+;+;+;+;+;+;+;+;+;+;+;+;+;+;+	2368	rna-XM_024084822.1;rna-XM_024084820.1;rna-XM_024084821.1;rna-XM_024084821.1;rna-XM_024084820.1;rna-XM_024084822.1;rna-XM_024084821.1;rna-XM_024084820.1;rna-XM_024084822.1;rna-XM_024084821.1;rna-XM_024084820.1;rna-XM_024084822.1;rna-XM_024084821.1;rna-XM_024084820.1;rna-XM_024084822.1;rna-XM_024084822.1;rna-XM_024084820.1;rna-XM_024084821.1;rna-XM_024084822.1;rna-XM_024084820.1;rna-XM_024084822.1;…	0.22530746626846213	-0.5619618569345474	-2.3639021423261517	-0.8882415028745617	0.09035094592048729	-0.8695351101205421	2.434605027007557	3.6274945374170255	0.003918966636803311	0.34394043938335234	interaction	0.011959193596640284	-0.7279970333444756	2.5892096085946137
LOC112045219	NW_019862751.1;NW_019862751.1;NW_019862751.1	1037959;1039443;1041361	1038221;1040734;1041755	-;-;-	1950	rna-XM_024081318.1	-1.057333780109984	-0.896173602498271	0.35466274911181755	-0.7425704071884823	-1.6866042946351938	0.8670995206090678	2.1581072578208116	3.6261034472444793	0.003927506303440965	0.34394043938335234	interaction	0.011980620977227541	-0.5268199691185076	2.5537038152442615
LOC112045519	NW_019862834.1;NW_019862834.1;NW_019862834.1;NW_019862834.1;NW_019862834.1;NW_019862834.1;NW_019862834.1;NW_019862834.1;NW_019862834.1;NW_019862834.1;NW_019862834.1;NW_019862834.1	260606;261228;264195;264594;265048;265922;266866;267576;268744;269497;275752;279550	261028;261378;264524;264651;265169;266562;267001;267802;268876;269742;275966;279646	-;-;-;-;-;-;-;-;-;-;-;-	2779	rna-XM_024081719.1	0.9619275233612493	-0.419809341890315	2.2526570552101433	1.736550431819304	-0.39705267060137944	0.7777038084008965	0.9779027221169674	3.6240627963501586	0.003942292020664846	0.34394043938335234	interaction	0.01201488020657504	0.8186628010499831	2.6724663971004583
LOC112054904	NW_019863430.1;NW_019863430.1;NW_019863430.1;NW_019863430.1;NW_019863430.1;NW_019863430.1	68775;69887;70457;71217;72061;72919	68928;70005;70531;71352;72260;73628	-;-;-;-;-;-	1394	rna-XM_024094847.1	-0.0049347641304917774	0.5875778233429513	0.3957810686894667	-0.03368246243085309	0.014228969608272538	0.3422494667653044	4.715048838501526	3.621019032105209	0.003964450824191334	0.34394043938335234	interaction	0.01207814592442542	0.21687001697410835	0.6212602857738043
LOC112048702	NW_019862941.1;NW_019862941.1	44277;45482	44694;46147	-;-	1084	rna-XR_002887033.1	0.3432430623413004	-0.8557707704420073	0.21794116221603796	0.03909352530846344	0.5982003420161375	0.19793083020786473	9.272707201129354	3.6183518170476705	0.003988940818364146	0.34394043938335234	interaction	0.012139870114232888	0.09010635860796612	1.4539711124581447
LOC112053198	NW_019863216.1;NW_019863216.1;NW_019863216.1;NW_019863216.1;NW_019863216.1;NW_019863216.1;NW_019863216.1;NW_019863216.1;NW_019863216.1;NW_019863216.1;NW_019863216.1;NW_019863216.1;NW_019863216.1;NW_019863216.1;NW_019863216.1;NW_019863216.1;NW_019863216.1;NW_019863216.1;NW_019863216.1;NW_019863216.1;NW_019863216.1;NW_019863216.1;NW_019863216.1;NW_019863216.1;NW_019863216.1;NW_019863216.1;NW_019863…	100157;100157;100157;100157;103622;103622;103622;103622;105269;105269;105269;105269;106400;106400;106403;106403;109120;109120;109132;109132;110565;110565;110565;110565;111324;111324;111324;111324;112152;112152;112152;112152;112980;112980;112980;112980	100306;100306;100306;100306;103737;103737;103737;103737;105454;105454;105454;105454;106583;106583;106583;106583;109307;109307;109307;109307;110746;110746;110746;110746;111390;111390;111390;111390;112250;112250;112250;112250;113164;113164;113164;113164	+;+;+;+;+;+;+;+;+;+;+;+;+;+;+;+;+;+;+;+;+;+;+;+;+;+;+;+;+;+;+;+;+;+;+;+	1357	rna-XM_024092530.1;rna-XM_024092529.1;rna-XM_024092527.1;rna-XM_024092528.1;rna-XM_024092530.1;rna-XM_024092528.1;rna-XM_024092529.1;rna-XM_024092527.1;rna-XM_024092529.1;rna-XM_024092530.1;rna-XM_024092528.1;rna-XM_024092527.1;rna-XM_024092529.1;rna-XM_024092527.1;rna-XM_024092530.1;rna-XM_024092528.1;rna-XM_024092528.1;rna-XM_024092527.1;rna-XM_024092530.1;rna-XM_024092529.1;rna-XM_024092530.1;…	1.703417978874136	0.6703195559829119	0.049748005873666644	0.5537974798646143	-0.4336213290850231	0.2679029841128913	7.190492954410609	3.6214869709524278	0.004002876734036112	0.34394043938335234	interaction	0.012174067015104626	0.4685941126038662	2.137039307959159
LOC112042945	NW_019862782.1;NW_019862782.1;NW_019862782.1;NW_019862782.1;NW_019862782.1;NW_019862782.1;NW_019862782.1;NW_019862782.1;NW_019862782.1;NW_019862782.1;NW_019862782.1;NW_019862782.1;NW_019862782.1;NW_019862782.1;NW_019862782.1;NW_019862782.1;NW_019862782.1;NW_019862782.1	1605116;1614069;1615173;1616134;1617074;1617873;1618764;1620486;1622981;1625601;1637082;1638662;1639866;1641698;1645749;1648331;1654917;1662347	1610644;1614338;1615355;1616312;1617282;1617931;1618838;1620635;1623119;1625754;1637259;1638781;1640170;1641865;1645933;1648479;1655089;1662516	-;-;-;-;-;-;-;-;-;-;-;-;-;-;-;-;-;-	8395	rna-XM_024078173.1	0.7684270850872322	0.8721782004865863	-1.5098774861521638	0.2540760433730113	-0.97429861290701	-0.9048744651648938	2.2402429513471893	3.6020390539409863	0.00410706123828232	0.34394043938335234	interaction	0.012445013217140125	-0.24906153921287294	2.38205568663875
LOC112044001	NW_019862801.1;NW_019862801.1;NW_019862801.1	763859;765745;766851	765211;766276;767095	-;-;-	2130	rna-XM_024079716.1	0.36083655558782046	-0.5453741863923721	0.5511262336685983	0.5766198327472383	0.3553611884317702	0.3633766615510052	4.46980159757517	3.6002496318688766	0.0041190621216151396	0.34394043938335234	interaction	0.012472153473745284	0.27699104759901005	1.1219940191396103
LOC112053548	NW_019863252.1;NW_019863252.1;NW_019863252.1;NW_019863252.1;NW_019863252.1;NW_019863252.1;NW_019863252.1;NW_019863252.1	113310;114623;116348;118127;118818;120659;122006;126081	113978;114909;116519;118344;118974;120887;122141;126708	-;-;-;-;-;-;-;-	2496	rna-XM_024093001.1	0.6296634947544095	-0.9727177904072795	0.3682532397466669	0.40847584896711886	0.2987668746806309	0.5906480524071701	2.142252249423203	3.5987993441411836	0.0041300839752039025	0.34394043938335234	interaction	0.012501929332938153	0.22051495335811946	1.602381285161689
LOC112057424	NW_019865410.1;NW_019865410.1;NW_019865410.1;NW_019865410.1	7;610;1711;2606	49;740;1796;2774	+;+;+;+	429	rna-XM_024097905.1	-2.3202956810939885	-3.965657529531337	-2.8299379781811873	-1.9053618746058116	-2.387709413354552	-3.1417821636979233	0.42378014576252104	3.597868011702792	0.00413717764528494	0.34394043938335234	interaction	0.012518600698169296	-2.758457440077467	3.965657529531337
LOC112052569	NW_019863158.1;NW_019863158.1;NW_019863158.1;NW_019863158.1;NW_019863158.1;NW_019863158.1;NW_019863158.1;NW_019863158.1;NW_019863158.1;NW_019863158.1;NW_019863158.1;NW_019863158.1;NW_019863158.1;NW_019863158.1;NW_019863158.1;NW_019863158.1;NW_019863158.1;NW_019863158.1;NW_019863158.1;NW_019863158.1;NW_019863158.1;NW_019863158.1;NW_019863158.1;NW_019863158.1;NW_019863158.1;NW_019863158.1;NW_019863…	213082;215256;215653;215898;215898;215898;216214;216214;216214;216555;216555;216555;216885;216885;216885;217581;217581;217581;217883;217883;217883;218046;218046;218046;218313;218313;218313;218655;218655;218655	213098;215611;215744;216045;216045;216045;216407;216407;216407;216730;216730;216730;217325;217325;217325;217792;217792;217792;217973;217973;217973;218216;218216;218216;218566;218566;218566;219804;219804;219804	+;+;+;+;+;+;+;+;+;+;+;+;+;+;+;+;+;+;+;+;+;+;+;+;+;+;+;+;+;+	3302	rna-XM_024091701.1;rna-XM_024091699.1;rna-XM_024091700.1;rna-XM_024091700.1;rna-XM_024091699.1;rna-XM_024091701.1;rna-XM_024091700.1;rna-XM_024091699.1;rna-XM_024091701.1;rna-XM_024091700.1;rna-XM_024091699.1;rna-XM_024091701.1;rna-XM_024091700.1;rna-XM_024091699.1;rna-XM_024091701.1;rna-XM_024091700.1;rna-XM_024091699.1;rna-XM_024091701.1;rna-XM_024091700.1;rna-XM_024091699.1;rna-XM_024091701.1;…	-1.1401142815892162	0.34801629914667476	-0.25009332701486575	-1.2375346148346615	0.6202052743906741	-0.6875286215756403	1.910856752367862	3.596032324893164	0.00415119568190304	0.34394043938335234	interaction	0.012553797919532242	-0.39117487857950584	1.8577398892253356
LOC112045627	NW_019862836.1;NW_019862836.1;NW_019862836.1;NW_019862836.1	343962;344494;345109;346156	344045;344640;345300;346754	+;+;+;+	1022	rna-XM_024081895.1	1.5775582541432522	3.7245655345838604	2.1395166726217467	-0.8638074372910608	-2.1077385786538594	0.3762914622574661	2.6631248550282156	3.6049843967355377	0.004176640918156697	0.34394043938335234	interaction	0.012619867644074346	0.8077309846102342	5.83230411323772
LOC112050239	NW_019863013.1;NW_019863013.1	212701;217399	216581;217675	-;-	4158	rna-XM_024088459.1	0.7782585448837347	0.31295672368238503	2.016631101697357	0.054335794629565774	-0.8702744065176853	0.5244438038365428	2.0343876161235372	3.5918622828769777	0.004183218951251688	0.34394043938335234	interaction	0.012637324313116224	0.4693919270353167	2.886905508215042
LOC112055986	NW_019863674.1;NW_019863674.1;NW_019863674.1;NW_019863674.1;NW_019863674.1;NW_019863674.1	83221;84233;85464;86630;87207;87340	83381;84375;85637;87123;87260;87595	-;-;-;-;-;-	1282	rna-XM_024096303.1	0.40110627372516955	1.307538706799915	0.4739715950593495	-0.09462013514051959	0.5611667265629875	1.0684720349947165	4.3342183795620235	3.580058258029416	0.004275230464374764	0.34394043938335234	interaction	0.012877087160561676	0.6196058670002698	1.4021588419404345
LOC112052497	NW_019863152.1;NW_019863152.1;NW_019863152.1;NW_019863152.1;NW_019863152.1;NW_019863152.1	272292;275367;275925;277681;278500;279242	272466;275517;276039;277815;278713;279460	+;+;+;+;+;+	1009	rna-XM_024091600.1	1.4125021369766821	0.6816112677542107	2.784562451178048	1.1916492388831903	1.0638788706495355	1.82976142209441	1.2794995740372397	3.5784907453308352	0.004287602421894507	0.34394043938335234	interaction	0.012910656319800429	1.4939942312560128	2.784562451178048
LOC112052777	NW_019862759.1;NW_019862759.1;NW_019862759.1;NW_019862759.1;NW_019862759.1;NW_019862759.1;NW_019862759.1	693337;694975;704260;705162;705929;712567;737301	694804;704182;704532;705368;705970;712647;737596	-;-;-;-;-;-;-	11575	rna-XM_024091999.1	-0.7227410259079976	-1.3596736572561747	-0.0193241599205617	-2.408346017491508	-0.047434918498183945	-0.24425638140501232	2.7199143027053703	3.5777758153602117	0.004293257213732935	0.34394043938335234	interaction	0.012922753335272218	-0.8002960267465731	2.408346017491508
LOC112054401	NW_019863354.1;NW_019863354.1;NW_019863354.1;NW_019863354.1;NW_019863354.1;NW_019863354.1;NW_019863354.1;NW_019863354.1;NW_019863354.1;NW_019863354.1;NW_019863354.1	13451;14298;15974;16159;16795;17722;19928;20289;20423;21033;23470	13528;14385;16054;16211;16892;17916;20141;20326;20519;21196;23741	+;+;+;+;+;+;+;+;+;+;+	1378	rna-XM_024094175.1	-1.7645098687695726	-0.610371597722756	-1.1781281761418494	-1.947428568121559	-2.1531183141407952	1.4911706111734826	1.281694586752004	3.5756433948174697	0.004319012865857881	0.34394043938335234	interaction	0.0129829477396941	-1.0270643189538415	3.644288925314278
LOC112055181	NW_019863471.1;NW_019863471.1;NW_019863471.1;NW_019863471.1;NW_019863471.1;NW_019863471.1;NW_019863471.1;NW_019863471.1	39579;40717;42606;43213;43422;43856;44214;44970	39757;40920;42863;43338;43507;44024;44431;45388	+;+;+;+;+;+;+;+	1659	rna-XM_024095192.1	1.2264511708084251	0.41960739451421714	0.3244008428842448	1.039039772908943	0.4036311909776605	-0.32150478924847	8.163122721271984	3.5734890186564363	0.004336339342674994	0.34394043938335234	interaction	0.01302521818336918	0.51527093047417	1.547955960056895
LOC112056891	NW_019864067.1;NW_019864067.1;NW_019864067.1;NW_019864067.1	7745;9110;11141;11747	7921;9212;11166;11861	-;-;-;-	421	rna-XR_002887633.1	-2.0414464447226264	-0.11646528327936283	-2.4818526396305103	-1.1660954974711126	-3.519876533090242	0.5254961416757017	0.5533407191480133	3.5691677440239533	0.004363563490654992	0.34394043938335234	interaction	0.01309691346610453	-1.4667067094196922	4.045372674765944
LOC112052705	NW_019863169.1;NW_019863169.1;NW_019863169.1;NW_019863169.1;NW_019863169.1;NW_019863169.1;NW_019863169.1;NW_019863169.1;NW_019863169.1;NW_019863169.1;NW_019863169.1;NW_019863169.1;NW_019863169.1;NW_019863169.1;NW_019863169.1	197139;197139;197140;197422;197435;197435;200551;200551;200551;201508;201508;201508;205403;205403;210807	197362;197362;197362;197702;197702;197702;200774;200774;200774;201615;201615;201615;205756;205756;211094	+;+;+;+;+;+;+;+;+;+;+;+;+;+;+	1479	rna-XM_024091885.1;rna-XM_024091884.1;rna-XM_024091883.1;rna-XM_024091884.1;rna-XM_024091883.1;rna-XM_024091885.1;rna-XM_024091885.1;rna-XM_024091883.1;rna-XM_024091884.1;rna-XM_024091883.1;rna-XM_024091885.1;rna-XM_024091884.1;rna-XM_024091883.1;rna-XM_024091884.1;rna-XM_024091885.1	0.9091256186882071	0.28446841958068014	0.4618547208197138	0.36044009658936965	0.9642631646657798	0.6069212219794342	3.258641609366287	3.5623616707111445	0.004417031629127443	0.34394043938335234	interaction	0.013232233013847431	0.5978455403871974	0.9642631646657798
LOC112051395	NW_019863080.1;NW_019863080.1;NW_019863080.1;NW_019863080.1;NW_019863080.1;NW_019863080.1;NW_019863080.1;NW_019863080.1	7014;9811;22494;22494;23099;23099;23470;23470	7304;9915;22542;22542;23234;23234;25364;25364	+;+;+;+;+;+;+;+	2476	rna-XM_024090014.1;rna-XM_024090015.1;rna-XM_024090014.1;rna-XM_024090015.1;rna-XM_024090015.1;rna-XM_024090014.1;rna-XM_024090015.1;rna-XM_024090014.1	-0.7378731453036157	0.43972312816800396	1.0513692747204884	1.0824480511447951	0.6614502708272381	0.2563185577512691	2.5340236517643464	3.5554182908612835	0.004473961662253076	0.34394043938335234	interaction	0.013371058952538801	0.4589060228846965	1.8203211964484107
LOC112050542	NW_019863028.1;NW_019863028.1;NW_019863028.1;NW_019863028.1;NW_019863028.1	443641;443873;444886;446189;446791	443771;444005;445114;446397;447889	+;+;+;+;+	1801	rna-XM_024088831.1	-0.5262415478408474	-0.08723830236723865	0.32068464699444094	0.2858758316858683	-0.03639688414862338	0.025496206051292908	4.507443085234996	3.547618593259679	0.004538799935950798	0.34616726491372396	interaction	0.0135404814948054	-0.0029700082708512218	0.8469261948352884
LOC112045798	NW_019862752.1;NW_019862752.1;NW_019862752.1;NW_019862752.1;NW_019862752.1;NW_019862752.1;NW_019862752.1;NW_019862752.1;NW_019862752.1;NW_019862752.1;NW_019862752.1;NW_019862752.1;NW_019862752.1;NW_019862752.1;NW_019862752.1;NW_019862752.1;NW_019862752.1;NW_019862752.1;NW_019862752.1;NW_019862752.1;NW_019862752.1;NW_019862752.1;NW_019862752.1;NW_019862752.1;NW_019862752.1;NW_019862752.1;NW_019862…	1296246;1296246;1296246;1296246;1296246;1297361;1297361;1297361;1297361;1297361;1298201;1298201;1298201;1298201;1298201;1299381;1299381;1299381;1299381;1299381;1300169;1300169;1300169;1300169;1300169;1300719;1300719;1300719;1300719;1300719;1301928;1301928;1301928;1301928;1301928;1303148;1303148;1303148;1303148;1303148;1310265;1310265;1310265;1310265;1310265;1333304;1333304;1333304;1361211;1361215…	1296625;1296625;1296625;1296625;1296625;1297575;1297581;1297581;1297581;1297581;1298304;1298304;1298304;1298304;1298304;1299507;1299507;1299507;1299507;1299507;1300306;1300306;1300306;1300306;1300306;1300940;1300940;1300940;1300940;1300940;1302235;1302235;1302235;1302235;1302235;1303307;1303307;1303307;1303307;1303307;1310438;1310438;1310438;1310438;1310438;1333783;1333783;1333783;1361523;1361523…	-;-;-;-;-;-;-;-;-;-;-;-;-;-;-;-;-;-;-;-;-;-;-;-;-;-;-;-;-;-;-;-;-;-;-;-;-;-;-;-;-;-;-;-;-;-;-;-;-;-;-;-;-;-;-;-;-	3677	rna-XM_024082149.1;rna-XM_024082140.1;rna-XM_024082170.1;rna-XM_024082165.1;rna-XM_024082158.1;rna-XM_024082149.1;rna-XM_024082140.1;rna-XM_024082170.1;rna-XM_024082165.1;rna-XM_024082158.1;rna-XM_024082149.1;rna-XM_024082140.1;rna-XM_024082170.1;rna-XM_024082165.1;rna-XM_024082158.1;rna-XM_024082149.1;rna-XM_024082140.1;rna-XM_024082170.1;rna-XM_024082165.1;rna-XM_024082158.1;rna-XM_024082149.1;…	-1.0904232221970085	-0.7646846184863112	-1.3114401235098754	-0.37332878276252157	0.0512270586727927	-0.5750449060665703	2.772025889765843	3.53725000576372	0.004626469567020921	0.35050133439750497	interaction	0.013765977974231179	-0.6772824323915824	1.3626671821826681
LOC112055083	NW_019863457.1;NW_019863457.1;NW_019863457.1;NW_019863457.1;NW_019863457.1;NW_019863457.1;NW_019863457.1;NW_019863457.1;NW_019863457.1;NW_019863457.1;NW_019863457.1;NW_019863457.1;NW_019863457.1;NW_019863457.1;NW_019863457.1;NW_019863457.1;NW_019863457.1;NW_019863457.1;NW_019863457.1;NW_019863457.1	110523;110523;112024;112024;117298;117298;121529;121529;123901;123901;124454;124454;125671;125671;128622;128622;130578;130578;132008;132286	110782;110782;112151;112151;117465;117465;121683;121683;124038;124038;124546;124546;125811;125811;128732;128732;130696;130696;132250;132392	-;-;-;-;-;-;-;-;-;-;-;-;-;-;-;-;-;-;-;-	1663	rna-XM_024095074.1;rna-XM_024095073.1;rna-XM_024095074.1;rna-XM_024095073.1;rna-XM_024095074.1;rna-XM_024095073.1;rna-XM_024095074.1;rna-XM_024095073.1;rna-XM_024095074.1;rna-XM_024095073.1;rna-XM_024095074.1;rna-XM_024095073.1;rna-XM_024095074.1;rna-XM_024095073.1;rna-XM_024095074.1;rna-XM_024095073.1;rna-XM_024095074.1;rna-XM_024095073.1;rna-XM_024095073.1;rna-XM_024095074.1	0.8610953601620687	0.3666086134129706	0.21651966770175257	-0.019152852051746	0.24100182612780482	0.1052831975832	5.343587134218607	3.5266780157814877	0.004717625620400432	0.3550403811273544	interaction	0.014001196127707177	0.2952259688226751	0.8802482122138147
LOC112048566	NW_019862935.1;NW_019862935.1;NW_019862935.1;NW_019862935.1;NW_019862935.1;NW_019862935.1	403007;403822;404548;405500;407410;409385	403208;403961;404843;405647;407596;409749	-;-;-;-;-;-	1338	rna-XM_024086145.1	-0.036714981790295156	-0.2282809596769092	0.38336037804969564	0.1404041876344337	1.0265078742912885	-0.39999561128779165	1.5861486186061224	3.5149162012642514	0.0048211804227236334	0.3604466731831011	interaction	0.014269627298421376	0.147546814536737	1.4265034855790801
LOC112047617	NW_019862898.1;NW_019862898.1;NW_019862898.1;NW_019862898.1;NW_019862898.1;NW_019862898.1;NW_019862898.1;NW_019862898.1;NW_019862898.1	442014;444287;446524;456895;462207;465123;469466;475337;477489	442166;444409;446674;457016;462291;465367;469678;475506;479086	+;+;+;+;+;+;+;+;+	2860	rna-XM_024084777.1	0.3443256384641971	-0.42878476701603213	-0.7743007794376262	0.547416144141739	-1.599033137293235	-0.4667750920016786	1.9819505418353769	3.505124657115629	0.004909142220557117	0.3646241319896149	interaction	0.014497353672663015	-0.396191998857106	2.146449281434974
LOC112058533	NW_019862778.1;NW_019862778.1;NW_019862778.1;NW_019862778.1;NW_019862778.1;NW_019862778.1;NW_019862778.1;NW_019862778.1;NW_019862778.1;NW_019862778.1;NW_019862778.1;NW_019862778.1;NW_019862778.1;NW_019862778.1;NW_019862778.1;NW_019862778.1	761981;761989;763069;763069;763721;763721;764791;764791;766014;766014;769017;769017;770108;770114;771230;771230	762261;762261;763463;763463;764222;764222;765140;765140;766160;766160;769188;769188;770552;770552;771564;771566	+;+;+;+;+;+;+;+;+;+;+;+;+;+;+;+	2629	rna-XM_024099421.1;rna-XM_024099422.1;rna-XM_024099422.1;rna-XM_024099421.1;rna-XM_024099422.1;rna-XM_024099421.1;rna-XM_024099422.1;rna-XM_024099421.1;rna-XM_024099422.1;rna-XM_024099421.1;rna-XM_024099422.1;rna-XM_024099421.1;rna-XM_024099421.1;rna-XM_024099422.1;rna-XM_024099422.1;rna-XM_024099421.1	-0.6183091117823604	-0.7687650580441735	0.2598041046756025	-1.8906359670256483	0.7063802878233139	0.25504402919904584	1.2495031943163752	3.4860872583564846	0.005084842413090927	0.37060362015748033	interaction	0.014956059828460586	-0.3427469525257033	2.5970162548489624
LOC112048643	NW_019862938.1;NW_019862938.1;NW_019862938.1;NW_019862938.1;NW_019862938.1;NW_019862938.1;NW_019862938.1;NW_019862938.1;NW_019862938.1;NW_019862938.1	536468;540620;544819;547204;548065;549552;550567;552392;553658;582407	538063;540789;545031;547448;548149;549673;550717;552508;553724;582571	-;-;-;-;-;-;-;-;-;-	2931	rna-XM_024086272.1	-0.5222786854392482	-0.2923178753315278	1.0140400849673257	0.9372366244444582	0.71310357563336	0.16288776595398355	3.208407050528108	3.4852608527909354	0.005092612049182816	0.37060362015748033	interaction	0.014974727066007108	0.3354452483713919	1.5363187704065737
LOC112048140	NW_019862918.1;NW_019862918.1;NW_019862918.1;NW_019862918.1;NW_019862918.1;NW_019862918.1;NW_019862918.1;NW_019862918.1;NW_019862918.1;NW_019862918.1;NW_019862918.1;NW_019862918.1;NW_019862918.1;NW_019862918.1;NW_019862918.1;NW_019862918.1;NW_019862918.1;NW_019862918.1;NW_019862918.1	71334;71334;71527;72201;72201;73740;73740;74342;74342;75182;75182;75664;75664;76484;76484;77391;77391;78437;78437	71445;71727;71727;72376;72376;73931;73931;74478;74478;75436;75436;75795;75795;76585;76585;77563;77563;79647;79647	+;+;+;+;+;+;+;+;+;+;+;+;+;+;+;+;+;+;+	2772	rna-XM_024085542.1;rna-XM_024085541.1;rna-XM_024085542.1;rna-XM_024085542.1;rna-XM_024085541.1;rna-XM_024085542.1;rna-XM_024085541.1;rna-XM_024085542.1;rna-XM_024085541.1;rna-XM_024085542.1;rna-XM_024085541.1;rna-XM_024085542.1;rna-XM_024085541.1;rna-XM_024085542.1;rna-XM_024085541.1;rna-XM_024085542.1;rna-XM_024085541.1;rna-XM_024085542.1;rna-XM_024085541.1	0.5918126943578755	0.38757141015755614	0.028844540244666116	0.6232252148131603	0.980149026792363	-0.22905729423749396	5.166684770697407	3.482347794887471	0.0051200957730310115	0.37060362015748033	interaction	0.01504433204195979	0.39709093202135454	1.209206321029857
LOC112049334	NW_019862968.1;NW_019862968.1;NW_019862968.1;NW_019862968.1;NW_019862968.1;NW_019862968.1	418258;421957;422809;423408;424004;425526	418509;422214;422989;423519;424172;426172	+;+;+;+;+;+	1619	rna-XM_024087188.1	-0.8445656923484117	-0.18686085087649532	0.5466904260899863	-0.37203295212456555	-0.10780894481221083	0.1698486092446989	1.8280916297045693	3.470801274681734	0.005230518253623408	0.37602689899132535	interaction	0.015324568978991865	-0.1324549008044997	1.391256118438398
LOC112058262	NW_019862773.1;NW_019862773.1;NW_019862773.1;NW_019862773.1;NW_019862773.1;NW_019862773.1;NW_019862773.1;NW_019862773.1;NW_019862773.1;NW_019862773.1;NW_019862773.1;NW_019862773.1;NW_019862773.1;NW_019862773.1;NW_019862773.1;NW_019862773.1;NW_019862773.1;NW_019862773.1;NW_019862773.1;NW_019862773.1;NW_019862773.1;NW_019862773.1;NW_019862773.1;NW_019862773.1	373380;373381;373382;413819;413819;413825;414134;414134;414134;415381;415381;415381;418218;418218;418218;419843;419843;419897;420472;420472;420472;420711;420711;420711	373865;373865;373865;413897;413897;413897;414274;414274;414274;415472;415472;415472;418421;418421;418421;420059;420059;420059;420630;420630;420630;422990;422990;422990	+;+;+;+;+;+;+;+;+;+;+;+;+;+;+;+;+;+;+;+;+;+;+;+	3658	rna-XM_024098971.1;rna-XM_024098972.1;rna-XM_024098970.1;rna-XM_024098970.1;rna-XM_024098972.1;rna-XM_024098971.1;rna-XM_024098970.1;rna-XM_024098972.1;rna-XM_024098971.1;rna-XM_024098970.1;rna-XM_024098971.1;rna-XM_024098972.1;rna-XM_024098970.1;rna-XM_024098971.1;rna-XM_024098972.1;rna-XM_024098970.1;rna-XM_024098971.1;rna-XM_024098972.1;rna-XM_024098972.1;rna-XM_024098970.1;rna-XM_024098971.1;…	0.022313811706973382	-0.3322016209491867	-1.3514836475482666	-0.5038726195206553	-0.6266293226512133	-0.5168563348451498	3.945691635003023	3.4646854572371244	0.005289978667168943	0.37602689899132535	interaction	0.01547579803019705	-0.551454955634583	1.37379745925524
LOC112054494	NW_019863363.1;NW_019863363.1;NW_019863363.1	186567;188935;190989	188269;189117;191189	-;-;-	2087	rna-XM_024094293.1	-0.43862291748726995	-0.593167166934588	-0.8855688697240958	-2.625646450468803	-1.7280930366683092	-0.25069283481369037	7.436844907285829	3.4737460506386784	0.005294289320539603	0.37602689899132535	interaction	0.015485538734375496	-1.0869652126827927	2.625646450468803
LOC112055979	NW_019863672.1;NW_019863672.1;NW_019863672.1;NW_019863672.1;NW_019863672.1;NW_019863672.1;NW_019863672.1;NW_019863672.1;NW_019863672.1	43508;44552;45812;46310;46866;47195;47862;48721;49711	43833;44674;45924;46435;46990;47427;48022;48834;49852	+;+;+;+;+;+;+;+;+	1463	rna-XM_024096294.1	-2.1854352536574093	-2.4499360102576078	-3.8991188006087034	-1.9416865080004841	-3.920376760050685	-2.9301817836954904	6.400146628773903	3.4684909363863423	0.00541332249435731	0.3820931479868104	interaction	0.015781067303016524	-2.8877891860450635	3.920376760050685
LOC112051953	NW_019863115.1;NW_019863115.1;NW_019863115.1;NW_019863115.1;NW_019863115.1;NW_019863115.1;NW_019863115.1;NW_019863115.1;NW_019863115.1;NW_019863115.1;NW_019863115.1;NW_019863115.1;NW_019863115.1;NW_019863115.1;NW_019863115.1;NW_019863115.1;NW_019863115.1	160934;168526;169587;170018;170679;171862;172687;173525;174338;175189;176514;177249;178061;180389;181470;183047;185556	161109;168800;169745;170065;170841;172074;172896;173658;174536;175387;176676;177465;178170;180568;181551;183192;185844	+;+;+;+;+;+;+;+;+;+;+;+;+;+;+;+;+	2963	rna-XM_024090805.1	-0.5560936924245029	-0.7958062864295895	0.16124843796134292	-0.1767435086760421	-0.044415575944076684	0.1984041316667249	6.163774917255708	3.447981305696791	0.0054558921968370444	0.3827207341040505	interaction	0.015884631629802512	-0.2022344156410239	0.9942104180963144
LOC112043286	NW_019862788.1;NW_019862788.1	198511;200408	199256;200825	-;-	1164	rna-XM_024078610.1	-1.6710016787985733	-1.0839587210531862	-0.9947401332109147	-1.8500050570746154	-0.3650702095216764	0.14337584891565594	0.6758197253041667	3.437767280898194	0.0055599267128717145	0.3876258108286758	interaction	0.016154747022424955	-0.970233325123885	1.9933809059902714
LOC112046906	NW_019862753.1;NW_019862753.1;NW_019862753.1;NW_019862753.1;NW_019862753.1;NW_019862753.1	1204170;1204170;1204170;1208703;1209159;1209299	1207500;1207500;1207500;1209366;1209366;1209378	-;-;-;-;-;-	4007	rna-XM_024083754.1;rna-XM_024083769.1;rna-XM_024083762.1;rna-XM_024083754.1;rna-XM_024083769.1;rna-XM_024083762.1	-1.015471892128967	-0.31390134066655623	-0.7830724550386674	-1.0275670543214468	-0.36006310501599303	-0.8990827989022847	3.7680128584792514	3.421309700407797	0.005731793665365258	0.39641436216260983	interaction	0.016583905620192085	-0.7331931076789858	1.0275670543214468
LOC112050109	NW_019863005.1;NW_019863005.1;NW_019863005.1;NW_019863005.1;NW_019863005.1;NW_019863005.1;NW_019863005.1;NW_019863005.1;NW_019863005.1;NW_019863005.1;NW_019863005.1;NW_019863005.1;NW_019863005.1;NW_019863005.1;NW_019863005.1;NW_019863005.1;NW_019863005.1;NW_019863005.1;NW_019863005.1;NW_019863005.1;NW_019863005.1;NW_019863005.1;NW_019863005.1;NW_019863005.1;NW_019863005.1;NW_019863005.1;NW_019863…	647174;647390;654252;655181;655838;656412;657240;658030;658311;658738;659057;659321;659522;659728;660138;660379;660571;660849;661191;661771;662061;662284;662876;663696;664390;665765;666527;667305;667858;668193;668509;668727;669001;669261;669555;669942;670222;670509;670866;671076;671372;671593;671836;672099;672597;672787;673085;673793;674008;674310;674814;675187	647285;647453;654394;655283;655905;656461;657437;658230;658419;658918;659242;659440;659645;659905;660237;660457;660759;661111;661412;661972;662167;662503;663097;663866;664554;665953;666622;667493;667991;668418;668624;668913;669177;669472;669833;670139;670421;670790;670999;671287;671507;671735;672021;672390;672706;672936;673218;673926;674219;674582;674996;676661	+;+;+;+;+;+;+;+;+;+;+;+;+;+;+;+;+;+;+;+;+;+;+;+;+;+;+;+;+;+;+;+;+;+;+;+;+;+;+;+;+;+;+;+;+;+;+;+;+;+;+;+	10036	rna-XM_024088261.1	0.3524170120104553	1.6880143196494122	0.7223313506404039	0.7493322532498005	1.5774267716739574	0.4425372878285977	3.9886932560107553	3.4192393445371496	0.00575575235452575	0.39641436216260983	interaction	0.01664712286578318	0.9220098325087711	1.6880143196494122
LOC112044357	NW_019862807.1;NW_019862807.1;NW_019862807.1;NW_019862807.1;NW_019862807.1;NW_019862807.1;NW_019862807.1;NW_019862807.1;NW_019862807.1;NW_019862807.1;NW_019862807.1	244161;247113;247740;248399;249397;249711;250483;252253;252942;254424;255321	246008;247260;247946;248481;249499;249904;250542;252408;253311;254537;255749	-;-;-;-;-;-;-;-;-;-;-	3712	rna-XM_024080180.1	-0.3203293415194431	-0.32658744785271476	-0.2634008810439494	-0.18363638007224212	0.13561233530289166	-0.481963646938771	6.060766495899035	3.4113970490494894	0.005837894576675844	0.3996496022249656	interaction	0.01685535887059445	-0.24005089368737145	0.6175759822416627
LOC112046681	NW_019862867.1;NW_019862867.1;NW_019862867.1;NW_019862867.1;NW_019862867.1;NW_019862867.1;NW_019862867.1	535958;586550;587786;589049;589943;590433;591430	536264;586738;587966;589159;590115;590945;592694	+;+;+;+;+;+;+	2739	rna-XM_024083401.1	-1.392086754538315	-0.9975547543042048	-0.26431970907564345	-0.5219682111276501	-0.5502942941781512	-0.04375085707404676	1.3654371007862465	3.403576924783044	0.00592299774189889	0.40145035628376696	interaction	0.017077643228971234	-0.6283290967163353	1.392086754538315
LOC112048417	NW_019862929.1;NW_019862929.1;NW_019862929.1;NW_019862929.1	261027;266959;267713;267883	261446;267112;267800;268252	-;-;-;-	1032	rna-XM_024085935.1	0.3599270204517234	0.3682347524497078	0.6380751531829414	-0.14273308122195863	0.6294179602342446	0.46060426570417934	4.863657660980308	3.397379941124939	0.0059913269918021326	0.40145035628376696	interaction	0.017255743253736112	0.3855876784668063	0.7808082344049
LOC112044498	NW_019862810.1;NW_019862810.1;NW_019862810.1;NW_019862810.1;NW_019862810.1;NW_019862810.1;NW_019862810.1	1003039;1004298;1004378;1004436;1004538;1005830;1006911	1004127;1004376;1004433;1004457;1005371;1005963;1007048	-;-;-;-;-;-;-	2352	rna-XM_024080375.1	0.8133044324215372	2.43138647118152	-0.23264811035477836	-0.10910525607378162	1.4196916904842023	2.003461649686133	10.068914258294202	3.407508110304313	0.006001228447461954	0.40145035628376696	interaction	0.017282683895085423	1.054348479557472	2.6640345815362982
LOC112052441	NW_019863149.1;NW_019863149.1;NW_019863149.1;NW_019863149.1;NW_019863149.1;NW_019863149.1;NW_019863149.1	298126;298798;300492;301327;303457;305039;305703	298164;299412;301208;302717;303657;305122;305975	+;+;+;+;+;+;+	3320	rna-XM_024091522.1	1.9946983497575375	0.06496377336017758	1.1202259203337288	0.692059112262205	1.6921673291835477	-0.09841459670463026	0.7271104529878193	3.3961030350893204	0.006005505153840231	0.40145035628376696	interaction	0.017291497294729417	0.9109499813654277	2.093112946462168
LOC112055502	NW_019863537.1;NW_019863537.1	354;20189	492;20800	-;-	751	rna-XM_024095646.1	1.1083631618149037	-0.15239386145791334	0.11636987172536248	0.8718724800031399	0.7605675971555976	-1.4151979037834705	0.5196037843426777	3.3924698168456078	0.006046032530689349	0.4017959864254606	interaction	0.017383169486460116	0.21493022424293662	2.5235610655983742
LOC112052492	NW_019863152.1;NW_019863152.1;NW_019863152.1;NW_019863152.1;NW_019863152.1;NW_019863152.1	242147;243007;244013;244857;245778;246839	242362;243160;244130;244991;245991;247979	+;+;+;+;+;+	1978	rna-XM_024091593.1	2.9822331500143613	3.156981098531899	0.7307464546438662	-0.8130740264846693	2.505476886200708	2.0270830922698218	1.4759218305254307	3.3908996000994733	0.0060905051727920476	0.40239826036981874	interaction	0.017490326371315576	1.7649077758626646	3.9700551250165685
LOC112054602	NW_019863381.1;NW_019863381.1;NW_019863381.1;NW_019863381.1;NW_019863381.1;NW_019863381.1;NW_019863381.1;NW_019863381.1;NW_019863381.1;NW_019863381.1;NW_019863381.1	173703;174867;175907;177067;178302;179001;180258;181154;181754;182498;183211	174345;175075;176032;177198;178475;179124;180389;181271;181991;182696;183381	-;-;-;-;-;-;-;-;-;-;-	2266	rna-XM_024094445.1	-0.12424095450935746	-0.4702781686218918	-0.6577650443108437	1.062265896374423	-0.5862950399602845	-0.10580853795312593	6.0975208918874655	3.3674587983443893	0.0063561743816031935	0.41752350099733343	interaction	0.01813940237324455	-0.1470203081635134	1.7200309406852665
LOC112045244	NW_019862827.1;NW_019862827.1;NW_019862827.1;NW_019862827.1;NW_019862827.1;NW_019862827.1;NW_019862827.1;NW_019862827.1;NW_019862827.1;NW_019862827.1;NW_019862827.1;NW_019862827.1	831976;831976;832622;832622;833650;833650;833987;833987;834897;834897;835717;835717	832447;832447;832765;832765;833762;833762;834607;834604;835054;835054;836329;836329	-;-;-;-;-;-;-;-;-;-;-;-	2121	rna-XM_024081354.1;rna-XM_024081353.1;rna-XM_024081353.1;rna-XM_024081354.1;rna-XM_024081353.1;rna-XM_024081354.1;rna-XM_024081353.1;rna-XM_024081354.1;rna-XM_024081353.1;rna-XM_024081354.1;rna-XM_024081354.1;rna-XM_024081353.1	-1.3492235576320475	-0.2668647594802543	-0.062049717763744745	-0.3172516968142029	0.31688112710130023	-0.5215460899480616	3.1789078539224755	3.3583115400602113	0.006440838919764532	0.4206534108287594	interaction	0.018351159192964487	-0.36667578242283516	1.6661046847333476
LOC112054186	NW_019863326.1;NW_019863326.1;NW_019863326.1;NW_019863326.1	30877;32085;33011;33203	32173;32173;33049;36226	+;+;+;+	4360	rna-XM_024093877.1;rna-XR_002887434.1;rna-XR_002887434.1;rna-XM_024093877.1	0.6420160722548066	-0.8811315217207285	-0.8878746039426417	-0.1723155898381118	0.42029478895068717	-1.511240728281134	1.9351709508601938	3.3464987104715562	0.00658335400698077	0.4265034030652872	interaction	0.018720041672345155	-0.3983752637628537	2.1532568005359405
LOC112046058	NW_019862846.1;NW_019862846.1;NW_019862846.1;NW_019862846.1;NW_019862846.1;NW_019862846.1	198150;199341;200477;201084;203426;204138	198367;199510;200622;202524;203572;204633	+;+;+;+;+;+	2618	rna-XM_024082525.1	-0.497671878662045	0.058098304148349315	0.2598767040433395	-0.12715021263460966	-0.8371707588281466	0.31747436331883094	5.033553073789713	3.3446884693017913	0.00660547333152856	0.4265034030652872	interaction	0.018777864709862688	-0.13775724643571358	1.1546451221469776
LOC112054210	NW_019863329.1;NW_019863329.1;NW_019863329.1;NW_019863329.1;NW_019863329.1;NW_019863329.1;NW_019863329.1;NW_019863329.1;NW_019863329.1;NW_019863329.1;NW_019863329.1;NW_019863329.1;NW_019863329.1;NW_019863329.1;NW_019863329.1;NW_019863329.1;NW_019863329.1;NW_019863329.1;NW_019863329.1;NW_019863329.1;NW_019863329.1	100916;100916;103390;103390;104391;104391;106214;106214;108319;108319;109179;109179;112759;113822;113822;114543;114543;116542;116542;116995;116995	102366;102366;103478;103478;104543;104543;106367;106367;108550;108550;109288;109288;112845;114010;114010;114757;114757;116694;116679;117323;117323	-;-;-;-;-;-;-;-;-;-;-;-;-;-;-;-;-;-;-;-;-	3162	rna-XM_024093911.1;rna-XM_024093910.1;rna-XM_024093911.1;rna-XM_024093910.1;rna-XM_024093911.1;rna-XM_024093910.1;rna-XM_024093911.1;rna-XM_024093910.1;rna-XM_024093911.1;rna-XM_024093910.1;rna-XM_024093911.1;rna-XM_024093910.1;rna-XM_024093910.1;rna-XM_024093911.1;rna-XM_024093910.1;rna-XM_024093911.1;rna-XM_024093910.1;rna-XM_024093911.1;rna-XM_024093910.1;rna-XM_024093911.1;rna-XM_024093910.1	-1.2222840582068586	-0.5837758020110915	-0.011246996943610164	-0.7863447874686537	-0.9017682511801373	-0.4040982900086915	2.721363165148673	3.337213220164371	0.0066976113071475175	0.43000934968601345	interaction	0.019002147151553878	-0.6515863643031737	1.2222840582068586
LOC112047300	NW_019862887.1;NW_019862887.1;NW_019862887.1	288042;289023;290111	288398;289193;290371	-;-;-	789	rna-XM_024084380.1	-0.9783672339652343	-0.5979883440760835	0.1187739233313158	0.10361315293965179	-0.3498202286276158	-0.5032757764891874	2.080524863269256	3.316956980521132	0.006953862916601623	0.44230897897149224	interaction	0.019642671654813582	-0.3678440844811922	1.0971411572965502
LOC112056019	NW_019863685.1;NW_019863685.1	64725;77018	64949;78696	-;-	1904	rna-XM_024096340.1	-1.0427878452217378	-0.5087031812184974	0.48638207246052156	-0.05136548990760644	-0.03576159583478853	-0.14546870040818186	2.762461148963151	3.310849340724075	0.007033053643060434	0.44230897897149224	interaction	0.019841191232281168	-0.21628412335504843	1.5291699176822595
LOC112058013	NW_019862770.1;NW_019862770.1;NW_019862770.1;NW_019862770.1;NW_019862770.1;NW_019862770.1;NW_019862770.1;NW_019862770.1;NW_019862770.1;NW_019862770.1;NW_019862770.1;NW_019862770.1;NW_019862770.1;NW_019862770.1;NW_019862770.1;NW_019862770.1	1741519;1741519;1742309;1742309;1742701;1742701;1743975;1743975;1744530;1744530;1745451;1745451;1745932;1745932;1748797;1752596	1741588;1741588;1742348;1742348;1743013;1743013;1744106;1744106;1744736;1744736;1745602;1745602;1746087;1746087;1749016;1752769	-;-;-;-;-;-;-;-;-;-;-;-;-;-;-;-	1464	rna-XM_024098670.1;rna-XM_024098671.1;rna-XM_024098670.1;rna-XM_024098671.1;rna-XM_024098670.1;rna-XM_024098671.1;rna-XM_024098670.1;rna-XM_024098671.1;rna-XM_024098671.1;rna-XM_024098670.1;rna-XM_024098671.1;rna-XM_024098670.1;rna-XM_024098670.1;rna-XM_024098671.1;rna-XM_024098671.1;rna-XM_024098670.1	0.12169701444943266	-0.3928485646788506	-0.5119365029963407	-0.3064990597447125	-0.5842884396727694	-1.1844165725634626	4.723356322829469	3.308189619769862	0.0070678231918503455	0.44230897897149224	interaction	0.01992891303532722	-0.47638202086778386	1.3061135870128953
LOC112055761	NW_019863602.1;NW_019863602.1	5;1045	86;1347	+;+	385	rna-XM_024095957.1	2.2256482380158786	1.6422089326492721	0.9306949846756644	0.8477669269575482	1.7427534477471298	1.264471257074984	5.941986808091037	3.3124531710937783	0.007074545568660623	0.44230897897149224	interaction	0.01994104581014574	1.442257297853413	2.2256482380158786
LOC112047297	NW_019862887.1;NW_019862887.1;NW_019862887.1;NW_019862887.1;NW_019862887.1;NW_019862887.1;NW_019862887.1;NW_019862887.1;NW_019862887.1;NW_019862887.1;NW_019862887.1;NW_019862887.1;NW_019862887.1;NW_019862887.1;NW_019862887.1;NW_019862887.1;NW_019862887.1;NW_019862887.1;NW_019862887.1;NW_019862887.1;NW_019862887.1;NW_019862887.1;NW_019862887.1;NW_019862887.1;NW_019862887.1;NW_019862887.1;NW_019862…	472151;472151;472151;473312;473312;473312;473703;473703;473703;473958;473958;473958;474714;474714;474714;475455;475455;475455;475655;475655;475655;476062;476062;476062;476462;476479;476511	472710;472710;472710;473478;473478;473478;473813;473813;473813;474105;474105;474105;474927;474927;474927;475572;475572;475572;475775;475775;475775;476227;476227;476227;476614;476614;476621	-;-;-;-;-;-;-;-;-;-;-;-;-;-;-;-;-;-;-;-;-;-;-;-;-;-;-	1765	rna-XM_024084371.1;rna-XM_024084372.1;rna-XM_024084370.1;rna-XM_024084371.1;rna-XM_024084372.1;rna-XM_024084370.1;rna-XM_024084371.1;rna-XM_024084372.1;rna-XM_024084370.1;rna-XM_024084371.1;rna-XM_024084372.1;rna-XM_024084370.1;rna-XM_024084371.1;rna-XM_024084372.1;rna-XM_024084370.1;rna-XM_024084371.1;rna-XM_024084372.1;rna-XM_024084370.1;rna-XM_024084371.1;rna-XM_024084372.1;rna-XM_024084370.1;…	-1.8442877405799851	0.05375490012618873	-0.0790579397848792	0.38809612824543094	0.522393150392784	-0.18544216216279158	1.398830985920477	3.3069723517377723	0.007083793925801794	0.44230897897149224	interaction	0.019959683188471692	-0.19075727729387537	2.366680890972769
LOC112045124	NW_019862824.1;NW_019862824.1;NW_019862824.1;NW_019862824.1;NW_019862824.1;NW_019862824.1;NW_019862824.1;NW_019862824.1;NW_019862824.1;NW_019862824.1	167679;168399;168655;169566;169845;175982;177470;177879;178792;179076	167787;168541;169488;169738;170873;176115;177603;178712;178964;180172	+;+;+;+;+;+;+;+;+;+	4660	rna-XM_024081205.1	0.2692896988557945	1.5381583996505959	-0.1932132864441017	0.43225218024063516	0.7351563057725087	2.3016551401253342	7.230757780685632	3.294677022498236	0.007366529670721807	0.45567432206094427	interaction	0.020662281223901978	0.8472164063667944	2.494868426569436
LOC112053114	NW_019863208.1;NW_019863208.1;NW_019863208.1;NW_019863208.1;NW_019863208.1;NW_019863208.1;NW_019863208.1;NW_019863208.1;NW_019863208.1	200629;201919;202552;203686;205112;210346;211004;213247;214414	201090;202057;202749;203887;205263;210509;211217;213597;214687	-;-;-;-;-;-;-;-;-	2156	rna-XM_024092413.1	-0.3069110215017372	-0.08337408924361145	0.7427693119192136	0.6457007415952928	-0.018032254505202645	0.1949815750882106	3.1033146180203164	3.2850276558298037	0.007378042525449996	0.45567432206094427	interaction	0.02068914206713724	0.19585571055869427	1.0496803334209508
LOC112053860	NW_019863289.1;NW_019863289.1;NW_019863289.1;NW_019863289.1;NW_019863289.1;NW_019863289.1;NW_019863289.1;NW_019863289.1	130892;168434;169379;171191;173160;174393;176013;177930	131244;168664;169570;171335;173345;174538;176186;182237	+;+;+;+;+;+;+;+	5735	rna-XM_024093448.1	1.7383184765351394	0.016269776746335857	0.6066406491276761	1.2322902591686478	0.7998578324352678	0.6616432113953526	2.2702417958990293	3.273007977273618	0.007544408185219541	0.462282075171571	interaction	0.021101215734845018	0.8425033675680699	1.7383184765351394
LOC112056693	NW_019863946.1;NW_019863946.1;NW_019863946.1;NW_019863946.1;NW_019863946.1;NW_019863946.1;NW_019863946.1;NW_019863946.1;NW_019863946.1;NW_019863946.1;NW_019863946.1	33014;33014;34012;34012;35121;35867;35867;37213;37213;43891;43891	33180;33180;34260;34260;35144;35959;35959;37368;37368;44114;44114	-;-;-;-;-;-;-;-;-;-;-	913	rna-XM_024097162.1;rna-XM_024097161.1;rna-XM_024097162.1;rna-XM_024097161.1;rna-XM_024097161.1;rna-XM_024097162.1;rna-XM_024097161.1;rna-XM_024097161.1;rna-XM_024097162.1;rna-XM_024097161.1;rna-XM_024097162.1	0.483237074605937	0.9035454893232906	-0.4146277927034515	-0.08414414219866065	0.48502078121440206	-0.05434150587295684	6.477522084236417	3.2700839923708465	0.007606101529916465	0.462282075171571	interaction	0.02124177452211013	0.21978165072809344	1.3181732820267422
LOC112047814	NW_019862904.1;NW_019862904.1;NW_019862904.1;NW_019862904.1;NW_019862904.1	939961;940872;941549;942670;944458	940379;941275;942176;942884;945032	-;-;-;-;-	2241	rna-XM_024085073.1	-0.6048459925395988	-1.195248281918616	-0.864088435979896	0.26392447399272273	-0.541445100682204	-2.2031809665298163	1.4226577259213067	3.268549935722119	0.007607070402770483	0.462282075171571	interaction	0.02124260110969141	-0.8574807172762348	2.467105440522539
LOC112053100	NW_019863206.1;NW_019863206.1;NW_019863206.1;NW_019863206.1;NW_019863206.1;NW_019863206.1;NW_019863206.1;NW_019863206.1;NW_019863206.1	138364;139978;140494;141380;142168;142890;143714;144607;145816	138768;140047;140690;141596;142338;143083;143915;144791;146561	+;+;+;+;+;+;+;+;+	2387	rna-XM_024092394.1	0.4960707956183397	0.12199823516136428	0.48212679116218926	0.2901849514252265	-0.21141023895706829	-0.8108474205109729	4.287271549595356	3.2637443659019776	0.007675205788223786	0.46369750925387315	interaction	0.02140446744950854	0.061353852316513094	1.3069182161293127
LOC112045726	NW_019862839.1;NW_019862839.1;NW_019862839.1;NW_019862839.1;NW_019862839.1;NW_019862839.1	806691;806691;807619;807619;808313;808588	806924;806924;807786;807828;808467;808686	-;-;-;-;-;-	698	rna-XM_024082019.1;rna-XM_024082018.1;rna-XM_024082019.1;rna-XM_024082018.1;rna-XM_024082019.1;rna-XM_024082018.1	-0.4920117027023414	0.16547974899398063	0.34618850761079467	-0.6887791870540819	-0.021841466549040782	-0.014294185242986987	3.0733194133719715	3.2583255986877413	0.007752774265948249	0.46369750925387315	interaction	0.021584560437580058	-0.11754304749061263	1.0349676946648767
LOC112046045	NW_019862846.1;NW_019862846.1;NW_019862846.1;NW_019862846.1;NW_019862846.1;NW_019862846.1;NW_019862846.1;NW_019862846.1;NW_019862846.1	973578;973578;973579;975267;975267;975267;975800;975866;975881	974724;974724;974724;975388;975388;975388;976021;976022;976022	-;-;-;-;-;-;-;-;-	1492	rna-XM_024082504.1;rna-XM_024082505.1;rna-XM_024082502.1;rna-XM_024082504.1;rna-XM_024082505.1;rna-XM_024082502.1;rna-XM_024082502.1;rna-XM_024082504.1;rna-XM_024082505.1	-0.10839690296348736	0.7939878875792942	1.0089132869176856	-0.2900957955542321	0.2926030247336175	0.3985871212431239	4.847484612230074	3.2511275355561273	0.007857037463276493	0.4639752029319895	interaction	0.021842093666623423	0.34926643699266696	1.2990090824719176
LOC112046203	NW_019862850.1;NW_019862850.1;NW_019862850.1;NW_019862850.1;NW_019862850.1;NW_019862850.1;NW_019862850.1;NW_019862850.1;NW_019862850.1;NW_019862850.1;NW_019862850.1;NW_019862850.1;NW_019862850.1;NW_019862850.1;NW_019862850.1;NW_019862850.1;NW_019862850.1;NW_019862850.1;NW_019862850.1;NW_019862850.1;NW_019862850.1;NW_019862850.1;NW_019862850.1;NW_019862850.1;NW_019862850.1;NW_019862850.1;NW_019862…	346059;346059;346059;349466;349466;349466;350972;350972;350972;351981;351981;351981;352676;352676;352676;353378;353378;353378;354196;354196;354196;355091;355091;355091;355825;355825;355825;356943;356943;356943;357376;357376;357376;357616;357616;357616;358970;365590	346472;346472;346472;349692;349692;349692;351197;351197;351197;352152;352152;352152;352846;352846;352846;353784;353784;353784;354523;354523;354523;355279;355279;355279;356068;356068;356068;357051;357051;357051;357521;357521;357521;358371;358371;358963;359392;365766	+;+;+;+;+;+;+;+;+;+;+;+;+;+;+;+;+;+;+;+;+;+;+;+;+;+;+;+;+;+;+;+;+;+;+;+;+;+	4581	rna-XM_024082757.1;rna-XM_024082758.1;rna-XM_024082759.1;rna-XM_024082757.1;rna-XM_024082758.1;rna-XM_024082759.1;rna-XM_024082757.1;rna-XM_024082758.1;rna-XM_024082759.1;rna-XM_024082757.1;rna-XM_024082758.1;rna-XM_024082759.1;rna-XM_024082757.1;rna-XM_024082758.1;rna-XM_024082759.1;rna-XM_024082757.1;rna-XM_024082758.1;rna-XM_024082759.1;rna-XM_024082757.1;rna-XM_024082758.1;rna-XM_024082759.1;…	0.05099812862357335	0.9067538397778243	0.19944745962286226	0.4635436128398908	0.20682717384288948	0.6629034896524492	5.285762860712386	3.2503775012206493	0.007867982682541377	0.4639752029319895	interaction	0.02186481912897436	0.4150789507265816	0.9067538397778243
LOC112044792	NW_019862817.1;NW_019862817.1;NW_019862817.1;NW_019862817.1;NW_019862817.1;NW_019862817.1;NW_019862817.1;NW_019862817.1;NW_019862817.1	169935;170992;171658;171815;172542;173332;173596;174071;180127	170010;171146;171735;172006;172857;173462;173695;174294;180411	-;-;-;-;-;-;-;-;-	1557	rna-XM_024080755.1	-0.6404413201706779	-1.085332659132976	0.8357615728633324	-0.6586371616083978	-0.7381007451376932	0.6697309464945391	0.2652445550403368	3.249282966838157	0.007883982780891268	0.4639752029319895	interaction	0.02190542619344802	-0.2695032277819789	1.9210942319963085
LOC112055182	NW_019863471.1;NW_019863471.1;NW_019863471.1;NW_019863471.1;NW_019863471.1;NW_019863471.1;NW_019863471.1;NW_019863471.1;NW_019863471.1;NW_019863471.1;NW_019863471.1;NW_019863471.1;NW_019863471.1;NW_019863471.1;NW_019863471.1;NW_019863471.1;NW_019863471.1;NW_019863471.1;NW_019863471.1;NW_019863471.1;NW_019863471.1;NW_019863471.1;NW_019863471.1;NW_019863471.1;NW_019863471.1	16434;16434;17507;17507;18482;18482;19294;19294;19967;19967;20928;23331;23331;24090;24090;24567;24567;25033;25033;26993;26993;29120;29120;38444;38444	16583;16583;17728;17728;18609;18609;19452;19452;20056;20056;20963;23449;23449;24220;24220;24690;24690;25179;25179;27101;27101;29298;29298;38642;38642	-;-;-;-;-;-;-;-;-;-;-;-;-;-;-;-;-;-;-;-;-;-;-;-;-	1793	rna-XM_024095195.1;rna-XM_024095193.1;rna-XM_024095195.1;rna-XM_024095193.1;rna-XM_024095195.1;rna-XM_024095193.1;rna-XM_024095195.1;rna-XM_024095193.1;rna-XM_024095195.1;rna-XM_024095193.1;rna-XM_024095193.1;rna-XM_024095195.1;rna-XM_024095193.1;rna-XM_024095195.1;rna-XM_024095193.1;rna-XM_024095195.1;rna-XM_024095193.1;rna-XM_024095195.1;rna-XM_024095193.1;rna-XM_024095195.1;rna-XM_024095193.1;…	0.5980356367636234	-0.24617917978009532	-0.9000642719191246	0.09761827593171415	-0.33277483194331947	-1.3976410975495124	5.735451520866215	3.250361460186485	0.007920731201056491	0.4639752029319895	interaction	0.021993980410427685	-0.36350091141611907	1.9956767343131356
LOC112043630	NW_019862793.1;NW_019862793.1;NW_019862793.1;NW_019862793.1;NW_019862793.1;NW_019862793.1;NW_019862793.1;NW_019862793.1;NW_019862793.1;NW_019862793.1;NW_019862793.1;NW_019862793.1;NW_019862793.1;NW_019862793.1;NW_019862793.1;NW_019862793.1;NW_019862793.1;NW_019862793.1;NW_019862793.1;NW_019862793.1;NW_019862793.1;NW_019862793.1;NW_019862793.1	1140759;1143172;1143655;1145285;1145522;1145768;1146840;1147787;1148130;1149119;1149535;1150487;1151411;1152183;1152306;1152850;1153342;1154270;1155405;1156066;1158013;1159233;1159413	1142536;1143428;1144101;1145443;1145545;1145904;1146966;1147939;1149054;1149352;1149661;1150625;1151537;1152224;1152344;1152888;1153434;1154370;1155588;1156122;1158121;1159339;1159481	-;-;-;-;-;-;-;-;-;-;-;-;-;-;-;-;-;-;-;-;-;-;-	5474	rna-XM_024079135.1	-0.5550599936891459	0.14628286243965632	-0.9693211831878604	0.027160692408371736	0.11691087548528672	0.5986760676540503	4.346878012712245	3.243751118885068	0.007965351822283268	0.4641961954278311	interaction	0.022104271420328805	-0.1058917798149402	1.5679972508419109
LOC112045065	NW_019862823.1;NW_019862823.1;NW_019862823.1;NW_019862823.1;NW_019862823.1;NW_019862823.1;NW_019862823.1;NW_019862823.1;NW_019862823.1;NW_019862823.1	174576;174576;176606;176606;177330;177330;178742;178742;178990;179057	175586;175586;176645;176645;177542;177542;178869;178888;179292;179274	-;-;-;-;-;-;-;-;-;-	1714	rna-XM_024081127.1;rna-XM_024081128.1;rna-XM_024081127.1;rna-XM_024081128.1;rna-XM_024081127.1;rna-XM_024081128.1;rna-XM_024081127.1;rna-XM_024081128.1;rna-XM_024081127.1;rna-XM_024081128.1	0.2792358381389368	0.20340076379665595	0.2707029568712677	0.13927964948712143	0.5875587192559851	0.3409819708456076	5.570769667193861	3.2375316613105474	0.008057847043213367	0.4645665616690986	interaction	0.022310527508830794	0.3035266497325958	0.5875587192559851
LOC112055478	NW_019863529.1;NW_019863529.1;NW_019863529.1;NW_019863529.1;NW_019863529.1;NW_019863529.1;NW_019863529.1;NW_019863529.1	7117;23890;24819;25505;26077;26784;27515;31663	7304;24013;24950;25622;26314;26982;27687;31853	-;-;-;-;-;-;-;-	1363	rna-XM_024095610.1	-0.003782453140285836	-0.3184876138323179	-0.44379163211284545	1.105562978119285	-0.17011893303920847	-0.16529534560305656	3.45293309772743	3.2340487857753732	0.008110116425917845	0.4645665616690986	interaction	0.022431072844734577	6.811667319284767e-4	1.5493546102321305
LOC112050879	NW_019862757.1;NW_019862757.1;NW_019862757.1;NW_019862757.1;NW_019862757.1;NW_019862757.1;NW_019862757.1;NW_019862757.1;NW_019862757.1;NW_019862757.1;NW_019862757.1;NW_019862757.1;NW_019862757.1;NW_019862757.1;NW_019862757.1;NW_019862757.1;NW_019862757.1;NW_019862757.1;NW_019862757.1;NW_019862757.1;NW_019862757.1;NW_019862757.1;NW_019862757.1;NW_019862757.1;NW_019862757.1;NW_019862757.1;NW_019862…	1649973;1653920;1654911;1656652;1657369;1657595;1658193;1658929;1660776;1662079;1662993;1663936;1664496;1664992;1665343;1665940;1666646;1667201;1667628;1668194;1668801;1669328;1669715;1670135;1670363;1670688;1671502;1672123;1672817;1673481;1674206;1675429;1675661;1676451;1677048;1677631;1678508;1679403;1679553	1653554;1654031;1655107;1656872;1657510;1657694;1658413;1659045;1660928;1662243;1663153;1664124;1664700;1665105;1665543;1666170;1666793;1667316;1667821;1668394;1668965;1669500;1669953;1670257;1670531;1670877;1671846;1672429;1673025;1673663;1674350;1675590;1675750;1676609;1677302;1677924;1678634;1679470;1679576	-;-;-;-;-;-;-;-;-;-;-;-;-;-;-;-;-;-;-;-;-;-;-;-;-;-;-;-;-;-;-;-;-;-;-;-;-;-;-	10197	rna-XM_024089274.1	-0.1528083750438379	-0.6075334861685902	0.024285597601277336	-0.1427145908018048	-0.8044298518787693	-0.18733214492819672	4.692241066020939	3.229564807525854	0.008177913693734008	0.4645665616690986	interaction	0.022594832609617446	-0.31175547520332025	0.8287154494800466
LOC112042948	NW_019862782.1;NW_019862782.1	1271013;1272796	1271047;1273698	+;+	938	rna-XM_024078176.1	0.263752036569446	-0.14320396638681215	-1.7995114624453563	-1.010725445882255	0.8041770337741764	-1.248537573497398	1.2261657841052749	3.226789664216534	0.008220159574552426	0.4645665616690986	interaction	0.022701619946552842	-0.5223415629780331	2.6036884962195326
LOC112055752	NW_019863602.1;NW_019863602.1;NW_019863602.1;NW_019863602.1;NW_019863602.1;NW_019863602.1;NW_019863602.1;NW_019863602.1;NW_019863602.1;NW_019863602.1;NW_019863602.1;NW_019863602.1;NW_019863602.1;NW_019863602.1;NW_019863602.1;NW_019863602.1;NW_019863602.1;NW_019863602.1;NW_019863602.1;NW_019863602.1;NW_019863602.1;NW_019863602.1;NW_019863602.1;NW_019863602.1	66422;66422;67544;67544;68088;68088;68608;68608;69162;69600;73377;73377;74632;74632;75646;75646;77047;77047;77892;77892;78324;78324;95076;95076	67129;67129;67702;67702;68238;68238;68646;68646;69296;69767;73429;73429;74742;74742;75786;75786;77202;77202;78059;78059;78386;78386;95240;95240	-;-;-;-;-;-;-;-;-;-;-;-;-;-;-;-;-;-;-;-;-;-;-;-	2217	rna-XM_024095946.1;rna-XM_024095945.1;rna-XM_024095946.1;rna-XM_024095945.1;rna-XM_024095946.1;rna-XM_024095945.1;rna-XM_024095946.1;rna-XM_024095945.1;rna-XM_024095945.1;rna-XM_024095945.1;rna-XM_024095946.1;rna-XM_024095945.1;rna-XM_024095946.1;rna-XM_024095945.1;rna-XM_024095946.1;rna-XM_024095945.1;rna-XM_024095946.1;rna-XM_024095945.1;rna-XM_024095946.1;rna-XM_024095945.1;rna-XM_024095946.1;…	-0.33033769673581315	-0.2311673161671349	0.16370260725309924	0.23806476696498252	0.352466918934269	0.26168856099063165	5.181960858494584	3.2259253860681696	0.008233361326630877	0.4645665616690986	interaction	0.022730125380009635	0.07573630687333906	0.6828046156700822
LOC112043867	NW_019862750.1;NW_019862750.1;NW_019862750.1;NW_019862750.1;NW_019862750.1;NW_019862750.1;NW_019862750.1;NW_019862750.1;NW_019862750.1;NW_019862750.1;NW_019862750.1;NW_019862750.1;NW_019862750.1;NW_019862750.1;NW_019862750.1;NW_019862750.1;NW_019862750.1;NW_019862750.1;NW_019862750.1;NW_019862750.1;NW_019862750.1;NW_019862750.1;NW_019862750.1;NW_019862750.1;NW_019862750.1;NW_019862750.1;NW_019862…	1846999;1846999;1850693;1855191;1857193;1857193;1857193;1857193;1857870;1857870;1857870;1857870;1859734;1859734;1859734;1859734;1860938;1860938;1860938;1860938;1861572;1861572;1861572;1861572;1862564;1862564;1862564;1862564;1864315;1864315;1864315;1864315;1864782;1865165;1865165;1865165;1866469;1866469;1866469;1867002;1867002;1867002	1847242;1847242;1851100;1856280;1857339;1857339;1857339;1857339;1858030;1858030;1858030;1858030;1859858;1859858;1859858;1859858;1861078;1861078;1861078;1861078;1861709;1861709;1861709;1861709;1862760;1862760;1862760;1862760;1864527;1864527;1864527;1864545;1864915;1865267;1865267;1865267;1866637;1866637;1866637;1868270;1868270;1868270	+;+;+;+;+;+;+;+;+;+;+;+;+;+;+;+;+;+;+;+;+;+;+;+;+;+;+;+;+;+;+;+;+;+;+;+;+;+;+;+;+;+	4557	rna-XM_024079527.1;rna-XM_024079547.1;rna-XM_024079542.1;rna-XM_024079535.1;rna-XM_024079535.1;rna-XM_024079542.1;rna-XM_024079527.1;rna-XM_024079547.1;rna-XM_024079535.1;rna-XM_024079542.1;rna-XM_024079527.1;rna-XM_024079547.1;rna-XM_024079535.1;rna-XM_024079542.1;rna-XM_024079527.1;rna-XM_024079547.1;rna-XM_024079535.1;rna-XM_024079542.1;rna-XM_024079527.1;rna-XM_024079547.1;rna-XM_024079535.1;…	0.7911547564239124	-0.22590406193204782	-0.4780817697579487	0.4624687314195693	-0.40529043071798515	0.6457761748795324	6.3584012348885555	3.2253024461281576	0.00827171247997422	0.4645665616690986	interaction	0.02282801742113001	0.13168723338583874	1.269236526181861
LOC112045797	NW_019862841.1;NW_019862841.1;NW_019862841.1;NW_019862841.1;NW_019862841.1;NW_019862841.1;NW_019862841.1;NW_019862841.1;NW_019862841.1;NW_019862841.1;NW_019862841.1;NW_019862841.1;NW_019862841.1;NW_019862841.1;NW_019862841.1;NW_019862841.1;NW_019862841.1;NW_019862841.1;NW_019862841.1;NW_019862841.1;NW_019862841.1;NW_019862841.1;NW_019862841.1;NW_019862841.1;NW_019862841.1;NW_019862841.1;NW_019862…	323325;323329;323329;323329;325220;325220;325220;325220;325462;325462;325462;326163;326163;326163;326163;326766;326766;326766;326766;329703;329703;329706;331484;331484;331484;333384;333384;333384;333384	323656;323656;323656;323656;325394;325394;325394;325394;325554;325554;325554;326306;326306;326306;326306;327200;327200;327200;327200;329770;329770;329770;331545;331545;331545;334484;334484;334484;333502	+;+;+;+;+;+;+;+;+;+;+;+;+;+;+;+;+;+;+;+;+;+;+;+;+;+;+;+;+	2410	rna-XM_024082136.1;rna-XM_024082135.1;rna-XM_024082133.1;rna-XM_024082134.1;rna-XM_024082135.1;rna-XM_024082133.1;rna-XM_024082134.1;rna-XM_024082136.1;rna-XM_024082134.1;rna-XM_024082133.1;rna-XM_024082136.1;rna-XM_024082134.1;rna-XM_024082135.1;rna-XM_024082133.1;rna-XM_024082136.1;rna-XM_024082135.1;rna-XM_024082134.1;rna-XM_024082133.1;rna-XM_024082136.1;rna-XM_024082135.1;rna-XM_024082133.1;…	-0.47319268498106926	-0.6068035592297216	-0.545398789509106	-1.307519199045682	-0.6321556935513963	-0.5517506426270121	4.982827080084519	3.2216649896244687	0.008298751497608853	0.4645665616690986	interaction	0.02289063224360104	-0.6861367614906646	1.307519199045682
LOC112056211	NW_019863735.1;NW_019863735.1;NW_019863735.1;NW_019863735.1;NW_019863735.1;NW_019863735.1	59124;59441;60601;61369;62529;64371	59164;59497;60721;61962;62731;64663	+;+;+;+;+;+	1309	rna-XM_024096596.1	-2.019418751788548	-1.5456635256075961	-3.1539019560852974	-1.484746057679836	-3.785260325614883	-2.9359926449988945	6.552263072738857	3.226936385126695	0.008433343583898889	0.46978684552660277	interaction	0.02320915557493715	-2.4874972102958424	3.785260325614883
LOC112054852	NW_019863425.1;NW_019863425.1;NW_019863425.1;NW_019863425.1;NW_019863425.1;NW_019863425.1	111806;120468;121196;122702;123381;124322	112083;120626;122516;123290;124159;124638	+;+;+;+;+;+	3443	rna-XM_024094769.1	-0.8345992456168981	-1.3369332298953558	-0.8735423855092971	-0.8273969897333612	-0.4611547367642009	0.04220494480907406	5.05036823080107	3.207951842010755	0.008515339698800205	0.4720405870105636	interaction	0.023385062626325375	-0.7152369404516732	1.3791381747044298
LOC112050145	NW_019863008.1;NW_019863008.1;NW_019863008.1;NW_019863008.1;NW_019863008.1;NW_019863008.1;NW_019863008.1;NW_019863008.1	293803;295109;296249;297793;298537;299473;302304;303458	294239;295217;296366;297857;298762;299676;302407;303637	-;-;-;-;-;-;-;-	1443	rna-XM_024088322.1	0.12041199055228682	0.5517070263487471	-0.30205468663385715	-0.5207419552027076	-0.10357803914471743	-0.6318640049412232	6.368989140875941	3.2038685723536435	0.008577607844905816	0.47318415315295975	interaction	0.02353437354909019	-0.14768661150357856	1.1835710312899703
LOC112048827	NW_019862946.1;NW_019862946.1;NW_019862946.1;NW_019862946.1;NW_019862946.1;NW_019862946.1;NW_019862946.1;NW_019862946.1;NW_019862946.1;NW_019862946.1	486766;491628;492242;493583;497958;498797;499417;499908;502163;511818	489180;491807;492384;493710;498021;498949;499570;500117;502267;512037	-;-;-;-;-;-;-;-;-;-	3772	rna-XM_024086503.1	0.6153094894854017	-0.5646732050080923	-0.37785303812319954	-0.6090884833696845	1.9433641406717233	-0.32996726700820495	4.260012869968426	3.202154863282977	0.00869384402984417	0.47604644536050417	interaction	0.023820166826779256	0.11284860610799062	2.5524526240414076
LOC112057726	NW_019862765.1;NW_019862765.1;NW_019862765.1;NW_019862765.1;NW_019862765.1;NW_019862765.1;NW_019862765.1;NW_019862765.1;NW_019862765.1;NW_019862765.1;NW_019862765.1;NW_019862765.1;NW_019862765.1;NW_019862765.1;NW_019862765.1;NW_019862765.1;NW_019862765.1;NW_019862765.1	2172837;2172837;2172837;2172837;2172837;2174031;2174031;2174031;2174031;2174031;2174625;2174625;2174625;2174625;2174640;2174894;2174898;2175393	2173748;2173748;2173748;2173748;2173748;2174273;2174273;2174273;2174273;2174273;2174776;2174776;2175384;2174776;2175385;2175384;2175384;2176087	-;-;-;-;-;-;-;-;-;-;-;-;-;-;-;-;-;-	2611	rna-XM_024098267.1;rna-XM_024098266.1;rna-XM_024098261.1;rna-XM_024098262.1;rna-XM_024098263.1;rna-XM_024098267.1;rna-XM_024098266.1;rna-XM_024098261.1;rna-XM_024098262.1;rna-XM_024098263.1;rna-XM_024098263.1;rna-XM_024098266.1;rna-XM_024098261.1;rna-XM_024098262.1;rna-XM_024098267.1;rna-XM_024098262.1;rna-XM_024098263.1;rna-XM_024098266.1	8.253939347576686	-0.6520570938666984	-0.623088905711924	-1.0558167916159864	-0.765594303455779	-0.7649846779916215	4.599233571940022	3.225919044820084	0.008740619913159673	0.47604644536050417	interaction	0.023931711191547068	0.7320662624891129	9.309756139192674
LOC112043321	NW_019862788.1;NW_019862788.1;NW_019862788.1;NW_019862788.1;NW_019862788.1;NW_019862788.1;NW_019862788.1;NW_019862788.1	952820;954471;954913;955359;956158;957200;957691;958263	953064;954575;955139;955552;956333;957428;957796;959296	+;+;+;+;+;+;+;+	2316	rna-XM_024078663.1	-0.9184565984035276	-0.7452063063348514	-0.11511614455805579	-0.5381924027754272	0.007049101112026836	0.10025402068945534	3.8586243083467004	3.191420609319368	0.008778253915718988	0.47604644536050417	interaction	0.024022251895399856	-0.3682780550450633	1.0187106190929829
LOC112052753	NW_019863172.1;NW_019863172.1;NW_019863172.1	235195;235497;236853	235465;235656;237984	-;-;-	1563	rna-XM_024091949.1	-0.4771471796382705	-1.3971845131521101	-0.8604507920546358	-0.37825269354640434	0.02966793330929717	-0.13037177307949083	3.6129244666688654	3.187711650905292	0.008838947551132206	0.47604644536050417	interaction	0.024171581361892985	-0.5356231696936025	1.4268524464614072
LOC112052103	NW_019863124.1;NW_019863124.1;NW_019863124.1;NW_019863124.1;NW_019863124.1;NW_019863124.1	289936;291291;291810;292460;293284;293634	290106;291495;292101;292706;293437;293829	+;+;+;+;+;+	1265	rna-XM_024091036.1	0.6451573746389084	0.6830146635963918	0.015264456595840801	0.333601879787873	0.6455377718230898	0.691664079878969	9.073877723559711	3.175809479575452	0.009036585898570912	0.4843951044875464	interaction	0.024630977398720867	0.5023733710535121	0.691664079878969
LOC112055277	NW_019863491.1;NW_019863491.1;NW_019863491.1;NW_019863491.1;NW_019863491.1;NW_019863491.1	30485;31362;32007;33388;33668;34241	30929;31515;32235;33584;33775;34517	+;+;+;+;+;+	1410	rna-XM_024095303.1	0.49857465540910306	0.2588496005372428	-0.01565564880375277	0.29432864912406964	0.32140002678018775	0.13161508219005694	6.563188282925342	3.173196372475039	0.009080569806928104	0.48446758350202335	interaction	0.02474231902597215	0.24818539420615124	0.5142303042128559
LOC112054899	NW_019863429.1;NW_019863429.1;NW_019863429.1;NW_019863429.1;NW_019863429.1;NW_019863429.1;NW_019863429.1;NW_019863429.1	41499;42538;43803;45055;45711;46393;47682;48053	41826;42670;43963;45228;45852;46498;47879;48215	-;-;-;-;-;-;-;-	1405	gene-LOC112054899	0.3050699186948881	0.4434746216948188	-0.10027046884594741	0.2570245017991857	0.2211227946292128	0.0047118542535539275	7.377246860532901	3.168764616747766	0.009155658880479004	0.4861911566250627	interaction	0.02492970460564444	0.18852220370428532	0.5437450905407663
LOC112045322	NW_019862829.1;NW_019862829.1	917413;923509	917680;924710	+;+	1470	rna-XM_024081460.1	0.764891570412051	-0.1495686101197279	2.1276178298139468	0.35096792734443344	1.4009411451697311	1.0897942724605065	5.553317425982643	3.171873780404376	0.009237552624415498	0.4882583629016638	interaction	0.025113701240111336	0.9307740225134902	2.2771864399336748
LOC112051409	NW_019863081.1;NW_019863081.1;NW_019863081.1;NW_019863081.1;NW_019863081.1;NW_019863081.1;NW_019863081.1;NW_019863081.1;NW_019863081.1	318204;321677;322330;322792;323438;324766;325416;326112;326701	318494;321869;322521;322940;323673;324865;325547;326219;326743	-;-;-;-;-;-;-;-;-	1444	rna-XM_024090038.1	-0.7782252888067568	-0.24768702157948586	-0.4703907735398717	-0.44329094302422684	-0.04464934326414997	0.2786981825423867	3.995547657354713	3.15545942790145	0.009384872935140783	0.492077367880622	interaction	0.02546596645087325	-0.2842575312786841	1.0569234713491436
LOC112043730	NW_019862796.1;NW_019862796.1;NW_019862796.1;NW_019862796.1;NW_019862796.1;NW_019862796.1;NW_019862796.1;NW_019862796.1	686327;686328;686766;686766;693695;693695;709838;709838	686520;686520;686793;686844;693877;693877;710962;710962	+;+;+;+;+;+;+;+	1581	rna-XM_024079266.1;rna-XM_024079267.1;rna-XM_024079267.1;rna-XM_024079266.1;rna-XM_024079266.1;rna-XM_024079267.1;rna-XM_024079266.1;rna-XM_024079267.1	-0.37943754235734034	0.26534822135240616	0.5171962551451503	-2.1668995433173732	-0.1797211533209452	0.7207523409521487	0.1960193174341522	3.1547984877549826	0.009396408731968935	0.492077367880622	interaction	0.025490341627966217	-0.20379357025765893	2.887651884269522
LOC112045273	NW_019862828.1;NW_019862828.1;NW_019862828.1;NW_019862828.1;NW_019862828.1;NW_019862828.1;NW_019862828.1;NW_019862828.1;NW_019862828.1;NW_019862828.1;NW_019862828.1;NW_019862828.1;NW_019862828.1;NW_019862828.1	58817;62159;63631;131239;131815;133812;134466;135384;136377;137919;138912;139139;139325;139819	58825;62293;64449;131290;131889;133939;134636;135632;136523;138157;138992;139212;139414;143413	+;+;+;+;+;+;+;+;+;+;+;+;+;+	5864	rna-XM_024081388.1	-0.744734437822275	-0.3836327334413229	0.15985021652387707	0.16391776818679835	0.3523438723388269	0.12710754966765142	4.421354495988813	3.150960482020034	0.009463678590189564	0.4933268050408908	interaction	0.025653346162948162	-0.05419129409107403	1.097078310161102
LOC112050673	NW_019863036.1;NW_019863036.1;NW_019863036.1;NW_019863036.1;NW_019863036.1;NW_019863036.1;NW_019863036.1;NW_019863036.1	199364;201404;202034;202684;204040;205492;210509;211400	199695;201564;202278;202852;204170;205628;210609;211523	-;-;-;-;-;-;-;-	1400	rna-XM_024088984.1	1.1499257682147648	0.97361741064467755	2.3277147507954865	2.139529932500739	0.569221205845696	1.7493738160159022	2.6852222779285593	3.139422729056357	0.009671590772866657	0.49662366051386186	interaction	0.026151815769475586	1.484897147336211	2.3277147507954865
LOC112050020	NW_019863002.1;NW_019863002.1;NW_019863002.1;NW_019863002.1;NW_019863002.1;NW_019863002.1;NW_019863002.1;NW_019863002.1;NW_019863002.1	186770;187711;190827;192087;194468;196003;196980;198506;200943	187076;187880;190960;192281;194689;196099;197175;198679;201128	-;-;-;-;-;-;-;-;-	1681	rna-XM_024088139.1	-0.43438799353207846	-0.7204973575059029	-1.1813654024241544	-1.3680996124170577	-1.3129403977869285	-1.6312167267380064	7.662044497404771	3.14170724084631	0.009676125168492854	0.49662366051386186	interaction	0.026159595396433234	-1.1080845817340215	1.6312167267380064
LOC112054127	NW_019863321.1;NW_019863321.1;NW_019863321.1;NW_019863321.1;NW_019863321.1;NW_019863321.1;NW_019863321.1;NW_019863321.1;NW_019863321.1;NW_019863321.1;NW_019863321.1;NW_019863321.1;NW_019863321.1;NW_019863321.1;NW_019863321.1;NW_019863321.1;NW_019863321.1;NW_019863321.1;NW_019863321.1	13191;13955;14254;14674;17486;18142;18525;18567;18639;18847;19258;19601;20055;20807;21766;22043;22444;22768;23751	13283;14055;14425;14747;17639;18312;18564;18637;18711;18929;19524;19762;20258;21048;21925;22237;22650;22914;24291	+;+;+;+;+;+;+;+;+;+;+;+;+;+;+;+;+;+;+	3157	rna-XM_024093789.1	-0.06273584115388527	-0.6482640379924698	-0.21938397447130906	0.4341602250265066	-0.5564573926787887	-0.3226947754671849	4.075532891220553	3.1375959767152195	0.00970172937645876	0.49662366051386186	interaction	0.026208616693943743	-0.22922929945618853	1.0824242630189764
LOC112057928	NW_019862769.1;NW_019862769.1	51621;53273	52854;53608	+;+	1570	rna-XR_002887744.1	1.3110072006319597	0.009254402212512265	-0.14570518274560562	-1.7247909878665773	-0.6371836211128895	0.6755886784682321	0.9836762264403934	3.1280506714992913	0.009875434070159065	0.49936181347022146	interaction	0.026614100918631683	-0.08530491840206138	3.035798188498537
LOC112052443	NW_019863149.1;NW_019863149.1;NW_019863149.1;NW_019863149.1;NW_019863149.1	237846;241048;253775;255990;257996	238475;241225;253893;256161;258390	-;-;-;-;-	1494	rna-XM_024091524.1	-1.4610076200866933	0.1485284158596438	-0.46328428920462206	-0.33071201683121576	-0.6343076526161309	0.09776952006143556	2.904038354418282	3.1240307618542174	0.009949521730609274	0.49936181347022146	interaction	0.02678632538918678	-0.44050227380293044	1.609536035946337
LOC112058402	NW_019862776.1;NW_019862776.1	367360;380422	368572;380502	-;-	1294	rna-XR_002887770.1	-0.26575881050427896	-0.3396223358308306	-0.1068626146075833	0.052616431380991584	2.6120991334176837	0.7398975709058844	4.418821927889672	3.1291414947020977	0.009996365438889708	0.49936181347022146	interaction	0.026889507544334456	0.4487282291269778	2.9517214692485143
LOC112057025	NW_019864227.1;NW_019864227.1	4322;7572	6309;7654	-;-	2071	rna-XM_024097515.1	-3.0599572959193564	-0.49818236005753364	-0.9348704228264102	-1.0016716207586291	-0.15050637966035424	-1.989080954777556	2.410426530869704	3.122782224378462	0.010008480398191274	0.49936181347022146	interaction	0.02691292314229134	-1.2723781723333065	3.0599572959193564
LOC112052199	NW_019863133.1;NW_019863133.1;NW_019863133.1;NW_019863133.1;NW_019863133.1;NW_019863133.1;NW_019863133.1;NW_019863133.1;NW_019863133.1;NW_019863133.1;NW_019863133.1;NW_019863133.1	149391;150393;150587;150738;151250;151756;152019;152816;153613;153976;154126;157520	149991;150506;150661;150855;151460;151867;152174;152954;153742;154048;154325;158131	-;-;-;-;-;-;-;-;-;-;-;-	2541	rna-XM_024091190.1	-0.1640108511088748	0.05705778074136866	0.2851468114417031	-0.21255623888621916	-0.386260245329729	-0.3265304108947462	3.8781140108874905	3.1194578573673244	0.010034481595973877	0.49936181347022146	interaction	0.02697135372527027	-0.12452552567274958	0.6714070567714321
LOC112052867	NW_019863182.1;NW_019863182.1;NW_019863182.1;NW_019863182.1;NW_019863182.1;NW_019863182.1;NW_019863182.1;NW_019863182.1;NW_019863182.1;NW_019863182.1;NW_019863182.1;NW_019863182.1;NW_019863182.1;NW_019863182.1	227288;227288;230987;232772;233416;233416;234562;234562;237550;237550;264055;264055;290565;290565	229789;229789;231152;232937;233513;233513;234704;234704;237655;237655;264184;264184;290981;290981	-;-;-;-;-;-;-;-;-;-;-;-;-;-	3728	rna-XM_024092101.1;rna-XM_024092100.1;rna-XM_024092100.1;rna-XM_024092101.1;rna-XM_024092101.1;rna-XM_024092100.1;rna-XM_024092101.1;rna-XM_024092100.1;rna-XM_024092101.1;rna-XM_024092100.1;rna-XM_024092101.1;rna-XM_024092100.1;rna-XM_024092101.1;rna-XM_024092100.1	-0.334918400641322	-0.12036793467514244	0.14247857462567326	-0.01258983380121996	-0.05120318888779325	0.25643668687903065	6.82898540549846	3.117826371341023	0.01006496932381674	0.49936181347022146	interaction	0.027044090270114108	-0.020027349416795622	0.5913550875203526
LOC112052847	NW_019863180.1;NW_019863180.1;NW_019863180.1;NW_019863180.1;NW_019863180.1;NW_019863180.1;NW_019863180.1;NW_019863180.1;NW_019863180.1;NW_019863180.1;NW_019863180.1;NW_019863180.1;NW_019863180.1;NW_019863180.1;NW_019863180.1;NW_019863180.1;NW_019863180.1;NW_019863180.1;NW_019863180.1;NW_019863180.1;NW_019863180.1;NW_019863180.1;NW_019863180.1;NW_019863180.1;NW_019863180.1;NW_019863180.1;NW_019863…	197207;197207;197207;197207;197207;197446;197663;197663;197663;197663;197663;197663;197963;197963;197963;197963;197963;197963;198541;198541;198541;198541;198541;198550;198792;198792;198792;198792;198792;198792;199641;199641;199641;199641;199641;199641	197404;197312;197404;197430;197404;197541;197836;197836;197836;197836;197836;197836;198055;198055;198055;198055;198055;198055;198684;198684;198684;198684;198684;198684;199119;199152;199152;199152;199152;199152;201382;201382;201382;201382;201382;201382	+;+;+;+;+;+;+;+;+;+;+;+;+;+;+;+;+;+;+;+;+;+;+;+;+;+;+;+;+;+;+;+;+;+;+;+	2834	rna-XM_024092075.1;rna-XM_024092072.1;rna-XM_024092074.1;rna-XM_024092071.1;rna-XM_024092070.1;rna-XM_024092073.1;rna-XM_024092073.1;rna-XM_024092075.1;rna-XM_024092072.1;rna-XM_024092074.1;rna-XM_024092071.1;rna-XM_024092070.1;rna-XM_024092073.1;rna-XM_024092074.1;rna-XM_024092075.1;rna-XM_024092072.1;rna-XM_024092071.1;rna-XM_024092070.1;rna-XM_024092073.1;rna-XM_024092075.1;rna-XM_024092072.1;…	-1.2753242759548313	-0.757999023867068	0.14391996925693265	-0.17442245782292515	-0.8838731061100618	-0.016832298835203728	4.457191998036638	3.115748699818045	0.010106759688327256	0.49936181347022146	interaction	0.027141793673524227	-0.4940885322221929	1.419244245211764
LOC112044408	NW_019862808.1;NW_019862808.1;NW_019862808.1;NW_019862808.1;NW_019862808.1;NW_019862808.1	209849;211702;212639;213577;214336;215159	210741;212176;213058;213777;214493;215530	-;-;-;-;-;-	2519	rna-XM_024080249.1	-0.1720896294950028	0.10724532163136485	0.23099912518092444	0.025767269604633068	-0.6579942029243211	0.1649752750493287	4.53508805808361	3.1127995978673932	0.010159492429021061	0.4997942509237894	interaction	0.0272702165200039	-0.05018280682551214	0.8889933281052456
LOC112054458	NW_019863360.1;NW_019863360.1	82469;84873	83755;84978	-;-	1393	rna-XM_024094250.1	-0.4210730329149004	-0.05885819835114539	0.2800694100003551	1.0815082596100063	-0.8217977011371669	0.5847194229764786	1.0583877141586262	3.106887750514966	0.010271802106996767	0.5012198587933357	interaction	0.027538897725331715	0.10742802669727122	1.9033059607471732
LOC112043944	NW_019862800.1;NW_019862800.1	1062703;1064833	1063810;1065047	-;-	1323	gene-LOC112043944	0.4330958068335381	1.2453284160115852	-0.14639407615274802	0.4084779426115788	-0.32850475072419777	0.2630491802600254	8.100655415913563	3.109400745494519	0.010276683130838368	0.5012198587933357	interaction	0.027549644170977956	0.3125087531399636	1.573833166735783
LOC112048860	NW_019862948.1;NW_019862948.1;NW_019862948.1;NW_019862948.1;NW_019862948.1;NW_019862948.1;NW_019862948.1;NW_019862948.1;NW_019862948.1;NW_019862948.1;NW_019862948.1;NW_019862948.1;NW_019862948.1;NW_019862948.1	427561;428916;429800;432248;432896;434536;434975;435453;436056;436412;436589;437260;437729;441250	427918;429025;429942;432437;433043;434729;435143;435598;436237;436497;436800;437468;437953;441391	-;-;-;-;-;-;-;-;-;-;-;-;-;-	2514	rna-XM_024086544.1	0.2669129010000169	-0.9063226795845222	-1.0915500207662248	-0.1592059838815639	0.9547462496779262	0.756997734724314	3.842146700689174	3.1018895784264764	0.010420776151656218	0.5021052590202167	interaction	0.027895129113389962	-0.029736966471675622	2.046296270444151
LOC112048444	NW_019862930.1;NW_019862930.1;NW_019862930.1;NW_019862930.1;NW_019862930.1;NW_019862930.1;NW_019862930.1;NW_019862930.1;NW_019862930.1;NW_019862930.1;NW_019862930.1;NW_019862930.1;NW_019862930.1;NW_019862930.1;NW_019862930.1;NW_019862930.1;NW_019862930.1;NW_019862930.1;NW_019862930.1;NW_019862930.1;NW_019862930.1;NW_019862930.1;NW_019862930.1;NW_019862930.1;NW_019862930.1;NW_019862930.1;NW_019862…	82014;82015;82015;83016;83016;83016;83286;83286;83286;83626;83626;83626;84367;84367;84367;84898;84898;84898;85476;85476;85476;85701;85701;85701;86865;86865;86865;89743;89743;89743;92929;92929;92929;94824;94824;94824;96736;96736;96736;97462;97462;97462;101473;101473;101473;102432;102432;102432;104707;104707;104707;106762;106762;106762;107346;107346;107346;125608;125608;125608;126656;126656;126656;…	82375;82375;82375;83207;83207;83207;83556;83556;83556;83713;83713;83713;84577;84577;84577;85067;85067;85067;85629;85629;85629;85949;85949;85949;87094;87094;87094;89855;89855;89855;92990;92990;92990;94928;94928;94928;96975;96975;96975;97576;97576;97576;101654;101654;101654;102606;102606;102606;104846;104846;104846;106903;106903;106903;107437;107437;107437;125770;125770;125770;126792;126792;126792;…	-;-;-;-;-;-;-;-;-;-;-;-;-;-;-;-;-;-;-;-;-;-;-;-;-;-;-;-;-;-;-;-;-;-;-;-;-;-;-;-;-;-;-;-;-;-;-;-;-;-;-;-;-;-;-;-;-;-;-;-;-;-;-;-;-;-;-;-	4648	rna-XM_024085973.1;rna-XM_024085975.1;rna-XM_024085974.1;rna-XM_024085975.1;rna-XM_024085974.1;rna-XM_024085973.1;rna-XM_024085975.1;rna-XM_024085974.1;rna-XM_024085973.1;rna-XM_024085975.1;rna-XM_024085974.1;rna-XM_024085973.1;rna-XM_024085975.1;rna-XM_024085974.1;rna-XM_024085973.1;rna-XM_024085975.1;rna-XM_024085974.1;rna-XM_024085973.1;rna-XM_024085975.1;rna-XM_024085974.1;rna-XM_024085973.1;…	-0.22010208682267166	-1.0962928439623172	0.9443005420107967	-0.44716488818657	-0.7220091863042356	0.6299147502101707	2.4481514971601293	3.096504735895683	0.01047208450942588	0.5021052590202167	interaction	0.02801875039224219	-0.15189228550913783	2.040593385973114
LOC112054647	NW_019863390.1;NW_019863390.1;NW_019863390.1;NW_019863390.1;NW_019863390.1	179470;182257;182598;183554;185093	179929;182437;182710;183649;185186	+;+;+;+;+	944	rna-XM_024094494.1	0.19016815780661372	-0.163108737758476	-0.16704639551195433	-0.6188227557664644	-0.0377458786526405	-0.29810044756683945	4.6545494483276775	3.094854221501519	0.010504281930177984	0.5021052590202167	interaction	0.02809299188866391	-0.18244267624162683	0.8089909135730782
LOC112055672	NW_019863580.1;NW_019863580.1;NW_019863580.1;NW_019863580.1;NW_019863580.1;NW_019863580.1;NW_019863580.1;NW_019863580.1;NW_019863580.1;NW_019863580.1;NW_019863580.1	12803;14791;16527;18990;21638;22621;22941;24088;26372;27998;31422	13922;14979;16627;19123;21747;22817;23010;24273;26462;28104;31664	-;-;-;-;-;-;-;-;-;-;-	2548	rna-XM_024095866.1	0.09054521227085238	0.015036944202257384	-0.3737373366940014	-0.16784420755027316	-1.2562879959892006	0.3488167927287872	5.1601574000430155	3.095811713065657	0.010517230503140068	0.5021052590202167	interaction	0.028115712571227778	-0.2239117651719297	1.6051047887179877
LOC112045497	NW_019862833.1;NW_019862833.1;NW_019862833.1;NW_019862833.1;NW_019862833.1;NW_019862833.1;NW_019862833.1;NW_019862833.1;NW_019862833.1;NW_019862833.1;NW_019862833.1;NW_019862833.1;NW_019862833.1;NW_019862833.1;NW_019862833.1;NW_019862833.1;NW_019862833.1;NW_019862833.1;NW_019862833.1;NW_019862833.1;NW_019862833.1;NW_019862833.1;NW_019862833.1;NW_019862833.1;NW_019862833.1	17115;18671;19624;20836;21175;21689;22457;24901;26078;26776;27290;28174;29087;29321;29972;30394;31346;31993;32822;34230;34912;35783;36465;37331;37744	17492;18773;19727;20919;21271;21824;22605;25230;26199;26891;27478;28335;29104;29406;30102;30545;31594;32108;33047;34447;35007;35864;36605;37485;37880	-;-;-;-;-;-;-;-;-;-;-;-;-;-;-;-;-;-;-;-;-;-;-;-;-	3777	rna-XM_024081682.1	0.9921851219018104	0.928199179300223	0.9064461139279132	-2.305868817909339	1.448778728290251	0.7429925840815802	4.269966146600468	3.0985035279141737	0.010557034538868349	0.5021052590202167	interaction	0.02821017634649864	0.45212215159873975	3.75464754619959
LOC112045709	NW_019862838.1;NW_019862838.1;NW_019862838.1;NW_019862838.1;NW_019862838.1;NW_019862838.1;NW_019862838.1;NW_019862838.1;NW_019862838.1;NW_019862838.1;NW_019862838.1;NW_019862838.1	759462;764556;768210;768210;769291;769291;770185;770185;770720;770720;771491;771491	759690;764661;768380;768380;769457;769457;770287;770287;770853;770853;774231;774231	+;+;+;+;+;+;+;+;+;+;+;+	3651	rna-XM_024081994.1;rna-XM_024081995.1;rna-XM_024081995.1;rna-XM_024081994.1;rna-XM_024081995.1;rna-XM_024081994.1;rna-XM_024081995.1;rna-XM_024081994.1;rna-XM_024081994.1;rna-XM_024081995.1;rna-XM_024081994.1;rna-XM_024081995.1	-0.3695802327038781	-0.371575181220561	0.3538995496532927	-0.40509404705681407	-0.30248577781241565	-0.739631733266897	4.379322115265918	3.0920130312547265	0.010559939889636731	0.5021052590202167	interaction	0.02821316370818737	-0.30574457040121217	1.0935312829201898
LOC112052955	NW_019863190.1;NW_019863190.1;NW_019863190.1;NW_019863190.1	17523;18960;19661;20134	18024;19290;20055;20654	-;-;-;-	1749	rna-XM_024092206.1	-2.809460579292886	-3.3334404437216256	-2.459982118949549	-0.9744811233346979	-1.353274995163423	-6.095327214603843	0.5414630433078969	3.08762064719186	0.010690184009829113	0.5061802128654085	interaction	0.028515286777042268	-2.837661079177671	6.095327214603843
LOC112056897	NW_019864073.1;NW_019864073.1;NW_019864073.1;NW_019864073.1;NW_019864073.1	21522;23111;23271;25641;25902	23180;23180;23484;25798;25937	-;-;-;-;-	2067	rna-XM_024097383.1;rna-XR_002887635.1;rna-XR_002887635.1;rna-XM_024097383.1;rna-XM_024097383.1	0.2810030811798528	0.1482767038060845	0.41544071635238866	0.497707297979305	0.7734251818179126	-1.6061681959151846	0.28575196778170137	3.0778964651613077	0.010840908148117003	0.511187054751874	interaction	0.028872121139002418	0.08494746420339318	2.379593377733097
LOC112051779	NW_019863102.1;NW_019863102.1;NW_019863102.1;NW_019863102.1;NW_019863102.1;NW_019863102.1;NW_019863102.1;NW_019863102.1;NW_019863102.1;NW_019863102.1;NW_019863102.1;NW_019863102.1;NW_019863102.1;NW_019863102.1;NW_019863102.1;NW_019863102.1;NW_019863102.1;NW_019863102.1;NW_019863102.1;NW_019863102.1;NW_019863102.1;NW_019863102.1;NW_019863102.1;NW_019863102.1;NW_019863102.1;NW_019863102.1	24574;24574;27845;27845;28558;28558;29302;29302;30982;30982;31703;31703;32569;32569;33203;33203;33614;33614;34328;34328;40426;40426;43936;43936;52447;83578	27234;27234;28013;28013;28707;28707;29398;29398;31209;31209;31850;31850;32694;32694;33338;33338;33720;33720;34429;34429;40522;40522;44045;44045;52830;83691	-;-;-;-;-;-;-;-;-;-;-;-;-;-;-;-;-;-;-;-;-;-;-;-;-;-	4629	rna-XM_024090570.1;rna-XM_024090569.1;rna-XM_024090570.1;rna-XM_024090569.1;rna-XM_024090570.1;rna-XM_024090569.1;rna-XM_024090570.1;rna-XM_024090569.1;rna-XM_024090570.1;rna-XM_024090569.1;rna-XM_024090570.1;rna-XM_024090569.1;rna-XM_024090570.1;rna-XM_024090569.1;rna-XM_024090570.1;rna-XM_024090569.1;rna-XM_024090570.1;rna-XM_024090569.1;rna-XM_024090570.1;rna-XM_024090569.1;rna-XM_024090570.1;…	0.09711291474729078	-0.5056512821200627	-0.1538265739007781	0.34096473051721465	-0.6094143310383577	-0.47742406291273853	6.7993540305167635	3.0711034281764977	0.010978780264519242	0.5155490038264325	interaction	0.029191368160583504	-0.2180397674512386	0.9503790615555724
LOC112054095	NW_019863318.1;NW_019863318.1;NW_019863318.1;NW_019863318.1;NW_019863318.1;NW_019863318.1;NW_019863318.1;NW_019863318.1;NW_019863318.1	197603;199594;200577;201322;201756;202640;203839;204338;205261	197940;199706;200697;201422;201907;202791;203999;204616;205433	-;-;-;-;-;-;-;-;-	1590	rna-XM_024093750.1	0.8523087992671714	-1.123098989490936	-1.2837548763059732	-1.351988229942242	-0.8271498364474977	-1.1866860777503716	2.02691512232556	3.0677357162387153	0.011047783971082348	0.5166543911414807	interaction	0.029360004392886493	-0.8200615351116416	2.2042970292094135
LOC112053115	NW_019863208.1;NW_019863208.1;NW_019863208.1;NW_019863208.1;NW_019863208.1;NW_019863208.1;NW_019863208.1;NW_019863208.1	100845;180949;182098;182635;183633;184653;184930;185223	101211;181378;182382;183110;183901;184848;185142;186741	+;+;+;+;+;+;+;+	3755	rna-XM_024092414.1	0.9912685482318218	0.1039209109431235	0.48027545052761855	-0.025134169809964614	0.3646743942558332	1.2358459732445555	5.2912604076065435	3.065483175827906	0.011097181394490034	0.5168375793728883	interaction	0.02946151874885677	0.5251418512321646	1.26098014305452
LOC112047201	NW_019862884.1;NW_019862884.1;NW_019862884.1;NW_019862884.1;NW_019862884.1;NW_019862884.1;NW_019862884.1;NW_019862884.1;NW_019862884.1;NW_019862884.1;NW_019862884.1;NW_019862884.1;NW_019862884.1	142189;142189;143927;143927;144590;144590;145092;145092;145513;145513;149435;149435;152068	143301;143301;144146;144146;144827;144827;145262;145262;145980;145980;149757;149871;152108	-;-;-;-;-;-;-;-;-;-;-;-;-	2688	rna-XM_024084226.1;rna-XM_024084227.1;rna-XM_024084226.1;rna-XM_024084227.1;rna-XM_024084227.1;rna-XM_024084226.1;rna-XM_024084226.1;rna-XM_024084227.1;rna-XM_024084226.1;rna-XM_024084227.1;rna-XM_024084226.1;rna-XM_024084227.1;rna-XM_024084226.1	-1.0666491170599834	-0.19758823827970465	-1.3439851512245573	-0.9539353201333133	-2.711291214272432	-2.0326917260488373	4.303867700017267	3.0662073817377227	0.011207768517243174	0.5198574752242915	interaction	0.029710138913498177	-1.384356794503138	2.711291214272432
LOC112048447	NW_019862930.1;NW_019862930.1;NW_019862930.1;NW_019862930.1;NW_019862930.1;NW_019862930.1;NW_019862930.1;NW_019862930.1;NW_019862930.1;NW_019862930.1;NW_019862930.1;NW_019862930.1;NW_019862930.1;NW_019862930.1;NW_019862930.1	300817;301276;301964;302405;302921;306323;308123;308539;313334;314406;314771;319737;323911;324829;331118	300978;301743;302086;302508;303061;306418;308237;308717;313441;314520;314949;319834;324109;324924;331521	-;-;-;-;-;-;-;-;-;-;-;-;-;-;-	2587	rna-XM_024085978.1	-0.1461374593073246	-0.4698899454457305	0.5407949981773911	-0.020943119855596694	0.6376175747640556	0.552172921238012	2.32496081455052	3.057316859470058	0.011264037566359077	0.5203435890410754	interaction	0.029834248001710688	0.18226916159513448	1.107507520209786
LOC112046461	NW_019862752.1;NW_019862752.1	985970;986976	986053;987261	-;-	370	rna-XM_024083083.1	-2.241683637411697	-0.41514886366239984	0.5025526591030328	-0.48638315199855964	-2.5277739553842125	-0.18219945983827154	0.2900932289760545	3.0535650291191807	0.01134294824660884	0.521867465078797	interaction	0.03000046357215101	-0.8917727348653512	3.030326614487245
LOC112056981	NW_019864174.1;NW_019864174.1;NW_019864174.1;NW_019864174.1;NW_019864174.1;NW_019864174.1;NW_019864174.1	12559;13527;15020;16133;18403;19094;21204	12684;13627;15191;16263;18529;19156;21273	-;-;-;-;-;-;-	790	rna-XM_024097466.1	0.8040573451699595	0.08775532463436815	-0.18669479741062453	0.2381418227521405	-0.4340916137336273	-1.277493784950189	3.0656896583361584	3.0498127499912195	0.011422424113688417	0.523144866783906	interaction	0.03018284982380762	-0.12805428392299545	2.0815511301201486
LOC112050858	NW_019863046.1;NW_019863046.1;NW_019863046.1;NW_019863046.1;NW_019863046.1;NW_019863046.1;NW_019863046.1;NW_019863046.1;NW_019863046.1;NW_019863046.1;NW_019863046.1;NW_019863046.1;NW_019863046.1;NW_019863046.1;NW_019863046.1	302616;302616;303503;306405;306405;307658;307658;309758;309758;309758;309758;312085;312085;312085;312085	302809;302809;303550;307801;307822;307822;307822;309973;309973;309973;309973;314012;314013;314012;314012	-;-;-;-;-;-;-;-;-;-;-;-;-;-;-	3805	rna-XM_024089227.1;rna-XM_024089228.1;rna-XM_024089227.1;rna-XM_024089226.1;rna-XM_024089225.1;rna-XM_024089227.1;rna-XM_024089228.1;rna-XM_024089225.1;rna-XM_024089226.1;rna-XM_024089228.1;rna-XM_024089227.1;rna-XM_024089225.1;rna-XM_024089226.1;rna-XM_024089228.1;rna-XM_024089227.1	0.034944294795118624	-0.19179368596505997	-0.4569100009226377	0.400790810777148	-0.057728967342454196	-0.6945424706760143	6.488722256403214	3.0469603163515915	0.011483214862576613	0.523144866783906	interaction	0.03030543470963727	-0.16087333655564992	1.0953332814531622
LOC112047458	NW_019862753.1;NW_019862753.1;NW_019862753.1;NW_019862753.1;NW_019862753.1;NW_019862753.1;NW_019862753.1;NW_019862753.1;NW_019862753.1;NW_019862753.1;NW_019862753.1;NW_019862753.1;NW_019862753.1;NW_019862753.1;NW_019862753.1;NW_019862753.1;NW_019862753.1;NW_019862753.1;NW_019862753.1;NW_019862753.1;NW_019862753.1;NW_019862753.1;NW_019862753.1;NW_019862753.1;NW_019862753.1;NW_019862753.1;NW_019862…	1536770;1540136;1542129;1543252;1544249;1544997;1546051;1547694;1548664;1549225;1549636;1551973;1552633;1553838;1555547;1558184;1558953;1559138;1559385;1559594;1559849;1560176;1560362;1560815;1560996;1561925;1562835	1537080;1540271;1542234;1543443;1544435;1545097;1546209;1547837;1548749;1549332;1549722;1552089;1552766;1553955;1555658;1558393;1559065;1559256;1559517;1559711;1560093;1560289;1560455;1560922;1561143;1562087;1562936	-;-;-;-;-;-;-;-;-;-;-;-;-;-;-;-;-;-;-;-;-;-;-;-;-;-;-	3765	rna-XM_024084590.1	0.3644884553801835	-0.32344160002207917	-1.0663566953488712	0.5293417808389219	-1.3189399397896227	-1.688367089717251	2.3864930565846487	3.0454462508637934	0.011515614445768747	0.523144866783906	interaction	0.030373166717225633	-0.5838791814431198	2.217708870556173
LOC112054414	NW_019863355.1;NW_019863355.1;NW_019863355.1;NW_019863355.1;NW_019863355.1;NW_019863355.1;NW_019863355.1;NW_019863355.1	171346;172083;172784;173629;174333;175054;176045;177408	171461;172310;172956;173817;174516;175251;176154;178258	+;+;+;+;+;+;+;+	2049	rna-XM_024094193.1	-0.6472292416683149	-0.2555901837054556	-0.2759586307340921	-0.31218930366421416	-0.5842239633003827	0.43484661292892707	4.6078461470696315	3.04198100841357	0.011590113539493664	0.523144866783906	interaction	0.030533947619817696	-0.27339078502392206	1.082075854597242
LOC112042964	NW_019862783.1;NW_019862783.1;NW_019862783.1;NW_019862783.1;NW_019862783.1;NW_019862783.1;NW_019862783.1;NW_019862783.1	1186564;1205791;1213347;1216429;1217954;1219231;1219989;1221003	1187014;1206704;1213506;1216530;1218091;1219314;1220145;1221373	+;+;+;+;+;+;+;+	2377	rna-XM_024078197.1	-0.8607518307240836	-0.7264817310524655	0.2372098622543529	0.1644482354799163	-0.5421746103122319	0.8015243989386563	2.101232826713477	3.0414816378847993	0.011600889337341106	0.523144866783906	interaction	0.0305521377734647	-0.15437094590264258	1.6622762296627398
LOC112055590	NW_019863555.1;NW_019863555.1;NW_019863555.1	438;1600;2819	787;1743;3044	+;+;+	720	rna-XR_002887508.1	-0.780696284169734	-1.5337112192701163	-1.0307012186256934	-1.0979968381049374	-3.2585695093991696	-1.9842023807796336	1.233386294763113	3.036926280416011	0.011699930554742529	0.5247963957701126	interaction	0.030779592306888908	-1.6143129083915473	3.2585695093991696
LOC112043274	NW_019862788.1;NW_019862788.1;NW_019862788.1;NW_019862788.1;NW_019862788.1;NW_019862788.1;NW_019862788.1;NW_019862788.1;NW_019862788.1;NW_019862788.1;NW_019862788.1;NW_019862788.1;NW_019862788.1;NW_019862788.1;NW_019862788.1;NW_019862788.1;NW_019862788.1;NW_019862788.1;NW_019862788.1;NW_019862788.1;NW_019862788.1;NW_019862788.1;NW_019862788.1;NW_019862788.1;NW_019862788.1;NW_019862788.1;NW_019862…	487527;488927;489963;491457;493640;494572;497039;500233;500774;500987;505158;507847;509335;510092;512325;512880;513464;514458;515177;515785;516681;518128;519325;519965;521309;521795;523061;523736;523923;524429;526437;526999;527678;528436;529519	487740;489139;490199;491642;493882;494826;497264;500369;500842;503860;505396;507978;509545;510317;512422;513077;513590;514598;515325;515949;516818;518295;519429;520209;521361;522004;523291;523842;524046;524602;526564;527121;527800;528596;529983	+;+;+;+;+;+;+;+;+;+;+;+;+;+;+;+;+;+;+;+;+;+;+;+;+;+;+;+;+;+;+;+;+;+;+	8895	rna-XM_024078594.1	-1.2886420560278706	-1.5833660653154114	-1.5897454426483852	-1.6735229034600199	-1.051862710474182	-1.0390761280291925	6.28616548200945	3.037637446513593	0.011733192365135354	0.5247963957701126	interaction	0.03085681021117611	-1.3710358843258437	1.6735229034600199
LOC112042902	NW_019862781.1;NW_019862781.1;NW_019862781.1;NW_019862781.1;NW_019862781.1;NW_019862781.1;NW_019862781.1;NW_019862781.1;NW_019862781.1;NW_019862781.1;NW_019862781.1;NW_019862781.1	1230476;1232006;1233027;1233815;1234946;1236007;1237176;1239853;1240254;1241848;1269804;1290122	1230730;1232154;1233117;1233925;1235107;1236134;1237307;1239996;1240407;1242015;1269966;1290446	-;-;-;-;-;-;-;-;-;-;-;-	1982	rna-XM_024078105.1	0.6672831366981629	0.702472368851938	-0.005657650454338338	0.13885371393982537	0.20463494047669675	0.01934008259754395	6.555889285959534	3.032146934038508	0.011804183862401486	0.5247963957701126	interaction	0.03102541673067626	0.2878210986849714	0.7081300193062763
LOC112054874	NW_019863427.1;NW_019863427.1;NW_019863427.1;NW_019863427.1;NW_019863427.1;NW_019863427.1;NW_019863427.1	34293;35642;36345;36987;37674;38100;38886	35351;35837;36482;37271;37835;38261;39052	-;-;-;-;-;-;-	2169	rna-XM_024094803.1	0.674627781895426	0.40113300129865964	1.3543864022898922	0.8828819612665358	1.468257610812866	0.43020233266543995	2.970464812979618	3.0274608173398487	0.011907585383914497	0.5264708574531435	interaction	0.03127149503514834	0.8685815150381366	1.468257610812866
LOC112045436	NW_019862831.1;NW_019862831.1;NW_019862831.1;NW_019862831.1;NW_019862831.1;NW_019862831.1;NW_019862831.1;NW_019862831.1;NW_019862831.1;NW_019862831.1;NW_019862831.1;NW_019862831.1;NW_019862831.1	849850;851870;852014;853088;853088;854306;854306;856119;856119;856904;856904;857615;857615	850158;852025;852080;853286;853286;854496;854496;856501;856501;857015;857015;857928;857926	+;+;+;+;+;+;+;+;+;+;+;+;+	1719	rna-XM_024081604.1;rna-XM_024081604.1;rna-XM_024081605.1;rna-XM_024081605.1;rna-XM_024081604.1;rna-XM_024081605.1;rna-XM_024081604.1;rna-XM_024081605.1;rna-XM_024081604.1;rna-XM_024081605.1;rna-XM_024081604.1;rna-XM_024081605.1;rna-XM_024081604.1	-1.0726954782565408	-1.4960384259476454	-1.3586624113438897	0.25774731856773736	-1.4286789811929563	-1.6016796803348199	0.9973995636987482	3.0238123870884857	0.011988719429735898	0.5264708574531435	interaction	0.03145021469813301	-1.1166679430846858	1.8594269989025571
LOC112046962	NW_019862879.1;NW_019862879.1;NW_019862879.1;NW_019862879.1;NW_019862879.1;NW_019862879.1;NW_019862879.1;NW_019862879.1;NW_019862879.1;NW_019862879.1;NW_019862879.1	37871;39428;40501;41311;41964;42452;43576;44201;45291;45946;46697	38330;39545;40789;41430;42084;42569;43756;44366;45420;46079;47674	-;-;-;-;-;-;-;-;-;-;-	2815	rna-XM_024083834.1	-0.6087885600041499	-0.12432529830619005	0.12987341916594589	0.9876417813987822	1.5329004660067116	-0.049861967959047945	4.781535612412384	3.0271075360774082	0.011998939816997902	0.5264708574531435	interaction	0.03146918094897456	0.3112399733836753	2.1416890260108614
LOC112054264	NW_019863335.1;NW_019863335.1;NW_019863335.1;NW_019863335.1;NW_019863335.1;NW_019863335.1;NW_019863335.1;NW_019863335.1	147316;147838;148606;149575;150335;151270;153243;154309	147514;148052;148751;149733;150583;151480;153400;156061	+;+;+;+;+;+;+;+	3090	rna-XM_024093966.1	0.12908734632333857	0.02018313675250252	0.4352535903893563	0.39073736550252947	0.6047409026381609	0.387084734211225	5.079473421448157	3.0191407822232477	0.012093418169876293	0.5285754003172084	interaction	0.0316932689859559	0.3278478459695188	0.6047409026381609
LOC112054986	NW_019863444.1;NW_019863444.1	30256;30759	30366;31859	+;+	1212	rna-XM_024094952.1	-0.1378000965059908	0.21598107355292992	-0.6753530598243033	0.9332051393229523	0.5252652114190695	0.10888947372101393	3.200741204315346	3.0126537327272844	0.012240328963394026	0.5329467369349031	interaction	0.032031705920816576	0.16169795694761194	1.6085581991472555
LOC112056628	NW_019863914.1;NW_019863914.1;NW_019863914.1;NW_019863914.1;NW_019863914.1;NW_019863914.1;NW_019863914.1;NW_019863914.1;NW_019863914.1;NW_019863914.1;NW_019863914.1;NW_019863914.1	16080;18246;19419;20626;22174;24035;27599;28299;31209;32322;33643;34319	16611;18443;19550;20695;22274;24173;27726;29144;31343;32414;33814;34683	-;-;-;-;-;-;-;-;-;-;-;-	2911	rna-XM_024097079.1	-0.18593186541635515	-0.5982275076767576	-0.6799170612789429	-0.5480028142136034	-1.3398701821617374	-0.3261798823470602	4.251288883902399	3.0089324055885456	0.012325412666859803	0.5334397962005094	interaction	0.03223970109206207	-0.6130215521824094	1.3398701821617374
LOC112051378	NW_019863079.1;NW_019863079.1	205977;210329	209696;210397	+;+	3789	rna-XM_024089984.1	0.03211239235777483	1.9825061005600066	0.20706861914660896	0.08696180985525925	-0.43792918762496463	1.591578426404658	2.667167687170338	3.0093851294683476	0.012349979183032623	0.5334397962005094	interaction	0.03229860764055645	0.5770496934498905	2.4204352881849713
LOC112056020	NW_019863685.1;NW_019863685.1;NW_019863685.1;NW_019863685.1;NW_019863685.1;NW_019863685.1;NW_019863685.1;NW_019863685.1;NW_019863685.1;NW_019863685.1	8858;9946;10746;10867;12166;12843;13393;14129;14289;16265	9009;10121;10778;10989;12288;12947;13482;14180;14953;16486	-;-;-;-;-;-;-;-;-;-	1741	rna-XM_024096341.1	-1.0673718806167225	-1.0333504189303138	0.002138110761948763	0.6883711155111588	-0.04906324380444932	-0.3709065554005685	3.35164566552263	3.0034299659120434	0.01245230890729939	0.5334397962005094	interaction	0.03255004884445926	-0.3050304787464911	1.7557429961278812
LOC112043503	NW_019862750.1;NW_019862750.1;NW_019862750.1;NW_019862750.1;NW_019862750.1;NW_019862750.1;NW_019862750.1	395534;397248;398600;398895;399249;400048;400648	396518;397420;398798;399026;399429;400397;402783	+;+;+;+;+;+;+	4156	rna-XM_024078971.1	-0.2556246452092544	-0.3335702456458907	0.19476626250152276	0.1127960943850493	0.06299312716556077	0.01421930853982288	5.752042577698906	3.0019588221587767	0.012486457846301698	0.5334397962005094	interaction	0.0326278060226151	-0.03407001637719823	0.5283365081474135
LOC112044184	NW_019862804.1;NW_019862804.1;NW_019862804.1;NW_019862804.1;NW_019862804.1;NW_019862804.1	197855;199001;199555;199888;200758;201820	198354;199226;199810;200523;200939;201979	+;+;+;+;+;+	1960	rna-XM_024079937.1	3.0320834214487586	1.6286914632616187	0.7518705815679366	1.489715523804384	1.036689763718536	1.9737199960688159	1.6789206252215294	2.9995815745130052	0.012541838573590383	0.5334397962005094	interaction	0.03274882563520883	1.6521284583116749	3.0320834214487586
LOC112049804	NW_019862991.1;NW_019862991.1;NW_019862991.1;NW_019862991.1;NW_019862991.1;NW_019862991.1;NW_019862991.1;NW_019862991.1;NW_019862991.1;NW_019862991.1;NW_019862991.1;NW_019862991.1;NW_019862991.1;NW_019862991.1;NW_019862991.1	292007;293123;293903;294562;295570;296108;296894;297533;298270;299243;300071;300835;302029;302684;303287	292538;293158;294089;294653;295695;296275;297010;297664;298433;299413;300269;300984;302100;302787;303413	-;-;-;-;-;-;-;-;-;-;-;-;-;-;-	2377	rna-XM_024087844.1	1.0811374613572993	0.7552907456402246	1.414967751453117	1.1757798105089585	3.0981267476363947	0.30825683485051203	0.36909145096151647	2.9985439177582944	0.012566089235490314	0.5334397962005094	interaction	0.032806721061461604	1.3055932252410845	3.0981267476363947
LOC112045796	NW_019862841.1;NW_019862841.1;NW_019862841.1;NW_019862841.1;NW_019862841.1;NW_019862841.1;NW_019862841.1;NW_019862841.1;NW_019862841.1;NW_019862841.1;NW_019862841.1;NW_019862841.1;NW_019862841.1;NW_019862841.1;NW_019862841.1;NW_019862841.1;NW_019862841.1;NW_019862841.1;NW_019862841.1;NW_019862841.1	308437;308437;308437;310414;310414;310414;311639;311639;311639;313319;313319;313319;314052;314052;314212;314212;314212;314977;314977;314977	309788;309788;309788;310475;310475;310475;312015;312015;312015;313462;313462;313462;314144;314144;314386;314393;314386;315284;315284;315284	-;-;-;-;-;-;-;-;-;-;-;-;-;-;-;-;-;-;-;-	2518	rna-XM_024082131.1;rna-XM_024082132.1;rna-XM_024082130.1;rna-XM_024082132.1;rna-XM_024082131.1;rna-XM_024082130.1;rna-XM_024082132.1;rna-XM_024082131.1;rna-XM_024082130.1;rna-XM_024082132.1;rna-XM_024082131.1;rna-XM_024082130.1;rna-XM_024082131.1;rna-XM_024082130.1;rna-XM_024082132.1;rna-XM_024082131.1;rna-XM_024082130.1;rna-XM_024082132.1;rna-XM_024082131.1;rna-XM_024082130.1	-0.5010408623162311	-0.3746393179693704	0.08668818998032382	0.652600472542319	-0.2700081557285916	0.0982828215369871	3.6452290098879545	2.997939284229868	0.012580241585862068	0.5334397962005094	interaction	0.032832808087308166	-0.05135280865909386	1.1536413348585501
LOC112050201	NW_019863012.1;NW_019863012.1;NW_019863012.1;NW_019863012.1;NW_019863012.1;NW_019863012.1;NW_019863012.1;NW_019863012.1;NW_019863012.1;NW_019863012.1;NW_019863012.1;NW_019863012.1;NW_019863012.1;NW_019863012.1;NW_019863012.1;NW_019863012.1;NW_019863012.1;NW_019863012.1;NW_019863012.1;NW_019863012.1;NW_019863012.1;NW_019863012.1;NW_019863012.1;NW_019863012.1;NW_019863012.1;NW_019863012.1;NW_019863…	274736;274737;274739;292100;304444;304507;326677;330908;342096;342096;342096;342096;342096;342096;342096;342096;343914;343914;343914;343914;343914;343914;343914;343914;344766;344766;344766;344766;344766;344766;344766;344766;347378;347378;347378;347378;347378;347378;347378;347378;348613;348613;348613;348613;348613;348613;348613;348613;349167;349167;349167;349167;349167;349167;349167;349167;350415;…	275185;275185;275185;292235;304496;304810;327017;330981;342297;342297;342297;342297;342297;342297;342297;342297;344004;344004;344004;344004;344004;344004;344004;344004;344996;344996;344996;344996;344996;344996;344996;344996;347511;347511;347511;347511;347511;347511;347511;347511;348732;348732;348732;348732;348732;348732;348732;348732;349287;349287;349287;349287;349287;349287;349287;349287;350565;…	+;+;+;+;+;+;+;+;+;+;+;+;+;+;+;+;+;+;+;+;+;+;+;+;+;+;+;+;+;+;+;+;+;+;+;+;+;+;+;+;+;+;+;+;+;+;+;+;+;+;+;+;+;+;+;+;+;+;+;+;+;+;+;+;+;+;+;+;+;+;+;+;+;+;+;+;+;+;+;+;+;+;+;+;+;+;+;+;+;+;+;+;+;+;+;+;+;+;+;+;+;+;+;+;+;+;+;+;+;+;+;+;+;+;+;+;+;+;+;+;+;+;+;+;+;+;+;+;+;+;+;+;+;+;+;+;+;+;+;+;+;+;+;+;+;+;+;+;+;+;+;+;+;+;+;+;+;+;+;+	10689	rna-XR_002887138.1;rna-XM_024088406.1;rna-XM_024088400.1;rna-XM_024088404.1;rna-XM_024088407.1;rna-XM_024088402.1;rna-XM_024088401.1;rna-XM_024088405.1;rna-XM_024088405.1;rna-XM_024088401.1;rna-XM_024088402.1;rna-XM_024088407.1;rna-XM_024088404.1;rna-XM_024088400.1;rna-XM_024088406.1;rna-XR_002887138.1;rna-XM_024088405.1;rna-XM_024088401.1;rna-XM_024088402.1;rna-XM_024088407.1;rna-XM_024088404.1;…	-0.34482438097870965	-0.19443810681616172	0.017381124528762486	0.27779098640514494	0.12901966182929342	-0.2237361489911686	6.241520193615762	2.9944588599547073	0.012662017823953783	0.5349114146892594	interaction	0.033005304325356866	-0.056467810670473184	0.6226153673838546
LOC112045509	NW_019862834.1;NW_019862834.1;NW_019862834.1;NW_019862834.1;NW_019862834.1;NW_019862834.1;NW_019862834.1;NW_019862834.1;NW_019862834.1	771806;785614;794569;795671;796614;797294;797846;798254;799028	771909;785685;794682;795821;796823;797566;798024;798423;799872	+;+;+;+;+;+;+;+;+	2118	rna-XM_024081709.1	-0.4816167899279379	-1.2610933268151445	-0.3576232585192225	-0.5041928219291325	-0.39463145228100793	-0.034751344238599755	3.3291924255767538	2.9882772832970708	0.012808578282131304	0.5362023273415887	interaction	0.03331855700301608	-0.5056514989518408	1.2610933268151445
LOC112046643	NW_019862865.1;NW_019862865.1;NW_019862865.1;NW_019862865.1;NW_019862865.1;NW_019862865.1;NW_019862865.1;NW_019862865.1;NW_019862865.1;NW_019862865.1;NW_019862865.1;NW_019862865.1;NW_019862865.1;NW_019862865.1;NW_019862865.1;NW_019862865.1;NW_019862865.1;NW_019862865.1;NW_019862865.1;NW_019862865.1;NW_019862865.1;NW_019862865.1;NW_019862865.1;NW_019862865.1;NW_019862865.1;NW_019862865.1;NW_019862…	544043;545166;546222;547625;548929;549401;550016;553943;555331;555951;557145;558602;559578;560253;561313;562502;563204;564074;565160;566304;567192;568013;569319;570251;571164;572543;573536;574726;575469;576395;587641;588431;589088;590241;591494;593633;594251;594999;596311;596987;597669;598684;600186;600877;601596;602569;604215;604918;605782;606973;607947;608611;609189;609952;611315	544398;545306;546404;547822;549120;549559;550138;554131;555501;556145;557339;558760;559766;560423;561507;562690;563359;564196;565348;566474;567386;568207;569480;570367;571298;572668;573724;574896;575585;576538;587769;588634;589228;590435;591634;593818;594448;595193;596469;597109;597854;598800;600356;600999;601754;602757;604385;605040;605907;607131;608135;608781;609383;610149;611441	+;+;+;+;+;+;+;+;+;+;+;+;+;+;+;+;+;+;+;+;+;+;+;+;+;+;+;+;+;+;+;+;+;+;+;+;+;+;+;+;+;+;+;+;+;+;+;+;+;+;+;+;+;+;+	9270	rna-XM_024083350.1	0.46270560418131	0.40574453360740415	0.21612459176914303	0.23121900236662582	0.8473815668930217	-0.8882616442531128	4.290754387942091	2.98603140308155	0.01286224707466136	0.5362023273415887	interaction	0.033438876546157	0.2124856090940653	1.7356432111461344
LOC112046380	NW_019862856.1;NW_019862856.1;NW_019862856.1;NW_019862856.1;NW_019862856.1;NW_019862856.1;NW_019862856.1;NW_019862856.1;NW_019862856.1;NW_019862856.1;NW_019862856.1;NW_019862856.1;NW_019862856.1;NW_019862856.1;NW_019862856.1;NW_019862856.1;NW_019862856.1;NW_019862856.1;NW_019862856.1	79414;85081;85914;87906;88910;90017;91072;91560;92282;92991;94447;100021;101072;104696;106489;107131;107812;109242;110513	80015;85199;86080;88109;89042;90165;91179;91665;92487;93194;94629;100118;101279;104758;106667;107241;107933;109524;110792	+;+;+;+;+;+;+;+;+;+;+;+;+;+;+;+;+;+;+	3525	rna-XM_024083011.1	-0.17871014523059023	-0.026451266382303606	-0.36552788065022396	0.1832038795949571	0.29814812092617443	-0.7006532125397161	4.838554449499261	2.985702878639619	0.012870116576334164	0.5362023273415887	interaction	0.03345382545889611	-0.1316650840469504	0.9988013334658905
LOC112045067	NW_019862823.1;NW_019862823.1;NW_019862823.1;NW_019862823.1;NW_019862823.1;NW_019862823.1;NW_019862823.1	304546;304821;305138;307937;308446;309315;310131	304706;304925;305373;308134;308655;309659;310768	+;+;+;+;+;+;+	1893	rna-XM_024081131.1	-0.18327591302990823	0.20102249420460794	0.41989715000690003	0.15932190783703487	-0.10364782820207102	0.44684926216994436	8.715318486916953	2.9852358344742336	0.012881312510054003	0.5362023273415887	interaction	0.03348017080766465	0.156694512164418	0.6301251751998526
LOC112049785	NW_019862990.1;NW_019862990.1	65;682	211;912	+;+	378	rna-XM_024087815.1	4.940600611530863	4.643796198698902	4.804971827017511	4.824418967406952	4.8745879471612135	4.346346729066	2.8277271857854998	2.987773368319165	0.01294492580211923	0.5365259746423336	interaction	0.03362059750284673	4.739120380146907	4.940600611530863
LOC112055711	NW_019863592.1;NW_019863592.1	4581;6346	5376;6523	-;-	974	rna-XM_024095898.1	-0.6478358260868994	-1.2233352918441196	-0.060146956533629344	-1.5241594299443284	-2.5103855977560086	-0.8288326276878336	2.5670298484094958	2.982380599374994	0.01298351311392483	0.5365259746423336	interaction	0.03370695110966225	-1.132449288308803	2.5103855977560086
LOC112056007	NW_019862748.1;NW_019862748.1;NW_019862748.1;NW_019862748.1;NW_019862748.1;NW_019862748.1;NW_019862748.1	2834324;2835194;2835821;2836953;2841941;2845200;2846927	2834562;2835284;2835896;2837194;2842101;2845320;2847539	+;+;+;+;+;+;+	1543	rna-XM_024096363.1	-0.6282059284356762	-0.27162704244626673	1.6993043621961321	0.198392178258124	0.02777623373621308	-0.22052196402088928	2.4228040140343947	2.9769835261437816	0.01308075604520361	0.5385859119481661	interaction	0.03391478216089297	0.1341863065479395	2.3275102906318086
LOC112052627	NW_019863164.1;NW_019863164.1;NW_019863164.1;NW_019863164.1;NW_019863164.1;NW_019863164.1;NW_019863164.1;NW_019863164.1;NW_019863164.1;NW_019863164.1;NW_019863164.1;NW_019863164.1;NW_019863164.1;NW_019863164.1;NW_019863164.1;NW_019863164.1;NW_019863164.1;NW_019863164.1;NW_019863164.1;NW_019863164.1;NW_019863164.1;NW_019863164.1;NW_019863164.1;NW_019863164.1;NW_019863164.1;NW_019863164.1;NW_019863…	52618;57594;60029;63393;63393;69004;69004;71902;72883;74824;78460;79099;82275;82275;82275;82275;82275;82275;82275;83897;83897;83897;83897;83897;83897;83897;87525;87525;87525;87525;87525;87525;87525;90413;90413;90413;90413;90413;90413;90413;93565;93565;93565;93565;93565;93565;93565;95762;95762;95762;95762;95762;95762;95762;96382;96382;96382;96382;96382;96382;96382;97288;97288;97288;97288;97288;972…	52701;57879;60268;63497;63497;69108;69108;71998;74804;74996;78688;81452;82351;82351;82351;82351;82351;82351;82351;84061;84061;84061;84061;84061;84061;84061;87723;87723;87723;87723;87723;87723;87723;90543;90543;90543;90543;90543;90543;90543;93654;93654;93654;93654;93654;93654;93654;95967;95967;95967;95967;95967;95967;95967;96549;96549;96549;96549;96549;96549;96549;97430;97430;97430;97430;97430;974…	+;+;+;+;+;+;+;+;+;+;+;+;+;+;+;+;+;+;+;+;+;+;+;+;+;+;+;+;+;+;+;+;+;+;+;+;+;+;+;+;+;+;+;+;+;+;+;+;+;+;+;+;+;+;+;+;+;+;+;+;+;+;+;+;+;+;+;+;+;+;+;+;+;+;+;+;+;+;+;+;+;+;+;+;+;+;+;+;+	11491	rna-XM_024091784.1;rna-XM_024091779.1;rna-XM_024091779.1;rna-XM_024091779.1;rna-XM_024091784.1;rna-XM_024091779.1;rna-XM_024091784.1;rna-XM_024091781.1;rna-XM_024091782.1;rna-XM_024091783.1;rna-XM_024091785.1;rna-XM_024091780.1;rna-XM_024091780.1;rna-XM_024091785.1;rna-XM_024091783.1;rna-XM_024091782.1;rna-XM_024091781.1;rna-XM_024091779.1;rna-XM_024091784.1;rna-XM_024091780.1;rna-XM_024091785.1;…	0.0542751623755929	0.5040725714911536	0.10413364747043434	-0.05347465511852941	0.5234948053892072	0.15985776833851764	7.266431168789224	2.973373673740961	0.013168971206540701	0.5398780998085458	interaction	0.034098691930715505	0.21539321665772937	0.5769694605077367
LOC112054968	NW_019863441.1;NW_019863441.1;NW_019863441.1;NW_019863441.1	15727;17924;19795;21944	16155;18100;19951;22141	+;+;+;+	961	rna-XM_024094929.1	0.9284256908339811	-0.5898826997604951	0.051134430432647454	-0.47152065882198396	0.8458788182543684	0.012050032150712061	0.44407517336969743	2.9718186646736626	0.013207155204749714	0.5398780998085458	interaction	0.03417793939328992	0.12934760218153832	1.518308390594476
LOC112045091	NW_019862823.1;NW_019862823.1;NW_019862823.1;NW_019862823.1;NW_019862823.1;NW_019862823.1;NW_019862823.1;NW_019862823.1;NW_019862823.1;NW_019862823.1;NW_019862823.1;NW_019862823.1;NW_019862823.1;NW_019862823.1;NW_019862823.1;NW_019862823.1	965005;965005;969016;969016;996980;996980;997572;997572;999205;999205;1000604;1000604;1001344;1001349;1006709;1006709	965236;965236;969087;969087;997122;997122;997783;997783;999523;999523;1000780;1000780;1001520;1001520;1007168;1006816	+;+;+;+;+;+;+;+;+;+;+;+;+;+;+;+	1792	rna-XM_024081157.1;rna-XM_024081158.1;rna-XM_024081157.1;rna-XM_024081158.1;rna-XM_024081157.1;rna-XM_024081158.1;rna-XM_024081157.1;rna-XM_024081158.1;rna-XM_024081157.1;rna-XM_024081158.1;rna-XM_024081157.1;rna-XM_024081158.1;rna-XM_024081157.1;rna-XM_024081158.1;rna-XM_024081157.1;rna-XM_024081158.1	-0.6680194650036714	-0.8738660801844169	-0.15126575999714817	-0.1284663349275317	0.4141323756886344	0.09572247037396392	3.9453780259615647	2.968318730862443	0.013293504659429758	0.5401139093751925	interaction	0.03437885218264423	-0.21862713234169498	1.2879984558730513
LOC112053815	NW_019863284.1;NW_019863284.1	215664;216498	215982;216911	-;-	733	rna-XM_024093375.1	-0.6478805287782529	-0.10123346786029164	0.13951703016491984	0.4003486162822651	-1.3066314455632906	0.2603564433092757	2.651151977126721	2.9677342113590273	0.013307980871616852	0.5401139093751925	interaction	0.03441065182538065	-0.20925389207422906	1.7069800618455557
LOC112058298	NW_019862773.1;NW_019862773.1;NW_019862773.1;NW_019862773.1;NW_019862773.1;NW_019862773.1;NW_019862773.1;NW_019862773.1	1419512;1421950;1425005;1425005;1425386;1425386;1428097;1428097	1419693;1422195;1425204;1425204;1428009;1428009;1429637;1429637	+;+;+;+;+;+;+;+	4793	rna-XM_024099018.1;rna-XM_024099020.1;rna-XM_024099018.1;rna-XM_024099020.1;rna-XM_024099018.1;rna-XM_024099020.1;rna-XM_024099020.1;rna-XM_024099018.1	-1.2297337798173018	-0.35775900255835785	-0.36360068233216514	-1.3509825617538243	0.5366114600819989	-0.4139312887702017	1.4561698265618623	2.964802747397411	0.013380820424375831	0.5411375206498469	interaction	0.034579168301990884	-0.529899309191642	1.8875940218358231
LOC112048103	NW_019862916.1;NW_019862916.1;NW_019862916.1;NW_019862916.1;NW_019862916.1;NW_019862916.1;NW_019862916.1;NW_019862916.1	38447;39524;41412;42072;42475;43285;44336;45167	38703;39917;41619;42179;42809;43789;44727;45556	-;-;-;-;-;-;-;-	2589	rna-XM_024085485.1	0.05785112684925736	0.09228697196168462	1.6988999864357412	0.4223373704014154	1.0313166560390714	1.4987533688632588	2.0760217433772175	2.959369014085529	0.013516894541487084	0.5447020906718413	interaction	0.03487794003245401	0.8002409134250714	1.6988999864357412
LOC112045359	NW_019862829.1;NW_019862829.1;NW_019862829.1;NW_019862829.1;NW_019862829.1;NW_019862829.1;NW_019862829.1;NW_019862829.1;NW_019862829.1;NW_019862829.1;NW_019862829.1;NW_019862829.1	1079255;1082680;1083242;1083470;1084678;1086161;1088332;1089677;1091102;1092617;1093889;1120605	1081743;1082846;1083336;1083624;1084824;1086277;1088495;1089778;1091414;1092775;1094038;1121220	-;-;-;-;-;-;-;-;-;-;-;-	4674	rna-XM_024081509.1	0.35680735258577734	0.3235610027490346	0.9012015682017156	0.8094739134450051	0.23885976722631494	0.7356189898290527	4.070664967048958	2.950752285749339	0.013735530295330686	0.5515567712937736	interaction	0.035377087043590966	0.5609204323394834	0.9012015682017156
LOC112048629	NW_019862937.1;NW_019862937.1;NW_019862937.1;NW_019862937.1;NW_019862937.1	424451;424919;425765;426547;427850	424774;425114;425831;426734;428113	+;+;+;+;+	1039	rna-XM_024086248.1	-0.11007540095101065	1.480742527950135	-0.2788222742885544	-1.4024891198434821	0.3905790799475088	-0.6364607565440505	0.7533528869105774	2.945994268162943	0.013857773770097944	0.5526281433614223	interaction	0.035644421945395195	-0.092754323954909	2.8832316477936173
LOC112056922	NW_019864105.1;NW_019864105.1;NW_019864105.1;NW_019864105.1;NW_019864105.1	21263;23262;24672;25499;26817	21817;23454;24777;25608;27057	-;-;-;-;-	1205	rna-XM_024097409.1	-0.3240722005089377	-0.1515311649078807	-0.5566355499593448	-0.09418822272847499	-0.5538872967275069	-2.0440121446666004	2.3625845916782953	2.944073398814326	0.013907433534455614	0.5526281433614223	interaction	0.03573991132035709	-0.6207210965831242	2.0440121446666004
LOC112055780	NW_019863613.1;NW_019863613.1;NW_019863613.1;NW_019863613.1;NW_019863613.1	17209;17842;18883;19144;19379	17751;18134;19075;19316;20268	+;+;+;+;+	2092	rna-XM_024095983.1	0.3700902759308121	-1.4103497783685313	-1.535280806719837	-0.45592040920852345	-1.7642067921121456	-3.9145557572346914	0.6900672645310244	2.9441806487610687	0.013908100052918584	0.5526281433614223	interaction	0.03573991132035709	-1.4517038779521527	4.284646033165504
LOC112045853	NW_019862842.1;NW_019862842.1;NW_019862842.1;NW_019862842.1;NW_019862842.1;NW_019862842.1;NW_019862842.1;NW_019862842.1;NW_019862842.1;NW_019862842.1;NW_019862842.1;NW_019862842.1;NW_019862842.1;NW_019862842.1;NW_019862842.1;NW_019862842.1;NW_019862842.1;NW_019862842.1;NW_019862842.1;NW_019862842.1;NW_019862842.1;NW_019862842.1;NW_019862842.1;NW_019862842.1;NW_019862842.1;NW_019862842.1;NW_019862…	491079;495442;499366;499917;500222;501123;501916;502961;504384;505007;505782;506693;507731;508220;508689;509915;510249;511712;512270;513102;513631;514326;514729;514996;515531;515877;516535;516790;517001;517480;518233;519080;519288;520228;521177;521894;522055;522392;522588;522876;523187;523383;523623;524098;524340;524606;525027;525321;525626;526070;526615;527024;527682;528157;528734;529656;530002;…	491311;495588;499493;500025;500392;501339;502125;503154;504459;505144;505893;506868;507907;508342;508847;510168;510385;511847;512458;513464;513780;514500;514889;515155;515764;516039;516697;516912;517178;517783;518467;519207;519412;520401;521375;521973;522163;522506;522749;523095;523296;523504;523896;524259;524527;524802;525160;525518;525774;526348;526828;527347;527865;528295;528966;529742;530223;…	+;+;+;+;+;+;+;+;+;+;+;+;+;+;+;+;+;+;+;+;+;+;+;+;+;+;+;+;+;+;+;+;+;+;+;+;+;+;+;+;+;+;+;+;+;+;+;+;+;+;+;+;+;+;+;+;+;+;+;+;+;+	11799	rna-XM_024082205.1	0.8617477409573859	0.8139353100354361	1.2187281346444303	1.5297812970672449	0.7017431935378582	0.5208494573539582	2.853625645794292	2.936306947527838	0.014110043607383684	0.5554203954618723	interaction	0.036214631434267924	0.9411308555993856	1.5297812970672449
LOC112044377	NW_019862807.1;NW_019862807.1;NW_019862807.1;NW_019862807.1;NW_019862807.1;NW_019862807.1	1018369;1019045;1019349;1019545;1020403;1020989	1018655;1019254;1019445;1019853;1020670;1021372	+;+;+;+;+;+	1555	rna-XM_024080208.1	-0.43705669703139477	-0.6563661854728424	-0.6137410154266181	0.010103013589900322	0.5182102434210566	-0.32547091526748095	2.190434306675946	2.935003468835325	0.01414433744432825	0.5554203954618723	interaction	0.03628789831613153	-0.2507202593645632	1.1745764288938991
LOC112052890	NW_019863184.1;NW_019863184.1;NW_019863184.1;NW_019863184.1;NW_019863184.1;NW_019863184.1;NW_019863184.1;NW_019863184.1;NW_019863184.1;NW_019863184.1;NW_019863184.1;NW_019863184.1;NW_019863184.1;NW_019863184.1;NW_019863184.1;NW_019863184.1;NW_019863184.1;NW_019863184.1;NW_019863184.1;NW_019863184.1;NW_019863184.1;NW_019863184.1;NW_019863184.1;NW_019863184.1;NW_019863184.1;NW_019863184.1;NW_019863…	238911;238911;238911;240109;240109;240109;240792;240792;240792;241368;241368;241368;241970;241970;242593;242593;242593;243434;243434;243434;243969;243969;243969;245370;245370;245370;246077;246077;246077;246743;246743;246743;247513;247513;247513;248483;248483;248483;249942;249942;249942;252232;252232;252232;253214;253214	239321;239321;239321;240341;240341;240341;240879;240879;240879;241504;241499;241499;242085;242085;242697;242697;242697;243580;243580;243580;244188;244188;244188;245512;245512;245512;246216;246216;246216;246833;246833;246833;247649;247649;247649;248711;248711;248711;250103;250103;250103;252422;252422;252458;253295;253295	+;+;+;+;+;+;+;+;+;+;+;+;+;+;+;+;+;+;+;+;+;+;+;+;+;+;+;+;+;+;+;+;+;+;+;+;+;+;+;+;+;+;+;+;+;+	2668	rna-XM_024092131.1;rna-XM_024092129.1;rna-XM_024092130.1;rna-XM_024092131.1;rna-XM_024092129.1;rna-XM_024092130.1;rna-XM_024092131.1;rna-XM_024092129.1;rna-XM_024092130.1;rna-XM_024092131.1;rna-XM_024092129.1;rna-XM_024092130.1;rna-XM_024092129.1;rna-XM_024092130.1;rna-XM_024092131.1;rna-XM_024092129.1;rna-XM_024092130.1;rna-XM_024092131.1;rna-XM_024092129.1;rna-XM_024092130.1;rna-XM_024092131.1;…	0.2391566902988719	0.16581393739521627	-0.015002110473233033	-0.4488492791560143	0.6897161377913287	0.26615268861107105	5.0677689155240415	2.9338833121555776	0.014173874928189278	0.5554203954618723	interaction	0.036348908010398646	0.14949801074454008	1.138565416947343
LOC112055540	NW_019862762.1;NW_019862762.1;NW_019862762.1;NW_019862762.1;NW_019862762.1;NW_019862762.1;NW_019862762.1;NW_019862762.1;NW_019862762.1	379140;380332;381871;383100;383490;384260;385257;386161;389948	379327;380479;382080;383237;383588;384463;385400;386255;390003	-;-;-;-;-;-;-;-;-	1282	rna-XM_024095714.1	-0.24463216513921374	-0.359189430989314	-0.42133593658793533	-1.310390138935527	-2.480547651295082	-0.2261738957936263	0.8224746293928912	2.9272111961457945	0.014351097923803317	0.5581292905424123	interaction	0.03673476123867242	-0.8403782031234497	2.480547651295082
LOC112054325	NW_019863344.1;NW_019863344.1;NW_019863344.1;NW_019863344.1	91060;93034;93929;94667	92345;93201;94093;96294	-;-;-;-	3247	rna-XM_024094075.1	-0.0014379484865905806	0.03613935657781335	0.6929941707444751	0.013363911626055333	-0.04517726931573371	0.1314147985967363	4.211510510268732	2.9261135913946488	0.014380464238403279	0.5581292905424123	interaction	0.03680396234634399	0.13788283662379264	0.73817144006020885
LOC112043124	NW_019862748.1;NW_019862748.1;NW_019862748.1	696764;697275;697451	696874;697332;697589	+;+;+	308	rna-XR_002886659.1	0.06824055957954094	-1.2071677113484789	0.71746929093611	1.1764248018508996	-0.010888640857728329	0.18560518532254092	3.5490828120181264	2.9267328032215243	0.01439957765101273	0.5581292905424123	interaction	0.03684391853337825	0.1549472475804807	2.3835925131993783
LOC112054370	NW_019863352.1;NW_019863352.1	36754;38382	38226;40920	+;+	4012	rna-XM_024094140.1	0.3498209846171834	0.7038917573444923	0.07078821318109242	-0.443273012546796	-0.5564911803202441	-0.32752910874980506	3.3081363652786813	2.9227296190638397	0.01447138175176527	0.5581292905424123	interaction	0.03700664645779488	-0.03379872441234619	1.2603829376647364
LOC112055715	NW_019863592.1;NW_019863592.1;NW_019863592.1;NW_019863592.1;NW_019863592.1	91652;91669;92856;93490;95060	91794;91794;93459;94488;95239	+;+;+;+;+	1926	rna-XR_002887525.1;rna-XM_024095902.1;rna-XR_002887525.1;rna-XM_024095902.1;rna-XM_024095902.1	0.25542236912051136	-0.255280759308491	-1.589911244671067	-1.1255735681310406	-0.08104263504165371	-0.37162515066277185	3.490309743324413	2.9167001842951437	0.014638356101781201	0.5581292905424123	interaction	0.037379136437525745	-0.5280018314490855	1.8453336137915783
LOC112047246	NW_019862885.1;NW_019862885.1;NW_019862885.1;NW_019862885.1;NW_019862885.1;NW_019862885.1;NW_019862885.1;NW_019862885.1;NW_019862885.1;NW_019862885.1;NW_019862885.1;NW_019862885.1;NW_019862885.1;NW_019862885.1;NW_019862885.1;NW_019862885.1;NW_019862885.1;NW_019862885.1;NW_019862885.1;NW_019862885.1;NW_019862885.1;NW_019862885.1;NW_019862885.1;NW_019862885.1;NW_019862885.1;NW_019862885.1;NW_019862…	495593;495593;495593;495593;497665;497665;497665;497665;498356;498356;498356;498356;499898;499898;499898;499898;501295;501295;501295;501295;504497;504497;504497;504497;507392;507392;507392;507392;509064;509064;509064;509064	495779;495782;495794;495830;497784;497784;497784;497784;499310;499310;499310;499310;500088;500088;500088;500088;501596;501596;501596;501596;504702;504702;504702;504702;507610;507610;507610;507610;509802;509802;509802;509802	-;-;-;-;-;-;-;-;-;-;-;-;-;-;-;-;-;-;-;-;-;-;-;-;-;-;-;-;-;-;-;-	2970	rna-XM_024084295.1;rna-XM_024084294.1;rna-XM_024084293.1;rna-XM_024084292.1;rna-XM_024084295.1;rna-XM_024084294.1;rna-XM_024084293.1;rna-XM_024084292.1;rna-XM_024084295.1;rna-XM_024084294.1;rna-XM_024084293.1;rna-XM_024084292.1;rna-XM_024084295.1;rna-XM_024084294.1;rna-XM_024084293.1;rna-XM_024084292.1;rna-XM_024084295.1;rna-XM_024084294.1;rna-XM_024084293.1;rna-XM_024084292.1;rna-XM_024084295.1;…	-1.3329062859475715	-0.8585056475514006	-0.5046537322176352	-0.6825871507123153	-2.0350305537191624	-0.5866062303123204	4.646950857286294	2.9172972187424695	0.014685027971856855	0.5581292905424123	interaction	0.037480123538163886	-1.000048266743401	2.0350305537191624
LOC112047859	NW_019862906.1;NW_019862906.1;NW_019862906.1	212128;215726;261388	213484;215913;262495	-;-;-	2653	rna-XM_024085133.1	-0.6274233988913412	-1.0152100556937043	0.6885389107508924	0.08853302159116387	-0.06623788010682068	1.4214892804445012	1.478216912875968	2.9068985055600756	0.014904428925360824	0.5627040874013303	interaction	0.03798788283099595	0.08161497968244853	2.436699336138205
LOC112056584	NW_019863889.1;NW_019863889.1;NW_019863889.1;NW_019863889.1	12754;13846;19226;21824	13152;13998;19409;21927	-;-;-;-	840	rna-XM_024097032.1	0.5349219410173083	0.012187308669131116	0.05859056107470241	0.4859748317776836	-0.4760763203149261	1.4862609241680151	5.630535501364353	2.9038621600247816	0.015067350664295893	0.5669714336061541	interaction	0.03833813114541444	0.3503098743986524	1.9623372444829412
LOC112053484	NW_019863245.1;NW_019863245.1;NW_019863245.1;NW_019863245.1;NW_019863245.1;NW_019863245.1;NW_019863245.1;NW_019863245.1;NW_019863245.1;NW_019863245.1;NW_019863245.1	51040;51372;52156;52624;52799;53231;53717;54396;55280;55472;55944	51284;51503;52330;52711;52859;53464;53854;54555;55389;55563;57104	+;+;+;+;+;+;+;+;+;+;+	2596	rna-XM_024092902.1	0.4720451703421645	0.14306013894674735	1.0747942986762882	-0.9650883871342208	1.4063403977333768	0.32761110926265613	0.5986296199144299	2.8930069286210465	0.015295104005303001	0.5691156307660854	interaction	0.03883870340986971	0.40979378797116867	2.3714287848675975
LOC112057932	NW_019862769.1;NW_019862769.1;NW_019862769.1;NW_019862769.1;NW_019862769.1	540205;543419;545273;547530;548591	540324;543647;545397;547682;548917	+;+;+;+;+	954	rna-XM_024098544.1	0.49148107815631586	-0.15797423400581195	-0.5668744593450884	-0.8170080695349449	-0.48598184651307247	-0.34261562936457496	10.30970972303104	2.892973060442693	0.015296068912379552	0.5691156307660854	interaction	0.03883870340986971	-0.31316219343452945	1.3084891476912608
LOC112057221	NW_019864557.1;NW_019864557.1;NW_019864557.1;NW_019864557.1	7478;7478;7921;7921	7763;7760;8823;8832	-;-;-;-	1198	rna-XM_024097715.1;rna-XM_024097716.1;rna-XM_024097715.1;rna-XM_024097716.1	-0.06551335255824199	-1.0549810486286648	-1.3787074155567745	-1.1039101870461006	-0.9901124910574216	-0.46380145432820025	5.105915731223772	2.8937045378265775	0.015315022420535894	0.5691156307660854	interaction	0.038883701366728134	-0.8428376581959006	1.3787074155567745
LOC112054732	NW_019863403.1;NW_019863403.1;NW_019863403.1;NW_019863403.1;NW_019863403.1	78683;79929;81414;83183;83336	78940;80171;81571;83260;83514	-;-;-;-;-	916	rna-XM_024094616.1	0.2640128696446963	0.593735579344452	0.43760188507810543	0.032721749208605204	0.37863110490535207	0.17713985408396443	5.992086300158942	2.8919706489837536	0.015324655316299025	0.5691156307660854	interaction	0.03890190122871051	0.31397384037752923	0.593735579344452
LOC112058442	NW_019862776.1;NW_019862776.1	1292512;1294951	1293547;1295332	+;+	1418	rna-XM_024099286.1	-1.3717127073219653	-0.9422299469648809	-1.0778649894795562	-1.7090961290319633	1.0689357563481583	-0.03587124135408262	2.874103033232414	2.881567383240881	0.015689387706560767	0.5744095476336696	interaction	0.03968418239791818	-0.6779732096340484	2.7780318853801216
LOC112044154	NW_019862804.1;NW_019862804.1	547853;548142	548052;549040	+;+	1099	rna-XM_024079898.1	0.717733054326657	0.37508749068833364	0.05183556553634723	0.27617896631825295	0.07118543327220513	0.13812770702152227	6.12883013432181	2.879128104670693	0.015695662908232492	0.5744095476336696	interaction	0.03969369401185545	0.27169136952721973	0.717733054326657
LOC112054312	NW_019863342.1;NW_019863342.1;NW_019863342.1	180684;183161;190218	180721;183219;192398	+;+;+	2278	rna-XM_024094038.1	-0.16624771098454114	-0.4892061520763999	-1.0598517391870663	-0.848984362513766	-0.6161571922253978	-1.3495944733109482	3.80497202835433	2.8783381883619823	0.015718774172596185	0.5744095476336696	interaction	0.03974259024945451	-0.7550069383830199	1.3495944733109482
LOC112048181	NW_019862920.1;NW_019862920.1;NW_019862920.1;NW_019862920.1;NW_019862920.1;NW_019862920.1;NW_019862920.1;NW_019862920.1;NW_019862920.1;NW_019862920.1;NW_019862920.1;NW_019862920.1;NW_019862920.1;NW_019862920.1;NW_019862920.1;NW_019862920.1;NW_019862920.1;NW_019862920.1;NW_019862920.1;NW_019862920.1;NW_019862920.1;NW_019862920.1;NW_019862920.1;NW_019862920.1;NW_019862920.1;NW_019862920.1;NW_019862…	42709;42710;42710;42710;42710;44354;44354;44354;44354;44354;47362;47362;47362;47362;47362;48121;48121;48121;48121;48121;49111;49111;49111;49111;50148;51609;51609;51609;51609;51609;52799;52799;52799;52799;52799;54463;54463;54463;54463;54463;55559;55559;55559;55559;55559;56499;56499;56499;56499;56499;56691;56691;56691;56691;56691;58117;58117;58117;58117;58117;59316;59316;59316;59316;59316;60333;603…	43203;43203;43203;43203;43203;44774;44774;44774;44774;44774;47479;47479;47479;47479;47479;48259;48259;48259;48259;48259;49306;49306;49306;49306;50340;51859;51859;51859;51859;51859;53150;53150;53150;53150;53150;54580;54580;54580;54580;54580;56055;56055;56055;56055;56055;56616;56616;56616;56616;56616;57193;57193;57193;57193;57193;58234;58234;58234;58234;58234;59818;59818;59818;59818;59818;60450;604…	-;-;-;-;-;-;-;-;-;-;-;-;-;-;-;-;-;-;-;-;-;-;-;-;-;-;-;-;-;-;-;-;-;-;-;-;-;-;-;-;-;-;-;-;-;-;-;-;-;-;-;-;-;-;-;-;-;-;-;-;-;-;-;-;-;-;-;-;-;-;-;-;-;-;-;-;-;-;-;-;-;-;-;-;-;-;-;-;-;-;-;-;-;-;-;-;-;-;-;-;-;-;-;-;-;-;-;-;-;-	6252	rna-XM_024085613.1;rna-XM_024085616.1;rna-XM_024085615.1;rna-XM_024085612.1;rna-XM_024085617.1;rna-XM_024085616.1;rna-XM_024085615.1;rna-XM_024085612.1;rna-XM_024085617.1;rna-XM_024085613.1;rna-XM_024085616.1;rna-XM_024085615.1;rna-XM_024085612.1;rna-XM_024085617.1;rna-XM_024085613.1;rna-XM_024085616.1;rna-XM_024085615.1;rna-XM_024085612.1;rna-XM_024085617.1;rna-XM_024085613.1;rna-XM_024085616.1;…	0.21368869573452084	-0.03674789958010898	-0.2837030472691899	-0.7690655254534872	-0.3984446665402204	-0.48894055939868597	6.356867980173238	2.8642818645039196	0.01613577639900919	0.5870624918343175	interaction	0.04066014728131555	-0.29386883375119527	0.982754221188008
LOC112054030	NW_019863307.1;NW_019863307.1;NW_019863307.1;NW_019863307.1;NW_019863307.1;NW_019863307.1	194910;196675;196978;197653;198881;199314	195275;196860;197183;197783;199119;199406	-;-;-;-;-;-	1221	rna-XM_024093675.1	-0.877826796040007	0.5496296224922078	0.3853541408277838	-1.041881045855639	-0.5181354187768176	0.3837017335594045	4.493570636647428	2.864760199988777	0.016169531850065238	0.5870624918343175	interaction	0.04072895164563229	-0.18652629396551124	1.5915106683478468
LOC112043790	NW_019862797.1;NW_019862797.1;NW_019862797.1;NW_019862797.1;NW_019862797.1;NW_019862797.1;NW_019862797.1;NW_019862797.1;NW_019862797.1;NW_019862797.1;NW_019862797.1;NW_019862797.1;NW_019862797.1;NW_019862797.1;NW_019862797.1;NW_019862797.1;NW_019862797.1;NW_019862797.1	88689;88689;96001;96001;97884;97884;98876;98876;99257;99257;100166;100166;101178;101178;103363;103363;105513;106690	88888;88888;96169;96169;97978;97978;99002;99002;99428;99428;100265;100265;101312;101312;103447;103447;105659;106752	-;-;-;-;-;-;-;-;-;-;-;-;-;-;-;-;-;-	1293	rna-XM_024079365.1;rna-XM_024079364.1;rna-XM_024079365.1;rna-XM_024079364.1;rna-XM_024079365.1;rna-XM_024079364.1;rna-XM_024079365.1;rna-XM_024079364.1;rna-XM_024079365.1;rna-XM_024079364.1;rna-XM_024079365.1;rna-XM_024079364.1;rna-XM_024079365.1;rna-XM_024079364.1;rna-XM_024079365.1;rna-XM_024079364.1;rna-XM_024079364.1;rna-XM_024079365.1	0.09748395991952846	0.5476454738834007	-0.17185953792528783	1.043373256413182	2.5878882518648223	0.4340332712112991	2.7514075700634195	2.8575876308417945	0.01640529171996394	0.5906121058139706	interaction	0.04123725251274318	0.7564274458944907	2.75974778979011
LOC112055597	NW_019862762.1;NW_019862762.1;NW_019862762.1;NW_019862762.1;NW_019862762.1;NW_019862762.1;NW_019862762.1;NW_019862762.1;NW_019862762.1;NW_019862762.1;NW_019862762.1;NW_019862762.1;NW_019862762.1;NW_019862762.1;NW_019862762.1;NW_019862762.1;NW_019862762.1;NW_019862762.1;NW_019862762.1;NW_019862762.1;NW_019862762.1;NW_019862762.1;NW_019862762.1;NW_019862762.1;NW_019862762.1;NW_019862762.1;NW_019862…	1061202;1061202;1061202;1061202;1061202;1061202;1065979;1065979;1065979;1065979;1065979;1065979;1066138;1066138;1066138;1066138;1066138;1066138;1066817;1066817;1066817;1066817;1066817;1066817;1067876;1067876;1067876;1067876;1067876;1067876;1069135;1069135;1069135;1069135;1069135;1069135;1069649;1069649;1069649;1069649;1069649;1069649;1070784;1070784;1070784;1070784;1070784;1070784;1094897;1094897…	1065605;1065605;1065605;1065605;1065605;1065605;1066056;1066056;1066056;1066056;1066056;1066056;1066239;1066239;1066239;1066239;1066239;1066239;1066931;1066931;1066931;1066931;1066931;1066931;1067968;1067968;1067968;1067968;1067968;1067968;1069168;1069168;1069168;1069168;1069168;1069168;1069845;1069845;1069845;1069845;1069845;1069845;1070943;1070943;1070943;1070943;1070943;1070943;1094955;1094955…	-;-;-;-;-;-;-;-;-;-;-;-;-;-;-;-;-;-;-;-;-;-;-;-;-;-;-;-;-;-;-;-;-;-;-;-;-;-;-;-;-;-;-;-;-;-;-;-;-;-;-;-;-;-;-;-;-;-;-;-;-;-;-;-;-;-;-;-;-;-;-;-;-;-;-;-;-;-;-;-;-;-;-;-;-;-;-;-;-;-;-;-;-;-	7156	rna-XM_024095818.1;rna-XM_024095793.1;rna-XM_024095781.1;rna-XM_024095808.1;rna-XM_024095800.1;rna-XM_024095786.1;rna-XM_024095818.1;rna-XM_024095793.1;rna-XM_024095781.1;rna-XM_024095808.1;rna-XM_024095800.1;rna-XM_024095786.1;rna-XM_024095818.1;rna-XM_024095793.1;rna-XM_024095781.1;rna-XM_024095808.1;rna-XM_024095800.1;rna-XM_024095786.1;rna-XM_024095818.1;rna-XM_024095793.1;rna-XM_024095781.1;…	-0.2506308939663591	-0.3073581108125285	0.2677339459300636	0.067263318799011	-0.22270311469485565	0.16230452001037815	6.752173949769026	2.8539432938578857	0.01644953641098063	0.5906121058139706	interaction	0.0413116981591575	-0.04723172245571509	0.5750920567425921
LOC112052311	NW_019863138.1;NW_019863138.1;NW_019863138.1	534619;541197;546688	534848;541320;546791	+;+;+	458	rna-XR_002887298.1	0.6176011463537272	0.6160669447988953	-0.3322146837479089	-0.032045868288489425	0.8139543741020717	-1.046029851084417	0.7156991024219314	2.853226123924089	0.01647152652485426	0.5906121058139706	interaction	0.041351063289314045	0.10622201035564648	1.8599842251864889
LOC112045525	NW_019862834.1;NW_019862834.1;NW_019862834.1;NW_019862834.1;NW_019862834.1;NW_019862834.1;NW_019862834.1;NW_019862834.1;NW_019862834.1;NW_019862834.1;NW_019862834.1;NW_019862834.1;NW_019862834.1;NW_019862834.1;NW_019862834.1;NW_019862834.1;NW_019862834.1	925450;925450;927265;927265;927951;927951;928673;928673;946273;946273;946464;946464;947054;947054;949666;950782;950782	926070;926070;927367;927367;928066;928066;928798;928798;946372;946372;946833;946833;947203;947203;949837;952044;950943	+;+;+;+;+;+;+;+;+;+;+;+;+;+;+;+;+	3021	rna-XM_024081733.1;rna-XM_024081731.1;rna-XM_024081733.1;rna-XM_024081731.1;rna-XM_024081733.1;rna-XM_024081731.1;rna-XM_024081733.1;rna-XM_024081731.1;rna-XM_024081733.1;rna-XM_024081731.1;rna-XM_024081733.1;rna-XM_024081731.1;rna-XM_024081733.1;rna-XM_024081731.1;rna-XM_024081731.1;rna-XM_024081733.1;rna-XM_024081731.1	-0.10840745193794174	-0.3559033382740552	-0.9728445264134924	-1.4910350684126845	-0.5741695408174697	-1.106785173972777	5.927283604751397	2.8544278190016024	0.016478341455480706	0.5906121058139706	interaction	0.04136159349670592	-0.7681908499714034	1.4910350684126845
LOC112056234	NW_019863741.1;NW_019863741.1;NW_019863741.1;NW_019863741.1;NW_019863741.1	11859;12933;14379;15824;16870	12325;13151;14561;16021;17772	+;+;+;+;+	1970	rna-XM_024096623.1	-0.24135857181938214	-0.200392932586867	-0.5591928343920315	-0.34350737546230825	-1.3837350335882348	0.27924209387030424	3.9876355078875343	2.8514159925767935	0.016527160299968553	0.5906121058139706	interaction	0.04146679497976896	-0.40815744232975326	1.662977127458539
LOC112054133	NW_019863321.1;NW_019863321.1;NW_019863321.1;NW_019863321.1;NW_019863321.1;NW_019863321.1;NW_019863321.1;NW_019863321.1;NW_019863321.1;NW_019863321.1;NW_019863321.1;NW_019863321.1;NW_019863321.1;NW_019863321.1;NW_019863321.1;NW_019863321.1;NW_019863321.1;NW_019863321.1;NW_019863321.1;NW_019863321.1;NW_019863321.1;NW_019863321.1;NW_019863321.1;NW_019863321.1;NW_019863321.1;NW_019863321.1;NW_019863…	24848;25803;25959;26770;26785;27404;28077;28077;28434;28434;28879;28879;29343;29343;29963;29963;30738;30738;31138;31138;31568;31568;31752;31752;32097;32097;33255;33255;33610;33610;34195;34195;35183;35183;35459;35459;35782;35782;36256;36256	25344;25857;26237;26870;26870;27575;28248;28248;28564;28564;29100;29100;29468;29468;30166;30166;30908;30908;31324;31324;31647;31647;32018;32018;32258;32258;33458;33458;33851;33851;34351;34351;35377;35377;35665;35665;35928;35928;36453;36453	+;+;+;+;+;+;+;+;+;+;+;+;+;+;+;+;+;+;+;+;+;+;+;+;+;+;+;+;+;+;+;+;+;+;+;+;+;+;+;+	4176	rna-XM_024093794.1;rna-XM_024093794.1;rna-XM_024093794.1;rna-XM_024093794.1;rna-XM_024093795.1;rna-XM_024093794.1;rna-XM_024093795.1;rna-XM_024093794.1;rna-XM_024093795.1;rna-XM_024093794.1;rna-XM_024093795.1;rna-XM_024093794.1;rna-XM_024093795.1;rna-XM_024093794.1;rna-XM_024093795.1;rna-XM_024093794.1;rna-XM_024093795.1;rna-XM_024093794.1;rna-XM_024093795.1;rna-XM_024093794.1;rna-XM_024093795.1;…	0.20783969326317583	-0.5931784358180789	-0.43072899876013415	-0.08399678716834326	-0.7240089210800551	-0.7613043430179767	3.839772434911201	2.849454638815997	0.01658765408668696	0.5909156772448608	interaction	0.04160855282410725	-0.3975629654302354	0.9691440362811525
LOC112051723	NW_019863099.1;NW_019863099.1;NW_019863099.1;NW_019863099.1;NW_019863099.1;NW_019863099.1;NW_019863099.1;NW_019863099.1;NW_019863099.1;NW_019863099.1;NW_019863099.1;NW_019863099.1	120880;121109;121756;123991;124505;125474;126621;127709;128604;129721;130018;132004	120972;121246;121986;124143;124582;125533;126764;127772;128689;129942;130065;132100	-;-;-;-;-;-;-;-;-;-;-;-	1414	rna-XM_024090502.1	0.3205764610507272	-0.08103892839009003	-0.8784778400215364	-0.38839526505206495	-0.35654493270360543	-1.0554632641905608	7.344212774671602	2.8474006098795996	0.016695222454755895	0.5928890874245187	interaction	0.04186270672551143	-0.40655729488452175	1.376039725241288
LOC112043455	NW_019862750.1;NW_019862750.1;NW_019862750.1	227498;228461;235375	227850;228712;235646	+;+;+	877	rna-XM_024078865.1	-0.08229552046279652	-0.042586354290908623	0.13807290858896903	-0.363516726663764	0.43253412215249	-0.0719413224198559	5.925709907085163	2.8419723651445508	0.016820470338211588	0.5954760901041635	interaction	0.04214663291586646	0.001711184484022329	0.796050848816254
LOC112045827	NW_019862752.1;NW_019862752.1;NW_019862752.1;NW_019862752.1;NW_019862752.1;NW_019862752.1;NW_019862752.1;NW_019862752.1;NW_019862752.1;NW_019862752.1;NW_019862752.1;NW_019862752.1;NW_019862752.1;NW_019862752.1;NW_019862752.1;NW_019862752.1;NW_019862752.1	1542950;1545219;1546508;1547604;1548743;1549621;1550386;1551275;1552467;1553399;1554818;1555563;1556541;1556994;1557968;1558702;1559384	1543230;1545364;1546675;1547764;1548939;1549862;1550490;1551388;1552664;1553560;1555017;1555761;1556629;1557124;1558083;1558848;1559848	+;+;+;+;+;+;+;+;+;+;+;+;+;+;+;+;+	3121	rna-XM_024082180.1	0.8789238179567637	-0.01131593161488359	0.33106923729446774	1.1222628265848908	1.0630991269843262	0.0819017378216534	3.0721084242301	2.8390194327459666	0.016913249973827548	0.5969011574614169	interaction	0.04235221610405028	0.5776568025045363	1.1335787581997745
LOC112050205	NW_019863012.1;NW_019863012.1;NW_019863012.1;NW_019863012.1;NW_019863012.1	20277;22062;22756;24159;27715	20418;22089;22771;24416;27912	+;+;+;+;+	642	rna-XM_024088411.1	-0.611610440922684	-1.706797016225141	-0.6945814758873757	-0.9232523579490202	-0.2704837371353103	-1.7591816316504028	1.7950133442655414	2.832556421601163	0.017118104516150215	0.6009771363241629	interaction	0.04279729480243495	-0.9943177766283223	1.7591816316504028
LOC112046018	NW_019862845.1;NW_019862845.1;NW_019862845.1;NW_019862845.1;NW_019862845.1;NW_019862845.1;NW_019862845.1;NW_019862845.1;NW_019862845.1;NW_019862845.1;NW_019862845.1;NW_019862845.1	50093;50093;79627;79627;83067;83067;83904;83904;85258;85315;85947;85947	50155;50155;79762;79762;83189;83189;84996;84996;85837;85837;87649;87649	+;+;+;+;+;+;+;+;+;+;+;+	3698	rna-XM_024082464.1;rna-XM_024082463.1;rna-XM_024082464.1;rna-XM_024082463.1;rna-XM_024082463.1;rna-XM_024082464.1;rna-XM_024082463.1;rna-XM_024082464.1;rna-XM_024082463.1;rna-XM_024082464.1;rna-XM_024082464.1;rna-XM_024082463.1	0.10787227718864652	0.247290335817118	-0.3419760553084033	0.40821604791850435	1.0106047465255525	0.6389565619234437	5.433121101401598	2.832723222727545	0.017134511806496725	0.6009771363241629	interaction	0.04282474888918495	0.34516065234414367	1.3525808018339558
LOC112052141	NW_019863130.1;NW_019863130.1;NW_019863130.1;NW_019863130.1;NW_019863130.1;NW_019863130.1;NW_019863130.1;NW_019863130.1;NW_019863130.1;NW_019863130.1;NW_019863130.1;NW_019863130.1;NW_019863130.1;NW_019863130.1;NW_019863130.1;NW_019863130.1;NW_019863130.1;NW_019863130.1;NW_019863130.1;NW_019863130.1;NW_019863130.1;NW_019863130.1;NW_019863130.1;NW_019863130.1;NW_019863130.1;NW_019863130.1;NW_019863…	72712;72712;72712;72712;72712;72712;72712;72712;74783;74783;74783;74783;74783;74783;74783;74783;74789;78098;78098;78098;78098;78098;78098;78098;78098;79987;79987;79987;79987;79987;79987;79987;79987;79987;80773;80773;80773;80773;80773;80773;80773;80773;80773;81938;81938;81938;81938;81938;81938;81938;81938;81938;86851;86851;86851;86851;86851;86851;86851;86851;86851;89317;89317;89317;89317;89317;893…	74367;74367;74367;74367;74367;74367;74367;74367;74886;74886;74886;74886;74886;74886;74886;74886;74886;78210;78210;78210;78210;78210;78210;78207;78210;80125;80125;80125;80125;80125;80125;80125;80125;80125;80955;80955;80955;80955;80955;80955;80955;80955;80955;82108;82108;82108;82108;82108;82108;82108;82108;82108;86935;86935;86935;86935;86935;86935;86935;86935;86935;89413;89413;89413;89413;89413;894…	-;-;-;-;-;-;-;-;-;-;-;-;-;-;-;-;-;-;-;-;-;-;-;-;-;-;-;-;-;-;-;-;-;-;-;-;-;-;-;-;-;-;-;-;-;-;-;-;-;-;-;-;-;-;-;-;-;-;-;-;-;-;-;-;-;-;-;-;-;-;-;-;-;-;-;-;-;-;-;-;-;-;-;-;-;-;-;-;-;-;-;-;-;-;-;-;-;-;-;-;-;-;-;-;-;-;-;-;-;-;-;-;-;-;-;-;-;-;-;-;-;-;-;-;-;-;-;-;-;-;-;-;-;-;-;-;-;-;-;-;-;-;-;-;-;-;-;-;-;-;-;-;-;-;-;-;-;-;-;-;-;-;-;-;-;-;-;-;-;-;-;-;-;-;-;-;-;-;-;-;-;-;-;-;-;-;-;-;-;-;-;-;-;-;-;-;-;-;-;-…	5986	rna-XM_024091094.1;rna-XM_024091099.1;rna-XM_024091098.1;rna-XM_024091097.1;rna-XM_024091096.1;rna-XM_024091095.1;rna-XM_024091092.1;rna-XM_024091091.1;rna-XM_024091094.1;rna-XM_024091099.1;rna-XM_024091098.1;rna-XM_024091097.1;rna-XM_024091096.1;rna-XM_024091095.1;rna-XM_024091092.1;rna-XM_024091091.1;rna-XM_024091100.1;rna-XM_024091094.1;rna-XM_024091099.1;rna-XM_024091098.1;rna-XM_024091097.1;…	-0.033545719110626926	-0.45771203610106515	-0.45543767418076675	-0.15217281438210595	-0.029901972588784177	-0.08411218499415875	8.168072850146839	2.8275665313710094	0.01727796223870195	0.6009993438596745	interaction	0.043132056770012805	-0.20214706689291795	0.45771203610106515
LOC112050094	NW_019863005.1;NW_019863005.1;NW_019863005.1;NW_019863005.1;NW_019863005.1;NW_019863005.1;NW_019863005.1;NW_019863005.1	179943;182787;183035;183035;185661;185661;190237;190237	180149;182889;183169;183169;185822;185822;190430;190430	+;+;+;+;+;+;+;+	801	rna-XM_024088245.1;rna-XM_024088246.1;rna-XM_024088246.1;rna-XM_024088245.1;rna-XM_024088246.1;rna-XM_024088245.1;rna-XM_024088246.1;rna-XM_024088245.1	-0.03558357268116967	-0.3601662159663367	0.24805057842390665	-0.3513246938418277	0.42102014109289526	-0.18886287916823896	3.9570394291231294	2.827432337227516	0.01728228187566752	0.6009993438596745	interaction	0.0431360180687024	-0.044477773690128515	0.7811863570592319
LOC112053237	NW_019863219.1;NW_019863219.1	218974;220117	219748;220286	-;-	945	rna-XM_024092608.1	-0.056254687502962974	0.27508795149926163	-0.12923497220761077	-0.11356589950729148	-0.22134672305274972	0.38592821846927056	4.998560625403494	2.8270745628627156	0.017293803717187042	0.6009993438596745	interaction	0.043161363708425785	0.023435647949652874	0.6072749415220202
LOC112046255	NW_019862852.1;NW_019862852.1;NW_019862852.1;NW_019862852.1;NW_019862852.1;NW_019862852.1;NW_019862852.1;NW_019862852.1;NW_019862852.1;NW_019862852.1	85405;86930;88161;89037;90787;91342;91572;92931;101789;113770	85980;87043;88295;89188;90949;91445;91723;93058;101967;114112	-;-;-;-;-;-;-;-;-;-	2046	rna-XM_024082848.1	0.5768681193430755	-0.0797416159442791	-0.6490946791930312	-0.4781583078903915	-0.6714185240447539	-0.24451033598764213	7.30585279331591	2.8241468299642043	0.01742723035581263	0.6024624685238342	interaction	0.043446279325803444	-0.25767589061950374	1.2482866433878295
LOC112049612	NW_019862981.1;NW_019862981.1;NW_019862981.1;NW_019862981.1;NW_019862981.1	217761;221058;222237;224208;224647	219694;221250;222453;224566;224874	-;-;-;-;-	2931	rna-XM_024087565.1	0.20001466908402235	-0.39909766542605907	-0.6773387486108251	-0.38652089275607787	0.15965800633518323	-0.5808052460339662	7.017747344621983	2.8224959176410795	0.017441935246774152	0.6024624685238342	interaction	0.043476072152026306	-0.28068164623462044	0.8773534176948474
LOC112047224	NW_019862884.1;NW_019862884.1;NW_019862884.1;NW_019862884.1;NW_019862884.1;NW_019862884.1;NW_019862884.1;NW_019862884.1;NW_019862884.1;NW_019862884.1;NW_019862884.1;NW_019862884.1;NW_019862884.1;NW_019862884.1;NW_019862884.1;NW_019862884.1;NW_019862884.1;NW_019862884.1;NW_019862884.1	199598;199598;201474;201859;203033;203033;203033;205944;205944;205944;206826;206826;206826;207242;207242;207242;209304;209304;209304	199683;199683;201954;201954;203223;203223;203223;206078;206078;206078;206931;206931;206931;207378;207378;207378;209536;209536;209536	+;+;+;+;+;+;+;+;+;+;+;+;+;+;+;+;+;+;+	1369	rna-XM_024084257.1;rna-XM_024084256.1;rna-XM_024084255.1;rna-XM_024084256.1;rna-XM_024084255.1;rna-XM_024084256.1;rna-XM_024084257.1;rna-XM_024084257.1;rna-XM_024084255.1;rna-XM_024084256.1;rna-XM_024084255.1;rna-XM_024084257.1;rna-XM_024084256.1;rna-XM_024084255.1;rna-XM_024084257.1;rna-XM_024084256.1;rna-XM_024084255.1;rna-XM_024084257.1;rna-XM_024084256.1	0.1363550800015785	0.9232527072254673	0.27347642122333726	1.1473781730458423	-0.5176350083984086	1.9336443647031263	1.4524112570481025	2.816935836279073	0.017623525485707246	0.6068901321805368	interaction	0.04388366272742484	0.6494119563001571	2.451279373101535
LOC112043777	NW_019862797.1;NW_019862797.1;NW_019862797.1;NW_019862797.1;NW_019862797.1;NW_019862797.1;NW_019862797.1;NW_019862797.1;NW_019862797.1;NW_019862797.1	765807;768263;770193;771723;772843;773510;774284;774717;775403;776351	766681;768433;770413;771876;773007;773671;774384;774905;775576;776768	+;+;+;+;+;+;+;+;+;+	2630	rna-XM_024079352.1	0.25671799818878477	-1.2774124104881357	-1.6717450733738706	-0.44264524066471556	-1.8996893225784852	0.07448023919750253	3.2309808376829174	2.815158380931198	0.01776444254233939	0.6083571289137727	interaction	0.0441927255019001	-0.8267156349531533	2.15640732076727
LOC112056626	NW_019863914.1;NW_019863914.1;NW_019863914.1;NW_019863914.1;NW_019863914.1;NW_019863914.1;NW_019863914.1;NW_019863914.1	1141;2755;3747;6601;7387;8395;9701;11618	1271;2829;3885;6704;7471;8526;9901;12386	+;+;+;+;+;+;+;+	1636	rna-XM_024097078.1	-0.7364948995399102	-0.5380423900527461	-0.5924553122197551	-0.1360321265984547	-0.6430130887031656	-0.39695911360527825	3.0352959558681265	2.812396072273916	0.017773193136164427	0.6083571289137727	interaction	0.044211010488974446	-0.507166155119885	0.7364948995399102
LOC112043720	NW_019862795.1;NW_019862795.1;NW_019862795.1;NW_019862795.1;NW_019862795.1;NW_019862795.1	1029890;1034050;1034802;1035164;1035864;1036362	1030480;1034237;1034992;1035339;1036028;1037054	+;+;+;+;+;+	2004	rna-XM_024079249.1	0.3441391080619867	0.008005756334189072	-0.5844399515653236	-0.26032432134894934	-0.15152904522616106	-0.4205772052854366	9.963460487180981	2.809509721870639	0.017869010762317516	0.60846310226415945	interaction	0.044410864490285126	-0.17745427650494913	0.9285790596273102
LOC112058267	NW_019862748.1;NW_019862748.1;NW_019862748.1;NW_019862748.1;NW_019862748.1;NW_019862748.1;NW_019862748.1;NW_019862748.1;NW_019862748.1;NW_019862748.1;NW_019862748.1;NW_019862748.1;NW_019862748.1;NW_019862748.1;NW_019862748.1;NW_019862748.1;NW_019862748.1;NW_019862748.1;NW_019862748.1;NW_019862748.1;NW_019862748.1;NW_019862748.1;NW_019862748.1;NW_019862748.1;NW_019862748.1;NW_019862748.1;NW_019862…	619082;619082;619082;619082;622013;622013;622013;622013;622678;622678;622678;622678;623340;623340;623340;623340;624147;624147;624147;624147;624878;624878;624878;624878;625828;625828;625828;625828;626243;626243;626243;626243;627050;627050;627050;627050;628004;628004;628004;628004;628632;628632;628632;628632;629387;629387;629524;629524;629599;629623;633178;633178;633178;633178;635670;640656;640656;…	620870;620870;620870;620870;622134;622134;622134;622134;622845;622845;622845;622845;623435;623435;623435;623435;624362;624362;624362;624362;625081;625081;625081;625081;625947;625947;625947;625947;626452;626452;626452;626452;627251;627251;627251;627251;628131;628131;628131;628131;628808;628808;628808;628808;629485;629461;629673;629673;629673;629673;633288;633288;633288;633288;635806;640908;640908;…	-;-;-;-;-;-;-;-;-;-;-;-;-;-;-;-;-;-;-;-;-;-;-;-;-;-;-;-;-;-;-;-;-;-;-;-;-;-;-;-;-;-;-;-;-;-;-;-;-;-;-;-;-;-;-;-;-;-	4182	rna-XM_024099187.1;rna-XM_024099105.1;rna-XM_024099019.1;rna-XM_024099275.1;rna-XM_024099187.1;rna-XM_024099105.1;rna-XM_024099019.1;rna-XM_024099275.1;rna-XM_024099187.1;rna-XM_024099105.1;rna-XM_024099019.1;rna-XM_024099275.1;rna-XM_024099187.1;rna-XM_024099105.1;rna-XM_024099019.1;rna-XM_024099275.1;rna-XM_024099187.1;rna-XM_024099105.1;rna-XM_024099019.1;rna-XM_024099275.1;rna-XM_024099187.1;…	0.026359605731782833	-0.5929494830182938	0.41232221950622544	0.15707829150615488	-0.6848989713055008	-0.07299347949714297	4.775955816719748	2.80907834931581	0.017883375233740693	0.60846310226415945	interaction	0.04443607026792286	-0.12584696951279573	1.0972211908117262
LOC112047884	NW_019862907.1;NW_019862907.1;NW_019862907.1;NW_019862907.1;NW_019862907.1;NW_019862907.1;NW_019862907.1;NW_019862907.1;NW_019862907.1	415698;417745;418942;419895;420571;421600;422165;422696;423696	415892;417858;419064;420043;420732;421706;422276;422846;424427	+;+;+;+;+;+;+;+;+	1845	rna-XM_024085167.1	0.11972015334055558	-0.11076201954435184	-0.5861893855508489	-0.7188885061431696	-0.5697701446225092	-0.6127807513867612	6.45476276813351	2.8063665981213286	0.0179739397490685	0.6094337831273919	interaction	0.044643532961317345	-0.41311177565118085	0.8386086594837252
LOC112052553	NW_019863157.1;NW_019863157.1;NW_019863157.1	236767;307725;310106	237337;307786;310674	+;+;+	1202	rna-XM_024091679.1	-2.1227453395599536	-0.9451230699658723	-1.2006714215665717	-0.8587430320149264	-0.33576872136071384	-0.9765185154837703	0.7020034974505526	2.801699540067896	0.01813088026469288	0.6110416979876361	interaction	0.04499793703428377	-1.0732616833253013	2.1227453395599536
LOC112051960	NW_019863115.1;NW_019863115.1;NW_019863115.1;NW_019863115.1;NW_019863115.1;NW_019863115.1;NW_019863115.1;NW_019863115.1;NW_019863115.1;NW_019863115.1;NW_019863115.1;NW_019863115.1;NW_019863115.1;NW_019863115.1;NW_019863115.1;NW_019863115.1;NW_019863115.1;NW_019863115.1	333257;335601;336001;336516;336822;337549;337990;338557;338883;339066;339485;340081;340822;341485;341733;343352;343778;344357	335507;335803;336280;336629;336999;337687;338152;338695;338983;339242;339778;340277;340978;341601;341948;343498;343977;345727	+;+;+;+;+;+;+;+;+;+;+;+;+;+;+;+;+;+	6444	rna-XM_024090819.1	-1.0212353286319997	-1.3019858289633262	-1.3236082137914353	0.06779016218362903	-0.7034791187730923	-0.46842424010577804	1.8755595284203352	2.8004171557615756	0.018174242689178194	0.6110416979876361	interaction	0.04508140839495875	-0.7918237613470004	1.3913983759750643
LOC112058123	NW_019862749.1;NW_019862749.1;NW_019862749.1;NW_019862749.1;NW_019862749.1;NW_019862749.1;NW_019862749.1;NW_019862749.1;NW_019862749.1;NW_019862749.1;NW_019862749.1;NW_019862749.1;NW_019862749.1	290353;290942;292001;292906;293890;294359;295281;296895;297392;297950;298487;299256;300453	290537;291120;292135;293007;293958;294480;295403;297003;297457;298095;298582;299400;300717	+;+;+;+;+;+;+;+;+;+;+;+;+	1742	rna-XM_024098817.1	-0.09526542558081688	-0.09201590252385243	0.1022036440395106	0.12470409701522374	0.4804776268920159	0.18598030952610373	7.497362404752893	2.79602231986867	0.018323636852443707	0.611848123529425	interaction	0.045394247178434856	0.11768072489469744	0.5757430524728328
LOC112052493	NW_019863152.1;NW_019863152.1;NW_019863152.1;NW_019863152.1;NW_019863152.1;NW_019863152.1	219199;224232;225190;226041;226714;227514	219707;224382;225304;226175;226927;228378	+;+;+;+;+;+	1989	rna-XM_024091595.1	-0.3604503823402569	-0.23562012735404503	0.9230142009882061	1.1192343647694907	0.1653229979927801	0.8548447722582594	2.841995088026104	2.7957782194448115	0.018331970460198695	0.611848123529425	interaction	0.04540776582644273	0.4110576377190724	1.4796847471097476
LOC112054184	NW_019863326.1;NW_019863326.1;NW_019863326.1;NW_019863326.1;NW_019863326.1	175108;176469;178056;179217;180853	175550;176619;178403;179432;181186	-;-;-;-;-	1492	rna-XM_024093876.1	0.27370105623199886	-0.07500402527318696	-0.15373492330786462	-0.17368209639179802	0.2524110370894011	-0.0779791548748108	8.331718084287441	2.7942136660746453	0.018385474423412235	0.611848123529425	interaction	0.04551172603094964	0.007618648912289927	0.4473831526237969
LOC112058150	NW_019862772.1;NW_019862772.1;NW_019862772.1;NW_019862772.1;NW_019862772.1;NW_019862772.1;NW_019862772.1;NW_019862772.1;NW_019862772.1;NW_019862772.1;NW_019862772.1;NW_019862772.1;NW_019862772.1;NW_019862772.1;NW_019862772.1;NW_019862772.1;NW_019862772.1;NW_019862772.1;NW_019862772.1;NW_019862772.1	1049446;1049446;1051053;1051053;1052043;1052043;1052656;1052656;1053249;1053249;1053999;1053999;1054578;1054578;1055909;1055909;1056972;1056972;1057166;1057166	1050560;1050560;1051272;1051272;1052296;1052296;1052760;1052760;1053409;1053409;1054192;1054192;1054794;1054794;1056143;1056143;1057077;1057086;1057355;1057355	-;-;-;-;-;-;-;-;-;-;-;-;-;-;-;-;-;-;-;-	2806	rna-XM_024098838.1;rna-XM_024098837.1;rna-XM_024098838.1;rna-XM_024098837.1;rna-XM_024098838.1;rna-XM_024098837.1;rna-XM_024098838.1;rna-XM_024098837.1;rna-XM_024098838.1;rna-XM_024098837.1;rna-XM_024098838.1;rna-XM_024098837.1;rna-XM_024098838.1;rna-XM_024098837.1;rna-XM_024098838.1;rna-XM_024098837.1;rna-XM_024098838.1;rna-XM_024098837.1;rna-XM_024098838.1;rna-XM_024098837.1	-0.29544936255872095	-0.0892448014023711	0.21055263241311034	0.021803080852269896	-0.42758114484549203	0.41818700169447437	5.461819422958161	2.7933932824496743	0.01841359189080107	0.611848123529425	interaction	0.04556703632520961	-0.026955432307788244	0.8457681465399665
LOC112050161	NW_019863009.1;NW_019863009.1;NW_019863009.1;NW_019863009.1;NW_019863009.1;NW_019863009.1;NW_019863009.1;NW_019863009.1;NW_019863009.1;NW_019863009.1;NW_019863009.1;NW_019863009.1;NW_019863009.1;NW_019863009.1;NW_019863009.1;NW_019863009.1;NW_019863009.1	104666;108780;110111;111221;112703;113828;114024;114471;114981;117426;118536;120321;121350;122473;123498;124482;125716	104756;109690;110231;111354;112939;113945;114383;114604;115217;117662;118637;120557;122018;122593;123692;124548;125943	+;+;+;+;+;+;+;+;+;+;+;+;+;+;+;+;+	4199	rna-XM_024088346.1	-0.8644439767967695	0.8416250954645748	-0.13545700336371844	-0.7918129120954361	-0.5590550393103492	-1.1956357604320083	1.084592810541755	2.7903767080403816	0.018517350520905623	0.6127755802814988	interaction	0.045795083321149205	-0.45079659942228445	2.037260855896583
LOC112056372	NW_019863792.1;NW_019863792.1;NW_019863792.1	509;2972;4105	675;3185;5996	+;+;+	2273	rna-XR_002887592.1	0.09919118765056599	1.0322168642873593	1.0597165375102444	-0.27242207135936103	0.8548621774788877	1.5765870222323235	0.9639647681117397	2.789449828330584	0.018549348787120345	0.6127755802814988	interaction	0.045863439212139895	0.7250252863000033	1.8490090935916845
LOC112050957	NW_019863053.1;NW_019863053.1;NW_019863053.1;NW_019863053.1;NW_019863053.1;NW_019863053.1;NW_019863053.1	328690;329137;330513;331138;331872;332633;333266	328904;329221;330669;331363;331983;332841;333508	-;-;-;-;-;-;-	1247	rna-XM_024089370.1	-0.030889800755071604	-0.04391523034881816	0.04937900455856477	0.3568469918620281	-0.19179378775871664	0.25522684819399066	5.189234374627244	2.7805937873506053	0.01885788061040075	0.6170605909338578	interaction	0.046527896286810574	0.0658090042919962	0.5486407796207448
LOC112048654	NW_019862939.1;NW_019862939.1;NW_019862939.1	134108;135560;136366	134524;135598;136521	-;-;-	612	rna-XR_002887031.1	1.596045548728193	0.8148663981185282	0.8735196734168601	-0.017719878039691665	0.5014983970572577	0.1927588638543527	0.9162284766850399	2.7794110961385745	0.018899469969129938	0.6170605909338578	interaction	0.04661593620247387	0.6601615005225834	1.6137654267678847
LOC112043531	NW_019862792.1;NW_019862792.1;NW_019862792.1;NW_019862792.1;NW_019862792.1;NW_019862792.1;NW_019862792.1;NW_019862792.1	10794;11351;11540;12653;13425;14048;14896;15287	10977;11421;11827;12815;13580;14184;15121;15886	+;+;+;+;+;+;+;+	1825	rna-XM_024078994.1	-0.7193350489634482	-1.008550651262443	1.3517234271174738	-1.4074248458771523	-1.0321871726578957	0.5838088305222784	6.4289236274146955	2.7878337069924393	0.018912322205883045	0.6170605909338578	interaction	0.04664399216543139	-0.37199424352019783	2.759148272994626
LOC112057981	NW_019862770.1;NW_019862770.1;NW_019862770.1;NW_019862770.1;NW_019862770.1;NW_019862770.1;NW_019862770.1;NW_019862770.1;NW_019862770.1;NW_019862770.1;NW_019862770.1;NW_019862770.1;NW_019862770.1;NW_019862770.1;NW_019862770.1;NW_019862770.1;NW_019862770.1	1232330;1236429;1237421;1238381;1238637;1239133;1239330;1239565;1240255;1241218;1241576;1241951;1242687;1243764;1245664;1246621;1247476	1232909;1236539;1237625;1238500;1238774;1239254;1239464;1239694;1240422;1241361;1241685;1242128;1242915;1243863;1245797;1246714;1247595	+;+;+;+;+;+;+;+;+;+;+;+;+;+;+;+;+	2818	rna-XM_024098611.1	0.2607207413968181	-2.238958935945164	-1.8249465519332861	-2.3873981838342972	-1.2296745534026239	0.38608813295181227	0.5240062706403514	2.7772693796000287	0.01897914615221597	0.6170605909338578	interaction	0.04678376523512514	-1.1723615584611236	2.7734863167861095
LOC112053209	NW_019863216.1;NW_019863216.1;NW_019863216.1;NW_019863216.1;NW_019863216.1;NW_019863216.1;NW_019863216.1;NW_019863216.1;NW_019863216.1;NW_019863216.1;NW_019863216.1;NW_019863216.1;NW_019863216.1	192229;193750;194553;195391;195746;196007;196951;197780;198157;198637;198990;199698;200515	192942;193935;194657;195526;195940;196170;197105;197972;198246;198765;199106;199814;200715	-;-;-;-;-;-;-;-;-;-;-;-;-	2502	rna-XM_024092545.1	0.007296691350367844	-0.31329374175807917	0.05457344648071855	0.8412670313008765	0.011943697816209962	-0.4593130221545646	3.224322669797333	2.776425736827513	0.01900485804530537	0.6170605909338578	interaction	0.046839282038585776	0.023745683839254857	1.300580053455441
LOC112058425	NW_019862776.1;NW_019862776.1;NW_019862776.1;NW_019862776.1;NW_019862776.1;NW_019862776.1;NW_019862776.1;NW_019862776.1;NW_019862776.1;NW_019862776.1;NW_019862776.1;NW_019862776.1;NW_019862776.1;NW_019862776.1;NW_019862776.1;NW_019862776.1;NW_019862776.1;NW_019862776.1;NW_019862776.1;NW_019862776.1;NW_019862776.1;NW_019862776.1;NW_019862776.1;NW_019862776.1;NW_019862776.1;NW_019862776.1;NW_019862…	956249;956253;957197;957197;957587;957587;957946;957946;958585;958585;959416;959416;960631;960631;961331;961331;962439;962439;963340;963340;964126;964126;965792;965792;966835;966835;967503;967503;968771;968771;971285;971285;972526;972526;973164;973164;974561;974561;976299;976299;977942;977942;979529;979529;980490;980490	956354;956360;957328;957328;957777;957777;958056;958056;958838;958838;959519;959519;960714;960714;961531;961531;962580;962580;963429;963429;964269;964269;965958;965958;966981;966981;967679;967679;968864;968864;971431;971431;972558;972558;973196;973196;974596;974596;976343;976343;978132;978132;979692;979692;980587;980587	+;+;+;+;+;+;+;+;+;+;+;+;+;+;+;+;+;+;+;+;+;+;+;+;+;+;+;+;+;+;+;+;+;+;+;+;+;+;+;+;+;+;+;+;+;+	2897	rna-XM_024099258.1;rna-XM_024099259.1;rna-XM_024099259.1;rna-XM_024099258.1;rna-XM_024099259.1;rna-XM_024099258.1;rna-XM_024099259.1;rna-XM_024099258.1;rna-XM_024099259.1;rna-XM_024099258.1;rna-XM_024099259.1;rna-XM_024099258.1;rna-XM_024099259.1;rna-XM_024099258.1;rna-XM_024099259.1;rna-XM_024099258.1;rna-XM_024099259.1;rna-XM_024099258.1;rna-XM_024099259.1;rna-XM_024099258.1;rna-XM_024099259.1;…	0.2137604951672334	-0.39305641286958554	-0.6414436029913877	-1.5925767035535858	-1.5348696628794012	-0.3578500996300974	8.387257002250234	2.77608940703831	0.019168571253069287	0.61925642542223	interaction	0.04717279590646588	-0.7176726644594708	1.8063371987208192
LOC112043773	NW_019862797.1;NW_019862797.1;NW_019862797.1;NW_019862797.1;NW_019862797.1;NW_019862797.1;NW_019862797.1;NW_019862797.1;NW_019862797.1;NW_019862797.1;NW_019862797.1;NW_019862797.1;NW_019862797.1;NW_019862797.1;NW_019862797.1;NW_019862797.1;NW_019862797.1;NW_019862797.1;NW_019862797.1;NW_019862797.1;NW_019862797.1;NW_019862797.1;NW_019862797.1;NW_019862797.1;NW_019862797.1;NW_019862797.1;NW_019862…	692909;692909;692909;692910;692910;692910;694823;694823;694823;694823;694823;694823;701108;701108;701108;701108;701108;701108;702893;702893;702893;702893;704901;704901;704901;704943;704943;705209	693227;693227;693227;693227;693227;693227;694984;694984;694984;694984;694984;694984;701982;701982;701982;701982;701982;701982;702952;702952;702952;704767;706297;705130;706297;706297;706297;706297	+;+;+;+;+;+;+;+;+;+;+;+;+;+;+;+;+;+;+;+;+;+;+;+;+;+;+;+	4628	rna-XR_002886700.1;rna-XM_024079337.1;rna-XM_024079338.1;rna-XM_024079340.1;rna-XM_024079341.1;rna-XM_024079339.1;rna-XM_024079339.1;rna-XM_024079340.1;rna-XM_024079341.1;rna-XM_024079338.1;rna-XR_002886700.1;rna-XM_024079337.1;rna-XM_024079340.1;rna-XM_024079339.1;rna-XM_024079341.1;rna-XR_002886700.1;rna-XM_024079338.1;rna-XM_024079337.1;rna-XM_024079339.1;rna-XM_024079338.1;rna-XR_002886700.1;…	-0.11086052001705839	-0.17297982633349815	-0.5920751969432554	0.05482898797929157	0.5868710091856146	-0.5254574535624527	5.765879991575116	2.770903075295264	0.01920552355175295	0.61925642542223	interaction	0.04724900039006304	-0.1266121666152264	1.17894620612887
LOC112048971	NW_019862953.1;NW_019862953.1;NW_019862953.1;NW_019862953.1	229752;242525;243290;243798	229895;242575;243329;243936	-;-;-;-	374	rna-XM_024086683.1	0.41450126710672786	-0.1761552652180165	-0.4158993310134991	-1.0198304029563294	-1.0318470577096308	-2.0419742047271883	0.5933256700663702	2.769073854445196	0.01926690018460623	0.61925642542223	interaction	0.04737784483002291	-0.7118674990863227	2.456475471833916
LOC112045195	NW_019862826.1;NW_019862826.1;NW_019862826.1;NW_019862826.1;NW_019862826.1;NW_019862826.1;NW_019862826.1;NW_019862826.1	1053229;1053557;1054655;1055624;1056373;1057327;1059043;1060335	1053474;1053889;1054831;1055855;1056482;1057497;1059202;1060650	+;+;+;+;+;+;+;+	1745	rna-XM_024081290.1	0.9951513967794672	2.0028525311655474	-0.04753455601934497	-0.10531389605875233	0.6223424036600479	1.6200301933200216	3.797732417255863	2.770941434946041	0.019290458870069468	0.61925642542223	interaction	0.047428387544332005	0.8479213454744978	2.1081664272242997
LOC112050352	NW_019863018.1;NW_019863018.1;NW_019863018.1;NW_019863018.1;NW_019863018.1	75842;77551;80766;83250;84256	76054;77719;80965;83504;84598	+;+;+;+;+	1180	rna-XM_024088605.1	0.2218645088264537	0.14878882808678218	0.04243641973087312	1.3238715958586258	0.5189648604112911	0.4802703943096721	2.982358518829382	2.7632298474184394	0.019477768147524818	0.6233620987048973	interaction	0.047818155583576556	0.4560327678706163	1.3238715958586258
LOC112044221	NW_019862805.1;NW_019862805.1;NW_019862805.1;NW_019862805.1;NW_019862805.1;NW_019862805.1;NW_019862805.1;NW_019862805.1;NW_019862805.1;NW_019862805.1;NW_019862805.1;NW_019862805.1;NW_019862805.1;NW_019862805.1;NW_019862805.1;NW_019862805.1;NW_019862805.1;NW_019862805.1;NW_019862805.1;NW_019862805.1	742916;742917;743718;743718;744993;744993;745280;745280;746302;746302;748248;748248;748843;748843;749806;749806;750785;750785;751555;751671	743145;743145;743909;743909;745140;745140;745427;745427;746401;746401;748415;748415;748945;748945;749948;749948;750911;750911;751653;751888	-;-;-;-;-;-;-;-;-;-;-;-;-;-;-;-;-;-;-;-	1676	rna-XM_024079980.1;rna-XM_024079981.1;rna-XM_024079981.1;rna-XM_024079980.1;rna-XM_024079981.1;rna-XM_024079980.1;rna-XM_024079981.1;rna-XM_024079980.1;rna-XM_024079981.1;rna-XM_024079980.1;rna-XM_024079981.1;rna-XM_024079980.1;rna-XM_024079981.1;rna-XM_024079980.1;rna-XM_024079981.1;rna-XM_024079980.1;rna-XM_024079981.1;rna-XM_024079980.1;rna-XM_024079981.1;rna-XM_024079980.1	0.7227692975174529	0.4926684367252913	1.4920688089475833	0.75608097179548	1.234354858637814	0.9456745810822205	6.365063914752875	2.7634239557684865	0.019528062930213256	0.6233620987048973	interaction	0.04792672149917611	0.940602825784307	1.4920688089475833
LOC112055179	NW_019862762.1;NW_019862762.1;NW_019862762.1;NW_019862762.1;NW_019862762.1;NW_019862762.1;NW_019862762.1;NW_019862762.1;NW_019862762.1	81973;85642;86120;86873;87757;88250;89711;91535;92460	82294;85789;86317;87066;87925;88379;89867;91700;92844	+;+;+;+;+;+;+;+;+	1869	rna-XM_024095194.1	0.6862864007457002	0.021400651902508276	-0.21749740376462576	-0.04618491057097554	0.050009298645656	-0.4578969367373666	8.729419974412414	2.756218131657994	0.019733812498837603	0.6272349955191958	interaction	0.04836400332084499	0.006019516703482772	1.1441833374830668
LOC112046163	NW_019862849.1;NW_019862849.1;NW_019862849.1;NW_019862849.1;NW_019862849.1;NW_019862849.1;NW_019862849.1;NW_019862849.1;NW_019862849.1;NW_019862849.1;NW_019862849.1;NW_019862849.1;NW_019862849.1;NW_019862849.1;NW_019862849.1;NW_019862849.1;NW_019862849.1;NW_019862849.1	178717;180027;181079;181729;182885;184222;184954;186158;186909;187699;188984;190091;193165;193924;195144;196696;198014;198561	178887;180109;181200;181900;182991;184357;185049;186234;187043;187773;189061;190221;193314;194056;195321;196787;198127;198785	+;+;+;+;+;+;+;+;+;+;+;+;+;+;+;+;+;+	2275	rna-XM_024082692.1	2.4764674010155647	1.671295599825458	0.7931137128556507	2.469667862152847	1.291906471724476	1.6698715945084253	2.2890744239197507	2.755512123032976	0.019759778985909197	0.6272349955191958	interaction	0.04841636625319524	1.7287204403470704	2.4764674010155647
LOC112046370	NW_019862856.1;NW_019862856.1;NW_019862856.1;NW_019862856.1;NW_019862856.1;NW_019862856.1;NW_019862856.1;NW_019862856.1;NW_019862856.1;NW_019862856.1;NW_019862856.1;NW_019862856.1;NW_019862856.1;NW_019862856.1;NW_019862856.1;NW_019862856.1;NW_019862856.1;NW_019862856.1;NW_019862856.1;NW_019862856.1;NW_019862856.1;NW_019862856.1;NW_019862856.1;NW_019862856.1;NW_019862856.1	730758;730758;732707;732707;734887;734887;736346;736346;737766;737932;738022;738464;738464;741793;741793;742757;742757;743562;743562;744434;744434;744704;744704;744841;744841	732377;732377;732882;732882;735001;735001;736438;736438;737855;738100;738100;738618;738618;741988;741988;742881;742881;743759;743759;744610;744610;744765;744765;744969;744969	-;-;-;-;-;-;-;-;-;-;-;-;-;-;-;-;-;-;-;-;-;-;-;-;-	3305	rna-XM_024083001.1;rna-XM_024083000.1;rna-XM_024083001.1;rna-XM_024083000.1;rna-XM_024083001.1;rna-XM_024083000.1;rna-XM_024083001.1;rna-XM_024083000.1;rna-XM_024083001.1;rna-XM_024083000.1;rna-XM_024083001.1;rna-XM_024083001.1;rna-XM_024083000.1;rna-XM_024083001.1;rna-XM_024083000.1;rna-XM_024083001.1;rna-XM_024083000.1;rna-XM_024083001.1;rna-XM_024083000.1;rna-XM_024083001.1;rna-XM_024083000.1;…	-0.15109737259825415	0.29721605473415347	0.17918799077974945	0.02553767140136368	-0.4130298980530411	0.3801941137903293	7.3611665019737265	2.752291623748513	0.019878659810216203	0.6281835581507275	interaction	0.04866987835805144	0.05300142667571678	0.7932240118433704
LOC112046573	NW_019862753.1;NW_019862753.1;NW_019862753.1;NW_019862753.1;NW_019862753.1;NW_019862753.1;NW_019862753.1;NW_019862753.1;NW_019862753.1;NW_019862753.1;NW_019862753.1;NW_019862753.1	19436;21772;23592;26596;28296;29988;30880;31983;32886;33638;43409;84083	20751;21883;23734;26801;28421;30181;31048;32146;33168;33831;43578;84602	-;-;-;-;-;-;-;-;-;-;-;-	3597	rna-XM_024083269.1	-0.5974670649888981	-0.2221351677811552	-0.13000000383280616	0.7023150004805335	-0.06248310459219119	-0.06037064640860939	4.062862290235581	2.751709659887098	0.01990021831522896	0.6281835581507275	interaction	0.04870377486576192	-0.06169016452052109	1.2997820654694316
LOC112054851	NW_019863425.1;NW_019863425.1;NW_019863425.1;NW_019863425.1;NW_019863425.1;NW_019863425.1;NW_019863425.1;NW_019863425.1;NW_019863425.1	131943;134114;135370;135917;137012;137616;138450;139275;140948	132244;134321;135447;136055;137307;137804;138639;139421;141260	-;-;-;-;-;-;-;-;-	1862	rna-XM_024094768.1	0.18670327132243525	-0.05553371020726742	0.001520643883036164	0.31544529186891934	0.5184059642333056	-0.2533822125550709	4.584019729208982	2.745401647518067	0.020135397063446164	0.6337532986734461	interaction	0.04920687025049791	0.11885987475755969	0.7717881767883765
LOC112047825	NW_019862905.1;NW_019862905.1;NW_019862905.1;NW_019862905.1;NW_019862905.1;NW_019862905.1;NW_019862905.1;NW_019862905.1;NW_019862905.1;NW_019862905.1;NW_019862905.1;NW_019862905.1;NW_019862905.1;NW_019862905.1;NW_019862905.1;NW_019862905.1;NW_019862905.1;NW_019862905.1;NW_019862905.1;NW_019862905.1;NW_019862905.1;NW_019862905.1;NW_019862905.1;NW_019862905.1;NW_019862905.1;NW_019862905.1;NW_019862…	257889;257889;259752;259752;260979;260979;262395;262395;263740;263740;264719;264719;265425;265425;266841;266841;267950;267950;269145;269145;273491;273491;274929;274929;279893;279893;284893;293761;293761;310952;310952;349642;349642	258390;258390;259892;259892;261110;261110;262513;262513;263908;263908;264869;264869;265514;265514;267025;267025;268055;268055;269230;269230;273667;273667;275140;275140;280138;280138;285003;293900;293900;311002;311002;349790;349790	-;-;-;-;-;-;-;-;-;-;-;-;-;-;-;-;-;-;-;-;-;-;-;-;-;-;-;-;-;-;-;-;-	2767	rna-XM_024085085.1;rna-XM_024085084.1;rna-XM_024085085.1;rna-XM_024085084.1;rna-XM_024085085.1;rna-XM_024085084.1;rna-XM_024085085.1;rna-XM_024085084.1;rna-XM_024085085.1;rna-XM_024085084.1;rna-XM_024085085.1;rna-XM_024085084.1;rna-XM_024085085.1;rna-XM_024085084.1;rna-XM_024085085.1;rna-XM_024085084.1;rna-XM_024085085.1;rna-XM_024085084.1;rna-XM_024085085.1;rna-XM_024085084.1;rna-XM_024085085.1;…	-1.7221028233628528	-0.7709586599546293	0.2096575528678408	-0.14357928968322198	-0.21484632830941983	-0.3539073324156868	4.359271579393345	2.7456908521704126	0.020188199060171375	0.6337532986734461	interaction	0.04932063582499227	-0.499289480142995	1.9317603762306936
LOC112046257	NW_019862852.1;NW_019862852.1;NW_019862852.1;NW_019862852.1;NW_019862852.1;NW_019862852.1	924005;926323;927310;928000;928579;929954	924222;926371;927473;928083;928685;930372	+;+;+;+;+;+	1041	rna-XM_024082851.1	-0.6018828619669315	-1.1708135329595408	-0.5479230614974555	-0.23079655709898683	-0.14359225012650392	0.08873419180141247	2.1013268315279663	2.736615636021812	0.02046758953517507	0.6404510649434081	interaction	0.04990279070404246	-0.4343790119746677	1.2595477247609532
LOC112052077	NW_019863123.1;NW_019863123.1;NW_019863123.1;NW_019863123.1;NW_019863123.1;NW_019863123.1;NW_019863123.1;NW_019863123.1;NW_019863123.1;NW_019863123.1;NW_019863123.1;NW_019863123.1;NW_019863123.1;NW_019863123.1	257170;257170;259415;259415;260715;260715;261795;261795;263554;263554;265222;265222;279258;293296	258158;258158;259636;259636;260981;260981;262003;262003;263689;263689;265405;265405;279402;293559	-;-;-;-;-;-;-;-;-;-;-;-;-;-	2416	rna-XM_024090999.1;rna-XM_024090998.1;rna-XM_024090999.1;rna-XM_024090998.1;rna-XM_024090999.1;rna-XM_024090998.1;rna-XM_024090999.1;rna-XM_024090998.1;rna-XM_024090999.1;rna-XM_024090998.1;rna-XM_024090998.1;rna-XM_024090999.1;rna-XM_024090998.1;rna-XM_024090999.1	0.19595456955023177	0.008402166447117476	-0.6609331851499108	-0.12941912320961732	-0.3469977526628497	-1.1878157754042953	6.232941083711859	2.7366164385656213	0.020514272055561472	0.6404510649434081	interaction	0.050001162331842194	-0.35346818340488734	1.383770344954527
LOC112047640	NW_019862899.1;NW_019862899.1;NW_019862899.1;NW_019862899.1	564058;570113;572801;574761	569254;570343;572886;575098	-;-;-;-	5852	rna-XM_024084815.1	-0.07491296696786191	0.42668334907732786	0.7996734391674918	0.01284092961823203	0.7652906079066792	-0.1544429901063424	4.396695844887866	2.731660945662332	0.020657327449668205	0.6431503264055602	interaction	0.05030323744666581	0.29585539478258777	0.9541164292738342
LOC112056635	NW_019863917.1;NW_019863917.1;NW_019863917.1	12372;14177;15339	12504;14462;17796	+;+;+	2877	rna-XM_024097088.1	1.7100706633687985	0.9770065266306078	2.2836548160720755	1.3141477544275573	0.9964533765520546	1.9124444214301668	1.4905241395460778	2.724895176984464	0.020919256039948327	0.6495257531092152	interaction	0.05082736811553365	1.5322962597468768	2.2836548160720755
LOC112043603	NW_019862750.1;NW_019862750.1;NW_019862750.1	781163;783293;784225	781448;783425;784724	+;+;+	919	rna-XR_002886692.1	-0.7053920804353558	0.024784830761878	-1.2378233678806212	-0.6730792503854786	-0.9524511413429411	-0.5359419902101058	1.6303990805108264	2.7199520815964466	0.021112713139481785	0.6537462455506022	interaction	0.05125007620917343	-0.6799838332487708	1.2626081986424993
LOC112056364	NW_019863789.1;NW_019863789.1	10370;13015	10643;13603	+;+	863	rna-XM_024096785.1	0.11512542146999995	0.23062843894246524	-0.36866196743243596	-0.731266075922465	-1.1159390433209024	-0.31273510158666123	3.835739070921997	2.717171239649241	0.021222329371549577	0.6543612874299691	interaction	0.05148449365484121	-0.36380805464166655	1.3465674822633678
LOC112051468	NW_019863084.1;NW_019863084.1;NW_019863084.1;NW_019863084.1;NW_019863084.1;NW_019863084.1;NW_019863084.1;NW_019863084.1;NW_019863084.1;NW_019863084.1;NW_019863084.1;NW_019863084.1;NW_019863084.1;NW_019863084.1;NW_019863084.1;NW_019863084.1;NW_019863084.1;NW_019863084.1;NW_019863084.1;NW_019863084.1;NW_019863084.1;NW_019863084.1;NW_019863084.1;NW_019863084.1;NW_019863084.1;NW_019863084.1;NW_019863…	69348;69348;69348;69348;69348;69348;69348;69348;69348;69348;69348;69348;70392;70392;70392;70392;70392;70392;70392;70392;70392;70392;70392;70392;73813;73813;73813;73813;73813;73813;73813;73813;73813;73813;76107;76107;76107;76107;76107;76107;76107;76107;76107;76107;76107;76107;77009;77009;77009;77009;77009;77009;77009;77009;77009;77009;77009;77009;80303;80303;80303;80303;80303;80303;80303;80303;803…	69595;69595;69595;69595;69595;69595;69595;69595;69595;69595;69595;69595;70536;70536;70536;70536;70536;70536;70536;70536;70536;70536;70536;70536;73887;73887;73887;73887;73887;73887;73887;73887;73887;73887;76315;76315;76315;76315;76315;76315;76315;76315;76315;76315;76315;76315;77219;77219;77219;77219;77219;77219;77219;77219;77219;77219;77219;77219;80412;80412;80412;80412;80412;80412;80412;80412;804…	+;+;+;+;+;+;+;+;+;+;+;+;+;+;+;+;+;+;+;+;+;+;+;+;+;+;+;+;+;+;+;+;+;+;+;+;+;+;+;+;+;+;+;+;+;+;+;+;+;+;+;+;+;+;+;+;+;+;+;+;+;+;+;+;+;+;+;+;+;+;+;+;+;+;+;+;+;+;+;+;+;+;+;+;+;+;+;+;+;+;+;+;+;+;+;+;+;+;+;+;+;+;+;+;+;+;+;+;+;+;+;+;+;+;+;+;+;+;+;+;+;+;+;+;+;+;+;+;+;+;+;+;+;+;+;+;+;+;+;+;+;+;+;+;+;+;+;+;+;+;+;+;+;+;+;+;+;+;+;+;+;+;+;+;+;+;+;+;+;+;+;+	3789	rna-XM_024090130.1;rna-XM_024090128.1;rna-XM_024090127.1;rna-XM_024090126.1;rna-XM_024090125.1;rna-XM_024090123.1;rna-XM_024090121.1;rna-XM_024090120.1;rna-XM_024090119.1;rna-XM_024090124.1;rna-XM_024090122.1;rna-XM_024090129.1;rna-XM_024090130.1;rna-XM_024090128.1;rna-XM_024090127.1;rna-XM_024090126.1;rna-XM_024090125.1;rna-XM_024090123.1;rna-XM_024090121.1;rna-XM_024090120.1;rna-XM_024090119.1;…	-0.3838115221919212	-0.3427836279404283	0.32551448282812534	0.27186715327791855	-0.2581403229513547	-0.11792943297850449	4.909320621720117	2.716528649871397	0.021247739797752428	0.6543612874299691	interaction	0.0515274655678349	-0.08421387832602747	0.7093260050200465
LOC112047275	NW_019862886.1;NW_019862886.1;NW_019862886.1;NW_019862886.1;NW_019862886.1;NW_019862886.1;NW_019862886.1;NW_019862886.1	744374;748748;749474;750980;751778;752726;753537;753937	744758;748922;749668;751058;751974;752879;753719;754409	+;+;+;+;+;+;+;+	1841	rna-XM_024084342.1	-0.45709960946928546	-0.12297495249665762	0.29202944613254944	-0.13862943427838595	-0.5631184286868227	-0.7631912942672262	2.8308659473772977	2.712935695898511	0.021390378648298528	0.6547669818488775	interaction	0.05184038565546877	-0.2921640455109714	1.0552207403997755
LOC112052203	NW_019863133.1;NW_019863133.1;NW_019863133.1;NW_019863133.1;NW_019863133.1;NW_019863133.1;NW_019863133.1;NW_019863133.1;NW_019863133.1;NW_019863133.1	139845;140156;140459;141021;141647;142057;142594;143299;144138;145327	139955;140377;140686;141194;141746;142203;142716;143560;144391;145574	+;+;+;+;+;+;+;+;+;+	1869	rna-XM_024091199.1	-0.07883011786501243	-0.03818822917052662	0.11728279223809114	0.09961388052422475	-0.3159515230151975	0.03598641486676895	6.7511595880489415	2.7118475394756056	0.021433766037291663	0.6547669818488775	interaction	0.05192959017891485	-0.030014463736941954	0.43323431525328865
LOC112052506	NW_019863154.1;NW_019863154.1;NW_019863154.1;NW_019863154.1;NW_019863154.1;NW_019863154.1;NW_019863154.1;NW_019863154.1;NW_019863154.1;NW_019863154.1;NW_019863154.1;NW_019863154.1;NW_019863154.1;NW_019863154.1	308366;309281;309542;309705;310028;310178;310753;311187;311382;311683;312150;312687;313345;313711	308739;309440;309607;309756;310095;310332;310893;311295;311491;311825;312277;312859;313567;313842	+;+;+;+;+;+;+;+;+;+;+;+;+;+	2034	rna-XM_024091618.1	-1.1552003917006675	-0.8873047765966305	-1.0214357136330898	-0.884249697992649	0.28165052789136236	-1.345964338431184	0.37341887339579155	2.699040833824898	0.02195103802441019	0.6667748943891013	interaction	0.053046389556362115	-0.8354173984104764	1.6276148663225463
LOC112054200	NW_019863328.1;NW_019863328.1;NW_019863328.1;NW_019863328.1	39564;40454;42501;43566	39795;40667;42635;43695	-;-;-;-	711	rna-XM_024093893.1	-0.3631134642313796	0.09791431241710429	0.3809158007748034	0.28505635383589417	0.9101629437130325	0.44363991834412536	1.4207938205326616	2.6915322812169116	0.022260078478466755	0.6667748943891013	interaction	0.05370898941353691	0.29242931080893003	1.273276407944412
LOC112054439	NW_019863357.1;NW_019863357.1;NW_019863357.1;NW_019863357.1;NW_019863357.1;NW_019863357.1;NW_019863357.1;NW_019863357.1;NW_019863357.1;NW_019863357.1;NW_019863357.1;NW_019863357.1;NW_019863357.1;NW_019863357.1;NW_019863357.1;NW_019863357.1;NW_019863357.1;NW_019863357.1;NW_019863357.1;NW_019863357.1;NW_019863357.1;NW_019863357.1;NW_019863357.1;NW_019863357.1;NW_019863357.1;NW_019863357.1;NW_019863…	19844;23301;29546;29546;30057;30695;30695;30695;31108;31108;31108;32442;32442;32442;33003;33003;33003;33226;33226;33226;33535;33535;33535;34014;34014;34014;34600;34600;34600;35982;35982;35982;37021;37021;37021;38310;38310;38310;39689;39689;39689	20179;23502;29652;29652;30074;30835;30835;30835;31247;31247;31247;32701;32701;32701;33152;33152;33152;33400;33400;33400;33665;33665;33665;34137;34137;34137;34682;34682;34682;36128;36128;36128;37133;37133;37133;38613;38613;38613;40151;40151;40151	+;+;+;+;+;+;+;+;+;+;+;+;+;+;+;+;+;+;+;+;+;+;+;+;+;+;+;+;+;+;+;+;+;+;+;+;+;+;+;+;+	2894	rna-XM_024094228.1;rna-XM_024094229.1;rna-XM_024094229.1;rna-XM_024094228.1;rna-XM_024094230.1;rna-XM_024094230.1;rna-XM_024094229.1;rna-XM_024094228.1;rna-XM_024094230.1;rna-XM_024094229.1;rna-XM_024094228.1;rna-XM_024094230.1;rna-XM_024094229.1;rna-XM_024094228.1;rna-XM_024094230.1;rna-XM_024094229.1;rna-XM_024094228.1;rna-XM_024094230.1;rna-XM_024094229.1;rna-XM_024094228.1;rna-XM_024094230.1;…	-0.22964966052787192	0.2968321431531738	-0.3598237547992211	0.6126420989791425	0.2072762487225544	-0.07102432455734217	2.942763649615438	2.690314442717992	0.02231060972307635	0.6667748943891013	interaction	0.05381445892021679	0.07604212516173925	0.9724658537783635
LOC112053761	NW_019863279.1;NW_019863279.1;NW_019863279.1;NW_019863279.1;NW_019863279.1;NW_019863279.1;NW_019863279.1	217586;220247;221371;224115;225177;226263;226804	217893;220445;221521;224243;225275;226382;226974	-;-;-;-;-;-;-	1177	rna-XM_024093306.1	-0.3442411187765615	-1.4305020249771956	-0.4115399274676987	-0.5149962277020073	-0.5970845704099657	-0.05431243678663151	2.0616494038625066	2.686430886803346	0.02247251276069103	0.6667748943891013	interaction	0.054134662750267466	-0.5587793843533434	1.4305020249771956
LOC112049009	NW_019862955.1;NW_019862955.1;NW_019862955.1;NW_019862955.1;NW_019862955.1;NW_019862955.1;NW_019862955.1;NW_019862955.1;NW_019862955.1	255490;255529;255529;256543;256543;256543;257667;257667;257667	255597;255690;255707;256733;256733;256733;257898;257898;257898	+;+;+;+;+;+;+;+;+	641	rna-XM_024086730.1;rna-XM_024086732.1;rna-XM_024086731.1;rna-XM_024086731.1;rna-XM_024086732.1;rna-XM_024086730.1;rna-XM_024086731.1;rna-XM_024086732.1;rna-XM_024086730.1	5.163482008035166	2.456205218412203	0.318857460121451	1.012685178443757	1.6537175635034878	1.9826301786407823	1.9640415943515184	2.6905337585407625	0.02248170016446625	0.6667748943891013	interaction	0.054152662329622694	2.097929601192808	5.163482008035166
LOC112056116	NW_019863706.1;NW_019863706.1;NW_019863706.1;NW_019863706.1;NW_019863706.1;NW_019863706.1;NW_019863706.1;NW_019863706.1;NW_019863706.1;NW_019863706.1;NW_019863706.1;NW_019863706.1;NW_019863706.1;NW_019863706.1;NW_019863706.1;NW_019863706.1;NW_019863706.1	38855;39902;40721;41362;42107;43034;43692;44764;45259;46439;48376;48809;49866;50764;51482;51831;52061	39332;40209;40893;41548;42353;43243;43866;44921;45432;46573;48516;48939;50008;50914;51615;51868;52524	+;+;+;+;+;+;+;+;+;+;+;+;+;+;+;+;+	3447	rna-XM_024096462.1	-0.3945934052345135	-0.23590100000196557	0.5005298356084348	0.18391162521643414	0.8823923734631693	-1.071382837583617	1.2993868766988375	2.6861409143258417	0.022484648376336493	0.6667748943891013	interaction	0.05415563169242135	-0.022507234755342956	1.9537752110467863
LOC112051517	NW_019863086.1;NW_019863086.1;NW_019863086.1;NW_019863086.1;NW_019863086.1	119027;173987;190716;191752;192137	119280;174051;191045;191928;196671	+;+;+;+;+	5361	rna-XM_024090189.1	0.06825398541287092	-0.09169127965575706	0.20576473864704797	0.29383846114155415	0.4705462285339099	0.13576730697720377	6.091620335575834	2.685920862131875	0.022493862119292662	0.6667748943891013	interaction	0.05417369036038679	0.18041324017613827	0.562237508189667
LOC112057254	NW_019864645.1;NW_019864645.1;NW_019864645.1;NW_019864645.1;NW_019864645.1;NW_019864645.1;NW_019864645.1;NW_019864645.1	7;1215;3554;4647;5447;6347;7386;8059	80;1372;3737;4753;5668;6547;7572;8315	+;+;+;+;+;+;+;+	1390	rna-XM_024097749.1	-0.43812475737325823	0.14437601314651866	-0.9149058678574945	-0.29151635774420065	-0.33530328003122245	-1.3468209853601556	0.670648530221365	2.685141798725097	0.02252651229397537	0.6667748943891013	interaction	0.05423163781045592	-0.5303825392033021	1.4911969985066742
LOC112049386	NW_019862970.1;NW_019862970.1;NW_019862970.1;NW_019862970.1;NW_019862970.1;NW_019862970.1;NW_019862970.1;NW_019862970.1;NW_019862970.1;NW_019862970.1;NW_019862970.1	437762;437762;438235;438235;438409;438409;438670;438931;439759;439759;440976	438040;438040;438338;438338;438591;438591;438760;439127;439980;439881;445898	+;+;+;+;+;+;+;+;+;+;+	5999	rna-XM_024087246.1;rna-XM_024087247.1;rna-XM_024087246.1;rna-XM_024087247.1;rna-XM_024087247.1;rna-XM_024087246.1;rna-XM_024087247.1;rna-XM_024087245.1;rna-XM_024087245.1;rna-XM_024087246.1;rna-XM_024087245.1	0.37284114120695244	0.13115153275220176	-0.11049538645606866	0.3822638946263843	0.21340274394269657	-0.045877836197895455	7.028106071130302	2.6848003150626636	0.022540838584958797	0.6667748943891013	interaction	0.05424957942277688	0.1572143483123785	0.492759281082453
LOC112053866	NW_019863290.1;NW_019863290.1;NW_019863290.1;NW_019863290.1	61783;62997;63539;64412	62176;63260;63867;64919	-;-;-;-	1495	rna-XM_024093454.1	0.3084511902225851	-0.2922892323300941	-0.320055046882086	0.19134202126583022	-0.2896091660303869	-0.37542537429620754	5.999198770055394	2.68453985235166	0.02255177189710553	0.6667748943891013	interaction	0.05427175537579848	-0.12959760134172654	0.6838765645187926
LOC112046542	NW_019862861.1;NW_019862861.1;NW_019862861.1	36151;41670;42086	36271;41778;42222	+;+;+	367	rna-XR_002886893.1	-0.276360295164999	-1.7222713400821195	-0.4058686843172444	-1.8084487468157737	-1.3405162301244316	-0.7018919922827457	1.6648049311572761	2.6827251435489683	0.022628093735030733	0.6667748943891013	interaction	0.05442101695632836	-1.0425595481312189	1.8084487468157737
LOC112051919	NW_019863112.1;NW_019863112.1;NW_019863112.1;NW_019863112.1;NW_019863112.1;NW_019863112.1;NW_019863112.1;NW_019863112.1;NW_019863112.1;NW_019863112.1;NW_019863112.1;NW_019863112.1;NW_019863112.1;NW_019863112.1;NW_019863112.1;NW_019863112.1;NW_019863112.1;NW_019863112.1;NW_019863112.1;NW_019863112.1;NW_019863112.1;NW_019863112.1;NW_019863112.1;NW_019863112.1;NW_019863112.1;NW_019863112.1;NW_019863…	267776;267777;267778;267778;267779;267779;270000;270000;270000;270000;270000;270000;270485;270485;270485;270485;270485;270485;271230;271230;271230;271230;271230;271230;271379;271379;271379;271379;271379;271379;271882;271882;271882;271882;271882;271882;272422;272422;272422;272422;272422;272422;272943;272943;272943;272943;272943;272943;273290;273290;273290;273671;273671;274901;274901;274901;274901	268354;268354;268354;268354;268354;268354;270257;270257;270257;270257;270257;270257;270680;270680;270680;270680;270659;270680;271312;271312;271312;271312;271312;271312;271657;271657;271657;271657;271657;271657;272045;272045;272045;272045;272045;272045;272575;272575;272575;272575;272575;272575;273149;273149;273149;273149;273149;273149;273349;273664;273664;273777;273730;280612;274979;280612;280612	+;+;+;+;+;+;+;+;+;+;+;+;+;+;+;+;+;+;+;+;+;+;+;+;+;+;+;+;+;+;+;+;+;+;+;+;+;+;+;+;+;+;+;+;+;+;+;+;+;+;+;+;+;+;+;+;+	8114	rna-XM_024090767.1;rna-XM_024090766.1;rna-XM_024090769.1;rna-XM_024090768.1;rna-XM_024090770.1;rna-XM_024090771.1;rna-XM_024090770.1;rna-XM_024090771.1;rna-XM_024090769.1;rna-XM_024090768.1;rna-XM_024090766.1;rna-XM_024090767.1;rna-XM_024090770.1;rna-XM_024090771.1;rna-XM_024090769.1;rna-XM_024090768.1;rna-XM_024090767.1;rna-XM_024090766.1;rna-XM_024090770.1;rna-XM_024090771.1;rna-XM_024090769.1;…	1.2776477814783267	1.0016760354469258	0.22454574913338748	0.6107199823387031	-0.5236584020591032	0.11084065548763879	1.5144797339560925	2.6820756343707974	0.022655472828839833	0.6667748943891013	interaction	0.05445489734533612	0.45029530030431314	1.80130618353743
LOC112058414	NW_019862776.1;NW_019862776.1;NW_019862776.1	686632;689766;690156	688200;690041;690377	-;-;-	2067	rna-XM_024099224.1	0.3029362881264132	0.47266330301182097	0.1751886673790116	0.18121126734100348	0.3862245271325737	-0.029875987698150884	5.998954788574443	2.6812220243082385	0.0226915056648169	0.6667748943891013	interaction	0.054520750615161324	0.24805801088211202	0.5025392907099718
LOC112048364	NW_019862927.1;NW_019862927.1;NW_019862927.1	179476;181406;182173	180536;181603;183352	-;-;-	2439	rna-XM_024085863.1	-0.23054912309125924	0.17903770265915808	-0.11501561008963647	0.32868410381940383	-0.2699604312807109	-0.3052710241760549	5.162542575000848	2.6808563473692018	0.022706959180621454	0.6667748943891013	interaction	0.05454957722951364	-0.06884573035984994	0.6339551279954587
LOC112047751	NW_019862903.1;NW_019862903.1;NW_019862903.1;NW_019862903.1;NW_019862903.1;NW_019862903.1;NW_019862903.1	369016;369016;370850;370850;371845;371845;373640	370184;370184;370951;370951;372296;371972;373838	+;+;+;+;+;+;+	1922	rna-XR_002886978.1;rna-XR_002886979.1;rna-XR_002886978.1;rna-XR_002886979.1;rna-XR_002886978.1;rna-XR_002886979.1;rna-XR_002886979.1	0.3607957002994822	2.4341483000079864	0.842291123939126	-0.32142862193862604	0.7554774812261413	1.000294230639812	0.3015414243338335	2.6759595519950943	0.02291491041444581	0.6671068032441873	interaction	0.05498637936102461	0.8452630356956536	2.7555769219466124
LOC112044493	NW_019862810.1;NW_019862810.1;NW_019862810.1;NW_019862810.1;NW_019862810.1	773819;775635;776467;777265;778493	773942;775791;776676;777477;779140	+;+;+;+;+	1352	rna-XM_024080368.1	0.5288356373496023	0.3196565613364285	-0.4880186426320727	0.08961821030925872	-0.1764350296444603	0.01782599541132159	8.737323643929384	2.674005010267066	0.02299844203161199	0.6671068032441873	interaction	0.05515747295418666	0.048580455355013014	1.0168542799816749
LOC112053986	NW_019863303.1;NW_019863303.1;NW_019863303.1;NW_019863303.1;NW_019863303.1;NW_019863303.1;NW_019863303.1	63014;64035;64893;65361;66765;68104;68881	63203;64158;65026;65555;66902;68217;68950	-;-;-;-;-;-;-	965	rna-XM_024093618.1	0.66997083516038	1.4920013330197144	-2.0625792155179123	-1.605888024152919	-0.8519662996232619	1.0929050828521363	1.095166351521261	2.6757904062328985	0.02301758046479553	0.6671068032441873	interaction	0.055199179405433764	-0.21092604804364376	3.5545805485376265
LOC112050585	NW_019863030.1;NW_019863030.1;NW_019863030.1	436827;438372;441708	437665;438545;441795	-;-;-	1101	rna-XM_024088878.1	0.7420129805205716	1.3536703584734868	-0.8006472893843557	1.2170648844261986	0.4976557680679585	1.349325415889366	2.652858586990993	2.67341963403967	0.023049178022739304	0.6671068032441873	interaction	0.055253967727227356	0.7265136863322044	2.1543176478578427
LOC112045060	NW_019862751.1;NW_019862751.1;NW_019862751.1;NW_019862751.1;NW_019862751.1;NW_019862751.1;NW_019862751.1;NW_019862751.1;NW_019862751.1;NW_019862751.1;NW_019862751.1;NW_019862751.1;NW_019862751.1;NW_019862751.1;NW_019862751.1;NW_019862751.1;NW_019862751.1;NW_019862751.1;NW_019862751.1;NW_019862751.1;NW_019862751.1;NW_019862751.1;NW_019862751.1;NW_019862751.1;NW_019862751.1;NW_019862751.1;NW_019862…	2634829;2634829;2634829;2635636;2635636;2635636;2636710;2636710;2636710;2637815;2637815;2637815;2638899;2638899;2638899;2640066;2640066;2640066;2642094;2642094;2642094;2643136;2643136;2643136;2646505;2646505;2646505;2646928;2647045;2647071	2635076;2635076;2635076;2635769;2635769;2635769;2636805;2636805;2636805;2637931;2637931;2637931;2638969;2638969;2638969;2640212;2640212;2640212;2642265;2642265;2642265;2643302;2643302;2643302;2646671;2646671;2646671;2647229;2647229;2647229	-;-;-;-;-;-;-;-;-;-;-;-;-;-;-;-;-;-;-;-;-;-;-;-;-;-;-;-;-;-	1621	rna-XM_024081137.1;rna-XM_024081130.1;rna-XM_024081121.1;rna-XM_024081137.1;rna-XM_024081130.1;rna-XM_024081121.1;rna-XM_024081137.1;rna-XM_024081130.1;rna-XM_024081121.1;rna-XM_024081137.1;rna-XM_024081130.1;rna-XM_024081121.1;rna-XM_024081137.1;rna-XM_024081130.1;rna-XM_024081121.1;rna-XM_024081137.1;rna-XM_024081130.1;rna-XM_024081121.1;rna-XM_024081137.1;rna-XM_024081130.1;rna-XM_024081121.1;…	1.1260828591636372	-0.03914972339855318	1.2251024064380505	0.19634654931741805	-0.49394392810419485	-0.08836789604086474	4.665420587329424	2.6746384575691433	0.023074940850038205	0.6671068032441873	interaction	0.05530312843113089	0.3210117112292488	1.7190463345422453
LOC112044672	NW_019862815.1;NW_019862815.1;NW_019862815.1;NW_019862815.1;NW_019862815.1;NW_019862815.1;NW_019862815.1;NW_019862815.1;NW_019862815.1;NW_019862815.1;NW_019862815.1;NW_019862815.1;NW_019862815.1;NW_019862815.1;NW_019862815.1	800196;801600;801997;803230;804537;805930;807135;810794;811048;812762;813460;814659;815159;817146;818283	800448;801760;802219;803426;804639;806104;807350;810808;811163;812916;813649;814849;815264;817323;818529	+;+;+;+;+;+;+;+;+;+;+;+;+;+;+	2526	rna-XM_024080591.1	-0.9346038692231048	-1.5148330858049572	0.0471567534473838	-0.8479535847568708	-0.4546073776074887	-0.78786160961217	8.11571156717644	2.6744486004745456	0.023093504311920518	0.6671068032441873	interaction	0.055343417416155685	-0.7487837955928679	1.561989839252341
LOC112051314	NW_019862757.1;NW_019862757.1;NW_019862757.1;NW_019862757.1;NW_019862757.1;NW_019862757.1;NW_019862757.1;NW_019862757.1;NW_019862757.1;NW_019862757.1;NW_019862757.1;NW_019862757.1;NW_019862757.1;NW_019862757.1;NW_019862757.1;NW_019862757.1;NW_019862757.1;NW_019862757.1;NW_019862757.1;NW_019862757.1;NW_019862757.1;NW_019862757.1;NW_019862757.1	2497850;2497850;2499196;2499196;2499738;2499738;2500535;2500535;2501534;2501534;2502580;2502580;2503613;2503613;2504209;2504209;2504702;2504702;2506630;2508086;2508086;2515529;2515529	2498579;2498579;2499341;2499341;2499876;2499876;2500670;2500670;2501709;2501709;2502696;2502696;2503701;2503701;2504360;2504360;2504811;2504811;2506803;2508162;2508162;2515809;2515809	-;-;-;-;-;-;-;-;-;-;-;-;-;-;-;-;-;-;-;-;-;-;-	2327	rna-XM_024089924.1;rna-XM_024089916.1;rna-XM_024089924.1;rna-XM_024089916.1;rna-XM_024089924.1;rna-XM_024089916.1;rna-XM_024089924.1;rna-XM_024089916.1;rna-XM_024089924.1;rna-XM_024089916.1;rna-XM_024089924.1;rna-XM_024089916.1;rna-XM_024089924.1;rna-XM_024089916.1;rna-XM_024089924.1;rna-XM_024089916.1;rna-XM_024089924.1;rna-XM_024089916.1;rna-XM_024089916.1;rna-XM_024089924.1;rna-XM_024089916.1;…	-0.7779892270305614	0.10007885373842088	0.29142821081623765	-0.8233430853153968	-0.6325681709129561	0.24206440659035316	1.7694164033455484	2.6703885697934377	0.023153798679306285	0.6671068032441873	interaction	0.05547527857521403	-0.26672150201898376	1.1147712961316345
LOC112055991	NW_019863676.1;NW_019863676.1;NW_019863676.1;NW_019863676.1;NW_019863676.1;NW_019863676.1;NW_019863676.1;NW_019863676.1;NW_019863676.1;NW_019863676.1	37491;38540;42013;42762;43621;44190;45460;46688;47663;53969	37891;38709;42066;42984;43732;44395;45655;46799;47813;54168	+;+;+;+;+;+;+;+;+;+	1825	rna-XM_024096309.1	0.17198583041506912	0.6991926996019904	1.6674047839766044	0.9813089346898506	0.12016340649022134	0.7321871339530216	0.7873061100537745	2.66959820296317	0.023187890468272965	0.6671068032441873	interaction	0.055523248952738864	0.7287071315211262	1.6674047839766044
LOC112049947	NW_019862998.1;NW_019862998.1;NW_019862998.1;NW_019862998.1;NW_019862998.1;NW_019862998.1	62863;63335;64406;65786;66889;67983	63003;63605;64581;65873;67058;69734	+;+;+;+;+;+	2598	rna-XM_024088020.1	-0.14293022190569732	0.25818718784804773	0.33740262647649216	-1.1477246592351682	0.26519752722361206	0.34396662154910496	1.8083917988327507	2.6668321895331553	0.023307593952064613	0.6671725382147664	interaction	0.05576335229046819	-0.014316819673934769	1.491691280784273
LOC112049539	NW_019862977.1;NW_019862977.1;NW_019862977.1;NW_019862977.1;NW_019862977.1;NW_019862977.1;NW_019862977.1;NW_019862977.1;NW_019862977.1;NW_019862977.1;NW_019862977.1;NW_019862977.1	214913;214913;228577;228577;253946;253946;255017;255017;256065;256065;256559;260840	215368;215368;228724;228724;254337;254337;255310;255310;256470;256470;256650;260922	-;-;-;-;-;-;-;-;-;-;-;-	1871	rna-XM_024087473.1;rna-XM_024087472.1;rna-XM_024087473.1;rna-XM_024087472.1;rna-XM_024087473.1;rna-XM_024087472.1;rna-XM_024087473.1;rna-XM_024087472.1;rna-XM_024087473.1;rna-XM_024087472.1;rna-XM_024087472.1;rna-XM_024087473.1	1.0174007460603862	0.5146777475868745	-0.044660537485412745	0.33465343859656416	0.06658848773581826	-0.8444450263586767	1.0368314275472363	2.6624157959573815	0.023499996444380406	0.6709898482259773	interaction	0.0561428324317122	0.1740358093559256	1.861845772419063
LOC112053687	NW_019863272.1;NW_019863272.1;NW_019863272.1;NW_019863272.1;NW_019863272.1	91199;95067;96122;97682;98254	91376;95203;96343;97802;99270	+;+;+;+;+	1675	rna-XM_024093174.1	0.9419679479953071	-0.1890047000975291	-0.31571039478691015	-0.4577184280762453	-0.3811441642025425	-1.2213524839817063	5.547506612682932	2.6630764992015217	0.02358590121715806	0.6713259059838602	interaction	0.056326750550303555	-0.27049370385827104	2.1633204319770134
LOC112046842	NW_019862873.1;NW_019862873.1;NW_019862873.1;NW_019862873.1;NW_019862873.1;NW_019862873.1;NW_019862873.1;NW_019862873.1;NW_019862873.1;NW_019862873.1;NW_019862873.1;NW_019862873.1;NW_019862873.1;NW_019862873.1;NW_019862873.1;NW_019862873.1;NW_019862873.1;NW_019862873.1;NW_019862873.1;NW_019862873.1;NW_019862873.1;NW_019862873.1;NW_019862873.1;NW_019862873.1;NW_019862873.1;NW_019862873.1;NW_019862…	561573;561573;561574;561575;561575;564293;564293;564293;564293;564293;565358;565358;565358;565358;565358;567192;567192;567192;567192;567192;568580;568580;568580;568580;568595;569224;569224;571205;571205;571205;571737;571737;571737;572638;572638;572638;574983;574983;580503;580503;580503	561748;561748;561748;561748;561748;564431;564431;564431;564431;564431;565428;565428;565428;565428;565428;567287;567287;567287;567287;567287;568664;568664;569037;568664;568664;569348;569314;571278;571278;571278;571910;571910;571910;572709;572709;572709;575192;575192;582958;582958;582958	+;+;+;+;+;+;+;+;+;+;+;+;+;+;+;+;+;+;+;+;+;+;+;+;+;+;+;+;+;+;+;+;+;+;+;+;+;+;+;+;+	4051	rna-XM_024083661.1;rna-XR_002886911.1;rna-XM_024083658.1;rna-XM_024083660.1;rna-XM_024083659.1;rna-XM_024083660.1;rna-XM_024083659.1;rna-XM_024083658.1;rna-XM_024083661.1;rna-XR_002886911.1;rna-XM_024083660.1;rna-XM_024083659.1;rna-XM_024083658.1;rna-XM_024083661.1;rna-XR_002886911.1;rna-XM_024083660.1;rna-XM_024083659.1;rna-XM_024083658.1;rna-XR_002886911.1;rna-XM_024083661.1;rna-XM_024083660.1;…	0.17268567663942277	0.08730242135233822	0.09406184052964059	-0.2815027531042226	0.47027253905494903	0.017637025268437908	6.96023565463451	2.6594539442550205	0.023629915733328413	0.6713259059838602	interaction	0.05642332726612546	0.09340945829009431	0.7517752921591716
LOC112053867	NW_019863290.1;NW_019863290.1;NW_019863290.1	204992;205802;207298	205488;205953;207454	+;+;+	806	rna-XM_024093455.1	-0.06532286935172997	0.4235454411240505	-0.8828287118228655	-0.7230165356950772	-0.45416002012210904	-0.7187665900408386	4.290273908684424	2.6536790124033867	0.023885287367855022	0.6750523333052623	interaction	0.05695125656463861	-0.40342488098476165	1.306374152946916
LOC112045517	NW_019862834.1;NW_019862834.1;NW_019862834.1;NW_019862834.1;NW_019862834.1	555673;558385;559310;560086;561619	556073;558645;559498;560167;562527	+;+;+;+;+	1842	rna-XM_024081717.1	0.5294889807573983	-0.6165220126629125	0.5844612202009101	0.7086653869999437	0.38013589564611444	0.3262035721802856	1.5398569368177086	2.647939647089035	0.024141806506904128	0.6750523333052623	interaction	0.05750208915168677	0.31873884052028995	1.3251873996628563
LOC112056309	NW_019863765.1;NW_019863765.1;NW_019863765.1;NW_019863765.1;NW_019863765.1;NW_019863765.1;NW_019863765.1;NW_019863765.1;NW_019863765.1;NW_019863765.1;NW_019863765.1;NW_019863765.1;NW_019863765.1;NW_019863765.1;NW_019863765.1;NW_019863765.1;NW_019863765.1;NW_019863765.1;NW_019863765.1;NW_019863765.1;NW_019863765.1;NW_019863765.1;NW_019863765.1;NW_019863765.1;NW_019863765.1	16572;16906;19151;23783;24811;25607;26724;27049;28088;30319;30602;32326;33058;36643;37851;41760;43799;44557;45268;45946;47450;48198;52884;55113;55825	16689;16988;19243;23863;24900;25637;26779;27522;28177;30357;30709;32428;33135;36740;37940;41861;44051;44741;45384;46049;47612;48344;52943;55204;56208	+;+;+;+;+;+;+;+;+;+;+;+;+;+;+;+;+;+;+;+;+;+;+;+;+	3239	rna-XM_024096718.1	-0.5434417746091883	-0.4895765571229524	-0.5952880759633696	-0.6578155305656811	-0.5429685348938817	-0.7955158189796332	5.641162236957845	2.646296927840021	0.024215730483734703	0.6750523333052623	interaction	0.0576607629839358	-0.6041010486891177	0.7955158189796332
LOC112043390	NW_019862789.1;NW_019862789.1;NW_019862789.1;NW_019862789.1;NW_019862789.1;NW_019862789.1;NW_019862789.1;NW_019862789.1;NW_019862789.1;NW_019862789.1;NW_019862789.1;NW_019862789.1;NW_019862789.1;NW_019862789.1;NW_019862789.1	1239221;1239227;1295686;1295686;1297980;1297980;1299922;1299922;1300496;1305871;1305871;1306463;1306463;1307302;1307302	1239583;1239583;1295808;1295808;1298119;1298119;1300850;1300240;1300850;1306045;1306045;1306688;1306688;1308378;1308378	+;+;+;+;+;+;+;+;+;+;+;+;+;+;+	3033	rna-XM_024078790.1;rna-XM_024078791.1;rna-XM_024078791.1;rna-XM_024078790.1;rna-XM_024078791.1;rna-XM_024078790.1;rna-XM_024078790.1;rna-XM_024078791.1;rna-XM_024078791.1;rna-XM_024078791.1;rna-XM_024078790.1;rna-XM_024078791.1;rna-XM_024078790.1;rna-XM_024078791.1;rna-XM_024078790.1	-0.5647760933772816	-0.7951811607781076	-1.219402284141964	-0.4930151728120711	0.14305869718731823	-0.26043708327078957	3.7795233239064467	2.6461038338092506	0.024224434679798033	0.6750523333052623	interaction	0.05767278871844224	-0.5316255161988159	1.3624609813292823
LOC112054337	NW_019863347.1;NW_019863347.1;NW_019863347.1;NW_019863347.1;NW_019863347.1;NW_019863347.1;NW_019863347.1;NW_019863347.1;NW_019863347.1;NW_019863347.1;NW_019863347.1;NW_019863347.1;NW_019863347.1;NW_019863347.1;NW_019863347.1;NW_019863347.1;NW_019863347.1;NW_019863347.1;NW_019863347.1;NW_019863347.1;NW_019863347.1;NW_019863347.1;NW_019863347.1;NW_019863347.1;NW_019863347.1;NW_019863347.1;NW_019863…	53048;53048;53048;53048;55576;55576;55576;55576;56514;56514;56514;56514;60682;60682;60682;60682;64069;64069;64069;64069;64641;64641;64641;64641;67792;67792;67792;67792;71866;71866;71866;71866;74496;74496;74496;74496;75234;75234;75234;75234;89102;89102;90596;90596	54782;54782;54782;54782;55650;55650;55650;55650;56717;56717;56717;56717;60978;60978;60978;60978;64266;64266;64266;64266;64764;64764;64764;64764;68014;68014;68014;68014;72031;72031;72031;72031;74665;74668;74665;74668;75294;75294;75294;75294;89171;89171;90691;90691	-;-;-;-;-;-;-;-;-;-;-;-;-;-;-;-;-;-;-;-;-;-;-;-;-;-;-;-;-;-;-;-;-;-;-;-;-;-;-;-;-;-;-;-	3422	rna-XM_024094093.1;rna-XM_024094092.1;rna-XM_024094094.1;rna-XM_024094091.1;rna-XM_024094093.1;rna-XM_024094092.1;rna-XM_024094094.1;rna-XM_024094091.1;rna-XM_024094093.1;rna-XM_024094092.1;rna-XM_024094094.1;rna-XM_024094091.1;rna-XM_024094093.1;rna-XM_024094092.1;rna-XM_024094094.1;rna-XM_024094091.1;rna-XM_024094093.1;rna-XM_024094092.1;rna-XM_024094094.1;rna-XM_024094091.1;rna-XM_024094093.1;…	1.0603415768437947	0.20844039964089994	0.123219729823438	1.4198643700415108	0.30925355594246057	0.18455058528867865	6.091594304708024	2.6474960616391296	0.024230297246786846	0.6750523333052623	interaction	0.05768239603226106	0.5509450362634638	1.4198643700415108
LOC112043640	NW_019862793.1;NW_019862793.1;NW_019862793.1;NW_019862793.1;NW_019862793.1	1223172;1223989;1225665;1226386;1227452	1223434;1224110;1225859;1226562;1227891	+;+;+;+;+	1197	rna-XM_024079146.1	0.9614636553207067	0.07409889534223194	-0.1298183220849334	-0.15482216870067614	0.15352908933951168	0.5574040359998643	5.8638803681567335	2.6443969478743172	0.02430158557646786	0.6750523333052623	interaction	0.057830299642960485	0.24364253086945084	1.1162858240213829
LOC112052940	NW_019863189.1;NW_019863189.1;NW_019863189.1;NW_019863189.1;NW_019863189.1;NW_019863189.1	244990;248709;268898;268898;272924;272924	245184;249204;269091;269091;273056;273041	+;+;+;+;+;+	1018	rna-XR_002887343.1;rna-XM_024092190.1;rna-XM_024092190.1;rna-XR_002887343.1;rna-XM_024092190.1;rna-XR_002887343.1	-0.08689969125955534	-2.965988567822721	-2.764948131826332	-1.8041299433477391	-1.6789017365644652	-1.994006028440405	3.6741637722714766	2.647788993772282	0.02439005023734503	0.6750523333052623	interaction	0.058010208388664594	-1.8824790165435363	2.965988567822721
LOC112048379	NW_019862928.1;NW_019862928.1;NW_019862928.1;NW_019862928.1;NW_019862928.1;NW_019862928.1;NW_019862928.1;NW_019862928.1;NW_019862928.1;NW_019862928.1;NW_019862928.1;NW_019862928.1;NW_019862928.1;NW_019862928.1;NW_019862928.1;NW_019862928.1;NW_019862928.1;NW_019862928.1;NW_019862928.1;NW_019862928.1;NW_019862928.1;NW_019862928.1;NW_019862928.1;NW_019862928.1;NW_019862928.1;NW_019862928.1;NW_019862…	37310;37310;37310;37310;42949;42949;42949;42949;50704;50704;50704;50704;54422;54422;60213;60213;62958;62958;66294;66294;67805;67805;67805;67805;68977;68977;68977;68977;69761;69761;69761;69761;70615;70615;70615;70615;71641;71641;71641;71641;72363;72363;72363;72363;73182;73182;73182;73182;74134;74134;74134;74134;75501;75501;75501;75501;76269;76269;76269;76269;77380;77380;77380;77380;79387;79387;793…	37449;37449;37449;37449;43062;43062;43062;43062;50763;50763;50763;50763;54559;54559;60350;60350;63037;63037;66373;66373;68041;68041;68041;68041;69143;69143;69143;69143;69971;69971;69971;69971;70873;70873;70873;70873;71820;71820;71820;71820;72522;72522;72522;72522;73339;73339;73339;73339;74340;74340;74340;74340;75665;75665;75665;75665;76473;76473;76473;76473;77511;77511;77511;77511;79564;79564;795…	+;+;+;+;+;+;+;+;+;+;+;+;+;+;+;+;+;+;+;+;+;+;+;+;+;+;+;+;+;+;+;+;+;+;+;+;+;+;+;+;+;+;+;+;+;+;+;+;+;+;+;+;+;+;+;+;+;+;+;+;+;+;+;+;+;+;+;+;+;+;+;+;+;+;+;+;+;+;+;+;+;+;+;+	3668	rna-XM_024085892.1;rna-XM_024085891.1;rna-XM_024085890.1;rna-XM_024085889.1;rna-XM_024085892.1;rna-XM_024085891.1;rna-XM_024085890.1;rna-XM_024085889.1;rna-XM_024085892.1;rna-XM_024085891.1;rna-XM_024085890.1;rna-XM_024085889.1;rna-XM_024085892.1;rna-XM_024085891.1;rna-XM_024085890.1;rna-XM_024085889.1;rna-XM_024085891.1;rna-XM_024085890.1;rna-XM_024085892.1;rna-XM_024085889.1;rna-XM_024085892.1;…	-0.22745302872098994	-0.5033556059087101	-0.5936830265324347	-0.5730548366791082	-0.6095278765413356	-1.592609447180315	2.9540840717960477	2.6378563584563914	0.02459912952865096	0.6750523333052623	interaction	0.05845904246386496	-0.6832806369271489	1.592609447180315
LOC112056021	NW_019863685.1;NW_019863685.1;NW_019863685.1;NW_019863685.1;NW_019863685.1	35662;36868;38247;39464;40734	35932;36944;38368;39552;40860	-;-;-;-;-	686	rna-XM_024096342.1	-2.4675067371977435	-1.646829472902186	0.45304768559078173	0.45135359464878494	-2.1281505587641765	-1.236238894581478	2.6840843701347468	2.637513457891214	0.0247599352690022	0.6750523333052623	interaction	0.05879985616832365	-1.0957207305343362	2.920554422788525
LOC112044277	NW_019862806.1;NW_019862806.1;NW_019862806.1;NW_019862806.1;NW_019862806.1	508262;509496;509636;510354;513369	508397;509633;509833;510450;513675	-;-;-;-;-	876	rna-XM_024080074.1	0.48196757048879235	-0.010571370006726519	-0.6081499840226638	-0.04623934648266222	-1.0831320149341408	-0.5583381725816778	4.553461025575369	2.63469024251491	0.02477203459553317	0.6750523333052623	interaction	0.05882123807043149	-0.30407721958984646	1.5650995854229333
LOC112050510	NW_019863027.1;NW_019863027.1;NW_019863027.1;NW_019863027.1;NW_019863027.1;NW_019863027.1;NW_019863027.1;NW_019863027.1;NW_019863027.1;NW_019863027.1;NW_019863027.1;NW_019863027.1;NW_019863027.1	27800;28761;30382;30814;31595;32321;32892;33503;34105;34824;35305;37697;68592	28103;28884;30549;30996;31721;32394;32987;33636;34221;35011;35451;37833;68772	-;-;-;-;-;-;-;-;-;-;-;-;-	1980	rna-XM_024088791.1	-0.188562993748014	-0.5377267721703763	-0.017737532163163705	-0.2903744742185249	-1.0214663170926004	0.06410808071162609	3.63383991704587	2.633771587803838	0.02478683512459505	0.6750523333052623	interaction	0.0588514108436256	-0.33196000144684223	1.0855743978042265
LOC112047144	NW_019862883.1;NW_019862883.1;NW_019862883.1;NW_019862883.1;NW_019862883.1;NW_019862883.1;NW_019862883.1;NW_019862883.1;NW_019862883.1;NW_019862883.1;NW_019862883.1;NW_019862883.1;NW_019862883.1;NW_019862883.1;NW_019862883.1	175724;177299;178605;178605;178605;178743;178743;181011;181985;181985;181985;182442;182442;182442;182442	176164;177510;180043;180043;180043;180043;180043;181052;182186;182186;182186;182687;182687;182687;182687	-;-;-;-;-;-;-;-;-;-;-;-;-;-;-	2582	rna-XM_024084149.1;rna-XM_024084148.1;rna-XM_024084151.1;rna-XM_024084150.1;rna-XM_024084147.1;rna-XM_024084148.1;rna-XM_024084149.1;rna-XM_024084150.1;rna-XM_024084148.1;rna-XM_024084147.1;rna-XM_024084149.1;rna-XM_024084147.1;rna-XM_024084151.1;rna-XM_024084148.1;rna-XM_024084149.1	0.28189773870455376	-0.17397387554100138	-0.3438336261630729	0.29823561607237997	-0.12491263414175124	-0.21275580183517073	6.19974067858218	2.633736145224145	0.024788470017665733	0.6750523333052623	interaction	0.0588514108436256	-0.04589043048401042	0.6420692422354528
LOC112045412	NW_019862831.1;NW_019862831.1;NW_019862831.1;NW_019862831.1;NW_019862831.1;NW_019862831.1;NW_019862831.1	733209;738011;739351;739980;741686;742216;743355	733234;738128;739499;740133;741811;742386;744025	+;+;+;+;+;+;+	1415	rna-XM_024081576.1	-0.3712256630702645	0.047032535881791494	-0.13306665206236423	-1.1473303741370957	-0.4288867207580356	-0.10105849714261549	4.39457605881517	2.63137464987789	0.024897642824854703	0.6750523333052623	interaction	0.05906618218515354	-0.35575589521476403	1.1943629100188873
LOC112048861	NW_019862948.1;NW_019862948.1;NW_019862948.1;NW_019862948.1;NW_019862948.1;NW_019862948.1;NW_019862948.1;NW_019862948.1;NW_019862948.1;NW_019862948.1;NW_019862948.1;NW_019862948.1	411334;412327;413887;414634;416250;417690;418992;419866;421077;421994;422878;424047	411505;412436;414029;414823;416397;417883;419160;420011;421258;422079;423089;424484	-;-;-;-;-;-;-;-;-;-;-;-	2190	rna-XM_024086545.1	1.5673773739719215	0.5455818987919565	0.6955325921564074	1.5966307144242449	2.102725056573121	1.3565345568127558	2.1773463632788532	2.6305967518340663	0.024933709906259056	0.6750523333052623	interaction	0.05912518593340021	1.3107303654550677	2.102725056573121
LOC112047172	NW_019862883.1;NW_019862883.1;NW_019862883.1;NW_019862883.1;NW_019862883.1	112463;114674;115734;116974;118281	112782;114885;115955;117227;118419	-;-;-;-;-	1147	rna-XM_024084186.1	-0.19309531787682788	-0.5568492047058397	0.125879144645132	0.294614907568878	0.2910852782055743	0.11519871604898055	2.249049521974872	2.6293013207581057	0.02499388760838286	0.6750523333052623	interaction	0.05924998407366813	0.012805587314316214	0.8514641122747176
LOC112045888	NW_019862843.1;NW_019862843.1;NW_019862843.1;NW_019862843.1;NW_019862843.1;NW_019862843.1;NW_019862843.1;NW_019862843.1;NW_019862843.1;NW_019862843.1	84827;84828;85348;85357;86063;86063;87134;87134;87745;87745	84931;84931;85513;85513;86309;86309;87274;87274;87983;87983	+;+;+;+;+;+;+;+;+;+	898	rna-XM_024082269.1;rna-XM_024082270.1;rna-XM_024082269.1;rna-XM_024082270.1;rna-XM_024082270.1;rna-XM_024082269.1;rna-XM_024082270.1;rna-XM_024082269.1;rna-XM_024082270.1;rna-XM_024082269.1	0.24990273930370002	-1.3834974642130364	-0.6565831481028676	-0.9640769768908896	-0.18588604046315643	-1.7526740293040903	7.094165279744756	2.631906947663212	0.02511504316414167	0.6750523333052623	interaction	0.0594880550456774	-0.7821358199450568	2.00257676860779
LOC112058365	NW_019862775.1;NW_019862775.1;NW_019862775.1;NW_019862775.1;NW_019862775.1;NW_019862775.1;NW_019862775.1;NW_019862775.1;NW_019862775.1;NW_019862775.1;NW_019862775.1;NW_019862775.1;NW_019862775.1;NW_019862775.1;NW_019862775.1;NW_019862775.1;NW_019862775.1;NW_019862775.1;NW_019862775.1;NW_019862775.1;NW_019862775.1;NW_019862775.1;NW_019862775.1;NW_019862775.1;NW_019862775.1;NW_019862775.1;NW_019862…	954943;954943;954943;954943;963963;963963;963963;963963;964198;964198;964198;964198;964583;964583;964583;964583;964860;964860;964860;964890;997079;997079;997079;997079;1028405;1028405;1028405;1028405;1031300;1031300;1031300;1031300;1036164;1036164;1036164;1036164;1041559;1041559;1041559;1041559;1045813;1045813;1045813;1045813;1048209;1064660;1064660;1080564	956242;956242;956242;956242;964120;964120;964120;964120;964498;964498;964498;964498;964788;964788;964788;964788;965149;965149;965149;965149;997223;997223;997223;997223;1028511;1028511;1028511;1028511;1031535;1031535;1031535;1031535;1036334;1036334;1036334;1036334;1041728;1041728;1041728;1041728;1046000;1046000;1046000;1046000;1048375;1065146;1065143;1080830	-;-;-;-;-;-;-;-;-;-;-;-;-;-;-;-;-;-;-;-;-;-;-;-;-;-;-;-;-;-;-;-;-;-;-;-;-;-;-;-;-;-;-;-;-;-;-;-	4193	rna-XM_024099139.1;rna-XM_024099136.1;rna-XM_024099137.1;rna-XM_024099138.1;rna-XM_024099139.1;rna-XM_024099136.1;rna-XM_024099137.1;rna-XM_024099138.1;rna-XM_024099139.1;rna-XM_024099136.1;rna-XM_024099137.1;rna-XM_024099138.1;rna-XM_024099139.1;rna-XM_024099136.1;rna-XM_024099137.1;rna-XM_024099138.1;rna-XM_024099139.1;rna-XM_024099136.1;rna-XM_024099138.1;rna-XM_024099137.1;rna-XM_024099139.1;…	0.3424220383864986	-0.0473113712578729	-0.4716522292942613	-0.2650959940493899	-0.20833147660427018	-0.5008967234418888	7.723100731810028	2.626500103288711	0.025124508936066388	0.6750523333052623	interaction	0.05950601114882435	-0.1918109593768641	0.8433187618283875
LOC112052663	NW_019862759.1;NW_019862759.1;NW_019862759.1;NW_019862759.1	535971;536526;537767;538679	536443;536668;537898;540330	+;+;+;+	2400	rna-XM_024091843.1	-0.08344785086349904	-0.053892550287751945	0.5569476329955395	0.3370346447185884	-0.12440086889835396	0.2112719939827721	4.157892399998345	2.6261458110961025	0.025141077918446227	0.6750523333052623	interaction	0.05953632051664758	0.1405855002745492	0.6813485018938935
LOC112048595	NW_019862936.1;NW_019862936.1;NW_019862936.1;NW_019862936.1;NW_019862936.1;NW_019862936.1;NW_019862936.1	58256;61747;63298;63836;64911;66438;68057	59905;61885;63471;64047;65062;66766;68439	-;-;-;-;-;-;-	3039	rna-XM_024086197.1	-0.09295467391802743	-0.9319263851692665	-0.04773695275523201	0.11806303023729353	-0.3200424423230436	-0.2599453369685633	3.2384484204572423	2.6260958584022	0.025143414901294056	0.6750523333052623	interaction	0.05953644443901501	-0.2557571268161399	1.04998941540656
LOC112050988	NW_019863054.1;NW_019863054.1;NW_019863054.1	265289;266380;266804	265692;266469;267042	-;-;-	733	rna-XM_024089424.1	-1.1223260046303323	0.07055099243186864	0.3073500216610358	-1.0157511035235307	0.6938996182481288	0.8654057113072344	1.9732787106529261	2.626051196134011	0.025145504560128488	0.6750523333052623	interaction	0.05953644443901501	-0.03347846075093254	1.9877317159375667
LOC112047778	NW_019862904.1;NW_019862904.1;NW_019862904.1;NW_019862904.1;NW_019862904.1;NW_019862904.1;NW_019862904.1;NW_019862904.1;NW_019862904.1;NW_019862904.1;NW_019862904.1;NW_019862904.1;NW_019862904.1;NW_019862904.1;NW_019862904.1;NW_019862904.1;NW_019862904.1;NW_019862904.1;NW_019862904.1;NW_019862904.1;NW_019862904.1;NW_019862904.1	1309557;1309964;1310240;1310677;1310964;1311594;1312046;1313005;1313747;1314274;1314893;1316641;1317316;1317766;1318157;1318529;1318771;1319995;1320779;1321500;1323355;1324575	1309725;1310093;1310349;1310893;1311132;1311784;1312231;1313147;1313889;1314410;1315022;1316803;1317448;1317875;1318373;1318697;1318961;1320180;1320921;1321642;1323491;1324729	-;-;-;-;-;-;-;-;-;-;-;-;-;-;-;-;-;-;-;-;-;-	3472	rna-XM_024085018.1	-1.1063183009148188	-1.2778084477401506	-1.0224103074952955	-1.234754013088912	-1.5438994996477573	-0.7166330090557168	9.767554018141581	2.623820028372134	0.025302870016032653	0.6750523333052623	interaction	0.059865570226795686	-1.1503039296571085	1.5438994996477573
LOC112053616	NW_019863262.1;NW_019863262.1;NW_019863262.1;NW_019863262.1;NW_019863262.1;NW_019863262.1;NW_019863262.1;NW_019863262.1;NW_019863262.1;NW_019863262.1;NW_019863262.1;NW_019863262.1;NW_019863262.1;NW_019863262.1;NW_019863262.1;NW_019863262.1;NW_019863262.1;NW_019863262.1;NW_019863262.1;NW_019863262.1;NW_019863262.1;NW_019863262.1;NW_019863262.1;NW_019863262.1;NW_019863262.1;NW_019863262.1;NW_019863…	110231;110530;116359;118944;121258;122860;125662;126219;126671;127569;128301;129176;131223;132410;133152;134115;134939;135812;136558;137889;138812;139154;139924;140222;141913;143073;143454;144008;147965;149320;150785	110344;110665;116479;119069;121816;123007;125852;126309;126814;127657;128538;129348;131430;132614;133352;134233;135111;135978;136691;137977;138985;139311;140011;140507;142226;143206;143561;144208;148158;149465;151224	+;+;+;+;+;+;+;+;+;+;+;+;+;+;+;+;+;+;+;+;+;+;+;+;+;+;+;+;+;+;+	5669	rna-XM_024093090.1	-0.6497557276506263	-0.01521680942510438	-0.3254127558946126	-0.7341938490101697	-0.27115094641594834	-1.1868073030425723	3.8416766355999883	2.621610668279151	0.025354132162373227	0.6750523333052623	interaction	0.05997337016588943	-0.5304228985731723	1.1868073030425723
LOC112043669	NW_019862794.1;NW_019862794.1;NW_019862794.1;NW_019862794.1;NW_019862794.1;NW_019862794.1;NW_019862794.1;NW_019862794.1;NW_019862794.1;NW_019862794.1;NW_019862794.1;NW_019862794.1;NW_019862794.1	1088279;1088279;1088279;1090219;1090219;1090219;1090890;1090890;1090890;1095298;1095298;1095441;1102568	1089814;1089814;1089814;1090391;1090391;1090391;1091157;1091140;1091140;1095575;1095916;1095916;1102572	-;-;-;-;-;-;-;-;-;-;-;-;-	2601	rna-XM_024079184.1;rna-XM_024079182.1;rna-XM_024079183.1;rna-XM_024079184.1;rna-XM_024079182.1;rna-XM_024079183.1;rna-XM_024079183.1;rna-XM_024079184.1;rna-XM_024079182.1;rna-XM_024079184.1;rna-XM_024079182.1;rna-XM_024079183.1;rna-XM_024079184.1	0.04328618977520857	-0.13073264442331226	-0.25879938318973783	-0.6216567772643155	-0.65067273869534	0.21984382061778737	5.787884886826029	2.6211535658892475	0.025375705447687687	0.6750523333052623	interaction	0.06001540644876031	-0.23312192219661826	0.8705165593131274
LOC112046601	NW_019862863.1;NW_019862863.1;NW_019862863.1;NW_019862863.1;NW_019862863.1;NW_019862863.1;NW_019862863.1;NW_019862863.1	742989;744969;747372;756446;760339;760839;761880;769521	743113;745132;747537;756624;760472;760927;761989;769695	-;-;-;-;-;-;-;-	1142	rna-XM_024083294.1	0.40944310479887674	0.27495885544812965	-0.42860491431439524	-0.16571330573456006	-0.05102555007882609	-0.17590273161461606	7.842678301246029	2.620750760678964	0.02539473125850888	0.6750523333052623	interaction	0.06004241095715001	-0.022807423582565173	0.838048019113272
LOC112055255	NW_019863485.1;NW_019863485.1;NW_019863485.1;NW_019863485.1;NW_019863485.1;NW_019863485.1;NW_019863485.1;NW_019863485.1;NW_019863485.1;NW_019863485.1;NW_019863485.1;NW_019863485.1;NW_019863485.1;NW_019863485.1;NW_019863485.1;NW_019863485.1;NW_019863485.1;NW_019863485.1;NW_019863485.1;NW_019863485.1;NW_019863485.1;NW_019863485.1;NW_019863485.1;NW_019863485.1;NW_019863485.1;NW_019863485.1;NW_019863…	139090;139856;140079;140766;142711;143466;143705;144373;145147;148228;148974;150885;151453;151658;151889;152407;152765;153591;153973;155730;156043;156234;156538;157510;157925;158767;159529;160043;160319;160708;161085;161401;161817	139697;139958;140255;140913;142861;143607;143807;144447;145319;148271;149145;151035;151568;151807;152320;152658;152882;153842;154127;155917;156152;156353;156722;157842;158076;158936;159691;160229;160522;160850;161266;161517;162023	-;-;-;-;-;-;-;-;-;-;-;-;-;-;-;-;-;-;-;-;-;-;-;-;-;-;-;-;-;-;-;-;-	5983	rna-XM_024095278.1	-0.5052345412248391	-1.7586808870224104	0.11132993226927536	-0.037745700353855105	-0.7347606039499748	-1.3108043174752066	0.950028498307945	2.6204582239271033	0.02540855761466268	0.6750523333052623	interaction	0.060066104188803815	-0.7059826862928351	1.8700108192916858
LOC112049233	NW_019862964.1;NW_019862964.1;NW_019862964.1;NW_019862964.1;NW_019862964.1;NW_019862964.1;NW_019862964.1;NW_019862964.1;NW_019862964.1;NW_019862964.1;NW_019862964.1;NW_019862964.1;NW_019862964.1;NW_019862964.1;NW_019862964.1;NW_019862964.1;NW_019862964.1;NW_019862964.1;NW_019862964.1;NW_019862964.1;NW_019862964.1;NW_019862964.1;NW_019862964.1;NW_019862964.1	486325;486325;487273;487273;489275;489275;490774;490774;492079;492079;492714;492714;493458;493458;493671;493671;494412;494412;495171;495171;495821;495821;500925;501032	486492;486492;487410;487410;489397;489397;490951;490951;492161;492161;492859;492859;493547;493547;493795;493795;494583;494583;495294;495294;496068;496068;501015;501168	-;-;-;-;-;-;-;-;-;-;-;-;-;-;-;-;-;-;-;-;-;-;-;-	1823	rna-XM_024087042.1;rna-XM_024087043.1;rna-XM_024087042.1;rna-XM_024087043.1;rna-XM_024087042.1;rna-XM_024087043.1;rna-XM_024087042.1;rna-XM_024087043.1;rna-XM_024087042.1;rna-XM_024087043.1;rna-XM_024087042.1;rna-XM_024087043.1;rna-XM_024087042.1;rna-XM_024087043.1;rna-XM_024087042.1;rna-XM_024087043.1;rna-XM_024087042.1;rna-XM_024087043.1;rna-XM_024087042.1;rna-XM_024087043.1;rna-XM_024087042.1;…	-0.2166568640471862	-0.19233564921134913	0.0457911821517534	0.1735154729206752	0.4834276445950106	0.0045210534718393685	5.498167804348371	2.620195247148911	0.025420993243968088	0.6750523333052623	interaction	0.060086503123602024	0.0497104733134572	0.7000845086421967
LOC112042911	NW_019862781.1;NW_019862781.1;NW_019862781.1;NW_019862781.1;NW_019862781.1;NW_019862781.1;NW_019862781.1;NW_019862781.1;NW_019862781.1;NW_019862781.1;NW_019862781.1;NW_019862781.1;NW_019862781.1;NW_019862781.1;NW_019862781.1;NW_019862781.1;NW_019862781.1	1441400;1443301;1443934;1445770;1449671;1450316;1450964;1451551;1452063;1453386;1454423;1455193;1457090;1458188;1458579;1459293;1460112	1441664;1443405;1444055;1445944;1449837;1450592;1451142;1451685;1452269;1453616;1454512;1455345;1457845;1458372;1458745;1459788;1460340	-;-;-;-;-;-;-;-;-;-;-;-;-;-;-;-;-	3939	rna-XM_024078114.1	-0.4816980847786662	1.0312611190068204	-0.8176366102913613	-0.8476415008866448	-0.7956845857056443	0.21877322433755464	0.16548578265388453	2.620124125011134	0.02542435750216933	0.6750523333052623	interaction	0.06008995597708944	-0.2821044063863236	1.878902619893465
LOC112056711	NW_019863951.1;NW_019863951.1;NW_019863951.1;NW_019863951.1;NW_019863951.1;NW_019863951.1;NW_019863951.1;NW_019863951.1;NW_019863951.1;NW_019863951.1;NW_019863951.1;NW_019863951.1;NW_019863951.1;NW_019863951.1;NW_019863951.1	4357;4357;6433;7169;7169;7864;7864;9186;9186;10277;10277;10789;10789;11705;11705	4724;4724;6456;7344;7344;8173;8173;9288;9288;10461;10461;10893;10893;12923;12923	+;+;+;+;+;+;+;+;+;+;+;+;+;+;+	2490	rna-XM_024097190.1;rna-XM_024097189.1;rna-XM_024097189.1;rna-XM_024097190.1;rna-XM_024097189.1;rna-XM_024097190.1;rna-XM_024097189.1;rna-XM_024097190.1;rna-XM_024097189.1;rna-XM_024097190.1;rna-XM_024097189.1;rna-XM_024097190.1;rna-XM_024097189.1;rna-XM_024097190.1;rna-XM_024097189.1	-0.14064177692367147	-0.4754509358028235	-1.000845089750519	-2.4279383245065884	-0.041621878478917254	-2.976057885506914	2.886216308498189	2.6154277468655898	0.02577344382093225	0.6795529515585473	interaction	0.06077575554798324	-1.1770926484949056	2.976057885506914
LOC112054425	NW_019863356.1;NW_019863356.1;NW_019863356.1;NW_019863356.1;NW_019863356.1;NW_019863356.1	62104;63194;64634;65429;65835;67556	62278;63251;64787;65504;66011;67918	-;-;-;-;-;-	1003	rna-XM_024094210.1	-0.17525633167588833	-0.2199284201653747	0.23321931277140487	0.661413995573852	-0.1816101190151906	0.15802798652739988	2.925363689155972	2.612778803620532	0.025774203024372	0.6795529515585473	interaction	0.06077575554798324	0.0793110706693672	0.8813424157392268
LOC112048230	NW_019862754.1;NW_019862754.1;NW_019862754.1;NW_019862754.1;NW_019862754.1;NW_019862754.1;NW_019862754.1;NW_019862754.1;NW_019862754.1;NW_019862754.1;NW_019862754.1;NW_019862754.1;NW_019862754.1;NW_019862754.1;NW_019862754.1;NW_019862754.1;NW_019862754.1;NW_019862754.1;NW_019862754.1;NW_019862754.1;NW_019862754.1;NW_019862754.1;NW_019862754.1;NW_019862754.1;NW_019862754.1;NW_019862754.1;NW_019862…	2194188;2204981;2205114;2205115;2205116;2205973;2205973;2205973;2205973;2205973;2206953;2206953;2206953;2206953;2206953;2207112;2207112;2207112;2207112;2207112;2207704;2207704;2207704;2207704;2207704;2208318;2208318;2208318;2208318;2208318;2209289;2209289;2209289;2209289;2209289;2210035;2210035;2210035;2210035;2210038;2211467;2211467;2211467;2211467;2211467;2212942;2212942;2212942;2212942;2212942…	2194285;2205081;2205308;2205308;2205308;2206046;2206046;2206046;2206046;2206046;2207002;2207002;2207002;2207002;2207002;2207154;2207206;2207154;2207154;2207154;2207779;2207779;2207779;2207779;2207779;2208367;2208367;2208367;2208367;2208367;2209348;2209348;2209348;2209348;2209348;2210102;2210102;2210102;2210102;2210102;2211631;2211631;2211631;2211631;2211631;2213008;2213008;2213008;2213008;2213008…	+;+;+;+;+;+;+;+;+;+;+;+;+;+;+;+;+;+;+;+;+;+;+;+;+;+;+;+;+;+;+;+;+;+;+;+;+;+;+;+;+;+;+;+;+;+;+;+;+;+;+;+;+;+;+;+;+;+;+;+;+;+;+;+;+	2021	rna-XM_024085703.1;rna-XM_024085710.1;rna-XM_024085726.1;rna-XM_024085719.1;rna-XM_024085695.1;rna-XM_024085695.1;rna-XM_024085719.1;rna-XM_024085726.1;rna-XM_024085710.1;rna-XM_024085703.1;rna-XM_024085695.1;rna-XM_024085719.1;rna-XM_024085726.1;rna-XM_024085710.1;rna-XM_024085703.1;rna-XM_024085695.1;rna-XM_024085719.1;rna-XM_024085726.1;rna-XM_024085710.1;rna-XM_024085703.1;rna-XM_024085695.1;…	-0.7968924661785348	-0.5959521714755532	0.2646514694298991	-0.42791427589034486	-0.6682251267095798	-0.8346151254993545	4.102162992222543	2.6115528258293863	0.02583305834858258	0.6795529515585473	interaction	0.060891795639991295	-0.5098246160539114	1.0992665949292535
LOC112051151	NW_019862757.1;NW_019862757.1;NW_019862757.1;NW_019862757.1;NW_019862757.1;NW_019862757.1;NW_019862757.1;NW_019862757.1;NW_019862757.1;NW_019862757.1;NW_019862757.1;NW_019862757.1;NW_019862757.1;NW_019862757.1;NW_019862757.1;NW_019862757.1;NW_019862757.1;NW_019862757.1;NW_019862757.1;NW_019862757.1;NW_019862757.1;NW_019862757.1;NW_019862757.1;NW_019862757.1;NW_019862757.1;NW_019862757.1;NW_019862…	1467031;1467031;1467032;1470157;1470164;1470814;1470814;1470817;1470817;1490773;1490773;1490773;1490773;1490773;1491187;1491187;1491187;1491187;1491187;1491810;1491810;1491810;1491810;1491810;1492190;1492190;1492190;1492190;1492190;1492898;1492898;1492898;1492898;1492898;1493536;1493536;1493536;1493536;1493536;1494078;1494078;1494078;1494078;1494078;1495455;1495455;1495455;1495455;1495455;1496095…	1467184;1467184;1467184;1470211;1470211;1470861;1470861;1470861;1470861;1490882;1490882;1490882;1490882;1490882;1491378;1491378;1491378;1491378;1491378;1491958;1491958;1491958;1491958;1491958;1492385;1492385;1492385;1492385;1492385;1493033;1493033;1493033;1493033;1493033;1493689;1493689;1493689;1493689;1493689;1494187;1494187;1494187;1494187;1494187;1495624;1495624;1495624;1495624;1495624;1497979…	+;+;+;+;+;+;+;+;+;+;+;+;+;+;+;+;+;+;+;+;+;+;+;+;+;+;+;+;+;+;+;+;+;+;+;+;+;+;+;+;+;+;+;+;+;+;+;+;+;+;+;+;+;+	3359	rna-XM_024089695.1;rna-XM_024089676.1;rna-XM_024089660.1;rna-XM_024089668.1;rna-XM_024089686.1;rna-XM_024089668.1;rna-XM_024089660.1;rna-XM_024089686.1;rna-XM_024089676.1;rna-XM_024089686.1;rna-XM_024089668.1;rna-XM_024089660.1;rna-XM_024089676.1;rna-XM_024089695.1;rna-XM_024089686.1;rna-XM_024089668.1;rna-XM_024089660.1;rna-XM_024089695.1;rna-XM_024089676.1;rna-XM_024089686.1;rna-XM_024089668.1;…	-0.09452590272727017	-0.36363437073100874	-0.36623444459549953	0.12839680806962006	-0.6158577206877361	-0.019435870771440513	4.615990993773257	2.60927261032401	0.02594287964806017	0.6808657836502443	interaction	0.061109593165916395	-0.2218819169072225	0.7442545287573562
LOC112048266	NW_019862754.1;NW_019862754.1;NW_019862754.1;NW_019862754.1;NW_019862754.1;NW_019862754.1;NW_019862754.1;NW_019862754.1;NW_019862754.1;NW_019862754.1;NW_019862754.1;NW_019862754.1;NW_019862754.1;NW_019862754.1;NW_019862754.1;NW_019862754.1;NW_019862754.1;NW_019862754.1;NW_019862754.1;NW_019862754.1;NW_019862754.1;NW_019862754.1	2294484;2295605;2296600;2297325;2298262;2299345;2300547;2304451;2305538;2306203;2306649;2307556;2308169;2308473;2309367;2310295;2311347;2312095;2313523;2314298;2315505;2316335	2294864;2295720;2296707;2297433;2298448;2299490;2301728;2304659;2305694;2306296;2306809;2307638;2308209;2308600;2309736;2310481;2311451;2312204;2313670;2314443;2315625;2317451	+;+;+;+;+;+;+;+;+;+;+;+;+;+;+;+;+;+;+;+;+;+	5406	rna-XM_024085746.1	0.23838993465840325	0.21588285432011745	0.49165638123165606	0.27810743458663373	-0.2146334868129187	-0.2417237173403673	3.949592592542004	2.607335850899085	0.02603652338225157	0.6812249521842498	interaction	0.061307302651920616	0.12794656677392074	0.7333800985720234
LOC112050582	NW_019863030.1;NW_019863030.1;NW_019863030.1;NW_019863030.1;NW_019863030.1;NW_019863030.1;NW_019863030.1;NW_019863030.1;NW_019863030.1;NW_019863030.1;NW_019863030.1	244874;244876;245167;246041;246041;248030;248030;248854;248854;249750;249750	245012;245239;245239;246269;246269;248256;248256;249086;249086;250001;250001	+;+;+;+;+;+;+;+;+;+;+	1307	rna-XM_024088875.1;rna-XM_024088877.1;rna-XM_024088875.1;rna-XM_024088877.1;rna-XM_024088875.1;rna-XM_024088877.1;rna-XM_024088875.1;rna-XM_024088877.1;rna-XM_024088875.1;rna-XM_024088877.1;rna-XM_024088875.1	0.6146702973799829	0.06732198223793603	-0.07825029395108092	0.5003302184786391	0.1706194164788884	0.006870221199011625	5.8360292363841015	2.605823734287677	0.026109868683719645	0.6812249521842498	interaction	0.06145708652522707	0.2135936403038962	0.6929205913310639
LOC112044656	NW_019862815.1;NW_019862815.1;NW_019862815.1;NW_019862815.1;NW_019862815.1;NW_019862815.1;NW_019862815.1;NW_019862815.1;NW_019862815.1;NW_019862815.1;NW_019862815.1	1180655;1182294;1185344;1187293;1188884;1190178;1191588;1192660;1193138;1194471;1195005	1180921;1182409;1185491;1187459;1189144;1190266;1191735;1192823;1193290;1194562;1195224	+;+;+;+;+;+;+;+;+;+;+	1825	rna-XM_024080561.1	-2.1640187824362496	-1.2291461793376768	-0.1364376149168635	-1.464584685523571	-1.8203280386529672	-0.6547413935229153	2.4078108930295277	2.6052867560734425	0.02613640260052208	0.6812249521842498	interaction	0.061505784099581184	-1.2448761157317072	2.1640187824362496
LOC112053540	NW_019863251.1;NW_019863251.1;NW_019863251.1;NW_019863251.1	122486;123161;124436;125064	122714;123284;124683;125092	-;-;-;-	630	rna-XM_024092991.1	-0.3075443420827596	-1.30973504893368	-0.7450434745506255	-1.6154980833413664	-2.596155434074888	-0.2801820065673968	3.270796769821137	2.6016106257520786	0.026430616640035615	0.6873169965614753	interaction	0.06211480210744319	-1.1423597315917862	2.596155434074888
LOC112044773	NW_019862817.1;NW_019862817.1	807827;808812	808349;809060	+;+	772	rna-XM_024080728.1	-0.08834322476750056	0.2262475749279364	0.3489764230351971	-0.31165625813119546	-0.007521584261459143	0.20981135006282833	5.066433074190929	2.5969877506211834	0.02654258032097368	0.6886527003825227	interaction	0.06231761997269212	0.06291904681096779	0.6606326811663925
LOC112053543	NW_019863251.1;NW_019863251.1	95086;99787	96812;99831	-;-	1772	rna-XR_002887393.1	-0.8720034874519104	-0.6720136404460888	-0.26366010224062714	-1.221195476944546	-2.2464593985674837	-0.4488019316018357	2.539551752608866	2.594914179037744	0.026651799234400655	0.6899112676531413	interaction	0.0625275453352255	-0.9540223395420819	2.2464593985674837
LOC112052536	NW_019863155.1;NW_019863155.1;NW_019863155.1;NW_019863155.1;NW_019863155.1;NW_019863155.1;NW_019863155.1	139553;141957;142408;143324;145046;145907;147480	141394;141998;142527;143422;145164;146035;147513	-;-;-;-;-;-;-	2385	rna-XM_024091656.1	0.36539845133516197	0.1057624862028637	-0.5319089651736637	-0.46223871886243567	-0.14978055573854618	-0.6707246346017686	3.6117133597607345	2.5914453066209067	0.026817629079793313	0.6926262201426618	interaction	0.06284653941207001	-0.2239153228063981	1.0361230859369306
LOC112052999	NW_019863194.1;NW_019863194.1;NW_019863194.1;NW_019863194.1;NW_019863194.1;NW_019863194.1;NW_019863194.1;NW_019863194.1;NW_019863194.1;NW_019863194.1;NW_019863194.1;NW_019863194.1;NW_019863194.1;NW_019863194.1;NW_019863194.1;NW_019863194.1;NW_019863194.1;NW_019863194.1;NW_019863194.1	195876;195876;198722;199165;199165;199806;199806;200676;200676;202029;202029;202539;202539;203237;203237;209845;209845;216442;216442	196136;196008;198849;199250;199250;200019;200019;200885;200885;202108;202108;202674;202674;203341;203341;209974;209974;216592;216591	-;-;-;-;-;-;-;-;-;-;-;-;-;-;-;-;-;-;-	1501	rna-XM_024092255.1;rna-XM_024092254.1;rna-XM_024092254.1;rna-XM_024092255.1;rna-XM_024092254.1;rna-XM_024092255.1;rna-XM_024092254.1;rna-XM_024092255.1;rna-XM_024092254.1;rna-XM_024092255.1;rna-XM_024092254.1;rna-XM_024092255.1;rna-XM_024092254.1;rna-XM_024092255.1;rna-XM_024092254.1;rna-XM_024092255.1;rna-XM_024092254.1;rna-XM_024092255.1;rna-XM_024092254.1	-0.456643859218771	-0.7714366559315922	-1.4631030241811442	-1.334709572497123	-1.496254527414616	-1.6817393447118598	5.678406412240792	2.5910350566268123	0.026961964458748877	0.6932606272511213	interaction	0.06312855121250784	-1.2006478306591843	1.6817393447118598
LOC112047756	NW_019862754.1;NW_019862754.1;NW_019862754.1;NW_019862754.1;NW_019862754.1;NW_019862754.1;NW_019862754.1;NW_019862754.1;NW_019862754.1;NW_019862754.1;NW_019862754.1;NW_019862754.1;NW_019862754.1;NW_019862754.1;NW_019862754.1;NW_019862754.1;NW_019862754.1;NW_019862754.1;NW_019862754.1	257806;257806;257806;257806;260925;260925;260925;260925;261438;261438;261438;261438;262127;262127;262127;262127;262546;262546;262546	258495;258495;258495;258495;261095;261095;261095;261095;261611;261587;261611;261611;262403;262403;262365;262411;262589;262589;262573	-;-;-;-;-;-;-;-;-;-;-;-;-;-;-;-;-;-;-	1364	rna-XM_024084996.1;rna-XM_024085013.1;rna-XM_024084989.1;rna-XM_024085004.1;rna-XM_024084989.1;rna-XM_024084996.1;rna-XM_024085004.1;rna-XM_024085013.1;rna-XM_024084989.1;rna-XM_024084996.1;rna-XM_024085013.1;rna-XM_024085004.1;rna-XM_024084989.1;rna-XM_024084996.1;rna-XM_024085013.1;rna-XM_024085004.1;rna-XM_024084996.1;rna-XM_024084989.1;rna-XM_024085013.1	0.9914222910195534	0.023662697653470476	-0.2678193756823266	-0.3185672704847871	-0.021181674288571033	-0.06940823080884438	8.923878048887499	2.5888808138361576	0.02696420250307951	0.6932606272511213	interaction	0.06312870250230082	0.056351406234749116	1.3099895615043404
LOC112053362	NW_019863233.1;NW_019863233.1;NW_019863233.1;NW_019863233.1;NW_019863233.1;NW_019863233.1;NW_019863233.1;NW_019863233.1;NW_019863233.1;NW_019863233.1;NW_019863233.1;NW_019863233.1;NW_019863233.1;NW_019863233.1;NW_019863233.1;NW_019863233.1;NW_019863233.1;NW_019863233.1;NW_019863233.1;NW_019863233.1;NW_019863233.1;NW_019863233.1;NW_019863233.1;NW_019863233.1	16258;16258;17642;17642;19356;19356;22071;22071;24776;24776;26720;26720;27407;27407;35187;35758;36226;36226;37101;37101;43350;43350;43544;43544	16864;16864;18873;18873;20873;20873;22527;22527;25159;25159;27187;27187;27712;27712;35408;35979;36468;36468;37373;37373;43389;43389;43621;43621	-;-;-;-;-;-;-;-;-;-;-;-;-;-;-;-;-;-;-;-;-;-;-;-	6050	rna-XM_024092760.1;rna-XM_024092759.1;rna-XM_024092760.1;rna-XM_024092759.1;rna-XM_024092760.1;rna-XM_024092759.1;rna-XM_024092760.1;rna-XM_024092759.1;rna-XM_024092760.1;rna-XM_024092759.1;rna-XM_024092760.1;rna-XM_024092759.1;rna-XM_024092760.1;rna-XM_024092759.1;rna-XM_024092759.1;rna-XM_024092760.1;rna-XM_024092760.1;rna-XM_024092759.1;rna-XM_024092760.1;rna-XM_024092759.1;rna-XM_024092760.1;…	0.6449046154608823	0.6123078333570865	1.0984204337630485	0.9501150516585907	0.40137761582601095	0.8889778017799829	6.8159871292677625	2.585584757484814	0.02711154257994824	0.6949373413826918	interaction	0.06341762653426097	0.7660172253076003	1.0984204337630485
LOC112054277	NW_019863336.1;NW_019863336.1	184134;196192	184332;196638	+;+	646	rna-XR_002887436.1	-1.197186213164844	0.1524808559264289	-0.391404733543332	-0.2606030998304628	-1.2261114613290034	-0.754300830630831	1.5814174960544976	2.584788477352166	0.02715172294737022	0.6949373413826918	interaction	0.06348809286167917	-0.6128542470953408	1.3785923172554324
LOC112044378	NW_019862807.1;NW_019862807.1;NW_019862807.1;NW_019862807.1	1014582;1016491;1017092;1017360	1014972;1016625;1017241;1018296	+;+;+;+	1613	rna-XM_024080209.1	-0.8655383144207185	-1.3332502255630574	-0.7267422826488281	-0.15588089126373642	0.19813367216005356	-0.46982379336759755	1.6688718901706334	2.5835126342602295	0.02721622536725348	0.6950228878055473	interaction	0.06362006802064607	-0.5588503058506474	1.531383897723111
LOC112047816	NW_019862904.1;NW_019862904.1;NW_019862904.1;NW_019862904.1;NW_019862904.1	929649;930612;932069;933257;934356	929950;931456;932261;933471;935130	-;-;-;-;-	2330	rna-XM_024085074.1	0.5449053011734806	-0.5947934098533239	-0.6547844276971757	-1.0869915977101017	-0.6744016656505417	-1.8830880653750088	2.5143196853905803	2.5736470579071207	0.027720158039648043	0.6990531204301386	interaction	0.064668760652797	-0.7248589775187786	2.427993366548489
LOC112054655	NW_019863390.1;NW_019863390.1;NW_019863390.1;NW_019863390.1	140349;140349;141429;142136	140461;140461;141853;142726	-;-;-;-	1129	rna-XR_002887459.1;rna-XR_002887458.1;rna-XR_002887459.1;rna-XR_002887458.1	0.12189683366587985	0.4981584957211424	-0.4480778969155576	0.3517884326673341	1.3755436000219294	0.20560937576950192	0.4445636347059244	2.5726570388506858	0.027771236483796397	0.6990531204301386	interaction	0.06476877693240016	0.350819806821705	1.823621496937487
LOC112053303	NW_019863226.1;NW_019863226.1;NW_019863226.1;NW_019863226.1;NW_019863226.1;NW_019863226.1;NW_019863226.1;NW_019863226.1;NW_019863226.1	133002;135264;136223;136624;136825;137363;138054;138303;139651	133273;135427;136410;136748;137067;137629;138182;138374;139886	+;+;+;+;+;+;+;+;+	1696	rna-XM_024092690.1	0.6584906682600618	0.3774309362144357	0.048818806723210754	0.2115496006923959	0.5606855851241472	0.044031728887861665	5.925393245805508	2.5719021919350977	0.027810244334636657	0.6990531204301386	interaction	0.06485496072986219	0.31683455431701885	0.6584906682600618
LOC112052488	NW_019862759.1;NW_019862759.1;NW_019862759.1;NW_019862759.1;NW_019862759.1;NW_019862759.1;NW_019862759.1;NW_019862759.1;NW_019862759.1;NW_019862759.1;NW_019862759.1;NW_019862759.1;NW_019862759.1;NW_019862759.1;NW_019862759.1;NW_019862759.1;NW_019862759.1;NW_019862759.1;NW_019862759.1;NW_019862759.1	185337;185337;185340;188323;188323;188323;188757;188757;188757;191397;191397;192389;192389;192389;193621;193621;193621;195115;195115;195115	185829;185829;185829;188416;188416;188416;188866;188866;188866;191498;191534;192571;192571;192571;193870;193870;193870;198496;198496;198496	+;+;+;+;+;+;+;+;+;+;+;+;+;+;+;+;+;+;+;+	4650	rna-XM_024091594.1;rna-XM_024091602.1;rna-XM_024091610.1;rna-XM_024091610.1;rna-XM_024091594.1;rna-XM_024091602.1;rna-XM_024091610.1;rna-XM_024091594.1;rna-XM_024091602.1;rna-XM_024091602.1;rna-XM_024091594.1;rna-XM_024091602.1;rna-XM_024091610.1;rna-XM_024091594.1;rna-XM_024091602.1;rna-XM_024091610.1;rna-XM_024091594.1;rna-XM_024091602.1;rna-XM_024091610.1;rna-XM_024091594.1	-0.04668475910493454	-0.2102424034286939	0.1796838453143197	0.23580277716611578	0.09506846429292183	0.28199763300970526	6.872589187682747	2.5711743557470745	0.027847907843162836	0.6990531204301386	interaction	0.0649284049262044	0.08927092620823902	0.4922400364383992
LOC112049557	NW_019862978.1;NW_019862978.1;NW_019862978.1;NW_019862978.1;NW_019862978.1;NW_019862978.1;NW_019862978.1;NW_019862978.1;NW_019862978.1;NW_019862978.1;NW_019862978.1;NW_019862978.1;NW_019862978.1;NW_019862978.1;NW_019862978.1;NW_019862978.1;NW_019862978.1;NW_019862978.1;NW_019862978.1;NW_019862978.1;NW_019862978.1	85493;85493;85493;90136;90136;90136;95793;97793;97793;99692;99692;99692;100205;100205;100205;101191;101191;101191;102936;107294;108326	85595;85595;85595;90294;90294;90294;95924;97924;97924;99850;99850;99850;100330;100330;100330;101344;101344;101344;106558;107365;110103	+;+;+;+;+;+;+;+;+;+;+;+;+;+;+;+;+;+;+;+;+	6438	rna-XM_024087496.1;rna-XM_024087495.1;rna-XM_024087497.1;rna-XM_024087496.1;rna-XM_024087495.1;rna-XM_024087497.1;rna-XM_024087495.1;rna-XM_024087496.1;rna-XM_024087497.1;rna-XM_024087495.1;rna-XM_024087496.1;rna-XM_024087497.1;rna-XM_024087495.1;rna-XM_024087496.1;rna-XM_024087497.1;rna-XM_024087495.1;rna-XM_024087496.1;rna-XM_024087497.1;rna-XM_024087497.1;rna-XM_024087496.1;rna-XM_024087495.1	-0.003683251701841303	-0.09230765744638683	-0.251169111909035	-0.13005792462382504	0.26113207516391357	-0.018150496362270653	7.2397295619948405	2.570923365558021	0.0278609076222627	0.6990531204301386	interaction	0.06495391719424054	-0.03903939447990754	0.5123011870729486
LOC112043410	NW_019862790.1;NW_019862790.1;NW_019862790.1;NW_019862790.1	120729;121193;148689;150585	120937;121289;148933;151173	-;-;-;-	1140	rna-XM_024078811.1	-1.1050260878792164	-0.02731072762665423	0.13183809730330218	0.4276474403107097	-0.2645942604283685	0.2528467109365923	1.5043795644722024	2.5683579744827916	0.02799412516174328	0.6990531204301386	interaction	0.06521152134231653	-0.0974331378972725	1.5326735281899262
LOC112055994	NW_019863677.1;NW_019863677.1	29171;29483	29419;30077	+;+	844	rna-XR_002887552.1	1.3921296025343861	1.2235163783407437	1.1817675800409813	1.5832440790139122	2.566464112888857	1.3750659829460177	6.765057472127332	2.5725829661169968	0.02803871732912546	0.6990531204301386	interaction	0.0653057597287267	1.5536979559608164	2.566464112888857
LOC112049784	NW_019862990.1;NW_019862990.1;NW_019862990.1;NW_019862990.1;NW_019862990.1;NW_019862990.1;NW_019862990.1;NW_019862990.1	22086;22088;27522;27525;29569;29569;29572;29572	22224;22224;27637;27637;31565;31565;31565;31565	+;+;+;+;+;+;+;+	2252	rna-XM_024087811.1;rna-XM_024087810.1;rna-XM_024087813.1;rna-XM_024087812.1;rna-XM_024087812.1;rna-XM_024087811.1;rna-XM_024087810.1;rna-XM_024087813.1	-0.285127326924898	0.39524191609707854	0.35970108204061	0.36099212239051837	0.5726505907308698	0.5516639711767846	6.209199161457612	2.5625342497294947	0.028298893899901874	0.6990531204301386	interaction	0.06584373389784805	0.3258537259184939	0.8577779176557678
LOC112056679	NW_019863941.1;NW_019863941.1;NW_019863941.1	18471;19356;20285	18769;19417;20622	-;-;-	699	rna-XM_024097139.1	-0.1776887265543363	0.7710715608077892	1.3164157813514743	1.256335520853431	1.7999497884520812	0.8813821398232753	0.5295365469649843	2.560967699296145	0.028381435241715214	0.6990531204301386	interaction	0.06600659563472135	0.9745776774556191	1.9776385150064175
LOC112043574	NW_019862750.1;NW_019862750.1;NW_019862750.1;NW_019862750.1;NW_019862750.1;NW_019862750.1;NW_019862750.1;NW_019862750.1;NW_019862750.1;NW_019862750.1;NW_019862750.1;NW_019862750.1;NW_019862750.1;NW_019862750.1;NW_019862750.1;NW_019862750.1;NW_019862750.1;NW_019862750.1;NW_019862750.1;NW_019862750.1;NW_019862750.1;NW_019862750.1;NW_019862750.1;NW_019862750.1;NW_019862750.1	748447;749807;750775;752435;753190;754401;756064;757536;758747;759889;760869;761437;762635;763029;763763;764969;766048;766983;767932;768588;769230;769816;771616;772372;773590	748570;749951;750881;752505;753232;754511;756147;757619;758835;760128;760968;761607;762732;763113;763896;765162;766246;767152;768010;768680;769377;769885;771727;772431;773821	+;+;+;+;+;+;+;+;+;+;+;+;+;+;+;+;+;+;+;+;+;+;+;+;+	3043	rna-XM_024079056.1	0.6546742165513343	0.09373406272852976	-0.20340941771974236	-0.24530338540760194	0.8045677912910864	0.15212866846503809	4.595389168829305	2.560551181301826	0.02840342167610336	0.6990531204301386	interaction	0.06605286327019573	0.20939865598477403	1.0498711766986883
LOC112058281	NW_019862773.1;NW_019862773.1;NW_019862773.1;NW_019862773.1;NW_019862773.1;NW_019862773.1;NW_019862773.1;NW_019862773.1;NW_019862773.1;NW_019862773.1;NW_019862773.1;NW_019862773.1;NW_019862773.1;NW_019862773.1;NW_019862773.1;NW_019862773.1;NW_019862773.1;NW_019862773.1;NW_019862773.1;NW_019862773.1;NW_019862773.1;NW_019862773.1;NW_019862773.1;NW_019862773.1;NW_019862773.1;NW_019862773.1;NW_019862…	919402;919402;919402;919402;919402;920483;920515;921125;921125;921125;921125;922388;922388;922388;922388;922388;922946;922946;922946;922946;922946;924450;924450;924450;924450;924450;925356;925356;925356;925356;925356;926271;926271;926271;926271;926271;926734;926734;926734;926734;926734;927529;927529;927529;927529;927529;929053;929053;929053;929053;929053;929407;930237;930237;930237;930237;935663;…	920678;920400;920363;920678;920678;920678;920678;921199;921199;921199;921199;922533;922533;922533;922533;922533;923116;923116;923116;923116;923116;924660;924660;924660;924660;924660;925514;925514;925514;925514;925514;926369;926369;926369;926369;926369;926964;926964;926964;926964;926964;927732;927732;927732;927732;927732;929202;929202;929202;929202;929202;929628;930334;930334;930334;930334;935894;…	-;-;-;-;-;-;-;-;-;-;-;-;-;-;-;-;-;-;-;-;-;-;-;-;-;-;-;-;-;-;-;-;-;-;-;-;-;-;-;-;-;-;-;-;-;-;-;-;-;-;-;-;-;-;-;-;-;-;-;-	3275	rna-XM_024098996.1;rna-XM_024098995.1;rna-XM_024098994.1;rna-XM_024098993.1;rna-XM_024098997.1;rna-XM_024098994.1;rna-XM_024098995.1;rna-XM_024098995.1;rna-XM_024098994.1;rna-XM_024098993.1;rna-XM_024098997.1;rna-XM_024098996.1;rna-XM_024098995.1;rna-XM_024098994.1;rna-XM_024098993.1;rna-XM_024098997.1;rna-XM_024098996.1;rna-XM_024098995.1;rna-XM_024098994.1;rna-XM_024098993.1;rna-XM_024098997.1;…	-0.1491235413219424	-0.06777978976115721	0.3826693204206452	0.4181971792643057	0.28197394631050215	0.29026561679312113	4.002214957389641	2.5587959359162373	0.02849626027678605	0.6990531204301386	interaction	0.0662443623474123	0.19270045528424576	0.567320720586248
LOC112057026	NW_019864227.1;NW_019864227.1;NW_019864227.1;NW_019864227.1;NW_019864227.1	8212;8915;9519;9937;9937	8287;9512;9597;11366;11366	+;+;+;+;+	2183	rna-XR_002887645.1;rna-XR_002887645.1;rna-XM_024097516.1;rna-XR_002887645.1;rna-XM_024097516.1	-2.3631890919942995	-1.1760112706160375	-2.4477655834151864	-3.124262511720816	-1.310448377057081	-1.6185028254184268	2.818726340939913	2.558941655594137	0.028578946300012772	0.6990531204301386	interaction	0.06640723949249987	-2.0066966100369745	3.124262511720816
LOC112045656	NW_019862837.1;NW_019862837.1;NW_019862837.1;NW_019862837.1;NW_019862837.1;NW_019862837.1;NW_019862837.1;NW_019862837.1;NW_019862837.1;NW_019862837.1;NW_019862837.1;NW_019862837.1;NW_019862837.1;NW_019862837.1;NW_019862837.1;NW_019862837.1;NW_019862837.1;NW_019862837.1;NW_019862837.1;NW_019862837.1;NW_019862837.1;NW_019862837.1;NW_019862837.1;NW_019862837.1;NW_019862837.1;NW_019862837.1;NW_019862…	325884;325884;326652;326652;327420;327420;328231;328231;330205;330205;330951;330951;336731;364249;364249;364249;370248;370248;370248;371265;371265;371265;376588;376588;376588;378108;378108;378108;379274;379274;379274;379868;379868;379868;380701;380701;380701;381561;381561;381561;382714;382714;382714;383576;383576;383576;384394;384394;384394;385289;385289;385289;386223;386223;386223;386574;386574;…	325974;325974;326757;326757;327579;327579;328406;328406;330296;330296;331127;331127;337046;364388;364388;364388;370373;370373;370373;371385;371385;371385;376661;376661;376661;378264;378264;378264;379482;379482;379482;380047;380047;380047;380775;380775;380775;381720;381720;381720;382862;382862;382862;383648;383648;383648;384561;384561;384561;385458;385458;385458;386315;386315;386315;386718;386718;…	+;+;+;+;+;+;+;+;+;+;+;+;+;+;+;+;+;+;+;+;+;+;+;+;+;+;+;+;+;+;+;+;+;+;+;+;+;+;+;+;+;+;+;+;+;+;+;+;+;+;+;+;+;+;+;+;+;+;+;+;+;+;+;+;+;+;+;+;+;+;+;+;+;+;+;+;+;+;+;+;+;+;+;+;+;+;+;+;+;+;+;+;+;+;+;+;+;+;+;+;+;+;+;+;+;+;+;+;+;+;+;+;+;+;+;+	6940	rna-XM_024081927.1;rna-XM_024081926.1;rna-XM_024081927.1;rna-XM_024081926.1;rna-XM_024081927.1;rna-XM_024081926.1;rna-XM_024081927.1;rna-XM_024081926.1;rna-XM_024081927.1;rna-XM_024081926.1;rna-XM_024081927.1;rna-XM_024081926.1;rna-XM_024081928.1;rna-XM_024081928.1;rna-XM_024081927.1;rna-XM_024081926.1;rna-XM_024081928.1;rna-XM_024081927.1;rna-XM_024081926.1;rna-XM_024081928.1;rna-XM_024081927.1;…	-0.34566717901295874	-0.41375158815115604	-0.057292061685887796	0.2788494392723378	0.17186662394845767	0.25343489583283946	6.8575347186611095	2.556731159112215	0.028605855917958223	0.6990531204301386	interaction	0.06645998421210061	-0.018759978299394606	0.6926010274234938
LOC112050153	NW_019863008.1;NW_019863008.1;NW_019863008.1;NW_019863008.1;NW_019863008.1;NW_019863008.1;NW_019863008.1;NW_019863008.1;NW_019863008.1;NW_019863008.1;NW_019863008.1;NW_019863008.1;NW_019863008.1	270343;271805;272581;273634;274374;275992;276497;277755;279041;279751;280404;282200;283967	270746;271936;272928;273810;274511;276119;276571;277887;279171;279892;280523;282397;284806	+;+;+;+;+;+;+;+;+;+;+;+;+	2966	rna-XM_024088335.1	-0.46085119157420545	-0.04281372942626691	0.2640290468576452	-0.3626630484599777	-0.15053398074462676	-0.05150044955685565	4.449714734695962	2.5561130838558186	0.028638743753274937	0.6990531204301386	interaction	0.0665168114734503	-0.1340555588173812	0.7248802384318507
LOC112053251	NW_019863220.1;NW_019863220.1;NW_019863220.1	193588;194109;195048	193677;194229;195787	+;+;+	951	rna-XR_002887368.1	-1.4647673161746895	-2.2354885573428205	-1.4881635809535847	-0.9491102677329256	-1.706033774172873	0.030499229617290485	1.0184342668787372	2.556060431417899	0.028641547126275122	0.6990531204301386	interaction	0.0665184286933995	-1.302177377793267	2.265987786960111
LOC112045495	NW_019862833.1;NW_019862833.1;NW_019862833.1;NW_019862833.1;NW_019862833.1;NW_019862833.1;NW_019862833.1;NW_019862833.1;NW_019862833.1;NW_019862833.1;NW_019862833.1;NW_019862833.1;NW_019862833.1;NW_019862833.1;NW_019862833.1;NW_019862833.1;NW_019862833.1;NW_019862833.1;NW_019862833.1;NW_019862833.1;NW_019862833.1;NW_019862833.1;NW_019862833.1;NW_019862833.1;NW_019862833.1;NW_019862833.1;NW_019862…	898735;898735;898735;899853;899853;899853;900266;900266;900266;901124;901124;901124;902524;902524;902524;903462;903462;903462;904463;904463;904463;904804;904804;904804;905507;905507;905507;905952;905952;905952;906851;906851;906851;907509;907509;907509;908405;908405;908405;910591;910591;910591;911048;911222	899296;899296;899296;899993;899993;899993;900437;900437;900437;901292;901292;901292;902721;902721;902721;903549;903549;903549;904553;904553;904553;904951;904951;904951;905654;905654;905654;906087;906087;906087;906951;906951;906951;907811;907811;907811;908736;908736;908736;910784;910784;911038;911486;911486	-;-;-;-;-;-;-;-;-;-;-;-;-;-;-;-;-;-;-;-;-;-;-;-;-;-;-;-;-;-;-;-;-;-;-;-;-;-;-;-;-;-;-;-	3476	rna-XM_024081679.1;rna-XM_024081678.1;rna-XM_024081676.1;rna-XM_024081679.1;rna-XM_024081678.1;rna-XM_024081676.1;rna-XM_024081679.1;rna-XM_024081678.1;rna-XM_024081676.1;rna-XM_024081679.1;rna-XM_024081678.1;rna-XM_024081676.1;rna-XM_024081679.1;rna-XM_024081678.1;rna-XM_024081676.1;rna-XM_024081679.1;rna-XM_024081678.1;rna-XM_024081676.1;rna-XM_024081679.1;rna-XM_024081678.1;rna-XM_024081676.1;…	0.7133453540290932	-0.4561341128018343	-0.12485324455990113	-0.2864337795608661	0.3215177355418403	-0.02078208783925717	2.094894486403476	2.55483045741938	0.02870711209307474	0.6990531204301386	interaction	0.0666510863915773	0.024443310801512467	1.1694794668309274
LOC112056991	NW_019864187.1;NW_019864187.1;NW_019864187.1;NW_019864187.1	378;984;1874;2931	573;1190;2038;3138	-;-;-;-	776	rna-XM_024097476.1	0.7997054208786215	1.0328361801435586	0.14189299135800496	0.3345684725732662	-0.20306390047004427	-0.4749707918722837	2.9985742822877013	2.5537925508768615	0.02876255447852657	0.6990531204301386	interaction	0.06676017074719544	0.2718280621018539	1.5078069720158422
LOC112050203	NW_019863012.1;NW_019863012.1;NW_019863012.1;NW_019863012.1	424396;426079;428072;428333	425705;426315;428177;428482	-;-;-;-	1803	rna-XM_024088409.1	0.4238706095461508	0.02043985439320398	-0.23469619328370325	0.09115572904480132	0.10537255983439592	-0.08896114824794518	7.8931090389944965	2.553748582153248	0.02876490552101661	0.6990531204301386	interaction	0.06676071918783806	0.05286356854781726	0.658566802829854
LOC112057417	NW_019865369.1;NW_019865369.1;NW_019865369.1;NW_019865369.1;NW_019865369.1;NW_019865369.1	1325;1501;1756;1976;2702;2982	1428;1671;1851;2126;2827;3055	-;-;-;-;-;-	722	rna-XM_024097899.1	0.01581084768791935	-0.14773589236549262	-0.6945099257032399	0.2851271505254575	-0.2932541446684278	-0.5404599749990997	5.990877713636142	2.5533958967652746	0.028783770783555603	0.6990531204301386	interaction	0.06678977286777411	-0.22917032325381387	0.9796370762286974
LOC112054966	NW_019863441.1;NW_019863441.1;NW_019863441.1;NW_019863441.1;NW_019863441.1;NW_019863441.1;NW_019863441.1;NW_019863441.1;NW_019863441.1;NW_019863441.1;NW_019863441.1;NW_019863441.1;NW_019863441.1;NW_019863441.1;NW_019863441.1;NW_019863441.1;NW_019863441.1;NW_019863441.1;NW_019863441.1;NW_019863441.1;NW_019863441.1;NW_019863441.1;NW_019863441.1;NW_019863441.1;NW_019863441.1;NW_019863441.1;NW_019863…	55422;55444;55444;56248;56248;56248;59712;59712;59712;60494;60494;60494;63889;63889;63889;66639;66639;94342;94342;94342;94342;94342;98200;98200;98415;100296;100296;102151;102151	55510;55800;55754;56472;56472;56472;59888;59888;59888;60623;60623;60623;64011;64011;64011;66724;66724;94441;94441;94424;94424;94424;98367;98247;98534;100425;100425;103201;103201	+;+;+;+;+;+;+;+;+;+;+;+;+;+;+;+;+;+;+;+;+;+;+;+;+;+;+;+;+	2689	rna-XM_024094927.1;rna-XM_024094925.1;rna-XM_024094926.1;rna-XM_024094925.1;rna-XM_024094926.1;rna-XM_024094927.1;rna-XM_024094925.1;rna-XM_024094926.1;rna-XM_024094927.1;rna-XM_024094926.1;rna-XM_024094925.1;rna-XM_024094927.1;rna-XM_024094926.1;rna-XM_024094925.1;rna-XM_024094927.1;rna-XM_024094923.1;rna-XM_024094924.1;rna-XM_024094924.1;rna-XM_024094923.1;rna-XM_024094926.1;rna-XM_024094925.1;…	-0.4853817689481393	-0.2603989799675487	-0.6501277436981917	0.0775738179505795	-1.138147252521922	-1.2908005509757496	4.755437806373272	2.5514339681977316	0.02891786132106162	0.6990531204301386	interaction	0.06707133671622911	-0.6245470796934953	1.3683743689263292
LOC112050928	NW_019863051.1;NW_019863051.1;NW_019863051.1;NW_019863051.1;NW_019863051.1;NW_019863051.1;NW_019863051.1;NW_019863051.1;NW_019863051.1;NW_019863051.1;NW_019863051.1;NW_019863051.1;NW_019863051.1;NW_019863051.1;NW_019863051.1	302419;304103;305082;305464;305803;306620;307305;307737;308430;309409;310092;310694;311412;312218;313185	302743;304204;305188;305643;306095;306802;307442;308007;308657;309586;310279;310850;311505;312333;313369	+;+;+;+;+;+;+;+;+;+;+;+;+;+;+	2745	rna-XM_024089343.1	-0.5734486441024277	0.15866073054883142	-0.44577774940139275	-1.8074106973027109	-0.21306938825851604	0.42764796060082494	1.7130452016338378	2.550155488997909	0.028957676444893016	0.6990531204301386	interaction	0.06715381530072928	-0.40889963131923185	2.2350586579035356
LOC112051115	NW_019863064.1;NW_019863064.1;NW_019863064.1;NW_019863064.1;NW_019863064.1	284849;286419;287268;288869;291107	285310;286603;287501;288974;291278	-;-;-;-;-	1159	rna-XM_024089605.1	0.3954545706102268	-0.03570928712720626	-0.42535226143043764	-0.39242497618224925	-0.05268949547695003	-0.12420929044745624	10.647179374795193	2.549804073041726	0.02897659867498898	0.6990531204301386	interaction	0.06718534668462868	-0.1058217900090121	0.8208068320406645
LOC112055522	NW_019863545.1;NW_019863545.1;NW_019863545.1;NW_019863545.1;NW_019863545.1;NW_019863545.1;NW_019863545.1;NW_019863545.1;NW_019863545.1;NW_019863545.1;NW_019863545.1;NW_019863545.1;NW_019863545.1;NW_019863545.1;NW_019863545.1;NW_019863545.1;NW_019863545.1;NW_019863545.1;NW_019863545.1;NW_019863545.1;NW_019863545.1;NW_019863545.1;NW_019863545.1;NW_019863545.1;NW_019863545.1;NW_019863545.1;NW_019863…	39164;39344;39344;39344;40376;40376;40376;40376;42432;42623;42623;42623;42623;44081;44081;44081;44081;44081;44637;44637;44637;44637;44637;45089;45089;45089;45089;45089;46122;46122;46122;46122;46122;46548;46548;46548;46548;46548;46961;46961;46961;46961;46961;47653;47653;47653;47653;47653;48624;48624;48624;48624;48624	39185;39483;39479;39483;40550;40550;40550;40550;42536;42718;42718;42718;42718;44235;44235;44235;44235;44235;44761;44761;44761;44761;44761;45215;45215;45215;45215;45215;46261;46261;46261;46261;46261;46699;46699;46699;46699;46699;47066;47066;47066;47066;47066;47791;47791;47791;47791;47791;49136;49136;49136;49136;49136	+;+;+;+;+;+;+;+;+;+;+;+;+;+;+;+;+;+;+;+;+;+;+;+;+;+;+;+;+;+;+;+;+;+;+;+;+;+;+;+;+;+;+;+;+;+;+;+;+;+;+;+;+	1995	rna-XM_024095673.1;rna-XM_024095674.1;rna-XM_024095672.1;rna-XM_024095671.1;rna-XM_024095674.1;rna-XM_024095672.1;rna-XM_024095671.1;rna-XM_024095673.1;rna-XM_024095675.1;rna-XM_024095675.1;rna-XM_024095672.1;rna-XM_024095671.1;rna-XM_024095673.1;rna-XM_024095675.1;rna-XM_024095674.1;rna-XM_024095672.1;rna-XM_024095671.1;rna-XM_024095673.1;rna-XM_024095675.1;rna-XM_024095674.1;rna-XM_024095672.1;…	0.30020095757151916	-0.3074473957574879	0.05902676541343837	0.1461761137400139	-0.3987350368954112	-0.380022322255925	4.917509516940407	2.549073844666143	0.0290159575255433	0.6990531204301386	interaction	0.06725932617107544	-0.09680015303064211	0.6989359944669303
LOC112055321	NW_019863500.1;NW_019863500.1;NW_019863500.1;NW_019863500.1;NW_019863500.1;NW_019863500.1;NW_019863500.1;NW_019863500.1;NW_019863500.1;NW_019863500.1;NW_019863500.1;NW_019863500.1;NW_019863500.1;NW_019863500.1;NW_019863500.1;NW_019863500.1;NW_019863500.1;NW_019863500.1;NW_019863500.1;NW_019863500.1;NW_019863500.1;NW_019863500.1;NW_019863500.1;NW_019863500.1;NW_019863500.1;NW_019863500.1;NW_019863…	53450;53450;54258;54258;54888;54888;55393;55393;55854;55854;56708;56708;57337;57337;58496;58496;60004;60004;60726;60726;61303;61303;62155;62155;90754;90754;91491;91491;93160;93160;94057;94057;95156;95156;105919;105919;107331;107331;129019;129019	53709;53709;54391;54391;55024;55024;55550;55550;56032;56032;56919;56919;57575;57578;58707;58707;60139;60139;60847;60847;61534;61534;62376;62376;90893;90893;91599;91599;93419;93419;94237;94237;95227;95227;106204;106204;107464;107464;129316;129316	-;-;-;-;-;-;-;-;-;-;-;-;-;-;-;-;-;-;-;-;-;-;-;-;-;-;-;-;-;-;-;-;-;-;-;-;-;-;-;-	3726	rna-XM_024095380.1;rna-XM_024095379.1;rna-XM_024095380.1;rna-XM_024095379.1;rna-XM_024095380.1;rna-XM_024095379.1;rna-XM_024095380.1;rna-XM_024095379.1;rna-XM_024095380.1;rna-XM_024095379.1;rna-XM_024095380.1;rna-XM_024095379.1;rna-XM_024095380.1;rna-XM_024095379.1;rna-XM_024095380.1;rna-XM_024095379.1;rna-XM_024095380.1;rna-XM_024095379.1;rna-XM_024095380.1;rna-XM_024095379.1;rna-XM_024095380.1;…	-0.44784532088061474	-0.33079700186573	-1.432860793562694	-1.2083715083562279	-2.1415253007300596	-0.9363641564773151	6.220056222772168	2.553718777339721	0.029034941292064888	0.6990531204301386	interaction	0.06729838925471339	-1.0829606803121068	2.1415253007300596
LOC112048516	NW_019862933.1;NW_019862933.1;NW_019862933.1;NW_019862933.1;NW_019862933.1	148496;149193;150134;150846;151518	148685;149381;150304;151055;151712	+;+;+;+;+	955	rna-XM_024086054.1	0.5766762235560419	0.544503970758704	-0.2742649275102626	0.220364998802517	-0.3634056686549794	-0.91366700826359315	2.751834567728036	2.54541876113304	0.02921376217274687	0.7007036334948304	interaction	0.06766815305829085	-0.034965401885262044	1.490343231819635
LOC112047307	NW_019862753.1;NW_019862753.1	2209279;2210492	2209482;2211312	+;+	1025	rna-XM_024084395.1	0.9406544432054134	0.04593872892232616	0.3695903167876217	0.4675252041368321	1.3019372826049653	0.06413464642893987	2.5773713263214	2.5443973726011526	0.029269275904443733	0.7007036334948304	interaction	0.06777684816455543	0.5316301036810164	1.3019372826049653
LOC112049975	NW_019863000.1;NW_019863000.1;NW_019863000.1;NW_019863000.1;NW_019863000.1;NW_019863000.1;NW_019863000.1;NW_019863000.1;NW_019863000.1;NW_019863000.1;NW_019863000.1;NW_019863000.1;NW_019863000.1;NW_019863000.1;NW_019863000.1;NW_019863000.1;NW_019863000.1;NW_019863000.1;NW_019863000.1;NW_019863000.1;NW_019863000.1	37361;37393;45762;45762;55825;55825;57081;57081;57947;57947;58942;58942;59737;59737;60513;61216;61216;62882;62882;63840;63840	37543;37543;45886;45886;55992;55992;57231;57231;58169;58169;59112;59112;59850;59850;60593;61321;61321;63123;63123;64360;64360	+;+;+;+;+;+;+;+;+;+;+;+;+;+;+;+;+;+;+;+;+	2085	rna-XM_024088049.1;rna-XM_024088050.1;rna-XM_024088050.1;rna-XM_024088049.1;rna-XM_024088050.1;rna-XM_024088049.1;rna-XM_024088050.1;rna-XM_024088049.1;rna-XM_024088050.1;rna-XM_024088049.1;rna-XM_024088050.1;rna-XM_024088049.1;rna-XM_024088050.1;rna-XM_024088049.1;rna-XM_024088049.1;rna-XM_024088050.1;rna-XM_024088049.1;rna-XM_024088050.1;rna-XM_024088049.1;rna-XM_024088050.1;rna-XM_024088049.1	0.11890949592340548	0.127780173894198	-0.23369374081947436	-0.6782686484774824	0.5483906424956274	0.025098160843387705	5.299136447193944	2.5428997462369236	0.029350862858941555	0.7007036334948304	interaction	0.06791496275062522	-0.015297319356723023	1.2266592909731098
LOC112045116	NW_019862824.1;NW_019862824.1;NW_019862824.1;NW_019862824.1;NW_019862824.1;NW_019862824.1;NW_019862824.1;NW_019862824.1;NW_019862824.1;NW_019862824.1;NW_019862824.1;NW_019862824.1;NW_019862824.1;NW_019862824.1	1035453;1040045;1042465;1043656;1044157;1045016;1046285;1047742;1048146;1048827;1049786;1050943;1052282;1054452	1035525;1040152;1042595;1043743;1044229;1045106;1046430;1047851;1048229;1048935;1049966;1051013;1052539;1055018	+;+;+;+;+;+;+;+;+;+;+;+;+;+	2090	rna-XM_024081197.1	3.0270019136071546	1.407392174025557	1.3055699291077512	3.1592032508478227	1.6230673477941286	2.4214873247773694	3.074789527465235	2.5454463374942913	0.029352584870269267	0.7007036334948304	interaction	0.06791496275062522	2.1572869900266305	3.1592032508478227
LOC112052657	NW_019863167.1;NW_019863167.1;NW_019863167.1;NW_019863167.1;NW_019863167.1	222234;223177;225085;226869;228008	222399;223390;225208;226951;228109	-;-;-;-;-	689	rna-XM_024091834.1	-0.40315477074325184	-0.4399686331003888	-0.02642998837051324	-1.0709798753233926	-0.6915861869141025	0.1725026010184805	3.3463970178971265	2.541625532150494	0.029420456314825986	0.7007036334948304	interaction	0.06805205051309654	-0.4099361422388614	1.243482476341873
LOC112050215	NW_019863013.1;NW_019863013.1;NW_019863013.1;NW_019863013.1;NW_019863013.1;NW_019863013.1;NW_019863013.1;NW_019863013.1;NW_019863013.1;NW_019863013.1;NW_019863013.1;NW_019863013.1;NW_019863013.1;NW_019863013.1;NW_019863013.1;NW_019863013.1;NW_019863013.1	115982;115982;119306;119306;120065;120065;121088;121088;121383;121383;121891;121891;123045;123045;123747;123752;124199	118681;118681;119503;119503;120334;120334;121187;121187;121550;121550;122011;122011;123153;123153;123853;123836;124388	+;+;+;+;+;+;+;+;+;+;+;+;+;+;+;+;+	3963	rna-XM_024088420.1;rna-XM_024088421.1;rna-XM_024088420.1;rna-XM_024088421.1;rna-XM_024088420.1;rna-XM_024088421.1;rna-XM_024088420.1;rna-XM_024088421.1;rna-XM_024088420.1;rna-XM_024088421.1;rna-XM_024088420.1;rna-XM_024088421.1;rna-XM_024088420.1;rna-XM_024088421.1;rna-XM_024088420.1;rna-XM_024088421.1;rna-XM_024088420.1	-0.03961492973911728	0.36490236733742143	-0.42798068179036997	-1.119168846687125	-0.019448207404531757	-0.12202984195378651	3.923314439010215	2.540657169725725	0.029473454488782906	0.7007036334948304	interaction	0.06815965751640081	-0.22722335670625152	1.4840712140245464
LOC112048283	NW_019862924.1;NW_019862924.1;NW_019862924.1;NW_019862924.1;NW_019862924.1;NW_019862924.1;NW_019862924.1;NW_019862924.1;NW_019862924.1;NW_019862924.1;NW_019862924.1;NW_019862924.1;NW_019862924.1;NW_019862924.1;NW_019862924.1;NW_019862924.1;NW_019862924.1;NW_019862924.1;NW_019862924.1	478488;478488;479021;481841;481841;483170;483170;483606;483606;483779;483779;484070;484070;484299;484299;484813;484813;485537;485537	478894;479285;479285;483096;483096;483333;483333;483687;483687;483990;483990;484165;484165;484416;484416;485132;485132;487406;487406	+;+;+;+;+;+;+;+;+;+;+;+;+;+;+;+;+;+;+	4916	rna-XM_024085763.1;rna-XM_024085762.1;rna-XM_024085763.1;rna-XM_024085763.1;rna-XM_024085762.1;rna-XM_024085763.1;rna-XM_024085762.1;rna-XM_024085763.1;rna-XM_024085762.1;rna-XM_024085763.1;rna-XM_024085762.1;rna-XM_024085763.1;rna-XM_024085762.1;rna-XM_024085763.1;rna-XM_024085762.1;rna-XM_024085763.1;rna-XM_024085762.1;rna-XM_024085763.1;rna-XM_024085762.1	-0.2170879114807595	-0.07650147002764186	-0.20052269786260596	0.1920815865773586	-0.013224625418270628	-0.06555984509479133	7.352127469003219	2.538527123743911	0.0295903644255331	0.7012251673080769	interaction	0.0683407060324927	-0.06346916055111845	0.4091694980581181
LOC112047056	NW_019862881.1;NW_019862881.1;NW_019862881.1;NW_019862881.1;NW_019862881.1;NW_019862881.1;NW_019862881.1;NW_019862881.1;NW_019862881.1;NW_019862881.1	158399;162014;166716;167411;168237;168237;169578;169578;171575;171575	161233;162131;167890;167890;168388;168388;169710;169710;171791;171790	-;-;-;-;-;-;-;-;-;-	4630	rna-XM_024083968.1;rna-XM_024083968.1;rna-XM_024083967.1;rna-XM_024083968.1;rna-XM_024083968.1;rna-XM_024083967.1;rna-XM_024083967.1;rna-XM_024083968.1;rna-XM_024083967.1;rna-XM_024083968.1	0.491454545036213	0.16149112012057246	0.03012382590947315	0.3286113963973205	0.4079075605259217	0.3568509319989486	6.593553185350145	2.536266959971333	0.029714918558789185	0.7012251673080769	interaction	0.06857058572150203	0.2960732299980749	0.491454545036213
LOC112049385	NW_019862970.1;NW_019862970.1;NW_019862970.1;NW_019862970.1;NW_019862970.1;NW_019862970.1;NW_019862970.1;NW_019862970.1;NW_019862970.1;NW_019862970.1;NW_019862970.1;NW_019862970.1	443172;448667;449845;450670;454642;454692;454724;455054;456489;457257;458384;458775	447586;448850;449974;450794;454689;454721;454790;455229;456646;457740;458579;458917	-;-;-;-;-;-;-;-;-;-;-;-	6156	rna-XM_024087244.1	0.32191912277032125	0.11731913680635879	-0.09757070580079422	0.3549632707545242	0.19713067694139919	-0.10968450283503738	6.8402308736447255	2.536241767979678	0.02971630977401467	0.7012251673080769	interaction	0.06857058572150203	0.1306794997727953	0.4646477735895616
LOC112057889	NW_019862768.1;NW_019862768.1;NW_019862768.1;NW_019862768.1;NW_019862768.1;NW_019862768.1;NW_019862768.1;NW_019862768.1	1159097;1160643;1162020;1173567;1205566;1207380;1208417;1209523	1159601;1160799;1162146;1173703;1205709;1207464;1208586;1212581	+;+;+;+;+;+;+;+	4384	rna-XM_024098478.1	0.5435000052976703	0.10067803080111626	-0.5712937971667161	-0.34913833962510393	-0.5923413993267576	-0.30456117918681974	5.656167019365074	2.534002360655941	0.029857398445014817	0.7012251673080769	interaction	0.06881526677044043	-0.1955261132011018	1.1358414046244278
LOC112047262	NW_019862886.1;NW_019862886.1;NW_019862886.1;NW_019862886.1;NW_019862886.1;NW_019862886.1;NW_019862886.1	152957;154707;155584;175112;182313;183511;184776	153326;154930;155740;175264;182501;183579;187849	+;+;+;+;+;+;+	4236	rna-XM_024084328.1	0.040705636248243214	-0.17030133792186836	0.5437043037524476	0.5933489628864813	0.0785663976238951	0.4714338048932631	4.4264698158789555	2.5330858753127212	0.029891103814352386	0.7012251673080769	interaction	0.06887323964055839	0.2595762945804103	0.7636503008083497
LOC112054830	NW_019863421.1;NW_019863421.1;NW_019863421.1;NW_019863421.1;NW_019863421.1;NW_019863421.1;NW_019863421.1;NW_019863421.1;NW_019863421.1;NW_019863421.1	39446;46212;47421;48764;49637;54149;54982;56744;67252;68748	39614;46382;47575;48843;49826;54341;55110;56863;67422;69179	+;+;+;+;+;+;+;+;+;+	1810	rna-XM_024094737.1	-0.7344386216961307	-1.2550254655360433	-2.066063968098378	-1.6918438973322305	1.0876418388258082	-1.1052372681110463	2.3570278473982262	2.535207493262864	0.029896363755211458	0.7012251673080769	interaction	0.06888033187770183	-0.9608278969913367	3.1537058069241866
LOC112044261	NW_019862805.1;NW_019862805.1	1120785;1121599	1121092;1121993	+;+	703	rna-XM_024080058.1	0.1157699209627126	0.18828511748355298	0.7479202662397734	-0.6518222067113498	0.2779921815200203	-0.21164896343877979	2.8894977374499784	2.532434057927591	0.029927332466069812	0.7012251673080769	interaction	0.06893498495165606	0.0777493860093216	1.3997424729511232
LOC112057725	NW_019862765.1;NW_019862765.1;NW_019862765.1;NW_019862765.1;NW_019862765.1;NW_019862765.1;NW_019862765.1;NW_019862765.1;NW_019862765.1;NW_019862765.1;NW_019862765.1;NW_019862765.1;NW_019862765.1;NW_019862765.1;NW_019862765.1;NW_019862765.1;NW_019862765.1	1952768;1955702;1959178;1961539;1977078;1979689;1980783;1993983;1994976;1996337;1997159;1998742;2002024;2003063;2005797;2019164;2031831	1954095;1955860;1959296;1961622;1977276;1979898;1980927;1994201;1995276;1996588;1997426;1998968;2002146;2003182;2005919;2019377;2031951	-;-;-;-;-;-;-;-;-;-;-;-;-;-;-;-;-	4212	rna-XM_024098260.1	-0.026768399012955486	0.14594652754575235	0.1353684944545086	0.18747614782162	0.06553780417777884	0.47503206884365906	7.3856987490576325	2.53121243442689	0.029995348711920465	0.7013727217330538	interaction	0.06905799033595515	0.1637654406383939	0.5018004678566146
LOC112055800	NW_019863616.1;NW_019863616.1	94407;98799	94698;99040	-;-	534	rna-XR_002887532.1	1.2565509686524718	-0.11199070061588176	0.9614223983236253	0.6411802574375445	-0.307363092111173	0.5974959580722364	4.116019491792592	2.531078181281309	0.030057760254061542	0.7013888860927215	interaction	0.06918654272405898	0.5062159649598039	1.5639140607636448
LOC112050179	NW_019863009.1;NW_019863009.1;NW_019863009.1;NW_019863009.1;NW_019863009.1;NW_019863009.1;NW_019863009.1;NW_019863009.1;NW_019863009.1;NW_019863009.1;NW_019863009.1;NW_019863009.1;NW_019863009.1;NW_019863009.1;NW_019863009.1;NW_019863009.1;NW_019863009.1;NW_019863009.1;NW_019863009.1;NW_019863009.1;NW_019863009.1;NW_019863009.1;NW_019863009.1;NW_019863009.1;NW_019863009.1;NW_019863009.1;NW_019863…	169686;169686;169686;169686;169686;242568;242568;242568;242568;242568;246025;246025;246025;246025;246025;247320;247320;247320;247320;247320;247856;247856;247856;247856;247856;248872;248872;248872;248872;248872;250178;250178;250178;250178;250178;256626;256626;256626;256626;256626;260255;260255;260258;262048;262048;262048;262048;262072;262595;262595;262595;262595;262595;262996;262996;262996;262996;…	169958;169958;169958;169958;169958;242683;242683;242683;242683;242683;246075;246075;246075;246075;246075;247464;247464;247464;247464;247464;248007;248007;248007;248007;248007;249028;249028;249028;249028;249028;250315;250315;250315;250315;250315;256829;256829;256829;256829;256829;260284;260284;260284;262146;262146;262146;262146;262146;262688;262688;262688;262688;262688;263149;263149;263149;263149;…	+;+;+;+;+;+;+;+;+;+;+;+;+;+;+;+;+;+;+;+;+;+;+;+;+;+;+;+;+;+;+;+;+;+;+;+;+;+;+;+;+;+;+;+;+;+;+;+;+;+;+;+;+;+;+;+;+;+;+;+;+;+;+;+;+;+;+;+;+;+;+;+;+;+	5960	rna-XM_024088371.1;rna-XM_024088370.1;rna-XM_024088369.1;rna-XM_024088368.1;rna-XM_024088367.1;rna-XM_024088371.1;rna-XM_024088370.1;rna-XM_024088369.1;rna-XM_024088368.1;rna-XM_024088367.1;rna-XM_024088371.1;rna-XM_024088370.1;rna-XM_024088369.1;rna-XM_024088368.1;rna-XM_024088367.1;rna-XM_024088371.1;rna-XM_024088370.1;rna-XM_024088369.1;rna-XM_024088368.1;rna-XM_024088367.1;rna-XM_024088371.1;…	-0.6418330505125432	-0.347653660115592	0.019578423198923764	-0.34159873142494385	-0.28670664347106173	0.1347792553371464	5.305056599572132	2.528643439695647	0.030138882494558504	0.70184069809049765	interaction	0.06935304187409559	-0.24390573449801178	0.7766123058496897
LOC112047054	NW_019862881.1;NW_019862881.1;NW_019862881.1;NW_019862881.1;NW_019862881.1;NW_019862881.1;NW_019862881.1;NW_019862881.1	116515;117150;117917;119447;120279;120970;122985;124560	116650;117213;118253;119600;120364;121055;123270;125583	+;+;+;+;+;+;+;+	2173	rna-XM_024083966.1	0.5899625838562705	0.026467327391378994	0.002446000971547288	0.41270950854222427	-0.09168427095305202	-1.143414249718382	2.2671536836117516	2.5253739507107626	0.03032253832335511	0.7032372069516506	interaction	0.06971467572136024	-0.033918849985002136	1.7333768335746524
LOC112054258	NW_019863335.1;NW_019863335.1;NW_019863335.1	137898;141429;142035	141147;141496;142053	-;-;-	3337	gene-LOC112054258	0.005831890936927312	0.9311909169806758	-0.47120804203274114	0.36933107511485186	-0.2551337118504411	0.7475795680357337	0.8082527316522645	2.5248451125448854	0.030352348532433602	0.7032372069516506	interaction	0.06976288975758256	0.22126528286416774	1.402398959013417
LOC112052143	NW_019863130.1;NW_019863130.1;NW_019863130.1;NW_019863130.1;NW_019863130.1;NW_019863130.1;NW_019863130.1;NW_019863130.1	123148;124526;125189;126413;127553;128607;129501;130086	123542;124742;125406;126628;127732;128789;129707;130589	+;+;+;+;+;+;+;+	2120	rna-XM_024091105.1	0.822452647415259	-0.28110154612737687	-0.30637207074680217	0.41972736259935217	-0.004382640122632255	0.3846994696233945	6.136330993063145	2.5237008487294266	0.030442147626548195	0.7032372069516506	interaction	0.06993873505731024	0.17250387044019908	1.1288247181620612
LOC112050222	NW_019863013.1;NW_019863013.1;NW_019863013.1;NW_019863013.1;NW_019863013.1;NW_019863013.1	228165;229057;230762;231443;233078;234006	228322;229271;230889;231702;233193;234446	+;+;+;+;+;+	1318	rna-XM_024088437.1	0.8164588838340241	-0.463375364382579	-0.873698174346186	-0.14734220215918284	-1.3222899266900157	-1.7006320785734994	6.027569545695849	2.52813219560112	0.030470837991553902	0.7032372069516506	interaction	0.06999446151170524	-0.6151464770529065	2.5170909624075235
LOC112045168	NW_019862751.1;NW_019862751.1;NW_019862751.1;NW_019862751.1	145343;145605;146501;147291	145450;145655;146610;147370	+;+;+;+	349	rna-XR_002886791.1	0.8164347762094578	-0.10618255974210809	-0.4679405811521175	0.05908365143888417	-0.701350121229472	1.769437099096415	4.3709765696271665	2.523434983739629	0.03059394273630716	0.7032372069516506	interaction	0.07021593444147443	0.22824704410350988	2.470787220325887
LOC112043464	NW_019862791.1;NW_019862791.1;NW_019862791.1	133256;135361;135890	134710;135546;139508	-;-;-	5260	rna-XM_024078874.1	-0.282917279767807	-0.511591574724711	0.44854254431235774	0.24184142016677018	-0.012367619333097655	0.23929923750002632	4.675616822243885	2.5197261217571034	0.030642406630887735	0.7032372069516506	interaction	0.07030671814306962	0.02046778802558977	0.9601341190370687
LOC112057882	NW_019862768.1;NW_019862768.1;NW_019862768.1;NW_019862768.1;NW_019862768.1;NW_019862768.1;NW_019862768.1;NW_019862768.1;NW_019862768.1;NW_019862768.1;NW_019862768.1;NW_019862768.1;NW_019862768.1;NW_019862768.1;NW_019862768.1;NW_019862768.1;NW_019862768.1;NW_019862768.1;NW_019862768.1	963870;963964;967117;974038;974038;974938;974938;977162;977162;979680;979680;981653;981653;982980;982980;990891;990891;993185;993185	964022;964022;967149;974196;974196;975137;975137;977336;977336;979874;979874;981825;981825;983137;983137;991009;991009;993387;993387	-;-;-;-;-;-;-;-;-;-;-;-;-;-;-;-;-;-;-	1568	rna-XM_024098468.1;rna-XM_024098469.1;rna-XM_024098469.1;rna-XM_024098469.1;rna-XM_024098468.1;rna-XM_024098469.1;rna-XM_024098468.1;rna-XM_024098469.1;rna-XM_024098468.1;rna-XM_024098469.1;rna-XM_024098468.1;rna-XM_024098469.1;rna-XM_024098468.1;rna-XM_024098469.1;rna-XM_024098468.1;rna-XM_024098469.1;rna-XM_024098468.1;rna-XM_024098469.1;rna-XM_024098468.1	-0.894339465901069	-0.7511765131474342	-0.7366579847544901	0.039868314156180217	-0.39224223202567116	-0.871399441905229	3.357709471413549	2.5189236851995367	0.03068812341349026	0.7032372069516506	interaction	0.07039114786314568	-0.6009912205962855	0.9342077800572492
LOC112055791	NW_019863615.1;NW_019863615.1;NW_019863615.1;NW_019863615.1;NW_019863615.1;NW_019863615.1;NW_019863615.1;NW_019863615.1;NW_019863615.1;NW_019863615.1;NW_019863615.1	38870;41397;42841;44180;45910;46842;47592;47922;48679;49007;49574	38987;41475;43134;44304;46058;46953;47761;48021;48794;49085;49883	-;-;-;-;-;-;-;-;-;-;-	1652	rna-XM_024095996.1	-0.19686330504221516	-0.3226152114144754	-1.0763400234790381	-3.0659115022492167	-0.47387944372885604	0.6464198282866145	1.332577147577269	2.518915814388782	0.030693915403732727	0.7032372069516506	interaction	0.07039931817643406	-0.7481982762711978	3.7123313305358314
LOC112045790	NW_019862841.1;NW_019862841.1;NW_019862841.1;NW_019862841.1;NW_019862841.1;NW_019862841.1;NW_019862841.1	253041;276674;277224;277874;278838;280408;281029	255350;276723;277297;278302;278978;280672;281365	-;-;-;-;-;-;-	3606	rna-XM_024082120.1	-0.5459451133077318	-0.374267950766192	-0.23661281602637177	-0.0919962376263909	-0.21695963866499382	-0.13699066184353104	6.217439771364988	2.516521055351182	0.030825411388842858	0.704256591662435	interaction	0.07065355204931223	-0.2671287363725352	0.5459451133077318
LOC112057559	NW_019866501.1;NW_019866501.1	214;1328	446;1475	-;-	381	rna-XR_002887713.1	0.6900063341922852	4.824884611988447	0.23940075769571978	-0.5372798368509418	-0.3609641063486997	-0.8363145263372407	1.572588767550271	2.5191225030603013	0.030862353277709666	0.704256591662435	interaction	0.07072398596283512	0.669955539056595	5.6611991383256886
LOC112056593	NW_019863896.1;NW_019863896.1	17269;18355	17436;21118	+;+	2932	rna-XM_024097040.1	-0.5433665781534168	-0.40292038551470666	0.885909770002906	0.5217026244718731	0.17684363257535332	1.2213359510448687	3.908036542825769	2.5100556693985845	0.031256702536893374	0.7118259872329785	interaction	0.07146167746141273	0.30991750240447963	1.7647025291982854
LOC112050131	NW_019863006.1;NW_019863006.1;NW_019863006.1;NW_019863006.1;NW_019863006.1;NW_019863006.1	233286;233554;235689;236462;236822;237621	233468;234973;235755;236585;236959;239508	+;+;+;+;+;+	3820	rna-XM_024088293.1	0.11810073899486577	0.03996680780225161	0.005621533930643304	0.42234406840383504	0.15657063143400712	0.07385005181099981	8.167885827137649	2.5055409342600417	0.03146060265495684	0.7140895933948699	interaction	0.0718770067588266	0.1360756387294338	0.42234406840383504
LOC112052554	NW_019863157.1;NW_019863157.1;NW_019863157.1;NW_019863157.1;NW_019863157.1;NW_019863157.1;NW_019863157.1;NW_019863157.1	5019;5953;7291;8296;8903;9793;10285;11576	5269;6106;7458;8411;9116;9975;10565;11594	-;-;-;-;-;-;-;-	1386	rna-XM_024091681.1	-0.4688200888790626	-0.4919008597096605	-1.1808271629293607	-1.9115156913557112	-1.2462845590835685	-1.165238598923909	4.349585614492274	2.506074762489349	0.03148545779144843	0.7140895933948699	interaction	0.07192737658428508	-1.0774311601468787	1.9115156913557112
LOC112054205	NW_019862760.1;NW_019862760.1;NW_019862760.1;NW_019862760.1;NW_019862760.1;NW_019862760.1;NW_019862760.1;NW_019862760.1;NW_019862760.1;NW_019862760.1;NW_019862760.1;NW_019862760.1	1873087;1891465;1919156;1921214;1927981;1928547;1929444;1930663;1931407;1932398;1932783;1933183	1873331;1891558;1919302;1924553;1928227;1928806;1929687;1930814;1931503;1932501;1932841;1933645	+;+;+;+;+;+;+;+;+;+;+;+	5452	rna-XM_024093902.1	-0.24421735959013247	-0.9100326873859975	-0.08112990745245353	0.01707527601809239	-0.2918051617069869	-0.5448385301026338	6.73092446000381	2.504105171778715	0.031544612450213366	0.7140895933948699	interaction	0.07203123836823043	-0.3424913950366853	0.92710796340409
LOC112051923	NW_019863112.1;NW_019863112.1;NW_019863112.1;NW_019863112.1;NW_019863112.1;NW_019863112.1;NW_019863112.1;NW_019863112.1;NW_019863112.1;NW_019863112.1;NW_019863112.1	284361;290146;290434;291650;295326;297374;299548;301738;303276;303841;320899	288447;290186;290654;291728;295494;297569;299803;301948;303435;304173;321597	-;-;-;-;-;-;-;-;-;-;-	6452	rna-XM_024090777.1	1.1792060313986756	1.1118423542611957	0.10905288610937437	1.138420703189075	0.14498284714199658	0.6573685497779512	8.078542364309648	2.5010193888925185	0.03184410416625195	0.7175579087070694	interaction	0.07261532248081536	0.7234788953130448	1.1792060313986756
LOC112058035	NW_019862770.1;NW_019862770.1;NW_019862770.1;NW_019862770.1;NW_019862770.1;NW_019862770.1;NW_019862770.1;NW_019862770.1;NW_019862770.1;NW_019862770.1;NW_019862770.1;NW_019862770.1;NW_019862770.1;NW_019862770.1;NW_019862770.1;NW_019862770.1;NW_019862770.1;NW_019862770.1	1896668;1896692;1897881;1897881;1899225;1899225;1900157;1900157;1901144;1901144;1901691;1901691;1902296;1902296;1902617;1902617;1902760;1906723	1896764;1896764;1897907;1897907;1899248;1899248;1900192;1900192;1901170;1901170;1901720;1901720;1902322;1902322;1902659;1902659;1902849;1906790	-;-;-;-;-;-;-;-;-;-;-;-;-;-;-;-;-;-	469	rna-XM_024098707.1;rna-XM_024098706.1;rna-XM_024098706.1;rna-XM_024098707.1;rna-XM_024098706.1;rna-XM_024098707.1;rna-XM_024098707.1;rna-XM_024098706.1;rna-XM_024098706.1;rna-XM_024098707.1;rna-XM_024098706.1;rna-XM_024098707.1;rna-XM_024098706.1;rna-XM_024098707.1;rna-XM_024098706.1;rna-XM_024098707.1;rna-XM_024098707.1;rna-XM_024098706.1	2.5933732979630686	2.521457642517855	1.6764907282798454	0.9687171137022342	1.3299348469550178	0.7575869800062989	2.168594938392764	2.4992089013338235	0.03186314918394367	0.7175579087070694	interaction	0.07264877927014743	1.64126010157072	2.5933732979630686
LOC112051269	NW_019863071.1;NW_019863071.1	139711;144766	143939;146529	-;-	5993	rna-XM_024089840.1	0.027583927627911446	0.11378152424226214	0.47446243764782475	0.12534836343207748	0.20831936291516873	0.32841483029330126	5.096343786564866	2.4982882279729917	0.0318872530708439	0.7175579087070694	interaction	0.07269796289401827	0.21298507435975764	0.47446243764782475
LOC112057356	NW_019865034.1;NW_019865034.1	1064;2282	1300;3118	-;-	1074	rna-XM_024097845.1	-1.4271069271895547	1.0691611517415167	-0.8698589526276778	-0.928090366234834	1.024744632442224	1.1074809627451423	0.7329077792767342	2.4948085576325667	0.032114035832646194	0.7190837310021074	interaction	0.07311466877259538	-0.003944916520530565	2.5345878899346967
LOC112049282	NW_019862966.1;NW_019862966.1;NW_019862966.1;NW_019862966.1;NW_019862966.1;NW_019862966.1;NW_019862966.1;NW_019862966.1;NW_019862966.1;NW_019862966.1;NW_019862966.1;NW_019862966.1;NW_019862966.1	360667;361362;361483;362153;362346;362676;363127;363593;363844;364329;364566;365116;366075	360671;361381;361616;362264;362487;362832;363287;363716;363957;364473;364645;365396;366200	+;+;+;+;+;+;+;+;+;+;+;+;+	1601	rna-XM_024087118.1	0.07534755127079965	0.89912825951346	0.32078150053643106	-0.635341194338121	0.7112674643176462	-0.26089741211398654	0.8139784493716511	2.493517135206469	0.03217103588131879	0.7190837310021074	interaction	0.07323387883886305	0.18504769486437156	1.5344694538515808
LOC112056487	NW_019863843.1;NW_019863843.1;NW_019863843.1;NW_019863843.1	9733;13036;14767;15919	9966;13287;14967;15956	-;-;-;-	725	rna-XM_024096923.1	0.3954294382404351	3.1869449589434	0.43190538266561357	0.8221294385845525	2.705643896043019	0.9511323797693721	1.2501739064048356	2.4943949189693226	0.03220012035507371	0.7190837310021074	interaction	0.0732842332556645	1.415530915707732	3.1869449589434
LOC112046488	NW_019862859.1;NW_019862859.1;NW_019862859.1;NW_019862859.1;NW_019862859.1;NW_019862859.1;NW_019862859.1;NW_019862859.1;NW_019862859.1;NW_019862859.1;NW_019862859.1;NW_019862859.1;NW_019862859.1;NW_019862859.1;NW_019862859.1;NW_019862859.1;NW_019862859.1;NW_019862859.1;NW_019862859.1;NW_019862859.1;NW_019862859.1;NW_019862859.1;NW_019862859.1;NW_019862859.1;NW_019862859.1;NW_019862859.1;NW_019862…	315411;315411;338849;338849;365857;365857;380003;402423;402423;402442;410294;410410;410410;420913;437403;437403;437403;437403;437403;437403;437744;437744;437744;437744;437744;437744;437744;439178;439178;439178;439178;439178;439178;439178;443188;443188;443188;443188;443188;443188;443188;444115;444115;444115;444115;444115;444115;444115;444575;444575;444575;444575;444575;444575;444575;445508;445508;…	315613;315613;338989;338989;366038;366038;380243;402679;402679;402530;411211;411211;411211;420979;437564;437564;437564;437564;437564;437564;437822;437822;437822;437822;437822;437822;437822;439281;439281;439281;439281;439281;439281;439281;443305;443305;443305;443305;443305;443305;443305;444219;444219;444219;444219;444219;444219;444219;444732;444732;444732;444732;444732;444732;444732;445702;445702;…	+;+;+;+;+;+;+;+;+;+;+;+;+;+;+;+;+;+;+;+;+;+;+;+;+;+;+;+;+;+;+;+;+;+;+;+;+;+;+;+;+;+;+;+;+;+;+;+;+;+;+;+;+;+;+;+;+;+;+;+;+;+;+;+;+;+;+;+;+;+;+;+;+;+;+;+;+;+;+;+;+;+;+;+;+;+;+;+;+;+;+;+;+;+;+;+;+;+;+;+;+;+;+;+;+;+;+;+;+;+;+	7723	rna-XM_024083119.1;rna-XM_024083118.1;rna-XM_024083119.1;rna-XM_024083118.1;rna-XM_024083119.1;rna-XM_024083118.1;rna-XM_024083120.1;rna-XM_024083116.1;rna-XM_024083115.1;rna-XM_024083117.1;rna-XM_024083116.1;rna-XM_024083117.1;rna-XM_024083115.1;rna-XM_024083121.1;rna-XM_024083121.1;rna-XM_024083117.1;rna-XM_024083116.1;rna-XM_024083115.1;rna-XM_024083120.1;rna-XM_024083118.1;rna-XM_024083121.1;…	-0.28492977080588233	-0.9662845926546063	-0.8093332745516664	-0.38726221557219215	-0.9219469058343496	-0.3641378216805324	4.40216382975173	2.4921182971377207	0.032254710894921504	0.7190837310021074	interaction	0.07338731302643438	-0.6223157635165382	0.9662845926546063
LOC112050146	NW_019863008.1;NW_019863008.1;NW_019863008.1;NW_019863008.1;NW_019863008.1;NW_019863008.1;NW_019863008.1;NW_019863008.1;NW_019863008.1;NW_019863008.1;NW_019863008.1;NW_019863008.1	286233;286233;288779;288779;289202;289202;290188;290188;291027;291027;291796;291796	286404;286514;288925;288925;289386;289386;290356;290356;291260;291260;293160;293160	+;+;+;+;+;+;+;+;+;+;+;+	2382	rna-XM_024088324.1;rna-XM_024088323.1;rna-XM_024088324.1;rna-XM_024088323.1;rna-XM_024088324.1;rna-XM_024088323.1;rna-XM_024088324.1;rna-XM_024088323.1;rna-XM_024088324.1;rna-XM_024088323.1;rna-XM_024088324.1;rna-XM_024088323.1	0.34395189680646204	0.09824126006304267	-0.1897171995777517	-0.3881984007279692	-0.36477089581737676	-0.2938409980063774	5.485258662749708	2.49183897262567	0.032271445161129425	0.7190837310021074	interaction	0.073414805238286	-0.13238905620999505	0.7321502975344312
LOC112044762	NW_019862817.1;NW_019862817.1;NW_019862817.1;NW_019862817.1;NW_019862817.1;NW_019862817.1;NW_019862817.1;NW_019862817.1;NW_019862817.1;NW_019862817.1;NW_019862817.1;NW_019862817.1;NW_019862817.1;NW_019862817.1	17998;18035;18509;18509;19790;19790;20085;20085;20699;20699;21238;21238;21914;21914	18028;18388;18581;18581;19981;19981;20223;20223;20798;20798;21408;21408;22154;22154	+;+;+;+;+;+;+;+;+;+;+;+;+;+	1301	rna-XM_024080718.1;rna-XM_024080717.1;rna-XM_024080717.1;rna-XM_024080718.1;rna-XM_024080717.1;rna-XM_024080718.1;rna-XM_024080717.1;rna-XM_024080718.1;rna-XM_024080717.1;rna-XM_024080718.1;rna-XM_024080717.1;rna-XM_024080718.1;rna-XM_024080717.1;rna-XM_024080718.1	-0.1880385445626691	-0.3863059937699468	-0.01696360642918187	9.19003990814649e-4	0.20365206601796956	0.23622210892479328	5.773825284230671	2.487328720611055	0.03254284520696519	0.7237121192406114	interaction	0.07395228047355917	-0.025085827638036712	0.62252810269474
LOC112055947	NW_019863662.1;NW_019863662.1	78350;79155	78687;79436	-;-	620	rna-XR_002887551.1	0.5574783579311303	-0.4122910143726215	-1.8553415694938729	-3.3488270583512367	2.163021355202638	1.444170634186088	1.6802142309017012	2.4872838206531984	0.03282705203817265	0.7244670484074597	interaction	0.07451350540357957	-0.24196488248297912	5.511848413553874
LOC112050403	NW_019863021.1;NW_019863021.1	367684;370766	367801;371758	+;+	1111	rna-XM_024088666.1	0.2632578435401628	-1.0285632907480096	-0.137423895968516	-1.07494397596766	-0.16504902599615007	-0.7257875013191749	1.8492544764991494	2.482321548721829	0.032846791620889985	0.7244670484074597	interaction	0.07455175531525457	-0.4780849744098913	1.3382018195078227
LOC112058245	NW_019862773.1;NW_019862773.1;NW_019862773.1;NW_019862773.1;NW_019862773.1;NW_019862773.1	240791;243539;247365;256101;257196;264657	241652;243778;247525;256206;257477;265111	-;-;-;-;-;-	2106	rna-XM_024098951.1	-0.9849295278500244	-0.9802097530600382	0.9451705664225494	0.044653449433518	0.6496883554991376	-0.8097408537183743	2.9068994884780204	2.4834044631479704	0.03285147978013838	0.7244670484074597	interaction	0.07455703559879141	-0.18922796054553867	1.9301000942725737
LOC112045770	NW_019862840.1;NW_019862840.1;NW_019862840.1;NW_019862840.1;NW_019862840.1;NW_019862840.1;NW_019862840.1;NW_019862840.1;NW_019862840.1;NW_019862840.1;NW_019862840.1;NW_019862840.1;NW_019862840.1;NW_019862840.1;NW_019862840.1;NW_019862840.1;NW_019862840.1;NW_019862840.1;NW_019862840.1;NW_019862840.1;NW_019862840.1;NW_019862840.1;NW_019862840.1;NW_019862840.1;NW_019862840.1;NW_019862840.1;NW_019862…	872343;872343;872343;872343;874726;874726;874726;874726;876191;876191;876191;876191;877235;877235;877235;877235;878094;878094;878094;878094;878550;878550;878550;878550;881211;881302;881393;881666;997439	874390;874390;874390;874390;875053;875053;875053;875053;876416;876416;876416;876416;877407;877407;877407;877407;878280;878280;878280;878280;881004;881004;881004;881004;881239;881330;881396;881819;998101	-;-;-;-;-;-;-;-;-;-;-;-;-;-;-;-;-;-;-;-;-;-;-;-;-;-;-;-;-	6296	rna-XM_024082086.1;rna-XM_024082087.1;rna-XM_024082089.1;rna-XM_024082088.1;rna-XM_024082089.1;rna-XM_024082086.1;rna-XM_024082087.1;rna-XM_024082088.1;rna-XM_024082089.1;rna-XM_024082086.1;rna-XM_024082087.1;rna-XM_024082088.1;rna-XM_024082089.1;rna-XM_024082086.1;rna-XM_024082087.1;rna-XM_024082088.1;rna-XM_024082086.1;rna-XM_024082089.1;rna-XM_024082088.1;rna-XM_024082087.1;rna-XM_024082086.1;…	-0.5689512606953638	0.009387219835161727	0.12419406627440306	0.12653075074775294	-0.10969576815603106	0.09524669952859025	6.257676119182395	2.480703783246655	0.032945592283350866	0.7244670484074597	interaction	0.0747598765664968	-0.053881382077581155	0.6954820114431168
LOC112051955	NW_019863115.1;NW_019863115.1;NW_019863115.1;NW_019863115.1;NW_019863115.1;NW_019863115.1;NW_019863115.1;NW_019863115.1	6154;6496;10436;10559;32354;52898;52898;52898	6263;6510;10717;10717;32920;54178;54178;54178	+;+;+;+;+;+;+;+	2255	rna-XM_024090810.1;rna-XM_024090808.1;rna-XM_024090808.1;rna-XM_024090810.1;rna-XM_024090809.1;rna-XM_024090809.1;rna-XM_024090810.1;rna-XM_024090808.1	0.18180505846394848	-0.04562875175656094	0.03828067514765386	0.7041303216687738	-1.3487156626124377	0.14077282290323023	2.0542033725350994	2.4793491270257073	0.0330285502607304	0.7245877319747881	interaction	0.07493735109824622	-0.05489258936423205	2.0528459842812117
LOC112044676	NW_019862815.1;NW_019862815.1;NW_019862815.1;NW_019862815.1;NW_019862815.1;NW_019862815.1;NW_019862815.1;NW_019862815.1;NW_019862815.1;NW_019862815.1;NW_019862815.1	1060281;1063272;1064100;1073969;1079428;1080220;1080765;1086130;1093450;1094382;1095521	1062057;1063373;1064184;1074103;1079526;1080318;1080962;1086327;1093548;1094480;1095649	-;-;-;-;-;-;-;-;-;-;-	3020	rna-XM_024080594.1	-2.0208506841093143	-1.4557799678674963	-1.9359276634554314	0.12278014631352273	-0.27612935056495547	-2.45795702676009	0.6216097118054739	2.475507466662075	0.03326543076417658	0.7258834416024564	interaction	0.0753828926531868	-1.3373107577406276	2.580737173073613
LOC112045061	NW_019862823.1;NW_019862823.1	237459;239225	238308;239664	-;-	1290	rna-XM_024081118.1	-0.019950453952479786	0.35682990377003704	0.6654987833357259	0.5804678112998525	1.5067235129764134	0.4586813838807406	5.27491642465758	2.477184645068351	0.03326551609336835	0.7258834416024564	interaction	0.0753828926531868	0.5913751568850483	1.5266739669288931
LOC112045327	NW_019862829.1;NW_019862829.1;NW_019862829.1;NW_019862829.1;NW_019862829.1;NW_019862829.1;NW_019862829.1;NW_019862829.1;NW_019862829.1;NW_019862829.1;NW_019862829.1;NW_019862829.1;NW_019862829.1;NW_019862829.1;NW_019862829.1;NW_019862829.1;NW_019862829.1;NW_019862829.1;NW_019862829.1;NW_019862829.1;NW_019862829.1;NW_019862829.1;NW_019862829.1;NW_019862829.1;NW_019862829.1;NW_019862829.1;NW_019862…	381770;381770;382646;382900;383198;383198;383198;383428;383428;383428;383428;383428;383428;383428;383801;383801;383801;383801;383801;383801;383801;385588;385588;385588;385588;385588;385588;385588;386576;386576;386576;386576;386576;386576;386576;391745;391745;391745;391745;391745;391745;391745;392682;392682;392682;392682;392682;392682;392682	381931;381927;382669;383082;383316;383312;383354;383538;383538;383538;383538;383538;383538;383538;383963;383963;383963;383963;383963;383963;383963;385717;385717;385717;385717;385717;385717;385717;386734;386734;386734;386734;386734;386734;386734;391941;391941;391941;391941;391941;391941;391941;393170;393170;393170;393170;393170;393170;393170	+;+;+;+;+;+;+;+;+;+;+;+;+;+;+;+;+;+;+;+;+;+;+;+;+;+;+;+;+;+;+;+;+;+;+;+;+;+;+;+;+;+;+;+;+;+;+;+;+	1775	rna-XM_024081472.1;rna-XM_024081467.1;rna-XM_024081473.1;rna-XM_024081469.1;rna-XM_024081471.1;rna-XM_024081470.1;rna-XM_024081468.1;rna-XM_024081471.1;rna-XM_024081470.1;rna-XM_024081469.1;rna-XM_024081468.1;rna-XM_024081473.1;rna-XM_024081472.1;rna-XM_024081467.1;rna-XM_024081471.1;rna-XM_024081470.1;rna-XM_024081468.1;rna-XM_024081469.1;rna-XM_024081473.1;rna-XM_024081472.1;rna-XM_024081467.1;…	-0.09825693146325253	-0.007924531461455478	0.22386334607973848	0.05758935750938084	-0.3826471248523829	-0.5260707950799769	4.3596296292750765	2.4752758704590025	0.033279239094938386	0.7258834416024564	interaction	0.0754085773031948	-0.12224111321132475	0.7499341411597154
LOC112047413	NW_019862892.1;NW_019862892.1;NW_019862892.1	14175;14773;15036	14321;14908;15279	+;+;+	527	rna-XR_002886946.1	0.3039884600003939	0.9143352349308079	0.5682577471429083	1.3268651621075247	1.2265077697671056	1.1227384452973308	2.856386708300594	2.4733166565082625	0.0334004880925708	0.7260405942168767	interaction	0.07566702609216845	0.9104488032076785	1.3268651621075247
LOC112048781	NW_019862945.1;NW_019862945.1;NW_019862945.1;NW_019862945.1;NW_019862945.1;NW_019862945.1	454953;454953;454953;461083;461096;461130	456568;456568;456568;461398;461398;461398	-;-;-;-;-;-	1932	rna-XM_024086438.1;rna-XM_024086436.1;rna-XM_024086437.1;rna-XM_024086437.1;rna-XM_024086436.1;rna-XM_024086438.1	0.6091404733332736	0.08379109688095104	0.634749404297032	0.3893798273504849	-0.693018193784543	-0.4707092983919474	2.065229412284984	2.4719221042001878	0.03348705805022008	0.7260405942168767	interaction	0.07582505634682238	0.09222221828087518	1.327767598081575
LOC112052767	NW_019863173.1;NW_019863173.1;NW_019863173.1;NW_019863173.1;NW_019863173.1;NW_019863173.1;NW_019863173.1;NW_019863173.1;NW_019863173.1;NW_019863173.1;NW_019863173.1;NW_019863173.1;NW_019863173.1;NW_019863173.1;NW_019863173.1;NW_019863173.1;NW_019863173.1;NW_019863173.1;NW_019863173.1;NW_019863173.1;NW_019863173.1;NW_019863173.1;NW_019863173.1;NW_019863173.1	25919;25919;25919;25919;25919;25919;27060;27060;27060;27060;27060;27060;28227;28227;28227;28227;28227;28227;28470;28612;28674;29040;29040;29271	26369;26369;26366;26369;26369;26369;27229;27229;27229;27229;27229;27229;28394;28394;28394;28394;28394;28394;28577;28701;28923;29218;29216;29441	-;-;-;-;-;-;-;-;-;-;-;-;-;-;-;-;-;-;-;-;-;-;-;-	1559	rna-XM_024091975.1;rna-XM_024091979.1;rna-XM_024091976.1;rna-XM_024091980.1;rna-XM_024091978.1;rna-XM_024091981.1;rna-XM_024091975.1;rna-XM_024091979.1;rna-XM_024091978.1;rna-XM_024091976.1;rna-XM_024091980.1;rna-XM_024091981.1;rna-XM_024091979.1;rna-XM_024091975.1;rna-XM_024091978.1;rna-XM_024091976.1;rna-XM_024091980.1;rna-XM_024091981.1;rna-XM_024091981.1;rna-XM_024091980.1;rna-XM_024091978.1;…	-0.3300109236326221	0.09383954067922061	0.0649567924825428	-0.22605941039462565	-0.4234093101438376	0.19171682390312342	5.23361657474812	2.4705668735974307	0.03357139949981784	0.7260405942168767	interaction	0.07598877972393701	-0.10482774785103308	0.615126134046961
LOC112053035	NW_019863198.1;NW_019863198.1;NW_019863198.1;NW_019863198.1;NW_019863198.1;NW_019863198.1;NW_019863198.1;NW_019863198.1;NW_019863198.1;NW_019863198.1;NW_019863198.1;NW_019863198.1;NW_019863198.1;NW_019863198.1;NW_019863198.1;NW_019863198.1	113988;114279;115144;115658;116744;117483;118318;119785;120953;121957;123999;124644;125162;126110;126780;127568	114194;114544;115274;115817;116912;117617;118472;119943;121025;122049;124167;124826;125367;126272;126919;127802	+;+;+;+;+;+;+;+;+;+;+;+;+;+;+;+	2644	rna-XM_024092297.1	-0.2022492373375201	-0.14737680290448393	-0.04906248953858914	-0.03727006496060444	-0.5061430137437736	-0.1109000887764917	5.897068392779615	2.467407118074859	0.033768860039370616	0.7265710284573305	interaction	0.07637002239292864	-0.17550028287691047	0.5061430137437736
LOC112045978	NW_019862845.1;NW_019862845.1	369331;369630	369512;375918	+;+	6471	rna-XM_024082402.1	0.5049020765816006	-1.0735647777016257	-0.7527217848420759	-0.02933813176766946	-1.2787010133504433	-0.2792382205245522	6.698428809703171	2.4704502830127306	0.03381780156311145	0.7265710284573305	interaction	0.07647522761789866	-0.484776975267461	1.7836030899320439
LOC112053546	NW_019863251.1;NW_019863251.1;NW_019863251.1;NW_019863251.1;NW_019863251.1	7475;7475;9452;9452;9930	8214;8214;9904;9855;10313	-;-;-;-;-	1577	rna-XM_024092998.1;rna-XM_024092999.1;rna-XM_024092998.1;rna-XM_024092999.1;rna-XM_024092999.1	0.289454132611828	0.4566202757992377	0.45099884563179715	0.5053940794805066	1.705706843710745	-0.11486686513500576	1.3719743557376167	2.466555874760509	0.0338222522046751	0.7265710284573305	interaction	0.07647981375613411	0.5488845520165181	1.8205737088457508
LOC112048995	NW_019862755.1;NW_019862755.1;NW_019862755.1;NW_019862755.1;NW_019862755.1;NW_019862755.1;NW_019862755.1	2007432;2007656;2007946;2008438;2010524;2010697;2011184	2007567;2007768;2008081;2008536;2010615;2010785;2012062	+;+;+;+;+;+;+	1544	rna-XM_024086719.1	0.5404605647535223	0.416244386071035	0.4964133522301795	-0.23012959189510754	0.6523757095805149	0.1342698819393777	5.290049796884976	2.4643523128716947	0.03396085304647325	0.7279877960300682	interaction	0.07677122590935295	0.334939050446587	0.8825053014756225
LOC112045556	NW_019862835.1;NW_019862835.1;NW_019862835.1	551361;553620;554602	552814;553865;554996	-;-;-	2095	rna-XM_024081783.1	0.039461479034966815	0.49773877729779176	0.8132448736071727	0.46128618661267057	0.2899844042533196	0.04953668927095823	3.796847858595828	2.4630006397232562	0.03404614888079892	0.7279877960300682	interaction	0.07693099091102577	0.3585420683461466	0.8132448736071727
LOC112054632	NW_019863388.1;NW_019863388.1;NW_019863388.1;NW_019863388.1;NW_019863388.1;NW_019863388.1;NW_019863388.1;NW_019863388.1;NW_019863388.1;NW_019863388.1;NW_019863388.1;NW_019863388.1;NW_019863388.1	33263;44099;47048;47713;49535;50300;51161;51907;52503;52996;64249;65305;66077	33346;44327;47286;47784;49714;50457;51341;52083;52634;53224;64354;65476;67465	+;+;+;+;+;+;+;+;+;+;+;+;+	3348	rna-XM_024094485.1	0.35052363611275633	-1.2402119799906202	-0.5944352185944991	-0.1859748180035121	0.30416365817426294	-0.12004556220230052	5.419800729077906	2.464058381945911	0.03411888040470469	0.7279877960300682	interaction	0.07707878456391315	-0.2476633807506521	1.5907356161033765
LOC112052873	NW_019863183.1;NW_019863183.1;NW_019863183.1	117125;118468;119964	117656;118671;120671	+;+;+	1444	rna-XM_024092107.1	-0.9623339899396246	-0.4526889196277409	-0.8814973651407602	-3.068082742214489	-0.8588019251434271	-1.674580537481517	8.254045690931797	2.464848435207662	0.03426010812799246	0.7279877960300682	interaction	0.07735908400633673	-1.3163309132579264	3.068082742214489
LOC112052042	NW_019863120.1;NW_019863120.1;NW_019863120.1;NW_019863120.1	85167;85712;86567;87746	85572;85833;86834;88639	+;+;+;+	1690	rna-XM_024090940.1	0.43817564410084403	0.0751500230472194	-0.1180459193229695	0.17587493357353876	0.7312062225223575	0.39440983929818685	3.9703631412683196	2.45895470967887	0.03430272981645604	0.7279877960300682	interaction	0.07743316965146232	0.28279512386986283	0.8492521418453269
LOC112051873	NW_019863108.1;NW_019863108.1;NW_019863108.1;NW_019863108.1;NW_019863108.1;NW_019863108.1;NW_019863108.1;NW_019863108.1;NW_019863108.1;NW_019863108.1;NW_019863108.1;NW_019863108.1;NW_019863108.1;NW_019863108.1;NW_019863108.1;NW_019863108.1;NW_019863108.1;NW_019863108.1;NW_019863108.1;NW_019863108.1;NW_019863108.1;NW_019863108.1;NW_019863108.1	177849;178485;179248;180111;180218;181810;181824;182942;182942;183757;183757;184040;184040;184927;184927;185724;185724;186154;186154;187777;187777;188735;188735	178259;178603;179406;180297;180297;181883;181883;183129;183129;183902;183902;184208;184208;185080;185080;185964;185964;187270;187270;187995;187995;188970;188970	-;-;-;-;-;-;-;-;-;-;-;-;-;-;-;-;-;-;-;-;-;-;-	3420	rna-XM_024090688.1;rna-XM_024090688.1;rna-XM_024090688.1;rna-XM_024090688.1;rna-XM_024090689.1;rna-XM_024090689.1;rna-XM_024090688.1;rna-XM_024090689.1;rna-XM_024090688.1;rna-XM_024090689.1;rna-XM_024090688.1;rna-XM_024090689.1;rna-XM_024090688.1;rna-XM_024090689.1;rna-XM_024090688.1;rna-XM_024090689.1;rna-XM_024090688.1;rna-XM_024090689.1;rna-XM_024090688.1;rna-XM_024090689.1;rna-XM_024090688.1;…	-0.17591992515581686	-0.49223410790364375	-0.0735153164328561	0.4526481285020865	-0.022603295562069015	-0.10240540891024227	4.418391753076221	2.4587174268219565	0.03431783675614793	0.7279877960300682	interaction	0.07745619421997814	-0.06900498757709024	0.9448822364057303
LOC112044358	NW_019862807.1;NW_019862807.1;NW_019862807.1;NW_019862807.1;NW_019862807.1;NW_019862807.1;NW_019862807.1;NW_019862807.1;NW_019862807.1;NW_019862807.1;NW_019862807.1;NW_019862807.1;NW_019862807.1;NW_019862807.1;NW_019862807.1;NW_019862807.1;NW_019862807.1;NW_019862807.1;NW_019862807.1;NW_019862807.1;NW_019862807.1;NW_019862807.1;NW_019862807.1;NW_019862807.1;NW_019862807.1;NW_019862807.1;NW_019862…	258843;259227;260303;260942;261806;262275;263005;263828;265079;265619;266316;267947;268753;269190;269842;270686;271118;271509;271808;272726;273255;274005;274860;275034;275981;277283;278049;278838;279664;280480;281328;281931;282564;283232;284264;284961;285159;286125;287413;288309;289101;289693	259120;259350;260521;261171;262126;262375;263146;263960;265192;265793;266583;268056;268871;269329;270024;270804;271236;271710;272129;272957;273431;274169;274947;275155;276213;277408;278142;279019;279860;280630;281483;282063;282636;283376;284448;285085;285233;286285;287575;288484;289233;289887	+;+;+;+;+;+;+;+;+;+;+;+;+;+;+;+;+;+;+;+;+;+;+;+;+;+;+;+;+;+;+;+;+;+;+;+;+;+;+;+;+;+	6906	rna-XM_024080181.1	-0.415895162425604	-0.15064675214120954	0.12369602585099738	-0.10325524087500274	-0.29422981040378554	0.0363939635948975	6.064633344894724	2.4580360079884738	0.034361256772123754	0.7279877960300682	interaction	0.07752648049165056	-0.1339894960666178	0.5395911882766014
LOC112055369	NW_019863507.1;NW_019863507.1	145931;146972	146144;147084	-;-	327	rna-XR_002887498.1	0.22435014136266623	1.4577521892985812	0.32139315167887605	3.646882175249694	0.685866807920347	-0.31294653480558576	2.023580635729114	2.4587380107332684	0.03440069046710196	0.7279877960300682	interaction	0.07760990476352046	1.0038829884507632	3.95982871005528
LOC112046719	NW_019862869.1;NW_019862869.1;NW_019862869.1;NW_019862869.1;NW_019862869.1;NW_019862869.1;NW_019862869.1;NW_019862869.1;NW_019862869.1;NW_019862869.1;NW_019862869.1	72990;72990;73297;73787;73787;74307;74307;75368;75368;75824;75824	73518;73263;73518;73972;73972;74400;74400;75445;75445;77213;77213	+;+;+;+;+;+;+;+;+;+;+	2277	rna-XM_024083480.1;rna-XM_024083481.1;rna-XM_024083481.1;rna-XM_024083480.1;rna-XM_024083481.1;rna-XM_024083480.1;rna-XM_024083481.1;rna-XM_024083481.1;rna-XM_024083480.1;rna-XM_024083481.1;rna-XM_024083480.1	-0.3946571291885689	-0.36509744483051504	-1.0488589468769072	-0.5952358096684919	-0.1090750326762438	-0.5193492769979873	5.1250130425465965	2.4555924721748585	0.034517405584881325	0.7290999945475676	interaction	0.07784540483705663	-0.5053789400397857	1.0488589468769072
LOC112052427	NW_019863147.1;NW_019863147.1;NW_019863147.1;NW_019863147.1;NW_019863147.1;NW_019863147.1;NW_019863147.1;NW_019863147.1;NW_019863147.1;NW_019863147.1;NW_019863147.1;NW_019863147.1;NW_019863147.1;NW_019863147.1;NW_019863147.1	113135;121055;121291;121798;123963;125433;126131;126970;127911;128718;129277;131875;196334;236676;288551	114703;121172;121441;121997;124106;125546;126295;127091;128100;128888;129411;131948;196511;237741;288754	-;-;-;-;-;-;-;-;-;-;-;-;-;-;-	4601	rna-XM_024091495.1	0.1675367348370798	0.8707697217742987	0.2980327946077579	-0.540430740807665	1.1691923810535216	0.7060176873200441	1.402562689781168	2.446665045065686	0.0350938739485126	0.7380500662983117	interaction	0.07896858954527851	0.44518642979750617	1.7096231218611866
LOC112045746	NW_019862840.1;NW_019862840.1;NW_019862840.1;NW_019862840.1;NW_019862840.1;NW_019862840.1;NW_019862840.1;NW_019862840.1;NW_019862840.1;NW_019862840.1;NW_019862840.1;NW_019862840.1;NW_019862840.1;NW_019862840.1;NW_019862840.1;NW_019862840.1;NW_019862840.1;NW_019862840.1;NW_019862840.1;NW_019862840.1;NW_019862840.1;NW_019862840.1;NW_019862840.1;NW_019862840.1;NW_019862840.1	267350;267350;268398;268398;268879;268879;269499;269499;270113;270113;270846;270846;271113;271113;272021;272021;272868;272868;273614;273614;275380;275380;279426;281935;284988	267634;267634;268540;268540;269065;269065;269646;269646;270286;270286;270949;270949;271191;271191;272187;272187;272952;272952;273731;273731;275737;275737;279530;282074;285442	-;-;-;-;-;-;-;-;-;-;-;-;-;-;-;-;-;-;-;-;-;-;-;-;-	2548	rna-XM_024082051.1;rna-XM_024082052.1;rna-XM_024082051.1;rna-XM_024082052.1;rna-XM_024082051.1;rna-XM_024082052.1;rna-XM_024082051.1;rna-XM_024082052.1;rna-XM_024082051.1;rna-XM_024082052.1;rna-XM_024082051.1;rna-XM_024082052.1;rna-XM_024082051.1;rna-XM_024082052.1;rna-XM_024082051.1;rna-XM_024082052.1;rna-XM_024082051.1;rna-XM_024082052.1;rna-XM_024082051.1;rna-XM_024082052.1;rna-XM_024082051.1;…	0.44309661863485433	-0.12408981024419441	-0.3723914740108567	-0.28556810486959366	-0.48359782290427566	-1.4208632269642965	2.542790127199936	2.4459654829738815	0.03513944618824538	0.7380500662983117	interaction	0.0790441657034994	-0.3739023033930604	1.8639598455991508
LOC112050431	NW_019863023.1;NW_019863023.1;NW_019863023.1;NW_019863023.1;NW_019863023.1;NW_019863023.1;NW_019863023.1;NW_019863023.1;NW_019863023.1;NW_019863023.1;NW_019863023.1;NW_019863023.1;NW_019863023.1;NW_019863023.1;NW_019863023.1;NW_019863023.1;NW_019863023.1;NW_019863023.1;NW_019863023.1;NW_019863023.1;NW_019863023.1;NW_019863023.1;NW_019863023.1;NW_019863023.1;NW_019863023.1;NW_019863023.1;NW_019863…	118375;118375;118375;118375;118375;118730;118730;118730;118730;123832;123832;123832;123832;123832;126020;126020;126020;126020;126020;126621;126621;126621;126621;126621;128728;128728;128728;128728;128728;129752;129752;129752;129752;129752;130471;130471;130471;130471;130471;131202;131202;131202;131202;131202;132236;132236;132236;132236;132236;134222;134222;134222;134222;134222;134941;134941;134941;…	118608;118497;118593;118608;118619;118792;118792;118792;118792;124063;124063;124063;124063;124063;126148;126148;126148;126148;126148;126763;126763;126763;126763;126763;128869;128869;128869;128869;128869;130064;130064;130064;130064;130064;130586;130586;130586;130586;130586;131324;131324;131324;131324;131324;132423;132423;132423;132423;132423;134359;134359;134359;134359;134359;135060;135060;135060;…	+;+;+;+;+;+;+;+;+;+;+;+;+;+;+;+;+;+;+;+;+;+;+;+;+;+;+;+;+;+;+;+;+;+;+;+;+;+;+;+;+;+;+;+;+;+;+;+;+;+;+;+;+;+;+;+;+;+;+;+;+;+;+;+	2399	rna-XM_024088704.1;rna-XM_024088703.1;rna-XM_024088702.1;rna-XM_024088701.1;rna-XM_024088699.1;rna-XM_024088703.1;rna-XM_024088702.1;rna-XM_024088701.1;rna-XM_024088699.1;rna-XM_024088704.1;rna-XM_024088703.1;rna-XM_024088702.1;rna-XM_024088701.1;rna-XM_024088699.1;rna-XM_024088704.1;rna-XM_024088703.1;rna-XM_024088702.1;rna-XM_024088701.1;rna-XM_024088699.1;rna-XM_024088704.1;rna-XM_024088703.1;…	0.11288490658024203	-0.048229691877631244	-0.8048943125604318	-0.3923890380699452	-0.2539865242346687	-0.7186652979085923	5.849165924186807	2.4459325908860983	0.035141590346498594	0.7380500662983117	interaction	0.0790441657034994	-0.35087999301183787	0.9177792191406737
LOC112055104	NW_019863459.1;NW_019863459.1;NW_019863459.1;NW_019863459.1;NW_019863459.1;NW_019863459.1;NW_019863459.1;NW_019863459.1;NW_019863459.1;NW_019863459.1	84377;87712;89085;90196;91138;91959;92795;93040;93473;96072	86222;87913;89470;90361;91359;92128;92948;93192;93619;96426	-;-;-;-;-;-;-;-;-;-	3801	rna-XM_024095103.1	0.04094431406967202	-0.08262080856296591	-0.21912543890940558	0.13183325859743103	-0.24101300598848843	-0.2357282842953601	5.543931367138399	2.444557937632182	0.035231316380622504	0.7380500662983117	interaction	0.07919520270719681	-0.10095166084818616	0.37284626458591946
LOC112052494	NW_019863152.1;NW_019863152.1;NW_019863152.1;NW_019863152.1;NW_019863152.1;NW_019863152.1	230263;232667;233837;235055;236405;237083	230659;232817;233951;235189;236618;237405	+;+;+;+;+;+	1335	rna-XM_024091596.1	-0.3488235876616879	-0.41297621843802423	0.7377039222632329	0.7147336378299004	0.7229515747781867	-0.22401503406497814	0.9857667677445339	2.4436936685887534	0.03528784450800433	0.7380500662983117	interaction	0.07929968417377482	0.19826238245110495	1.1506801407012572
LOC112051729	NW_019863099.1;NW_019863099.1;NW_019863099.1;NW_019863099.1;NW_019863099.1;NW_019863099.1;NW_019863099.1;NW_019863099.1;NW_019863099.1	269726;270715;272794;273722;274659;275510;277681;278533;279837	270049;270762;272919;273809;274737;275711;277851;278693;279984	-;-;-;-;-;-;-;-;-	1347	rna-XM_024090510.1	0.8771422293131008	-0.0087316838274056	-0.09251760465800263	0.5065153269128889	0.17931035614445467	-0.4274843383171303	3.9628048960377407	2.4430377941779384	0.03533080218816276	0.7380500662983117	interaction	0.07938784480359538	0.17237238092798432	1.304626567630231
LOC112054870	NW_019863427.1;NW_019863427.1;NW_019863427.1;NW_019863427.1;NW_019863427.1;NW_019863427.1;NW_019863427.1;NW_019863427.1;NW_019863427.1;NW_019863427.1;NW_019863427.1;NW_019863427.1;NW_019863427.1;NW_019863427.1;NW_019863427.1;NW_019863427.1;NW_019863427.1;NW_019863427.1;NW_019863427.1	63763;63770;63945;64044;64044;64044;64606;65255;65255;65255;65255;65830;65830;65830;65830;66634;66634;66634;66634	63854;63861;63963;64183;64183;64183;64777;65423;65423;65423;65423;65922;65922;65922;65922;67015;67015;67015;67015	+;+;+;+;+;+;+;+;+;+;+;+;+;+;+;+;+;+;+	1074	rna-XM_024094797.1;rna-XM_024094796.1;rna-XM_024094798.1;rna-XM_024094798.1;rna-XM_024094797.1;rna-XM_024094796.1;rna-XM_024094799.1;rna-XM_024094798.1;rna-XM_024094799.1;rna-XM_024094797.1;rna-XM_024094796.1;rna-XM_024094798.1;rna-XM_024094796.1;rna-XM_024094799.1;rna-XM_024094797.1;rna-XM_024094796.1;rna-XM_024094798.1;rna-XM_024094799.1;rna-XM_024094797.1	-0.6906018909911753	-0.009181857319514488	-1.241402670694888	-0.16112782556879793	-1.158959808549363	-0.3847056535270844	4.2582588923672375	2.442380535941875	0.03540140480613035	0.7381680077373675	interaction	0.07952091563431969	-0.6076632844418038	1.241402670694888
LOC112049914	NW_019862997.1;NW_019862997.1	292830;311951	293016;314107	+;+	2344	rna-XM_024087977.1	1.3806065015456739	0.2648840594821419	0.1825585754378028	1.3232227405467802	0.24546631290007864	0.7468996990393353	2.868074812507103	2.438204993489566	0.03564893082836575	0.7406388233025751	interaction	0.07998882226884715	0.6906063148253021	1.3806065015456739
LOC112055571	NW_019863550.1;NW_019863550.1;NW_019863550.1;NW_019863550.1;NW_019863550.1;NW_019863550.1;NW_019863550.1	1141;1806;2374;2882;3562;4411;5135	1235;1963;2575;3122;3672;4627;5626	+;+;+;+;+;+;+	1516	rna-XM_024095753.1	0.24557881772264592	0.3274440498408313	-0.04400120795708758	-0.3795353969101576	-0.3190294638483	0.019419699258174064	7.616418110237186	2.4381850484579175	0.03565024959050586	0.7406388233025751	interaction	0.07998882226884715	-0.02502058364898231	0.7069794467509889
LOC112053316	NW_019863228.1;NW_019863228.1;NW_019863228.1	228875;230830;237204	229593;231079;237672	-;-;-	1438	rna-XM_024092708.1	0.16722234159105467	-0.6514514186470792	-0.6251310450960247	-1.5331570992411894	0.21067122588975248	-0.40324130353801446	0.673475182100214	2.434883480486806	0.035869213690734085	0.7425916093447769	interaction	0.08040723869772999	-0.4725145498402501	1.7438283251309419
LOC112045935	NW_019862844.1;NW_019862844.1;NW_019862844.1;NW_019862844.1;NW_019862844.1;NW_019862844.1;NW_019862844.1;NW_019862844.1;NW_019862844.1;NW_019862844.1;NW_019862844.1;NW_019862844.1;NW_019862844.1;NW_019862844.1;NW_019862844.1;NW_019862844.1;NW_019862844.1;NW_019862844.1;NW_019862844.1	758254;761409;761781;762536;763610;764238;766089;782483;783334;784089;785147;785815;786521;787405;788850;789675;790722;791796;810374	761005;761541;761855;762651;763700;764283;766153;782553;783453;784220;785254;785916;786692;787492;788936;789759;790839;791907;810689	-;-;-;-;-;-;-;-;-;-;-;-;-;-;-;-;-;-;-	4789	rna-XM_024082333.1	0.19895611400240917	-0.21975061051365372	-0.5256735930732601	0.05069564173175275	-0.3676875042625728	-0.20198463968947464	7.42721713455161	2.431050191488855	0.036125107663499766	0.7464104063418388	interaction	0.08092772664128754	-0.17757409863413323	0.7246297070756693
LOC112052706	NW_019863169.1;NW_019863169.1	212307;214821	213823;215545	-;-	2242	rna-XM_024091886.1	-0.5531321156924719	0.08299384031803347	0.09892006695526498	-0.2557864470242746	-0.3413722143669664	-0.3616424437158475	7.009645920789562	2.430019719835289	0.036194204212523735	0.7464808288042101	interaction	0.08105375844400665	-0.22166988558771034	0.6520521826477369
LOC112050204	NW_019863012.1;NW_019863012.1;NW_019863012.1;NW_019863012.1;NW_019863012.1;NW_019863012.1;NW_019863012.1	7573;13222;13656;14799;15987;16995;17874	7808;13237;13872;14826;15993;17018;18303	+;+;+;+;+;+;+	958	rna-XM_024088410.1	0.5833138351076045	-0.7008872478590044	1.0575370682959495	0.2984521800902453	-0.60751445206687	0.03865421054238158	3.4724353309163427	2.427804965104085	0.03640211773763706	0.7480630672584697	interaction	0.0814615761578978	0.11159259901838442	1.758424316154954
LOC112052039	NW_019863120.1;NW_019863120.1;NW_019863120.1;NW_019863120.1;NW_019863120.1;NW_019863120.1;NW_019863120.1;NW_019863120.1;NW_019863120.1;NW_019863120.1;NW_019863120.1;NW_019863120.1;NW_019863120.1;NW_019863120.1;NW_019863120.1;NW_019863120.1;NW_019863120.1;NW_019863120.1;NW_019863120.1;NW_019863120.1;NW_019863120.1;NW_019863120.1;NW_019863120.1;NW_019863120.1;NW_019863120.1;NW_019863120.1;NW_019863…	97055;97055;97055;97055;97055;97055;97055;97055;100218;100218;100218;100218;100218;100218;100218;100218;101134;101134;101134;101134;101134;101134;101134;101134;102192;102192;102192;102192;102192;102192;102192;102192;104275;104275;104275;104275;104275;104275;104275;104275;105397;105397;105397;105397;105397;105397;105397;105397;107155;107155;107155;107155;107155;107155;107155;107155;107924;107924;1…	97207;97207;97207;97207;97207;97207;97207;97207;100299;100299;100299;100299;100299;100299;100299;100299;101342;101342;101342;101342;101342;101342;101342;101342;102378;102378;102378;102378;102378;102378;102378;102378;104420;104420;104420;104420;104420;104420;104420;104420;105525;105525;105525;105525;105525;105525;105525;105525;107235;107235;107235;107235;107235;107235;107235;107235;107986;107986;1…	+;+;+;+;+;+;+;+;+;+;+;+;+;+;+;+;+;+;+;+;+;+;+;+;+;+;+;+;+;+;+;+;+;+;+;+;+;+;+;+;+;+;+;+;+;+;+;+;+;+;+;+;+;+;+;+;+;+;+;+;+;+;+;+;+;+;+;+;+;+;+;+;+;+;+;+;+;+;+;+;+;+;+;+;+;+;+;+;+;+;+;+;+;+;+;+;+;+;+;+;+;+;+;+;+;+;+;+;+;+;+;+;+;+;+;+;+;+;+;+;+;+;+;+;+;+;+;+;+;+;+;+;+;+;+;+;+;+;+;+;+;+;+;+;+;+;+;+;+;+;+;+;+;+;+;+;+;+;+;+;+;+;+;+;+;+;+;+;+;+;+;+;+;+;+;+;+;+;+;+;+;+;+;+;+;+;+;+;+;+;+;+;+;+;+;+;+;+;+;+…	6744	rna-XM_024090937.1;rna-XM_024090935.1;rna-XM_024090934.1;rna-XM_024090933.1;rna-XM_024090932.1;rna-XM_024090931.1;rna-XM_024090930.1;rna-XM_024090936.1;rna-XM_024090937.1;rna-XM_024090935.1;rna-XM_024090934.1;rna-XM_024090933.1;rna-XM_024090932.1;rna-XM_024090931.1;rna-XM_024090930.1;rna-XM_024090936.1;rna-XM_024090937.1;rna-XM_024090935.1;rna-XM_024090934.1;rna-XM_024090933.1;rna-XM_024090932.1;…	-0.25837251149678825	-0.06653270461096672	0.06370525928209067	0.13045052611283955	-0.23200767698959038	-0.3975022581728164	5.975523669275765	2.4263495271776367	0.036441363761750875	0.7480630672584697	interaction	0.08152050826209703	-0.1267098943125386	0.527952784285656
[truncated: 10,006 more rows]
