# Supplementary material for: Alternative splicing in seasonal plasticity and the potential for adaptation to environmental change
Source: Nat Commun. 2022 Feb 8;13:755. doi: 10.1038/s41467-022-28306-8 (PMC8825856; doi:10.1038/s41467-022-28306-8)
Supplement: Supplementary file 10 — Source Data [file 41467_2022_28306_MOESM10_ESM.zip › SourceData_B_anynana_AS/Data_in/Bany_Paeg_omega.tsv]

LOC112042788	0.01007337701738138
LOC112042789	0.1643468105505773
LOC112042790	0.04918911932271141
LOC112042791	0.03471664597716864
LOC112042792	0.05344887808115958
LOC112042793	0.06578799976355065
LOC112042794	0.01231725131299521
LOC112042795	0.07720032022061762
LOC112042796	0.1826190337147117
LOC112042797	0.0492828113356574
LOC112042798	0.06250945220093493
LOC112042799	0.07759661409078795
LOC112042800	0.04382329568749578
LOC112042801	0.02519705608659972
LOC112042802	0.04359419649303991
LOC112042803	0.03299329363702643
LOC112042804	0.3697695066528156
LOC112042805	0.08698020185534312
LOC112042806	0.0311725182910043
LOC112042807	0.03042890185133615
LOC112042808	0.02750452966273306
LOC112042809	0.2502701991203274
LOC112042810	0.1965139076847482
LOC112042811	0.02850099941340391
LOC112042812	0.02523034100131874
LOC112042813	0.1361302790878503
LOC112042814	0.2716669720417761
LOC112042817	0.01954089619658322
LOC112042818	0.07261772639101526
LOC112042819	0.15975726544761
LOC112042823	0.1637988267059274
LOC112042825	0.2202225863824841
LOC112042829	2.505853414892258e-05
LOC112042830	0
LOC112042831	0.05483581676128185
LOC112042832	0.2227804109388118
LOC112042835	0.02898259025755309
LOC112042839	0.2833919024359082
LOC112042840	0.07893630848318246
LOC112042841	0.06021172066713607
LOC112042843	0.03431754463412814
LOC112042844	0.1280559311887033
LOC112042846	0.2436857481502153
LOC112042847	0.1809200441724405
LOC112042848	0.1085194866181704
LOC112042849	0.3613198230703449
LOC112042850	0.04046578713526486
LOC112042851	0.1327147169191019
LOC112042853	0.01797896750924714
LOC112042854	0.05234963779938104
LOC112042855	0.04921959040064566
LOC112042856	0.1526695913857686
LOC112042857	0.05663891171893718
LOC112042858	0.07948511830923935
LOC112042859	0.08873454368165834
LOC112042860	0.03852132555675183
LOC112042861	0.1225491632395264
LOC112042862	0.2084570242951179
LOC112042864	0.1182064918921887
LOC112042865	0.6799802955115503
LOC112042866	0.03956504467730301
LOC112042868	0.1542341152414698
LOC112042869	0.1634870934772336
LOC112042870	0.1060458729614143
LOC112042871	0.1291114532055918
LOC112042872	0.05893374859357821
LOC112042873	0.2018355892357611
LOC112042874	0.05291746432710005
LOC112042875	0.003450602768003523
LOC112042876	0.1185476808924957
LOC112042877	0.2070361956754551
LOC112042878	0.01429673998851684
LOC112042880	0.05678215183881744
LOC112042881	0.05933503730533369
LOC112042883	0.1701737946142441
LOC112042887	0.05150848182902165
LOC112042888	0.0978442735534805
LOC112042891	0.03606882857564973
LOC112042892	0.150941784994457
LOC112042893	0.06346717274183179
LOC112042894	0.1902552230100971
LOC112042895	0.06305739224096008
LOC112042896	0.02230183798675162
LOC112042897	0.1381441792219818
LOC112042899	0.09585501638118463
LOC112042907	0.00937536211867414
LOC112042909	0.006716129840436239
LOC112042912	0.1002667891977758
LOC112042917	0.2050798890003784
LOC112042919	0.1695788320645455
LOC112042920	0.005567508941742567
LOC112042921	0.03752560075603029
LOC112042922	0.08480462107727504
LOC112042923	0.01164686242599553
LOC112042924	0
LOC112042925	0.01701042020449002
LOC112042928	0.1567984760874793
LOC112042929	0.05292579768884507
LOC112042930	0.09863625004992674
LOC112042932	0.04591598362652648
LOC112042933	0.01599217402876829
LOC112042935	0.1020065579341127
LOC112042936	0.00564293941268598
LOC112042938	0.05947918361663478
LOC112042939	0.05237912691589887
LOC112042940	0.02260671629633496
LOC112042941	0.1434791214621128
LOC112042942	0.1532974005606215
LOC112042945	0.06276355700795783
LOC112042947	0.04193412089934041
LOC112042950	0.09474037883650338
LOC112042951	0.07373420965927241
LOC112042954	0.0342599007864999
LOC112042956	0.04156385401334527
LOC112042957	0.137932925229845
LOC112042958	0.05079603487095567
LOC112042959	0.07753631835786892
LOC112042960	0.1334926859033854
LOC112042962	0.1107863788985132
LOC112042963	0.1216335435939006
LOC112042964	0.07589879114647001
LOC112042965	0.05423009804830787
LOC112042966	0.01529299358338016
LOC112042967	0.1853888683340991
LOC112042969	0.1104132820142092
LOC112042970	0.1395060565731638
LOC112042973	0.0559682366661564
LOC112042974	0.06702946364252813
LOC112042976	0.08616125905348916
LOC112042977	0.2460045518586168
LOC112042981	0.06773909511719736
LOC112042982	0.06665410435554749
LOC112042983	0.1086129998937113
LOC112042984	0.01740342950844531
LOC112042985	0.04579660213904854
LOC112042986	0.06686706598609433
LOC112042987	0.03813712554975527
LOC112042989	0.0949387701243646
LOC112042992	0.2347163448869893
LOC112042993	0.02377651259149341
LOC112042994	0.05515098912132001
LOC112042995	0.08020840170394963
LOC112042996	0.10147559462567
LOC112042999	0.03997294632173685
LOC112043001	0.03601285207717792
LOC112043002	0.1246842220547758
LOC112043004	0.2238407092364688
LOC112043005	0.1066616095207169
LOC112043008	0.1761218732709627
LOC112043009	0.1043410274995354
LOC112043010	0.0933254718724791
LOC112043011	0.04413921013347416
LOC112043012	0.08173904874995375
LOC112043013	0.2846432876765264
LOC112043014	0.09153218468665993
LOC112043015	0.08196616344995816
LOC112043016	0.06520364030567963
LOC112043018	0.04277067418854354
LOC112043019	0.1159301692504552
LOC112043020	0.004219483549118928
LOC112043021	0.2496281148860387
LOC112043022	0.08719867332047622
LOC112043023	0.03291187502820145
LOC112043024	0.02758126589461541
LOC112043025	0.08729902629431403
LOC112043026	0.1539513322813141
LOC112043027	0.007432095773532583
LOC112043028	0.1338337468154274
LOC112043029	0.06727124427542501
LOC112043030	0.2005895743212935
LOC112043032	0.1006579627662979
LOC112043033	0.09045986321618364
LOC112043034	0.07631388763260037
LOC112043035	0.05812841370853577
LOC112043037	0.1357145967133672
LOC112043038	0.09495557490613822
LOC112043039	0.0709302459805997
LOC112043041	0.1197326076627861
LOC112043043	0.03231417912508605
LOC112043044	0.1656408576408491
LOC112043045	0.05109851478719062
LOC112043046	0.05489162456913754
LOC112043047	0.1784524288602473
LOC112043057	0.03372223604298166
LOC112043060	0.2446666645592654
LOC112043062	0.4061472583933135
LOC112043065	0.03853445724783888
LOC112043066	0.02399311258267647
LOC112043067	0.02395786506090885
LOC112043068	0.01728383752482186
LOC112043070	0.5111372151157743
LOC112043072	0.09047956729181107
LOC112043075	0.189923562581688
LOC112043077	0.03322827419666571
LOC112043078	0.03110290810254521
LOC112043079	0.07360286860014675
LOC112043080	0.05508739706522929
LOC112043081	0.07813920877082303
LOC112043082	0.03869767781170264
LOC112043083	0.2103813644086444
LOC112043084	0.005751087386282504
LOC112043085	0.1051132641883035
LOC112043086	0.03029097300833786
LOC112043087	0.04755783345790823
LOC112043088	0.01670805585957021
LOC112043089	0.03813871550994628
LOC112043090	0.07766815011701797
LOC112043091	0.07887214468071264
LOC112043092	0.008517842324035376
LOC112043093	0.02761086797270217
LOC112043094	0.02843238495330913
LOC112043095	0.01988327511493561
LOC112043096	0.06224592181559765
LOC112043097	0.1355070255446977
LOC112043098	0.03275739063597963
LOC112043099	0.06695034931318877
LOC112043100	0.0741307167025692
LOC112043101	0.1370910163816837
LOC112043102	0.06647994500285398
LOC112043103	0.1847983477272465
LOC112043104	0.04881672434080488
LOC112043106	0.1522468964270098
LOC112043109	0.3052335303058975
LOC112043111	0.2871469109235838
LOC112043114	0.03331648231916551
LOC112043115	0.1170490636658182
LOC112043116	0.1017313322973051
LOC112043117	0.0746250934283344
LOC112043118	0.1033826735863485
LOC112043121	0.05533608931104281
LOC112043126	0.04248768863126434
LOC112043127	0.03267923795070516
LOC112043128	0.1433199097685416
LOC112043129	1.113197164460502
LOC112043131	0.2038839251119286
LOC112043133	0.04451464650748856
LOC112043134	0.02480316977035857
LOC112043135	0.08609906161850542
LOC112043136	0.08182572269028586
LOC112043137	0.1374144479961634
LOC112043139	0.08980371057661476
LOC112043141	0.01102342587259959
LOC112043142	0.1266042720403161
LOC112043143	0.07433193256629173
LOC112043144	0.08454515557702441
LOC112043145	0.04828531460649878
LOC112043146	0.2914869337859843
LOC112043147	0.04820975502231597
LOC112043149	0.05132588157409269
LOC112043150	0.02672123869800228
LOC112043151	0.2419796011925238
LOC112043152	0.07743051920059044
LOC112043153	0.03916413578720945
LOC112043154	0.01169502087005706
LOC112043155	0.05055649010285439
LOC112043156	0.09554598394478075
LOC112043157	0.04960168780479135
LOC112043158	0.2057700643876779
LOC112043159	0.05820588194463094
LOC112043160	0.1083836548179539
LOC112043161	0.1101115903226288
LOC112043163	0.7750216159535541
LOC112043164	0.4372023594913368
LOC112043165	0.1958194072440238
LOC112043166	0.1386134364829259
LOC112043167	0.03039113263884247
LOC112043168	0.05744806904533363
LOC112043169	0.05855127187346157
LOC112043171	0.1104888843112018
LOC112043173	0.05671792826025134
LOC112043174	0.1483574122972682
LOC112043175	0.04244568639223402
LOC112043178	0.0448782948243293
LOC112043179	0.2655352054174202
LOC112043180	0.1129989291919126
LOC112043181	0.03838518786918671
LOC112043183	0.05793202612525391
LOC112043185	0.106248855787082
LOC112043186	0.0418584127897206
LOC112043187	0.3030070589956721
LOC112043188	0.03702026242768019
LOC112043189	0.09498053925312933
LOC112043190	0.4036058766368825
LOC112043192	0.1465507634274828
LOC112043194	0.09236612966939631
LOC112043195	0.1022321864863405
LOC112043196	0.07096098601444177
LOC112043198	0.06312674815321509
LOC112043199	0.0884865299314159
LOC112043200	0.05708729314557529
LOC112043201	0.1203673568843956
LOC112043202	0.00947036771325755
LOC112043203	0.0181819813454721
LOC112043204	0.04583965127682204
LOC112043206	0.1591652582195135
LOC112043207	0.06431601104480114
LOC112043209	0.0536067125718542
LOC112043210	0.04115986539102817
LOC112043211	0.08950744084912879
LOC112043212	0.1139601646325351
LOC112043213	0.02085144635271168
LOC112043214	0.06054574624563934
LOC112043215	0.1997246722660879
LOC112043218	0.03603834652175393
LOC112043220	0.07763008860534903
LOC112043223	0.06859711132021988
LOC112043224	0.07627361951412898
LOC112043225	0.03279926096314759
LOC112043226	0.08360886537523117
LOC112043227	0.04767489648165781
LOC112043230	0.04755914017328767
LOC112043231	0.09812126915341265
LOC112043232	0.1212253442079569
LOC112043233	0.01640889255698298
LOC112043234	0.1841844522366263
LOC112043235	0.06893411756299662
LOC112043236	0.1487785588265497
LOC112043238	0.09511428965683386
LOC112043241	0.07420672057466289
LOC112043242	0.03034311083490252
LOC112043244	0.1569890086676573
LOC112043247	0.1227513233459823
LOC112043250	0.1750317900369621
LOC112043251	0.1075170143556873
LOC112043252	0.1423653287302344
LOC112043255	0.1369505910497795
LOC112043256	0.1743978841013365
LOC112043257	0.1183083895661681
LOC112043266	0.1409032035125697
LOC112043267	0.1448043191531018
LOC112043268	0.2069343702903888
LOC112043269	0.1004321860115499
LOC112043270	0.1112952421616455
LOC112043271	0.06676168933949601
LOC112043272	0.2063011260791721
LOC112043273	0.2267630447486923
LOC112043275	0.07264937725374077
LOC112043276	0.09070888517941149
LOC112043277	0.1000324568784643
LOC112043278	0.08925389086094554
LOC112043280	0.05125178163457009
LOC112043281	0.05108664438599366
LOC112043282	0.1728567630514946
LOC112043283	0.05845607271363835
LOC112043284	0.03249687273088274
LOC112043285	0.1700629361181031
LOC112043286	0.04760263255635649
LOC112043287	0.1242776186886774
LOC112043288	0.07657711393796926
LOC112043289	0.05857131734745236
LOC112043290	0.1607967483670839
LOC112043291	0.01880669463490256
LOC112043292	0.007499874745561587
LOC112043295	0.05881898019539803
LOC112043296	0.03720045063306577
LOC112043298	0.2161189112635562
LOC112043301	0.01210444553659562
LOC112043302	0.09152576698840971
LOC112043304	0.05186201202685285
LOC112043305	0.1192446300699555
LOC112043306	0.1059782156787661
LOC112043307	0.09975678240422216
LOC112043308	0.005072173586741273
LOC112043309	0.6208647743211054
LOC112043310	0.04873110317602929
LOC112043311	0.04114614392924956
LOC112043312	0.04356465373062012
LOC112043313	0.07082105421231376
LOC112043314	0.07110188460918718
LOC112043316	0.2086148892074881
LOC112043317	0.2562513906037616
LOC112043318	0.09476292663819959
LOC112043319	0.04538040226746805
LOC112043320	0.0571102360542995
LOC112043321	0.04333148356084915
LOC112043322	0.05993318566779318
LOC112043323	0.05310603044851193
LOC112043324	0.02021119073241492
LOC112043325	0.02012029004882593
LOC112043326	0.04516417809413271
LOC112043327	0.03701376220394333
LOC112043329	0.08796837679922828
LOC112043331	0.04684421032846609
LOC112043332	0.1295814935435501
LOC112043333	0.2976493079572621
LOC112043335	0.02772074423626106
LOC112043337	0.1232816285316702
LOC112043338	0.1141308149701689
LOC112043339	0.1584238263519059
LOC112043340	0.1707917992054734
LOC112043342	0.04153625484395173
LOC112043343	0.009622135430398363
LOC112043344	0.1779587155493493
LOC112043345	0.03612502622299338
LOC112043346	0.07381903541063403
LOC112043347	0.05450745795853221
LOC112043348	0.1673519426740976
LOC112043349	0.2760822715214025
LOC112043351	0.08663847629879176
LOC112043352	0.1819496412812779
LOC112043353	0.1796680097450652
LOC112043355	0.1234971196405355
LOC112043359	0.1803467555826055
LOC112043363	0.1046700511006628
LOC112043365	0.05638521810154008
LOC112043366	0.1365801815198338
LOC112043368	0.007214888895187403
LOC112043370	0.101940056962117
LOC112043371	0.02561619866243018
LOC112043373	0.02399663117868659
LOC112043374	0.01841245293770362
LOC112043376	0.204214683544775
LOC112043377	0.02534586812544825
LOC112043379	0.001843705306327443
LOC112043380	0.1017423766744893
LOC112043381	0.0940965189861373
LOC112043382	0.1742320542375355
LOC112043383	0.06361543695892186
LOC112043384	0.05706516108946456
LOC112043385	0.06585451415955032
LOC112043386	0.1205572303740394
LOC112043387	0.2079678486192242
LOC112043390	0.08382319387070443
LOC112043391	0.04317282695540329
LOC112043392	0.08537592789516499
LOC112043393	0.04240560321840687
LOC112043394	0.1428484375023591
LOC112043400	0.2488622742278771
LOC112043402	0.02114517182259817
LOC112043403	0.0276589904698141
LOC112043409	0.0357534245007653
LOC112043410	0.1988569834583179
LOC112043411	0.009271509612375297
LOC112043412	0.05881515668674472
LOC112043413	0.07676804753088981
LOC112043416	0.2200805562508733
LOC112043417	0.0715159601931802
LOC112043418	0.04951708362987032
LOC112043419	0.05094532990753126
LOC112043420	0.07444794856944029
LOC112043421	0.034625083380218
LOC112043422	0.1042249524264317
LOC112043423	0.008121750650402514
LOC112043424	0.07469650586860811
LOC112043427	0.02094469300462517
LOC112043428	0.01556525840027462
LOC112043429	0.01398088057964381
LOC112043430	0.06617904618023045
LOC112043431	0.03544540770769574
LOC112043433	0.03345368858207082
LOC112043434	0.08273337337588998
LOC112043441	0.04127631643827986
LOC112043445	0.09166229843086611
LOC112043449	0.09143406443314055
LOC112043450	0.06760939479064376
LOC112043451	0.0663713401112969
LOC112043453	0.3238825539798161
LOC112043455	0.2302238692726497
LOC112043457	0.2232233915544559
LOC112043460	0.1342234577860107
LOC112043462	0.1190921866385084
LOC112043464	0.03927408520700352
LOC112043465	0.1346335064445284
LOC112043466	0.01357074465969292
LOC112043468	0.04886134486986178
LOC112043469	0.2048339653112053
LOC112043471	0.03548937996969164
LOC112043472	0.08062531353574766
LOC112043473	0.03598061430554794
LOC112043474	0
LOC112043475	0.0559215137798614
LOC112043476	0.03094192024676375
LOC112043477	0.118447824464525
LOC112043478	0.119862283349777
LOC112043479	0.02547134261962969
LOC112043480	0.0464407858486783
LOC112043481	0.02602454252057191
LOC112043482	0.03610664807125935
LOC112043483	0.275459334579167
LOC112043486	0.01512103993231357
LOC112043487	0.1576158816080199
LOC112043488	0.1650233340572588
LOC112043490	0.0713352659388477
LOC112043491	0.1304951888334493
LOC112043492	0.07386623377301782
LOC112043493	0.1304627109127257
LOC112043494	0.1086412712395234
LOC112043495	0.06680443110630394
LOC112043496	0.003752569786313994
LOC112043499	0.1836761133501612
LOC112043503	0.2404518899951989
LOC112043508	0.08213994330118526
LOC112043510	0.09368011818382434
LOC112043511	0.2096998496211407
LOC112043512	0.1426913479599773
LOC112043513	0.1009194889432514
LOC112043517	0.04216009419351923
LOC112043518	0.09725622871368192
LOC112043519	0.05815800635712251
LOC112043522	0.05107166822017029
LOC112043523	0.02287450423384627
LOC112043526	0.2005172034700321
LOC112043528	0.183066889739476
LOC112043529	0.1691220100803641
LOC112043530	0.05971867742849366
LOC112043531	0.03440015670921017
LOC112043532	0.13799115347805
LOC112043533	0.3443962291107867
LOC112043534	0.02924170052588296
LOC112043535	0.1247200430221379
LOC112043536	0.07173595115072218
LOC112043537	0.1981692785683624
LOC112043539	0.04157936919102841
LOC112043540	0.1048251612011078
LOC112043542	0.3356891620496689
LOC112043544	0.01071931586906256
LOC112043546	0.2049536965561194
LOC112043547	0.109013786084812
LOC112043548	0.1009773426794507
LOC112043549	0.08020650679048875
LOC112043550	0.01804315038806993
LOC112043551	0.1133271601352084
LOC112043552	0.04566968743805933
LOC112043553	0.04446887311987414
LOC112043554	0.01980441942226391
LOC112043555	0.09387923827780746
LOC112043556	0.03163867278980271
LOC112043557	0.1828004754472349
LOC112043558	0.1484346899090957
LOC112043559	0.01370091144951652
LOC112043561	0.07517898436253508
LOC112043562	0.07751158475064883
LOC112043563	0.1672984217802709
LOC112043564	0.1299423177740115
LOC112043565	0.03775392706825682
LOC112043566	0.1717324372909027
LOC112043567	0.0631759457902842
LOC112043568	0.1047761175463541
LOC112043570	0.05608237945412813
LOC112043571	0.1699388755417978
LOC112043572	0.1464399094895971
LOC112043573	0.1501404045685457
LOC112043574	0.2308839852894495
LOC112043575	0.134438206435387
LOC112043576	0.05573438273301787
LOC112043577	0.09229022075603731
LOC112043578	0.1341888200931459
LOC112043579	0.06816930707780319
LOC112043580	0.08604989800264083
LOC112043581	0.04743387341665477
LOC112043582	0.2422836605441932
LOC112043583	0.1471271387862452
LOC112043584	0.06234377052333599
LOC112043588	0.1485071628670898
LOC112043592	0.1266044834159577
LOC112043593	0.2338227596507667
LOC112043594	0.03066613044777401
LOC112043597	0.2550189659316361
LOC112043598	0.2974941842835366
LOC112043599	0.09441215390495243
LOC112043600	0.0487515012161798
LOC112043604	0.1298657710968226
LOC112043608	0.1320442495663242
LOC112043609	0.02008955041522203
LOC112043610	0.02385316083827298
LOC112043611	0.02443411402144097
LOC112043612	0.0649810284866392
LOC112043613	0.01254705751528858
LOC112043614	0.02309416386455293
LOC112043615	0.08496583601626026
LOC112043617	0.1741601764502807
LOC112043618	0.00855799108747329
LOC112043619	0.1630669190473925
LOC112043620	0.3030450514133744
LOC112043621	0.1299649009190245
LOC112043624	0.06000568312402634
LOC112043625	0.2022418427721884
LOC112043626	0.2329222881442326
LOC112043629	0.09104812306936176
LOC112043630	0.09790046097339915
LOC112043631	0.1151789168386296
LOC112043634	0.2262841463272302
LOC112043635	0.1152023412859913
LOC112043636	0.0984204660375782
LOC112043637	0.2464814929780675
LOC112043638	0.006793690979969569
LOC112043639	0.1268678613509822
LOC112043640	0.1608732182797446
LOC112043641	0.2168007117831972
LOC112043642	0.1459259013915419
LOC112043643	0.1216460592231015
LOC112043644	0.0183437802317211
LOC112043645	0.05559701516991333
LOC112043647	0.01848689301761175
LOC112043648	0.1332986768309049
LOC112043653	0.09648083861090949
LOC112043654	0.1134867050958209
LOC112043655	0.1571460271287
LOC112043656	0.1824183928332269
LOC112043661	0.04150153419002243
LOC112043662	0.03624500633235311
LOC112043663	0.003712221438695146
LOC112043664	0.03512235985279983
LOC112043665	0.1266586897695054
LOC112043667	0.03068788457012912
LOC112043669	0.04945404106707216
LOC112043670	0.0227526894077989
LOC112043671	0.2251270086443736
LOC112043672	0.03360694386016191
LOC112043673	0.04193046988515967
LOC112043674	0.1381066530073489
LOC112043675	0.2509325168785799
LOC112043676	0.3369987895703465
LOC112043678	0.2481214529400499
LOC112043680	0.09819403819958107
LOC112043683	0.03666565934062643
LOC112043684	0.300457201174734
LOC112043687	0.1016133369907671
LOC112043689	0.03214709119079116
LOC112043690	0.04302336591516497
LOC112043691	0.199449126303884
LOC112043692	0.128814145887632
LOC112043694	0.2232300006635951
LOC112043698	0.07455011903041485
LOC112043699	0.1255715131757091
LOC112043700	0.1737093145435926
LOC112043701	0.2120161967942216
LOC112043703	0.02866092124942725
LOC112043705	0.2139177582433554
LOC112043706	0.1277372372666875
LOC112043708	0.03869521971572451
LOC112043709	0.01037379573623772
LOC112043710	0.1005989348197872
LOC112043711	0.0339264411110887
LOC112043712	0.05697239728187036
LOC112043713	0.0440846588707319
LOC112043714	0.08608189071350911
LOC112043715	0.05961762673477237
LOC112043716	0.04187412424834136
LOC112043717	0.1793934106602893
LOC112043718	0.04807000109411425
LOC112043719	0.02351882719910555
LOC112043720	0.05234782867354197
LOC112043721	0.1005171926794513
LOC112043724	0.0163864983046752
LOC112043725	0.1633900439910911
LOC112043727	0.1421882259337879
LOC112043730	0.12112692213837
LOC112043731	0.1329682254651113
LOC112043732	0.1200381937705687
LOC112043733	0.003974197956917937
LOC112043734	0.02935689044495686
LOC112043735	0.0303721146507856
LOC112043736	0.1418541518253713
LOC112043737	0.05293258925426351
LOC112043738	0.03546339008553357
LOC112043739	0.2353319341023611
LOC112043740	0.107329738833764
LOC112043741	0.1583739423477937
LOC112043742	0.1498213255801513
LOC112043743	0.04437962828460826
LOC112043744	0.07791152844816635
LOC112043745	0.187933706721474
LOC112043746	0.04258689089365327
LOC112043747	0.02620764670901309
LOC112043749	0
LOC112043751	0.06919536126568573
LOC112043752	0.1872959617393322
LOC112043753	0.03999879133561512
LOC112043754	0.03430698954001614
LOC112043756	0.03616123880518204
LOC112043757	0.08141367143797082
LOC112043758	0.03371563327846775
LOC112043759	0.1900746736143526
LOC112043760	0.3013589569211164
LOC112043762	0.0398192895532236
LOC112043764	0.2937511036175029
LOC112043765	0.212624046703371
LOC112043766	0.1508267521260011
LOC112043767	0.005190193012736511
LOC112043768	0.06083865089246845
LOC112043769	0.02280683646879725
LOC112043770	0.04176297339921053
LOC112043771	0.0736165033361905
LOC112043774	0.09897143336165481
LOC112043775	0.07842371525988671
LOC112043776	0.1329538527171204
LOC112043778	0.1455365010101575
LOC112043779	0.02676368789181134
LOC112043780	0.1519052322235791
LOC112043781	0.1055710265949835
LOC112043785	0.1366427493814877
LOC112043788	0.09084663234845791
LOC112043789	0.091356670105514
LOC112043792	0.117777166140128
LOC112043793	0.265183752811408
LOC112043794	0.1112753007823256
LOC112043798	0.1293000655226927
LOC112043799	0.1517487177726941
LOC112043806	0.1704276463666228
LOC112043810	0.08781395578298648
LOC112043811	0.0963003626859714
LOC112043814	0.02660415124101
LOC112043820	0.1074327388355542
LOC112043821	0.09665096773385828
LOC112043822	0.02827496483918352
LOC112043824	0.06065762697346661
LOC112043825	0.03558054967293307
LOC112043827	0.1020753193654865
LOC112043828	0.1567721868862318
LOC112043830	0.1727490000330839
LOC112043831	0.1213907436075285
LOC112043832	0.1498316638968156
LOC112043834	0.03183902476526679
LOC112043835	0.06412813667752845
LOC112043836	0.01343825219466713
LOC112043839	0.04540427902852909
LOC112043840	0.03359153522808864
LOC112043841	0.2121693825478773
LOC112043842	0.2438043215480694
LOC112043843	0.06564149825580422
LOC112043844	0.05001612545923075
LOC112043845	0.1163432263121475
LOC112043846	0.04035317337836845
LOC112043847	0.05057845316493875
LOC112043851	0.1581657834852397
LOC112043852	0.08678800111539697
LOC112043853	0.133019243846605
LOC112043856	0.2077763771848684
LOC112043857	0.1315781545451122
LOC112043860	0.06095830523612672
LOC112043861	0.05132075814494381
LOC112043862	0.02941270387710632
LOC112043863	0.04414447751095718
LOC112043864	0.07999805253194979
LOC112043865	0.1343115021161836
LOC112043867	0.09705624937857023
LOC112043868	0.08240553167115676
LOC112043869	0.03619054783129163
LOC112043870	0.05291934277936067
LOC112043871	0.004889702505536419
LOC112043872	0.1132435529358804
LOC112043873	0.1155969997757043
LOC112043874	0.07216044567029237
LOC112043875	0.2914081464225017
LOC112043876	0.11502029377774
LOC112043879	0.3345243027706088
LOC112043880	0.146771112544789
LOC112043881	0.1002640077522497
LOC112043883	0.06916567967498422
LOC112043887	0.1254491892919652
LOC112043889	0.0273774584139925
LOC112043890	0.08843759716328675
LOC112043891	0.08610280759127012
LOC112043892	0.1213732148078955
LOC112043893	0.147062400056151
LOC112043894	0.06743404675557432
LOC112043895	0.03882981955188777
LOC112043896	0.07581451032668338
LOC112043897	0.1168876210453395
LOC112043899	0.04802876594696016
LOC112043900	0.05365399818378054
LOC112043902	0.1092732646795391
LOC112043903	0.2388321795206948
LOC112043904	0.06736531786280582
LOC112043907	0.1024996129679754
LOC112043908	0.05705367667296583
LOC112043909	0.2926114542417262
LOC112043910	0.01685661058796434
LOC112043912	0.05771795055134414
LOC112043913	0.1290113380480698
LOC112043914	0.123299598095357
LOC112043915	0.05849360894004739
LOC112043917	0.1376116424271238
LOC112043918	0.1247979324105317
LOC112043919	0.1950452561440063
LOC112043921	0.02312855405449804
LOC112043922	0.1284967818117627
LOC112043924	0
LOC112043925	0.02973202157616207
LOC112043926	0.04187093571485373
LOC112043927	0.3282019646636498
LOC112043928	0.2821315484741655
LOC112043929	0.06180454096470409
LOC112043930	0.1838838027637597
LOC112043932	0.04202893740946496
LOC112043933	0.08157102142139923
LOC112043935	0.03091335752221338
LOC112043936	0.05085428423285514
LOC112043937	0.04431168808559935
LOC112043938	0.02666256935332468
LOC112043939	0.06907295690879392
LOC112043945	0.1210594288182934
LOC112043946	0.05758108665358168
LOC112043947	0.1726322677316996
LOC112043948	0.0748727796793936
LOC112043949	0.1361419933896973
LOC112043950	0.02113481847610256
LOC112043951	0.08879205692980098
LOC112043953	0.1442956484924493
LOC112043954	0.07722704287185789
LOC112043956	0.08847165847749072
LOC112043957	0.07535237704544022
LOC112043958	0.1042813420426063
LOC112043959	0.1561208403496998
LOC112043960	0.040869960920364
LOC112043961	0.1473810094106121
LOC112043962	0
LOC112043970	0.8619903072527444
LOC112043971	0.1659902550956203
LOC112043972	0.1916481479172504
LOC112043974	0.1349649499488936
LOC112043976	0.2114139236669885
LOC112043977	0.03309213287771005
LOC112043978	0.1793151776232938
LOC112043980	0.1865729471559142
LOC112043981	0.01604840085012754
LOC112043985	0.1344553532620137
LOC112043986	0.06143564749898139
LOC112043987	0.1545917941587912
LOC112043988	0.187334759008041
LOC112043991	0.04130185897822152
LOC112043992	0.06819599667105718
LOC112043993	0.1102354001224743
LOC112043994	0.08003983473196956
LOC112043995	0.07121052001438044
LOC112043996	0.2362745323636312
LOC112043997	0.07862460336272291
LOC112043998	0.11115740998366
LOC112043999	0.1191867604749857
LOC112044000	0.1098754740741996
LOC112044001	0.03656801125708825
LOC112044002	0.005800792793535855
LOC112044003	0.02361740073241771
LOC112044004	0.006100436388405066
LOC112044005	0.05067785400074529
LOC112044006	0.02085554771502866
LOC112044007	0.1407567305412574
LOC112044009	0.05938999243633457
LOC112044011	0.004653938412027147
LOC112044012	0.1248754246448959
LOC112044014	0.06635133684082258
LOC112044017	0.2391959802610526
LOC112044018	0.03603993728172251
LOC112044019	0.1221974888711305
LOC112044022	0.1641828733152868
LOC112044023	0.03885116851758236
LOC112044026	0.1655134381834462
LOC112044027	0.3097842356079658
LOC112044028	0.06919771890368905
LOC112044029	0.04029619407763736
LOC112044030	0.05385201998873945
LOC112044031	0.03052915730863475
LOC112044033	0.06037441689945523
LOC112044037	0.04676160070022878
LOC112044040	0.1492080267097847
LOC112044041	0.06048720231078254
LOC112044042	0.01534256805196853
LOC112044043	0.08800816884339853
LOC112044044	0.03778326087386239
LOC112044045	0.4154705895625742
LOC112044046	0.04064386953132786
LOC112044047	0.1273536220736329
LOC112044048	0.09192162271359204
LOC112044050	0.01316397916434087
LOC112044052	0.02099950560461768
LOC112044053	0.02084113874323878
LOC112044055	0.01095731139799254
LOC112044056	0.2298847001890631
LOC112044057	0.05773343379436817
LOC112044069	0.03938746389976697
LOC112044071	0.2111477595679272
LOC112044072	0.19203365455011
LOC112044073	0.03245103490035044
LOC112044074	0.02892649845476661
LOC112044075	0.03815634620752641
LOC112044077	0.07849276827332748
LOC112044078	0.3063874473984831
LOC112044079	0.03339037796173581
LOC112044080	0.1916634322379555
LOC112044081	0
LOC112044082	0.0754107974375242
LOC112044083	0.1575811166385135
LOC112044084	0.1741780859396322
LOC112044085	0.1873985663187588
LOC112044086	0.04024753158835555
LOC112044087	0.07397618491184421
LOC112044088	0.2070520753309439
LOC112044089	0.1788163507517961
LOC112044091	0.09525618364801913
LOC112044092	0.04927142292999426
LOC112044093	0.09994170953509376
LOC112044094	0.15045569798208
LOC112044095	0.01707107453736182
LOC112044096	0.03501782144851392
LOC112044097	0.09267628231190846
LOC112044098	0.1049964150783704
LOC112044099	0
LOC112044100	0.04683393613441937
LOC112044101	0.07424768434809581
LOC112044102	0.07406826392261963
LOC112044103	0.06628183694117737
LOC112044104	0.1001314235127101
LOC112044109	0.1576817606818582
LOC112044111	0.04723229885752382
LOC112044113	0.0824236019820063
LOC112044115	0.0935519777275807
LOC112044118	0.04844563524076612
LOC112044120	0.0624787361666347
LOC112044123	0.07153649465340868
LOC112044124	0.2284414366451373
LOC112044125	0.2450162182834956
LOC112044126	0.1496910306536295
LOC112044130	0.1232542171335376
LOC112044135	0.1638723981964318
LOC112044138	0.0678725642288413
LOC112044139	0.084122028209347
LOC112044142	0.07745478286788396
LOC112044146	0.07436035202541888
LOC112044147	0.1490533050790433
LOC112044148	0.1108233700338617
LOC112044150	0
LOC112044152	0.1544695561197335
LOC112044154	0.01627386928642163
LOC112044155	0.1069203028196989
LOC112044157	0.1301723723791426
LOC112044158	0.08678266977589931
LOC112044159	0.02747297174881638
LOC112044161	0.1685617012604765
LOC112044162	0.07845644055325325
LOC112044164	0.05030590368223506
LOC112044165	0.07434681433028645
LOC112044166	0.06279202549713339
LOC112044167	42.08405797698514
LOC112044168	0.1028913013361261
LOC112044169	0.02453129557761746
LOC112044170	0.08655635592469078
LOC112044172	0.1308524768467561
LOC112044178	0.1553132750686659
LOC112044180	0.1067169310883807
LOC112044181	0.07431719043360094
LOC112044182	0.131434535826832
LOC112044183	0.03909313789396139
LOC112044184	0.1830690362378117
LOC112044186	0.1378664340867004
LOC112044187	0.05680057601786998
LOC112044191	0.06470127521534492
LOC112044202	0.08237419317229837
LOC112044204	0.02861899197180431
LOC112044205	0.06953330567876066
LOC112044208	0.1230970713953568
LOC112044211	0.1317435000720114
LOC112044213	0.1152696535448991
LOC112044214	0.1013109135562541
LOC112044215	0.03246914393665261
LOC112044216	0.0342639503398629
LOC112044217	0.2207440361285352
LOC112044221	0.2164154910017399
LOC112044222	0.1220016710523911
LOC112044226	0.1269613307470236
LOC112044227	0.0757985979232781
LOC112044230	0.2122407778373606
LOC112044234	0.2726963158152914
LOC112044235	0
LOC112044237	0.1049341098893286
LOC112044238	0.02918571247872689
LOC112044239	0.0678817077947746
LOC112044240	0.01516073069090259
LOC112044241	0.1045775953951573
LOC112044242	0.02545055955809557
LOC112044243	0.1125837804811699
LOC112044245	0.1098585489516738
LOC112044246	0.1329252932079054
LOC112044247	0.324623683650423
LOC112044248	0.1568330451515266
LOC112044249	0.159698455844202
LOC112044250	0.2030569879865918
LOC112044252	0.2118646481498301
LOC112044254	0.06338037122052982
LOC112044255	0.03500143417499966
LOC112044256	0.09748139872515242
LOC112044257	0.06554050671645809
LOC112044258	0.08333670235733223
LOC112044259	0.1202466157172029
LOC112044260	0.2542428227067283
LOC112044261	0.1986847387025338
LOC112044262	0.04988415295476441
LOC112044263	0.04763998902400025
LOC112044265	0.02864237062316381
LOC112044266	0.0506642898886064
LOC112044267	0.04718396467741488
LOC112044268	0.2048288208711989
LOC112044270	0.07683753538213176
LOC112044273	0.2462802128752028
LOC112044274	0.1327491727523031
LOC112044275	0.0623914506936135
LOC112044276	0.08177456427951957
LOC112044278	0.03753009421754786
LOC112044279	0.1892525918745355
LOC112044280	0.06097170001747122
LOC112044281	0.05263320211120187
LOC112044282	0.01764482700381855
LOC112044283	0.1046721423141317
LOC112044284	0.1869084805416878
LOC112044285	0.04077912019436199
LOC112044286	0.08526916637147104
LOC112044288	0.05426809847392888
LOC112044290	0.04119134089623909
LOC112044291	0.02830346368590506
LOC112044292	0.09059770700187113
LOC112044294	0.3705467554551579
LOC112044296	0.2617601794115057
LOC112044297	0.172544498973453
LOC112044301	0.03797102415889446
LOC112044302	0.1147502136504816
LOC112044303	0.07741589314594652
LOC112044304	0.01687517885989747
LOC112044305	0.008038090344597874
LOC112044307	0.05166970142118302
LOC112044308	0.02726447115217186
LOC112044310	0.1556777660606332
LOC112044311	0.1076246888430134
LOC112044313	0.05893299922292591
LOC112044314	0.08879295658112267
LOC112044315	0.09821235793299674
LOC112044316	0.1660414816334519
LOC112044319	0.1029180425783111
LOC112044320	0.06720219499402248
LOC112044321	0.1274866579914468
LOC112044322	0.2232682304016969
LOC112044323	0.01542820245210176
LOC112044324	0.02376206886829728
LOC112044325	0.07733431944380538
LOC112044326	0.03819633524674532
LOC112044328	0.07948595706835915
LOC112044329	0.1983908674142462
LOC112044330	0.5002534761039565
LOC112044331	0.1012511856682766
LOC112044332	0.2762266664417232
LOC112044333	0.04495796960380796
LOC112044334	0.01566146489044975
LOC112044337	0.02604293479668618
LOC112044338	0.3492117713747971
LOC112044339	0.03627452202628376
LOC112044340	0.06130728624946417
LOC112044343	0.1400827589348593
LOC112044344	0.134543122582719
LOC112044345	0.1258582831902443
LOC112044346	0.1129502291593355
LOC112044348	0.02150884687729052
LOC112044349	0.02902318805085461
LOC112044351	0.0736268118952635
LOC112044352	0.2252799572858942
LOC112044353	0
LOC112044354	0.08847424688658026
LOC112044355	0.05399856580150705
LOC112044356	0.02954324819579144
LOC112044357	0.09796402690856588
LOC112044358	0.04335964610900448
LOC112044359	0.1532153667979148
LOC112044360	0.09555466089333645
LOC112044361	0.07312528269028269
LOC112044363	0.0327157905914315
LOC112044364	0.03958190674583161
LOC112044365	0.03662200805485471
LOC112044366	0.07560861304613609
LOC112044367	0.05511931945748595
LOC112044368	0.01474936480041495
LOC112044369	0.07332881100413835
LOC112044370	0.07860203183763131
LOC112044371	0.05805751260437666
LOC112044372	0.06903972068016039
LOC112044373	0.01039864948791502
LOC112044374	0.08358554501387892
LOC112044375	0.0470158737740263
LOC112044376	0.1520031156538662
LOC112044377	0.0997844924666709
LOC112044378	0.1943579349809566
LOC112044379	0.09158680574690001
LOC112044380	0
LOC112044384	0.1169051416846885
LOC112044385	0.2008399020083705
LOC112044387	0.2089748869160321
LOC112044388	0
LOC112044389	0.05758207093071496
LOC112044391	0.05294679634435013
LOC112044392	0.04311942605577014
LOC112044393	0.04004668601337572
LOC112044394	0.09112714178664609
LOC112044395	0.04338441567853119
LOC112044396	0.1304096696162912
LOC112044397	0.2080966039323473
LOC112044398	0.07150157965074513
LOC112044399	0.06597065733583206
LOC112044400	0.07118327026296581
LOC112044401	0.05349424059305311
LOC112044404	0.3148662034972917
LOC112044408	0.02924052435761784
LOC112044409	0.3551656432068308
LOC112044410	0.06895399280518709
LOC112044412	0.0976412508684356
LOC112044413	0.2750792180189803
LOC112044414	0.1151849142589325
LOC112044415	0.1149925579642901
LOC112044416	0.147240811954173
LOC112044417	0.2577643366993005
LOC112044420	0.1017515394186969
LOC112044421	0.01073227370533713
LOC112044422	0.08897447057477348
LOC112044423	0.09665253873606461
LOC112044434	0.0232264446811233
LOC112044435	0.02899077631466101
LOC112044436	0.06802284521191872
LOC112044437	0.2671024064717258
LOC112044438	0.04587632271871655
LOC112044439	0.0480427241655592
LOC112044440	0.1470243792404861
LOC112044441	0.1178432593626259
LOC112044442	0.02273972981663178
LOC112044443	0.1285808148123048
LOC112044444	0.2559874498520077
LOC112044445	0.0610074776896441
LOC112044446	0.06303118284297467
LOC112044447	0.1943037607417383
LOC112044448	0.01597264935168934
LOC112044449	0.0721733077052153
LOC112044450	0.09659650396907633
LOC112044451	0.03420729840151752
LOC112044452	0.09118419037516072
LOC112044453	0.152031669417091
LOC112044454	0.06994236157531883
LOC112044455	0.1118788923032614
LOC112044457	0.287607637814695
LOC112044458	0.1348315556600655
LOC112044459	0.04746568283360034
LOC112044461	0.07308044674267251
LOC112044462	0.1120595709000943
LOC112044463	0.08915473026232788
LOC112044464	0.1092409862873975
LOC112044465	0.179526537486848
LOC112044468	0.1038521085846179
LOC112044469	0.08808152099173301
LOC112044470	0.1338492395805347
LOC112044472	0.1900825729478773
LOC112044474	0.1850611394936628
LOC112044475	0.09873513502614538
LOC112044477	0.02018330520530767
LOC112044478	0.02492823580250321
LOC112044480	0.1021393906082722
LOC112044481	0.006022178362095443
LOC112044482	0.06771922758327792
LOC112044483	0.01723199991762308
LOC112044484	0
LOC112044485	0.2226500294955688
LOC112044486	0.03620317439370265
LOC112044487	0.04371684901133855
LOC112044488	0.006787441826149906
LOC112044490	0.246643934719645
LOC112044491	0.05286812019614576
LOC112044493	0.1573138288327662
LOC112044494	0.2207239047776761
LOC112044495	0.05336093204525668
LOC112044496	0.06317275105263168
LOC112044497	0.08282743735433959
LOC112044498	0.06008951981220365
LOC112044499	0.08539769745153199
LOC112044502	0.10478583829883
LOC112044505	0.09038055950718316
LOC112044510	0.04284273238609466
LOC112044515	0.1673693755578972
LOC112044519	0.1074960056477603
LOC112044520	0.05319460804118958
LOC112044521	0.1056788948613424
LOC112044522	0.03881046766987814
LOC112044526	0.0433987404348599
LOC112044527	0.1592037933671582
LOC112044530	0.08443838429737552
LOC112044532	0.0311984458453428
LOC112044533	0.08802408192723989
LOC112044534	0.02212597193399655
LOC112044535	0.05316259640659529
LOC112044536	0.05218189180569589
LOC112044537	0.03626379660896732
LOC112044538	0.0949462482980174
LOC112044539	0.2392662236199307
LOC112044540	0.04207209419647137
LOC112044541	0.1569964408076757
LOC112044543	0.02381096183701893
LOC112044546	0.09442189162805271
LOC112044547	0.04701115328376387
LOC112044558	0.04492634842867899
LOC112044566	0.2263382526321662
LOC112044568	0.06314213968829695
LOC112044570	0.08495923290062829
LOC112044571	0.07928976507010559
LOC112044573	0.1189193685764884
LOC112044575	0.01275808308946428
LOC112044578	0.08451630242884096
LOC112044580	0.02761321922327994
LOC112044581	0.04567186003210075
LOC112044583	0.06024620177077143
LOC112044585	0.03763118534501238
LOC112044586	0.08966904491199279
LOC112044589	0.05524877716834102
LOC112044590	0.03230756879353596
LOC112044591	0.04686378394526557
LOC112044593	0.1026249219976935
LOC112044594	0.1165997258637476
LOC112044595	0.1151854781552804
LOC112044596	0.04139924620696768
LOC112044597	0.112587336742715
LOC112044598	0.2433514489512096
LOC112044599	0.1158868093799124
LOC112044600	0.01602124484214726
LOC112044601	0.05605365092247552
LOC112044602	0.1098280918293134
LOC112044603	0.03484226277613628
LOC112044604	0.1180180936557383
LOC112044605	0.002827379133408807
LOC112044606	0.005514564009335884
LOC112044607	0.06468996248375089
LOC112044608	0.1150147083461358
LOC112044609	0.02701263366348955
LOC112044610	0.111157620938198
LOC112044611	0.1356945710588988
LOC112044612	0.07600506491212694
LOC112044613	0.005950068727995461
LOC112044614	0
LOC112044615	0.05643887547185431
LOC112044616	0.09304534615451977
LOC112044617	0.07612151398657252
LOC112044618	0.112990136472246
LOC112044619	0.1316493467807711
LOC112044620	0.02568372978560287
LOC112044621	0.05823923585123909
LOC112044622	0.07851349311578046
LOC112044623	0.08178166250098917
LOC112044624	0.0785735735197501
LOC112044625	0.1014839436008245
LOC112044627	0.1357916749895201
LOC112044628	0.02171589653597583
LOC112044629	0.00905389470262541
LOC112044630	0.1153148757351211
LOC112044632	0.05888516251270807
LOC112044633	0.04938331663552738
LOC112044634	0.008629853546929364
LOC112044637	0.2219940145252362
LOC112044638	0.03159776283361102
LOC112044644	0.05420198670562695
LOC112044645	0.05261394052348488
LOC112044646	0.1028530109455387
LOC112044647	0.061061849742228
LOC112044649	0.320362073745226
LOC112044650	0.02371105420194715
LOC112044651	0.2174352602110792
LOC112044652	0.07835227910917243
LOC112044655	0.2155622543678757
LOC112044658	0.03889893819048899
LOC112044659	0.02521958482946211
LOC112044660	0.01134509384642373
LOC112044661	0
LOC112044663	0.02801409249572931
LOC112044664	0.02887906874829096
LOC112044665	0.011408895389714
LOC112044666	0.006240158941596192
LOC112044667	0.05377510978401996
LOC112044668	0.122490624923386
LOC112044669	0.1777470019783331
LOC112044670	0.1605008449266556
LOC112044671	0.04739436157040852
LOC112044673	0.05490582382835932
LOC112044676	0.09003108801269892
LOC112044680	0.1258553514211871
LOC112044682	0.08170954670630426
LOC112044684	0.08080987305869364
LOC112044685	0.2091260003280694
LOC112044686	0.1631654308350851
LOC112044688	0.1989248899304783
LOC112044691	0.04291852753132483
LOC112044692	0.04664897715615545
LOC112044693	0.01321867924408098
LOC112044694	0.1603573395114645
LOC112044695	0.2956287002873876
LOC112044696	0.1397041445208802
LOC112044697	0.0804935861122986
LOC112044700	0.03417122716121135
LOC112044701	0.06421860533844609
LOC112044702	0.01151970248390446
LOC112044703	0.006098244184982398
LOC112044704	0.1545928569699512
LOC112044705	0.00839408464713221
LOC112044706	0.1131422984026837
LOC112044707	0.2149637675354211
LOC112044708	0.02167070273426002
LOC112044709	0.04163873589639157
LOC112044711	0.09240260036816239
LOC112044712	0.1579406136075429
LOC112044713	0.03899674405985981
LOC112044714	0.01344629774263487
LOC112044715	0.06400427066435922
LOC112044716	0.01022447131198099
LOC112044717	0.03503771063186047
LOC112044718	0.05062668795926974
LOC112044719	0.1880989976459285
LOC112044720	0.1162461531491008
LOC112044721	0.04781460989583758
LOC112044722	0.1174541095534929
LOC112044723	0.04481776756321818
LOC112044724	0.1655033886221343
LOC112044725	0.008756483704176718
LOC112044726	0.1194662211744452
LOC112044727	0.0479321994231321
LOC112044731	0.05289676482762948
LOC112044732	0.1228699385197621
LOC112044734	0.1138723037684097
LOC112044736	0.04137929636351238
LOC112044737	0.1566515640165893
LOC112044740	0.05082151634591652
LOC112044747	0.1275966415986795
LOC112044748	0.08240658268853887
LOC112044749	0.05232161903407262
LOC112044750	0.05837262898508128
LOC112044751	0.004059938925443627
LOC112044754	0.1150076619721492
LOC112044755	0.05223253859344075
LOC112044756	0.2269280680625786
LOC112044757	0.03633259517381341
LOC112044760	0.04038905883674238
LOC112044762	0.1689449045024881
LOC112044763	0.05078931427841128
LOC112044764	0.1405578464005773
LOC112044765	0.04988340324176254
LOC112044766	0.06474291629169422
LOC112044767	0.0136245781380978
LOC112044768	0.03935877424715556
LOC112044769	0.03211189502633898
LOC112044770	0.05475444904082431
LOC112044771	0.1231186092488354
LOC112044772	0.004959507436759748
LOC112044773	0.0845987938864761
LOC112044774	0.08783866544397839
LOC112044775	0.03781182534269984
LOC112044776	0.07350030186741495
LOC112044777	0.04174545860227778
LOC112044778	0.02025699570251924
LOC112044779	37.78711060588113
LOC112044780	0.06547471636002282
LOC112044781	0.1412034855557502
LOC112044782	0.06475717165014017
LOC112044783	0.0623255288110873
LOC112044784	0.1935204952530222
LOC112044785	0.07113716106444058
LOC112044786	0.0547864057589347
LOC112044789	0.1735887616936944
LOC112044790	0.1257878074992137
LOC112044791	0.05675948224254429
LOC112044793	0.006492265387960952
LOC112044794	0.06338461783199853
LOC112044795	0.08016377869966514
LOC112044801	0.09793714606459361
LOC112044802	0.0968943287351456
LOC112044803	0.07250957381722796
LOC112044804	0.02512011196320226
LOC112044805	0.01725011769720928
LOC112044806	0.02064447742718162
LOC112044807	0.03896050728253227
LOC112044808	0.01085112930320776
LOC112044809	0.01303092396743439
LOC112044810	0.2391249497050009
LOC112044811	0.1823177356975944
LOC112044814	0.06208460674234711
LOC112044815	0.02609804769868859
LOC112044816	0.09918322167710755
LOC112044817	0.05514747631098946
LOC112044818	0.04928811044945736
LOC112044819	0.1007725724819863
LOC112044820	0.10656973286925
LOC112044821	0.124378996732544
LOC112044822	0.2775519614724152
LOC112044823	0.1659513041193476
LOC112044824	1.290589505583401
LOC112044827	0.04319829129211837
LOC112044829	0.1207295771385402
LOC112044830	0.1144932304926624
LOC112044833	0.1681888344086686
LOC112044834	0.1346718593007608
LOC112044836	0.03851698089781182
LOC112044837	0.05130949881004651
LOC112044840	0.1510837960642777
LOC112044841	0.1477013229016075
LOC112044843	0.09613893824419618
LOC112044844	0.097737779234178
LOC112044845	0.008402906725133778
LOC112044846	0.06026107981075343
LOC112044847	0.03838863900247783
LOC112044848	0.1924676322799758
LOC112044849	0.1815155411613512
LOC112044850	0.1395597264825469
LOC112044851	0.1664743117888605
LOC112044852	0.02991852284281259
LOC112044853	0.05485277614274481
LOC112044854	0.297579093842923
LOC112044856	0.05884371798502043
LOC112044857	0.1976659376684227
LOC112044858	0.03801005304334625
LOC112044859	0.05435425548518608
LOC112044867	0.03779630753126207
LOC112044868	0.07523772341362622
LOC112044869	0.08402783009782981
LOC112044870	0.07354966883569186
LOC112044872	0.1091800437193999
LOC112044873	0.2575213126390989
LOC112044876	0.05772033013204949
LOC112044877	0.1000503212071202
LOC112044878	0.04817540722299801
LOC112044879	0.01415538531788309
LOC112044880	0.0334955277175293
LOC112044881	0.1531817671022102
LOC112044882	0.02295024339277045
LOC112044883	0.03881665999335757
LOC112044884	0.1496566137669698
LOC112044885	0.01986824127796896
LOC112044887	0.1799620960523075
LOC112044888	0.3950822345681996
LOC112044889	0.04533294725178761
LOC112044890	0.1259291540884538
LOC112044891	0.04399918524263832
LOC112044892	0.03730633630738873
LOC112044894	0.02961870080552625
LOC112044895	0.01706005789754388
LOC112044897	0.04391626160345664
LOC112044898	0.04352861473970775
LOC112044899	0.02710223453740393
LOC112044900	0.0666372519314429
LOC112044901	0.09049551349809637
LOC112044904	0.07921820827605973
LOC112044906	0.01908905201658736
LOC112044907	0.1276418369798218
LOC112044914	0.07800648079351323
LOC112044917	0.09868961093127347
LOC112044919	0.0218893039154694
LOC112044920	0.1902921879938441
LOC112044922	0.1162429126188807
LOC112044923	0.03883073915472633
LOC112044925	0.04231725677786208
LOC112044926	0.1580240964492834
LOC112044927	0.08382581085885753
LOC112044928	0.04745197170523761
LOC112044931	0.0934195434805792
LOC112044932	0.1543433408480751
LOC112044934	0.1650472065851197
LOC112044935	0.1437178456492332
LOC112044938	0.1842393081209654
LOC112044939	0.1284787044831449
LOC112044940	0.1843250002592367
LOC112044941	0.03761520577540879
LOC112044943	0.1032369482849755
LOC112044946	0.0354598205394122
LOC112044947	0.009873106177838143
LOC112044948	0.003997439240187095
LOC112044951	0.1014895307996286
LOC112044953	0.1710043358257337
LOC112044954	0.07415700230130487
LOC112044955	0.1559534165846713
LOC112044956	0.06574874378109671
LOC112044957	0.04981238292848851
LOC112044958	0.08259962974078726
LOC112044961	0.05019964788780265
LOC112044962	0.02336311927538998
LOC112044963	0.1949673512577574
LOC112044964	0.04703994361286391
LOC112044968	0.1166944907089096
LOC112044970	0.03389853255599076
LOC112044971	0.04703499640948984
LOC112044972	0.06254506447874807
LOC112044973	0.07756397761536245
LOC112044974	0.0620786713980192
LOC112044976	0.1489696329346454
LOC112044978	0.04366849261290108
LOC112044979	0.03736824647383206
LOC112044981	0.05935329566288765
LOC112044982	0.162964430913313
LOC112044983	0.1335018716336802
LOC112044984	0.007695135052042045
LOC112044985	0.09512085163769671
LOC112044986	0.05438238582043359
LOC112044987	0.1848414082757803
LOC112044988	0.09993506571596089
LOC112044989	0.2036556873204617
LOC112044990	0.2030773175755471
LOC112044992	0.1711063169685786
LOC112044993	0.09914179084081937
LOC112044994	0.04173847147616037
LOC112044995	0.03896943547014215
LOC112044996	0.01751675768525717
LOC112044997	0.01656628772806855
LOC112044998	0.081854113506108
LOC112044999	0.1684748956344938
LOC112045000	0.07726241994765216
LOC112045002	0.1243001131178319
LOC112045003	0.06986031489054514
LOC112045004	0.1038414147851294
LOC112045005	0.06323942854271292
LOC112045006	0.1716352405716014
LOC112045007	0.2493579278990604
LOC112045009	0.1400763364734864
LOC112045021	0.05249930525841783
LOC112045023	0.06749986767665712
LOC112045024	0.08188466300033596
LOC112045025	0
LOC112045026	0.004021833075696483
LOC112045027	0.05047260355463647
LOC112045029	0.02920421746328248
LOC112045030	0.09913860502500704
LOC112045031	0.1267853467358691
LOC112045032	0.04292521970096423
LOC112045033	0.2322531470783409
LOC112045035	0.0849483143010872
LOC112045036	0.1642606876502567
LOC112045037	0.02763160765859415
LOC112045038	0.02177002930426177
LOC112045039	0.01855195796314279
LOC112045042	0.2018593603391011
LOC112045043	0.04510937113601501
LOC112045044	0.02562054218431646
LOC112045045	0.0661703676671795
LOC112045046	0.0272597017529207
LOC112045047	0.08398633009383566
LOC112045048	0.08851664106341015
LOC112045050	0.0155646573624765
LOC112045052	0.1195025752436979
LOC112045053	0.02402253511038402
LOC112045056	0.02303955508883725
LOC112045057	0.03691396702440519
LOC112045058	0.06114555064287416
LOC112045061	0.06658730186662858
LOC112045062	0.05091281370667516
LOC112045063	0.04349207985635556
LOC112045065	0.02125662565374345
LOC112045067	0.09632177837164158
LOC112045068	0.01454541369229278
LOC112045069	0.1005477928024582
LOC112045070	0.02484679499500051
LOC112045071	0.1407608119623152
LOC112045072	0.0524600641249908
LOC112045073	0.1189028597347914
LOC112045074	0.04535477351625296
LOC112045075	0.3485495671607344
LOC112045086	0.06963513521010267
LOC112045090	0.01510702819727021
LOC112045091	0.05497831866425943
LOC112045092	0.2246156546998078
LOC112045093	0.0730637084006466
LOC112045094	0.1928514559813696
LOC112045095	0.03140762136381357
LOC112045096	0.00197381245589269
LOC112045097	0.2212368425540247
LOC112045098	0.08033144463585264
LOC112045099	0.07799301345718739
LOC112045101	0.1015703648648263
LOC112045102	0.1466961867996257
LOC112045103	0.1008734704439555
LOC112045104	0.01075588085209469
LOC112045105	0.0933490885315246
LOC112045106	0.02404940306742902
LOC112045108	0.06174678221317983
LOC112045109	0.01601775333296874
LOC112045111	0.07433806191572069
LOC112045112	0.09163934348797606
LOC112045113	0.1739763733810026
LOC112045114	0.05188439252028994
LOC112045115	0.08040787891550866
LOC112045116	0.1634739872126694
LOC112045117	0.2265112313942229
LOC112045118	0.0503018962805265
LOC112045120	0.04544550747824593
LOC112045121	0.04614603067390338
LOC112045122	0.01935711059167642
LOC112045123	0.3333713758151141
LOC112045125	0.1438090946473043
LOC112045127	0.101949637484788
LOC112045131	0.01097847670957563
LOC112045133	0.04316857150228443
LOC112045134	0.3020681719963482
LOC112045138	0.01728133616261594
LOC112045139	0.0817008014864049
LOC112045140	0.04681758216840979
LOC112045141	0.3454604610530476
LOC112045142	0.1540351754053029
LOC112045145	0.08239805512400089
LOC112045148	0.1071774097248061
LOC112045149	0.04279238349513671
LOC112045151	0.2049327742635281
LOC112045152	0.244733731051112
LOC112045154	0.1365333368761454
LOC112045155	0.110332879244291
LOC112045156	0.03776213264922094
LOC112045157	0.04394580792019025
LOC112045158	0.07164866242672421
LOC112045159	0.02809127736873299
LOC112045161	0.07737437625604711
LOC112045162	0.007944970832236265
LOC112045163	0.018452884817927
LOC112045165	0.01757482078563332
LOC112045167	0.2638381709773026
LOC112045172	0.02953886582651921
LOC112045174	0.1947811441313961
LOC112045176	0.04155523547715231
LOC112045177	0.08573846963760803
LOC112045178	0.08566115781498036
LOC112045179	0.05853121209197375
LOC112045180	0.04330744392968187
LOC112045181	0.06664007971970524
LOC112045182	0.3913885529314529
LOC112045183	0.03008286975518339
LOC112045184	0.01246217631330305
LOC112045185	0.116814046746205
LOC112045186	0.08652479854389358
LOC112045188	0.1155151872187598
LOC112045189	0.1836327596118255
LOC112045190	0.2418605139628415
LOC112045191	0.03825465794402864
LOC112045192	0.09458888525645552
LOC112045193	0.1173951892237144
LOC112045194	0.1018396162197755
LOC112045197	0.02347685621675116
LOC112045199	0.07888147025232621
LOC112045200	0.06733700965308659
LOC112045201	0.0229789103346329
LOC112045202	0.03833569985421483
LOC112045203	0.01503987961583189
LOC112045207	0.03658150953729194
LOC112045208	0.1213907901181564
LOC112045209	0.172550936630451
LOC112045210	0.1326263900780204
LOC112045211	0.04315399695197369
LOC112045212	0.04547948386534586
LOC112045213	0.06667271371566369
LOC112045214	0.1377531111159827
LOC112045215	0.08578382764823829
LOC112045217	0.08785453009497621
LOC112045220	0.1006636041846296
LOC112045221	0.06665462279959634
LOC112045222	0.07512239131856797
LOC112045223	0.07924405927333707
LOC112045225	0.05503861616135967
LOC112045226	0.09605902088822034
LOC112045227	0.2515255853098012
LOC112045228	0.2919239947967464
LOC112045229	0.06574543566233598
LOC112045230	0.01648591570175574
LOC112045231	0.06081857909692012
LOC112045232	0.05922569077092252
LOC112045233	0.1075813784619001
LOC112045234	0.08061379158859568
LOC112045237	0.1624543627856834
LOC112045238	0.07313626081236162
LOC112045239	0.03268074556151853
LOC112045240	0.09474419804484924
LOC112045241	0.03889322844133379
LOC112045242	0.1082452292637284
LOC112045243	0.2025700520319916
LOC112045244	0.1921993861080389
LOC112045245	0.1104333410839176
LOC112045246	0.06040014837657065
LOC112045247	0.1490591558118068
LOC112045249	0.06095891468254852
LOC112045250	0.190391149590729
LOC112045251	0.01785264464155994
LOC112045252	0.01524113398914527
LOC112045253	0.01644470946175322
LOC112045254	0.0288666270250232
LOC112045255	0.1758414171879763
LOC112045257	0.07956400425487319
LOC112045258	0.1262377482745087
LOC112045259	0.07070122917919087
LOC112045260	0
LOC112045261	0.04662068579702804
LOC112045262	0.03705418700947182
LOC112045263	0.1727938077430674
LOC112045264	0.01998400399334208
LOC112045265	0.08308041219763289
LOC112045266	0.1856619376732674
LOC112045267	0.1692065016932827
LOC112045268	0.1828191225042498
LOC112045271	0.08522436319323563
LOC112045272	0.04978821612453477
LOC112045273	0.1206979518171825
LOC112045274	0.1449895633003754
LOC112045276	0.1207759237381097
LOC112045277	0.05079717586595466
LOC112045278	0.05451276570396101
LOC112045279	0.03808239005926155
LOC112045280	0.0593709160380087
LOC112045282	0.04012550808843267
LOC112045283	0.01209195441036779
LOC112045284	0.1607621857030824
LOC112045285	0.03710380276972657
LOC112045287	0.1403909627368997
LOC112045288	0.02805427225875701
LOC112045289	0.04966446896884568
LOC112045291	0.07389584610010598
LOC112045293	0.05590852095185286
LOC112045296	0.09466792318730384
LOC112045297	0.09919213919943783
LOC112045298	0.1715226972239278
LOC112045299	0.1018585549275178
LOC112045301	0.3088594317748782
LOC112045302	0.03358643700453054
LOC112045303	0.03373232595427872
LOC112045304	0.1005544787721257
LOC112045307	0.04150272339122581
LOC112045308	0.09319619870988376
LOC112045310	0.3014193620590117
LOC112045311	0.126897896368302
LOC112045313	0.04500906285623527
LOC112045314	0.1808892312435301
LOC112045315	0.4226512949100129
LOC112045317	0.08729956399591453
LOC112045318	0.3675153925030941
LOC112045321	0.1482906631585357
LOC112045323	0.1089521676109188
LOC112045324	0
LOC112045325	0.1191295044662017
LOC112045327	0.1463142278169274
LOC112045328	0.3197463069437315
LOC112045329	0.03001600715775884
LOC112045330	0.03123351217859338
LOC112045331	0.02565754397458835
LOC112045332	0.04284446529155079
LOC112045333	0.05903609363291671
LOC112045334	0.2089421612171782
LOC112045335	0.0556937878653115
LOC112045336	0.2202585850377519
LOC112045337	0.1404756520406191
LOC112045338	0.03804807338979448
LOC112045340	0.01641433058486572
LOC112045344	0.003934926665675397
LOC112045345	0.02961040812784515
LOC112045346	0.0898294355252081
LOC112045348	0.03728700683902308
LOC112045349	0.1441272235937354
LOC112045350	0.08718542437862921
LOC112045351	0.03424827021104407
LOC112045352	0.0883324055477567
LOC112045353	0.08540510858932072
LOC112045354	0.04078675917581107
LOC112045355	0.01380686276425354
LOC112045358	0.05062872873587419
LOC112045359	0.0770867421000187
LOC112045360	0.04474972597288814
LOC112045361	0.1193014828734386
LOC112045363	0.04744863517010593
LOC112045364	0.1138210244290867
LOC112045366	0.05108143243802005
LOC112045367	0.05283530284689805
LOC112045368	0.1399339769731449
LOC112045369	0.1998868940315303
LOC112045370	0.07068954622307756
LOC112045371	0.2241743434110215
LOC112045372	0.1785046082555394
LOC112045373	0.1009977927911028
LOC112045374	0.1114488829562225
LOC112045375	0.05982101446060501
LOC112045376	0.1235749458025445
LOC112045377	0.1108644180987238
LOC112045381	0.05659051424437294
LOC112045383	0.1175866942894237
LOC112045384	0.3165013252512738
LOC112045385	0.07312214674597123
LOC112045386	0.04149629919948564
LOC112045387	0.05176731140984232
LOC112045388	0.08553283826808183
LOC112045390	0.1407876852367106
LOC112045391	0.07952851412767489
LOC112045392	0.2362987385463197
LOC112045393	0.1781722264339825
LOC112045394	0.00679135723475303
LOC112045395	0.04728329044999134
LOC112045396	0.07893982507730646
LOC112045397	0.2499695332689752
LOC112045398	0.08058994535478277
LOC112045399	0.01599342800165966
LOC112045403	0.0918491652150895
LOC112045404	0.04520355850949483
LOC112045405	0.07568507888721523
LOC112045406	0.09777163534939542
LOC112045407	0.0293943263489268
LOC112045408	0.135491610406116
LOC112045411	0.1025555792006442
LOC112045412	0.0785321625849768
LOC112045413	0.3194921924830031
LOC112045414	0.08820666225623035
LOC112045415	0.0535643438947139
LOC112045417	0.090282865496831
LOC112045418	0.1005995947387076
LOC112045419	0.2823091901404375
LOC112045422	0.04956948125996938
LOC112045423	0.01725166364750036
LOC112045425	0.009033196874714622
LOC112045427	0.00852370982957523
LOC112045428	0.03215311004213832
LOC112045431	0.004601454542941931
LOC112045432	0.04119491264084974
LOC112045437	0.02585176931832565
LOC112045440	0.07470038279570398
LOC112045441	0.03021747173437273
LOC112045443	0.05578702952140596
LOC112045445	0.05193494072589762
LOC112045446	0.2346726578324708
LOC112045447	0.02266101390566016
LOC112045448	0.06785341863397071
LOC112045449	0.03727198105629363
LOC112045452	0.05553177835124428
LOC112045453	0.2301130729741349
LOC112045455	0.02103308071625376
LOC112045456	0.0720197141589786
LOC112045457	0.1218217564936323
LOC112045460	0.03605870649304822
LOC112045461	0.3019374072089216
LOC112045462	0.03711189741926083
LOC112045464	0.09762115944670745
LOC112045466	0.06233091346445853
LOC112045468	0.008839660094217517
LOC112045469	0.06665748147216735
LOC112045471	0.1323970596639915
LOC112045472	0.3485278709735684
LOC112045475	0.07298176411768828
LOC112045476	0.09544555125238736
LOC112045477	0.1282883957989729
LOC112045478	0.2707207394840467
LOC112045479	0.1055921522042144
LOC112045481	0.0724689057021779
LOC112045485	0.1296250682948606
LOC112045486	0.03312074832963144
LOC112045491	0.06188325950590834
LOC112045493	0.05390680348770538
LOC112045494	0.03538622338513666
LOC112045495	0.04977827869616044
LOC112045497	0.04372293298987681
LOC112045498	0.3070273361154573
LOC112045499	0.07557907171249859
LOC112045501	0.06369379119920386
LOC112045503	0.3505343757171238
LOC112045505	0.09743529274716856
LOC112045509	0.06961397143360776
LOC112045513	0.2173968408708371
LOC112045514	0.0880068392927014
LOC112045518	0.2259202109477685
LOC112045519	0.1484226664530879
LOC112045532	0.2447844937093827
LOC112045540	0.05051676244930645
LOC112045542	0.03481765101175561
LOC112045544	0.2725967261868777
LOC112045546	0.2454685864349806
LOC112045548	0.075950645096273
LOC112045549	0.08015055876197102
LOC112045550	0.3088919151756381
LOC112045552	0.1537384017140487
LOC112045554	0.1500155846158641
LOC112045555	0.1514205776843411
LOC112045556	0.04550408738710967
LOC112045557	0
LOC112045559	0.159833422552908
LOC112045560	0.0594337277088707
LOC112045561	0.1249695664889663
LOC112045563	0.1970799982752639
LOC112045564	0.06955115875801773
LOC112045565	0.2540146573747238
LOC112045566	0.1887706515845695
LOC112045567	0.03778267756274779
LOC112045568	0.06200858141848831
LOC112045569	0.1264256283085851
LOC112045571	0.07172333269951585
LOC112045572	0.009755357542717112
LOC112045573	0.1631933573873668
LOC112045576	0.04573635787573513
LOC112045581	0.03040618691904758
LOC112045582	0.01737516121488249
LOC112045583	0.009436639502660639
LOC112045584	0.1263770515753951
LOC112045586	0.02816430115076443
LOC112045587	0.01497657095857763
LOC112045588	0.04237840234064448
LOC112045593	0.08866812127455144
LOC112045594	0.1548954745350614
LOC112045596	0.2054232129854399
LOC112045597	0.1111290919259629
LOC112045605	0.1005584196485283
LOC112045607	0.214525342534483
LOC112045608	0.07305372242262705
LOC112045610	0.07506818702571602
LOC112045616	0.1398153201973007
LOC112045617	0.1890584124067659
LOC112045618	0.1924060764263859
LOC112045621	0.1305697307488091
LOC112045630	0.1112082760841006
LOC112045633	0.1303037338091367
LOC112045635	0.07795260502719922
LOC112045636	0.2210093248324275
LOC112045637	0.2045613580588832
LOC112045638	0.02892317624678638
LOC112045639	0.02391639400846355
LOC112045640	0.147352227846206
LOC112045641	0.03005850316408155
LOC112045643	0.05935071883488177
LOC112045644	0.0762701327312813
LOC112045646	0.01621678381655336
LOC112045647	0.1799137851342487
LOC112045652	0.04582540031224365
LOC112045653	0.1207318219418211
LOC112045654	0.2390929982429345
LOC112045657	0.04214263271642464
LOC112045658	0.03168091736539027
LOC112045659	0.08837578985261012
LOC112045660	0.1711090974122419
LOC112045661	0.2721252098290692
LOC112045662	0.1554742586453605
LOC112045663	0.01508465405641893
LOC112045664	0.0185884867034367
LOC112045665	0.08743667191170477
LOC112045666	0.07538573708027714
LOC112045667	0.174949135547054
LOC112045668	0.1600457144613838
LOC112045670	0.3352552776435642
LOC112045671	0.1238817482822228
LOC112045673	0.09804223803360813
LOC112045674	0.01556330964537457
LOC112045675	0.112914442322825
LOC112045676	0.1434680688958072
LOC112045679	0.02886949436520641
LOC112045680	0.07446475803293463
LOC112045681	0.04663977720477235
LOC112045682	0.1089658677777372
LOC112045684	0.01724311293828357
LOC112045685	0.03771830723953709
LOC112045686	0.004843900958830781
LOC112045687	0.03619695517635146
LOC112045688	0.2951475205393446
LOC112045689	0.09997157894659815
LOC112045690	0.04629176036892859
LOC112045692	0.07448181588366348
LOC112045694	0.1713624915871948
LOC112045695	0.1287046003542346
LOC112045698	0.01968891148327843
LOC112045699	0.1411614584368482
LOC112045701	0.1998909177040774
LOC112045702	0.03446616810660771
LOC112045708	0.07885235379975343
LOC112045709	0.1101732891254795
LOC112045710	0.2723825175773608
LOC112045713	0.4610883857665774
LOC112045716	0.1331955028446459
LOC112045721	0.0270691217183494
LOC112045725	0.09571566622523643
LOC112045726	0.08951930636452489
LOC112045728	0.1066306730602381
LOC112045730	0.04584065544527122
LOC112045731	0.04404796079997739
LOC112045737	0.1017239564997303
LOC112045740	1.229662855284696
LOC112045744	0.1149542358629997
LOC112045745	0.0524342067657167
LOC112045748	0.08079048522009213
LOC112045750	0.1574073122225039
LOC112045751	0.1546931257051598
LOC112045752	0.04167587701020418
LOC112045753	0.151424537769973
LOC112045754	0.2236974920883883
LOC112045755	0.1522423698251509
LOC112045756	0.1315336028339257
LOC112045757	0.1414754356531101
LOC112045759	0.1882985237543086
LOC112045762	0.1789799058650831
LOC112045763	0.0693474533299681
LOC112045764	0.07769093376962746
LOC112045765	0.2040138360962261
LOC112045767	0.1155270023620748
LOC112045768	0.06712667122408036
LOC112045770	0.0961451056749572
LOC112045771	0.1148894094015564
LOC112045772	0.07261732324317204
LOC112045773	0.1290670821074643
LOC112045774	0.1576605151015563
LOC112045775	0.06965682309464025
LOC112045776	0.2366572567860543
LOC112045779	0.1694602373470976
LOC112045781	0.08588333120574737
LOC112045782	0.1394712239469056
LOC112045784	0.2358361512858307
LOC112045785	0.04337054878787438
LOC112045787	0.1595352323686645
LOC112045788	0.2532283022737482
LOC112045789	0.2007462843185832
LOC112045793	0.1792025725786712
LOC112045795	0.1393327751999902
LOC112045798	0.02386817783902416
LOC112045801	0.03748752751561875
LOC112045802	0.1152572532357648
LOC112045804	0.03144639146439657
[truncated: 7,306 more rows]
