# Supplementary material for: Alternative splicing in seasonal plasticity and the potential for adaptation to environmental change
Source: Nat Commun. 2022 Feb 8;13:755. doi: 10.1038/s41467-022-28306-8 (PMC8825856; doi:10.1038/s41467-022-28306-8)
Supplement: Supplementary file 10 — Source Data [file 41467_2022_28306_MOESM10_ESM.zip › SourceData_B_anynana_AS/Data_in/angsd_thetas_genes_CDS.txt]

scaffold	start	end	locus	length	TajimaD	thetaW_rel	pi_rel	TajimaD.uncorr_ave	thetaW_rel.uncorr_ave	pi_rel.uncorr_ave	TajimaD.var	thetaW_rel.var	pi_rel.var
NW_019862748.1	3839013	3839849	LOC112042787	837	0.47605859015063	0.0101867971970107	0.0112261178510477	0.47605859015063	0.0101867971970107	0.0112261178510477	NA	NA	NA
NW_019862748.1	1044	12786	LOC112042788	1509	-0.569806267821644	0.00668987343763562	0.0055560592390075	-0.531489263373344	0.00665549325915283	0.00552335747081649	0.560147465696419	3.74200325161155e-05	3.5520022644937e-05
NW_019862779.1	1072948	1090698	LOC112042789	1503	0.348918717273061	0.0112480642547169	0.0126193778168004	0.269758113491661	0.0104402815303017	0.0115378189468018	0.473592823434278	2.94044999945406e-05	4.29148965604359e-05
NW_019862779.1	974657	983993	LOC112042790	1485	-0.0762352460734179	0.0171615326512429	0.0171726816932407	0.0533636733577133	0.0171279469678263	0.0176536558865114	1.00344899008638	2.06918348835869e-05	5.22507009417169e-05
NW_019862749.1	1961030	1978863	LOC112042791	1524	-0.0944728869901603	0.0155877075999102	0.0153455869551912	-0.0536003168689201	0.0161283433571812	0.016056290966791	0.138596887397587	5.23909315266584e-05	6.39818631920338e-05
NW_019862779.1	1044359	1049460	LOC112042792	789	-0.481387610630922	0.0107474311388559	0.00931995149707922	-0.340978161708915	0.00979255278601778	0.00873907495707998	1.09677446993148	5.58973387725373e-05	6.68397982008139e-05
NW_019862779.1	1063842	1069735	LOC112042793	693	-0.471495351754537	0.0107236497506868	0.00921101250456977	-0.295783730806364	0.00859798086938038	0.00766338735793649	0.5948407464843	2.93967351248842e-05	2.18028612992116e-05
NW_019862779.1	1049884	1051545	LOC112042794	510	-0.533183582049946	0.00902724797211686	0.00823744420228635	-0.494320900067411	0.00992614650118365	0.00934632351427181	0.766198768244453	5.44587878539252e-05	8.74792878597892e-05
NW_019862779.1	1103575	1144782	LOC112042795	6321	0.00971090379356402	0.0196138376137792	0.0196340322808603	0.00828657754293254	0.0188164959301536	0.0188857754418541	0.345385075672648	0.000107582635789694	0.000115674560756144
NW_019862779.1	1146682	1152514	LOC112042796	1320	-0.0567004154908672	0.0235776104278721	0.0233187811394648	-0.0190698719955106	0.0210027486153413	0.0215077735864565	0.284473234268301	0.000147625028879105	0.000182344586900841
NW_019862779.1	1154072	1158017	LOC112042797	987	0.279602162069642	0.0183462832255164	0.0200213376681121	0.290617748898175	0.0174976182540714	0.0199421500071073	0.496604793948985	5.38844927080728e-05	8.66039692112428e-05
NW_019862779.1	1158867	1159603	LOC112042798	480	0.647490064427728	0.0162001152811591	0.0183930902387655	-0.0244030582200551	0.0159580658683331	0.0155534929891377	3.2757577742323	4.25127751469831e-07	5.8509297343087e-05
NW_019862779.1	1174185	1187790	LOC112042799	1887	NA	0.0132272705320096	0.012373138270242	-0.0349259761394246	0.0122121348228839	0.0118066917029936	0.448796842285523	6.36207887865475e-05	5.72799196242838e-05
NW_019862749.1	2016161	2019882	LOC112042800	822	-0.176971275892854	0.0159222799362182	0.015458662355989	-0.22022859962334	0.0158375085954353	0.0152312762046072	0.432401493923685	7.90605269933833e-06	2.55601493357652e-05
NW_019862779.1	1197810	1235864	LOC112042801	1764	NA	0.0116947361723814	0.0125073959976079	0.157964656362642	0.0109579626028033	0.0116217170591332	0.155210088192475	6.19505174798119e-05	7.78268888422949e-05
NW_019862779.1	1243369	1253008	LOC112042802	1581	0.193796780565608	0.019719547621028	0.0203064530039333	0.320274033086694	0.0184826561813695	0.019160289150458	0.31279027936322	8.45432369488905e-05	7.46144920024398e-05
NW_019862779.1	1320829	1335364	LOC112042803	1536	-0.247011280512577	0.0179677154953792	0.0170658061267074	-0.193708301599434	0.0183288411880582	0.0175448477080929	0.824565796576687	8.8483865516095e-05	9.79932105169696e-05
NW_019862779.1	1367596	1376161	LOC112042804	4791	-0.425560203613956	0.00779096185179409	0.00717178534227048	0.291114517315055	0.00835914883480159	0.00905571846911218	0.516135701043863	1.97178172790279e-05	2.09638352636706e-05
NW_019862779.1	1341608	1343149	LOC112042805	1542	0.00268174606868281	0.0128250218827733	0.0128320983443251	0.00268174606868281	0.0128250218827733	0.0128320983443251	NA	NA	NA
NW_019862779.1	1403312	1424816	LOC112042806	1389	0.0708349961702892	0.0117573140209376	0.0119803214622839	0.0940255583258728	0.0105397759229482	0.0109525340284492	0.931545966434199	5.11453095572849e-05	5.49174527866929e-05
NW_019862749.1	1982566	2008111	LOC112042807	780	0.435037095195134	0.0141192434588535	0.0159447637336628	0.4912841656533	0.0150328343635373	0.0173159464850086	1.10232576433748	2.40442952643108e-05	6.67528811432792e-05
NW_019862779.1	1377693	1382274	LOC112042808	768	0.506777355492279	0.00830193285644018	0.0101015403709604	0.514068324201873	0.00769667635234624	0.00932054511413616	0.883013112595674	2.22228805133703e-05	4.88615005445047e-05
NW_019862779.1	1338033	1340126	LOC112042809	753	-0.468938523740881	0.0164299067788663	0.0149031260021038	-0.442118290123281	0.0184586673352911	0.0169274400821214	0.397764045753944	7.11353985214953e-05	9.10365827070343e-05
NW_019862779.1	1383279	1387518	LOC112042810	732	-0.215668776291194	0.021139950117399	0.0206138247464217	-0.212006986320755	0.0220327249202565	0.0214817493102288	0.207365936526354	7.39001712342821e-05	0.000110414021542386
NW_019862779.1	1353036	1354349	LOC112042811	573	0.649901681045728	0.0160416598701111	0.0185487185986311	0.525701145778172	0.0161026847290322	0.0181375554635268	0.156490581884111	1.03846527958163e-05	1.84780355288225e-05
NW_019862779.1	1355884	1357466	LOC112042812	480	-0.163237250648218	0.010070589294986	0.00884338478411264	-0.341425281234352	0.00981091512265386	0.00783952370689366	1.73334814031676	3.02630264255075e-05	1.54656901903934e-05
NW_019862748.1	680325	690371	LOC112042813	2484	-0.0585560093169528	0.0166411586849927	0.0168825742599702	-0.105882407479986	0.0161770612668933	0.0163260815175268	0.567181547152547	6.08343201732833e-05	8.25896967116609e-05
NW_019862749.1	2049740	2052651	LOC112042814	1515	-0.25916470099828	0.0134064088710738	0.0128158061954923	0.241888231168043	0.0181219349697629	0.0203603722293286	0.57721572444499	5.11247554189848e-05	0.00013086980814944
NW_019862779.1	1433637	1443259	LOC112042817	1413	0.14188666363634	0.0120976060556212	0.0128568984958515	-0.00519572885195932	0.0110733640356717	0.011383222689015	0.93982318216946	1.64795739294336e-05	4.00858693123851e-05
NW_019862779.1	1511147	1531155	LOC112042818	1461	0.556930862967356	0.0185956482395993	0.0206657420472727	0.425742149751634	0.0163035133370081	0.0178277814433648	0.841950845078877	0.000118511531136441	0.000125120486051993
NW_019862779.1	1656351	1658649	LOC112042819	1275	0.0120490746803456	0.0148706229948389	0.0148555784100474	-0.008388206579733	0.0151903720960693	0.0151086564555191	0.0323138635411825	7.90972360516227e-06	4.95509045081869e-06
NW_019862779.1	1533138	1533890	LOC112042820	753	0.197490690173363	0.0231908737100459	0.0241372179107742	0.197490690173363	0.0231908737100459	0.0241372179107742	NA	NA	NA
NW_019862779.1	1535628	1536380	LOC112042821	753	0.511988702626618	0.0217089110259966	0.0240111651621733	0.511988702626618	0.0217089110259966	0.0240111651621733	NA	NA	NA
NW_019862779.1	303889	306358	LOC112042823	342	-0.422755999618169	0.0201234789879022	0.0185849302939101	-0.0957918369008317	0.020316940636547	0.0210210530436448	1.51388318489511	2.4124659817651e-05	0.000127679085671657
NW_019862779.1	961860	966560	LOC112042824	1320	-1.18992436615211	0.0026406820048628	0.00210868177915851	-0.614143555564438	0.0113141966970179	0.011087862929958	0.799619352249514	0.000181450913808696	0.000194465421562471
NW_019862779.1	1060538	1063633	LOC112042825	1980	-0.608664562599544	0.0168932548051141	0.0148136559732925	-0.445779824831859	0.0285928449916153	0.0257139181033704	0.0296056030947027	0.000296909942371064	0.000244878946011997
NW_019862779.1	1261767	1271349	LOC112042826	3162	-0.0577779795224976	0.0161123485042107	0.0158907435809339	0.320304018171535	0.0145112438795904	0.0148496986979692	0.916833241856747	5.3519863087496e-05	4.08747543304427e-05
NW_019862779.1	1273886	1275523	LOC112042827	1392	0.123694078399603	0.0175992130313959	0.0182023602699799	0.541667275544476	0.0187098129354403	0.0212807436806581	0.62594857346271	4.41933629330645e-06	3.39537078526563e-05
NW_019862779.1	1575725	1588453	LOC112042828	2049	NA	0.00220067217056736	0.00185228896654666	-0.349849881151262	0.000791538784157518	0.000666221537810931	0.241231929216864	1.87932455542474e-06	1.33142179090436e-06
NW_019862749.1	2039009	2058961	LOC112042829	819	0.35655467155624	0.0145116712242127	0.0156093969989559	0.539209648962269	0.0125640331151572	0.0142185007452135	0.553265002560316	8.50000897705075e-05	8.14786755093621e-05
NW_019862779.1	450746	451033	LOC112042830	288	-0.954889966654254	0.00859188217456162	0.00655897213034311	-0.954889966654254	0.00859188217456162	0.00655897213034311	NA	NA	NA
NW_019862779.1	587362	593451	LOC112042831	768	0.57873889586526	0.0165152271974771	0.0183512989901546	0.314311268680599	0.0156718179269382	0.0164182596200306	0.709572383174347	7.74222375456325e-05	0.000106315034007571
NW_019862779.1	1166056	1171105	LOC112042832	1098	-0.444882424288848	0.0150372148461829	0.0134938867739098	-0.437261858199707	0.0148849249403544	0.0133327174148683	0.249333349448802	8.40611175538655e-06	1.29033588571717e-05
NW_019862779.1	329460	336366	LOC112042835	738	0.113462086211832	0.0154032036648844	0.0154168805403148	0.0771942091869048	0.0147490759973212	0.0146899743865195	1.14168025385562	5.23160329836957e-05	4.48368582292266e-05
NW_019862780.1	12673	234614	LOC112042839	603	-0.209212322860141	0.00527655942717125	0.00493764300486605	-0.120300143526003	0.00476361058932027	0.00449848938982997	0.447810088970094	3.1271366460808e-05	2.5323057258048e-05
NW_019862749.1	2066139	2081981	LOC112042840	747	0.420281844351494	0.0114398601383356	0.012806314387927	0.237157127405089	0.0103322767907964	0.0112768543616182	1.47186660421656	3.21136678619134e-05	4.99525124037126e-05
NW_019862780.1	270450	271223	LOC112042841	774	0.278248703891046	0.00776393991817719	0.00824008837073376	0.278248703891046	0.00776393991817719	0.00824008837073376	NA	NA	NA
NW_019862780.1	269061	269834	LOC112042842	774	0.383696176425142	0.00859075366575047	0.00931078403417712	0.383696176425142	0.00859075366575047	0.00931078403417712	NA	NA	NA
NW_019862780.1	276718	284672	LOC112042843	735	-0.27381899645501	0.00626076110312793	0.00572064338201022	-0.243390285535962	0.00623000618403211	0.00567295916311426	0.51930831621368	1.68119287634119e-05	2.1400073098723e-05
NW_019862780.1	319834	423215	LOC112042844	1572	-0.36631370087506	0.0067149889561859	0.00654133830651607	-0.328768612414613	0.00698601689987595	0.00690220896590144	1.02965135156853	3.78705950118519e-05	6.16771538939637e-05
NW_019862780.1	354972	355724	LOC112042845	753	-1.02536047435658	0.00703342664500486	0.00542424484765093	-1.02536047435658	0.00703342664500486	0.00542424484765093	NA	NA	NA
NW_019862780.1	505045	506085	LOC112042846	1041	0.097745306626579	0.00914866066999413	0.00933892216149429	0.097745306626579	0.00914866066999413	0.00933892216149429	NA	NA	NA
NW_019862780.1	566853	570657	LOC112042847	801	-0.491213312031367	0.0127986513388928	0.0113480316043468	-0.615150322570604	0.0128912065789528	0.0110137539940958	0.144758584684466	8.07317410779473e-08	1.05306910836974e-06
NW_019862780.1	460885	638244	LOC112042848	735	0.0403082737809331	0.00980116128608153	0.0100842325981261	0.0753547339159935	0.00990022759501074	0.0105379718961535	0.352145594023204	2.30947763470772e-05	3.70745228445736e-05
NW_019862780.1	495937	496500	LOC112042849	564	-0.147327977647844	0.0279056306584527	0.0270527742500078	-0.147327977647844	0.0279056306584527	0.0270527742500078	NA	NA	NA
NW_019862749.1	2104525	2108081	LOC112042850	1371	0.0393746103117966	0.0167383949082151	0.0165855375043906	-0.130979290435212	0.0214828190339464	0.0206383907474582	0.184228721086216	3.80987052751395e-05	2.95944034117904e-05
NW_019862780.1	488210	491847	LOC112042851	366	0.780084898737357	0.0125536558860053	0.0148349558330349	0.400955721799845	0.00645314344335984	0.00762583409926958	0.321672833754366	8.32861148273256e-05	0.000116306687558716
NW_019862780.1	648249	745155	LOC112042852	5025	-0.00900414759396248	0.00917364650489958	0.00922968809731052	0.00487993361601772	0.010164585904791	0.0101386001977597	0.346644086553613	1.66650232553277e-05	1.93131878635678e-05
NW_019862780.1	753693	765256	LOC112042853	1830	0.400621618966383	0.0101818708162033	0.0111992254487902	0.25202432257026	0.00887303043955295	0.00955325283714435	0.631090407493389	4.079592802854e-05	5.62452422508925e-05
NW_019862780.1	768956	825517	LOC112042854	9858	NA	0.0146993443225792	0.0157855226669464	0.186403681740017	0.0141942005230329	0.0151507257919728	0.833518895215097	5.33159875156169e-05	8.13064387386976e-05
NW_019862780.1	891611	906080	LOC112042855	513	0.475054965489895	0.0176361103485313	0.0204030930741323	0.394045130264992	0.0169715826245724	0.0194721003633858	0.608545614031213	6.21909454334268e-05	0.000129024417996445
NW_019862780.1	920928	954175	LOC112042856	1281	0.143777983537631	0.00874038384446762	0.00865765423770507	0.196732575129251	0.00836895300240781	0.00832621545952642	0.843214413332175	1.81411207777561e-05	1.02804324203363e-05
NW_019862749.1	2109687	2135239	LOC112042857	741	-0.108170367972931	0.0202940106818553	0.0201669097943834	-0.051744682524643	0.0220703186136331	0.0226369543191001	0.816755434618765	0.000118424955152315	0.000219058798643823
NW_019862780.1	962192	983975	LOC112042858	3225	0.254798032862092	0.0114984031296435	0.0124495991098278	0.223009671438617	0.0104874700080233	0.0113609879125865	0.467780970431774	3.29489848989822e-05	5.92174824166645e-05
NW_019862780.1	1046694	1056582	LOC112042859	1491	-0.132568362954215	0.0146289814145025	0.0140643974426517	-0.121356920281707	0.0130753082863925	0.0124767375658168	0.708658287141138	8.36540814751123e-05	7.14119807444575e-05
NW_019862780.1	989613	1020723	LOC112042860	4536	0.0676911956205345	0.0101360100530994	0.0104701246737695	0.062084479174701	0.00956727063518189	0.00991823932618652	0.581199623600686	3.18606953528072e-05	4.18571951159182e-05
NW_019862780.1	1169205	1173594	LOC112042861	4116	-0.212637912722055	0.00809691678947565	0.00768772796679826	-0.244277310502031	0.00771113589214486	0.00701916173081286	0.207014839160585	7.72419498348669e-06	3.35180603046901e-06
NW_019862780.1	1302293	1307318	LOC112042862	4122	-0.456829332462548	0.0078057908435335	0.00705281422217581	-0.459895887333901	0.00687837593902451	0.00615933679528504	0.355780084024732	3.32302855477732e-06	6.58939936067039e-06
NW_019862749.1	2156413	2180492	LOC112042864	1557	-0.541657848547095	0.0115216182646935	0.00977343451877802	-0.507155173375079	0.0115412092061757	0.0100202299002631	0.567368265035292	6.785724988001e-05	6.71318308087683e-05
NW_019862780.1	1548334	1551739	LOC112042865	1425	-1.46263174152763	0.0119409353682756	0.00839354133881142	-0.784486619042581	0.0152369275944832	0.0126237077053631	0.589838405668216	1.58460391249661e-05	2.00991620345383e-05
NW_019862780.1	1551820	1554128	LOC112042866	447	0.370743529572848	0.0110809640925645	0.0122850103333044	0.111702856150505	0.0101410633415117	0.0105885035973704	0.624700731846406	8.07805943237242e-06	2.52937975299458e-05
NW_019862780.1	1556644	1568069	LOC112042867	4791	-0.566599715047561	0.00811598509494543	0.00726842193714602	-0.297223226914538	0.00843347093477456	0.00793535123381054	0.587828223146202	1.90138389950693e-05	2.4314222755095e-05
NW_019862780.1	1554777	1555889	LOC112042868	1113	0.797021895222136	0.0116905882883254	0.0136395308995773	0.797021895222136	0.0116905882883254	0.0136395308995773	NA	NA	NA
NW_019862780.1	1571982	1573730	LOC112042869	1026	0.684590881474574	0.0132359868506089	0.0151625303679923	0.475620595571871	0.0120857901285759	0.0133895206639886	0.42088123498758	1.0309960932974e-05	7.68275854328418e-06
NW_019862780.1	1569321	1576036	LOC112042870	903	-1.00453800872982	0.0105694256826777	0.00812122400927561	-0.74773382155014	0.0121953935448651	0.00987555894427407	0.593628956229364	4.90363076251915e-05	2.98922273029695e-05
NW_019862780.1	1577739	1583078	LOC112042871	1515	0.069595049634592	0.0115025172547333	0.0115234829721661	0.0687401384442746	0.0115840158521931	0.0116188205314068	1.50221113413518	5.34895442022513e-05	9.36416927475282e-05
NW_019862780.1	1583202	1586352	LOC112042872	798	-0.556754326669405	0.0122650722920726	0.0105861972906027	-0.567315398676915	0.0112029226310749	0.00962358160039157	0.13531728028973	3.63633845014138e-05	3.26550785806916e-05
NW_019862780.1	1587617	1588414	LOC112042873	798	-0.544303790617077	0.0142097575270857	0.0125807138488514	-0.544303790617077	0.0142097575270857	0.0125807138488514	NA	NA	NA
NW_019862780.1	1598168	1646706	LOC112042874	1149	0.221027925416004	0.00879610913061392	0.00934797864436712	0.144617721642526	0.00920164773674912	0.00958368538992427	0.102853535527852	1.74944357740428e-05	1.99692766851885e-05
NW_019862780.1	1679118	1683415	LOC112042875	630	-0.0052471699106146	0.00905819633910601	0.00879339499207771	0.0448655077817778	0.00712393131941095	0.00706834634996285	0.271492438212102	5.28330360855181e-05	4.49498377702679e-05
NW_019862780.1	1396580	1398049	LOC112042876	1470	-0.650821205115584	0.012529580601331	0.0108478085186821	-0.650821205115584	0.012529580601331	0.0108478085186821	NA	NA	NA
NW_019862780.1	259991	266502	LOC112042877	1554	-0.0137657113106566	0.0201086544425341	0.0197082844715546	0.145767814539855	0.019267960072805	0.0194026561785535	0.55644600923272	9.52605024741247e-05	9.99119065497852e-05
NW_019862780.1	750920	751414	LOC112042878	495	-1.28037411302555	0.00144477789822685	0.000817450072757602	-1.28037411302555	0.00144477789822685	0.000817450072757602	NA	NA	NA
NW_019862780.1	1685878	1693538	LOC112042880	1449	-0.129296971673291	0.00691594469941907	0.00649898905214901	-0.132095487901808	0.00705119610127954	0.0066321801922415	0.801516727066967	1.37299531707283e-05	9.41907225902744e-06
NW_019862780.1	287512	289083	LOC112042881	309	0.951349914063198	0.0115244483371838	0.0144175428429221	0.422552897107999	0.0123887380456678	0.012459333384884	1.27549691000241	8.19708522164665e-05	0.000109475758112601
NW_019862780.1	267193	267966	LOC112042882	774	-1.02796340480433	0.0105018386799734	0.00818042113616784	-1.02796340480433	0.0105018386799734	0.00818042113616784	NA	NA	NA
NW_019862780.1	1081702	1082637	LOC112042883	936	-0.900138453034952	0.00918867302447106	0.00741711518349295	-0.900138453034952	0.00918867302447106	0.00741711518349295	NA	NA	NA
NW_019862781.1	53743	225675	LOC112042884	2523	0.571529359750587	0.00254141584708972	0.00313706668532053	0.179294950627716	0.00182865393825654	0.00214932912437846	0.364706793423682	6.61985551399945e-06	9.59785827064023e-06
NW_019862781.1	235462	242334	LOC112042885	5232	-0.0169524406006443	0.00188862686600118	0.00186287747539619	-0.0196663517111607	0.00195470412417609	0.00193522378952597	0.950901545181006	1.81700435022902e-07	3.27688610439208e-07
NW_019862781.1	252538	261816	LOC112042887	1764	0.844592137092604	0.00506961002495105	0.00681379985501667	0.797301044330745	0.00486672926064845	0.0067094510468575	0.652199328785665	1.19620429327582e-05	2.66492092483536e-05
NW_019862781.1	501918	504614	LOC112042888	2697	1.06425082500153	0.0117657785061045	0.0143106765593695	1.06425082500153	0.0117657785061045	0.0143106765593695	NA	NA	NA
NW_019862781.1	485278	577086	LOC112042889	1176	0.165131741460584	0.00545813232951257	0.00602650069764464	-0.0483216717092444	0.00406833711164961	0.00413098271916784	0.362258555492845	1.92058296495769e-05	2.22461196817171e-05
NW_019862781.1	603900	623833	LOC112042890	1527	1.08851340669681	0.00263252599299759	0.00361606554431944	0.772723408956364	0.00352319430983173	0.00476988543181539	0.413977302958778	1.05585318908589e-05	1.86642774475181e-05
NW_019862781.1	629942	661654	LOC112042891	7095	1.02589741944561	0.0115482239850198	0.014429238046047	0.937924726451	0.00976406792954766	0.0124810196176201	0.365801509084483	2.22449554207424e-05	3.83602079794099e-05
NW_019862781.1	748507	758363	LOC112042892	1389	0.663650069526637	0.0122912471240433	0.0152827041012697	0.62171976471557	0.0119514950129833	0.0148987256023183	0.646869027300789	6.46972156695442e-05	0.000113810887535332
NW_019862781.1	709436	747858	LOC112042893	1353	0.825342583167317	0.00927934941728044	0.0111837254949927	0.870414971842028	0.0093590830429011	0.011540598639283	0.168769641776721	4.46317761496388e-06	1.34527305488569e-05
NW_019862781.1	773267	983561	LOC112042894	12450	0.655287916575361	0.00605793346669051	0.00748433600663537	0.514192455995531	0.00577021560082076	0.00696967114071494	0.635727932529091	1.82826587362906e-05	3.0039112242223e-05
NW_019862781.1	1003704	1222349	LOC112042895	4887	0.983805419635827	0.00612621683184168	0.00771949798578465	0.475486411303593	0.00527868734671669	0.00636272172163609	0.336973844920942	2.47486259540978e-05	3.61386766539122e-05
NW_019862749.1	2194484	2200243	LOC112042896	483	-0.734046135300105	0.00239620955606221	0.00167782099509764	-0.576293586901429	0.00244396534603569	0.00151539323313559	0.263963913163949	7.07164884415545e-06	2.2292150247867e-06
NW_019862748.1	655075	668208	LOC112042897	2031	0.237269595207466	0.0109772294513513	0.0115529738870681	0.164446866549314	0.0116981259629052	0.0119490109780188	0.50689058284388	5.63623734313195e-05	4.97321746504513e-05
NW_019862781.1	1187226	1192805	LOC112042898	2586	0.247987503225435	0.00745412677577976	0.00786840191562281	0.156313736343779	0.0088054056503544	0.00926835666100752	0.0274015002487031	1.8890369746634e-05	2.502049468414e-05
NW_019862749.1	2204315	2210144	LOC112042899	1476	-0.459896230921429	0.0127190385064902	0.0112220296609263	-0.53822687199555	0.0116703157938651	0.0099478525934038	0.375266537587335	1.8455025574841e-05	2.17012730874783e-05
NW_019862781.1	1123822	1141680	LOC112042900	1656	0.823849306958802	0.00868823008450206	0.0106666942977033	0.704395267608236	0.00796617334312776	0.00979938212844722	0.322639321714835	2.85694068542619e-05	4.12988724246728e-05
NW_019862781.1	1295523	1306217	LOC112042901	1923	0.843113614834303	0.0133845051886374	0.0161596377919113	0.807870831968478	0.0120280002369718	0.0148291591862457	0.237964459320301	3.39098651229052e-05	5.07958519386523e-05
NW_019862781.1	1230710	1290432	LOC112042902	1734	0.636974742996955	0.00607240404977429	0.00756388750628269	0.649956036097161	0.0060642050325431	0.00769411679099211	0.524662749635998	2.31140929442971e-05	3.99810522799231e-05
NW_019862781.1	1314873	1437641	LOC112042903	6459	0.540261520000876	0.0060165872446901	0.00742378636768472	0.558186302138624	0.0061597916699675	0.00768836672814982	0.401498111702171	2.51185669422795e-05	4.33133244166101e-05
NW_019862781.1	1366689	1397274	LOC112042904	2451	0.668718335115509	0.00264982407643786	0.00328097609608148	0.868207693295442	0.00571213202784686	0.00725192842719423	0.431455477755335	4.55220450638859e-05	8.36628728090109e-05
NW_019862781.1	1430291	1432311	LOC112042905	1329	1.17863504325764	0.00518700273174259	0.00657827812403283	0.938497381790323	0.00500286981660671	0.00622652300097212	0.194647685575391	1.14443609759466e-07	4.17647179478615e-07
NW_019862781.1	1494660	1657898	LOC112042907	6861	0.665254891581253	0.00693738153752534	0.00842042029939471	0.606620418640153	0.00650292437098332	0.00789212262503724	0.334029078150556	2.09928833495124e-05	3.0161910631236e-05
NW_019862781.1	274830	322447	LOC112042908	621	0.724466829073579	0.0102940218062273	0.0123382221760066	0.962353938998569	0.0103041640634824	0.0132670173210976	0.391697371141172	9.07359708384553e-06	1.77268269436635e-05
NW_019862749.1	2329152	2333006	LOC112042909	627	-0.271003786028884	0.00845974494956638	0.00769354414203928	-0.159627641460589	0.00654171725182975	0.00610698064874854	0.44984530081116	2.89429179830169e-05	2.55444308178207e-05
NW_019862781.1	384868	472275	LOC112042910	2094	NA	0.0111452741101146	0.0129846586993522	0.504134987047844	0.0108626617209714	0.012619199435907	0.315505014357904	5.41156504198027e-05	8.50360095000658e-05
NW_019862781.1	1441466	1460340	LOC112042911	3873	-0.266242965112874	0.00107669544686092	0.00102493572916291	-0.187494238129311	0.000956766307941547	0.000905303906587042	0.197363489252014	2.08984322355726e-06	2.35764169062195e-06
NW_019862781.1	1461589	1484597	LOC112042912	2658	0.367886949896485	0.00469411447689655	0.0051187289414398	0.238450382485859	0.0042763758791097	0.00454266118509988	0.444482575408493	1.26330952070824e-05	1.10802309663173e-05
NW_019862781.1	1658109	1662712	LOC112042913	1488	0.379224402584337	0.00994219992947933	0.0111623360022181	0.520861815256436	0.00950161655662024	0.0114099665969439	0.309556158150002	3.91341486749363e-05	7.64342760856921e-05
NW_019862781.1	1668254	1675145	LOC112042914	1362	0.640602750855301	0.0151285938367395	0.0175899186881632	0.609817575165035	0.013245504806511	0.015569636550512	0.271552771068502	6.60022714754196e-05	8.43422875651252e-05
NW_019862781.1	670459	677973	LOC112042915	1014	0.548816086970392	0.009045236767794	0.0103402185066652	0.469866686677664	0.00800080338507532	0.00912221102505097	0.155719852626897	2.18584182736225e-05	2.60527080119009e-05
NW_019862781.1	995009	1001968	LOC112042916	963	NA	0.00707013594460802	0.00817744737676103	0.612128682777353	0.00667357069445978	0.00810605232690679	0.217765684527759	2.77023193610095e-05	3.70258316791925e-05
NW_019862781.1	699292	699762	LOC112042917	471	0.44531348236757	0.00375635396984639	0.00419918824935204	0.44531348236757	0.00375635396984639	0.00419918824935204	NA	NA	NA
NW_019862781.1	988370	990301	LOC112042918	375	1.11921516694669	0.012768289227638	0.016273382626364	1.11351946863316	0.0127764834367196	0.0162654162665271	0.364961016885076	7.55381952816678e-07	7.13957501817952e-07
NW_019862749.1	2346732	2375394	LOC112042919	4650	NA	0.0127112704013628	0.012255664644982	-0.0502099678167351	0.013222336848986	0.0131121545842224	0.66646975096032	6.33488562928921e-05	7.09170549462718e-05
NW_019862782.1	102024	288463	LOC112042920	1656	-0.227541759904843	0.0124193045233246	0.0121171716344558	-0.334977861925671	0.0118117712353458	0.011118710686303	0.56795316635018	5.14458404966755e-05	7.09374611521641e-05
NW_019862782.1	298020	305035	LOC112042921	573	0.0824156164682159	0.0178854301918434	0.0185253106564219	0.10527447647515	0.0204441484853436	0.0212432485351078	0.0278485391200453	0.000348929935578792	0.000393706272991223
NW_019862782.1	310493	327669	LOC112042922	3066	0.0905644645325251	0.0159725862764517	0.0164394402788621	0.0615795588824493	0.015946312685092	0.0165194194417713	0.311071888677272	7.04074001304674e-05	9.68108798607526e-05
NW_019862782.1	335975	343280	LOC112042923	1218	1.02906289760122	0.0128278691058445	0.0161292435218401	1.01929200383798	0.01206681071038	0.0152836914788434	0.856291421378807	2.21188304938859e-05	3.68929710088769e-05
NW_019862782.1	344061	345410	LOC112042924	897	-0.24543127368942	0.0070836949421468	0.00698078560673026	-0.0149877339943385	0.00859556762726965	0.00896193143349699	0.486761152678838	2.09516040136625e-05	3.59765673743153e-05
NW_019862782.1	347853	349074	LOC112042925	579	0.175429822158379	0.00862023734561132	0.00929103687837061	0.41679331708128	0.00937510428249365	0.0109466683769014	0.548650936027814	9.59766247037575e-06	3.20514942354285e-05
NW_019862782.1	422445	434197	LOC112042926	609	0.0281793405333069	0.00414805664902607	0.00425371127710806	0.00036771197564109	0.00306898272876745	0.00314034584677454	0.0224632544610992	1.31161576172808e-05	1.3624527568013e-05
NW_019862782.1	648594	694114	LOC112042927	1131	-0.209577362054433	0.0118019371813798	0.0119395591983485	-0.184925233066963	0.011669976353553	0.0117426551475021	0.75800874587833	8.44182287139092e-05	0.000104008448458622
NW_019862782.1	828140	833237	LOC112042928	1407	0.14859522128178	0.0123486599911945	0.0127478667031856	-0.0112093891670908	0.00998548230676231	0.0099278540333291	0.0556126947538452	3.49621907859213e-05	3.66800374027489e-05
NW_019862782.1	856030	946220	LOC112042929	2064	0.153726597129572	0.0200907564286188	0.0205327012808861	0.154985533190494	0.0176001310546944	0.0180267819535511	0.496946237682522	7.17298494166484e-05	8.24096870632883e-05
NW_019862782.1	1110169	1124223	LOC112042930	2427	0.174549490539608	0.0185870797701373	0.0191719657857906	0.165784922208447	0.0183684817674841	0.0189633370464208	0.276183063896955	4.53587765342115e-05	4.89938272120467e-05
NW_019862782.1	1128338	1130105	LOC112042931	1311	-0.572374407394184	0.00541023736640872	0.00470530367989725	-0.301363056111236	0.00283488163592491	0.00246550076829803	0.177986400147146	1.607260635229e-05	1.21571413382082e-05
NW_019862782.1	1008621	1085761	LOC112042932	1203	-0.00658200564756184	0.0177640982500131	0.0176101777338408	0.0236408933253969	0.0168480725778046	0.0167983258683091	0.657214326007779	3.69747802006725e-05	3.44832171006299e-05
NW_019862782.1	1138083	1140417	LOC112042933	756	0.250114132604894	0.016740527023795	0.0175225956072054	0.267014378243482	0.0163098041718992	0.017155578568895	0.238779234257927	6.36773205955203e-05	5.3232584648518e-05
NW_019862782.1	1150031	1245388	LOC112042935	6282	0.154173990876943	0.0102522707608702	0.0108711105853705	0.216131436192327	0.00948807335140802	0.0104030408771027	0.807839140947469	3.70957275590064e-05	5.42086029580145e-05
NW_019862782.1	1142196	1145271	LOC112042936	732	0.78518383451753	0.0155758323695863	0.0184089845757444	0.750668140532617	0.0150000147372106	0.0179214353952037	1.38168828328714	2.42219369995418e-05	3.4438275213369e-05
NW_019862782.1	1289229	1301792	LOC112042937	1701	-0.0883416292022506	0.01642647781615	0.0159229792008456	0.300812357278288	0.0134519892420947	0.0140303058686374	0.464904761172922	2.58806966505739e-05	1.14123564667152e-05
NW_019862782.1	1409339	1462916	LOC112042938	867	-0.358920889184695	0.0223656577729703	0.020433509172093	-0.358096685954017	0.0207191897183202	0.0188901224121965	0.0303636944509624	3.66503502166111e-05	2.96856612951601e-05
NW_019862782.1	1392799	1402660	LOC112042939	630	-0.225587528606113	0.0168855739276099	0.0158581504072773	-0.442143171940235	0.0169700942665411	0.0144120403035358	0.494075705338822	1.68294700928349e-05	2.06700646091276e-05
NW_019862782.1	1502910	1539435	LOC112042940	1995	0.0894174256933162	0.0132140716811178	0.0132087338023581	0.0910354303161637	0.0122606102914044	0.0122872969436931	1.24622168593261	3.7749322425402e-05	3.73118855929551e-05
NW_019862782.1	1540060	1559865	LOC112042941	1971	-0.115208996610835	0.0141721813782401	0.0142543569232786	-0.188763151607512	0.0144249417063159	0.0142642891785853	0.628482120855243	7.10447817584592e-05	9.83247047569277e-05
NW_019862782.1	1577134	1585283	LOC112042942	1197	-0.147486460077934	0.0233366839713122	0.0220705125501393	-0.268311690691213	0.02508228025503	0.0224738979019259	0.45813227967612	0.00013593635339206	7.16629346000317e-05
NW_019862782.1	1571279	1573916	LOC112042943	300	-0.621177999765076	0.0146645727562745	0.0121218584938316	-0.421056681997066	0.0202324548434912	0.0201514313539677	0.635613181505354	0.000176241642257996	0.000413163453980695
NW_019862782.1	1590045	1597022	LOC112042944	2796	0.781779572970604	0.0151837190128772	0.0179503311759995	0.88014278577697	0.015411329492144	0.0189761919462311	0.4136958281346	1.4999454181887e-05	4.23265338404203e-05
NW_019862782.1	1610476	1662424	LOC112042945	2943	0.329420617841863	0.0102452034128443	0.0115260720651845	0.344415304597383	0.00990395968852241	0.0112399120346862	0.495444621442114	4.0978642044395e-05	5.89807754471119e-05
NW_019862782.1	534535	540100	LOC112042946	2271	NA	0.00576519735566375	0.00478948819658381	0.245188149248408	0.0080507062461196	0.00985508615075764	1.38639005136195	4.91652435644227e-05	9.57927272787947e-05
NW_019862782.1	818155	826442	LOC112042947	1182	0.22263632788988	0.0180660982257899	0.019088503855668	0.169202861712204	0.0157603278674815	0.0164375383036847	0.289768745378793	0.000109667162088184	0.00012491596326552
NW_019862782.1	1271013	1273698	LOC112042948	938	NA	0.00236738390359045	0.00240059144405607	0.055495154964222	0.00122957148481055	0.00124681881202912	NA	3.02369207251842e-06	3.10911430005941e-06
NW_019862782.1	1283518	1284318	LOC112042949	801	-1.14290185249454	0.00832416519248423	0.00624647989917422	-1.14290185249454	0.00832416519248423	0.00624647989917422	NA	NA	NA
NW_019862782.1	349586	351352	LOC112042950	1767	-0.397802114974689	0.0122029818950661	0.0112068620731647	-0.397802114974689	0.0122029818950661	0.0112068620731647	NA	NA	NA
NW_019862782.1	1563814	1567728	LOC112042951	918	0.271868013190313	0.0236389973464208	0.0250821502919501	0.179288860651011	0.0197612280109433	0.0207150846985079	0.300679092975192	0.000126348024768825	0.00014808323408716
NW_019862782.1	1282064	1283517	LOC112042952	522	0.383883285820657	0.00682477141643833	0.00724053520439158	0.281209962114221	0.00800839295685649	0.00829027465796417	0.218905268843934	2.90915387343731e-05	2.28825285443302e-05
NW_019862782.1	359653	360221	LOC112042953	321	1.02057433790295	0.00813237065775626	0.0110478861739051	1.33056070045545	0.0118179026423962	0.0173519746606647	0.49015464394951	6.92864507312294e-05	0.000202718109088077
NW_019862782.1	1599242	1600618	LOC112042954	1377	0.899313377945483	0.00975501702149285	0.0115872717952576	0.899313377945483	0.00975501702149285	0.0115872717952576	NA	NA	NA
NW_019862783.1	921157	946504	LOC112042956	2916	-0.233265970446026	0.0115408047457435	0.0108742489825617	-0.124653551258008	0.0121719669372576	0.0120308074518068	0.770217866521874	7.38510761089861e-05	0.000104154785147675
NW_019862783.1	1103681	1111974	LOC112042957	2868	-0.176795072774939	0.0179615793907078	0.0175640993159776	-0.30619610168858	0.0183389785329234	0.0175400056794791	0.627542090437973	6.78386608898559e-05	8.70136770575591e-05
NW_019862749.1	2377293	2387471	LOC112042958	4500	0.188800476226793	0.0186404247865467	0.0192827582156806	0.202070699343436	0.0176183153988009	0.0184479117915692	0.35627176991256	5.7232842022268e-05	6.14165925080468e-05
NW_019862783.1	1112966	1116739	LOC112042959	1038	0.284256838985346	0.0112247229810667	0.0124580537602556	0.338843289611149	0.00961063353227056	0.0109164844900903	0.492416866221022	3.65529554989175e-05	6.09627195359888e-05
NW_019862783.1	1101672	1103539	LOC112042960	609	-0.317201385725377	0.0179992732705064	0.0162698517093094	-0.475361429683473	0.0169941218167286	0.0148486165796921	0.397668399534125	7.85153227433455e-05	7.11210816829092e-05
NW_019862783.1	1137882	1140211	LOC112042961	774	0.23798029268842	0.0192503831946607	0.0211499928566062	-0.199912507301173	0.0146860646281317	0.0151461936136901	0.962810545357607	0.000112097020426279	0.000184015455634475
NW_019862783.1	1144097	1146584	LOC112042962	513	0.136861324214939	0.0197416802395576	0.0201552622748406	-0.111639378380948	0.0437802733933761	0.0316443691478119	0.360365704716026	0.00247252352524867	0.000583580604959249
NW_019862783.1	1159099	1183300	LOC112042963	2265	0.35640914671189	0.0181977058453861	0.0195295404645954	0.219892664422815	0.0174421649214818	0.0182659239397772	0.342340267784251	3.70103125581707e-05	4.36181962903797e-05
NW_019862783.1	1205808	1221237	LOC112042964	1773	-0.442896891143947	0.0139593739224338	0.0125482341027543	-0.515114101238244	0.0169052519606882	0.0149231039558428	0.187699597250943	3.08465553769871e-05	3.91604020294484e-05
NW_019862783.1	1226714	1244499	LOC112042965	675	0.0106188103114333	0.0190965659313387	0.0195469834804781	0.111084921423279	0.0159064801557162	0.0167683150512676	0.841693128595719	8.68567795733912e-05	0.000132624784019554
NW_019862749.1	2387904	2399151	LOC112042966	2160	0.404175292047263	0.0169166583193978	0.0186016107316758	0.288904340017438	0.0157134912640261	0.0168428639766344	0.246717635173126	6.03341234871328e-05	7.09334456220632e-05
NW_019862783.1	1496213	1499679	LOC112042967	2448	-0.461982776812525	0.00174208017660586	0.00144867850162714	-0.671865829209983	0.00211522400920232	0.00153331464891995	0.124273811852811	7.2635151463372e-07	4.7046496148812e-07
NW_019862783.1	1247100	1249120	LOC112042968	513	-0.0428247519110344	0.013817473158388	0.0140904970143107	-0.226041864616322	0.0139600747074834	0.0134415823090772	0.968933594272832	3.21939560630471e-05	5.17709341683674e-05
NW_019862783.1	4392	9105	LOC112042969	1455	0.127418586004061	0.0110209205904785	0.0113173596184056	0.0779812007645407	0.0114843017256248	0.0116399867991636	0.930156833615004	4.25881519270651e-05	4.59395963682054e-05
NW_019862783.1	495440	501334	LOC112042970	930	0.626609483330745	0.0151147701927045	0.0175844611132531	0.466692666393516	0.0145453725952105	0.0167137940799133	0.974219535102131	8.86561806623424e-05	0.00012082087623787
NW_019862783.1	1025882	1026870	LOC112042971	342	0.0120381745076237	0.0185641738063562	0.0184948462858438	-0.117535108559136	0.0185856575492725	0.0179406067561695	2.22645823426881	6.12073420533018e-08	4.07360225048018e-05
NW_019862783.1	682578	686568	LOC112042973	327	0.034572097485034	0.0237822340279217	0.0242575407774215	0.156589704225238	0.0239380732785229	0.0250969396032346	1.57233643545855	2.56480396056773e-06	7.44110080804513e-05
NW_019862783.1	503814	525139	LOC112042974	6444	0.219713231166342	0.0128075528475873	0.0137369405971144	0.146141681147343	0.0131780207262946	0.0140540486508061	0.489146683528292	5.39992109593513e-05	7.41719714818704e-05
NW_019862783.1	645200	646111	LOC112042975	912	-0.85484296870191	0.00325612237404488	0.00258713522300623	-0.85484296870191	0.00325612237404488	0.00258713522300623	NA	NA	NA
NW_019862749.1	2422517	2583666	LOC112042976	1710	-0.0204631159975796	0.0161377381378291	0.0159720650495116	0.0326425575005644	0.0143015918464224	0.0142956200247906	0.776039660839682	4.67906978968799e-05	4.54469097536378e-05
NW_019862783.1	1121856	1128019	LOC112042977	2679	0.0747687505668738	0.0197764043429952	0.020114989692877	-0.0154320739597179	0.0186310542085922	0.0183425591368151	0.587491944070443	5.88939853290819e-05	6.39532554854142e-05
NW_019862783.1	1628967	1631256	LOC112042978	2244	-0.0948807930373248	0.00823954747207179	0.00801391423098333	-0.127469786186389	0.00860267873988806	0.00830744228358106	0.0518926537844854	6.44304681559757e-06	4.20981703991834e-06
NW_019862783.1	1653549	1655810	LOC112042979	2262	-0.444229343244859	0.00825851120525544	0.0075022566946493	-0.444229343244859	0.00825851120525544	0.0075022566946493	NA	NA	NA
NW_019862783.1	1119872	1121772	LOC112042980	780	-0.184756036508228	0.0196139122505371	0.0185898569793522	-0.121399223762776	0.0204919740127365	0.0196164831356308	1.8351177288927	1.09655294770739e-05	2.98567512051729e-05
NW_019862783.1	12097	18518	LOC112042981	1458	0.313168256062422	0.018771519979934	0.0198391099493322	0.293415625464135	0.0199952221991733	0.0209037372841586	0.501811884147667	7.92344348193803e-05	6.78742522088374e-05
NW_019862783.1	24464	28962	LOC112042982	1254	0.146733927942098	0.0134526733338258	0.0139601366059588	0.23971500203855	0.0108103207211343	0.011549785324546	0.130151925296382	5.93537970203799e-05	6.54775607027836e-05
NW_019862783.1	139248	204485	LOC112042983	1431	0.285869283657573	0.0168619336114753	0.0181177254730673	0.265402078151838	0.016588917249886	0.0177810184396219	0.475744540441661	7.76366567646133e-05	8.34940551219295e-05
NW_019862783.1	278165	406713	LOC112042984	1227	-0.204977281672957	0.00975277674234362	0.00919507174828351	-0.299069731916873	0.00978355796096196	0.00850825331630849	0.842888996214804	8.5867472827743e-05	8.04506731198802e-05
NW_019862783.1	536943	635127	LOC112042985	1068	0.0302975544908848	0.00596968575617991	0.00608384952664124	-0.13638316730572	0.00508986932245244	0.00492560175626277	0.290801560587493	3.68257670289158e-05	3.89508498120419e-05
NW_019862749.1	2662449	2664470	LOC112042986	2022	0.213319342403989	0.0103148326271359	0.0107668000096166	0.213319342403989	0.0103148326271359	0.0107668000096166	NA	NA	NA
NW_019862783.1	726741	743963	LOC112042987	3027	0.348031596926001	0.0127891917930268	0.0136380643436081	0.299548205466192	0.0121558403413687	0.0128363305960752	0.682065201544671	2.72378915544145e-05	2.89841801072744e-05
NW_019862784.1	971439	975916	LOC112042989	507	-0.520258045746243	0.0216482381518448	0.0192720142109559	-0.254265297690964	0.0239446133327461	0.0228143180139586	0.280975308796525	3.4865874677029e-05	5.2329569875912e-05
NW_019862784.1	1580386	1583455	LOC112042990	405	0.167487921145087	0.023603387510255	0.0241262686202093	0.246597268827698	0.0229997980057185	0.0238916425445647	0.540363664728669	2.99732705276265e-05	4.77483144675419e-06
NW_019862784.1	224387	252787	LOC112042991	393	0.778347743879104	0.00364825528252738	0.00477899634614042	0.6776652668202	0.00476175674707441	0.00582477473725033	0.457797693833685	3.13402297235379e-05	3.29880504090257e-05
NW_019862784.1	840892	846321	LOC112042992	804	0.11290053357417	0.0215109148474821	0.0216221611896442	0.105522287890507	0.0223455583581414	0.0222694604974365	0.928993523254998	6.87807011732005e-05	3.86080801097827e-05
NW_019862749.1	2665505	2673658	LOC112042993	924	0.035119645204316	0.0111054134973655	0.0108758486502891	0.0423831069498702	0.0128317313483886	0.0127338587752176	0.399232577870752	7.9664876954865e-05	7.58215929616011e-05
NW_019862784.1	129844	160895	LOC112042994	2427	-0.0349783998286253	0.0135047735258275	0.0136420871721268	-0.0156427087163321	0.0144273945113948	0.0144645892007086	0.190197694553316	3.73363053927374e-05	4.57047555242085e-05
NW_019862784.1	671191	675425	LOC112042995	1839	-0.0782169528024444	0.0131737435151406	0.0130363628929638	0.187353637373188	0.0113264925603582	0.0121086601000175	0.13355143970562	6.27947011625404e-05	7.62071545959649e-05
NW_019862784.1	676554	680001	LOC112042996	1863	-0.243640294706583	0.00850034628789588	0.00806088307922328	-0.0463074869871675	0.00785209151085117	0.00801729701508908	0.640269363784202	4.56245319611017e-06	1.20546021378668e-05
NW_019862784.1	1555562	1576685	LOC112042998	3027	NA	0.0135574526193872	0.0129733423788482	-0.113228375118769	0.0135470143325595	0.0129590192927807	0.546553474010258	4.24487568887767e-05	3.56382417874109e-05
NW_019862749.1	2661085	2661465	LOC112042999	381	0.346535868173757	0.0102057452323124	0.0110235769171855	0.346535868173757	0.0102057452323124	0.0110235769171855	NA	NA	NA
NW_019862784.1	362264	362709	LOC112043000	446	1.46773273551316	0.00461757245141647	0.00635592663400021	1.46773273551316	0.00461757245141647	0.00635592663400021	NA	NA	NA
NW_019862784.1	659736	664116	LOC112043001	531	-0.0629957301214365	0.0176168800681446	0.0173625745515251	0.0334413533649117	0.0146771311254711	0.0147062439554801	0.902289612333334	0.000159817806156291	0.00015050227801334
NW_019862784.1	1288159	1297269	LOC112043002	783	0.093041720833747	0.028999031884913	0.0294711282956167	0.138994178263527	0.0286059106491555	0.0293753887479192	0.175833889549291	3.81160009597935e-05	3.23729218446965e-05
NW_019862784.1	326	11975	LOC112043003	1479	NA	0.0104716326524628	0.0101314872968107	0.00584953824546484	0.010777884617371	0.0106400762175039	0.949907909984825	5.88607935143046e-05	6.41898361017161e-05
NW_019862784.1	109644	117226	LOC112043004	2328	0.0522834445406952	0.0207782691370678	0.0207553495718755	0.208855895801239	0.0182501963790721	0.0190642472706947	0.712509309002865	5.05154165537134e-05	4.80335941845299e-05
NW_019862784.1	330388	334216	LOC112043005	792	0.0916315420758743	0.00579504810792145	0.00527111581539234	-0.457737672364602	0.00640424562665115	0.00493118448947696	1.27943375346211	9.4383266922632e-06	4.28356333694183e-06
NW_019862784.1	348331	349971	LOC112043006	1149	NA	0.0004901368962693	0.000525454251893681	0.195855481954066	0.000254826829779831	0.000273188658563729	NA	1.29873426351277e-07	1.49264086335699e-07
NW_019862784.1	585178	599065	LOC112043008	1323	0.390796563691705	0.0149808611377389	0.01624249122035	0.459081238923771	0.015320705853402	0.0169735321613004	0.958945123096242	4.9147408638309e-05	6.21142383130524e-05
NW_019862749.1	2679863	2682032	LOC112043009	294	0.588969095877165	0.01203587321347	0.0139974931328183	0.486732786092556	0.0108497223361686	0.012429833177841	0.160813778566204	2.16467546497333e-05	3.78108686959764e-05
NW_019862784.1	680615	685162	LOC112043010	774	0.482787730629727	0.0114381201599203	0.0127062789669073	0.261236533278295	0.0122733865148068	0.0128869380346622	0.747270185307122	2.50640665306893e-05	2.84284310803118e-05
NW_019862784.1	687476	708583	LOC112043011	2157	-0.0947980683176834	0.00843286758206604	0.00810054745608591	-0.169453973890079	0.00812514895099123	0.00753116442858556	0.748738907384786	2.06575297632552e-05	2.08677901884855e-05
NW_019862784.1	711389	713500	LOC112043012	498	-0.0785603204536331	0.0120712118905726	0.0116962167548585	0.0469640445665327	0.0115098416588695	0.0115444113799591	0.623516147460055	8.59775004330457e-06	6.80900411405887e-06
NW_019862784.1	717711	719202	LOC112043013	423	-0.527113056772019	0.0145621196531217	0.0128175815488756	-0.460772305025619	0.0183441246943929	0.0163161959933533	0.0171548233506168	5.57531847368468e-05	4.77109037469761e-05
NW_019862784.1	722921	735502	LOC112043014	2748	NA	0.0124342395029785	0.0119732393568164	-0.393612831593393	0.00997520015047793	0.00900879690512892	0.462134741851214	6.26700522426225e-05	6.28419150506828e-05
NW_019862784.1	987991	992250	LOC112043015	321	-0.347475266312064	0.00688814610351696	0.0064587200467242	-0.0597598276886776	0.00553682912364984	0.00607111163871569	0.824020211432828	1.81041346142535e-05	4.19019871026302e-05
NW_019862749.1	2683776	2684762	LOC112043016	987	0.344099964719787	0.0125390173921434	0.0134436961021024	0.344099964719787	0.0125390173921434	0.0134436961021024	NA	NA	NA
NW_019862784.1	1005483	1007228	LOC112043017	1746	-0.139107903073642	0.000914848981675906	0.000880378865488892	-0.139107903073642	0.000914848981675906	0.000880378865488892	NA	NA	NA
NW_019862784.1	1061830	1087322	LOC112043018	3090	-0.00312335663703687	0.0102687730219072	0.0105270606720744	0.225267547620162	0.0102664165578243	0.01109194661489	0.560786146280143	2.54822059140964e-05	3.76392428284003e-05
NW_019862784.1	1098576	1116261	LOC112043019	5331	-0.0437527540593209	0.0121585804454089	0.0120832774487359	-0.136140779717454	0.0106498445783216	0.0103994258322075	0.561709724388631	4.34777235260815e-05	5.46523372725652e-05
NW_019862784.1	1117778	1125588	LOC112043020	1338	0.130073519338615	0.00921421648845604	0.0100762769083742	0.213470688118941	0.00792533572564691	0.00879912865612034	0.928513010450206	3.0564047728295e-05	4.47551290654901e-05
NW_019862784.1	1120024	1122102	LOC112043021	1311	0.492620659838919	0.019879578050741	0.0221294753559031	0.606798478819133	0.0161423655370894	0.0192556421734846	0.803141863000645	7.92570002919198e-05	0.000164753797860566
NW_019862784.1	1095334	1098048	LOC112043022	1245	-0.0453927332657311	0.00629610465662603	0.00600763009994497	-0.093889756660742	0.00643316759193073	0.00599227558635686	1.2792647980251	1.86522702259114e-06	1.42398984633838e-06
NW_019862784.1	1093067	1093645	LOC112043023	579	-1.30742465901297	0.00305259493257949	0.001995800890429	-1.30742465901297	0.00305259493257949	0.001995800890429	NA	NA	NA
NW_019862749.1	2685526	2687250	LOC112043024	765	0.102359816267892	0.00728360578770588	0.00754867301729761	0.357042819030269	0.0066764870419199	0.00736051067109753	0.711281614806789	1.57614129290473e-05	1.27065655050935e-05
NW_019862784.1	1126763	1128019	LOC112043025	432	0.444110549892002	0.00490955616969185	0.00570989305992661	0.435060074309407	0.00477190780373879	0.00553103630956354	0.905494743109215	3.90473329867901e-06	9.78612865014433e-06
NW_019862784.1	1128660	1130301	LOC112043026	321	-0.910299200900335	0.00550670639595053	0.00311570886831754	-0.861777930235709	0.00868433718159544	0.00491365564702162	0.358843548732198	8.95312057054574e-05	2.86623541290444e-05
NW_019862784.1	1135703	1150728	LOC112043027	2760	-0.146736641988454	0.00682326458094951	0.0066319249136587	-0.138366969797659	0.00599803816217501	0.00576544379975776	0.647798597996027	1.6752581407507e-05	2.08805179715224e-05
NW_019862784.1	1218963	1227231	LOC112043028	6405	-0.632000989327003	0.00627373291764608	0.00539543188253302	-0.772636145982882	0.00499962944765194	0.00393703325164309	0.534903631051942	2.19173867495588e-06	2.71713883084563e-06
NW_019862784.1	1182826	1188453	LOC112043029	1374	-0.0156044229207517	0.0185570045874694	0.0191445983707988	0.0593142075561586	0.0190815866476987	0.019955852463766	0.513082751712175	3.25924920785631e-05	7.22947015707405e-05
NW_019862749.1	2692665	2702797	LOC112043030	6054	-0.0471100945451219	0.0104600649406631	0.0103650719869642	0.177172746188705	0.00850634702296254	0.00928293971733995	0.278272219886705	2.42846517457358e-05	3.44411533326656e-05
NW_019862784.1	1230399	1233942	LOC112043031	180	0.457582985917635	0.00196422565089198	0.00308665393309779	0.428568190852296	0.00184162034206747	0.00289382791022352	0.574733820238504	1.01679424479401e-05	2.51167143862421e-05
NW_019862784.1	1166937	1178938	LOC112043032	975	-0.686259475541214	0.00777542724866485	0.00624592341868379	-0.52853481322605	0.00698259403984192	0.00581467154791696	0.278960150242085	1.95569522587306e-05	1.17066089641743e-05
NW_019862784.1	1235290	1238983	LOC112043033	1191	-0.00724319202927473	0.0118950598716923	0.0115109868500216	0.138289651216029	0.0126425331746368	0.0131461253897632	0.580675181717396	4.11203677907833e-05	5.69693013732519e-05
NW_019862748.1	677040	679697	LOC112043034	1245	-0.810366818658416	0.0104316395548248	0.00846241405135422	-0.689498567175387	0.0111949579008246	0.00914213804131538	0.144213670627176	1.04806978495408e-05	4.6359716144253e-06
NW_019862784.1	1240069	1244882	LOC112043035	1146	-0.210888798222877	0.0126822981951232	0.0121022583945283	-0.262018731003903	0.0112330311367802	0.0104470880958361	0.439884405394633	4.76737040485339e-05	5.22936801615233e-05
NW_019862784.1	1265400	1281117	LOC112043036	2322	0.142712241523765	0.0162030742139639	0.0165745539657492	0.172426530258298	0.0156217266338885	0.0160212044421962	0.278123183954971	3.29904571724379e-05	2.60699008720425e-05
NW_019862784.1	1281909	1284309	LOC112043037	2310	-0.391246686898661	0.0126864731685208	0.0115829005309758	-0.515948475707836	0.0129784258959624	0.011499355260415	0.275597884522383	1.51062123924792e-06	1.23701296819727e-07
NW_019862784.1	1317200	1369907	LOC112043038	5013	0.0924055779753376	0.0191364038402131	0.0197228286962862	0.145974157604863	0.0192083271059502	0.0201634096181286	0.753052039252532	1.34150886411098e-05	4.63920328931016e-05
NW_019862784.1	1373960	1422908	LOC112043039	2283	-0.154188261756978	0.0142968703936362	0.0141839903508263	-0.128616457636909	0.0126506869273838	0.0126633463423814	0.582609200837345	2.86348565841717e-05	4.87357298825675e-05
NW_019862749.1	2706302	2719921	LOC112043040	3999	0.0541231679849373	0.0144338174815449	0.0147264433425261	-0.0747457198755488	0.014293397751055	0.0139390741333229	0.628442044338931	6.40234062183868e-05	7.06353045281644e-05
NW_019862784.1	1379647	1380683	LOC112043041	441	-0.531660586494957	0.0193092265923399	0.0169514094185357	-0.54524179526473	0.0193603051569321	0.0169264087844029	0.0109348791404252	1.54672998659036e-07	3.70543488543799e-08
NW_019862784.1	1434052	1457944	LOC112043043	1818	0.173679001170162	0.00922601166323212	0.00986211065824449	0.0320847641899549	0.0108254023288339	0.0112593484824439	0.618087629282749	5.08402770551429e-05	7.94529001656971e-05
NW_019862784.1	1462562	1467343	LOC112043044	1494	-0.113363950779476	0.0104677324553959	0.0109405218144747	-0.0315773759693002	0.0104933786591125	0.0112532131301596	0.734157585834936	4.94913967370826e-05	8.16026566659978e-05
NW_019862784.1	1472641	1531202	LOC112043045	1308	NA	0.00486939812619026	0.00437072374393462	-0.534678087874139	0.00531105661101118	0.00481146609763153	0.256562251290853	3.05754653226762e-05	2.75424975422811e-05
NW_019862784.1	1538544	1551396	LOC112043046	1773	0.085916430999167	0.0108779745257804	0.0112646967366187	-0.050138015125204	0.00973593285065683	0.00979913204985603	0.717080050388524	2.28388349707008e-05	3.89876618012335e-05
NW_019862749.1	2703508	2704587	LOC112043047	918	-1.0702951837339	0.00846272491074642	0.00636070252484799	-1.16273177134546	0.0112663445425257	0.00720415829027145	0.0213137335574047	1.9606943968917e-05	1.77458311675043e-06
NW_019862785.1	1179224	1182601	LOC112043051	759	0.529848828024747	0.0235064567934054	0.026401673181471	0.439706620708123	0.023604543100291	0.0259592798044261	0.356062819054571	5.31604886338853e-05	8.06078201464289e-05
NW_019862785.1	92803	105691	LOC112043052	714	0.0520189240651088	0.0262466854739026	0.0256450551247111	0.0123031196760234	0.0263564282931376	0.025316280646309	0.712411376620254	0.000105420457497683	5.21799394977218e-05
NW_019862785.1	1429940	1433245	LOC112043053	660	0.00582176684357597	0.0136072914953689	0.0134561631026442	0.00309702827598954	0.0139252730568468	0.0137861304057842	1.18172011438662	3.88287158387058e-05	5.57997008202671e-05
NW_019862785.1	1187620	1190892	LOC112043054	741	NA	0	0	NA	0	0	NA	0	0
NW_019862785.1	1157816	1161408	LOC112043055	363	-0.0697423346668706	0.0167306376740817	0.0167068984379088	0.00949818021201022	0.0122465286078108	0.0125283070083459	0.373334784777995	9.26472068974228e-05	0.000104395929776578
NW_019862785.1	215868	216980	LOC112043056	1113	-0.869251286070065	0.00458080016931323	0.00368880254900305	-0.869251286070065	0.00458080016931323	0.00368880254900305	NA	NA	NA
NW_019862749.1	2720400	2734574	LOC112043057	2634	-0.261557164674816	0.0127719721128325	0.0121338149866835	-0.275767013828923	0.0117257547280345	0.0110854163594765	0.473873953559032	6.54815777121216e-05	7.77276159523095e-05
NW_019862785.1	288729	293166	LOC112043058	576	NA	0.0200596305774654	0.0187853186878701	-0.618228538228871	0.0188346292239565	0.0158105106720004	0.277245833311511	0.000414516474022339	0.000401364594887463
NW_019862785.1	1149046	1156967	LOC112043059	891	-0.181804123095651	0.0151517993295056	0.0143912351773084	0.102605116287133	0.0157367889878099	0.0167754805875686	0.766059520298163	7.0721538958367e-05	0.000148101692445111
NW_019862785.1	1200091	1204550	LOC112043060	693	-0.369506994134025	0.0203837464263611	0.0179188987864117	-0.479360967569452	0.0231036150012815	0.0186250562882035	0.53092650065795	0.000102343469260214	1.86762363415107e-05
NW_019862785.1	1394296	1394694	LOC112043061	399	-0.848407611802767	0.000705948675941494	0.000418062376897923	-0.848407611802767	0.000705948675941494	0.000418062376897923	NA	NA	NA
NW_019862785.1	1412344	1420446	LOC112043062	948	-0.461639631577055	0.0202133275940589	0.0175138693873334	-0.477506529673986	0.0209154069645747	0.0180172311489833	0.268054304809119	3.86619193026281e-05	1.34392478580705e-05
NW_019862785.1	1435732	1441922	LOC112043063	678	NA	0.00942516929002168	0.00984508401257811	0.0949464767421669	0.0118661823723038	0.011909071312913	0.125748155251361	0.000291896233619496	0.000275970858353819
NW_019862785.1	1445901	1452670	LOC112043064	774	-0.0750127895902322	0.0126844109084392	0.0126205110504152	-0.172235497251715	0.012760526432397	0.0122623055682391	0.591005781875318	6.32458707708994e-06	2.47108871560792e-05
NW_019862785.1	547631	554343	LOC112043065	1788	0.342073131033984	0.0104120290816872	0.0111979151479843	0.351228101565852	0.0104017350779749	0.0111047715201918	0.624706337004273	4.57419283867706e-05	5.02338906539502e-05
NW_019862749.1	2744420	2745575	LOC112043066	360	-0.216057342780701	0.00392762493905999	0.00364197733870225	-0.277472829361038	0.00247995672747481	0.00211301976719288	0.387720813574222	5.10060810209141e-06	5.48049614997077e-06
NW_019862785.1	555405	556406	LOC112043067	1002	-0.442987531855521	0.00888008852796906	0.00803945177772602	-0.442987531855521	0.00888008852796906	0.00803945177772602	NA	NA	NA
NW_019862785.1	986960	987649	LOC112043068	480	0.533387065366455	0.0154680757978647	0.0174890536611857	0.320537027485067	0.0110867160627031	0.0122935390642593	0.191704388236095	8.12273745619381e-05	0.000114219887822813
NW_019862785.1	1404701	1407857	LOC112043069	783	0.186595830373064	0.008585920904374	0.00832037179251442	0.0763956246383508	0.00800451692882392	0.00753949723767889	0.916046567258455	3.82948210929244e-05	2.21773132646351e-05
NW_019862785.1	115907	122645	LOC112043070	603	0.0496909593937511	0.00711161324372396	0.00679113253316647	0.0680482547765863	0.00715988056377654	0.00705342389286637	1.31724280274295	6.77516137266225e-06	8.7482687830405e-06
NW_019862785.1	1455298	1458375	LOC112043071	777	0.0682440771864859	0.0147945274542665	0.0151151727501689	0.233971951706288	0.0141971711829265	0.0153419171038666	0.432187315350482	4.53965578262199e-05	5.8024349009289e-05
NW_019862785.1	649727	713851	LOC112043072	528	-1.08469270525054	0.00345729200590841	0.0019576997036077	-0.694545314533318	0.00203765436782767	0.00115438327768238	0.710268126631214	1.04415383356513e-05	3.34075108762524e-06
NW_019862785.1	1168064	1175791	LOC112043073	759	-0.783541953487277	0.0111734902266071	0.00951182568211333	-0.614421907050737	0.0126945055238289	0.0113637167047558	0.403744436178647	5.58766573686296e-05	6.93202646891893e-05
NW_019862785.1	150344	161289	LOC112043074	678	0.000317648909373135	0.0237997101824484	0.023567454075415	0.201847415983609	0.0219106420494897	0.0230360785749754	0.333034318646416	9.41574862928232e-05	9.26175812348341e-05
NW_019862785.1	935558	946150	LOC112043075	1680	-0.456518074634871	0.0206870329692357	0.018921068324605	-0.407530204908294	0.0162268510002599	0.0148733176055234	0.218249245045187	0.00011239477496192	0.000110013682150241
NW_019862785.1	17869	20352	LOC112043076	687	-0.253981732095337	0.0225792956635058	0.0213705572149104	-0.433395020388603	0.0219541811287751	0.0200331558652762	0.479521329002928	6.33297320812668e-05	9.11600188708441e-05
NW_019862749.1	2749119	2767148	LOC112043077	3282	0.38493944895367	0.0115930788237309	0.0131011063167375	0.305299829492884	0.0112148354547908	0.0124641798837508	0.484728481625502	4.15263973265067e-05	5.75459602811047e-05
NW_019862785.1	218327	223361	LOC112043078	858	0.219929097930211	0.0119686999082359	0.012839401506602	0.168477735560331	0.00945144992536595	0.0101047314508405	0.651214341659915	5.64656493918067e-05	7.20294632691749e-05
NW_019862785.1	230612	231761	LOC112043079	462	0.116827790457846	0.0107156317115406	0.0106121699376084	-0.0807799924853109	0.0119989408377401	0.0110495390491918	1.08086947169856	2.7304929712762e-05	2.33853874961144e-05
NW_019862785.1	495728	535467	LOC112043080	1191	-0.727629112704573	0.00585066553799899	0.00494298782282502	-0.938864862988842	0.00484869683049837	0.00381774513407748	0.330374914554379	7.43328076777192e-06	9.37485631507059e-06
NW_019862785.1	563530	568364	LOC112043081	1659	0.0518787741171315	0.00813172788909772	0.00819493706196793	0.366208658840619	0.00856538157744123	0.00905499247656899	0.424615880145534	3.69439661544153e-05	3.00895408817066e-05
NW_019862785.1	569425	574399	LOC112043082	1584	-0.495192984586297	0.00580236302045661	0.00534524982143947	-0.0780963073409841	0.00656956165981984	0.00654949549009079	0.582723895922138	1.01022075730333e-05	9.88723759283711e-06
NW_019862785.1	583683	585267	LOC112043083	684	-0.542810783176767	0.00982062319988145	0.00844804497257041	-0.401857233814711	0.00801754538640987	0.00695066039429745	0.0953638220713982	5.22183279167687e-05	3.99693693807252e-05
NW_019862785.1	586419	589913	LOC112043084	2340	-0.461252588511378	0.00695392618937297	0.00619099840633965	-0.208762144256329	0.00332246090272363	0.00300017964784382	0.0725148861104708	1.64028424970164e-05	1.30298290672199e-05
NW_019862785.1	606660	614668	LOC112043085	1797	-0.625250174540216	0.00472105903866164	0.00404384413658421	-0.533307821781159	0.00240831822584922	0.00188901741096058	0.248984869204113	6.88621051112867e-06	5.53463724243003e-06
NW_019862749.1	2781116	2816778	LOC112043086	1203	-0.441403936357632	0.00979337704761389	0.00849143599452465	-0.530252321783769	0.0101123381123586	0.00842250399201661	0.204574692849502	1.36591817761217e-05	1.01539918316267e-05
NW_019862785.1	616350	618287	LOC112043087	630	-0.753151366876484	0.00379980626664712	0.00299646725958867	-0.567061600363481	0.00304532107891095	0.00241746783448866	0.627389918758079	5.27413967752469e-06	6.21389257534164e-06
NW_019862785.1	619597	619961	LOC112043088	264	-0.595106395822843	0.00267910978984937	0.00210504853035666	-0.328511712552001	0.00142714984662327	0.00111983366168371	0.180929383151967	3.99012960173711e-06	2.47097328246079e-06
NW_019862785.1	622433	627571	LOC112043089	1638	0.0914410418032674	0.004532271771078	0.00454503369943731	-0.193258148648173	0.00385017456492824	0.00335281018636075	0.774244329370711	1.71972835101133e-05	1.20341238473555e-05
NW_019862785.1	634241	643215	LOC112043090	1827	-0.0497532349530288	0.00813224825822965	0.00809395781708302	-0.0615985264437013	0.00837458620817732	0.00832192293878165	0.226935877918157	1.3935295250659e-05	1.73456747632277e-05
NW_019862785.1	761640	762807	LOC112043091	1086	0.33336225933781	0.00922201998132395	0.00982195653194223	-0.431189179751684	0.00868515787894602	0.00753738736807841	2.05057359922333	1.01108446338589e-06	1.83092503310517e-05
NW_019862785.1	816659	867660	LOC112043092	1173	0.155074829669644	0.0133189974665993	0.014186128004209	0.122390682985486	0.0122171787149471	0.0129239643666212	0.453290906998912	0.00013494596234967	0.000177005729362108
NW_019862785.1	897329	902200	LOC112043093	744	NA	0.00523597165444188	0.00466774852774676	-0.399501328183098	0.00524908335889585	0.00475073280333239	0.387719467637421	1.21381025071123e-05	1.47099017719826e-05
NW_019862785.1	891913	893210	LOC112043094	594	0.0371149778244487	0.00580029996931169	0.00581207280040881	-0.00471684560587255	0.00797042433535879	0.00788724531909385	0.00931995273130389	2.50824159010082e-05	2.29355169489311e-05
NW_019862785.1	898776	898988	LOC112043095	213	-0.975182457847484	0.00829765480062868	0.00615501815383369	-0.975182457847484	0.00829765480062868	0.00615501815383369	NA	NA	NA
NW_019862785.1	908369	914118	LOC112043096	2298	-0.569208346448598	0.00841541877726146	0.00749791454202209	-0.850667970971161	0.00843710094260774	0.00671702936112572	0.417442465626271	2.28718229737718e-05	2.3711487922962e-05
NW_019862785.1	915015	927173	LOC112043097	1350	0.173369505705679	0.00811729992573652	0.00844455613711252	0.301060146374769	0.00797690195784875	0.00856178624416151	0.092398927026711	1.11704441072611e-07	7.78802109522358e-08
NW_019862785.1	952041	976010	LOC112043098	1671	-0.774941893643567	0.00901069156148621	0.00742323588929021	-0.89236359702871	0.0111455416430751	0.00775299678784917	0.115115319125218	2.11679520058637e-05	2.01041303196025e-06
NW_019862785.1	985296	985967	LOC112043099	672	-0.455000235690516	0.00631076878599897	0.00565396793724605	-0.455000235690516	0.00631076878599897	0.00565396793724605	NA	NA	NA
NW_019862785.1	989673	1001568	LOC112043100	1047	0.762015695297204	0.0104681960001568	0.0121759021838518	0.386430788946198	0.00531017551732538	0.00617643904251064	0.299018263482685	5.63959060028137e-05	7.629678398286e-05
NW_019862785.1	1014783	1033183	LOC112043101	1641	0.552494457082334	0.0142228567112249	0.0156421671860777	0.50999508726678	0.0101417247985245	0.0112929031359819	0.494864731217742	5.58262451064708e-05	5.24423504339599e-05
NW_019862785.1	1042603	1121748	LOC112043102	1716	0.453238298035824	0.0196127788852924	0.0206684484908479	-0.0410697212727222	0.024822751485945	0.0230039024910662	0.780602622992112	0.000133811920794398	6.36237258317832e-05
NW_019862785.1	1049139	1092146	LOC112043103	474	NA	0.0260764759929547	0.0254432406837945	-0.115809062900013	0.0131212840983657	0.0128026497708265	NA	0.000344336192780052	0.00032781568230889
NW_019862785.1	1132067	1135706	LOC112043104	942	-0.746281396035731	0.014471425050536	0.0121988107291177	-0.641724767296186	0.0115471447102617	0.00958188153579075	0.217869072230446	7.67964764901663e-05	6.82380545272316e-05
NW_019862785.1	1139007	1141605	LOC112043105	738	0.16851087951531	0.0136224112176881	0.013940929073708	0.124303425286496	0.0148053476777352	0.0151836205344662	0.644039136673602	3.92440626097743e-05	5.20577629158569e-05
NW_019862785.1	1163381	1167111	LOC112043106	723	-0.639348204750273	0.0175563952259794	0.0148275281810058	-0.676951242623825	0.0158649587378707	0.0132025037656571	0.0952854857816748	5.92693729579586e-05	5.0003236333271e-05
NW_019862785.1	1238891	1243955	LOC112043107	771	-0.20781236445985	0.0152431341054841	0.0140177733786093	-0.310345619141803	0.0150071859655074	0.0134029834381524	0.35337674978525	2.45262525455231e-05	1.59082280200122e-05
NW_019862785.1	1207609	1213352	LOC112043108	747	0.267691401438255	0.0160951605993133	0.0169307880909394	0.370071103436514	0.0167540340161064	0.0181378073435603	0.460032660676528	2.41980388455644e-05	2.43719936902207e-05
NW_019862785.1	1222101	1224530	LOC112043109	735	-0.118897002234018	0.0179001298758743	0.018157929973287	-0.046323226723722	0.0188914947593352	0.0196115316486115	0.85891898888922	7.39791816381768e-05	0.000116390169878536
NW_019862749.1	2821644	2822522	LOC112043110	879	0.333171107936841	0.0100537449830316	0.0107698757051841	0.333171107936841	0.0100537449830316	0.0107698757051841	NA	NA	NA
NW_019862785.1	1229733	1233577	LOC112043111	711	0.135436031746806	0.0134375552650693	0.0137804180369316	0.155525007524992	0.0113499036158291	0.0117704671247205	0.134356840293323	4.91542776842148e-05	4.70987655380995e-05
NW_019862785.1	1194145	1196578	LOC112043112	558	0.19739014941878	0.0230691359290678	0.0245314171873847	0.18948438336957	0.027091003179445	0.0287936728199714	0.479866771538552	0.000255211278942212	0.0003220746815239
NW_019862785.1	1216339	1219490	LOC112043113	492	0.207065742720042	0.0226214307689463	0.0244594869922322	0.232613482228971	0.0212961112936587	0.0231501535902795	0.939084311762074	4.38749660281055e-05	0.000119631121873374
NW_019862785.1	1303873	1312390	LOC112043114	1497	0.0190443386738545	0.0120400692553408	0.0117713140934136	0.0992274478759407	0.0114137425361285	0.0112686024458355	0.435691492830673	1.59458720173422e-05	9.73485134488233e-06
NW_019862785.1	1472719	1487566	LOC112043115	753	0.276997836698852	0.0103322965936448	0.0108925933830757	0.221073174958529	0.0101584381267979	0.0105513599523504	1.31719753652493	2.43659200118879e-05	4.41865174843396e-05
NW_019862785.1	1499761	1519825	LOC112043116	747	-0.562259392389944	0.0112671696629631	0.00963559614565216	-0.482050930489163	0.0102287199075264	0.0088603616880389	0.456800791623873	3.23083555821914e-05	2.37136583205795e-05
NW_019862785.1	1556203	1595371	LOC112043117	3381	NA	0.0143375128953484	0.014112355319509	-0.128330221887829	0.0128259025710714	0.0124223185626604	0.650396259398328	3.55568385008987e-05	4.59402707543425e-05
NW_019862785.1	1560044	1564583	LOC112043118	726	-0.0673955893597068	0.014391058441341	0.014512069448835	-0.0186253660798793	0.0127366382190865	0.0130235006496542	0.244940384924931	8.03696390924939e-05	0.000103156649505179
NW_019862749.1	2823708	2834560	LOC112043119	621	NA	0.00240690866840065	0.00138075414888799	-0.781394184002266	0.00345999905826116	0.00198487247682876	1.180647625622	3.59091466946265e-05	1.18173276647169e-05
NW_019862786.1	892938	902042	LOC112043121	1998	0.275585287466394	0.0123520092476305	0.0136532858085596	0.150149392377772	0.0132510455502643	0.0142484522215634	1.19451476620251	3.62449602310494e-05	7.849900374002e-05
NW_019862786.1	964137	976724	LOC112043122	1398	NA	0.0122021697726251	0.0109204300869313	-0.386058669132009	0.01177111431278	0.0108051231442178	0.682698237173404	4.35844262096413e-05	4.25831116762225e-05
NW_019862786.1	1229784	1231170	LOC112043123	786	Inf	0.0013498685147717	0.00163894047664957	Inf	0.00075569562151749	0.00091752650615852	NA	1.14215174476141e-06	1.68370977900692e-06
NW_019862786.1	1302683	1307744	LOC112043125	2361	NA	0.0165133443616076	0.0180718829294435	0.347403583654719	0.0153970790664724	0.0169495112790938	0.294464754494613	4.88048478042975e-05	7.09845254771106e-05
NW_019862786.1	1503472	1504851	LOC112043126	1104	NA	0.0105444924008763	0.0118435136215568	0.585719958643862	0.00397986995233073	0.00447016719254657	NA	4.75180945123951e-05	5.9947184187959e-05
NW_019862786.1	734196	738506	LOC112043127	744	0.153630505531918	0.00807937450178034	0.0084245035004732	0.0271168614665813	0.00601062240877722	0.00613765511099549	0.543399524576435	2.05692860740256e-05	2.44050946654657e-05
NW_019862786.1	334026	342155	LOC112043128	1020	0.338525456454323	0.0160249669673136	0.0166034352964331	0.24238078366568	0.0171399913671074	0.0176257409524007	0.411280329646248	2.89682168396484e-05	1.84814701707064e-05
NW_019862786.1	1359250	1378402	LOC112043129	918	NA	0.0159952239138824	0.0176481820302806	0.458377417427475	0.0147241292527415	0.0167025618584438	0.544574627011218	0.000118531066443915	0.000162861462920603
NW_019862786.1	233094	236088	LOC112043131	1431	-0.236479552966205	0.0171950935526425	0.0165447444917776	-0.226289330612569	0.0184039201755272	0.0176990506748856	0.04849020525693	5.56157428818012e-05	6.25760219291108e-05
NW_019862786.1	236099	236572	LOC112043132	474	0.515919148298622	0.00447468273339242	0.00506338880343028	0.515919148298622	0.00447468273339242	0.00506338880343028	NA	NA	NA
NW_019862786.1	240788	307140	LOC112043133	2736	-0.0575438535631761	0.0101324182653555	0.0100802941630631	0.515352905616242	0.00864663919438786	0.0101225291970882	0.337963367653533	3.02936777264066e-05	4.08657175566096e-05
NW_019862786.1	317623	330263	LOC112043134	1221	-0.532993206469426	0.0136453338390255	0.011681411077978	-0.307263868925426	0.0109304998569354	0.00987609213773014	0.689399201793582	6.7066888649171e-05	5.69312127950032e-05
NW_019862749.1	2838706	2840657	LOC112043135	585	-0.259268491129367	0.0114907017591678	0.0112877945732127	-0.123949090236555	0.0143459767164899	0.0149457058282086	0.754098482635384	6.01906298259793e-05	0.00010558568845499
NW_019862786.1	343368	359671	LOC112043136	2763	-0.196430382774321	0.0156312804351814	0.0152302128068488	-0.181534751282386	0.0164425064272359	0.0158154522440589	0.552492043258097	4.2632818422316e-05	6.06537453808988e-05
NW_019862786.1	366402	370846	LOC112043137	2349	-1.26790328312897	0.0121894770454474	0.00918202695796221	-0.814510743335763	0.0137078454484314	0.0114784678171037	0.460908887974189	9.188684659028e-06	1.40375478640737e-05
NW_019862786.1	498968	632960	LOC112043139	1062	0.422118514476811	0.0130478214510638	0.0148731507100142	0.484358715048591	0.0126982466008885	0.0148728265995322	0.400293620619668	8.80948845854048e-05	0.000145595219658139
NW_019862786.1	649443	678085	LOC112043141	1332	-0.0978156680683942	0.0197429633975667	0.0191066655642278	-0.0578232156441678	0.0161769317947235	0.0157884244387028	0.252373070008434	9.5655715729888e-05	8.96237200562624e-05
NW_019862786.1	684942	688604	LOC112043142	1500	-0.0644567379351738	0.0115508766145741	0.011410094685531	-0.147033915846844	0.0101321550466006	0.00973028555199381	0.112747275630957	2.4459461628645e-05	2.49250897015346e-05
NW_019862749.1	2853479	2855748	LOC112043143	792	0.072186340814032	0.0147387218154962	0.0151265039667806	0.150846382296495	0.0147669623961861	0.015471225750423	0.244582970521008	1.03353095514785e-05	2.18728318273595e-05
NW_019862786.1	682935	684278	LOC112043144	591	-0.728949704996541	0.0129901662402486	0.0108518640062365	-0.689787520063817	0.0143246530335235	0.0120591408241118	0.0141668533283635	1.64500843835436e-05	1.34633548507304e-05
NW_019862786.1	693086	724991	LOC112043145	648	0.378717202332839	0.0149079585958586	0.0160150173457543	0.454271257972465	0.0109936584865985	0.0120218853038311	0.0590137981105936	8.53098230254605e-05	8.84770466416189e-05
NW_019862786.1	832813	853356	LOC112043146	4842	-0.378132310221495	0.00945138780235504	0.00876244638061056	-0.0860224145585081	0.0122497645385314	0.0118365970740125	0.613958624328847	4.56502981042479e-05	3.59798229987871e-05
NW_019862786.1	748355	761390	LOC112043147	2715	-0.169097924784794	0.00448802900812219	0.00473342740863401	-0.0822192163136916	0.00558050745325549	0.00576553162153889	0.721676531021867	3.87925553240053e-05	5.42235770011441e-05
NW_019862786.1	866678	876068	LOC112043149	2601	0.202501641420013	0.0123774378849842	0.0131312711375692	0.209560960156085	0.0114137356227431	0.0121734158954468	0.821663656202284	2.50304144340102e-05	4.98294908475131e-05
NW_019862786.1	876803	877930	LOC112043150	435	-0.361491847237237	0.00162712970180482	0.00093923075569052	-0.311985661118479	0.00140436784080272	0.000810645560692171	0.384762572226152	7.88883681078676e-06	2.62853286787688e-06
NW_019862786.1	903360	906758	LOC112043151	2439	-0.0397120463439131	0.0104346790618692	0.01027695022014	0.00851642993828622	0.00707561710649966	0.00678212601607241	0.48261088776713	2.19383086093246e-05	1.81977229750096e-05
NW_019862786.1	909521	915097	LOC112043152	1278	0.703054574353495	0.0138973698328363	0.0168335492080518	0.744625859582954	0.012837541508876	0.0161954001257145	0.41205657953689	4.95605822670002e-05	9.42749905336341e-05
NW_019862786.1	916612	930101	LOC112043153	2871	-0.297889147365635	0.0102288525763248	0.00908198794227944	-0.0729230192851146	0.0107504020013953	0.0100454412184759	0.76456330572882	4.85390183618568e-05	4.44937152466469e-05
NW_019862786.1	943256	948370	LOC112043154	1362	0.201276509565933	0.0114206922270986	0.0120791755348096	0.379711660788637	0.0103035827316253	0.0115169720655371	0.566386202791844	2.95886146668233e-05	3.98210230039753e-05
NW_019862786.1	951587	960402	LOC112043155	1824	NA	0.0111353209231066	0.0112566701209657	0.09980304046992	0.0106069282771904	0.0105917247319963	0.549990585291081	3.75976372327403e-05	4.05195422049262e-05
NW_019862786.1	977183	978200	LOC112043156	840	0.1444184119616	0.0113628438673608	0.0119052275184198	0.564124427125326	0.00794386277629064	0.0101757837426774	0.932938810550282	4.74227329982017e-05	8.63621469648781e-05
NW_019862786.1	979231	988328	LOC112043157	3357	0.115672469130995	0.0113150262037286	0.0117757995916854	-0.110007549561376	0.010508070797977	0.0105547616762136	0.513910322663081	3.02992105119265e-05	4.25785442405263e-05
NW_019862786.1	993264	1002679	LOC112043158	3084	-0.548479583523436	0.0115900165824772	0.0101558171722856	-0.490541299839088	0.0159039046936868	0.0138255336504381	0.281238430500414	3.69980526307975e-05	2.35346441423452e-05
NW_019862786.1	1009172	1019769	LOC112043159	2340	0.460518321814613	0.0142204781587666	0.015707616946503	0.418314094509879	0.0133801652118892	0.014763683762862	0.210661860149832	4.9362791550401e-05	5.78099910114036e-05
NW_019862786.1	991763	992771	LOC112043160	873	-0.360269630479765	0.0124761068385149	0.0114241308464171	-0.666865133450265	0.0138838628443069	0.0100972772165781	0.209497586925298	4.41674414090936e-06	3.92367924932138e-06
NW_019862786.1	998553	1001247	LOC112043161	714	0.442822850071117	0.023676936701667	0.0259319472577036	0.523026215551216	0.0266223997856788	0.0294515554206637	0.290394341786755	7.80880337422243e-05	6.88789192636499e-05
NW_019862786.1	1007115	1009166	LOC112043162	381	-0.296582185117991	0.0198782389973672	0.0184824041491904	-0.275619001409239	0.0132358568913926	0.0118778890040042	0.0356187819193821	0.000115067093744867	9.93903417292395e-05
NW_019862786.1	1043310	1051556	LOC112043163	732	NA	0.00287146300423934	0.00263171172459995	0.157651523852599	0.00150132340094998	0.00155282300706439	1.12271403552472	3.77605327556523e-06	3.22076337644239e-06
NW_019862786.1	1196516	1199207	LOC112043164	1302	-0.611535034843115	0.0165294236333495	0.014871103555368	-0.45664879761505	0.0180630782113913	0.0170571520171174	0.441191406395949	5.51267687284528e-05	9.13970078840422e-05
NW_019862786.1	1220062	1223615	LOC112043165	573	-0.174062852753155	0.0164783024205219	0.0159161471803607	-0.178133689561933	0.0160256227353377	0.0154575689545443	0.650150723052303	3.17001375073868e-05	4.44456420270117e-05
NW_019862786.1	1236580	1245991	LOC112043166	2127	-0.185080713742356	0.0187318822690797	0.0182199784800382	-0.104747822905655	0.0186017534434821	0.018108027697937	0.503433423558806	7.04957783542321e-05	6.61577340346734e-05
NW_019862786.1	1248927	1253938	LOC112043167	708	-0.500754819841145	0.0106394409516928	0.00932731880143083	-0.696191997084659	0.0100777509487441	0.00808266455076596	0.514060074906942	6.0292371561651e-06	1.62526642352451e-05
NW_019862786.1	1265845	1270969	LOC112043168	606	0.976633923760676	0.0131422970812672	0.0156882993321513	0.929994987719914	0.0121617719872059	0.0143413769877946	0.421568813770974	8.27820251396195e-05	8.22783957032206e-05
NW_019862786.1	1290338	1294442	LOC112043169	1017	-0.141113366006643	0.0107734394279724	0.0106627416768505	-0.18559399626037	0.00911415781990444	0.00886932967247615	0.476311023599937	3.40104309569649e-05	3.8749444553453e-05
NW_019862786.1	1296092	1297410	LOC112043170	711	-0.240577130969747	0.0154063229845508	0.0144987210310591	-0.351579127838576	0.0154344709213684	0.0140180619533685	0.0837122227195998	2.30303069279592e-07	1.72372597913678e-06
NW_019862786.1	1318703	1349428	LOC112043171	1500	-0.52755729586187	0.00333132715849456	0.00291056188081491	-0.419623924785789	0.00192519845746051	0.00166165895312083	0.0371442091108272	6.30419703305696e-06	4.97321230870211e-06
NW_019862786.1	1312012	1316318	LOC112043172	939	0.0175491906378475	0.0120380546089306	0.0125798283595019	0.113671067901566	0.0117084151113551	0.0130332008991878	0.583440909562424	8.85189983424662e-05	0.00017288622783968
NW_019862786.1	1385367	1392295	LOC112043173	1149	0.361042543434012	0.0122900429929838	0.0133670855591645	0.307577004187122	0.0122354642073025	0.0133373682967178	0.655519062143438	3.45272386256718e-05	4.24771874227333e-05
NW_019862748.1	706061	721051	LOC112043174	1893	-0.253094034993392	0.0107123786573239	0.010315047471339	0.189521122799708	0.0104240197610516	0.0113613309832484	0.241936134851372	7.1903095698147e-05	9.37854492432682e-05
NW_019862786.1	1398843	1425278	LOC112043175	756	-0.138964251913869	0.0146765166581332	0.0127204789237543	-0.225597659379625	0.0131212969546685	0.0110211772716271	1.04006791170419	0.000117209161559583	6.33831196827944e-05
NW_019862786.1	1408867	1410857	LOC112043176	405	NA	0.0122534362530733	0.0131452108115291	0.156702440669007	0.00780296233892528	0.00837080872414363	0.0559498288299802	0.000182650467886312	0.000210206341400612
NW_019862749.1	2861564	2866103	LOC112043177	1168	-0.348241340071277	0.01987990452889	0.0184107809915197	-0.361603428026456	0.0189236403704996	0.017525646056182	0.193344887026367	4.62467227102482e-05	5.8700678918226e-05
NW_019862786.1	1427471	1438063	LOC112043178	1683	-0.156377638035335	0.0201062590612283	0.0196824647226008	-0.334560852288187	0.0189859985180886	0.017794782587414	0.713400101528738	2.2612786552087e-05	5.98674970191706e-05
NW_019862786.1	1446085	1452805	LOC112043179	4353	-0.258574749084432	0.0127454096584342	0.0121113400637599	-0.0716628429686663	0.0141781408358357	0.0137762389940754	0.557117063055762	2.1492403805274e-06	7.18566034121639e-06
NW_019862786.1	1460068	1482103	LOC112043180	2082	-0.0818010343666568	0.0161121286196382	0.0157071460660484	-0.249028960286226	0.0149274426945696	0.0138884035854921	0.918382425878454	3.61436416685971e-05	4.29146894722289e-05
NW_019862786.1	1567193	1568575	LOC112043181	1383	-0.609010868193925	0.0157326788533872	0.0137671009093208	-0.609010868193925	0.0157326788533872	0.0137671009093208	NA	NA	NA
NW_019862787.1	53996	63252	LOC112043183	2946	-0.0918991968492426	0.00986873974373257	0.00950586590453846	-0.199699988081834	0.0108617761464024	0.010068865307595	0.937320375697013	2.71874903000499e-05	2.3740516332734e-05
NW_019862787.1	93944	260414	LOC112043184	48285	NA	0.00850315624607557	0.00800745479432241	-0.250093566594305	0.0113843688492215	0.0109490411493103	0.492435655976643	5.07291535648334e-05	5.8796427084664e-05
NW_019862787.1	270738	287971	LOC112043185	4179	-0.308483890585133	0.0113501967951205	0.0101744095564699	-0.324250711176908	0.0110459090287667	0.00979376326849625	0.474349363357454	3.8797992947925e-05	2.97129049187914e-05
NW_019862787.1	528379	552727	LOC112043186	2463	NA	0.0165532351200137	0.017968759348994	0.33360997483855	0.0156680645186276	0.0171760714294292	0.451004937920265	4.98626202481011e-05	7.2217762994008e-05
NW_019862787.1	563202	568732	LOC112043187	1449	0.168641474192148	0.0171849795238747	0.0178818793992222	0.339484618477358	0.0120732507236779	0.0134405199611026	0.257482813123966	4.49246353809815e-05	5.44688300080329e-05
NW_019862749.1	3011834	3050682	LOC112043188	1353	NA	0.00889487277142102	0.00816730380287383	-0.21133076156997	0.00797804661299303	0.00745794099015499	0.0848399002921407	3.05156591959943e-05	2.63664998475692e-05
NW_019862787.1	590682	594581	LOC112043189	813	-0.264240258171585	0.0174711208989605	0.0166061835597203	-0.296894375182754	0.0158792907605147	0.0145414584501496	0.162411564443227	8.78570219815415e-05	0.000100965578616223
NW_019862787.1	1010116	1012731	LOC112043190	1080	0.797803916719077	0.0163610741711302	0.0191339223969198	0.30316375418709	0.0159416698965146	0.0169649029793369	0.596051300696991	4.62709340683308e-07	1.1338525627609e-05
NW_019862787.1	1274717	1291974	LOC112043191	3588	-0.0647596200145692	0.0200670436319612	0.0198581384382439	-0.161292061506309	0.0203472653448831	0.019602410623111	0.491898164275032	4.40480400173176e-05	5.92837728251493e-05
NW_019862787.1	48852	50139	LOC112043192	507	-0.860495296844142	0.00976179603324881	0.00745194891925888	-0.744483162586567	0.00725970842362272	0.00515944287205715	0.289942965686222	2.46621698824684e-05	1.45273305307326e-05
NW_019862787.1	1412920	1425603	LOC112043193	1476	NA	0.00176492977517761	0.00204717333123452	0.198204553571948	0.00148965135393355	0.00173027881771626	0.446762237388184	1.75196491254752e-05	2.37969360477286e-05
NW_019862787.1	10908	12107	LOC112043194	1200	0.868757073566751	0.0119877405502733	0.0141562188865768	0.868757073566751	0.0119877405502733	0.0141562188865768	NA	NA	NA
NW_019862787.1	570099	572419	LOC112043195	528	-0.139000142834883	0.0174066399262907	0.0167481827407406	-0.107722838893167	0.0176534213139757	0.0171455343541937	0.163940299028516	1.75308803888342e-05	1.64206481141951e-05
NW_019862787.1	1428640	1433407	LOC112043196	1884	0.268403969737361	0.0134190758717239	0.0142689207107964	0.245440666131265	0.0153576941252735	0.0169402995193728	0.0470128544758079	0.000328253515332295	0.000419208380312092
NW_019862787.1	945284	957701	LOC112043198	1452	0.663516628981483	0.0131512595227508	0.0155734331652124	0.721314008377518	0.0126738440811631	0.0152914354389008	0.193910551769492	1.81166207129867e-05	3.32102985783511e-05
NW_019862787.1	15880	27851	LOC112043199	1833	NA	0.0110565108177754	0.0119928974334842	0.164547455362822	0.0093663318664577	0.0100274169357847	0.296127375885512	5.59573891570662e-05	7.65711502965144e-05
NW_019862787.1	31209	41267	LOC112043200	1200	-0.365435951839045	0.0105149630503292	0.00950587834408832	-0.308331839657725	0.0107919436943	0.00979798239533222	0.336162503870451	1.22380352079998e-05	1.08196644961267e-05
NW_019862787.1	42922	45001	LOC112043201	951	-0.477286264833446	0.00929323734621192	0.00862274217878917	0.0305287385923313	0.0101286157451299	0.0105205830348197	1.72872997421635	2.83728381950302e-06	1.64195333643448e-05
NW_019862787.1	45038	45414	LOC112043202	273	0.855886142157647	0.00776891948320243	0.00960595792765357	0.463351748967534	0.00420816662575326	0.00520322828903733	0.430414367313636	3.54172627123914e-05	5.41471202934998e-05
NW_019862787.1	68693	77622	LOC112043203	2202	0.117721652376155	0.0166839504066213	0.0174469907675733	0.0961101760768566	0.0161862559986752	0.0169143680377879	0.529129782169872	3.14056789796189e-05	4.96763188321722e-05
NW_019862749.1	4915	138869	LOC112043204	4887	-0.194641473613912	0.0108389689204014	0.0101536933692886	-0.3887944780416	0.0109065630890825	0.00963814644512477	0.622594457951167	3.20489241637912e-05	2.68631391919463e-05
NW_019862787.1	296651	335290	LOC112043205	8547	NA	0.0155030389302251	0.0162118118911607	0.0868798711997147	0.0154488167705464	0.0159505709494586	0.809683096722216	3.8394918769277e-05	6.01739351771757e-05
NW_019862787.1	276982	284205	LOC112043206	1782	-0.16590788756434	0.0146698502791561	0.0142882058111079	-0.71071853785516	0.0119026920437314	0.010088949277476	0.488602064904986	1.31576013731778e-05	2.94782807922773e-05
NW_019862787.1	262931	269215	LOC112043207	1008	-0.0898643232690662	0.0175534809243836	0.0180483789513611	0.016570200437076	0.0185699027519391	0.0195333497342461	1.01673969186503	9.95547945489154e-05	0.00014115908774284
NW_019862787.1	294813	296107	LOC112043208	471	-0.633455158643274	0.0142593876372514	0.0117962258124098	-0.851319576610868	0.0153473792863653	0.011241433792	0.273256287389214	3.99531419393556e-05	1.70277042021722e-05
NW_019862787.1	337249	366383	LOC112043209	1347	0.188309433228269	0.0157098855572716	0.0165370092443088	0.15208241806361	0.0167194838100704	0.0174303378910904	0.227674792409064	1.87721773782312e-05	3.31395655831497e-05
NW_019862787.1	382622	393082	LOC112043210	861	0.0350971800471694	0.0141983015106704	0.0144835276620012	-0.137643912026299	0.0119522795637822	0.0114267263776024	1.06924885900293	5.72137096287168e-05	8.47740777763581e-05
NW_019862787.1	401431	417895	LOC112043211	1488	0.24971761262719	0.0145704508778497	0.0156931086173123	0.185257650799734	0.0139875903181983	0.0148704953677822	1.027227910054	6.00145646138113e-05	9.14448034014221e-05
NW_019862787.1	471792	498328	LOC112043212	1482	-0.323792922404391	0.0186729798877692	0.0173774754936206	-0.326710399222044	0.0180329466328943	0.0167816794437484	0.383577173401372	5.67795259991389e-05	5.96979777592267e-05
NW_019862749.1	1367	3195	LOC112043213	1344	-0.016052635854952	0.014768009226782	0.014736446479749	-0.0857905726095483	0.00777440687361324	0.00773043266344968	0.0116133228310869	0.000116793905395085	0.000117208818756331
NW_019862787.1	506476	520555	LOC112043214	1356	0.181533422769997	0.0173018381158126	0.0182828927550758	0.183904412571846	0.0174018345183434	0.0183875443399022	0.417735580509276	2.81124430514358e-05	4.26395388132765e-05
NW_019862787.1	559419	562849	LOC112043215	525	1.00947993352989	0.0121253744067744	0.0150299541460726	1.01092026991282	0.0106300524869627	0.0132282974341783	0.181029732229907	7.31927189164221e-05	9.33271514763223e-05
NW_019862787.1	595086	597913	LOC112043217	354	-0.0938091415622125	0.00607240577027126	0.00544457860669176	-0.191524867981371	0.00642442079118927	0.00539514856798954	1.92331324648119	4.18298959504598e-05	2.73121539883108e-05
NW_019862787.1	599605	629037	LOC112043218	1497	0.0316375377440706	0.011198756259299	0.0111101322912861	0.0165733694954894	0.00970654735029169	0.00958189158666769	0.203790925257152	6.25056089340816e-05	6.33379914215061e-05
NW_019862787.1	667329	776313	LOC112043219	6966	-0.202437051546459	0.00975538550488387	0.00945736557816833	-0.375142473139972	0.00783829999787239	0.00713442704645314	0.492007104645531	3.17870058396833e-05	3.24678537357118e-05
NW_019862787.1	785818	788295	LOC112043220	2478	0.599727212142419	0.00998655175371895	0.0112108358442507	0.599727212142419	0.00998655175371895	0.0112108358442507	NA	NA	NA
NW_019862749.1	148933	154167	LOC112043221	1509	1.01329259828051	0.0184919898915718	0.0223830407569061	1.01677430971525	0.0186625446615563	0.0225623042448663	0.407254780803373	3.20867181815116e-05	2.28656593144294e-05
NW_019862787.1	778955	779857	LOC112043222	903	0.502993841560493	0.011961318252649	0.0132319023386038	0.502993841560493	0.011961318252649	0.0132319023386038	NA	NA	NA
NW_019862787.1	778899	784580	LOC112043223	390	-0.415471867266805	0.0208470675930638	0.018062958636685	-0.453098111981996	0.0150454482908534	0.0124095482712754	0.537077517208379	0.000213178711693599	0.000164868769762533
NW_019862787.1	791432	835366	LOC112043224	4689	-0.274535917816468	0.0116301241835203	0.011002649288289	-0.544625217956256	0.0103835384739594	0.00896482708042704	0.421148636843612	4.09259429684471e-05	4.41311645358779e-05
NW_019862787.1	883852	919399	LOC112043225	2529	NA	0.0155771131504382	0.016492963566133	0.0755789924774588	0.0148104013813195	0.0152134678317641	0.734822575557942	0.000109152418469632	0.000116653994055125
NW_019862787.1	884804	886033	LOC112043226	1230	0.0013148480940541	0.00977189472167595	0.00977459269776597	0.0013148480940541	0.00977189472167595	0.00977459269776597	NA	NA	NA
NW_019862787.1	928762	940592	LOC112043227	1464	0.436769159021135	0.0198073015758653	0.0220160840317655	0.389467378303131	0.0179166912513063	0.0197489104557281	0.544909679771933	9.30840771076974e-05	0.000124184280427046
NW_019862787.1	962406	969712	LOC112043228	990	0.0985488458556638	0.0164306060368909	0.016768458789162	-0.0531983851358775	0.0155241374824464	0.0153835303321768	0.531741474808341	4.15084674754237e-05	5.39610187173884e-05
NW_019862787.1	977927	987577	LOC112043229	1035	NA	0.0149626804489462	0.0139151686427878	-0.296579814119947	0.0144059074156109	0.0136369887414571	0.400104248192039	5.55641247984785e-05	7.06570669032739e-05
NW_019862749.1	158256	159843	LOC112043230	270	0.554300569628041	0.00786040517465336	0.00946724938007574	0.592749173936061	0.00762032325453472	0.00933778264200364	0.886893532539316	8.16548059287278e-06	2.05293626978406e-05
NW_019862787.1	992372	1002583	LOC112043231	1596	-0.276646279733828	0.0164495921267724	0.0155838110711537	-0.215671769339001	0.0163248062329203	0.015671871683654	0.317195117132835	2.76451484635617e-05	3.63711418807362e-05
NW_019862787.1	1022043	1032473	LOC112043232	2142	0.314115308204385	0.0209967864127788	0.0226804190619314	0.319458335919822	0.0212369705437809	0.0230720365686345	0.36073687208824	4.14823483364934e-05	6.25176513454267e-05
NW_019862787.1	1052809	1053645	LOC112043233	837	0.239245045725526	0.0143588568140929	0.0150802109331656	0.239245045725526	0.0143588568140929	0.0150802109331656	NA	NA	NA
NW_019862787.1	1211884	1222316	LOC112043234	1986	0.0687706486186071	0.0146347265469637	0.0145501815492756	0.0546666700642526	0.014459052126901	0.0143040279618902	0.476551887853358	4.40253080978899e-05	3.82262723825616e-05
NW_019862787.1	1153580	1209502	LOC112043235	1782	0.306298212436841	0.0149150522040245	0.0163772015015594	0.216120308438334	0.0129882613856996	0.0141455127676508	0.591657160452804	7.5074113622038e-05	0.000110594060288241
NW_019862787.1	1262608	1271629	LOC112043236	2268	0.291040184821178	0.0151855964376823	0.0164573502609113	0.340583232122551	0.014086454546306	0.0154559606376689	0.796850490705451	5.89937578427976e-05	7.63066350252914e-05
NW_019862787.1	1251591	1259466	LOC112043237	1407	0.11923921420646	0.0163772081910828	0.0165390325128021	0.128054246652191	0.0162055060683485	0.0163509004149309	0.540066975132382	2.66527291715718e-05	2.2942642517804e-05
NW_019862749.1	282131	289938	LOC112043238	1509	0.180284419360976	0.0174298573904494	0.0189108347455891	0.136104880222505	0.0169996710828661	0.0183830210576638	1.01840718356595	7.71367191837659e-05	0.000143311403459668
NW_019862787.1	1230021	1238191	LOC112043239	1401	NA	0.0177494975477092	0.0190662758722264	0.240629754686249	0.0144317323822052	0.01562984666854	0.440588096424162	0.000117491038763613	0.000153203902771039
NW_019862787.1	1240270	1247879	LOC112043240	1395	-0.166245540210956	0.0167603459088903	0.0160801648488599	-0.32277428738575	0.0147589781412354	0.0134593111172737	0.511682745185589	4.08712672352606e-05	5.19091932341203e-05
NW_019862787.1	1286289	1289675	LOC112043241	828	0.412605346320932	0.0158889590281593	0.0177541957047025	0.442164958340771	0.015517099424008	0.01748512380632	0.191482604256297	1.72767720399545e-05	2.79065133319139e-05
NW_019862787.1	1297181	1332001	LOC112043242	1512	-0.0116087210162666	0.0161374445451655	0.0158669409960395	0.0585031225154823	0.0146799738587817	0.0146903011983126	0.775793366830091	4.61492704590347e-05	3.95852596268061e-05
NW_019862787.1	1405456	1411124	LOC112043243	1476	-0.0661828621452931	0.0157908432772657	0.0155013139184295	0.100513838236006	0.0147271145005233	0.0149679148459503	0.462628504726532	1.71931448418402e-05	1.33556036190368e-05
NW_019862787.1	1400666	1404367	LOC112043244	1452	0.35966868828866	0.0167472972578916	0.0176810177251938	0.223460852825426	0.0170592257859244	0.0171496407347698	1.10798229528073	2.16185471234512e-05	1.66372133480689e-05
NW_019862787.1	1388664	1397328	LOC112043245	1443	0.0429332409210536	0.0159623107917714	0.0158956553198295	0.0949209033437463	0.0147170617709315	0.0147543371092209	0.714137272017976	5.8715330120517e-05	4.65046533960429e-05
NW_019862787.1	1381680	1385870	LOC112043246	1437	0.0452963937353827	0.0132852429967895	0.013432146045488	0.0698547334834917	0.0112060891014701	0.0113737528949853	0.300544874633786	6.31005752231539e-05	6.67442065128772e-05
NW_019862749.1	418198	421017	LOC112043247	1092	0.0928889353718062	0.00680474072023956	0.00693379285563766	0.100694394693688	0.00662699100640042	0.00676482244451151	0.00859776355022956	4.45868086384798e-06	4.02911709687621e-06
NW_019862787.1	1471600	1472415	LOC112043250	816	-0.788923373572482	0.00693518520793494	0.00572238921088207	-0.788923373572482	0.00693518520793494	0.00572238921088207	NA	NA	NA
NW_019862787.1	1469587	1470543	LOC112043251	381	-0.571420244780023	0.00740977692247129	0.00582770272644821	-0.764437807410436	0.00788248368951332	0.00577543381752214	1.25056913068465	7.5006290726712e-06	9.17066690021949e-08
NW_019862787.1	1475584	1496508	LOC112043252	756	0.131129908712157	0.00757153401967716	0.00856033753894714	0.0942963335445495	0.00720230385730542	0.00812036479095113	0.971290343654171	5.15519906671639e-05	8.10370512039935e-05
NW_019862787.1	1502155	1503691	LOC112043255	849	-1.0892401670998	0.0194864536767371	0.0152133075605621	-1.07995054184523	0.0195221865583841	0.015280206664045	0.736130922055512	1.08916769949713e-05	3.81767775294843e-05
NW_019862749.1	815828	817570	LOC112043256	1743	1.09179002216807	0.0152998534298946	0.0187080300022599	1.09179002216807	0.0152998534298946	0.0187080300022599	NA	NA	NA
NW_019862787.1	1506299	1523011	LOC112043257	1191	NA	0.0171343399347333	0.0187829131836477	0.424340442040576	0.0165177211795366	0.0189721168792026	0.429833937918167	0.000105554724241777	0.000166252097690566
NW_019862787.1	989678	990163	LOC112043258	486	-0.0541332243517999	0.0175955124888418	0.0173914187705169	-0.0541332243517999	0.0175955124888418	0.0173914187705169	NA	NA	NA
NW_019862788.1	111	18847	LOC112043265	3573	NA	0.00907965158013102	0.00955498809818168	0.13676377725333	0.0091447936258667	0.0095297059168483	0.440745950405441	6.01936713301721e-05	6.55053718276703e-05
NW_019862788.1	302585	307007	LOC112043266	1863	-0.359776563115254	0.00399083063566305	0.00372504667622022	-0.305946045271713	0.00399947315978626	0.00376870386608123	0.379283019354336	7.51289299273214e-06	8.89714550538005e-06
NW_019862788.1	384799	386879	LOC112043267	540	-0.522351225148166	0.00656864382180632	0.00583862801018459	-0.357877707670764	0.00807453811470351	0.00762681251269982	0.57946896828739	1.25542597697828e-05	2.53654621198609e-05
NW_019862788.1	944797	949985	LOC112043268	1647	-0.160226112162388	0.015952437492666	0.0149345535739489	-0.117363235535192	0.0165036729163582	0.0156303304114182	0.788353774791999	2.26457311994783e-05	1.50938325400063e-05
NW_019862749.1	835214	835441	LOC112043269	228	-0.602498320123295	0.0093721514585866	0.00793428311600984	-0.602498320123295	0.0093721514585866	0.00793428311600984	NA	NA	NA
NW_019862788.1	20799	28321	LOC112043270	1899	0.141181954934424	0.0144644392192021	0.0155082273923843	0.192181063401153	0.0139356828199998	0.0151167480146195	0.494754471754359	5.63270523647104e-05	7.8885445014834e-05
NW_019862788.1	40286	72167	LOC112043271	3591	0.27107525206096	0.00721616593537645	0.00803846346730719	0.319322268281791	0.00808020610076309	0.0093069659066248	0.820058949548516	2.3338694425179e-05	4.69260012003441e-05
NW_019862788.1	191099	210174	LOC112043272	3117	0.117418629581592	0.0173508828852463	0.0179543604698892	0.246302647131959	0.0147752458150966	0.015799119778787	0.849205132831089	8.04722287753213e-05	0.000107041517952842
NW_019862788.1	379935	383430	LOC112043273	762	0.295236561443114	0.00928106665778525	0.00975508547725478	0.295806956131711	0.00808530296382523	0.00852535511408717	0.794373023050344	2.88723667853193e-05	2.50786754207946e-05
NW_019862788.1	487618	529798	LOC112043274	8619	0.0887530302102578	0.0121092671805353	0.0121135957319526	0.204116217279949	0.0105545877649114	0.010862597999435	0.762490269185671	2.86536526589847e-05	2.90851881604695e-05
NW_019862788.1	611948	635739	LOC112043275	2874	-0.674630211130912	0.00635859371627232	0.00516599044826562	-0.596127485191985	0.00522710277032837	0.00421156183557761	0.388394776261778	1.5373448291311e-05	1.35022507828251e-05
NW_019862788.1	861726	871803	LOC112043276	2166	-0.541806117744962	0.0113592835985868	0.00939646104091428	-0.332809477671682	0.00965025145563538	0.00841613367193287	0.745614475507127	3.12460066016052e-05	1.86686140079222e-05
NW_019862788.1	1517358	1519990	LOC112043277	660	NA	0.0253285609808051	0.0242297270895107	-0.168354586341931	0.0194601571217526	0.0189014652178914	0.179508050951756	0.00017724596279458	0.000182921234808722
NW_019862788.1	961219	969590	LOC112043278	1374	-0.2828762512932	0.0114536965668513	0.0105374278006027	-0.169330867722065	0.0101876375862859	0.00940507059232092	0.219851904862079	4.47253188066722e-05	3.09103855944176e-05
NW_019862788.1	32714	37983	LOC112043279	606	-0.355210258174072	0.00525738496597427	0.00469818260985215	-0.38631919535945	0.0049793814750086	0.00434724172778132	0.541092072100605	2.12382091602254e-05	2.0249357753165e-05
NW_019862749.1	1325552	1334022	LOC112043280	1074	0.486922551166484	0.0125082660235263	0.0137838994560712	0.242166041094128	0.00627239910336313	0.0069116778535152	0.121161476508503	7.86483706197198e-05	9.55191312188063e-05
NW_019862788.1	83163	104441	LOC112043281	4701	-0.0302683057989823	0.0113357958876687	0.0117911518788234	-0.0586223726929569	0.0104093067534993	0.0107989910343236	0.704399198236822	5.52248577153026e-05	8.0757227399787e-05
NW_019862788.1	76942	79711	LOC112043282	1071	0.172543335588057	0.00298465341477522	0.00309963298710261	0.0402253666522808	0.00290750100835901	0.00286429352442327	1.53578217298566	5.81031640913239e-07	2.1323571260388e-06
NW_019862788.1	80852	82331	LOC112043283	666	0.625814258162799	0.00743065604663417	0.00877922327138323	0.79500006702494	0.00682800120934751	0.00853144459589912	0.22787730017093	2.78205819153783e-06	1.72584931011231e-06
NW_019862788.1	153250	163749	LOC112043284	2019	NA	0.00685806516459021	0.00737893830386707	-0.0461674569044893	0.00619007559674721	0.00668342615668184	0.747332467190818	2.95600871604033e-05	4.78733450668305e-05
NW_019862788.1	169701	186533	LOC112043285	8808	-0.680717932895559	0.00535116365320303	0.00489542878075902	0.258835245829156	0.00732800457438597	0.00841050517560094	0.641979761704103	3.01689181631993e-05	4.87608027816553e-05
NW_019862788.1	198694	200546	LOC112043286	702	0.404447892943532	0.00836710649185353	0.00904135981333686	-0.291509240932054	0.00808968454195028	0.00726246428788446	2.65544608768361	4.21943349948154e-07	1.73489578611496e-05
NW_019862788.1	212797	216797	LOC112043287	537	0.0646484859167645	0.00329137803499978	0.00331047445552657	0.202341673065918	0.00318634659462162	0.00346437517642053	0.591034703343987	1.72352166499469e-05	1.62547996644524e-05
NW_019862749.1	1661664	1665477	LOC112043288	918	0.506195957886274	0.0179573255059133	0.0200067973365082	0.466297018585252	0.0179567280433777	0.0198520070209454	0.249430494709976	2.48405392569828e-06	3.57473262550304e-06
NW_019862788.1	225486	238790	LOC112043289	1794	0.283796886967538	0.0053348848165452	0.0061341001571269	0.347769415698769	0.00570070669274921	0.00664260663058253	0.305697460330369	2.23053562728862e-05	3.21725747579724e-05
NW_019862788.1	240635	255074	LOC112043290	4314	-0.406894531904312	0.00827493697224463	0.00728641286798813	-0.0232463383116361	0.00747549918209629	0.00675455099488128	0.932712163677128	2.3397897300915e-05	1.54800769220246e-05
NW_019862788.1	272849	274873	LOC112043291	2025	0.107235755587107	0.00663354116405143	0.00678211126919909	0.107235755587107	0.00663354116405143	0.00678211126919909	NA	NA	NA
NW_019862788.1	263654	270398	LOC112043292	1389	-0.0835175885950321	0.00704357201791384	0.00680114620728796	-0.228925403947245	0.00649349269045217	0.00597112134664741	0.659678325074201	2.41025369012899e-05	2.39429365561096e-05
NW_019862749.1	1694901	1702015	LOC112043295	1167	0.151141714825216	0.0181185915869177	0.0193277999475916	0.305410726695589	0.0180169507453024	0.0201180668260292	0.559073587381865	7.41637793661095e-05	0.000147714350856347
NW_019862788.1	321315	367787	LOC112043296	8625	0.228244482356228	0.00935460655489851	0.0101020222507435	0.251549172808393	0.00929778425481717	0.0101589609399289	0.696927708529529	1.9870630610126e-05	3.51306473791956e-05
NW_019862788.1	376536	378020	LOC112043297	1485	-0.931896853947543	0.00357088929054871	0.00282846780749251	-0.931896853947543	0.00357088929054871	0.00282846780749251	NA	NA	NA
NW_019862788.1	390410	398147	LOC112043298	1188	-0.386639027517805	0.00803681208649296	0.00742782323768063	-0.108652301292564	0.00860991191152434	0.00885524771129487	0.971324834415744	2.46735805498042e-05	3.82311329255095e-05
NW_019862788.1	402290	404340	LOC112043299	1086	-0.555062774682035	0.0101305851943084	0.00876923672062919	-0.635506408652621	0.0113193810599392	0.00949453947843157	0.223729609348426	1.29599532678513e-05	1.31617307269829e-05
NW_019862788.1	409333	457207	LOC112043300	4176	-0.0382731945577033	0.012509279144445	0.0126077899905037	-0.0308699959156101	0.0124117211262452	0.0125607930990253	0.477704116015856	4.83937527320697e-05	6.08929909522692e-05
NW_019862749.1	1784184	1786208	LOC112043301	675	0.403381369979136	0.0162421025949664	0.017947363689213	0.34936618146409	0.0143858137589222	0.0158187520176217	0.0825388756716656	6.42814123113789e-05	8.6062544994764e-05
NW_019862788.1	405679	406146	LOC112043302	468	-1.70062983581892	0.00453715962810918	0.00256993996794878	-1.70062983581892	0.00453715962810918	0.00256993996794878	NA	NA	NA
NW_019862788.1	537162	582993	LOC112043303	4107	-0.0642119057265058	0.0087944830229978	0.00881106574608509	-0.0128945998211237	0.00913985432001372	0.0093582049418391	0.906861328743668	2.24061844556723e-05	3.18582240021963e-05
NW_019862788.1	649079	652179	LOC112043304	1284	-0.655780411748794	0.00703581467055633	0.00570011598267037	-0.64466033420066	0.00724735608069297	0.00575859400328153	0.480144449232651	2.9033816726028e-05	2.05419021914629e-05
NW_019862788.1	655172	658952	LOC112043305	750	-0.738572770652339	0.0100496476630798	0.00799743299001909	-0.753827600091715	0.0106486077738329	0.00830035594101728	1.24240908686339	5.12173623657058e-05	3.39623167793971e-05
NW_019862788.1	661114	668024	LOC112043306	699	0.456353025086572	0.011122764285284	0.012429071950851	0.543219653237954	0.00856811207271062	0.00989454400121974	0.591365304248367	6.22899627202966e-05	7.45086552462405e-05
NW_019862788.1	672619	673014	LOC112043307	396	-0.773980680674247	0.00624981032239607	0.00505125229919743	-0.773980680674247	0.00624981032239607	0.00505125229919743	NA	NA	NA
NW_019862788.1	670068	672043	LOC112043308	342	0.761261945475969	0.0103359288872	0.0125284492159649	0.541950430607339	0.00713435166931032	0.00866441101460796	0.222709099949032	4.99940660894201e-05	7.14383264357099e-05
NW_019862788.1	681287	685907	LOC112043309	1038	-0.439317996450855	0.00647265395564431	0.0057404527171011	-0.383410892427453	0.00669808713850558	0.0060107125333059	0.431263235666284	4.15211868631412e-05	4.63899833032611e-05
NW_019862749.1	2138908	2146229	LOC112043310	747	0.115233126651833	0.00960603619799644	0.00998563348132343	0.119976044786617	0.00901565988694068	0.00939355193000211	0.0745254013891738	7.40654719159157e-06	1.00661072899783e-05
NW_019862788.1	693986	718050	LOC112043311	4068	-0.674976390242347	0.00662544985353939	0.00539414643743026	-0.43614417821237	0.00635869962742366	0.00532360392379694	0.722266766730047	2.5121283248634e-05	1.89613890229936e-05
NW_019862788.1	807088	808809	LOC112043312	1722	-1.24856792600059	0.00348973593583267	0.00252938146522141	-1.24856792600059	0.00348973593583267	0.00252938146522141	NA	NA	NA
NW_019862788.1	822493	828625	LOC112043313	1242	0.266583407613465	0.015126641921989	0.0169135795758814	0.203626615400387	0.013994952011474	0.0155155690389639	0.437853782490476	8.35038160397409e-05	0.000121953081631718
NW_019862788.1	847579	855457	LOC112043314	1578	0.213294623156355	0.00762980493085397	0.00808217375047033	0.229172131056484	0.00841490722054206	0.00885774735362143	0.571564687931852	8.39856310110586e-06	8.8673622889937e-06
NW_019862788.1	844938	846476	LOC112043315	1059	-0.488377171676931	0.0136882136495318	0.0118172163454843	-0.328186255991628	0.0128183138202141	0.0115244653616619	0.541146373111412	1.51647436182122e-05	1.69365596231471e-06
NW_019862788.1	874224	882418	LOC112043316	1689	-0.362278935082853	0.00684490017366818	0.00635914188935521	-0.0851029636137833	0.00552400556113622	0.00552093042434378	0.254500029779245	1.55856549025474e-05	1.89786818440019e-05
NW_019862788.1	896575	900213	LOC112043317	2709	-0.468925270670837	0.00725704068676368	0.00649816620407109	-0.168270811493371	0.00357711748975198	0.00330354293350833	0.0916038147893974	1.58059297585632e-05	1.24476982294694e-05
NW_019862749.1	2201094	2203362	LOC112043318	564	-0.465335894064366	0.0116872446571909	0.00980410136038484	-0.588395146804453	0.0127274029240507	0.0102554132520105	0.213113059583025	2.94261783330355e-05	9.28382414907495e-06
NW_019862788.1	906580	912356	LOC112043319	1269	-0.105493533381308	0.0103169252485092	0.0103365335271766	-0.10717286993787	0.0101101559001188	0.0101362556130684	0.382781208974935	2.92896591526217e-05	4.20791833853897e-05
NW_019862788.1	934763	941407	LOC112043320	1101	-0.124780535057649	0.0135068863652499	0.0139757237323772	-0.616632877498466	0.0113028437385814	0.0103207801327051	1.8562876722972	2.42923193584083e-05	7.25272129025109e-05
NW_019862788.1	954471	958392	LOC112043321	1167	0.711672105057925	0.0133454341458076	0.0156967987339599	0.635503609967873	0.0121564914947944	0.0140895683082036	0.774456436580978	3.4206156922632e-05	4.97918590618838e-05
NW_019862788.1	1006245	1049156	LOC112043322	1779	-0.491309806787535	0.0141050785129257	0.0126665516339035	-0.421421015702896	0.0141177632269374	0.012852574309053	0.527120168578877	4.72104856459011e-05	5.36135950229254e-05
NW_019862788.1	1062129	1144866	LOC112043323	768	-1.24548816410192	0.00795099948019176	0.00496803950717205	-1.13021423045697	0.00742765583092852	0.00448354184766853	0.539978559197473	3.76467760282677e-05	1.24519749229742e-05
NW_019862749.1	2326919	2327995	LOC112043324	441	0.196984980037965	0.00480935600926114	0.00508946211182285	0.195984155713409	0.00523335981607664	0.00553227831624458	6.92628490951247e-05	1.24315178945436e-05	1.35591247971997e-05
NW_019862788.1	1152016	1163787	LOC112043325	408	0.211814331336994	0.0148578322619692	0.0157491401286859	0.0233752213547422	0.00917106564707238	0.00935639741810796	0.157089958266956	7.48629907948921e-05	8.88849795066932e-05
NW_019862788.1	1165874	1168241	LOC112043326	318	NA	0.00889267274841585	0.00831583315672752	-0.081925561459994	0.00635071568969145	0.00573229768298552	1.27401329546762	4.44062607650985e-05	2.71839262872745e-05
NW_019862788.1	1169650	1177144	LOC112043327	3144	0.560408935001687	0.011309019431158	0.0125783565807256	0.0741844036399986	0.011965933770965	0.012367401959951	0.668922259687565	4.13663426820281e-05	6.31697110304555e-05
NW_019862788.1	1178099	1179062	LOC112043328	378	NA	0.00512010343990947	0.00434262071909947	-0.528362018155127	0.00664352822600289	0.00632444837216966	1.45253064668301	5.32459291465751e-05	7.08015977889616e-05
NW_019862788.1	1183332	1188087	LOC112043329	1044	0.159579467913187	0.00968711138063251	0.00957389324343329	0.00181493176163936	0.0091541569730747	0.00853178559034487	1.24717212791621	4.27568845086196e-05	3.45936899387208e-05
NW_019862788.1	1180192	1182809	LOC112043330	864	0.649768800300849	0.0120591911725962	0.0143138478391152	0.615217707786594	0.0114316554081306	0.0135170242121885	0.323169768465112	5.33802310842454e-05	8.57351548404747e-05
NW_019862788.1	1193119	1202621	LOC112043331	1911	0.05338465332447	0.012675274792855	0.0131202017501865	-0.118575305010663	0.0116717105818821	0.0116308332130821	0.76666769901862	3.08268422748773e-05	4.552158017351e-05
NW_019862749.1	2333585	2342197	LOC112043332	1908	-0.273930248087493	0.0135168995717855	0.0126213136985851	-0.0408132243388382	0.0138897512113147	0.0136994003574916	0.142436767371991	2.41395575316507e-05	2.07827778835963e-05
NW_019862788.1	1223674	1224390	LOC112043333	561	-0.345412590082002	0.00378145967915642	0.00324865654845532	-0.411839973151899	0.00445638160973567	0.00376633506994525	0.118649836400733	1.224841624391e-05	7.20598161001148e-06
NW_019862788.1	1208426	1221997	LOC112043334	351	0.624778933604244	0.00604509535673288	0.00734259364630435	0.319192770871579	0.00555711529059889	0.00621678446175731	1.26680055652191	1.99211719193671e-05	3.29049256792264e-05
NW_019862788.1	1227447	1237459	LOC112043335	609	-0.392637455906383	0.00232183350170161	0.00240837337537463	0.417892611880608	0.00770735051207706	0.0114651943512076	1.57069713334768	6.93440167452097e-05	0.000196112717211779
NW_019862788.1	1237528	1245247	LOC112043336	453	-0.022412665196533	0.0239135542169404	0.0238305418317982	-0.22716854936403	0.0227624147728027	0.0206048980368667	0.735446006957507	8.19385859112577e-06	8.33645704327944e-05
NW_019862788.1	1246782	1253638	LOC112043337	1656	-0.359129931848953	0.0200757303498643	0.0191072829443098	-0.293975819884152	0.0212469429622557	0.0207663098880701	0.466451988953823	9.07439772364132e-05	0.00016728335612714
NW_019862788.1	1249589	1250842	LOC112043338	1254	-0.581371075812267	0.00959576597810436	0.00842440238230578	-0.581371075812267	0.00959576597810436	0.00842440238230578	NA	NA	NA
NW_019862788.1	1257794	1276371	LOC112043339	1206	0.032509041538409	0.0145052701679647	0.014205868910302	-0.0710787923037862	0.0134850409172786	0.0127298696579132	1.33958354739402	4.30331241180942e-05	4.9583756279285e-05
NW_019862788.1	1278788	1319810	LOC112043340	5466	NA	0.00835345415012533	0.00822783032495483	-0.0595789516345071	0.00820617431782217	0.00824430617634379	0.694633978980583	5.82984396363471e-05	6.92917213493939e-05
NW_019862788.1	1323184	1333420	LOC112043342	1806	NA	0.0122809901201204	0.0141214709810465	0.524155785068788	0.0117498181313904	0.0137683195331692	0.327064080629196	8.23951697828651e-05	0.000118878354959923
NW_019862749.1	2735779	2740636	LOC112043343	1014	-0.283576036274061	0.0125496905288384	0.0115572357869081	-0.354120362680862	0.00965859996387354	0.0085645189708021	0.828274323671164	5.18130961577507e-05	5.34413834123954e-05
NW_019862788.1	1336250	1346708	LOC112043344	1752	0.272620109291306	0.0175514698347636	0.0187234249310505	0.184496491150041	0.016804361780226	0.0176996218487509	0.912869853784973	8.31295572240735e-05	0.000116144784263224
NW_019862788.1	1334341	1335046	LOC112043345	279	-0.151718293715634	0.0063348779559762	0.00669056512961854	-0.000960931365695084	0.00657674457336967	0.00724411477364867	3.24913370472966	8.36300553405532e-06	4.38049989339261e-05
NW_019862788.1	1355356	1369268	LOC112043346	4008	-0.498314593476971	0.0120242817202611	0.0108016463309315	-0.205442426233983	0.0112554555698743	0.0104642888607907	0.664677358528822	4.35746069892837e-05	3.35831136108998e-05
NW_019862788.1	1398415	1446124	LOC112043347	2352	0.0811397337229477	0.013633450286195	0.0138613062587571	0.150436502832787	0.0117547851737116	0.0121019819139205	0.380726539676708	4.89756618556589e-05	5.2816207227316e-05
NW_019862788.1	1454211	1466081	LOC112043348	1632	-0.595019930465374	0.0142099181050674	0.0118047657285019	-0.646200231378443	0.014419381899546	0.0116954789683703	0.562154066350983	6.66351475682644e-05	5.39448729273885e-05
NW_019862788.1	1469850	1471947	LOC112043349	1638	-1.01676371861294	0.0158585875642592	0.0124365905683067	-1.01694304648368	0.0129897915377562	0.00951828817915494	0.000786438772196587	2.63447466083147e-05	2.31412626889126e-05
NW_019862749.1	2871966	2874384	LOC112043350	519	0.456032036369893	0.017768086146568	0.0191302416685206	0.527647022401722	0.0173782238759816	0.0190518165783975	0.739880654109528	2.48466926345028e-05	2.33479084899898e-06
NW_019862788.1	1473723	1478860	LOC112043351	1287	0.560632470782003	0.00944255541378355	0.00997943703637946	0.224129855019357	0.01124463881942	0.0114833217913927	0.750258170737543	8.59733925013965e-05	9.80358374387912e-05
NW_019862788.1	1482307	1487627	LOC112043352	1032	0.126855684323104	0.0215015334323677	0.0219141558803462	0.115727737733126	0.0213896957128533	0.0217364665250782	0.223807261296736	8.7241011074935e-05	7.80501068801627e-05
NW_019862788.1	1520928	1527114	LOC112043353	1221	-0.489959938135185	0.0179509729252772	0.0165615942379541	-0.32445377446123	0.0176666218001906	0.017023432623481	1.1197860830074	5.73480296331899e-05	9.96983667423681e-05
NW_019862788.1	108136	147530	LOC112043354	1401	NA	0.0115048408978479	0.0117862995326843	-0.0819729818847564	0.0109629795171039	0.0103142318885903	0.437345823730842	6.43904777020684e-05	5.60685318114323e-05
NW_019862789.1	1312491	1314562	LOC112043355	753	0.939399328680075	0.0112670652410665	0.0139291013581245	0.947019849399531	0.0110993344703917	0.0137526805784588	0.550478828474886	2.6492885920193e-06	1.12227851410027e-05
NW_019862789.1	57169	69461	LOC112043356	1554	0.413953732782554	0.0186513602883508	0.0204995381055708	0.309634118266113	0.0146533477441806	0.0160016912894252	0.275543724495811	0.000115709718315728	0.000145424588116199
NW_019862789.1	656827	660441	LOC112043358	786	0.49952828193698	0.00764857327767681	0.00859668023853957	0.0908171134169435	0.00774549305864738	0.00750299559795312	0.907439430118117	1.68306134894139e-06	7.89945990202272e-06
NW_019862789.1	665806	670008	LOC112043359	810	0.386787591331223	0.0187821194655675	0.0204538932837315	0.603383187098412	0.0213689609408303	0.024973698270941	0.679572974127409	8.1697585104192e-05	0.000167371565347545
NW_019862789.1	674454	676676	LOC112043360	525	-0.616359985632042	0.0181820807593418	0.0154922376242769	-0.776899441172186	0.0181386740920664	0.0141422747494727	0.228954637832648	9.35431534042209e-07	1.54477052786371e-05
NW_019862789.1	680158	683681	LOC112043362	837	-0.712075467791595	0.0171736551995309	0.0139855757976996	-0.826191157047905	0.0175397168048549	0.01368269921352	0.433672646011659	2.49483362831343e-05	1.11875774616732e-05
NW_019862789.1	686480	689583	LOC112043363	684	0.0853535043134426	0.0170750082467856	0.0181776828298264	0.339697946777572	0.0186809436440713	0.0209899608444294	0.702430740386451	9.26512475875077e-05	0.000145241520242252
NW_019862789.1	690016	691537	LOC112043364	726	1.22292483752545	0.00360464542082279	0.00491545280950344	1.26876828723586	0.0109946709196537	0.0148831916970906	0.00721835586763198	0.00018757527050078	0.0003412534205327
NW_019862789.1	920684	923892	LOC112043365	954	NA	0.0180749130216972	0.0208471225115355	0.457632015285128	0.0127836814097372	0.0141445241485721	0.597549984009407	0.000126292481376721	0.000168733747758309
NW_019862789.1	1315584	1327744	LOC112043366	1143	-0.145483311777866	0.0136046661404823	0.0131181174566399	-0.306529887117625	0.020161221345903	0.0180181286972033	0.0597483929865403	9.90318028716968e-05	5.53117492655292e-05
NW_019862789.1	1540531	1541445	LOC112043367	792	-0.687711506255555	0.00765672321847727	0.00639791876753472	-0.685244534050557	0.0075933287683578	0.00632283207461807	0.000104732469345828	6.91600516295046e-08	9.70239126516984e-08
NW_019862789.1	693484	694383	LOC112043368	303	1.961908591677	0.0151664281325138	0.0225157876388454	1.06765538885757	0.00826521542289339	0.0122703269583389	2.29400953585358	0.000136623383733358	0.000301118329341307
NW_019862789.1	651502	654698	LOC112043370	753	-0.0174215877878161	0.0129404261307698	0.0128175470129014	-0.0280025965997555	0.0132602255362113	0.0130802926025419	0.033642601826667	2.92489251853939e-05	2.61982523058885e-05
NW_019862789.1	72200	394508	LOC112043371	4488	0.255355208912377	0.0137770174889631	0.0142527143807951	0.120797872088981	0.0129101111080097	0.0131967926422032	0.414250105577812	8.58880612239605e-05	8.8930547188111e-05
NW_019862789.1	448374	498972	LOC112043372	444	-1.16929714064875	0.012790129814982	0.00901538280438871	-1.12804866125672	0.0120316142942117	0.00853349085358079	0.277702783519225	1.811831370663e-05	1.93208591915604e-05
NW_019862789.1	635535	638489	LOC112043373	2955	0.398169143622354	0.00981310410731926	0.010608751288374	0.398169143622354	0.00981310410731926	0.010608751288374	NA	NA	NA
NW_019862789.1	781984	801485	LOC112043374	594	-0.23931267528349	0.0204527594022169	0.0186711281412643	-0.17924491495831	0.0214372110153819	0.0197672397591701	0.86967864503702	0.000142838403640235	8.8083840251385e-05
NW_019862789.1	808202	813689	LOC112043376	2328	-0.684947672067082	0.00471606443089937	0.00400755097313496	-0.946313176178278	0.00393269924865989	0.00297167968504424	0.216814612477676	1.9476931797209e-06	3.40567816614679e-06
NW_019862789.1	814774	857649	LOC112043377	2247	0.0772489036788335	0.00748683905107587	0.00734734883722353	0.0372033363493497	0.00679658700270433	0.0066920238143585	0.350538535715587	3.37176221102199e-05	3.02471635217774e-05
NW_019862750.1	40215	55011	LOC112043378	1644	-0.288364063458326	0.0113773832131548	0.0106656493068491	-0.209409062666419	0.0112405238790829	0.0107322357759619	0.75626453708783	1.77041568603995e-05	2.6891386865495e-05
NW_019862789.1	863134	874608	LOC112043379	879	-0.489323437790962	0.0101076453490704	0.00860240324518423	-0.262440573577551	0.00927921800552337	0.00836066398999491	1.34961999111482	1.65816788914048e-05	1.43873414663332e-05
NW_019862789.1	903418	914813	LOC112043380	1560	0.193963768476489	0.0184484798594178	0.0196519577617907	0.328261640919646	0.0176470309944707	0.0193894617049058	0.494962818530551	3.41225681822181e-05	5.26902895876103e-05
NW_019862789.1	977751	1002088	LOC112043381	5610	0.232938611593133	0.0148260115192819	0.0153955565742849	0.0846838284880421	0.0164358433447624	0.0164656592664107	0.307676471935773	5.0941332979155e-05	4.96086278191828e-05
NW_019862789.1	1005969	1019570	LOC112043382	1332	-0.0339164310683671	0.0148856839166818	0.014426464713501	-0.0867202808156979	0.0156099128756291	0.0149046692223474	0.585817851337745	2.58389822790286e-05	2.07972935137152e-05
NW_019862789.1	1064166	1065209	LOC112043383	1044	0.68160254254234	0.0175914676187799	0.020064588279314	0.68160254254234	0.0175914676187799	0.020064588279314	NA	NA	NA
NW_019862789.1	1022231	1030289	LOC112043384	570	NA	0.0151061531687805	0.016605811626002	0.29772735860038	0.00962595551304089	0.0105222907545235	0.0705079011987198	9.78697281983835e-05	0.000116124933283125
NW_019862789.1	1068037	1068507	LOC112043385	471	-1.28690171950073	0.0135098896816531	0.00969763266017357	-1.28690171950073	0.0135098896816531	0.00969763266017357	NA	NA	NA
NW_019862789.1	1154698	1223659	LOC112043386	2814	-0.257751424188929	0.0102341536132856	0.00987648867680791	-0.228527042725912	0.00991313320338208	0.00952466625046875	0.63111160533514	6.25783566033071e-05	8.24540132497727e-05
NW_019862789.1	1077530	1142776	LOC112043387	1293	0.0189039012972741	0.0199923641870688	0.0201395323264911	-0.24934783855916	0.0105322443361389	0.00956989676018214	0.248540957114723	9.00143353975179e-05	0.000101015673966283
NW_019862789.1	1226780	1234990	LOC112043389	363	NA	0.00342248382989544	0.00209961129695386	-1.34157117869771	0.00287583710706492	0.00176425671480151	NA	2.48113171991145e-05	9.33780526716662e-06
NW_019862789.1	1239529	1308182	LOC112043390	2529	0.143550882492238	0.0139667641702902	0.0145438435296763	0.00313725866803522	0.0133485518395386	0.0136864450998681	0.42025636824444	7.17137902298922e-05	8.64646715656901e-05
NW_019862789.1	1338418	1354522	LOC112043391	1599	-0.168799308407812	0.0117133632207098	0.0112641975864082	-0.271193429028703	0.0109653563918371	0.0102801242131199	0.342648210232536	2.58573642650035e-05	3.16049803269388e-05
NW_019862789.1	889259	899483	LOC112043392	2052	-0.147829028857603	0.0155504771253651	0.015138425430983	-0.172822903444092	0.0160747788852806	0.0155609729336032	0.73532574276708	2.5328478405435e-05	4.13125961103282e-05
NW_019862789.1	958133	971099	LOC112043393	327	-0.887238741960203	0.00965891679618501	0.00807900067325107	-0.658182022772908	0.010608098960406	0.00917221535372848	1.09777880230431	2.55222009985157e-05	6.80816177908697e-05
NW_019862750.1	91102	95300	LOC112043394	1044	-0.0811657757532887	0.0236431720836376	0.0232273137237477	-0.101803994482146	0.0215978403596384	0.0210776325617224	0.0930178391196311	6.2214895984446e-05	6.65367840828321e-05
NW_019862790.1	23932	27507	LOC112043396	981	NA	0.0018506834819841	0.00136839488468575	-0.421452425727232	0.00071442364718805	0.000514562108453657	0.252567468107253	1.40147567066184e-06	7.81574055835913e-07
NW_019862790.1	98181	115310	LOC112043397	2934	NA	0.00274323549733304	0.00228571214929309	-0.481543798936202	0.00305549619823532	0.00257972524585546	0.274698033681085	6.27037465062696e-06	6.70948049750763e-06
NW_019862790.1	280202	340268	LOC112043398	1731	0.456110302361942	0.0189702127441947	0.0208161874107671	0.225017279280527	0.0083812649892572	0.00915153816663615	0.0591669170360405	0.000113523342539525	0.000137481423176918
NW_019862790.1	638978	649771	LOC112043400	1308	0.469254439089326	0.00990755208517849	0.0111872046862332	0.438217982888337	0.00929667818335974	0.0103214299640749	0.49043443150226	1.5754598859581e-05	2.15893367534821e-05
NW_019862790.1	959188	959970	LOC112043401	783	-0.608029617960712	0.00280820029437225	0.00237580403351539	-0.608029617960712	0.00280820029437225	0.00237580403351539	NA	NA	NA
NW_019862790.1	591975	596349	LOC112043402	1500	0.411778899777249	0.00495860609310086	0.00593546284856442	0.534331229014079	0.00456006332619454	0.00571239336171326	0.741143293043609	1.74694572536675e-05	3.16259694643524e-05
NW_019862750.1	193661	215853	LOC112043403	2760	-0.397394439001772	0.00893652458749602	0.00796037730898841	-0.538591771301061	0.00872553973781579	0.00739494097110015	0.705708483135654	1.33285932314908e-05	1.59625687777992e-05
NW_019862790.1	1381835	1383218	LOC112043404	1056	1.32523218851187	0.00696709603862748	0.00899244073447441	0.820367076288298	0.00711148360523235	0.00845168615633409	0.76505740250097	6.25752934323405e-08	8.77695173836949e-07
NW_019862790.1	13173	14039	LOC112043405	867	-0.541645943149319	0.00267827245576269	0.00231465314800446	-0.541645943149319	0.00267827245576269	0.00231465314800446	NA	NA	NA
NW_019862790.1	27992	29521	LOC112043406	615	-0.60169707341223	0.00319772817044369	0.00226338863769483	-0.784098821274791	0.00374505062968937	0.00245025992336456	0.72744818757843	4.2314265582584e-06	6.76089546493083e-07
NW_019862790.1	29585	36804	LOC112043407	1059	0.151977658289354	0.00280828055608551	0.00299719257709894	-0.0393993074700569	0.00230101788754844	0.00229927553743895	0.559892705694405	2.26356234113896e-06	3.53260193520596e-06
NW_019862790.1	69011	85516	LOC112043408	7143	-0.415222034244372	0.00396518625367209	0.00357145549027879	-0.0579339677659053	0.0037834346252358	0.00407179612705787	0.530236725451006	8.00949180315881e-06	1.53697081455152e-05
NW_019862790.1	151347	153070	LOC112043409	741	-0.622743512864925	0.00668915878354692	0.0054940901311746	-0.266059057610571	0.00598119701881525	0.00556175142335242	0.870798587983803	9.20052532419234e-06	6.37180527529375e-06
NW_019862790.1	120729	150738	LOC112043410	705	-0.620201570041329	0.00388628175535307	0.0031414890771175	-0.522228413575686	0.00366732551777764	0.00298799786864636	0.153634362614238	1.18662970287206e-05	8.9167378223803e-06
NW_019862790.1	156944	161432	LOC112043411	612	0.164796978972264	0.00115931857237254	0.0014910842096097	0.30410294802603	0.0014270321908451	0.00198950440504785	0.446532678175653	3.46845211049575e-06	8.47757061862044e-06
NW_019862790.1	165805	182541	LOC112043412	3432	-0.769652269098261	0.00352108343682036	0.00270760231907771	-0.47167967131859	0.0026717900245382	0.00208081430152703	0.305623413453279	5.46103173084394e-06	3.26077317994355e-06
NW_019862790.1	258617	279423	LOC112043413	1479	-0.305855071852586	0.0110088925609333	0.00970649928218811	-0.291494201731023	0.0106482633835257	0.00942664734292477	1.36620810560148	2.32498924606544e-05	2.34621236846577e-05
NW_019862790.1	267202	267492	LOC112043414	291	-0.655419594450029	0.0048589649545473	0.0039710109034166	-0.655419594450029	0.0048589649545473	0.0039710109034166	NA	NA	NA
NW_019862790.1	565675	581916	LOC112043416	1677	0.315595086154964	0.00253891764514209	0.00280351753946436	0.316478647189179	0.00211798672715638	0.00239180097524771	0.256709699275038	4.96262666921194e-06	5.95489311200767e-06
NW_019862790.1	550686	557026	LOC112043417	1293	-0.0100715246079336	0.0114993442354502	0.0113127057627061	-0.108937645435894	0.011412310097939	0.0110113686328787	1.07612757390884	2.08987150973133e-05	2.81545057466551e-05
NW_019862790.1	589300	591309	LOC112043418	702	-0.270788613506343	0.00704944161314775	0.0066475961567187	-0.110438681951475	0.00685836304755304	0.00683031977815779	1.96189221705479	4.05030169697987e-06	1.32112514352796e-05
NW_019862790.1	596940	604575	LOC112043419	945	-0.243707248699475	0.010079767418303	0.00992480454404504	-0.0591774674981663	0.0105796895758629	0.0113122225339871	0.700178453827402	6.63025630744927e-05	9.61957577568235e-05
NW_019862790.1	605492	606935	LOC112043420	465	0.27932013428807	0.00898549202297342	0.00991091628857604	0.129515947581223	0.0085833381597497	0.0091224992735688	0.928151470029698	5.72354404384792e-06	2.40582400074517e-05
NW_019862790.1	609901	624638	LOC112043421	2280	0.075396950109413	0.0112936144064586	0.0115261047517233	0.0716842907078808	0.0111862986848979	0.0114059784580772	0.739057248073669	2.57722667905828e-05	3.22697467132508e-05
NW_019862790.1	626282	628114	LOC112043422	1833	0.859807421327393	0.008110984315891	0.00956103925274674	0.859807421327393	0.008110984315891	0.00956103925274674	NA	NA	NA
NW_019862790.1	633221	636799	LOC112043423	630	NA	0.00707516538416727	0.00592305545003706	-0.590722892026377	0.00633235322430475	0.00538106186538764	0.331956888842851	3.11940572367317e-05	2.87472833802659e-05
NW_019862790.1	628291	629175	LOC112043424	249	0.994251524837149	0.00425989881872947	0.00589081073093106	1.07583782382076	0.00430167993539596	0.00616824633802376	0.104203700441471	2.7328057486537e-08	1.20496123410066e-06
NW_019862750.1	219474	222272	LOC112043425	1632	-0.326562050598647	0.00775099154318212	0.00746283404402102	-0.643767700877297	0.00663542978778826	0.00581794240618412	0.648307601905495	7.98761345711321e-06	1.52700856873094e-05
NW_019862790.1	666356	674548	LOC112043427	5118	0.00804945354691436	0.0110241351735967	0.0109683649267768	0.234745988869826	0.0112924839940092	0.0108710068921138	0.943074248557989	7.40851304982631e-05	4.03197102987426e-05
NW_019862790.1	661417	663791	LOC112043428	1119	-1.2695912988582	0.00726228646740093	0.00514134150758721	-0.679597393863	0.00388456164189637	0.00275007821952761	0.920787761803624	3.01795680686984e-05	1.5125832295854e-05
NW_019862790.1	675252	679720	LOC112043429	999	0.255804030301474	0.0124198942168474	0.0134884995982833	0.215424728530159	0.0128227137517795	0.0138709414820613	0.589825823358649	2.09687055940686e-05	4.57322797432224e-05
NW_019862790.1	759120	780024	LOC112043430	1098	0.481611724465804	0.011903993712449	0.0131607372195713	0.265426134010719	0.0084999378981404	0.00918868993861956	0.12699492236027	3.14866324805249e-05	4.28708100057018e-05
NW_019862790.1	1088446	1243624	LOC112043431	1050	-0.0704088573964328	0.0125449177442031	0.0121582648394379	-0.305307493174628	0.0111659132075487	0.00946256150125659	0.266551914717608	0.000111702984714701	7.01105329722619e-05
NW_019862790.1	1412631	1434432	LOC112043432	2766	-0.0908875898079897	0.018944622481179	0.0184250872632984	-0.0708067782642939	0.0187364513858315	0.0184032357303416	0.601780587002728	5.11865594789927e-05	5.80327449570314e-05
NW_019862790.1	1470938	1500298	LOC112043433	1131	0.0328910738466967	0.0110402901884773	0.0111380785681783	0.00903986937358722	0.0108142521633204	0.0108870734247639	0.8565251985294	5.41611087825494e-05	7.33599538288783e-05
NW_019862750.1	224184	225794	LOC112043434	1611	-0.705874366468142	0.00658289588918803	0.00560057151307412	-0.705874366468142	0.00658289588918803	0.00560057151307412	NA	NA	NA
NW_019862791.1	318287	323895	LOC112043440	1443	NA	0.0105766366776406	0.0102456394247614	-0.0310037284859051	0.0109171189132453	0.0108507555055121	0.666713954407814	6.48411588425053e-05	6.27195988354601e-05
NW_019862791.1	324461	366555	LOC112043441	13068	-0.254662784415306	0.0117838357420688	0.0112565673606321	-0.0572727807356324	0.0127958550228581	0.0126299063434388	0.5960003749611	9.01179483686706e-05	8.66635521431946e-05
NW_019862791.1	698133	699692	LOC112043442	1290	NA	0.013310758901557	0.0157118858904992	0.872489396794845	0.00764509304675355	0.00902419091662685	NA	0.000116894895387039	0.000162872043399461
NW_019862791.1	711639	713006	LOC112043443	1368	-0.302616047675162	0.0204786990125304	0.0192157604990487	-0.302616047675162	0.0204786990125304	0.0192157604990487	NA	NA	NA
NW_019862791.1	724211	725578	LOC112043444	1368	-0.276257994148272	0.0140584298561612	0.0132586186368673	-0.276257994148272	0.0140584298561612	0.0132586186368673	NA	NA	NA
NW_019862750.1	223208	223758	LOC112043445	471	-0.725510273375625	0.00450261854965584	0.00363271443761329	-0.379730464757294	0.00235116923879727	0.00189691858190056	0.285572595519975	1.10555284449288e-05	7.19638788689042e-06
NW_019862791.1	730583	734192	LOC112043446	1518	0.702094084136088	0.0165180320808666	0.0189969717930227	0.899985797411833	0.0173300598379556	0.0209436314653444	0.128743511670663	2.16776341995959e-06	1.24580536830282e-05
NW_019862791.1	736149	737982	LOC112043447	1509	-0.251364654068317	0.0154718929687328	0.0146600738836506	-0.472378021297582	0.0141639979584482	0.0126543247507509	0.162785806474014	5.70066103999529e-06	1.34070330244389e-05
NW_019862791.1	1471292	1476947	LOC112043448	936	-0.435565375031672	0.0174162239705677	0.0167256944688612	-0.883096339493618	0.0131599462023768	0.0109514832208468	0.580415226320556	7.7204122598125e-05	0.000111204424645631
NW_019862791.1	812349	815036	LOC112043449	357	-0.642111379908873	0.0207843291764747	0.0176733901198503	-0.64231024072685	0.0207940941155352	0.0176808999818635	0.00112001118916705	2.70061697518561e-06	1.59730493365507e-06
NW_019862791.1	1163782	1167003	LOC112043450	1158	0.220948855076797	0.0187662364932565	0.0198722642554748	-0.011101535096473	0.015642428049394	0.0156513932558323	0.344438527185225	8.4615853052939e-05	0.000105226025357043
NW_019862791.1	1278499	1280710	LOC112043451	432	0.578186967105304	0.0263033795085369	0.0298611500331645	0.479675296624427	0.0258766310863077	0.028843718352468	0.656924717841318	1.3919629815445e-05	5.18821022459371e-05
NW_019862791.1	1282005	1287921	LOC112043453	534	0.174986889241668	0.0172948033696638	0.0183618095309784	0.0899765211381066	0.0198988045929153	0.0206480015228798	0.331155951934269	8.56033052452564e-05	0.000124732320676131
NW_019862791.1	1117250	1130859	LOC112043454	939	0.0253614982855112	0.0136365722249765	0.0136307747080295	-0.0022605538287564	0.0135204375796774	0.0136156246550923	0.519571245078364	8.13256946778026e-05	9.92885421749335e-05
NW_019862750.1	228502	235595	LOC112043455	432	-0.23444023681703	0.00736877175336456	0.00787295981735795	-0.209748353201483	0.00746740884294786	0.00801653304135069	2.27565243349318	3.6314325999755e-05	7.69386204270095e-05
NW_019862791.1	748111	750437	LOC112043456	1548	-0.2917424737535	0.00792953895671796	0.00744378555679301	-0.217305827614781	0.00901564247463937	0.00859556853860205	0.0181974960562371	3.87418611748294e-06	4.35691768003921e-06
NW_019862791.1	1373837	1378864	LOC112043457	1590	0.522827472772049	0.0214513217559059	0.0240094781235983	0.489278130528474	0.0183214885562855	0.0205144562705341	0.101805657812639	6.34213961368106e-05	7.5540079385194e-05
NW_019862791.1	1086468	1097163	LOC112043458	939	0.114041700794018	0.0114154309473354	0.0117898610054516	0.112176780404819	0.0112065782623926	0.0113744332819618	0.911765221152483	4.12667043245314e-05	5.69687732011806e-05
NW_019862791.1	1070095	1083859	LOC112043459	900	0.130127509202323	0.00315316014498582	0.00343837490442334	0.13488071068525	0.00253017377181043	0.0028675889652349	0.845772482728511	7.89783480438765e-06	1.35902921560144e-05
NW_019862791.1	1351004	1353283	LOC112043460	1818	-0.0547813418770083	0.0166512803257724	0.0164648554294463	-0.0522056605757293	0.0203680758006162	0.0201488465314952	3.20354095265811e-05	6.67088351749883e-05	6.55364895991411e-05
NW_019862791.1	74488	117224	LOC112043461	4173	-0.293710136301559	0.0127308452243256	0.0121144448826311	-0.0853226210783403	0.0112600184320071	0.0114580822761978	0.539234067273077	3.72176078739605e-05	5.268078821514e-05
NW_019862791.1	123612	130720	LOC112043462	2376	-0.362223718150887	0.0169801153061472	0.0155865691669916	-0.523911357343612	0.0177160121482725	0.0152781004645393	0.433637646322217	4.25642970714842e-05	3.34877344572414e-05
NW_019862750.1	320003	369003	LOC112043463	1095	NA	0.00615997561369105	0.00534366558582703	-0.639460726058302	0.00567879277089654	0.00485343067256418	0.359492460272991	2.43095829546516e-05	2.60581067854257e-05
NW_019862791.1	134411	139324	LOC112043464	3921	0.31641387171358	0.0134660480748135	0.0143381058065748	0.130956151523773	0.0126688003695088	0.0130353222906863	0.053807323218499	1.28260000891236e-06	3.16027218374858e-06
NW_019862791.1	145755	153843	LOC112043465	6534	-1.13256957476212	0.00668211040877309	0.00565011579268957	-0.145954622824543	0.0172622602833793	0.0174029121477931	0.905053847463204	7.36706347062925e-05	8.59762007376556e-05
NW_019862791.1	272576	299609	LOC112043466	2730	-0.0198348696318741	0.0132883357810464	0.0136501881588259	-0.204695569434416	0.012432793866321	0.0121908841141666	0.591016297340996	3.20725484098756e-05	6.17055834743048e-05
NW_019862791.1	308051	309787	LOC112043468	750	-0.611771643477261	0.00426710294561636	0.00330335005250533	-0.873313896520047	0.00551265212256666	0.00352966329306214	0.185406818884294	2.283940284962e-05	7.34240425934836e-06
NW_019862791.1	304586	306771	LOC112043469	525	-0.45259329066975	0.0129029988339851	0.0108561799987224	-0.486443354181086	0.0131091636833102	0.0108752023187836	0.116634566584689	5.69271780296325e-05	3.74803941197221e-05
NW_019862791.1	311528	317077	LOC112043470	1293	NA	0.0149744177802174	0.0154481028622697	-0.0197216561656961	0.011068138391695	0.0111589800551393	0.432528039849092	7.07833658595458e-05	8.24970597324303e-05
NW_019862791.1	376032	380061	LOC112043471	582	-0.50533656203325	0.0109347817616009	0.00951170639549123	-0.540281597731898	0.00798840725523809	0.00651230132172139	0.395654626151345	3.41231015173209e-05	3.06342525623076e-05
NW_019862791.1	387990	404596	LOC112043472	3177	0.163336903952995	0.0170863509713821	0.0177587129801987	0.239238662153971	0.0161103109711119	0.0169684807883005	0.292953796710309	5.144720410331e-05	6.1620820040306e-05
NW_019862750.1	370920	377626	LOC112043473	765	0.358114635792464	0.0102663053784498	0.0113278676561386	-0.200467996118926	0.00789830289903568	0.00768624078645554	0.815869362235045	1.53672968597246e-05	3.50990827168765e-05
NW_019862791.1	382108	383433	LOC112043474	456	-0.467918906348226	0.00697694514614028	0.0064816275563084	-0.504972942723077	0.0068958884341103	0.00633953705863009	1.76232384644421	8.43320460090649e-06	2.59146138328876e-05
NW_019862791.1	433227	446092	LOC112043475	1839	-0.391045022778401	0.0111357622991262	0.0105749582253495	-0.380485270520698	0.0115960470787392	0.0109717349552089	0.363923318681048	4.82037904814494e-05	5.80506373100374e-05
NW_019862791.1	407842	425382	LOC112043476	1611	0.235552706063508	0.0145612408980579	0.0148516825261094	0.151635343673653	0.0133169475361523	0.0134014477404048	0.539821421605744	4.34410364686205e-05	3.75826797273397e-05
NW_019862791.1	422123	487312	LOC112043477	1059	-0.0483163324070172	0.0155107310902206	0.0157504034440788	-0.284474103188875	0.0153598245814234	0.0150715826766239	0.548055213584863	6.01898366560017e-05	9.2286394057137e-05
NW_019862791.1	454324	457453	LOC112043478	588	0.131284696316011	0.019982119450176	0.0208048200929959	0.100654735144965	0.0192491521097073	0.019895953516516	0.0570615479853903	4.70049217154119e-05	6.62625657084057e-05
NW_019862791.1	621553	639063	LOC112043479	1230	-0.640214762532956	0.0143405050344752	0.0126265121810052	-0.661351400548183	0.0143990329201883	0.0124741973217121	0.377753543291647	3.97844994942903e-05	6.16348017876394e-05
NW_019862791.1	549468	550358	LOC112043480	891	-1.01900319943733	0.000747512365998939	0.000483024210482777	-1.01900319943733	0.000747512365998939	0.000483024210482777	NA	NA	NA
NW_019862791.1	800202	807278	LOC112043481	1260	-0.0138629670646704	0.0151862749077729	0.0147570211721536	-0.121406625601989	0.0138000104686933	0.013118815579971	0.654139651896288	6.53075380307798e-05	6.37301237694963e-05
NW_019862791.1	815985	916771	LOC112043482	1035	-0.129735371546592	0.017167741059972	0.0171363687129567	-0.167497748868569	0.01796377185145	0.0178291176110797	0.314713883255439	8.63039230070396e-05	0.000104733280391795
NW_019862791.1	966416	1012942	LOC112043483	1485	-0.189538052821639	0.00933440024533938	0.00900641398894306	-0.0935769548874939	0.00889299285630873	0.00879618618722991	0.761848281683455	3.40169611997945e-05	4.38699830357619e-05
NW_019862791.1	1019107	1029903	LOC112043484	951	NA	0.0199225534060914	0.0196789746432676	0.0523333640979969	0.0194199857587158	0.0193169511720451	0.707086208728398	0.000151486971407766	0.00015097393160036
NW_019862791.1	1144371	1158133	LOC112043485	933	0.375865575203793	0.0189209588272014	0.0198718365028696	0.404946252520559	0.0176205231773285	0.0186434034021036	0.730457470250247	0.000104490130415315	9.40681976793151e-05
NW_019862791.1	1182628	1275490	LOC112043486	3531	0.00386435892822154	0.00624718331947569	0.00622123478108528	0.0347435073043018	0.00504205622887326	0.00516093031086033	0.396825584940586	3.18779864152843e-05	3.34513725670775e-05
NW_019862750.1	384636	388034	LOC112043487	753	0.0621983217151606	0.0297606728992362	0.0297436100989321	-0.0534529415755357	0.0306488736097965	0.0294866354227218	0.459325780960074	4.30713176647398e-05	1.90880076367861e-05
NW_019862791.1	1312385	1331405	LOC112043488	732	0.138106975315695	0.0128908324689192	0.0133845522810813	0.0922217752693207	0.0114034267838026	0.0117198265068907	0.461330516513229	3.85074175736457e-05	4.81211772051531e-05
NW_019862791.1	1338054	1342222	LOC112043489	327	0.354438816266536	0.0205467141310132	0.0216619010576492	0.372062921511844	0.027313601393116	0.0280069342333153	0.93855465118905	0.000404292464747831	0.000273553123198344
NW_019862750.1	388775	394330	LOC112043490	1131	0.271835197362287	0.0165822000924684	0.0175481063747145	0.30340635391216	0.0158542921070502	0.0169814149464573	0.301086338270647	2.09599667941059e-05	2.06567825459553e-05
NW_019862791.1	1363896	1370662	LOC112043491	2667	NA	0.0218128760140112	0.0219645371998789	0.0216278659460569	0.0211724777064863	0.0213465636137282	0.527013722571749	8.70739737733266e-05	0.000109261634353498
NW_019862791.1	1427057	1434454	LOC112043492	759	0.110957453819122	0.0134328654741973	0.0138528853197717	0.0833272420108109	0.0132616628253041	0.013593771412207	0.0749914890165687	9.75145133484168e-06	1.26219036950891e-05
NW_019862791.1	1442912	1451292	LOC112043493	2754	-0.224914367592652	0.0162529624178167	0.0153312828005841	-0.0176756351300516	0.0125246551461304	0.0125032371618576	0.524657224428571	4.35816683435174e-05	5.23679098254524e-05
NW_019862791.1	1436452	1442519	LOC112043494	1053	0.170893178372112	0.0130173676924337	0.0134337951589786	0.143606028530931	0.0117715172786328	0.0119573561238552	0.493386206549906	3.36560786447026e-05	3.43905925215652e-05
NW_019862791.1	1455534	1462441	LOC112043495	1281	-0.120332048610775	0.0190879814807693	0.018817107294449	-0.125067553364043	0.0167802596586143	0.0163873263859752	0.349620368204758	0.000126536022235607	0.00015244355499659
NW_019862791.1	1463243	1464070	LOC112043496	828	0.558650013029792	0.0107661896523909	0.0120513220964163	0.558650013029792	0.0107661896523909	0.0120513220964163	NA	NA	NA
NW_019862791.1	1453072	1454919	LOC112043497	360	-0.385724216135958	0.00767786284492314	0.00655569130307725	-0.337303838437046	0.00644891242493633	0.00536041781562316	0.1558450346999	2.62968879548702e-05	1.5012000574829e-05
NW_019862791.1	1469031	1469801	LOC112043498	771	-0.74232007745649	0.00922442494170321	0.00773695643871199	-0.74232007745649	0.00922442494170321	0.00773695643871199	NA	NA	NA
NW_019862791.1	1398441	1423788	LOC112043499	3267	0.395580531971906	0.0173833656444039	0.0188279434680649	0.594740051520742	0.0177217201800891	0.0201090082351743	0.314406430582147	3.65819888624496e-05	2.92318498874845e-05
NW_019862791.1	1099062	1111538	LOC112043500	933	NA	0.0180586125296528	0.016504714305018	-0.386703845465705	0.0152948705562158	0.0137378747581666	0.320483756258047	0.000139009676943772	0.000123392000837015
NW_019862791.1	1055152	1062801	LOC112043501	1044	NA	0.0126242944105303	0.0117078380327886	-0.154441414351849	0.00917273809599616	0.00868992164713507	0.796517994215131	6.53469777530034e-05	6.18331267989309e-05
NW_019862791.1	1033932	1051905	LOC112043502	1542	0.260009241223829	0.0148775683283896	0.0159607410330038	0.272280745139271	0.0138519222533468	0.0152200702733124	0.261627136311135	3.57087098011079e-05	5.15436910025721e-05
NW_019862750.1	395673	401442	LOC112043503	2676	-0.518474585713424	0.014140756047663	0.0124932435946079	-0.542934150486091	0.0124928478024216	0.010946964141826	0.065707467743021	4.6757487428609e-05	3.69570538311234e-05
NW_019862791.1	1354440	1356713	LOC112043504	282	0.943319790704994	0.0201021064379792	0.0263075770193047	0.790462156332651	0.0187094117259234	0.0250464209754695	0.650357726121638	0.000527527973957819	0.00102244372681508
NW_019862791.1	740958	742963	LOC112043505	1509	0.153676461280126	0.0124158382436481	0.0131343423853184	0.429112037961475	0.019703427995561	0.0223490297085387	0.25282471329224	0.00017698941173811	0.000282970172249349
NW_019862791.1	1304041	1311086	LOC112043506	654	-0.124754674073038	0.016461047638768	0.0161978231179693	0.000861949160139023	0.0144440823808154	0.0145832488890065	0.628205905527359	8.89140191497871e-05	8.04115990692498e-05
NW_019862791.1	1290857	1297451	LOC112043507	639	0.256510137552193	0.0172009412973455	0.0183504140560427	0.223259846880204	0.0174981906943165	0.0185330582759629	0.187232431075869	5.51925645572134e-05	6.99011703170494e-05
NW_019862791.1	1383910	1396843	LOC112043508	1560	0.328620437961747	0.0141913312302868	0.015233315564378	0.269975432665021	0.0136855799249551	0.0145262777062784	0.0296406132106186	9.79466185526168e-06	1.11887395746643e-05
NW_019862792.1	198144	215876	LOC112043510	2484	-0.171035734390782	0.0118802986186819	0.0115282742011712	-0.08451641369247	0.0116145698487521	0.0116975769691218	0.496379589961632	7.86582827885953e-05	8.7430505918901e-05
NW_019862792.1	281926	291599	LOC112043511	2181	-0.410679944626779	0.0136025313764107	0.0123324898638764	-0.220758499293056	0.012772131921003	0.0117372417993721	1.10403096963329	6.03714087975324e-06	7.24705650810896e-06
NW_019862750.1	408673	412954	LOC112043512	300	0.163013740595246	0.010605406973959	0.0111116605484406	0.151588677551523	0.0100369331903753	0.0103574702237918	1.72553424005516	1.1932651678459e-06	2.51170231659581e-05
NW_019862792.1	1132553	1135886	LOC112043513	1632	0.481738689189334	0.00512795952801687	0.00561270471064153	0.0995205534640824	0.0049443885175898	0.00455575705046234	1.05310970907486	3.51239979973598e-06	1.80689941728913e-06
NW_019862792.1	1196746	1206610	LOC112043514	3234	NA	0.0136325263258424	0.0142045853976553	0.0479261614090385	0.0120717339916224	0.0120806087218881	0.72925018902122	7.15834143495572e-05	8.11483838513493e-05
NW_019862792.1	1208829	1210669	LOC112043515	1230	0.433246073257069	0.00671177741249402	0.00787078808184683	0.378281769764419	0.00590835752862275	0.00708547506200723	0.492729366440562	2.49098969839845e-05	4.06206799018998e-05
NW_019862792.1	1399728	1421817	LOC112043517	4032	-0.191167965507123	0.00993670786392379	0.00930251624385457	-0.187468364235074	0.00929171434678487	0.00866435380687522	0.296060430880775	3.37360959063218e-05	2.77045827618846e-05
NW_019862792.1	638232	640967	LOC112043518	1278	1.08372412237575	0.00555309623219295	0.0070023533036801	1.05827785841815	0.00582923616790219	0.00723676534794388	0.602205762326672	1.26515063363934e-05	1.2519299997941e-05
NW_019862792.1	642156	643184	LOC112043519	1029	-0.422927292044077	0.00687390596240419	0.00624210864227936	-0.422927292044077	0.00687390596240419	0.00624210864227936	NA	NA	NA
NW_019862792.1	1214521	1215509	LOC112043520	921	-0.607670017482956	0.00700746643742338	0.00630880849038725	-0.76952165266148	0.00585732457791726	0.00508981364016189	0.510668896506384	2.57874289223452e-05	2.89673632825053e-05
NW_019862792.1	1232783	1233175	LOC112043521	393	0.0135890292927812	0.00991126635324275	0.00994240438474009	0.0135890292927812	0.00991126635324275	0.00994240438474009	NA	NA	NA
NW_019862748.1	724035	729288	LOC112043522	1488	0.346877204894268	0.0136297398941997	0.014903593806373	0.550502082123444	0.014041159003547	0.0158980983868119	0.682487610384919	1.01462614271012e-05	1.67154159506075e-05
NW_019862750.1	425909	442829	LOC112043523	1833	-0.342150642226794	0.0130334064527472	0.011915816405499	-0.386743650533693	0.0128519243686158	0.0116428557699121	0.677515328759899	3.76329664572746e-05	5.11897064788787e-05
NW_019862792.1	1106357	1120622	LOC112043525	1029	-0.0198478057681081	0.00984024697159603	0.00988610491189202	0.0292889751946103	0.0102033626238679	0.0103566631231847	0.244461660210952	1.44331750624151e-05	1.88543930920284e-05
NW_019862792.1	1123846	1125123	LOC112043526	1278	0.521963924364633	0.0123406356606117	0.0136767424638241	0.521963924364633	0.0123406356606117	0.0136767424638241	NA	NA	NA
NW_019862792.1	317036	318466	LOC112043527	1431	-0.794203973622248	0.00785684624839593	0.00654197216622328	-0.794203973622248	0.00785684624839593	0.00654197216622328	NA	NA	NA
NW_019862792.1	975963	993215	LOC112043528	513	-0.507032297976848	0.0105237892917111	0.00920309712677884	-0.474221911826028	0.00942765525738019	0.00808183136678324	0.470721036385442	9.1515748634096e-05	0.000100744431245211
NW_019862792.1	326077	329071	LOC112043529	1008	0.0663989664438992	0.0225281229946636	0.0226642702159042	-0.287136003804284	0.0233490727346276	0.0214038275223519	0.715345411916561	2.04033947830009e-05	5.34046988666762e-05
NW_019862792.1	19417	24819	LOC112043530	1050	-0.342080300993264	0.0185065945772338	0.0163742831351076	-0.433264063621146	0.01944114988127	0.0166316828202977	0.510046457678474	3.6246043410376e-05	4.64245748763861e-06
NW_019862792.1	10852	15439	LOC112043531	1320	0.247208971829841	0.0150002745969907	0.015928548031943	0.3762849643882	0.0141978695523242	0.0154914981770384	0.431497414696294	3.68267257933336e-05	4.99133964551161e-05
NW_019862792.1	41377	42306	LOC112043532	930	-1.039914648669	0.00631020550061075	0.0048606714017405	-1.039914648669	0.00631020550061075	0.0048606714017405	NA	NA	NA
NW_019862792.1	39603	40854	LOC112043533	474	-1.00225239727995	0.0067132006252804	0.0047769601532685	-0.951115646143886	0.00701619544318198	0.00506981609274584	0.186005462934822	1.66315444195024e-06	2.67985004819887e-06
NW_019862750.1	449197	450472	LOC112043534	1188	0.281879959823155	0.00892782694130072	0.00972820390355573	-0.337747731084223	0.00677667105128564	0.00664992385474624	1.7542012688303	2.11427538117824e-05	4.32946307489144e-05
NW_019862792.1	25671	39426	LOC112043535	1311	-0.181491321759624	0.0188301933163103	0.0174139489157937	-0.0738237012952941	0.0162792037328152	0.0154313740661429	0.560664966618533	9.09697580915684e-05	6.49055717791793e-05
NW_019862792.1	43364	46528	LOC112043536	1371	0.490773025633442	0.0126524944929488	0.0140794339135385	0.260095441764808	0.0137268608793359	0.0140630291389761	0.628994651064239	1.52056861748649e-05	1.11457174812016e-05
NW_019862792.1	46666	49096	LOC112043537	936	0.286898327809851	0.0132201910668659	0.0138139473967048	0.236841503980287	0.0130843362279219	0.0136503705065934	0.45277220111106	0.000132163221989547	0.000133297213197886
NW_019862792.1	108161	131434	LOC112043538	1653	NA	0.00961985827572417	0.00959465221313706	-0.0953892879994643	0.00906489501755283	0.00919976732120015	0.358008532918621	7.32839176816514e-05	9.40945230943216e-05
NW_019862792.1	133093	135252	LOC112043539	501	-0.264957149165583	0.00844949839284738	0.00724796623312784	-0.186235654577241	0.00834323559639762	0.00734125731362826	1.54493360841243	1.34026169945601e-05	8.37472354948008e-06
NW_019862792.1	140645	145118	LOC112043540	1131	-0.017985771479011	0.00939931369055037	0.00934597152135079	0.043636492256746	0.00682899083054326	0.00691915029616067	0.186294754142696	2.19520481244364e-05	2.26804677817872e-05
NW_019862750.1	512437	533709	LOC112043541	3237	NA	0.015318967980571	0.0149244498408639	-0.105913000666082	0.015614099739834	0.0152089714429239	0.203686314438379	6.44043074852927e-05	6.12233863204904e-05
NW_019862792.1	146372	195615	LOC112043542	6279	-0.447477494234989	0.0146750082401087	0.0133136183992523	-0.259284170567365	0.0134235029192592	0.0126907948791987	0.425466461753514	4.2363875770089e-05	5.05957705015314e-05
NW_019862792.1	161861	164244	LOC112043543	333	NA	0.00530759440871056	0.0045378732448825	-0.547683852532911	0.00409127069004772	0.00349794395959692	NA	3.34769917184872e-05	2.44712238889612e-05
NW_019862792.1	221255	232839	LOC112043544	1146	NA	0.008113133834027	0.00849045128060934	0.0604222496099495	0.00725224064349361	0.0077408524170708	0.763869576662185	3.67128135260958e-05	5.43529262860448e-05
NW_019862792.1	239428	247564	LOC112043545	1455	-0.461948154616748	0.00607521266323321	0.00542280704832336	-0.579078296288793	0.00594912258905618	0.0050755563251957	0.682828962562488	8.36799757248107e-06	9.4215831713342e-06
NW_019862792.1	302595	324156	LOC112043546	3465	-0.227981384606526	0.00880363413677207	0.00835257860640166	-0.225351220261374	0.00781517288708807	0.0073790468029236	0.289199695860868	2.56646244232428e-05	2.6601482462927e-05
NW_019862792.1	332940	335654	LOC112043547	738	-0.66297765247096	0.00718236220589565	0.00586945685855743	-0.516303319605676	0.00577686130091208	0.004758212777452	0.132614820598243	1.7689047404185e-05	1.32334363618515e-05
NW_019862792.1	337379	338883	LOC112043548	834	-0.134233477574856	0.00974797161133044	0.00916592981721041	-0.316499626151049	0.00924547991182816	0.00806629034223452	0.458134540643896	9.044415488799e-06	9.25804359755265e-06
NW_019862792.1	339194	342441	LOC112043549	759	-0.240460583181859	0.0102461362292463	0.00869576112344577	-0.498989110199771	0.0120918055197609	0.00927146505591697	0.614257583013645	7.46078958118379e-05	2.93242250105248e-05
NW_019862750.1	454469	500079	LOC112043550	1092	0.533425210006052	0.0192933104792864	0.0216953870967729	0.144956543145466	0.0156816615631137	0.0165877929495776	0.741636243938413	0.00012015207575942	0.000159267411812488
NW_019862792.1	345291	375988	LOC112043551	8475	0.178642122586848	0.0156369063567334	0.0162830493991373	0.212461265207564	0.0149040318567288	0.0156345252350796	0.564847874803479	3.00946911284507e-05	3.6799474203914e-05
NW_019862792.1	377097	379204	LOC112043552	762	0.00600504625606153	0.0139184236145754	0.0131534185303695	-0.00274415054982456	0.0140327218755366	0.0131192032770549	0.449237819195438	8.29534952054533e-05	3.21641591639658e-05
NW_019862792.1	460577	474746	LOC112043553	768	-0.236184232221233	0.0125025305642929	0.0118212270803259	-0.561029051012014	0.0107618325598439	0.00924838208967971	0.653435472132476	2.93326009562827e-05	3.99341363315622e-05
NW_019862792.1	490334	502510	LOC112043554	1554	0.0365193352416573	0.0134446028944089	0.0134896454134296	0.0234612718995961	0.0126979927186606	0.0126312148433682	0.377799715208041	1.33970671741723e-05	1.59689703891533e-05
NW_019862792.1	504786	508582	LOC112043555	1050	0.0596080501698857	0.00774746624606376	0.00786897769108957	0.0543326111284772	0.00758540434106129	0.00769531248444379	0.294206776958283	5.63265600757883e-07	1.72334028082768e-06
NW_019862792.1	509543	545971	LOC112043556	2412	0.040734585227814	0.0102340115704613	0.0102845964886111	-0.0352639132164837	0.00966509480402187	0.00950155930213061	0.419881684566524	3.93995048886673e-05	4.44793895431054e-05
NW_019862792.1	557599	565381	LOC112043557	936	-0.260174967625729	0.0109549193662076	0.0101822039532103	-0.19869760591182	0.0109059169128565	0.0103433042754348	0.812752907208012	4.80818306949272e-06	1.24514814182577e-05
NW_019862792.1	572242	587077	LOC112043558	294	-0.0464089898734617	0.00721782602880559	0.00695606677424829	0.203588826940547	0.00689901326388394	0.00722954273372127	2.10883368125723	3.28044283287176e-06	4.94428997108499e-06
NW_019862792.1	611674	613455	LOC112043559	351	-0.387579908823226	0.00704958832913687	0.00652112414533199	-0.280884871202534	0.00811205068782947	0.00776636845113323	0.254143651303796	1.78720926976172e-05	2.52574158215989e-05
NW_019862792.1	624757	635772	LOC112043560	4419	-0.0704822276405417	0.00816971032576041	0.00807872153138329	0.464097290070605	0.00692296555260323	0.00803082519877614	0.702388182361905	1.32789549358126e-05	1.84037567848183e-05
NW_019862792.1	616350	622948	LOC112043561	2079	0.371555824650971	0.00868802082665462	0.00961885564384576	0.461381719913264	0.00922400873163415	0.010470912352534	0.704385314164477	1.80204280127273e-05	2.66604078246411e-05
NW_019862792.1	615197	615606	LOC112043562	249	-0.553890753241434	0.00896082962006844	0.00792585542492729	-0.348821096192145	0.00918059687207955	0.00868016748400682	2.57517336946928	2.95753312706075e-06	3.48422156049347e-05
NW_019862792.1	646441	680658	LOC112043563	6126	0.00747429879066431	0.00658132462001579	0.00637357819712215	-0.0829026263199833	0.00678430148245075	0.00650693651807029	0.647924198247567	1.46597089200557e-05	1.39807295407083e-05
NW_019862792.1	691127	706836	LOC112043564	1113	0.172664994695561	0.00861787195807009	0.00923880648832339	0.226291323288858	0.00714201876233621	0.00786149186499747	0.708603151757633	3.69546970657104e-05	5.05389276825656e-05
NW_019862750.1	546746	737690	LOC112043565	1326	0.263522655137851	0.00749507064185833	0.00722257408603429	0.106483441261836	0.00830680277616057	0.00781682251337905	0.87968066797926	2.3114857614129e-05	1.28997929832251e-05
NW_019862792.1	712548	723192	LOC112043566	1047	0.773334960347501	0.0141978754824849	0.0171469697125842	0.821023498555646	0.0154492768113756	0.0192003999668551	0.192024155941863	2.71436239712546e-05	5.61094387564963e-05
NW_019862792.1	728222	729763	LOC112043567	1542	-0.227672808031887	0.00545984223078291	0.00519320341499247	-0.227672808031887	0.00545984223078291	0.00519320341499247	NA	NA	NA
NW_019862792.1	837959	852990	LOC112043568	2052	-0.240298408322987	0.0142737489314252	0.0138351163098531	-0.107784822977932	0.0141247395377234	0.0138950185492738	0.796625349992955	4.63190436450961e-05	5.84667879805846e-05
NW_019862792.1	796448	806840	LOC112043569	582	-0.272884459297394	0.0194385858200161	0.0180730271868789	-0.137367341981324	0.0174860994165065	0.0168029178793217	0.206288533984075	7.82424722040032e-05	6.49023823092318e-05
NW_019862792.1	854539	859150	LOC112043570	630	0.153874320554187	0.0106745055477541	0.0117131840325769	0.0550205202698641	0.00870947608636603	0.00943108576629168	0.564208544785261	7.3266587743827e-05	0.000106841745443493
NW_019862792.1	903925	907134	LOC112043571	621	0.0536332237824599	0.0164870921115284	0.0167130461638053	0.531418263644639	0.0143718621335587	0.0163226677269427	0.519130077387129	3.9188930961972e-05	2.35580379248833e-05
NW_019862792.1	1052423	1065926	LOC112043572	810	-0.482237500358527	0.0128821685142857	0.0111838399949798	-0.414886450353229	0.0121204274152996	0.0106725760467402	0.552747922844996	7.13665899739163e-05	5.29922149580352e-05
NW_019862792.1	1046321	1048234	LOC112043573	561	1.19823937460565	0.00952526332013521	0.0124242087968667	0.859974902067492	0.00786963628655592	0.0100986702122621	0.833183743547744	3.52239146540841e-05	5.58237913107953e-05
NW_019862750.1	748564	773721	LOC112043574	2826	0.132507473446124	0.0177540667167789	0.0184410552399089	0.152824409327148	0.0190241591790183	0.0205765758757702	0.668010680369476	7.24077300979406e-05	0.000188020679017232
NW_019862792.1	1014803	1027131	LOC112043575	396	-0.324915465136983	0.0133978903386356	0.0124634324588167	-0.290826690742421	0.0118982500581617	0.0111979260459689	1.36459968008637	4.63848999540119e-05	6.7789415222573e-05
NW_019862792.1	1070837	1083124	LOC112043576	1518	-0.084057569769756	0.00714711153739063	0.00727966751683262	-0.034956616075077	0.00638217802848317	0.006588942506431	0.369844424745307	4.73394888068341e-05	5.88351206720858e-05
NW_019862792.1	1086689	1094208	LOC112043577	768	-0.486351282002344	0.010606411722421	0.00935851808890113	-0.206927606685627	0.0106013039774964	0.0103472364625773	0.42304825501041	3.56424906562772e-05	4.25434211784741e-05
NW_019862792.1	1095963	1102412	LOC112043578	2277	0.128407636699948	0.00857278663362864	0.00849268998619758	0.0503746503906055	0.00833508887561446	0.00809505765145931	0.80595145600337	2.23449714763051e-05	2.12065258254318e-05
NW_019862792.1	1145461	1149042	LOC112043579	753	-0.43870854438088	0.00237880331168892	0.00181878643759573	-0.564972358909178	0.00257051669758916	0.00183480354782662	0.46306416664403	3.24325385300446e-06	1.91455596677759e-06
NW_019862792.1	1149606	1153554	LOC112043580	1755	NA	0.00405100288946468	0.0041463813395435	0.00105173362751531	0.00414468741751688	0.00459163278527784	0.816910132160325	2.15749972864355e-05	4.0868482169562e-05
NW_019862792.1	1167582	1177285	LOC112043581	2355	-0.541335873454175	0.0035447705150838	0.00290939593399185	-0.389191803212529	0.00303650693043942	0.00259134041261461	0.53827892031522	4.12642026630389e-06	4.06522124552317e-06
NW_019862750.1	783278	804925	LOC112043582	2817	NA	0.0150438648710742	0.0147485316635408	-0.00732685383762087	0.0136832139120822	0.0136877938761701	0.750180597715297	7.5019672064287e-05	8.06147871793052e-05
NW_019862792.1	1177872	1185302	LOC112043583	687	-0.625539849876646	0.00670233664728457	0.00557102686815605	-0.571773506284588	0.00519309949840506	0.004192920306824	0.28957043924424	1.58132071170279e-05	1.3530519152179e-05
NW_019862792.1	1188337	1191649	LOC112043584	666	0.194985577622964	0.0138517181172002	0.0144038331698103	0.10066243295289	0.012049208145925	0.0123839250798643	0.222275049520207	8.48615968726622e-05	8.83899703177928e-05
NW_019862792.1	1194742	1196142	LOC112043585	480	-0.36984781375141	0.0176899871751193	0.016928019995297	-0.21996946698324	0.0206631415909568	0.0205518967515838	0.570778296523873	0.000119392832469331	0.000180944898719492
NW_019862792.1	1218369	1227460	LOC112043586	2349	0.228804814701239	0.0118632609825277	0.0124288635684819	-0.247621516149859	0.00994416161181724	0.00909706714385069	0.286847091670926	3.66735840614133e-05	3.90002981784514e-05
NW_019862792.1	1223789	1224437	LOC112043587	252	0.93167136870368	0.0127261053359954	0.0156655475436772	0.942074657731541	0.0126024038291135	0.015553655083137	0.21477930464414	3.03669436362151e-05	2.4845786649247e-05
NW_019862792.1	1360702	1384293	LOC112043588	861	-0.524218804063878	0.00406235333252575	0.00343358063018298	-0.409297451751234	0.00268437829482724	0.00225072842179109	0.041877197083753	1.19459035045855e-05	9.05100936954002e-06
NW_019862792.1	1433102	1443231	LOC112043589	1341	0.166954001775405	0.0101146881083916	0.0105888173525368	0.229030351221634	0.00924382004838745	0.0101223495425275	0.25433562856992	4.44751320777223e-05	6.24751867101245e-05
NW_019862792.1	259393	267390	LOC112043590	1260	-0.39726427906545	0.0168557023203774	0.0153807272955623	-0.304225275247153	0.0157681047767758	0.0147378670305615	0.303249109263009	3.25155085642507e-05	3.43033188313607e-05
NW_019862792.1	253795	257811	LOC112043591	1143	-0.111095229043633	0.0145883720628942	0.0143281685280814	-0.447262746075452	0.00975960268511926	0.008593739457438	0.405712415424994	2.58344702264388e-05	3.89132509380176e-05
NW_019862750.1	774044	781547	LOC112043592	954	-0.0943032960540918	0.0157029364288938	0.0155152094095155	-0.00984619314447617	0.0166004083532379	0.0167794057977918	0.182989984785819	1.7362293671899e-05	2.84380422119567e-05
NW_019862792.1	1159284	1165841	LOC112043593	1464	-0.551012921942131	0.00631411797060982	0.00531686490787271	-0.399239218605481	0.00658537406048154	0.005617641661454	0.553802939830979	3.40944754921642e-05	3.14078505301954e-05
NW_019862792.1	863937	872723	LOC112043594	1296	NA	0.0151048664138774	0.0158998652573126	0.102685883496563	0.0145707949371276	0.0154160549583973	0.790030567002114	5.32746699099275e-05	9.46835522500191e-05
NW_019862793.1	881504	929779	LOC112043595	1206	0.00362806113323543	0.0123922652542166	0.0125301970798715	0.0320274445194065	0.0116440619887194	0.0116920495444704	0.414975979051952	8.0554112688132e-05	9.90979994801867e-05
NW_019862793.1	167292	172782	LOC112043597	1266	0.0885475566447277	0.0224591930763169	0.0219465503147801	0.056570634028871	0.0216229985479478	0.0214138425134804	0.515533439608077	5.79475303377276e-05	3.42892112977655e-05
NW_019862793.1	1060651	1065944	LOC112043598	1251	-0.179023829694006	0.0173469392338999	0.0170540843861536	-0.220919689679035	0.0162155879613456	0.0157980118489931	0.577731093698012	4.89560706377596e-05	6.64674427812806e-05
NW_019862793.1	227062	228747	LOC112043599	1686	-0.802509454472932	0.00560490838892777	0.00464743134828619	-0.802509454472932	0.00560490838892777	0.00464743134828619	NA	NA	NA
NW_019862793.1	1138734	1139228	LOC112043600	495	-0.30363627179556	0.00383161958091219	0.0035281557228957	-0.30363627179556	0.00383161958091219	0.0035281557228957	NA	NA	NA
NW_019862793.1	1193182	1194543	LOC112043601	684	0.30401873792356	0.00259323180909969	0.00296171007073263	0.275310534930124	0.00240474847322271	0.0027383356243295	0.113284533028846	4.60625413834459e-06	6.29794123472095e-06
NW_019862793.1	282994	284034	LOC112043602	1041	0.0806725722179	0.00458349895404282	0.00466692738152048	0.0806725722179	0.00458349895404282	0.00466692738152048	NA	NA	NA
NW_019862793.1	564291	566348	LOC112043604	429	-0.0216293367692841	0.00660056244650481	0.00657189458797677	-0.0155256384361316	0.00565556440936226	0.00564237627053401	0.0311064368605177	3.94552257156813e-05	3.89668843759656e-05
NW_019862793.1	45604	76742	LOC112043605	5461	-0.532141899603908	0.00950884763323186	0.00848850792652532	-0.574389488959435	0.0118051942173495	0.0103384992362562	0.396094100189864	3.90098068976318e-05	4.27134084462331e-05
NW_019862793.1	88472	107625	LOC112043606	2274	-0.682847574421856	0.00892135604611659	0.00756420937144525	-0.362656773191449	0.00839236585468943	0.00797495943876776	0.900126024229767	1.35959041575288e-05	2.53330534061715e-05
NW_019862793.1	162187	166814	LOC112043607	519	0.0432835457673273	0.00272531575708619	0.00286931066065284	0.0219492072590804	0.0014920902067916	0.00157089416997455	0.00698318472902667	1.3345736574795e-05	1.47989453718692e-05
NW_019862750.1	838508	848482	LOC112043608	1296	-0.0677962526679149	0.0193334975020146	0.0192275809763343	-0.0463067046018259	0.0185529002987322	0.0185996504448157	0.331542116439842	8.24350306842331e-05	8.31719845192467e-05
NW_019862793.1	179669	225339	LOC112043609	10272	-0.125688352404008	0.0134005654615457	0.0130772950332084	-0.0925587878491864	0.0123577064987577	0.0120767989387919	0.557340644707475	4.38912306080561e-05	4.96597055896483e-05
NW_019862748.1	23201	51312	LOC112043610	6621	0.0646579008465354	0.00490195932348924	0.00508203251094746	0.0158674091374251	0.00488291827927366	0.00498113065936753	0.62539218122438	2.53657770408808e-05	3.08522407232754e-05
NW_019862748.1	941029	949206	LOC112043611	861	0.422743191140689	0.0106701593446532	0.0117495655420302	0.447651724145057	0.0105487812494521	0.0117157933813571	0.375641857993956	1.51820514996741e-05	2.02926372405999e-05
NW_019862793.1	230749	246671	LOC112043612	2568	0.470517094934606	0.0141530374278502	0.0156803482160241	0.390397684281161	0.0111007815528047	0.0123614834117822	0.347864852953485	5.27740900959171e-05	5.85846215878594e-05
NW_019862750.1	1148287	1178699	LOC112043613	1128	-0.282160368423696	0.0103496122963841	0.0100579235065166	-0.11161994489191	0.0110046948128379	0.0110592604312303	0.703412820233501	1.84681404627018e-05	2.78307901669838e-05
NW_019862793.1	251582	252446	LOC112043614	783	0.379672475765105	0.0135435210627384	0.0149567193026642	-0.205129018567938	0.00927189215777113	0.00942687976060597	1.23376759038199	6.58269060956711e-05	0.000110316752753962
NW_019862793.1	253489	255362	LOC112043615	633	-0.583492350784111	0.013068191111231	0.0111961233681904	-0.49310478834139	0.0121489631578123	0.0106134633899734	0.949106938050081	2.91327022322776e-05	2.56152360765964e-05
NW_019862793.1	257790	281484	LOC112043616	1665	-0.139075938970828	0.00796254935788815	0.00762474879026622	-0.047056809971329	0.00814692558082319	0.00786573557109593	0.416191076879527	2.56419361054611e-05	2.21986883870007e-05
NW_019862793.1	289462	296251	LOC112043617	2289	-0.234207717704123	0.0104818479525207	0.0102552616394816	0.297000869374703	0.0119198878330811	0.0127778137695652	0.818896142062015	3.52858906422134e-05	3.63207353401954e-05
NW_019862793.1	528406	537011	LOC112043618	2253	0.600889315708766	0.010721180812452	0.0123128298722744	0.524408725132683	0.00904724288511382	0.0104558756638058	0.607093695363564	4.23713056275493e-05	5.69832540600486e-05
NW_019862793.1	337886	561530	LOC112043619	1713	-0.0132301819190057	0.00896160778932896	0.0087610486288968	-0.0972455238388932	0.00949421758577846	0.00906584796227067	1.0703129074702	5.49190408669586e-05	6.22015908341753e-05
NW_019862793.1	570996	573067	LOC112043620	1434	-0.655661259767341	0.00582578915268041	0.00506281928983883	-0.333845114278109	0.0141005499836112	0.0134429172489978	0.124994294566462	8.6590490011333e-05	9.57526784889899e-05
NW_019862750.1	1180045	1187202	LOC112043621	1695	0.132715279073525	0.0120560924489383	0.0120154234733269	0.15694242614692	0.0115710683400232	0.0115035848964407	0.947723130946848	3.28294049521433e-05	2.57712434819342e-05
NW_019862793.1	631759	637958	LOC112043622	1584	0.67406807059802	0.0177159545590069	0.0205796671196308	0.667936143732102	0.0181318074068048	0.0209436078916975	0.784126167533027	1.13671441896685e-05	2.63528068673709e-05
NW_019862793.1	640438	676492	LOC112043623	1287	-0.111044595296041	0.00468819542648326	0.00450810515030221	-0.189949517640331	0.0046165004708943	0.00427881010845523	0.300456809058622	1.82545075755747e-05	2.09025125829695e-05
NW_019862793.1	1070202	1090909	LOC112043624	2067	0.188903492753993	0.0106734840351253	0.0114181319426817	0.18572706124383	0.0100380290963628	0.0108759279087783	0.302807837106439	3.8545366062107e-05	5.04479407359338e-05
NW_019862793.1	1094475	1102464	LOC112043625	1272	0.62486405619119	0.0111048314742623	0.0133580315904732	0.594152936031317	0.0125218452560608	0.0149559624783268	0.272985600006411	8.35515919412155e-05	0.00013236796412002
NW_019862793.1	1103295	1111412	LOC112043626	771	-0.195595555585178	0.0142160465750069	0.0135010085054656	-0.150208189961768	0.0152937428564976	0.0148472374205935	0.230211774815788	9.72658874110231e-06	1.47431199842682e-05
NW_019862793.1	1115331	1121077	LOC112043627	1917	0.21680563730108	0.0197005879675882	0.0200112113489267	-0.110884489468321	0.0214360786688263	0.0199904602633236	0.750645156984946	9.63094470832313e-05	7.10091289388194e-05
NW_019862750.1	1195734	1208243	LOC112043628	1938	0.49051324318113	0.0203917846080544	0.0234055544289869	0.755149278583071	0.0271806546919711	0.0332706203681812	0.391327182021728	0.000214105319606122	0.000434167203100498
NW_019862793.1	1123228	1129507	LOC112043629	1284	-0.20232230154519	0.0137372521823233	0.0128994184312224	-0.215028552069748	0.0129151512007535	0.0122001186811011	0.557446551660503	8.70470433193864e-05	8.97735685752246e-05
NW_019862793.1	1140775	1159429	LOC112043630	5406	0.0269516979984981	0.0156462977634947	0.0155320650577968	-0.0931426429888609	0.0193605920220211	0.0179900264873083	0.383344745430418	9.65655781156678e-05	4.34919514698607e-05
NW_019862793.1	1161442	1164936	LOC112043631	444	-0.236732884908057	0.00318462407348568	0.00295299007017921	-0.277656688739848	0.00289929428975042	0.00261394638994299	0.387561027850614	9.2318753127053e-06	1.10215468136162e-05
NW_019862793.1	1175777	1191077	LOC112043634	3816	-0.44420551200295	0.0104133746651623	0.00957778829699608	-0.205182842018942	0.0136608323431468	0.0126687276172088	1.01568803508358	7.00958042408012e-05	5.17662811526924e-05
NW_019862793.1	1195850	1200862	LOC112043635	1050	-0.173899077131131	0.00977739942847601	0.00893923407921869	-0.160932073187204	0.00924006619094127	0.00846910622208894	0.354767308919107	3.43557624213337e-05	2.54251545788735e-05
NW_019862793.1	1215628	1221526	LOC112043636	1947	0.257381175694003	0.0125318316748515	0.0138302951948978	0.208506815681672	0.0119254094191153	0.0131447117483704	0.560390092717564	4.63559869052076e-05	7.43139327002722e-05
NW_019862793.1	1213292	1214758	LOC112043637	1467	0.0730848768247427	0.00997142570238544	0.0101230582194844	0.0730848768247427	0.00997142570238544	0.0101230582194844	NA	NA	NA
NW_019862793.1	1203677	1212587	LOC112043638	1020	-0.618616228890174	0.0108206979433012	0.00925172863383827	-0.552499754329589	0.0100579900858075	0.0085322962449139	0.147465140064721	4.69519319711792e-05	3.96597404110471e-05
NW_019862750.1	1209491	1211552	LOC112043639	957	-0.30549505323203	0.00754918406697839	0.00694185766873658	-0.312892205505259	0.00757517166681886	0.00695308388043196	0.189464268313503	2.33846320526287e-06	4.36379815458203e-07
NW_019862793.1	1223223	1227558	LOC112043640	813	-0.00171694052887576	0.0184388421347704	0.0184868714579913	-0.10905934311776	0.0175295393631592	0.017145007548709	0.462964149137306	2.33055981537639e-05	3.82363265557902e-05
NW_019862793.1	1230109	1261944	LOC112043641	5193	0.345522014640547	0.0149264002965267	0.0161613050992463	0.357717305213082	0.0145666721560457	0.0159950118182761	0.55859432729561	2.96729478217673e-05	4.73388991661061e-05
NW_019862793.1	1301842	1332931	LOC112043642	2109	0.417618640529188	0.0170352281354117	0.0185455172034679	0.461686749530242	0.0178558990150418	0.019973374195181	0.124922366817065	1.39023851449274e-05	9.53194443360946e-06
NW_019862793.1	1347075	1382568	LOC112043643	1284	0.374190962832467	0.00607164377392255	0.00702394699169659	0.293008047270152	0.00558877451826026	0.00641189161949222	0.402106084781902	2.00776705079949e-05	3.01663260246449e-05
NW_019862750.1	1231625	1240185	LOC112043644	1983	-0.0503926498422745	0.0130287339937407	0.0130970021898087	-0.0742126589105858	0.012611958976537	0.0126287058911221	0.451611987678392	7.99048171453052e-06	1.77732074997076e-05
NW_019862793.1	1267259	1294962	LOC112043645	576	-0.419827886647436	0.0227645325028832	0.0206332035230991	-0.45831527002374	0.018552216645345	0.0164960502009625	0.096786944253587	0.000160204834313544	0.000144236142692239
NW_019862794.1	1197932	1199463	LOC112043647	654	0.266045078368574	0.00702686340920136	0.00744157058901912	0.244543344811525	0.00956308001093954	0.0100072270538964	0.0267955027863927	0.000133561766125982	0.000136634604430093
NW_019862794.1	320493	321981	LOC112043648	381	-0.604704787311795	0.0101199436188065	0.0102639611953785	0.313142186569063	0.0186990843064269	0.0243015127182318	2.96931802294279	0.000259420166141453	0.000694542586629043
NW_019862794.1	336087	337130	LOC112043649	1044	-0.691236404149847	0.000597547581627668	0.000450906324422786	-0.691236404149847	0.000597547581627668	0.000450906324422786	NA	NA	NA
NW_019862794.1	501513	502950	LOC112043650	1272	0.644093237375883	0.00724313741221036	0.00797321241472837	0.335183217872298	0.00947921092294276	0.0097169538535278	0.560867658022756	2.93879005443865e-05	1.78714826765564e-05
NW_019862794.1	596955	598954	LOC112043651	1554	0.629429615812417	0.00979272700672939	0.0109791133754251	0.162108715411058	0.0109982788845409	0.0110532610809665	0.715690183964018	4.76284511605562e-06	1.80173155313159e-08
NW_019862794.1	790913	791923	LOC112043652	1011	0.138461782248695	0.00818467370020839	0.00842805664174617	0.138461782248695	0.00818467370020839	0.00842805664174617	NA	NA	NA
NW_019862794.1	1102079	1148090	LOC112043653	10260	0.0385045355522806	0.00751803025755239	0.00757956285294005	-0.0217990889738067	0.0080469779277889	0.00815158450038321	0.662325170506782	2.88424325784816e-05	3.96082535021571e-05
NW_019862794.1	1203877	1229746	LOC112043654	1002	-0.768098467573377	0.00409909642193635	0.00290360097502828	-0.719058183629949	0.00388966457781182	0.00277082099117387	0.387909885317122	6.84772912625206e-06	3.98157942939119e-06
NW_019862750.1	1212684	1258400	LOC112043655	1230	-0.395445273229449	0.0169151978404178	0.0152901041765687	-0.372447520374649	0.0152312511036315	0.0137534417576833	0.577023211845696	4.19797007308909e-05	5.14505556449357e-05
NW_019862794.1	1234477	1237359	LOC112043656	846	-1.02854015445357	0.00602281788659454	0.00375825773598891	-1.12532751502925	0.00928208471893858	0.00548759337250684	0.370402690422497	5.83115243836776e-05	1.67458913208597e-05
NW_019862794.1	1296345	1298248	LOC112043657	1053	-0.600120045491741	0.00359205128112679	0.0030443492291752	-0.347409823772483	0.00264544940406166	0.00229690029248118	0.125915708281606	5.46931997745974e-06	4.26285590630672e-06
NW_019862794.1	1364201	1378253	LOC112043658	1806	-0.0438498449135998	0.00462966055882076	0.00444688196516415	-0.261025920184336	0.00566414408776174	0.00526103172450638	0.463115568644982	2.26121914438909e-05	2.50954925052001e-05
NW_019862794.1	1389839	1391774	LOC112043659	921	NA	0.00343698267746073	0.0041097711158281	0.248020606099176	0.00243588424163797	0.00288170339026314	1.04031715820661	6.80222518010688e-06	1.21127698665379e-05
NW_019862794.1	1395815	1397359	LOC112043660	789	NA	0.000519433517913279	0.000745942925802261	1.05398489276476	0.0003403928950445	0.000488828046892013	NA	2.31734645993551e-07	4.7790571885652e-07
NW_019862794.1	24465	31575	LOC112043661	774	0.444562361383546	0.0173695187498748	0.0193296239685396	0.421970430858436	0.0174636773191055	0.0192906790879978	0.456917268089625	6.55052284536037e-05	8.6292482834977e-05
NW_019862794.1	485124	499936	LOC112043662	1863	NA	0.0180395244285447	0.017893581954163	-0.0123989319784291	0.0154575827199733	0.0153870112130537	0.349919862064136	6.04762636788226e-05	6.13190622769534e-05
NW_019862794.1	510867	511952	LOC112043663	1086	-0.88873250287497	0.00554323067496601	0.00445758014801127	-0.88873250287497	0.00554323067496601	0.00445758014801127	NA	NA	NA
NW_019862794.1	568649	586936	LOC112043664	2211	0.205952707877549	0.0084011169274967	0.00875043852230308	0.0162249024420256	0.00907350364922355	0.00907300491927008	0.341266480010781	3.50782598916459e-05	3.99664944346504e-05
NW_019862794.1	1061940	1079285	LOC112043665	1053	-0.293887825157256	0.00585694224683575	0.00512876965313535	-0.231878975743732	0.00577631911299504	0.00509779607823598	0.977478953234235	8.20277099033832e-06	3.59572040992645e-06
NW_019862794.1	1059992	1061128	LOC112043667	588	-0.227349691097641	0.00901760370723979	0.00850347353217245	-0.65887947646937	0.00684584027697211	0.00535154223573533	0.330046328422171	8.45343154841622e-06	1.76500616381898e-05
NW_019862794.1	1151387	1162979	LOC112043668	2211	-0.952645487830143	0.00571982332707709	0.0044866053239608	-0.795189451856963	0.00654159184542587	0.00532504121953381	0.508071567329511	2.27004415492232e-05	2.4856602044935e-05
NW_019862794.1	1089397	1095700	LOC112043669	1245	0.201696618756332	0.00847587680138457	0.00852725585522601	-0.00666035734321916	0.00928392585443736	0.00893152224906266	1.63746060025811	1.15450999916327e-05	1.08519726953938e-05
NW_019862794.1	1185395	1192965	LOC112043670	1632	0.421407190816175	0.00422522692523158	0.00511085215790061	0.466371330439313	0.00423043221291144	0.00529669031990742	0.529456847028375	1.98456001707784e-05	3.70393216845057e-05
NW_019862750.1	1269148	1272981	LOC112043671	1443	-0.0985977531060822	0.0106005090050134	0.0104083574600148	0.11499500855967	0.0120019651469509	0.0119090446956406	1.03118917595699	1.72189308254539e-05	1.54454978299857e-05
NW_019862794.1	1179268	1183529	LOC112043672	816	0.391629595918148	0.00562890994818152	0.00655665942160836	0.382566813106804	0.00493434813912361	0.0057613148257522	0.967065216673495	1.47848539969942e-05	2.53725390018867e-05
NW_019862794.1	1178323	1178778	LOC112043673	291	-0.290746932070682	0.00368259794127428	0.00330543180070361	-0.405370599927832	0.00357427878287802	0.00304401657126421	0.684880600872825	6.11613152753634e-07	3.56227983278929e-06
NW_019862794.1	1250070	1264193	LOC112043674	1314	-0.336882831463635	0.00562652442576592	0.00512730665853715	-0.659433210397487	0.0131105063865295	0.00840250700357682	0.219278423253813	0.000118050070518462	2.26087488216385e-05
NW_019862794.1	1265815	1273945	LOC112043675	939	-1.0192236478648	0.00528362743298363	0.00332256284788386	-0.661156803050663	0.00327556180946453	0.00204997944219524	0.504950098195075	1.59473336616107e-05	6.53419336896873e-06
NW_019862794.1	1299732	1321393	LOC112043676	1623	-1.13241724298065	0.00560615635700013	0.00385621966929334	-1.05766377835419	0.00524432406415692	0.00355758374125522	0.139549919386055	9.13649316226829e-06	4.64178195852934e-06
NW_019862794.1	1328095	1335485	LOC112043677	2094	-0.365032967042579	0.00451441120499645	0.00415845816574464	-0.412235111278137	0.00431453539722034	0.00382097384540406	0.29752745071401	7.31850996960813e-06	9.63323720907964e-06
NW_019862794.1	1325325	1327617	LOC112043678	444	0.428497040737448	0.0040189882189518	0.00467471618566812	0.209745212739988	0.00376301080956244	0.00411391498334155	1.16113404835919	9.35710062060675e-06	1.42538392330712e-05
NW_019862750.1	1262636	1267389	LOC112043679	381	-0.0697467027768326	0.0176295939483893	0.0170756583917342	0.130555111617237	0.0169816616785033	0.0172425854400917	0.988279611004193	2.09046789675483e-05	5.31320408786192e-06
NW_019862794.1	1348060	1349355	LOC112043680	1296	0.803814876274098	0.00382084846087141	0.00451099865867524	0.803814876274098	0.00382084846087141	0.00451099865867524	NA	NA	NA
NW_019862794.1	1405407	1411600	LOC112043682	462	0.656105417298559	0.00501312246257014	0.00605913031132835	0.498682134428892	0.00557085231491904	0.00659990815615025	0.489822870695092	2.26060017519315e-05	2.90781681366574e-05
NW_019862794.1	736965	739271	LOC112043683	2307	0.398576047194854	0.0058272234650169	0.00631229263315849	0.398576047194854	0.0058272234650169	0.00631229263315849	NA	NA	NA
NW_019862794.1	1164093	1177491	LOC112043684	3156	0.206743087994323	0.00652813530139681	0.00701404149006294	0.22237236455988	0.00662001099910263	0.00709840501755413	0.550568740507339	1.73737391809347e-05	2.57892824875644e-05
NW_019862794.1	601363	603060	LOC112043685	1551	0.125827228704178	0.00660964825778269	0.0067522480232096	0.390915521991418	0.00462333121804011	0.00499531362257022	0.23054006064829	1.29438193019927e-05	1.01268971148894e-05
NW_019862794.1	1238901	1245220	LOC112043687	1806	-0.694615593512359	0.0102070850004719	0.00855195344386445	-0.584593579066311	0.0092199801852536	0.00781891712211047	0.791615320996928	2.22126273440413e-05	2.2604419811854e-05
NW_019862750.1	1277506	1279838	LOC112043689	558	-0.439835280997421	0.01947980117385	0.017463950434717	-0.483557123306767	0.0179998437469142	0.015845576539022	0.545127243024097	1.26639364462113e-05	2.76736547656124e-05
NW_019862795.1	544741	545607	LOC112043690	867	0.487976266745492	0.00902791700247652	0.00997784804568493	0.487976266745492	0.00902791700247652	0.00997784804568493	NA	NA	NA
NW_019862795.1	507120	508253	LOC112043691	1134	0.560075983769982	0.0193888664507849	0.0216159109008114	0.560075983769982	0.0193888664507849	0.0216159109008114	NA	NA	NA
NW_019862795.1	882286	883485	LOC112043692	615	-0.273348363136562	0.00747989010249093	0.00715884006200331	-0.367353434462044	0.00681564978966147	0.00639567654501446	0.3039795334943	1.61429349956759e-05	2.14090503420583e-05
NW_019862795.1	816920	818335	LOC112043693	1416	-1.19120209355102	0.00426955952474984	0.00314920901848835	-1.19120209355102	0.00426955952474984	0.00314920901848835	NA	NA	NA
NW_019862795.1	85126	92087	LOC112043694	1308	0.326049768012081	0.00982161021003733	0.0106669966648899	0.723858419700018	0.00838119166749898	0.00995236941741283	0.930972711031291	1.91771798075105e-05	2.61371249487825e-05
NW_019862795.1	93769	114875	LOC112043695	684	-0.280803016206274	0.0159936879241796	0.0154336640964242	-0.062214733171763	0.0205138251795627	0.0209757355820957	0.414122839089498	0.000187161918687943	0.000237822592247023
NW_019862795.1	568088	568894	LOC112043696	807	1.57324139179496	0.000881776857197164	0.00135299707461747	1.57324139179496	0.000881776857197164	0.00135299707461747	NA	NA	NA
NW_019862795.1	1403647	1413596	LOC112043697	1243	NA	0.0159778129722565	0.0163462241789907	0.010010218628982	0.017597586837954	0.0181128844971336	0.377607952692378	0.000105472885245309	0.000159446497844179
NW_019862795.1	32833	62842	LOC112043698	4173	-0.334946377618325	0.00840239662507635	0.007805387966	-0.125755201532416	0.00597178778225107	0.00588458772695975	0.707425144698372	2.07573892896061e-05	2.41808507087339e-05
NW_019862748.1	968839	1009698	LOC112043699	2412	0.272455558581255	0.0170316770292631	0.0182945177956534	0.161396701527773	0.0169311039941261	0.0176799227002167	0.692658576164324	3.24301980375659e-05	5.39984217757683e-05
NW_019862750.1	1285638	1315980	LOC112043700	3273	-0.333217948063577	0.00728280090471838	0.00669512079416087	-0.292005473882697	0.0071342748300123	0.00629934819262023	0.279787373940493	4.24545660524151e-05	3.99688254185029e-05
NW_019862795.1	20156	29731	LOC112043701	702	-0.94656949696488	0.0133050758284895	0.0103547552422876	-0.940707153579644	0.0131120796111409	0.0102287237362361	0.104736559970291	3.89790538705871e-05	3.01432383315154e-05
NW_019862795.1	76501	78752	LOC112043702	639	0.396199247331071	0.0166266945045882	0.0180666490773982	0.512446503358315	0.0156182696443963	0.0174398635606952	0.104479337639606	7.86234464558189e-06	3.03740634012684e-06
NW_019862795.1	120235	125319	LOC112043703	708	-0.000942289334047434	0.00849607527222942	0.00875038917648009	-0.033167222650853	0.0091820055822996	0.00948453116214076	0.58574722596751	1.37101036290174e-05	3.11508115080456e-05
NW_019862795.1	210378	357265	LOC112043704	3102	-0.139602867086537	0.0101298601312596	0.00979400169142775	-0.0680801803642239	0.00963137242532166	0.0094919967268395	0.555122519682872	4.54510050729946e-05	4.60242319115081e-05
NW_019862795.1	232482	233822	LOC112043705	1341	0.570352966481203	0.0172473347219882	0.0192618440834415	0.570352966481203	0.0172473347219882	0.0192618440834415	NA	NA	NA
NW_019862795.1	308172	308972	LOC112043706	801	0.488620238020617	0.0132726324043942	0.0146434442214452	0.488620238020617	0.0132726324043942	0.0146434442214452	NA	NA	NA
NW_019862795.1	165005	165760	LOC112043707	756	-1.03624745970365	0.00579339014052316	0.00442548730272562	-1.03624745970365	0.00579339014052316	0.00442548730272562	NA	NA	NA
NW_019862795.1	384171	420067	LOC112043708	963	-0.111639012794167	0.0179655666987412	0.0171675409605751	-0.0498120636895674	0.0181527775474211	0.0174627849841854	0.305142208022387	6.669770791318e-05	3.78737203879818e-05
NW_019862795.1	500967	502499	LOC112043709	1533	-1.35838552700075	0.00208304899758621	0.001410510085565	-1.35838552700075	0.00208304899758621	0.001410510085565	NA	NA	NA
NW_019862795.1	509136	516472	LOC112043710	2037	0.222828972777104	0.0125500608453221	0.013328195968793	0.471266942197314	0.0121020370467782	0.0134178094602633	0.591225604529282	4.11760913160608e-05	5.44924028939256e-05
NW_019862795.1	522911	539072	LOC112043711	1566	0.343613384116785	0.0212198551571402	0.0228346379447903	0.27701936660879	0.0205377875603336	0.0218707111217596	0.371790071148427	7.52091108516017e-05	8.92585753637823e-05
NW_019862795.1	702123	723118	LOC112043712	1047	-0.159273413730558	0.0118454746356692	0.0108235295615457	-0.238896408666293	0.01037053854447	0.00909725451197901	0.27956489272126	0.000108302314170929	7.90121518579596e-05
NW_019862795.1	878380	881713	LOC112043713	1617	-0.83213354352873	0.00634123280347763	0.00498962608001355	-0.682152608397227	0.00587078626948543	0.00473395525340558	0.662020115494827	1.25186564346675e-05	8.28462112310088e-06
NW_019862795.1	873661	877688	LOC112043714	1068	-0.0212663468573927	0.0152221074776493	0.015334626818198	-0.0919578853029678	0.0146996609091819	0.0145586333337087	0.129885810854289	2.41317930608685e-05	3.39408387410032e-05
NW_019862795.1	884947	904274	LOC112043715	4116	0.105937681284397	0.0126832885804302	0.0134334867164221	-0.0907807102752449	0.0118887037630892	0.0120107979265143	0.88659199782443	2.8854288879968e-05	5.06927868264593e-05
NW_019862795.1	908820	918023	LOC112043716	1488	0.489739667795872	0.0139281522789639	0.0158278548727117	0.407569931538977	0.0137632057982005	0.0153288016626148	0.427249806026633	2.35475633099555e-05	4.32471675824867e-05
NW_019862795.1	924993	987386	LOC112043717	522	0.0559991227315308	0.00339416252557527	0.00421931459048891	0.359657212912291	0.00425025921683124	0.00586230680892358	1.28802764028165	2.1316452868e-05	5.75963613572908e-05
NW_019862795.1	1014917	1027409	LOC112043718	1239	0.19545383814139	0.0165555611650797	0.017635152334418	0.0819121674644005	0.0120464322405308	0.0126624582426042	0.350773767479473	5.99872400635912e-05	7.67332378659762e-05
NW_019862795.1	1038582	1048004	LOC112043719	1341	-0.388667959688308	0.00787768310504245	0.00745664374806236	-0.191513893305036	0.00889674286370017	0.0087517424503338	0.332034981902106	4.94056933187843e-05	5.67870844240086e-05
NW_019862795.1	1030437	1036563	LOC112043720	966	0.220079081276887	0.0153282944188985	0.016073090430572	0.187846262047547	0.0136781069802906	0.0143118839394819	0.428966888407444	7.74920179376925e-05	8.05227976825345e-05
NW_019862795.1	1090914	1107252	LOC112043721	2259	0.233166717208308	0.0147578874467051	0.0155301621030319	0.0321716110425666	0.0116232776280369	0.0117698290051593	0.0611310491279148	1.6043125423171e-05	2.18456639688918e-05
NW_019862795.1	1116862	1136490	LOC112043722	933	-0.365626652436343	0.00956613678041	0.00874637328772281	-0.409959836442482	0.0082997315700503	0.00740493910180646	0.32153332992201	2.74812670051781e-05	3.1739091238066e-05
NW_019862795.1	1220562	1251332	LOC112043723	939	-0.424977717127811	0.00923542343439619	0.00808906637671272	-0.333055472162946	0.00763698746355625	0.00673753048632859	0.296169384665741	5.06544515421778e-05	4.13936219306438e-05
NW_019862795.1	1282226	1359526	LOC112043724	2580	-0.0454761584307056	0.00685469324647883	0.00678986718821811	-0.0283911069622654	0.00345892035337322	0.00342589227817156	0.000605185855930784	2.39074612739448e-05	2.3461819131512e-05
NW_019862795.1	992845	999484	LOC112043725	2514	0.297037832984762	0.011562119221222	0.0123747480264566	-0.222042426371171	0.00996879914983836	0.0095981207228232	0.852118075097085	1.24006871367551e-05	2.10324353026148e-05
NW_019862796.1	661613	663034	LOC112043726	1422	-0.790281022349722	0.0126777880758003	0.0106099449195551	-0.790281022349722	0.0126777880758003	0.0106099449195551	NA	NA	NA
NW_019862796.1	22013	22435	LOC112043727	423	-1.42464909690597	0.00836046095756188	0.00557086232503359	-1.42464909690597	0.00836046095756188	0.00557086232503359	NA	NA	NA
NW_019862796.1	1052740	1057834	LOC112043728	780	NA	0.0275596367837198	0.0288799417995053	0.152001366695582	0.0242370226341112	0.0251448434514449	0.490011268063583	0.000192225075927355	0.000219429405831134
NW_019862796.1	686770	710254	LOC112043730	675	0.513745983938846	0.0157166082539029	0.0175726115854337	0.290926581732821	0.0128257399253851	0.014022342714227	0.18515426556253	0.000138549801346789	0.000157536343256538
NW_019862796.1	6145	14661	LOC112043731	2571	0.468252114804005	0.0142594376056322	0.0153865484894622	0.0806356022827344	0.0156976958571095	0.0159485979600761	1.00069931855034	3.0884366625574e-05	4.59951101185837e-05
NW_019862796.1	15371	17889	LOC112043732	657	-1.11778536831862	0.00918963665983361	0.00628248884113988	-1.30589193074108	0.0134828777589372	0.00813751406998996	0.102287284865892	0.000141973949546047	4.11837368888131e-05
NW_019862796.1	18877	20588	LOC112043733	555	0.243951396067738	0.00383625301772674	0.00425261512272239	0.466276563256521	0.00394578884591446	0.00478363242136111	0.527370153168823	8.39766610085538e-08	2.5342606493578e-06
NW_019862796.1	27255	106811	LOC112043734	3984	-0.205261122874331	0.00907650203272702	0.00903218285747656	-0.209435817903631	0.00881757264979484	0.00872044289571328	0.428981621472288	3.47317845010459e-05	4.49387113994709e-05
NW_019862796.1	122394	132999	LOC112043735	1554	0.388609234097493	0.0206967094971086	0.0224526351016958	0.350177953235398	0.0202203568004135	0.0217862967637286	0.532447170584321	4.97195083826259e-05	6.68395195636877e-05
NW_019862796.1	141677	154285	LOC112043736	996	0.418536051064927	0.01101981867052	0.0125285557138633	0.59113704888759	0.0104791658548434	0.0123891341457436	0.693241154106081	2.5607577246663e-05	4.34258696961672e-05
NW_019862796.1	167698	216910	LOC112043737	1683	0.040758001168236	0.00614009414825601	0.00618101824926954	0.00155441679602628	0.00544717272740396	0.0053967048061969	0.657148497299021	1.37375787089159e-05	1.63166284874309e-05
NW_019862796.1	605373	616355	LOC112043738	3183	0.0465984678594174	0.0105282922175582	0.0108841323391847	-0.0129036036217766	0.0102991823287166	0.010642858209024	0.832541068557657	1.64151235300647e-05	3.27003600012729e-05
NW_019862796.1	621213	633821	LOC112043739	6297	0.209947280898249	0.0110237381444464	0.0116571024838278	-0.0113047455430987	0.0113819778793361	0.0113445810125039	0.560316875190463	3.04006013764139e-05	4.11833688310827e-05
NW_019862796.1	636787	649512	LOC112043740	747	1.15355716763636	0.0184101877442901	0.0226717427150558	0.991190439770971	0.0193105086388682	0.0231368049846819	0.511596308251295	2.5907204501773e-05	8.6967167527803e-06
NW_019862796.1	663590	670900	LOC112043741	1305	-0.480464342651692	0.0144679530353198	0.0121014673545205	-0.478648963899063	0.0139480515281408	0.0116848551044219	0.640252592574107	3.40651060025457e-05	1.3961637588079e-05
NW_019862796.1	836327	926048	LOC112043742	3543	-0.386676869514353	0.0116483703445323	0.0107529813239338	-0.171485280582203	0.0122281473195114	0.0118028848640491	0.315371108310025	3.70438179219717e-05	4.49290860313664e-05
NW_019862796.1	934378	941937	LOC112043743	1287	-0.254599878748617	0.0135426472054407	0.0127573253829904	0.0610584666279883	0.00920165985042043	0.00920985144981852	0.212750937193738	6.7179992485323e-05	5.79199225129691e-05
NW_019862750.1	1322202	1324413	LOC112043744	978	-0.507756086426857	0.0178093118728861	0.0161866589715016	-0.549921876867408	0.016488111537293	0.0149637913638953	0.304281149948513	8.03980406417861e-05	0.000103097292061342
NW_019862796.1	981787	1034144	LOC112043745	576	0.10757863462657	0.00860182469633587	0.00891695906912542	0.0495910736466145	0.0073757090781909	0.00756452281915247	0.0823105745550946	4.06954267715876e-05	4.29728743008052e-05
NW_019862796.1	1127845	1184674	LOC112043746	1128	-0.444809833756723	0.020041129804913	0.0181678565622498	-0.485287288557892	0.0197390850069336	0.0176790054639851	0.335765973848645	5.99445480198332e-05	8.01898356241705e-05
NW_019862796.1	1189278	1191558	LOC112043747	753	0.0123086805432551	0.0114985922262164	0.0113519537462577	-0.0658811573997805	0.0123907878997406	0.0119294583379132	0.638747966185667	6.97392019406295e-05	7.66268244047512e-05
NW_019862796.1	1196100	1196863	LOC112043748	306	0.0282396867160469	0.0185273459167534	0.0186556586304529	-0.203104487292612	0.0172317635806548	0.0163314941071255	0.381909053308628	1.19776841332709e-05	3.85457548494229e-05
NW_019862796.1	1192155	1194739	LOC112043749	240	-0.286971462489276	0.0143325954011025	0.0135197716008962	-0.454531663507385	0.0136015335854058	0.0122161914283554	0.961475533648754	1.8302258854996e-05	5.81931658356147e-05
NW_019862750.1	1319680	1320237	LOC112043750	375	-0.890125914483332	0.0104592395468973	0.00803372543586489	-0.893157847148023	0.0111168410939003	0.00854729024863236	0.000651404172563807	3.06434094827693e-05	1.86896837381577e-05
NW_019862796.1	1213295	1221544	LOC112043751	1773	0.736513918311649	0.0140257762975383	0.0168595683103613	0.772036502051987	0.0131487315374572	0.0160067197079506	0.447628239456374	3.67093791955922e-05	6.85558021989462e-05
NW_019862796.1	1226161	1236052	LOC112043752	1608	-0.0358571668823566	0.0201926485352444	0.0195758437020639	-0.103141357768672	0.0192850898351035	0.0183065659984323	0.797173982954487	8.0565754254856e-05	5.79618264121157e-05
NW_019862796.1	1240871	1252035	LOC112043753	1680	-0.0194661424045157	0.0164702203528945	0.0159667885062983	-0.0525810019585114	0.0173672651520787	0.0165330535138781	0.614048726313913	9.22238640382779e-05	7.4036221347895e-05
NW_019862796.1	1266390	1269094	LOC112043754	1581	NA	0.0152277792476206	0.0154815024838568	0.0980268031610347	0.0112571768962001	0.0112809547031513	0.25750727823661	7.10163220746393e-05	6.27302602253088e-05
NW_019862796.1	1256855	1265228	LOC112043755	1566	0.729665952008983	0.0142339982664256	0.0170899057803633	0.700793491315844	0.0148309067134082	0.0176670061087431	0.445368019365129	2.8103094313182e-05	4.66229665386205e-05
NW_019862796.1	1272999	1286473	LOC112043756	1914	0.273772445864159	0.0107443075770076	0.0113805626585704	0.134232936836175	0.00908329304221444	0.00931743229153804	0.404086280922953	3.37599960368051e-05	3.21281930165316e-05
NW_019862796.1	1310674	1395122	LOC112043757	3339	-0.212790640923779	0.0165200797971318	0.0158184820485983	-0.261621194419645	0.0154874785398203	0.0146944352331176	0.401791687589947	6.16591216956603e-05	7.17791144196918e-05
NW_019862796.1	768419	810389	LOC112043758	849	0.0475726205018842	0.0154073369438261	0.0156354401111071	-0.143886228266009	0.0137905910237193	0.0134826820491846	0.230590649432572	3.41691676325828e-05	5.01572092086525e-05
NW_019862796.1	1203583	1204949	LOC112043759	234	-0.992914976088508	0.0193627160244902	0.0138426061284512	-1.03692408584083	0.0176778186777404	0.0120293516743669	0.19354612078198	5.66613302243637e-05	3.04458720717268e-05
NW_019862796.1	654817	659867	LOC112043760	1041	-0.130013909412767	0.0204890532876764	0.0199062279402972	0.0607442394829926	0.0219547376656378	0.0221562657669273	0.353264881216514	0.000183650314002282	0.000152355134253555
NW_019862797.1	558349	560757	LOC112043762	1026	0.0757894978856551	0.0199883654944065	0.0203237628699358	0.098739873687947	0.0230217015365706	0.0235697417805002	0.00177684742505791	3.10392762032882e-05	3.55436417005584e-05
NW_019862797.1	876586	877779	LOC112043763	1194	0.399850660329209	0.0133529037653111	0.0144599109071979	0.399850660329209	0.0133529037653111	0.0144599109071979	NA	NA	NA
NW_019862797.1	408659	412499	LOC112043764	534	0.0202059295523776	0.0308432772491074	0.0307532784210339	0.121430928438532	0.0292451308041911	0.0299190665007164	0.503805890692404	2.38822499503931e-05	3.12159936443192e-05
NW_019862797.1	414738	434997	LOC112043765	540	NA	0.0216055332890297	0.0216259091595085	-0.459900327925334	0.0130686619590939	0.0114882526790147	0.549734306147782	0.000200405555869846	0.000211470205494295
NW_019862797.1	931559	958274	LOC112043766	1434	NA	0.0194554679912811	0.0211665627125292	0.410038495680025	0.0173677593539479	0.0188574344868725	0.786686566249104	0.000117755473941866	0.000143653703982298
NW_019862797.1	63134	71930	LOC112043767	1608	-0.35244086911017	0.00930057095541621	0.00846118653251762	-0.340273310363627	0.00973864746335238	0.00892430511933374	0.553080895506369	1.8825920150467e-05	2.51994307470416e-05
NW_019862750.1	1358572	1362993	LOC112043768	1314	-0.663740532848927	0.0150752919162702	0.0124531001010424	-0.631291591927828	0.0135997238668382	0.0113102789646721	0.455257320384054	3.07911704476488e-05	2.21779519433941e-05
NW_019862797.1	157930	175561	LOC112043769	957	0.080369352223775	0.0128472878192017	0.0143630773847144	0.00449523667405	0.0120528819481037	0.0132626385749602	1.18139207694545	7.97367269150909e-05	0.000172665620045643
NW_019862797.1	270365	396561	LOC112043770	2853	NA	0.013667873673411	0.0136775123758874	-0.295377147575817	0.010073844370309	0.00968272121306519	0.581188272331051	8.45734228987085e-05	8.9605797158832e-05
NW_019862797.1	586130	588989	LOC112043771	1014	0.352957988133135	0.0203352652420588	0.0218866564330954	0.586293460396913	0.0197228297052751	0.0224680438967559	0.179396206750767	1.2358691424187e-06	1.11373802869391e-06
NW_019862797.1	609525	623838	LOC112043772	1959	0.0984961774054041	0.0104697317442592	0.010641238739296	0.173941364511355	0.00818102634192473	0.0084333512543618	0.472942722943473	2.63836803893625e-05	2.23590790285171e-05
NW_019862797.1	693151	703287	LOC112043773	1509	-0.564436329481351	0.00467186062047058	0.00383474380207201	-0.587508094783227	0.0048437422343415	0.00363373777720928	0.285114484554616	1.95280291948812e-05	8.28483486884996e-06
NW_019862750.1	1363670	1375483	LOC112043774	2364	0.256915051675387	0.0187010779209151	0.0195838452416422	0.282999083484393	0.0178376534771561	0.0189757815384354	0.579689997821661	2.81508356089203e-05	2.90665393441875e-05
NW_019862797.1	715004	725720	LOC112043775	1863	0.307434623594513	0.0151868274525525	0.0161570244452017	0.206345436221029	0.0127595838026963	0.0134096866614185	0.845340396584928	5.19410091280131e-05	6.86903980057261e-05
NW_019862797.1	726508	761060	LOC112043776	1698	-0.188728219946728	0.0142172726868198	0.0138098164620781	-0.10493225640448	0.0132521131066215	0.0130868088322832	0.542583430732734	4.25093024687091e-05	5.42402226035456e-05
NW_019862797.1	766447	776590	LOC112043777	1812	-0.380436734868886	0.0159906596664793	0.015138182622436	-0.330454360429944	0.0153523980233535	0.0146531670511647	0.656244059769996	3.89294655358921e-05	7.41164107389822e-05
NW_019862750.1	1376431	1381929	LOC112043778	2040	0.0646788932334344	0.00889330243926438	0.00928023266708652	0.258529110974117	0.00990416260430592	0.0112884162902295	1.14842380719319	1.05134775905369e-05	4.46214982389995e-05
NW_019862797.1	817697	821880	LOC112043779	570	-0.272912567387618	0.0119798138902273	0.0115940755109146	-0.130164739459206	0.0139468989059525	0.0138819178072423	0.264507527381712	8.19156044170965e-05	9.69808257731184e-05
NW_019862797.1	832224	833459	LOC112043780	1236	-0.192003652678035	0.0154437231822813	0.0148329144950614	-0.192003652678035	0.0154437231822813	0.0148329144950614	NA	NA	NA
NW_019862797.1	834842	859692	LOC112043781	3267	0.0433301046801586	0.0206462836940033	0.0205438054442221	0.000441468940325428	0.0198094147624832	0.0194289010677987	0.630674439590724	7.42753395623495e-05	7.69162134725846e-05
NW_019862797.1	863702	864910	LOC112043782	1209	-0.517525113956775	0.0140780818543229	0.012571238669112	-0.517525113956775	0.0140780818543229	0.012571238669112	NA	NA	NA
NW_019862797.1	861299	862504	LOC112043783	1206	-0.703911215065761	0.012730620057552	0.0108698182943925	-0.703911215065761	0.012730620057552	0.0108698182943925	NA	NA	NA
NW_019862797.1	869600	870787	LOC112043784	1188	-0.111829267566081	0.00498500874375868	0.00486197122704946	-0.111829267566081	0.00498500874375868	0.00486197122704946	NA	NA	NA
NW_019862797.1	898229	899425	LOC112043785	1197	0.499688812044846	0.0150618678015261	0.0166152200905989	0.499688812044846	0.0150618678015261	0.0166152200905989	NA	NA	NA
NW_019862797.1	1028937	1162902	LOC112043786	4506	0.154998582706874	0.0168806610580947	0.0172266742151981	0.0162509823524797	0.0159658322302513	0.0155993143475087	0.732840888873829	6.30547532594532e-05	6.26401611832965e-05
NW_019862797.1	688226	692542	LOC112043787	792	0.0986986239081903	0.0205402228593814	0.0207208734534833	0.211634360646881	0.0197933599172978	0.0203390351906395	0.511652036792559	5.09368671838564e-05	3.15972894672577e-05
NW_019862797.1	594794	607021	LOC112043788	1386	0.50810621762648	0.00897294538611345	0.00989917570167368	0.442430652559743	0.00818406750984539	0.00901655573359695	0.720030235470079	4.55536492762908e-05	4.98727081160267e-05
NW_019862750.1	1394078	1514022	LOC112043789	4761	0.135124629021293	0.0130437135781465	0.0132932255058862	0.0541188017779474	0.0153690763375262	0.0153854058188745	0.899441687927645	3.75351406110452e-05	4.21193441939211e-05
NW_019862797.1	88770	103441	LOC112043790	996	0.104710898609738	0.0157412825849389	0.0161358280879481	0.0950036873493419	0.0149063080473291	0.0151732127977872	0.508464668470749	3.44962854766193e-05	4.39647366193446e-05
NW_019862797.1	90863	95690	LOC112043791	846	0.261417569419123	0.0142115055925088	0.0158637066732096	0.515618953219388	0.016146723047181	0.0192296110267811	0.974931859070897	3.29752413344426e-05	0.000109742188148695
NW_019862797.1	535452	537499	LOC112043792	714	-0.177563688883945	0.023513102507635	0.0225666806181573	-0.401881282956245	0.0237821781319886	0.0214813830534095	0.240427622559655	6.37970213222313e-06	1.74151753817848e-05
NW_019862797.1	782222	785308	LOC112043793	372	0.436052879538583	0.012353469115659	0.0137397881403873	0.360244487023813	0.0114753149267837	0.0126019582441693	0.081151094101551	1.0889334999787e-05	1.82816119056653e-05
NW_019862797.1	124652	142708	LOC112043794	1041	0.0805085956731045	0.00985784417783808	0.0101797312414839	0.0547792074504195	0.00891672924279477	0.00905822806523232	0.47000839874971	1.97257367724952e-05	2.20974701678262e-05
NW_019862798.1	2005	2554	LOC112043796	550	0.035665013312769	0.00550198419131123	0.00554900759392366	0.035665013312769	0.00550198419131123	0.00554900759392366	NA	NA	NA
NW_019862798.1	1213857	1228166	LOC112043797	2505	0.631713666184868	0.00966677515216331	0.0110822887165347	0.572534112729565	0.0102174097428495	0.0117156526815094	0.496015826723228	3.0383158821679e-05	4.19928584251365e-05
NW_019862798.1	47583	58669	LOC112043798	1524	0.465436002875259	0.00579395936477823	0.00684702223965087	0.460730068898181	0.00556947183403108	0.00657960879320163	0.419766400803711	2.82795916817898e-05	4.02510334386915e-05
NW_019862798.1	88832	197053	LOC112043799	2070	0.188012811635677	0.00254662294671543	0.0025681493446734	-0.0138979866802919	0.00237484171584839	0.00229392178466196	0.214924660120198	7.58637870102677e-06	6.9471765125309e-06
NW_019862798.1	484436	490917	LOC112043800	480	0.619470110497956	0.0038399451514634	0.00495836570101984	0.412632141831941	0.00308112136915054	0.00385827758127851	0.432202661942482	8.80584940765843e-06	1.48887054993883e-05
NW_019862798.1	621771	634352	LOC112043801	1149	1.05584311000857	0.0058856850039246	0.00790241642355674	1.08018362700747	0.00550400257033953	0.00780476534643353	0.953993607987974	1.70641744369784e-05	4.02081878025627e-05
NW_019862798.1	681534	687289	LOC112043802	621	-0.107973470236941	0.00602063375215876	0.00580943168720875	-0.114086783603701	0.00528732653211369	0.00507461046823518	0.0186660537477514	3.9096720481013e-05	3.71186282767756e-05
NW_019862798.1	605834	611838	LOC112043803	483	0.636535621465533	0.00619745463267254	0.00838437072785796	0.669054623906737	0.00806005668869897	0.0101559767406021	1.08881271477284	2.49377785698608e-05	3.56679068474499e-05
NW_019862798.1	688258	722618	LOC112043804	2331	0.620297597030652	0.00327082644975053	0.00403058722899429	0.395992602878519	0.00278217728874724	0.00326678410539656	0.522482722746764	1.44424766003562e-05	1.47703494146651e-05
NW_019862798.1	768239	1140222	LOC112043806	1062	0.990335030617224	0.00370539075205436	0.00501536988458361	0.642465901709923	0.00346566863398344	0.00461909200629352	0.765679925794603	1.17332032662072e-05	2.06641560496918e-05
NW_019862798.1	1234882	1262459	LOC112043807	7188	0.123022467071658	0.00247253725188818	0.00255597973034771	-0.163014680649918	0.0020994202809626	0.00197924122785135	0.344094831694526	5.64657933061359e-06	5.87972197771923e-06
NW_019862798.1	1273788	1297186	LOC112043808	2352	0.451542306675903	0.00909611129161353	0.0104328536442118	0.478931720407404	0.00882708057801063	0.0102177380606825	0.281158443296142	4.30740992463833e-05	5.75953810796685e-05
NW_019862798.1	432676	473115	LOC112043809	387	-0.276523950596031	0.000324361867966768	0.000183576008280596	-0.288247923805521	0.00036764708254579	0.000208067048577679	0.0789555961739322	3.33275342193199e-07	1.06726463649607e-07
NW_019862750.1	1518351	1519511	LOC112043810	1161	0.192251935797119	0.0051662964518226	0.00538525006487809	0.192251935797119	0.0051662964518226	0.00538525006487809	NA	NA	NA
NW_019862798.1	1344542	1361625	LOC112043811	1362	0.0211856500168714	0.0133538312446055	0.0131434685861875	0.03976131010652	0.0134032059228764	0.0132442071880591	0.555618284564544	1.32692092726413e-05	6.6862950572583e-06
NW_019862798.1	1267394	1267567	LOC112043812	174	0.00351694872517747	0.00205489407582341	0.00205804766846409	0.00351694872517747	0.00205489407582341	0.00205804766846409	NA	NA	NA
NW_019862798.1	1268050	1271459	LOC112043813	213	-0.190222389843009	0.00193045545482275	0.00182423022634987	-0.176840463968141	0.00164296400779317	0.00154833502569025	0.0483251012833352	5.01457373790641e-06	5.44284118909999e-06
NW_019862798.1	731839	749470	LOC112043814	2415	0.694333155031875	0.00445700863851484	0.00559093048066907	0.671701947192081	0.00504443094545255	0.00647095678858405	0.448138896712299	5.87730860007244e-06	1.41341915060964e-05
NW_019862798.1	1198730	1210745	LOC112043815	1467	0.754786458478193	0.0113023029448399	0.0136024598699851	0.685753611480045	0.0108316452684511	0.0128676525434783	0.394792901960235	2.39186388975854e-05	4.07101226867595e-05
NW_019862798.1	546878	558060	LOC112043817	354	-0.147862847655211	7.82816389265003e-05	4.43164933312512e-05	-0.142171363465436	7.81145042890563e-05	4.42208920334427e-05	0.005063657349295	4.20972350095995e-09	1.34884970106727e-09
NW_019862799.1	980127	983738	LOC112043818	447	0.074563351824882	0.0103338186066594	0.0110007666323238	0.084540825666855	0.0117298878952589	0.0125622815278414	0.387758943376509	6.12745912940185e-05	8.80354112019307e-05
NW_019862750.1	1531076	1535864	LOC112043819	699	NA	0.0227721302809612	0.0240506501003597	0.121207367154113	0.0176722309744454	0.0182090725000689	0.63874485401183	0.000201627640293308	0.000210764832930646
NW_019862799.1	1119410	1124888	LOC112043820	1545	0.462346378893726	0.0157309297145166	0.0174444897744642	0.654880661685755	0.01663584325389	0.0194974204433795	0.317622919266689	8.93314690906147e-05	0.000125232253098276
NW_019862799.1	29319	45224	LOC112043821	3621	0.0598253113485282	0.0132708153406741	0.0133239035401187	-0.180425518468928	0.0134775168174254	0.0128921024774119	0.545767034538006	2.37427559336281e-05	2.94427808934975e-05
NW_019862799.1	646920	647810	LOC112043822	255	-0.479439474986135	0.00554486616596873	0.00435729342137388	-0.487893543743587	0.00490951025359668	0.00373798898455624	0.243170239588959	2.41030697418338e-05	1.84838779002687e-05
NW_019862799.1	832742	833152	LOC112043823	411	-0.419577620741823	0.0094610509078422	0.00854309627016889	-0.419577620741823	0.0094610509078422	0.00854309627016889	NA	NA	NA
NW_019862799.1	1194425	1196004	LOC112043824	267	0.250323230369109	0.00398434921811343	0.00458478667275085	0.0885388433730481	0.00328322886479933	0.0035717755056315	1.32986806802061	8.91752829888843e-06	1.91693184319496e-05
NW_019862799.1	65404	109184	LOC112043825	7590	NA	0.0154757071007701	0.0150138693134292	-0.148513461815492	0.0163953270064295	0.0160293175459318	0.636027900777452	8.95422262155724e-05	9.64622007159586e-05
NW_019862799.1	57252	60065	LOC112043826	2814	0.359923326511627	0.0067266393800165	0.00722549372783378	0.359923326511627	0.0067266393800165	0.00722549372783378	NA	NA	NA
NW_019862799.1	179763	193606	LOC112043827	4017	0.0300053916933952	0.0138197558720274	0.0139775002498967	-0.0413981073935363	0.0180051854711689	0.0182271169685859	0.912365118033306	2.29850795628321e-05	7.73720843208703e-05
NW_019862799.1	195227	204271	LOC112043828	1422	0.22930201496008	0.0170141413085063	0.0180227689299091	0.26366367299645	0.0164908180260803	0.017601481206284	0.167788429095686	3.38098338833843e-05	4.21037206168172e-05
NW_019862799.1	208614	231899	LOC112043829	1392	-0.132478100784929	0.0140537187504416	0.0139448747747639	-0.0382277834975574	0.0136913269406746	0.0140540085962618	0.51473247017598	2.22865298076934e-05	3.21022253347312e-05
NW_019862799.1	236374	242373	LOC112043830	2061	0.786305512597344	0.00976806187060236	0.0116945994775205	0.390133803982361	0.00802927154928603	0.00901685577396085	1.08024963584055	2.17606665354601e-05	3.77484686107052e-05
NW_019862799.1	262908	267424	LOC112043831	993	-0.465264838294613	0.0158661176873011	0.0139750799614165	-0.498950019036302	0.0163976208983608	0.014322003531271	0.507264144641985	9.70617903825279e-05	8.21753200225333e-05
NW_019862799.1	257416	259420	LOC112043832	441	-0.222884425148406	0.00929118111515688	0.00859639398616759	-0.48453189828514	0.00933410735503872	0.00798880604936639	2.50995430484876	6.75582547105605e-08	1.35347740663864e-05
NW_019862799.1	269314	272706	LOC112043833	225	0.646051775396156	0.0242858187304473	0.0288590246943937	0.75630528599939	0.0231915487194503	0.0284331061002419	0.693535191864054	5.74420062517236e-05	0.000119349885299857
NW_019862799.1	275983	279960	LOC112043834	585	-0.262072674709963	0.0125809632123796	0.0121709613507189	-0.384252361232571	0.00999621054608513	0.00938746679655131	0.804834821215043	8.45404590508749e-05	9.73120208479546e-05
NW_019862799.1	321532	392252	LOC112043835	1476	-0.451164115921363	0.0129330338693263	0.0115934256303581	-0.460473884243066	0.0124271095374251	0.0110635353365487	0.190697329369238	2.46971460379678e-06	1.75037001771039e-06
NW_019862799.1	285337	293432	LOC112043836	777	-0.127245715259738	0.0157613515138969	0.0155642181377591	-0.143975084697498	0.0160922983193979	0.0157374436472256	1.08374495076464	1.97534754261353e-05	4.0206736580143e-05
NW_019862799.1	551753	580790	LOC112043838	2085	-0.499873686345973	0.0153281708925103	0.0137270603969046	-0.491196638981488	0.0181888746200094	0.0159496556251144	0.0254839037882332	3.14536812937598e-05	3.0163723039137e-05
NW_019862799.1	529333	547854	LOC112043839	1869	-0.0730488333362198	0.0100759840167374	0.00943429191225215	-0.141049283057374	0.00922539770259899	0.00839016929483909	0.537405907192112	5.20281585668144e-05	4.21955186247762e-05
NW_019862750.1	1525226	1528199	LOC112043840	372	-0.237960014048354	0.00667630591166607	0.00630591226883567	-0.106466474148282	0.00527543821032305	0.00521633307536619	0.234128130326162	3.76885787130352e-05	4.20200588978324e-05
NW_019862799.1	592376	600236	LOC112043841	1296	-0.282262748235014	0.00904928227234889	0.00844196560864738	-0.0799894651111255	0.00791507757480603	0.00770963392529002	0.474593986761701	2.70473416054025e-05	2.46266675687008e-05
NW_019862799.1	623206	634571	LOC112043842	1212	-0.456140923197497	0.0103285008261293	0.00931437317387057	-0.413629359458999	0.00946497723311502	0.00854442682130727	0.563326946667141	2.76371957714978e-05	2.71537162140635e-05
NW_019862799.1	639672	643168	LOC112043843	969	-0.266216316859241	0.00702749554926858	0.00654526979084036	-0.295254417241979	0.00584784460705259	0.00529136937546223	0.308974075273391	2.20573453595739e-05	2.25202036067778e-05
NW_019862799.1	648403	680511	LOC112043844	1656	-0.0654714390678949	0.00685896054637471	0.0065365639695092	-0.723699446893865	0.00811634670420273	0.00595678915718575	0.453451872624263	8.23500395539169e-06	1.58170036003041e-06
NW_019862799.1	690693	695482	LOC112043845	1143	NA	0.00407775103061645	0.00366947428048754	-0.0547126713874964	0.00308582089114993	0.00317095354964375	2.25985953016958	4.61378535455488e-06	9.58253005467784e-06
NW_019862799.1	687641	689631	LOC112043846	900	-0.158068674253066	0.0059652330332264	0.00572465644418154	-0.201336186208097	0.00596425974719075	0.00565839090551196	0.100170620196246	5.0687106805597e-11	2.34958944925819e-07
NW_019862799.1	700517	708418	LOC112043847	984	-0.6186926346009	0.00290711569744522	0.00234500192261018	-0.334582657221408	0.00321525827919092	0.00306659718908781	0.836980685867321	1.27090108137073e-05	1.42917689455621e-05
NW_019862799.1	735686	781733	LOC112043848	687	-0.233125012188527	0.00902737533028169	0.00876253909713343	-0.192048852934693	0.0109941800245511	0.010954944768748	0.219094701186551	8.57804106002604e-05	0.000115080765275289
NW_019862799.1	765036	775999	LOC112043849	576	-0.566009058949185	0.00458711795419253	0.00376825259185633	-0.644771718907959	0.00517491947153648	0.00411386082955959	0.0899702578865291	8.73766566559316e-06	8.32403746743315e-06
NW_019862799.1	884671	903121	LOC112043851	2607	0.0163547098649639	0.00611657306914485	0.00617854095162111	0.0483716803971645	0.00593430701425431	0.00611196166971833	0.720196584671275	4.7701733141206e-05	4.99992952203932e-05
NW_019862799.1	873849	883759	LOC112043852	2409	-0.396288982363777	0.00530698603458093	0.00501917687413937	-0.051934278177449	0.00483802652173544	0.00477912809203601	1.00926535500987	1.06440339563806e-05	8.99632291734319e-06
NW_019862799.1	843629	862784	LOC112043853	1167	-0.314431559819427	0.00792989091228286	0.00694487088632412	-0.182214979210945	0.00788715358064436	0.00708724405323221	0.659295051857998	4.12790171481976e-05	2.40074302494468e-05
NW_019862750.1	1538210	1550080	LOC112043854	687	-0.0734749505954473	0.0217167152578083	0.0205580256432598	-0.160267772165492	0.0197433318394671	0.0174173623723197	0.659407236968083	0.000126798799943458	9.50140661670125e-05
NW_019862799.1	905234	906538	LOC112043855	471	-0.224398391161326	0.0153708326692101	0.0145738002363069	-0.230401449512306	0.0153142449887123	0.0144976524070924	0.0116792106452424	1.03779637011709e-06	1.87924505518666e-06
NW_019862799.1	912321	918168	LOC112043856	816	0.0502179657877161	0.0129079260688526	0.0126116310289584	0.0297991691512442	0.0129822182709271	0.0124783206921638	0.194108483403909	0.000143702851044025	0.000111326300483106
NW_019862799.1	936007	944393	LOC112043857	981	0.597982435273733	0.0129946466003128	0.0153950183091757	0.613031260631113	0.0107445419831979	0.0129590966239039	0.94391645079361	5.37854431487436e-05	9.08777374151522e-05
NW_019862799.1	962990	975284	LOC112043858	1194	NA	0.0113112805113449	0.0114027255391517	-0.00982059088279385	0.0112598402876165	0.011097092658732	0.392497916005875	3.57832297168036e-05	3.44156012059607e-05
NW_019862799.1	948570	959290	LOC112043859	1014	0.749346388141344	0.012203677613689	0.0148216324164802	0.816571734951536	0.0130152161310429	0.0160580809568005	0.30311249482506	3.96027195901097e-05	6.00037959913909e-05
NW_019862750.1	1552369	1818596	LOC112043860	1503	-0.768800590086465	0.0104834727922805	0.00846978019559651	-0.809569010493869	0.0100958133315621	0.00789356358490119	0.493523532628505	3.23322590336004e-05	2.09307879504455e-05
NW_019862799.1	1033306	1085606	LOC112043861	10839	-0.0781508579721785	0.00728342300451036	0.00738930384547137	-0.0107906774195229	0.00700506351818123	0.00735379214028893	0.498916499321643	2.40666779417068e-05	3.74624525721837e-05
NW_019862799.1	1098885	1111641	LOC112043862	480	-0.417886667154908	0.00073737305932433	0.000417742113838772	-0.202922883652394	0.000354026883164285	0.000200565899643625	0.193273548050341	6.25910993727275e-07	2.00888453118183e-07
NW_019862750.1	1830047	1846423	LOC112043863	2664	-0.183850253196114	0.0138379421353887	0.0132366749698915	-0.103903029345659	0.0132070952410748	0.0129690044214126	0.851749314544109	6.91439600143352e-05	8.68253023719676e-05
NW_019862799.1	1133147	1144778	LOC112043864	1779	0.262321527831617	0.0113887780512334	0.0125732334062521	0.237553426697726	0.00901956452967569	0.0103163698775481	0.940137739851151	3.04879899938711e-05	5.90374545104159e-05
NW_019862799.1	1201628	1217106	LOC112043865	1893	0.329132569032006	0.00893340183467222	0.00972110929976337	0.403037013588756	0.00767710747963714	0.00821347755279912	0.602267787129783	2.22379078899001e-05	2.48665102871476e-05
NW_019862799.1	1270582	1309502	LOC112043866	4332	-0.0321087699079813	0.00707745295734088	0.00735636321044714	0.00875570999814544	0.00686213805048694	0.00728167148948653	0.774968482954978	3.32653951443907e-05	4.80884762185522e-05
NW_019862750.1	1847165	1867107	LOC112043867	1578	0.0835202557264239	0.0147299277860533	0.0151460892552575	0.133213980226543	0.0143090165354521	0.0148763404434862	0.744432960868168	7.60317535649714e-05	9.57629615015208e-05
NW_019862799.1	1339542	1343962	LOC112043868	702	-0.0160969649944269	0.00655286697645293	0.00648275920717931	0.111344095228931	0.00409223621252024	0.00423626876096017	0.233663051856948	1.39255906836265e-05	1.36425480132582e-05
NW_019862799.1	1357095	1358345	LOC112043869	1251	0.76247035411456	0.0051105316933157	0.00596460210302267	0.76247035411456	0.0051105316933157	0.00596460210302267	NA	NA	NA
NW_019862799.1	1155715	1171125	LOC112043870	1296	0.167348872781021	0.00944599000677882	0.01029767036872	0.173353737694437	0.00890862037477032	0.00974013043830665	0.492714256249302	3.89099832816376e-05	6.20832632606729e-05
NW_019862799.1	436076	498585	LOC112043871	702	0.00749574427469613	0.0177416360855512	0.0175551614437658	0.0643421426583427	0.0176095959784175	0.0176150167591089	0.647949213169317	6.87739569032335e-06	2.39453836287084e-07
NW_019862799.1	582930	586186	LOC112043872	450	-0.431303975221459	0.018254291100321	0.0173324748892935	-0.355389407850246	0.0155646392294379	0.0152404404052793	0.597777983650356	0.000178796771248209	0.000234615597118679
NW_019862799.1	920444	932137	LOC112043873	1512	0.117988968514595	0.00739924602480672	0.00794559354835583	0.129008182624526	0.00744767726910196	0.00801608422321171	0.372698643015455	3.84122388961621e-05	5.29799905124936e-05
NW_019862799.1	1126739	1130628	LOC112043874	738	0.0145586492205264	0.0081578525304852	0.00828263383174089	-0.10518644898564	0.00867725841170556	0.00859428085122436	0.403894231249487	5.60905783649683e-05	6.59316029317769e-05
NW_019862799.1	835400	837645	LOC112043875	252	-1.10126863196798	0.00422453875421609	0.00239021841388874	-0.481959716729531	0.00184823616567308	0.0010457208167393	0.696005780103182	1.02479212930062e-05	3.28059304514944e-06
NW_019862799.1	1185233	1193199	LOC112043876	1443	0.47650496374784	0.0182307804300788	0.0209766492426177	0.469867378002399	0.0177187113876934	0.0200554606158256	1.28559503496268	6.02026683716833e-05	0.000112460621956338
NW_019862799.1	786049	818104	LOC112043877	6108	NA	0.00420875134980809	0.00383743504141067	-0.325705335032706	0.00292753029849932	0.00259939519290073	0.27019638346562	7.11722812752575e-06	6.16674487876204e-06
NW_019862799.1	1224266	1226612	LOC112043878	504	0.591851931255656	0.0242690550950256	0.0277922024877221	0.634730638852222	0.0247561275489163	0.028616303513885	0.0471631567779173	3.65647179198548e-05	6.3116274997336e-05
NW_019862799.1	1236960	1248476	LOC112043879	4488	0.321588049429338	0.017600473425863	0.0186303322786567	-0.11061694953154	0.0169951599792227	0.0163743281049176	0.339100617538126	8.86623458776967e-05	7.98543343588767e-05
NW_019862799.1	1322560	1333809	LOC112043880	852	NA	0.00290713609712568	0.00326202861824878	0.356208367685108	0.00238067308417386	0.0024906973808464	0.938470531005755	6.48010972952637e-06	6.25596767072012e-06
NW_019862799.1	1172701	1181695	LOC112043881	1026	0.0311746964905919	0.0145645579410013	0.0146944809371371	0.0287366882566359	0.0140748326750942	0.0143312685374295	0.824246922131399	3.20758801549742e-05	3.88763720101761e-05
NW_019862799.1	1001798	1003740	LOC112043883	837	-0.135740835042963	0.00887070375755065	0.00823178206877749	0.363170477181069	0.00704501982050107	0.0071800264685933	1.77713394143799	2.37971335693576e-05	7.89774533152852e-06
NW_019862800.1	63494	64234	LOC112043886	741	0.479040458209864	0.017105902721893	0.0188220533794379	0.479040458209864	0.017105902721893	0.0188220533794379	NA	NA	NA
NW_019862800.1	60910	61629	LOC112043887	720	0.0969515724783143	0.0196490982200864	0.0200460451108805	0.0969515724783143	0.0196490982200864	0.0200460451108805	NA	NA	NA
NW_019862800.1	69850	70572	LOC112043888	723	0.192226082029821	0.00994691636578634	0.0103619005959041	0.192226082029821	0.00994691636578634	0.0103619005959041	NA	NA	NA
NW_019862800.1	85176	85916	LOC112043889	741	0.037642571702495	0.0119270145292717	0.0120230000941523	0.037642571702495	0.0119270145292717	0.0120230000941523	NA	NA	NA
NW_019862800.1	136603	137736	LOC112043890	1134	0.382707804223674	0.00816893293190335	0.00883526634551815	0.382707804223674	0.00816893293190335	0.00883526634551815	NA	NA	NA
NW_019862800.1	822240	823216	LOC112043891	390	0.0904668426911165	0.005484370249347	0.00566713508090031	0.0734928435270683	0.00436800266492037	0.00451491304149013	0.00426786758857703	1.6674967682274e-05	1.77575264110789e-05
NW_019862800.1	190605	192588	LOC112043892	1491	0.202126377926443	0.00999974528996804	0.0104145640440295	0.058325740664956	0.00996595800086574	0.010057768295353	0.0832341352449139	4.59501090367791e-09	5.12411882853766e-07
NW_019862750.1	1885740	1891086	LOC112043893	3876	-0.495663833526478	0.0144700015178901	0.0131247625859479	-0.467261515124706	0.0167320412015602	0.0150486007697954	0.0421390264078741	1.96388176973279e-05	1.82711528573117e-05
NW_019862800.1	328239	330455	LOC112043894	759	0.680213867235586	0.00824587912138331	0.00985823124090666	0.548371418005077	0.00979521516132529	0.0114282437644725	0.559676870430118	5.4303111056863e-05	7.4064958400479e-05
NW_019862800.1	331583	334890	LOC112043895	651	0.214263482544985	0.0144538114215711	0.0150273457459383	0.0453899946287517	0.0144716501074794	0.0144800269079631	0.651776614150308	2.93320908705661e-06	7.96866796984353e-06
NW_019862800.1	142956	145292	LOC112043896	1266	-0.227308866803531	0.00905858816775128	0.00879693202336955	-0.14254883284185	0.00936350459966751	0.00933627291201076	0.564011641107601	1.03707134977356e-05	1.8065878072597e-05
NW_019862800.1	1348854	1350030	LOC112043897	690	0.664802177956073	0.00719569917824666	0.00822586875201733	0.292907655608426	0.0070450837975385	0.0071458734826788	0.645470796684744	1.12628562242216e-05	5.77662520313748e-06
NW_019862800.1	90619	132059	LOC112043899	7272	NA	0.0139432622170902	0.0134152889573578	-0.26578062943951	0.0134079128513131	0.0127666714741152	0.426762026321585	6.37194606035924e-05	7.60181428997493e-05
NW_019862800.1	151830	154674	LOC112043900	2652	-0.307238742785339	0.00401927238464065	0.00374887684918687	-0.163670399572002	0.00208441801833766	0.00194414602926723	0.0478319751954359	8.68755369156928e-06	7.55832927602383e-06
NW_019862800.1	159602	172542	LOC112043901	2268	0.15477003315328	0.0159646457581085	0.016366402012134	0.00656565729382084	0.0162649317170957	0.0161781612717967	0.481408217450528	1.62157262449697e-05	1.93746460931788e-05
NW_019862800.1	174100	185142	LOC112043902	834	0.53476276423571	0.0135106826071154	0.0158386943701714	0.46679640954382	0.0114188725109232	0.0136917333076144	0.212590534459491	9.66324815267833e-05	0.00015855829735995
NW_019862750.1	1893715	1896356	LOC112043903	2481	1.12989358230587	0.0119704295763779	0.0145337671066102	0.895912181155279	0.0108062034678774	0.0128723122005556	0.396813258025214	2.12188835525522e-05	1.93988515832017e-05
NW_019862800.1	195080	203036	LOC112043904	3999	-0.313816605774455	0.0119171066298287	0.0109545156844223	-0.32365501265477	0.0143025641673071	0.012790737517117	0.686615890883351	1.94826312880524e-05	1.14309301847192e-05
NW_019862800.1	205619	214018	LOC112043905	1632	-0.163276631261276	0.017505617272753	0.0170233054861431	-0.21223573703224	0.0175398607984441	0.0169828029298545	0.565427185661744	7.7483789171148e-05	0.000108183018841318
NW_019862800.1	217836	226840	LOC112043906	1626	-0.223357485617374	0.0177533137791407	0.017252749844339	-0.286312513760501	0.018058250878563	0.0173719249537556	0.52423574700224	9.48876739121194e-05	0.000129591590245242
NW_019862800.1	245846	252065	LOC112043907	2940	-0.0623756892546425	0.010708670007324	0.0105238947384724	0.271130831881587	0.00793298315625778	0.00844381385018541	0.118936590381588	8.02080840373572e-06	5.43340859843477e-06
NW_019862800.1	271068	292115	LOC112043908	2796	NA	0.0131231908379104	0.0131835460559538	0.100161536563227	0.012817544379903	0.0133833209390993	0.66981412758366	2.32893554139012e-05	4.05696790216062e-05
NW_019862800.1	314825	326972	LOC112043909	2568	-0.382430419260825	0.00987226919406477	0.00889511460653249	-0.551860006301438	0.0086423713669777	0.00718233067276719	0.253920502383562	1.62939345530408e-05	1.28865820061146e-05
NW_019862800.1	293703	306980	LOC112043910	1965	0.351604896938826	0.0136130005632081	0.0148994797226207	0.470809720918806	0.0132609607965014	0.0151928240182965	0.458453635415904	1.98057863471243e-05	3.34594287499888e-05
NW_019862800.1	229917	240335	LOC112043911	1536	-0.555770803594038	0.0122226224564785	0.0107535337621697	-0.506735526747142	0.0126585318147175	0.011282638562554	0.619540555672456	3.9850036314712e-05	5.09394408177467e-05
NW_019862750.1	1872183	1875629	LOC112043912	933	-0.034062708248239	0.0237436230278946	0.023441453078594	-0.085561005816751	0.0239551274471731	0.0234147596063931	0.246638256350131	9.3803649233744e-05	8.59701144863456e-05
NW_019862800.1	256239	269569	LOC112043913	1158	0.205747531522026	0.0116776932126861	0.0128803566231283	0.0861105563977279	0.0104803987842287	0.0111778800298535	1.13738650766481	3.48248250066098e-05	7.40385572933e-05
NW_019862800.1	308814	309792	LOC112043914	885	0.178836331865557	0.011186985130326	0.0116286358049271	0.0928114600828521	0.00581696991682327	0.00604661764362197	0.0173668275559683	6.7674250740248e-05	7.31231538084622e-05
NW_019862800.1	337341	357237	LOC112043915	2220	0.169090273050461	0.0198636942796966	0.0211453322602407	0.256389346326958	0.019996103728193	0.0217992279597634	0.601261357806924	5.67245279643767e-05	0.000110741827821301
NW_019862800.1	389433	404535	LOC112043917	4467	0.137164992633193	0.00815675681994666	0.00856933252340096	0.464991636069195	0.00836410604120518	0.00961538959659117	0.827743728074756	1.26070263527415e-05	2.6986932388369e-05
NW_019862800.1	368297	380450	LOC112043918	1803	0.699928667885972	0.0161147394382816	0.0189657990921708	0.723340315056914	0.0161874130329293	0.019266552668769	0.680600137579622	3.0518703146136e-05	6.42837211294013e-05
NW_019862800.1	385651	386907	LOC112043919	1188	-0.61649094073646	0.0133988047647094	0.0116582397667738	-0.485440085813958	0.014002463161887	0.0123836459296211	0.0446485290854427	9.47348848427463e-07	1.36801204368275e-06
NW_019862800.1	382518	385137	LOC112043920	462	0.852398297285404	0.00994758391328683	0.0118817069428423	0.653250838683498	0.0102344431541887	0.0117403254946203	1.22503048585322	2.15656755857874e-06	1.14334195047454e-06
NW_019862800.1	410718	463622	LOC112043921	3702	0.313670726773118	0.0144362811409851	0.0156765942435369	0.109069275428658	0.0133130286772984	0.0140170127876713	0.287333618084976	8.01819132468226e-05	9.78177201182917e-05
NW_019862800.1	477536	481100	LOC112043922	1590	0.11266369955211	0.0148773207207893	0.0152391117281447	-0.0537450008326958	0.014072138712242	0.0139657501804773	0.0643504456108845	2.76247051063399e-05	3.32242301822301e-05
NW_019862800.1	427846	428695	LOC112043923	750	-0.759251418877688	0.00458211716114681	0.00369750205076277	-0.698849560793512	0.00323542485008519	0.00247409203537669	0.0128120981580603	6.36878255208754e-06	5.25610125599435e-06
NW_019862800.1	485498	489539	LOC112043924	687	0.572383865130052	0.00360195000700283	0.004528705925936	0.444032525711651	0.00276518593073974	0.00346533083472501	0.212492129650934	9.24311090817405e-06	1.47794831365116e-05
NW_019862800.1	490713	548218	LOC112043925	4554	0.226851263075429	0.0110756463477553	0.012227379677225	0.159690392658258	0.0114203734900113	0.0122851521604142	0.937017216462388	4.02891021127126e-05	6.44113161128243e-05
NW_019862750.1	1898055	1902340	LOC112043926	900	0.20731493974239	0.0184615796531284	0.0192663743754885	0.136886316139936	0.0180913356303357	0.0186027625340042	0.288591970750199	9.07630952681699e-06	1.20500140326325e-05
NW_019862800.1	560671	605174	LOC112043927	1956	-0.163505416645982	0.00678392209888036	0.00617030071386873	-0.841212335307384	0.00925426409188331	0.00657840133660845	0.317155191154635	2.19679788205558e-05	1.63376633644896e-05
NW_019862800.1	555780	556387	LOC112043928	504	-0.99837123149107	0.0140272459181432	0.011022945913847	-0.696457177380025	0.0183289218540295	0.0156281955204158	0.270182394399612	5.48486277209399e-05	6.28632361739917e-05
NW_019862800.1	608573	610665	LOC112043929	978	-0.0880251220608447	0.00650587659234052	0.00638491335109984	-0.658953673025664	0.005204150522648	0.00415863835320433	0.694601374514114	3.33861239379683e-06	9.817699137856e-06
NW_019862800.1	619554	629336	LOC112043930	1347	-0.52469470641002	0.0136460548104454	0.0118931190465737	-0.489885727096117	0.0133390072749272	0.0116392591419055	0.201085342113624	1.38947335797818e-05	1.38124718488359e-05
NW_019862800.1	632388	633380	LOC112043931	465	-0.605508779071709	0.0174919445797036	0.0146951989345773	-0.662772014555892	0.0178253437440688	0.0147111346390338	0.17002967164625	1.25896098991136e-05	1.72379958450643e-06
NW_019862800.1	633793	637187	LOC112043932	813	0.423817224862039	0.012639084920891	0.0139504861028962	0.377961857437784	0.0147629224658888	0.0151511165167477	1.01340492745958	3.40097598230094e-05	2.6853525440762e-05
NW_019862800.1	638331	652168	LOC112043933	2664	0.0412952553012081	0.0139506840675356	0.0143508053499885	0.0316171989839453	0.01183335782761	0.012275203554425	0.680044965501603	5.34479956555257e-05	6.50073505724352e-05
NW_019862800.1	653936	664428	LOC112043934	1962	-0.248941703108732	0.00739274131540203	0.00714792598591203	-0.262073287663714	0.00724384726867502	0.00704948735994772	1.14534803301558	2.2589327252048e-05	4.54957512627377e-05
NW_019862800.1	694546	715557	LOC112043935	3366	-0.26659633322606	0.0112291962466001	0.0105569296923414	-0.112692177511399	0.00971785268630989	0.00934881918100244	0.937819109949743	3.33013449425561e-05	4.38272398179667e-05
NW_019862750.1	1918653	1923285	LOC112043936	1317	-0.216878226653934	0.00946321590110412	0.0088461106533543	-0.200708400036264	0.00836814182885006	0.00771594319504747	0.328235968910774	5.34873816587389e-05	5.10795825228959e-05
NW_019862800.1	796367	809716	LOC112043937	2709	0.0541683381450011	0.0197389775687566	0.0201314095004445	0.119766247668955	0.0187089230249051	0.019493461706832	0.33579219351011	5.2650725195505e-05	7.00423095525137e-05
NW_019862800.1	816061	819441	LOC112043938	3381	-1.14590891536544	0.00563930284428347	0.00430812564348145	-1.14590891536544	0.00563930284428347	0.00430812564348145	NA	NA	NA
NW_019862800.1	826166	837442	LOC112043939	2523	0.35786826888953	0.0170271030869883	0.0181091016026271	0.469081845951095	0.0154634193774575	0.0167936697606628	0.415429794085888	6.61081913261184e-05	5.94468989303379e-05
NW_019862800.1	906779	959938	LOC112043940	2748	0.146846296259936	0.0152244961658675	0.0157157641550335	0.351909330795082	0.0163632241626407	0.0181945491904995	0.838006762297338	3.2759309228369e-05	7.5963932820744e-05
NW_019862800.1	922067	925023	LOC112043941	1689	0.228080588242413	0.0146932436409471	0.0157339249769778	0.264810844247617	0.0158475072526149	0.0175981095039975	0.747224802165772	5.07099393626854e-05	0.000123412270922384
NW_019862800.1	1054594	1068167	LOC112043943	1029	-0.169799320645863	0.0134637543105326	0.0125455602867857	-0.240487714712692	0.0135917515479823	0.0121431475762674	1.31095347232336	4.53762662197061e-05	2.10377586693068e-05
NW_019862800.1	1106994	1122678	LOC112043945	2892	0.118778464984979	0.0187254286586237	0.0190295436839266	0.0900552329364899	0.0193125960803744	0.0194470133192455	0.809799428783135	4.27256025045678e-05	4.9134999224158e-05
NW_019862800.1	1164982	1179355	LOC112043946	1104	-0.367117169630846	0.0151279646324568	0.0136230818699555	-0.345076003752203	0.015001269463936	0.0135410915219779	0.461858104821564	2.52832450801999e-05	2.38586741419621e-05
NW_019862800.1	1159812	1162221	LOC112043947	930	0.902175494881662	0.0144438728573813	0.0173203802097678	0.895135663718153	0.0139829459448512	0.0167596325609028	0.00557541256620389	2.39010321031264e-05	3.53742666421045e-05
NW_019862750.1	1925976	1934117	LOC112043948	1368	0.473431101094048	0.0155963875712423	0.0176763114598076	0.4710121897407	0.0152770836561179	0.0173853284809434	0.615236808540694	7.9007509944816e-05	0.000110882605155899
NW_019862800.1	1135220	1142128	LOC112043949	486	0.0663232991126228	0.0151996188504672	0.0154710684562115	0.0815174560606045	0.0154038622920055	0.0157340351465355	0.0222566435495459	4.02163538785346e-06	6.66665429470722e-06
NW_019862800.1	1148256	1154122	LOC112043950	450	-0.20993143711487	0.015380554931253	0.0144712164318815	-0.154021172353021	0.0150517206972176	0.0143616352918509	0.205247618661713	5.86564558536482e-06	5.68128376226259e-07
NW_019862800.1	1227027	1236402	LOC112043951	1128	0.0595349147351949	0.0183212568305027	0.0186806025274887	0.157742649825351	0.0196090169849001	0.020734102417458	0.341342527431762	3.6399715338633e-05	7.54339665157913e-05
NW_019862800.1	1330101	1342986	LOC112043952	1116	-0.210952402815634	0.00777552603235977	0.00710596551895502	-0.213260918050123	0.00950219654042123	0.00788438501941481	0.552198540626556	3.18942244918072e-05	8.08592385005238e-06
NW_019862800.1	1304790	1313831	LOC112043953	996	0.137146189384188	0.0115742052220914	0.0123145779001828	0.17562670362043	0.0109128806194776	0.0116850300196297	0.388010922245773	3.76630463680123e-05	4.77261107889215e-05
NW_019862800.1	1071142	1075712	LOC112043954	1197	0.352918419338098	0.0148295516338568	0.0161032118042848	0.411942724605508	0.0101959543740072	0.0117049687626774	1.04892193661406	5.81422796307694e-05	8.60037384630618e-05
NW_019862800.1	823906	824380	LOC112043955	390	0.322722023951029	0.00906529081029676	0.00968753337662951	0.386111712193444	0.00870926271436992	0.00945560110697404	0.317989706935006	1.00310033163792e-05	4.25694644605421e-06
NW_019862750.1	1937459	2017340	LOC112043956	12300	NA	0.0164013959427622	0.0164429550397494	-0.0184491910431171	0.0156877891796202	0.0156412141816532	0.528475600503272	4.3416255514342e-05	5.47007833913685e-05
NW_019862800.1	156199	158909	LOC112043957	1212	0.513156220417939	0.0069998114936988	0.00784929298271696	0.260046651734667	0.00657068439474624	0.0070284813552071	0.313091678712043	1.5517110310646e-05	1.86778006967971e-05
NW_019862800.1	1281248	1290292	LOC112043958	1356	0.21186958089504	0.01228604963994	0.0118657130966231	0.450601497385652	0.0131247685391602	0.012843748728313	1.05222078571395	0.000166346723858194	9.56689986735953e-05
NW_019862800.1	683441	687509	LOC112043959	1056	0.708091946787309	0.0177482489519895	0.0204694131514187	0.396219252018865	0.0180128214348944	0.0194271623022922	0.925184372569833	3.06810680225366e-05	6.6151043814862e-05
NW_019862800.1	1351911	1360680	LOC112043960	1989	-0.280925445152736	0.0110704300531216	0.0105006944271932	-0.219454898241508	0.0116907754443741	0.0114793033173314	0.767604039499129	2.16594426884672e-05	4.73713363795528e-05
NW_019862800.1	139706	142833	LOC112043961	882	-0.505321210767453	0.0106744544033146	0.00932358544268985	-0.406792210739517	0.00972035669866762	0.00852099746723511	0.237339776702754	5.42482192461027e-05	4.28909586135004e-05
NW_019862800.1	146844	148053	LOC112043962	357	0.316290866799067	0.00596237827622923	0.00667258809471447	0.351167199793145	0.0064007017389082	0.00723223652240718	0.195135197417898	3.53517064022891e-06	6.96465073628142e-06
NW_019862800.1	1093064	1094763	LOC112043963	321	-0.117128731824685	0.0237086367337851	0.0224221837975733	-0.232578265095597	0.0183470578107172	0.0163344342236509	0.234218470530431	0.000300023141653036	0.000211317390084125
NW_019862800.1	993224	998771	LOC112043964	978	-0.0840412517834561	0.0100973988339492	0.00946730674936479	-0.206374100839987	0.0119302059683596	0.010724168622018	0.218358660391352	5.47855025239393e-05	2.83566342676339e-05
NW_019862748.1	1045314	1047419	LOC112043965	1185	NA	0	0	NA	0	0	NA	0	0
NW_019862800.1	985344	988487	LOC112043967	990	-0.289499416330906	0.0171831997295481	0.0157597901742712	-0.331019640691653	0.0146737173767887	0.0129982696387063	0.517798532338227	7.89863738890311e-05	5.74006512488235e-05
NW_019862800.1	1002730	1008595	LOC112043968	987	NA	0.00460205208057323	0.00400744208478853	0.139782405959855	0.00452456964038136	0.00406993068675785	1.15670583510674	7.2861269803952e-05	4.74591670951899e-05
NW_019862800.1	1019591	1023275	LOC112043969	906	NA	0.0106141590368989	0.0108169800578432	-0.423201038620645	0.00688543200248147	0.00647075077008109	2.18429977216574	6.99472403957329e-05	8.22008471020854e-05
NW_019862800.1	1023860	1033851	LOC112043970	543	-0.87075541135299	0.00639831765468124	0.00555691263265393	-0.452164960149501	0.010369815483005	0.00976417946992014	0.269674911712738	0.000222848180332441	0.000219539079068495
NW_019862800.1	1083559	1087353	LOC112043971	993	-0.424096453552958	0.0154096948900141	0.0134164641911215	-0.65138313743091	0.0173860042143586	0.0142281302158064	0.281953248921205	7.96433297108283e-05	3.98126859105141e-05
NW_019862800.1	1098803	1105098	LOC112043972	1227	0.0813515042763675	0.0175819353472103	0.0175829136533646	-0.0361728786025902	0.017256918753889	0.0164726170231263	0.535629729115123	5.98817027689049e-05	2.93851218913099e-05
NW_019862800.1	1315136	1328007	LOC112043973	1749	-0.0509463432768066	0.0214721517479172	0.0212313379476679	-0.0920890184308931	0.0191856543040826	0.0187792439375355	0.285255986008411	5.67349676741874e-05	6.25023487172436e-05
NW_019862800.1	79961	81349	LOC112043974	1389	-0.459280333520015	0.0155052965595946	0.0140439544149068	-0.459280333520015	0.0155052965595946	0.0140439544149068	NA	NA	NA
NW_019862750.1	2032065	2041279	LOC112043976	1053	-0.363825551661948	0.0163162696029971	0.0150212257624939	-0.444134613624823	0.0164276940054868	0.0147032677895283	0.38131522294427	3.48005439822739e-05	4.41445408011656e-05
NW_019862801.1	267083	290969	LOC112043977	1026	0.309058883891808	0.0175141227227195	0.0187567006361354	0.200763630479402	0.0147414060080514	0.0155463081190174	0.0476128226093708	3.21222289068073e-05	4.24986291363372e-05
NW_019862801.1	89768	95224	LOC112043978	1215	0.184022269602295	0.0301670595785274	0.031424356168428	0.0792633566853607	0.0299975863653224	0.0306523543818781	0.419470080789027	8.30080843398877e-05	0.00012484731205645
NW_019862801.1	136368	142492	LOC112043979	1518	-0.0522267465711525	0.0187010910298171	0.0185977268794203	-0.0473444962029163	0.0166299584956345	0.0165976678313762	0.159370261267293	9.32923819855179e-05	0.000101444241316409
NW_019862801.1	341015	356090	LOC112043980	1971	0.362879886687417	0.0210637106488432	0.0230658860557837	0.34532511079473	0.0211126099263401	0.0231405614552241	0.258435989621718	7.14755984567131e-05	9.80870239170789e-05
NW_019862801.1	915439	919030	LOC112043981	1878	-1.08138449777775	0.00256111376603828	0.00198021869655229	-0.350106584868661	0.00342966342254403	0.00352970486230406	1.29911292476906	1.83261525085086e-06	5.83253558076742e-06
NW_019862801.1	151975	157643	LOC112043982	1518	0.191317295721591	0.0168849818448653	0.0175103876185859	0.0855148303952387	0.0165593663020877	0.0163984631839565	0.751230651966074	1.07110091939613e-05	3.02276403333771e-05
NW_019862801.1	105018	114435	LOC112043983	831	0.00117810763066869	0.0125256733724933	0.0127492457936772	0.128088784216022	0.00930927544859733	0.009765211431502	0.561692552092679	7.53608691299488e-05	8.26946765097185e-05
NW_019862801.1	118776	128781	LOC112043984	1524	0.0825433078226475	0.0187663932794319	0.0189563354574559	-0.203132103591606	0.0187612587814287	0.017420311786407	0.649667861721432	2.37904265141332e-05	5.58565073753911e-05
NW_019862801.1	320542	331304	LOC112043985	4758	-0.0677097243324687	0.00951732369606314	0.00939744796582019	0.0786652335133645	0.010820705831247	0.0109893602456138	0.683961407000378	3.12839854761604e-05	4.04291113019286e-05
NW_019862801.1	373278	375531	LOC112043986	1026	0.54898559384422	0.0164896107380673	0.0184134041354365	0.538317591209535	0.0180350629994783	0.0201132431935007	0.0012264402840871	2.57389820646587e-05	3.11383636723438e-05
NW_019862801.1	357313	361712	LOC112043987	1233	0.600924040826752	0.0171972301694905	0.019693798804159	0.344532336815263	0.0145571937541595	0.0158650493580162	0.208688938466135	3.94175491965465e-05	5.16454061837372e-05
NW_019862801.1	377313	380767	LOC112043988	2565	0.147813759077137	0.0173377828157274	0.0180022212648496	-0.0355265235038833	0.0142779609045003	0.0144961364946739	0.170117706197401	5.27151627461075e-05	6.68618941151986e-05
NW_019862801.1	381623	389787	LOC112043989	1389	0.11075293208127	0.0167478308053107	0.0171359580125228	0.0963092450708758	0.0142270929764151	0.0145802011324746	0.340309373949009	6.69551405613276e-05	7.0047162116487e-05
NW_019862801.1	393200	423748	LOC112043990	3390	-0.116172763808636	0.0144473627554273	0.0138710633469443	-0.0446578586874947	0.0143250355636331	0.0139770823436822	0.811435924669842	4.03614525870998e-05	3.63468718341324e-05
NW_019862801.1	450541	462642	LOC112043991	1506	-0.305164592840945	0.0135945384847392	0.0127691113084651	-0.141521588266349	0.0139897412289795	0.0136145787275603	0.22061086582434	4.75456789199175e-05	5.10638291946226e-05
NW_019862801.1	488246	520035	LOC112043992	1455	-0.0895472598337072	0.0100796866663799	0.00978442783984599	0.100720176778093	0.0108310689481813	0.0113079276326534	1.11019904504983	3.25761393625645e-05	4.12770770244769e-05
NW_019862801.1	465391	465765	LOC112043993	375	-0.259970240314216	0.0256791778533997	0.0242597829761956	-0.259970240314216	0.0256791778533997	0.0242597829761956	NA	NA	NA
NW_019862801.1	523559	544232	LOC112043994	3642	0.306492103433539	0.0170097062692448	0.0185209666027397	0.358319837422509	0.0158328631989716	0.017779186544688	0.584838918035233	4.46272392570818e-05	7.2711734784448e-05
NW_019862801.1	545076	554438	LOC112043995	1668	0.0338355174919132	0.0176890522535626	0.0177329181221624	-0.147419262455673	0.0175674932972191	0.0169895754747886	0.511394238024029	4.62310652459419e-05	5.49781244655777e-05
NW_019862801.1	636331	640676	LOC112043996	3069	-0.47472523596245	0.0115374364187785	0.0104025623354919	-0.648084788236171	0.00918229060362167	0.00775175600321394	0.0735184317322061	7.01776361757484e-06	9.39334408179173e-06
NW_019862801.1	656165	668553	LOC112043997	1812	-0.101819636269925	0.018875217509247	0.0185931372234467	-0.0841969393493827	0.0194568310184724	0.0191535253255503	0.37393099647192	2.68661296363878e-05	3.67244204926444e-05
NW_019862801.1	661190	665944	LOC112043998	930	0.463637069624429	0.0173007677694268	0.019865665497823	0.5128427804063	0.017274276636063	0.0199363914039597	1.15976334988152	1.67849947059502e-05	5.80218175865821e-05
NW_019862801.1	672730	717027	LOC112043999	1464	0.109448778736283	0.0201577643879378	0.020878844056057	0.0490454182022591	0.016361424246225	0.0168937295388181	0.819636585527097	8.23351461717703e-05	0.000122987380443486
NW_019862801.1	747255	758970	LOC112044000	1974	NA	0.0126112201468644	0.0122188687623895	-0.076388790872488	0.0121828805737232	0.0119483492688273	0.903673897770735	7.0674068480436e-05	7.30431484261632e-05
NW_019862801.1	764971	766968	LOC112044001	891	0.293372097296799	0.0229753885963067	0.0242372567836127	0.436695423927084	0.0204812467794857	0.0221067626729576	0.28196173922565	5.42084934157776e-05	3.34454670525213e-05
NW_019862801.1	1012878	1013417	LOC112044002	540	0.556518052298464	0.00392867005701098	0.00448618965075578	0.556518052298464	0.00392867005701098	0.00448618965075578	NA	NA	NA
NW_019862801.1	1019885	1031071	LOC112044003	1365	0.25532896375549	0.0202006185071638	0.0216425832969022	-0.048372910361397	0.0180914221236137	0.0182218594638423	0.51052771261468	4.66169765322137e-05	7.24505569808051e-05
NW_019862801.1	1036304	1049963	LOC112044004	1170	0.478898322265835	0.0205083239117898	0.0232743910147301	0.471455904134958	0.0201481675701725	0.0230320425892051	1.00380096076508	8.98235934104629e-05	0.000150053428523893
NW_019862801.1	1088255	1318727	LOC112044005	1098	0.395393045493561	0.0106904589510937	0.0116915789417023	0.344866153305088	0.00722921301997691	0.00788477995564953	1.68475578417587	2.94804997564052e-05	3.58566018670674e-05
NW_019862750.1	2050651	2064435	LOC112044006	1032	0.0647751086845962	0.0176034709774402	0.0181277305854886	0.122436993639633	0.0183945927239	0.019249078593646	0.284554379985612	2.42332436925297e-05	4.62399219370391e-05
NW_019862801.1	1235414	1239615	LOC112044007	846	-0.2464990951248	0.00591218843919445	0.00557995058296585	-0.125173121117396	0.00300222774283279	0.00283351632244276	0.0313365073526888	1.80267428396562e-05	1.60576294990919e-05
NW_019862801.1	160196	167977	LOC112044008	1521	0.143578765152192	0.0186085551533795	0.0190401629665505	0.000331579336744473	0.0203527767488242	0.0197671021933886	0.484461863024507	8.25196425861415e-05	0.000112322032978313
NW_019862801.1	735084	745391	LOC112044009	1434	0.42551125844099	0.016481759100959	0.0179600463161544	0.530110700727184	0.0149934106836348	0.0166973542754604	0.819267365846287	0.000136566646577031	0.000141271705323397
NW_019862801.1	144261	149465	LOC112044010	1518	0.0539798348111781	0.0211798186471595	0.0215778966737061	-0.107311998780087	0.0204173055072049	0.0198818919073241	0.337387340761701	3.32865105386277e-05	8.58995328359271e-05
NW_019862801.1	643628	654281	LOC112044011	987	-0.150886870423793	0.0119839662387681	0.0113366333160333	-0.118989082865272	0.0129861741586694	0.0124795590267291	0.166662406990428	3.81520377842848e-05	3.57811037073814e-05
NW_019862801.1	171336	184207	LOC112044012	1614	0.245928595707106	0.0195250883025489	0.0209333259204975	0.316858748915728	0.0172772871739731	0.019028031409031	0.328898357465804	7.21057158083991e-05	0.00010050839572049
NW_019862801.1	573299	631243	LOC112044013	1824	-0.224014606940263	0.0106894395947011	0.0103687556026947	-0.245842331745184	0.00968587908238016	0.00928634775511798	0.37495909667112	9.84287133496945e-05	0.000107810202435426
NW_019862801.1	779678	820411	LOC112044014	825	-0.0388342373521693	0.012995728102512	0.0128587688853544	-0.331610857318612	0.0129831379222401	0.0119530924621173	0.694757589437342	8.21828132224847e-06	1.62755630219054e-05
NW_019862802.1	158740	160528	LOC112044017	879	-1.4227276717603	0.00684366962624624	0.00445357243074569	-1.50618140999159	0.00833074552935936	0.00507140274566091	0.0357071055594791	1.13378140388372e-05	1.9570480319762e-06
NW_019862802.1	160982	162592	LOC112044018	1611	-0.0676558788378029	0.00899629994736772	0.00886960793283293	-0.0676558788378029	0.00899629994736772	0.00886960793283293	NA	NA	NA
NW_019862802.1	240170	284588	LOC112044019	3249	NA	0.0100181433522527	0.0114503913510385	0.151512415278787	0.0124662753674808	0.0140685207832844	0.388801736420329	0.000290370892149813	0.000460335470366395
NW_019862802.1	477312	487119	LOC112044020	693	-0.413649929739028	0.0124137917164131	0.0108259317951418	-0.529915790224887	0.0124294856621966	0.0105104148334605	0.345423990054466	9.2471087504887e-06	5.56086208337175e-06
NW_019862802.1	1108923	1111605	LOC112044021	774	0.291163510104102	0.0164553260596792	0.0174951628009195	0.358938167096112	0.015403044794843	0.0166473005609349	0.150036680877821	7.00763012423957e-06	4.21405252468547e-06
NW_019862802.1	28962	31002	LOC112044022	1014	0.53458382763561	0.0181258427266435	0.0203143427982983	0.385244286542158	0.0177941237292385	0.0194444519524826	0.354332615283122	2.7803337710664e-05	5.11100078295403e-05
NW_019862750.1	2124681	2130221	LOC112044023	1068	0.486564054914406	0.0111529676130385	0.0124402659942981	0.430834664142543	0.0100132434075466	0.0111704828470878	0.709313189409901	4.43335551018058e-05	5.16042302002455e-05
NW_019862802.1	221305	224342	LOC112044024	831	-0.678468604736974	0.00662381998103327	0.00519237456398896	-0.654595607861528	0.0066460675158755	0.00525737519050995	0.405783106138306	1.33173515859284e-06	1.94222598349051e-06
NW_019862802.1	1123577	1126831	LOC112044025	957	0.365967975452059	0.0214448040936609	0.0223676909015284	0.45942423863719	0.0201034667964756	0.0211586464986045	1.27965104764983	8.2791408295069e-05	5.13022719423466e-05
NW_019862802.1	38269	45146	LOC112044026	4341	-0.0503899879745093	0.0197247503245622	0.0195067696991944	-0.295294601713672	0.0188147005298126	0.0175563366206183	0.676073635319868	2.35393193355207e-05	5.14997530594192e-05
NW_019862802.1	47047	48066	LOC112044027	810	0.339065623043518	0.0266139766980353	0.0284197538298229	0.418960659659838	0.0263195836015311	0.0285510084145661	0.353181699468135	4.79527849774037e-06	9.53207731757837e-07
NW_019862802.1	36513	38166	LOC112044028	318	-0.816659630929651	0.00967662504632597	0.00757225183241576	-0.864110240592751	0.00932375432093672	0.0067996551519505	0.0476681405983048	4.60837045417988e-05	3.95302185672771e-05
NW_019862802.1	54318	154842	LOC112044029	3681	0.116239590947366	0.0107858205118708	0.0110335994865922	-0.0137953069703763	0.01033587755073	0.0102080677455288	0.799300479525918	3.72828928901284e-05	3.60797599445601e-05
NW_019862802.1	163569	172221	LOC112044030	1074	-0.0985585430917327	0.0112926459477463	0.0116648891893486	0.0518650851840606	0.0106209498968148	0.0115267443013205	0.694562112053918	8.52356960045495e-05	0.00012617778496747
NW_019862750.1	2132300	2134981	LOC112044031	2682	0.622475467397318	0.00862175026985278	0.00972081673474399	0.622475467397318	0.00862175026985278	0.00972081673474399	NA	NA	NA
NW_019862802.1	179569	191133	LOC112044032	2445	0.14274897358924	0.0150631732067494	0.0156686332999927	0.126670463734541	0.0141156031901751	0.0145769488467185	0.456995530529707	9.35412554216777e-05	0.000108660574016348
NW_019862802.1	194811	212119	LOC112044033	4206	0.188696656954256	0.014105646221594	0.0151285095715614	0.445183927481242	0.0151971389458935	0.0170887382070451	0.690042698364949	4.09896887531382e-05	6.50609947452123e-05
NW_019862802.1	213276	216844	LOC112044034	1122	0.0264872224238831	0.00848507652013755	0.00802533161489944	0.291280888077684	0.00781545737093832	0.00782678716529655	0.931784456627313	3.20422575838402e-05	1.49417070314612e-05
NW_019862802.1	217943	220269	LOC112044035	618	0.245745932847122	0.00858085368234245	0.00945765371144906	0.156736958550922	0.00819035032307994	0.00892318959867686	0.786683809637584	1.61750691071129e-05	3.01725620531645e-05
NW_019862802.1	228964	229560	LOC112044036	597	-0.71543171805623	0.0112524917167495	0.00949548928941078	-0.71543171805623	0.0112524917167495	0.00949548928941078	NA	NA	NA
NW_019862802.1	554776	579522	LOC112044037	3636	0.250668172442431	0.0174492888592366	0.0181390840825233	0.243577969630999	0.0163557433670006	0.0169000992209559	0.639730256748936	4.70468111898055e-05	3.98444980685393e-05
NW_019862802.1	567207	568442	LOC112044038	1236	-0.209899637352149	0.0200694485068893	0.0192083893050308	-0.209899637352149	0.0200694485068893	0.0192083893050308	NA	NA	NA
NW_019862802.1	538068	546679	LOC112044039	204	-0.555621906550486	0.0121509798353986	0.0102540937841761	-0.581455941736263	0.0120893240209479	0.0101073560580957	0.28341233791378	1.61429290187222e-06	9.14361283655508e-06
NW_019862802.1	587717	787292	LOC112044040	7836	-0.548213348545901	0.0145380622870068	0.0136665975761659	-0.0377978548460661	0.0166287263482285	0.0170914064259905	0.468636401722399	8.4522858956984e-05	0.000121694207968317
NW_019862750.1	2132174	2159293	LOC112044041	1422	0.221889335158783	0.0152310092887368	0.0159348805164936	0.0904979093903696	0.0144312159106248	0.0149267057863079	0.259416966325463	6.62273706996321e-05	8.29750530103598e-05
NW_019862802.1	792750	803706	LOC112044042	840	-0.0556095098810214	0.013050429327322	0.0131214308472113	-0.216179433733852	0.00870109017339534	0.00840248494698858	0.346036520071496	7.14561219416115e-05	8.22959016503563e-05
NW_019862802.1	854974	883902	LOC112044043	3867	0.160746848439668	0.0205735981414054	0.0214567702885258	0.111739904477015	0.0192836266689556	0.0199279869397552	0.593231276002045	0.000100833148815572	0.000115279806532523
NW_019862802.1	807820	848071	LOC112044044	2127	-0.360596985884027	0.0155927578445456	0.0146103326731895	-0.29768671986908	0.0140169059970559	0.0135696883346724	0.873819154941852	5.12609737792708e-05	9.49130207290711e-05
NW_019862802.1	916255	932645	LOC112044045	3057	-0.257037502346353	0.00900627250382195	0.00828984931500477	-0.41071299222688	0.00795128572196189	0.00674806289258855	0.214499716418236	4.51780638453872e-05	3.75871485285634e-05
NW_019862750.1	2167548	2192389	LOC112044046	2064	-0.182465205489018	0.0154943991812973	0.0151261289317472	-0.191418645902835	0.0136226490176239	0.0132577477520629	0.462256531938529	0.000114774593677909	0.000116694884801299
NW_019862802.1	912663	914024	LOC112044047	843	0.357370926662578	0.0175139860435967	0.0188494000884216	0.454454194887983	0.0166768898088086	0.0183433062041496	0.0721139659852233	5.36143915363728e-06	1.95971439663942e-06
NW_019862802.1	911023	911439	LOC112044048	417	0.808240109080236	0.0186484570588028	0.0219000725963884	0.808240109080236	0.0186484570588028	0.0219000725963884	NA	NA	NA
NW_019862802.1	943731	968366	LOC112044050	4128	-0.0836994957356907	0.014385107067843	0.0143588475426773	-0.212712615991416	0.0145042165613108	0.0138865663133389	0.631245171663512	5.57860161175753e-05	7.10072308835482e-05
NW_019862748.1	1045686	1047830	LOC112044051	795	NA	0	0	NA	0	0	NA	0	0
NW_019862802.1	985118	1053319	LOC112044052	2601	0.00260930644824848	0.0113124527501717	0.0116669434397373	0.0698624906161808	0.0120854441601396	0.012683397794425	1.12692042895143	5.6822088011214e-05	9.21350842688195e-05
NW_019862802.1	420292	431051	LOC112044053	606	0.525269645625746	0.0210747884451411	0.0236953971063932	0.292289787038673	0.0118915203217927	0.0133701186362923	0.182020495591218	0.000282799128649428	0.000357509086562718
NW_019862802.1	4094	8779	LOC112044054	716	0.4456053270493	0.0138131274389182	0.0157686637614362	0.46892767087376	0.0128706912353679	0.0151458678076508	0.3991202802804	3.58978087468218e-05	7.18830913274057e-05
NW_019862802.1	291078	325677	LOC112044055	1473	-0.0122777638223944	0.00723277336951479	0.00748670295072869	0.00381919476082943	0.00665729062408126	0.00705534007380342	1.30527210828594	1.48133480614129e-05	3.31612735294477e-05
NW_019862802.1	492776	493807	LOC112044056	1032	0.101683740339962	0.0139022715793058	0.0141966504187437	0.101683740339962	0.0139022715793058	0.0141966504187437	NA	NA	NA
NW_019862802.1	892390	906013	LOC112044057	1542	0.340406461139145	0.017681778518995	0.0186783158938836	0.36138249410896	0.0179616031660043	0.0191574618413262	0.595777387906657	5.03592320571947e-05	4.84411377730756e-05
NW_019862750.1	2289680	2291095	LOC112044065	1416	-0.388045844388011	0.00808377013234874	0.00742340591742463	-0.388045844388011	0.00808377013234874	0.00742340591742463	NA	NA	NA
NW_019862803.1	160658	162543	LOC112044069	933	-0.321633617929963	0.0109487551304605	0.0101549224669981	-0.264885257912048	0.0101824317804228	0.00974577012795949	0.438102053389506	1.805712694446e-05	2.29728040844593e-05
NW_019862803.1	429883	437801	LOC112044070	2193	NA	0.00163990050461718	0.00144419918712508	-0.510715564039685	0.000488362548428228	0.000430082674818753	NA	9.53991914829252e-07	7.39884428717011e-07
NW_019862803.1	761608	768490	LOC112044071	864	0.0158362296400182	0.018070042133035	0.0182770984801162	0.067090646867978	0.020280950688932	0.0209568492204811	0.362472642570106	2.60634521454458e-05	5.4942551133833e-05
NW_019862803.1	1240826	1255146	LOC112044072	915	0.0688406836687227	0.015638424171867	0.015642480328124	0.0628714700263718	0.01571638788675	0.0157142092896277	0.0565254023571138	5.32287428032154e-05	3.98395016079412e-05
NW_019862803.1	157313	159474	LOC112044073	705	0.224398658353014	0.0140752050695027	0.0149499944970952	0.360542398792343	0.0145920914063772	0.0160112740057962	0.154046248732675	3.61042779489343e-06	9.45250454079413e-06
NW_019862803.1	23618	36374	LOC112044074	1449	0.877583769656706	0.00693953765388183	0.0084748827596603	-0.0728838899353183	0.00475585768574381	0.00444708434982328	1.24325720374321	8.53269776416247e-06	2.08128852998038e-05
NW_019862750.1	2655181	2878082	LOC112044075	2631	-0.35676667277988	0.00600789926373906	0.00548557238319628	-0.302709434520886	0.00597926114540631	0.00509699927092186	0.719939513961879	1.24864571123773e-05	1.40673636267103e-05
NW_019862803.1	41997	44954	LOC112044076	1023	0.880939795196922	0.00242228795384273	0.00336905447493739	0.574011236652091	0.00210584930579129	0.00294426065912396	0.56844405439805	1.49078035978394e-05	2.94571450057598e-05
NW_019862803.1	139284	147086	LOC112044077	1311	-0.455809873827453	0.0045159013732749	0.00372566539655748	-0.59044599636005	0.0044450497138743	0.00351354734100416	0.278989862066273	1.61525584123294e-05	1.45782977422229e-05
NW_019862803.1	174117	178852	LOC112044078	1314	-0.300423170482934	0.0140159448194591	0.0129458016035306	-0.445952747691277	0.0109585310665626	0.00932144656745974	0.642572606120085	5.65502949924751e-05	4.78351852773795e-05
NW_019862803.1	163535	169149	LOC112044079	921	0.406627562960111	0.0229416158997903	0.025021669131046	0.36765087198768	0.0210071203101054	0.0226478324304668	0.244136441968172	0.000144334935799876	0.000189016009333513
NW_019862803.1	209567	211203	LOC112044080	618	0.200989175929678	0.0150145316709725	0.016508969120357	-0.186614388110588	0.0136122841269762	0.0130597375346431	0.93638554813091	3.11643257799607e-05	9.31548803441526e-05
NW_019862803.1	201729	202981	LOC112044081	348	0.428202935693735	0.0121940954608068	0.0134959998398832	0.287414482304137	0.00833913301317418	0.0092254964979097	0.0625801833169271	9.49465914067128e-05	0.000113581612077422
NW_019862803.1	217033	236340	LOC112044082	3060	-0.521583588188295	0.00541002359235032	0.004808853899285	-0.34483580236702	0.00517634975501287	0.00476991102545008	0.0845134770481533	1.04459157761011e-05	1.02918165111303e-05
NW_019862803.1	327272	335407	LOC112044083	5922	-0.476132940428126	0.00727058915038585	0.00660530818232173	-0.630069006890868	0.00867651766263126	0.00755535353239184	0.230900093135859	1.81989109176615e-05	2.1965864679345e-05
NW_019862803.1	339887	348982	LOC112044084	1005	0.28811833119885	0.0105528457247799	0.0123402402475028	0.166536164561968	0.00708629226801776	0.0082028776430652	0.639523085335132	0.000103391311110739	0.000164483502049515
NW_019862803.1	350853	351838	LOC112044085	903	-0.047591393851985	0.017408735301445	0.0171839196305837	-0.531112024312902	0.0161773058858211	0.0139803577755739	0.745801805765021	4.83740511807492e-06	3.27385650708903e-05
NW_019862803.1	353923	358100	LOC112044086	1050	0.392170584490988	0.0141456470464531	0.0159242437964858	0.268904393540743	0.0133086996096499	0.0147125854484567	0.613585254879649	3.05865549615206e-05	5.75538687349203e-05
NW_019862803.1	358472	359803	LOC112044087	516	-0.249500581839656	0.0102941192521887	0.00935617233102582	-0.296358149907188	0.0109587102017145	0.00989067175616716	0.141757840096189	6.796257035255e-05	5.6860293675403e-05
NW_019862803.1	366249	368066	LOC112044088	984	-0.270260851786426	0.0161668587495931	0.0146126464565784	-0.433003811950462	0.0118464388415249	0.00943042907017642	0.928559462905752	0.000109824257017203	6.01747829872891e-05
NW_019862803.1	372083	388208	LOC112044089	834	-0.0757609599146708	0.0168767714955729	0.0167003811124022	-0.0819960711854288	0.0156586933003246	0.0154590202526536	0.600083350585846	8.4889743470479e-05	0.000102958413085287
NW_019862750.1	2654178	2654528	LOC112044090	351	0.0982956881272542	0.0201443339546226	0.0205746709563648	0.0982956881272542	0.0201443339546226	0.0205746709563648	NA	NA	NA
NW_019862803.1	501264	510055	LOC112044091	2037	1.03702073359949	0.0120771320566735	0.0154906250453699	0.971108742527413	0.0109862017852313	0.0140067839819446	0.281268630901076	2.60730036432705e-05	4.99130450107829e-05
NW_019862803.1	537409	641705	LOC112044092	1938	-0.473083147086174	0.0117026112627195	0.0111378826334817	-0.261857143749052	0.0131220841580816	0.0131012687838794	0.781644569082297	6.81240642763854e-05	9.34955321062237e-05
NW_019862803.1	836678	845689	LOC112044093	855	-0.286365481476529	0.00744205067292424	0.00690698995259764	-0.0335338151188415	0.00595396436134093	0.00593400132200713	0.497257969649438	1.39228598520684e-05	1.41576851316842e-05
NW_019862803.1	871758	880213	LOC112044094	849	-0.382074210955249	0.00801461859622725	0.00701889601065684	-0.35122069784932	0.00815873453029747	0.00723986696829491	0.636981521340558	2.05942474677045e-05	2.32655630991899e-05
NW_019862803.1	941215	1012444	LOC112044095	3207	-0.080794098183092	0.0144031058771686	0.0139758874120591	0.0134615905245945	0.0143460725638426	0.0141635059230131	0.571102132665136	2.96999943789496e-05	3.32820948830325e-05
NW_019862803.1	1161844	1237242	LOC112044096	3582	NA	0.0113030059719088	0.0116059105224417	0.0653761374010371	0.0116822879770489	0.0122416229819069	0.45953121377323	6.55820929424815e-05	8.47563923772048e-05
NW_019862803.1	1258468	1273583	LOC112044097	4317	0.257886209348939	0.0156296286962079	0.0166474870582776	0.241814105733284	0.0160111015171821	0.0167803644289922	0.419715404486704	5.06498189439106e-05	4.97594611461112e-05
NW_019862750.1	4187	31791	LOC112044098	2799	NA	0.0111808347970532	0.0135136469201821	0.730427968104052	0.011234124072459	0.0136079143084221	0.453768256612525	7.05717805006496e-05	0.00011105649940893
NW_019862803.1	1280709	1282090	LOC112044099	282	-1.49713077466668	0.0100279534522162	0.00622320501298003	-1.29885685533584	0.0129499540204418	0.00864010013498824	0.232472560568987	5.04895044684859e-05	3.45426877317304e-05
NW_019862803.1	1287950	1312662	LOC112044100	8400	-0.0263626223602919	0.0119856752724973	0.0119903664758599	-0.130969936933299	0.0111373718343574	0.0108291950158026	0.331736285231103	4.65556423746813e-05	5.19013092647686e-05
NW_019862803.1	668232	698508	LOC112044101	1092	-0.50056291610755	0.0118064422597393	0.010548381798366	-0.419087146052731	0.0122350387524185	0.0110670514525657	0.554456351992183	3.98587292746185e-05	3.70621000685355e-05
NW_019862803.1	211751	216265	LOC112044102	1719	-0.148966701516715	0.0144679500243403	0.0141966419719541	-0.00399488550431934	0.0144089919318766	0.0146551487716394	0.348182370524929	2.08417806167698e-05	3.59269702176715e-05
NW_019862803.1	811734	821326	LOC112044103	909	NA	0.0138758399950027	0.0126442746529232	-0.450303913387544	0.0109267857618055	0.00978688152948316	0.609827219986173	5.67776722618584e-05	5.4206432544634e-05
NW_019862803.1	189403	201076	LOC112044104	1752	-0.629114395629798	0.0100802026619807	0.0085494975489063	-0.499795151647139	0.0110896539994856	0.0095711351531832	1.34677992467768	2.98403086290183e-05	3.16993875110537e-05
NW_019862803.1	286503	291242	LOC112044105	756	-0.0601918496400442	0.0113939905773187	0.011297310536743	-0.472619280370969	0.00837811010140153	0.00744065041774068	0.536507366647823	2.8688566999754e-05	4.69140944613675e-05
NW_019862750.1	56869	71323	LOC112044107	2133	-0.0765931270728573	0.014272617302296	0.0142541366443483	-0.149384160869357	0.0143329110784108	0.014029534811329	0.339680602820811	3.04336474218011e-05	4.64169714905248e-05
NW_019862803.1	1276211	1280029	LOC112044109	711	-0.207282447335668	0.0094830539891809	0.00869842626955683	-0.338467818866981	0.0104863729598004	0.00898220623283134	0.829828519637946	3.19166285289155e-05	1.86237033090861e-05
NW_019862804.1	262361	266416	LOC112044111	1671	1.04748819040788	0.00797685818107452	0.0107227427341151	1.11632660484554	0.00796750729850284	0.0108333813240863	0.551822576033781	3.86717932799929e-05	8.07697952806641e-05
NW_019862804.1	16039	24706	LOC112044112	2400	NA	0.00165883729049238	0.00138530175527723	-0.333881581797132	0.0027510655720025	0.00234330077573434	0.13853522945807	1.21666732423127e-05	8.81787235305343e-06
NW_019862804.1	66675	77681	LOC112044113	1674	NA	0.00290876676399695	0.00256880560681083	-0.292948152105263	0.00375425969085859	0.00331799967575773	0.492207325029213	2.31919169680107e-05	2.40290413324349e-05
NW_019862804.1	122940	123899	LOC112044114	960	-0.0593441726931405	0.0043005036937328	0.00424193458993567	-0.0593441726931405	0.0043005036937328	0.00424193458993567	NA	NA	NA
NW_019862804.1	141595	169253	LOC112044115	2313	NA	0.00390399061929991	0.0038641330699794	-0.133676605960009	0.0036877219057245	0.00364064556523695	0.42537344534595	1.85246344214021e-05	2.4856481529811e-05
NW_019862804.1	218838	226176	LOC112044116	1704	-0.0632958731379738	0.00698801979553657	0.00665045396251175	-0.397388318191975	0.0075543783273685	0.00658951031135244	1.06946121664873	1.83062893094353e-05	1.51979655706305e-05
NW_019862750.1	167621	179920	LOC112044118	2745	0.293539145735677	0.016892207682645	0.0178444365025901	0.431401445230568	0.0136739991167166	0.0152176039649566	0.707778888576949	4.85371970592311e-05	6.84562984455134e-05
NW_019862804.1	313606	317655	LOC112044119	1638	0.734809964620191	0.00967588995316495	0.0114536447331896	0.751026534273072	0.00947848918458053	0.0112808690234755	0.202632041662669	5.54588357824942e-06	8.87931066054186e-06
NW_019862804.1	331129	342146	LOC112044120	1629	0.492464437952233	0.00941133751827448	0.0106390180190463	0.554249456935289	0.00974283298683339	0.0112159241754306	0.610211158420939	2.71306108539598e-05	4.31450972298135e-05
NW_019862804.1	343276	347663	LOC112044121	1689	0.191865680606117	0.012020654478977	0.0125380473275673	0.101043875228156	0.0124747882279596	0.0127705884524966	0.696205034172655	2.43759390130186e-05	4.01601210787958e-05
NW_019862804.1	366146	370206	LOC112044122	960	0.110039250132722	0.0143888958898496	0.014757151629733	-0.0106577564155747	0.0145224029284244	0.0144535638323593	0.151875428931032	2.32782741643104e-05	2.35573728671162e-05
NW_019862804.1	400211	411313	LOC112044123	2508	-0.0888784070731188	0.0106817169758865	0.0103979785244062	-0.0583701778165772	0.0102854869906102	0.0101238908004594	0.517635394739788	4.24401804223983e-05	4.11521006624808e-05
NW_019862804.1	512449	522636	LOC112044124	1656	0.0251317414168231	0.0132504665738306	0.0138099845071422	0.145225557946594	0.013139966013878	0.0139650535052943	1.24113377374814	3.49712062720595e-05	5.83704524034843e-05
NW_019862804.1	577164	604876	LOC112044125	1440	-0.189686005251918	0.0130452296257453	0.0127711520871075	-0.297792223195054	0.0118854387599918	0.0113432978730033	0.716360356650368	5.65897800685801e-05	7.71421135580292e-05
NW_019862804.1	707633	719843	LOC112044126	2475	-0.436501441522988	0.00774155906866537	0.0069545558819859	-0.221965629067067	0.00711350842133246	0.00668827447727897	0.519105225704549	2.08591716723898e-05	1.99172137306397e-05
NW_019862804.1	876276	876818	LOC112044127	543	1.02460937969451	0.0172548777233455	0.0210203083552825	1.02460937969451	0.0172548777233455	0.0210203083552825	NA	NA	NA
NW_019862750.1	227686	227868	LOC112044128	183	-0.119882307482246	0.00579485036838029	0.00558591525050787	-0.119882307482246	0.00579485036838029	0.00558591525050787	NA	NA	NA
NW_019862804.1	1057019	1057614	LOC112044129	420	0.150918946550109	0.0175083226788873	0.0181356225686473	0.501308261896114	0.0165340050894649	0.0185984910527234	0.833221737274717	6.4425822005319e-06	1.45403247146738e-06
NW_019862804.1	1120638	1123854	LOC112044130	897	0.487717056722016	0.022057305039826	0.0245081728863849	0.657480942432519	0.0222621252377043	0.0257714108336754	0.645248590084343	3.15052894459664e-05	6.33778992555118e-05
NW_019862804.1	1127156	1131591	LOC112044131	714	0.214230493460683	0.0192404652741301	0.0203139511308248	0.142044530044201	0.0133072788134696	0.0140573780447576	0.108832721013103	0.000155451979327818	0.000174292724779955
NW_019862804.1	1151921	1154363	LOC112044132	1659	0.666396694533591	0.0205236347905163	0.0232495420563272	0.537852661576078	0.0199839016042679	0.0219202738999173	0.2465669693543	4.73331381217612e-05	3.15784340877385e-05
NW_019862804.1	1156037	1159073	LOC112044133	1677	0.594859001976186	0.0181739034637674	0.0201803257020734	0.203656751419329	0.0174596678260655	0.0182707297564193	0.162576182756521	0.000158859010464613	0.000163302206372612
NW_019862804.1	618538	620207	LOC112044134	732	0.526905576160593	0.00976004562501624	0.0109259363264787	-0.106519204471386	0.0058364429618318	0.00535598936790951	0.704821867875039	2.88671573056112e-05	3.84228355146641e-05
NW_019862804.1	608290	609312	LOC112044135	1023	0.376263440614307	0.0107036389278256	0.0115535132629806	0.376263440614307	0.0107036389278256	0.0115535132629806	NA	NA	NA
NW_019862804.1	269173	275726	LOC112044136	1680	0.321830452478284	0.0122135691343127	0.0133258306644878	0.308973961015938	0.0126897334626141	0.0137941231482397	0.512412284090265	2.45746958003908e-05	3.53773132634619e-05
NW_019862804.1	1184235	1185257	LOC112044137	1023	0.0701043720548057	0.0142247338338671	0.0144322699035824	0.0701043720548057	0.0142247338338671	0.0144322699035824	NA	NA	NA
NW_019862804.1	30393	32883	LOC112044138	1158	0.557180204495497	0.00522569497521504	0.00546441411784624	-0.290809888862475	0.00636516087235377	0.00513954407255989	3.61895307172025	6.53437504955584e-06	5.31154337253843e-07
NW_019862750.1	863104	899389	LOC112044139	1329	-0.277073250782646	0.0182177220534227	0.0171004675111998	-0.166310312001398	0.0154612909307713	0.0147263806121454	0.147340013078059	0.000158236191978321	0.000152623210837425
NW_019862804.1	40284	40838	LOC112044140	555	-0.651124943038477	0.00414981778165854	0.00347150792891567	-0.651124943038477	0.00414981778165854	0.00347150792891567	NA	NA	NA
NW_019862804.1	46163	50923	LOC112044141	432	0.326462877440463	0.000841362686238445	0.00129916434441661	0.350488700205294	0.000882235305497706	0.00136433868856275	0.683005931652396	2.16287839601103e-06	5.43073687143463e-06
NW_019862748.1	1107692	1116638	LOC112044142	2514	0.340721693893874	0.0083994744111101	0.00915887836611148	0.267438630013114	0.00807422173834801	0.00871886824411509	0.911318106374938	1.62282778634224e-05	2.35884285284092e-05
NW_019862804.1	79501	87027	LOC112044144	1863	0.0678242830167328	0.00615168078167293	0.00628100338144693	0.0507074845504751	0.00539013636320627	0.00542805122031199	0.598211532309633	1.03987963835294e-05	1.25464530724518e-05
NW_019862804.1	88912	115906	LOC112044145	1578	0.245779454531241	0.0055744024155049	0.00592497473586749	0.0828580190131151	0.00652268339273305	0.00686508099058765	1.21807249186145	1.91730050601941e-05	3.22062585375741e-05
NW_019862804.1	170070	177560	LOC112044146	1650	-0.0272237811499823	0.0109802748571925	0.0112745173073377	0.061411541751195	0.0113944102286759	0.0119079997934398	0.435043562585337	3.36127601146955e-05	4.96399968336657e-05
NW_019862804.1	144577	156091	LOC112044147	1560	-0.392427933430782	0.00838483313292828	0.00780716465740079	0.0613968935185099	0.00770539882857431	0.0080079454056892	0.546497307665148	4.23501999364843e-05	4.87779324998467e-05
NW_019862804.1	436156	438155	LOC112044148	1674	0.203626453692688	0.0121279611930265	0.012683258764218	0.245543519911654	0.0133899698400671	0.0141958925838411	0.223112356651304	2.51554426948503e-06	6.66364692322697e-06
NW_019862750.1	1069340	1074491	LOC112044149	450	-0.500408316226047	0.00991218847281949	0.00972386471895102	-0.34169479315485	0.0185178738886088	0.0183607937337503	0.218663041715898	0.000642863033641743	0.00064753943408578
NW_019862804.1	474873	505322	LOC112044150	462	-0.576809114189429	0.000980687011836363	0.00055536892067057	-0.276443205222612	0.000466228566293303	0.000264027975581751	0.293392766510113	8.68787398438506e-07	2.7862235088719e-07
NW_019862804.1	430532	433660	LOC112044151	1668	-0.579360482697252	0.00936369527228309	0.00838208786910334	-0.150682776124001	0.0104698357442845	0.0105086988337357	0.515624384513589	1.18788199039776e-05	2.87097134693005e-05
NW_019862804.1	525217	529772	LOC112044152	711	-0.0295983554858527	0.00817058230632596	0.00806397756600049	-0.0400905103377403	0.00765376294584115	0.00753460017484348	0.00943571776074903	2.02464690227395e-05	1.88407874380495e-05
NW_019862804.1	527555	528179	LOC112044153	510	-0.730298462410237	0.00501910777583863	0.00484619601927249	0.271839532010256	0.0117798753356276	0.0161326102965219	2.72318522987302	0.000123940754750198	0.000345409359651856
NW_019862804.1	548175	548939	LOC112044154	765	-0.182586762279102	0.00606312576228884	0.00581255171501102	-0.182586762279102	0.00606312576228884	0.00581255171501102	NA	NA	NA
NW_019862804.1	552849	565055	LOC112044155	714	0.429466785892354	0.00693426558618441	0.00728345849727745	0.416988869967652	0.00694607496751412	0.00718976842345137	1.0509030396799	1.4763393854553e-05	6.69108914097339e-06
NW_019862804.1	611136	617360	LOC112044156	465	-0.180077043187103	0.0136848475086393	0.0127035550315109	-0.538529729613977	0.013239448816	0.0108158472819705	0.960011210626417	4.99123366686665e-06	2.04729379192432e-05
NW_019862804.1	660611	705524	LOC112044157	1623	-0.291053342520486	0.0121880522350212	0.011675826461128	0.252777764422252	0.0126551751540124	0.0137033215816991	0.628719314034871	6.98335275748005e-05	8.02324907712027e-05
NW_019862750.1	1355751	1357928	LOC112044158	2178	0.475560283504749	0.0146479738725175	0.0160635752544601	0.475560283504749	0.0146479738725175	0.0160635752544601	NA	NA	NA
NW_019862804.1	997913	1030562	LOC112044159	3273	0.363420715818554	0.0168700628545803	0.0181772204357952	0.245136758599418	0.0166246190998759	0.0174113895710516	0.836566846993124	4.76562192664577e-05	6.54589034401578e-05
NW_019862804.1	1011972	1013807	LOC112044160	1836	0.263626014840716	0.0173620779495227	0.0182922326855917	0.263626014840716	0.0173620779495227	0.0182922326855917	NA	NA	NA
NW_019862804.1	1138485	1139132	LOC112044161	648	0.403637232417422	0.0196352908183168	0.0212948241803501	0.403637232417422	0.0196352908183168	0.0212948241803501	NA	NA	NA
NW_019862804.1	1117742	1118359	LOC112044162	618	0.0397687005880144	0.0127799692757217	0.0128894879958276	0.0397687005880144	0.0127799692757217	0.0128894879958276	NA	NA	NA
NW_019862804.1	523307	524423	LOC112044163	687	0.724834997359984	0.0139271999333388	0.0162253839745121	0.386772159843946	0.00745171779369814	0.00868134712328487	0.302684144758909	0.000111055232904461	0.000150730940816478
NW_019862804.1	63070	65030	LOC112044164	261	0.833523148364417	0.00406307115909616	0.00502342185265946	0.501974091360254	0.00488009636649548	0.00559051522112163	0.492716867454829	4.36970360948267e-05	4.71532504844013e-05
NW_019862750.1	1523296	1524823	LOC112044165	1134	0.954327778918379	0.0141640021365138	0.0171457420335678	1.26340793356971	0.0212920293486581	0.0303647557136825	0.209093138824437	0.00011120805327594	0.000382468475201057
NW_019862804.1	544623	546918	LOC112044166	1305	-0.884379006714975	0.00723536963220796	0.00547324706332568	-0.490922332797896	0.00581517757450159	0.00471821055179705	1.46086648230342	1.48961654725235e-05	8.63490891917444e-06
NW_019862804.1	538478	543379	LOC112044167	1281	-0.382793338019539	0.012379265721677	0.0110762446874981	-0.446550059497708	0.0129882386330688	0.0114615898938655	0.640790569641847	1.59251852807916e-05	2.17549866936567e-05
NW_019862804.1	1161915	1163973	LOC112044168	1623	-0.145628299635353	0.0122825133084569	0.0119070422608462	-0.116635664775684	0.0133191593298444	0.0129580790201128	0.0161266286326754	1.69147118942175e-06	2.26266194829031e-06
NW_019862804.1	178423	183046	LOC112044169	1680	0.560914659312873	0.0112028791105944	0.0128169476234772	0.41568064941118	0.0111045552749473	0.0125066982183729	0.328095774128427	4.73333273068749e-05	6.91023404235386e-05
NW_019862804.1	372198	385398	LOC112044170	1623	-0.271940198282198	0.00948271594197735	0.00870038627341125	-0.1761408871916	0.0091150734437838	0.00853010002408441	0.953007827592525	1.11749359733644e-05	1.48834037307228e-05
NW_019862804.1	280082	284398	LOC112044171	1692	-0.0190565823296098	0.013176944639885	0.0134973949853789	0.00386208434673216	0.013697379898907	0.0141147358058752	0.283002648526248	3.28865508965201e-05	5.08177325097973e-05
NW_019862804.1	291379	295436	LOC112044172	1707	0.26292191439173	0.0124257629125752	0.0128886716283631	0.261739061151232	0.0126772881659253	0.01311558607165	0.289392287788115	3.15958701879389e-05	2.27857741625606e-05
NW_019862804.1	9102	9743	LOC112044173	642	0.190346342294065	0.00758668855108333	0.00791177846285535	0.190346342294065	0.00758668855108333	0.00791177846285535	NA	NA	NA
NW_019862750.1	2019328	2022829	LOC112044174	1365	-0.256736979053828	0.0214071599901392	0.020585362986713	-0.426538388496449	0.0089340176491162	0.00825987840999157	0.238987589153761	0.000170884845313893	0.000167422915125366
NW_019862804.1	350163	355135	LOC112044175	1689	-0.035175234576908	0.0136431530360123	0.0138953574787988	-0.0532710610994234	0.013669844991554	0.0138810255870957	0.48829212791346	2.29254855660117e-05	4.17820676419627e-05
NW_019862804.1	202782	207155	LOC112044176	1665	-0.669923689795535	0.0084907987884807	0.00724699752245288	-0.785486593570209	0.00984511662331991	0.00827566510091734	0.546682307058907	2.70659605235252e-05	4.15430749166298e-05
NW_019862804.1	626956	629451	LOC112044177	816	NA	0.0177639799971206	0.0222289162935543	1.20753092817917	0.00975464850447535	0.0122064573994215	NA	0.000190306334891726	0.000297995204487784
NW_019862804.1	630231	634163	LOC112044178	465	-0.274558915924027	0.0157085874297706	0.0147183213795273	-0.219931965773352	0.0112803071693946	0.0104963807963661	0.102092223773997	9.84469833002081e-05	9.30393166249548e-05
NW_019862804.1	297024	301460	LOC112044179	1713	1.09829121031028	0.0137866086351688	0.0172032960418971	1.10238496072187	0.0141774643089382	0.0176521603631493	0.400381916425755	2.63091288838945e-05	3.08953158856065e-05
NW_019862804.1	302508	305830	LOC112044180	1707	0.485946877486945	0.0178325724348333	0.019782785963638	0.453634649549984	0.0175817893378277	0.0193941197030005	0.144795720216507	1.03974848040835e-05	1.29887919708953e-05
NW_019862804.1	131439	139295	LOC112044181	1647	-0.839752433878899	0.0102313309570961	0.00824192031300883	-0.610303221819221	0.0101217978709965	0.00850284313666485	0.596708890676658	1.53815562938772e-05	1.6863269710656e-05
NW_019862804.1	187541	191328	LOC112044182	1638	0.183585185471998	0.0164488835458735	0.0172415858087479	0.156681463099388	0.0164871983513053	0.0172778345735061	0.551075212079609	2.78377359106132e-05	4.86050889406593e-05
NW_019862804.1	939328	940224	LOC112044183	897	0.341927571558303	0.0252504967895167	0.027019639107778	0.341927571558303	0.0252504967895167	0.027019639107778	NA	NA	NA
NW_019862804.1	198149	201978	LOC112044184	1665	0.721401827922761	0.0127399559007111	0.0149161136484708	0.677824742151937	0.0139635687363961	0.0162910867429181	0.514311765816872	6.20275094110962e-05	8.10637402314085e-05
NW_019862750.1	2314435	2319574	LOC112044185	579	-0.338659977603009	0.0299192724153592	0.0263791834939481	-0.595347355599487	0.0321616395727213	0.0262607773162007	0.889197188442293	0.000176696359334061	0.000106130764429474
NW_019862804.1	193582	197327	LOC112044186	1653	0.200892387319176	0.0115266382981592	0.0121949542939771	0.553921593769836	0.0110916983095961	0.0127635657581354	0.624921767083803	3.93395038877228e-05	7.22245754928699e-05
NW_019862804.1	248047	259795	LOC112044187	1620	0.51225441270481	0.00954175517588277	0.0103168735725045	0.383635077297365	0.00980328982800873	0.0104767482421852	0.742581359983688	2.9092276841724e-05	3.01017492922165e-05
NW_019862804.1	323936	329414	LOC112044188	1749	-0.139505435459654	0.00667919060669993	0.0065489383986933	-0.195250597477934	0.00719349092203027	0.00699529354577237	0.358625581622789	2.12023747575458e-05	2.52044534110197e-05
NW_019862804.1	318626	322937	LOC112044189	1689	0.2639423974592	0.00827931469626331	0.00907980604154353	0.213718990529011	0.00784641377838637	0.00845881606401845	0.223394152685165	2.51099309169332e-05	3.65668528140409e-05
NW_019862804.1	209501	213072	LOC112044190	1698	0.559312364885108	0.00957966536402827	0.0107301218001235	0.499806434425023	0.0101754382770211	0.0113356926552127	0.522910451347874	1.38704421535821e-05	1.73926701728417e-05
NW_019862804.1	781161	801276	LOC112044191	1596	0.381457491183829	0.0167755041612536	0.0181336489172911	-0.0563965570415703	0.0132347265704677	0.0125748586242263	0.603474290034707	5.39005816448169e-05	5.27271704530614e-05
NW_019862804.1	362164	365540	LOC112044192	684	-0.00813936642112624	0.0155240320385343	0.0149876249755822	-0.0140249954487225	0.0142192322816741	0.0136884892906261	0.694427718191979	0.000104652593242054	7.43270582514689e-05
NW_019862804.1	356185	361491	LOC112044193	1680	-0.299596250202649	0.0177661844536968	0.0165463568755146	-0.247260921703091	0.0176244104832542	0.0165964355466662	0.463692613899383	1.77888468007671e-05	1.98989837491966e-05
NW_019862750.1	2620780	2625098	LOC112044196	1977	NA	0	0	NA	0	0	NA	0	0
NW_019862805.1	154963	178515	LOC112044201	13470	0.133533864304795	0.0107897810602324	0.0110597297605286	0.0699659547814289	0.0113248080004402	0.0114953975095136	0.617689344863462	4.69769983715503e-05	5.50603626917304e-05
NW_019862805.1	508914	539702	LOC112044202	2088	NA	0.0164486235154185	0.0165269448957359	-0.145530397330231	0.0164597252486579	0.0159768109706194	0.740610653535026	6.87278214283301e-05	9.35869598487403e-05
NW_019862805.1	87727	144163	LOC112044204	5598	NA	0.0118751431495404	0.0117512459070753	-0.040125539711921	0.0111093366150291	0.011111812453324	0.515964978591049	3.05499344467863e-05	3.90814014198168e-05
NW_019862805.1	430125	435099	LOC112044205	1830	-0.343498700418168	0.00990817559080262	0.00926116871324109	-0.24225022653339	0.00990797546601297	0.0095873461298755	1.03905323401479	1.5641877247215e-05	3.69439645979176e-05
NW_019862805.1	299595	425013	LOC112044206	1557	-0.388973494924431	0.00840920494966734	0.00744249705039894	-0.175514320372366	0.00785680726602648	0.0074679698778229	1.13456534339894	1.26645673431906e-05	1.62900657783227e-05
NW_019862805.1	407507	408652	LOC112044207	1146	-0.933903287826793	0.00119569103612952	0.000881915766530179	-0.933903287826793	0.00119569103612952	0.000881915766530179	NA	NA	NA
NW_019862805.1	428225	429583	LOC112044208	1359	0.138349635544026	0.0112002114110156	0.0115220886631771	0.138349635544026	0.0112002114110156	0.0115220886631771	NA	NA	NA
NW_019862805.1	234545	235297	LOC112044209	753	NA	0	0	NA	0	0	NA	NA	NA
NW_019862805.1	199042	201324	LOC112044210	2283	-0.0823086325763289	0.00461699709101235	0.00453663217513707	-0.0823086325763289	0.00461699709101235	0.00453663217513707	NA	NA	NA
NW_019862805.1	436892	450511	LOC112044211	3204	0.376167722901216	0.0190212537314543	0.0207361616175012	0.454652843402898	0.0189858544283544	0.0210699864532175	0.513603074289549	3.66929146614059e-05	5.67278491501091e-05
NW_019862805.1	489919	492977	LOC112044212	528	-0.707544196668175	0.00656809317099361	0.00519346703429659	-0.771152688856092	0.00667041231919724	0.00506478768494052	0.182475248888981	8.46570716300948e-06	8.70148686352012e-06
NW_019862805.1	501308	506950	LOC112044213	930	0.32330843149492	0.0266997958410059	0.028164304391644	0.487717505641026	0.0267003178293492	0.0292094857450121	0.584277688156889	6.76081807987867e-05	5.76881669474089e-05
NW_019862750.1	76328	76831	LOC112044214	504	0.899016329839027	0.0189679184999244	0.0225952079041627	0.899016329839027	0.0189679184999244	0.0225952079041627	NA	NA	NA
NW_019862805.1	562103	947788	LOC112044215	3375	-0.0498414360251309	0.00944995299837733	0.00917712453846225	-0.0612935556739998	0.00869607466767161	0.00838875310275355	0.607247721479526	2.51946334073867e-05	2.67303681425342e-05
NW_019862805.1	669886	692978	LOC112044216	1635	-0.400959209654492	0.0124692600579287	0.0113635451578442	-0.352694133108265	0.0130958554691672	0.0121265587580644	0.628574318509657	3.36820392864096e-05	3.54913725830699e-05
NW_019862805.1	708227	720250	LOC112044217	1605	0.268917194702226	0.0140964619745143	0.0151060002986869	0.296848538959582	0.0137363575618879	0.0147862854609461	0.672848939567187	5.2157198805721e-05	6.95021279387862e-05
NW_019862805.1	721821	728035	LOC112044218	1440	-0.260594246745205	0.0206190051306823	0.0192580643064407	-0.267303256160087	0.0205998270421467	0.0190743951779533	0.131942489557003	0.000104102356269656	7.9963634379735e-05
NW_019862805.1	730162	735826	LOC112044219	1422	0.188958019254231	0.0204863116782373	0.0212276100604617	0.215874378637593	0.0194307426262055	0.0202245520188474	0.227806090295604	5.6636258824156e-05	5.29972686020229e-05
NW_019862750.1	82665	84241	LOC112044220	552	0.00514359929539093	0.020557673510676	0.0202672661645531	0.573896456644384	0.0140934145528764	0.0153806562293036	1.06615027433137	0.000137723715898634	7.87021482953908e-05
NW_019862805.1	742991	751766	LOC112044221	1380	0.394758643738249	0.0136149161865731	0.0149838345459402	0.366048137742361	0.0134210518033634	0.0147501153338062	0.913050735461089	1.61220408109363e-05	3.22693507797568e-05
NW_019862805.1	654090	665390	LOC112044222	1341	-0.415327292503185	0.0151320281382018	0.0138575894834655	-0.508526501480513	0.0150577674816819	0.0133869305148325	0.400323368789046	2.71720732562072e-05	4.38419746579573e-05
NW_019862805.1	737565	741433	LOC112044223	1269	0.295261951708581	0.0244177540531851	0.0261376895430838	0.238212863003285	0.0252824986792414	0.0266237522438237	0.347136148556895	6.0684840897073e-05	7.53304395092079e-05
NW_019862805.1	836524	842132	LOC112044224	825	-0.395823400680174	0.0116113415811814	0.0104655708878989	-0.551468709407983	0.0139035885796436	0.0107731859326158	0.386971847055803	4.28330596656693e-05	1.18870907430396e-05
NW_019862805.1	849787	853408	LOC112044225	780	0.231363048054264	0.0146688072413653	0.0162369801547519	0.355535336672364	0.0176711469588211	0.0204413364459115	0.547462161308271	9.36581040280543e-05	0.000199470435082978
NW_019862805.1	822496	826786	LOC112044226	777	-0.307724549981326	0.0105028528055539	0.00954605132112775	-0.404918195933429	0.00817556567783527	0.00704849365215905	1.60302713912814	3.51796202945073e-05	3.66376237261363e-05
NW_019862805.1	790036	793125	LOC112044227	774	0.648554979647382	0.0109610644677552	0.0129200423516303	0.801966816091767	0.0136614236602318	0.0171748971047727	0.521054671920638	4.78031473928987e-05	0.00010854960715012
NW_019862805.1	783305	787805	LOC112044228	774	-0.70919511784706	0.0113952059830784	0.00908444387008906	-0.901573417760587	0.0143920405923853	0.0101402016681172	0.212495736054055	8.58375753242496e-05	2.29229833747725e-05
NW_019862805.1	795424	799254	LOC112044230	762	-0.225798507775134	0.00842228224563232	0.00782287592561926	-0.0689902447615401	0.00646966635320559	0.00623060606148907	0.409502450092869	2.08499695495446e-05	1.74030062568474e-05
NW_019862805.1	809456	810729	LOC112044231	411	0.61732277571149	0.017407398278736	0.01952728009979	0.378526298515917	0.0187326883809688	0.0199379921091012	0.575264125187821	1.77187617661517e-05	1.70171279298337e-06
NW_019862805.1	845243	847841	LOC112044232	738	0.344285908735713	0.0138925951019892	0.014906601492333	0.304594037281302	0.0137110568947931	0.0146042054057008	0.214893538227322	6.80223400979679e-06	5.14329198006799e-06
NW_019862805.1	985466	988215	LOC112044233	450	-0.61811901341386	0.0126382890955866	0.0107555407998836	-0.592782556147181	0.0133145692866593	0.0113239987593466	0.336115748374189	7.97063127045393e-06	1.20244611732402e-05
NW_019862750.1	806193	830130	LOC112044234	3012	NA	0.0188221383492831	0.0191635214539221	0.105360065401688	0.018023124167127	0.0183234750945477	0.458602683891344	9.48860585003585e-05	9.04192686966297e-05
NW_019862805.1	989763	990507	LOC112044235	372	-0.601452236813259	0.00570155539962671	0.00459990384278963	-0.432195582438783	0.00461079958439349	0.00380190061646363	0.230916862137186	1.7642448498323e-05	1.37454690498694e-05
NW_019862805.1	992021	992786	LOC112044236	357	-1.04774863658033	0.0069292255977487	0.00466748071955699	-0.72168997343644	0.00484354892706995	0.00328914836434911	0.615621439498948	1.81123252620667e-05	8.28698692745141e-06
NW_019862805.1	996177	1003944	LOC112044237	1863	-0.833385808410293	0.00631223555745081	0.00497939447296884	-0.471329960041764	0.00651280402124004	0.00534885700275751	1.41597685369603	7.15876444077822e-06	1.40890265561353e-06
NW_019862805.1	1025306	1028528	LOC112044238	921	0.146197469485799	0.00643371778512227	0.0068733493622335	0.104999449123388	0.00548620039320902	0.00585951189648444	0.284635013879596	1.70966873132308e-05	2.60686359281514e-05
NW_019862805.1	1023480	1025210	LOC112044239	495	-1.24138621893166	0.00713642705257186	0.00466625536183093	-1.13229207142941	0.00671656347176192	0.00449154999947443	0.205718580197689	9.06892316498927e-06	7.4987556891381e-06
NW_019862805.1	1029249	1045492	LOC112044240	2700	-0.234194791642825	0.0074899428227903	0.00707160189275391	-0.240211654008118	0.00660019455737004	0.00614148726183615	0.752845665185324	2.66739697988974e-05	2.80356891234893e-05
NW_019862805.1	1092740	1098009	LOC112044241	1350	-0.164962396817274	0.00445135553451792	0.0038189593412466	0.0148785708064216	0.00351133805221913	0.00321757182121646	1.6561313684242	7.85905917753989e-06	4.96970951450555e-06
NW_019862750.1	1191702	1193748	LOC112044242	585	0.910178934434262	0.0108800653645192	0.0134113492791891	1.09937740983867	0.012681718850417	0.017817595318677	0.236841279679982	6.72498634955617e-05	0.000178167975465685
NW_019862805.1	1067903	1084642	LOC112044243	3975	0.00211657033623812	0.010453793579122	0.0104294386379645	-0.249945424170067	0.0120234305367788	0.01142702163733	0.561810147306091	6.10817012793335e-05	7.0125754113416e-05
NW_019862805.1	1009852	1019874	LOC112044245	1083	0.298702654043137	0.00811179044857345	0.00898771660041425	0.410258524654296	0.00781703623049475	0.00897867663072369	0.541650988268513	6.38385059400663e-05	8.52347004817597e-05
NW_019862805.1	1117643	1118605	LOC112044246	882	0.709817439655445	0.00881911847515614	0.0101045106654909	0.877037567042129	0.00627247443837928	0.0074496508036471	0.160893158913522	3.73161618436032e-05	4.05549323963268e-05
NW_019862805.1	1129191	1136895	LOC112044247	1860	-0.28308850123603	0.0128763870222062	0.0127240146429598	-0.025215004625534	0.0131741779831373	0.0136595960061485	0.998623941278617	7.34991654225327e-05	0.000107969489839106
NW_019862750.1	1324989	1351388	LOC112044248	1302	-0.084002005531509	0.0154486938996423	0.0153511101343833	-0.121784331806663	0.0145955376899375	0.0142413984763644	0.17854944722014	1.29323102595004e-05	1.912768836791e-05
NW_019862805.1	1195977	1215096	LOC112044249	825	0.498846088700507	0.0136636692776287	0.0152569688738663	0.340994451029751	0.0123250838514747	0.0132796236440117	0.70267645861843	2.70407310802692e-05	4.17583380115593e-05
NW_019862805.1	1186926	1190944	LOC112044250	798	-0.160032643434837	0.0110741139978955	0.00899475714022645	-0.533124968911906	0.0135358935405499	0.0100215105074603	1.4499551023062	7.61303409335024e-05	1.37159722507668e-05
NW_019862805.1	1301382	1316020	LOC112044251	3882	0.172116768491176	0.00912524329281368	0.009914362969305	0.0975975575958706	0.00820995686584037	0.00874185319211225	0.91913439705477	4.86484736871788e-05	6.68211919961899e-05
NW_019862750.1	1383387	1387756	LOC112044252	711	-0.696899957524439	0.0139456113979313	0.0127035028210337	-0.47653981597978	0.0159549551227694	0.0151269166234829	0.781279449231456	5.41779876600408e-05	0.000106112109739081
NW_019862805.1	1282415	1300695	LOC112044253	3717	0.0962332934277949	0.0128550937011989	0.0129338838491156	0.00671271831668919	0.0123184484674242	0.0121048303527756	0.794736249563065	4.6924479097312e-05	4.7874364205707e-05
NW_019862805.1	1317481	1320822	LOC112044254	1200	-0.176545917709708	0.0203328114287756	0.0192166267452798	-0.165816377369579	0.0198297564023259	0.0185813920315159	0.359467926792988	6.38864836312364e-05	3.68636672969032e-05
NW_019862805.1	1103071	1107230	LOC112044255	864	0.350351786459312	0.00409127836358689	0.004500246349699	0.463180568770697	0.00252497059456593	0.00306510318451333	0.378080412238024	6.0577534476991e-06	7.39145124543458e-06
NW_019862805.1	1178183	1182769	LOC112044256	837	-0.46354450841383	0.0177325218621419	0.0161085346883314	-0.546020128692985	0.018620665008696	0.0165016837078475	0.602496710079841	0.000110593899862614	0.000135236049639334
NW_019862805.1	960421	968600	LOC112044257	1035	0.0813178909795851	0.0062171729373377	0.00643607730604522	-0.159281092707079	0.00663076758607451	0.00602857741782226	0.438010659398694	3.45425151443335e-05	3.87435516341135e-05
NW_019862805.1	1153850	1172871	LOC112044258	813	-0.144557977039371	0.0148142584440842	0.0141768607026934	-0.263625583005597	0.0147866176229572	0.0137038449629287	0.198863285317333	3.85424092006121e-05	3.28467737687268e-05
NW_019862805.1	956420	958348	LOC112044259	1929	-0.718915970166797	0.00867700989461712	0.00738605047631084	-0.718915970166797	0.00867700989461712	0.00738605047631084	NA	NA	NA
NW_019862805.1	1122461	1127507	LOC112044260	1158	0.130969119922906	0.00518004124431693	0.00536842902292149	-0.0445831956266134	0.00596259106157465	0.00567720331593631	0.509620397877601	2.08763361107467e-05	1.63684937552691e-05
NW_019862805.1	1121041	1121942	LOC112044261	396	0.724492238708786	0.0116100567690567	0.0128870499997327	0.0112244519686995	0.0153378814344001	0.0135840682952336	1.87137095883896	5.11170308444557e-05	1.78707599034765e-06
NW_019862805.1	1234749	1259963	LOC112044262	930	0.0166033547691479	0.0136426528122304	0.0134996112532347	0.0306339441629236	0.0118326720550087	0.0117757526215006	0.0913560433761609	5.51002731848267e-05	4.87218262334125e-05
NW_019862805.1	969473	980643	LOC112044263	1251	0.377469551728937	0.0140836653583319	0.0160429157558782	0.307221983940466	0.012400180027125	0.0140674739415276	0.906479274389333	3.89465777466056e-05	7.74909002298052e-05
NW_019862805.1	181455	182308	LOC112044264	756	-0.848617990141544	0.000843080442859962	0.000509133672063462	-0.870153980556721	0.00178210368924272	0.00102659035656244	0.00162035893251019	3.08059223644458e-06	9.35469284141377e-07
NW_019862750.1	1521917	1523122	LOC112044265	1206	0.136643563970968	0.00498537824105974	0.00513551734876409	0.136643563970968	0.00498537824105974	0.00513551734876409	NA	NA	NA
NW_019862805.1	1058300	1064691	LOC112044266	576	0.23869702471722	0.0142906349597551	0.0149197651111448	0.294034951886709	0.0142011112559801	0.0150120235133065	0.358295044031501	1.2588961938934e-05	3.93990553167263e-06
NW_019862806.1	1164349	1165326	LOC112044267	978	-0.100912146136581	0.0133643965954849	0.0130823682564143	-0.100912146136581	0.0133643965954849	0.0130823682564143	NA	NA	NA
NW_019862806.1	258258	271784	LOC112044268	597	-0.355206892804435	0.0277653381240025	0.0252531174911489	-0.363309060046714	0.0297359402356085	0.0270008356327703	0.0549711647649191	0.00088882128526224	0.000706106774429914
NW_019862806.1	603799	613312	LOC112044269	573	0.245789740111568	0.0100266430806212	0.0109852205450319	0.340417217790483	0.00831211673067515	0.00961308147609451	0.271366851815406	6.35829004853731e-05	8.02691635257544e-05
NW_019862806.1	823589	850511	LOC112044270	5262	-0.0398858124077218	0.015952425091937	0.0159481939614243	-0.0625607596723912	0.0121670035456481	0.0121081448054553	0.748894854411075	5.9670663276052e-05	6.63858200940986e-05
NW_019862806.1	1128058	1131543	LOC112044272	552	0.611007041947435	0.0223883609445948	0.0263145496840305	0.373552782945967	0.0211037827099039	0.02357919088266	1.32935391613357	5.99738311587765e-05	0.00014762083811237
NW_019862806.1	1142830	1157151	LOC112044273	1941	-0.218995151189	0.0226986528928493	0.0221935083138605	-0.104235617903196	0.0236818101519401	0.0239423146566019	0.602902204004137	9.68639293120356e-05	0.000152287305763517
NW_019862806.1	615933	620981	LOC112044274	1287	-0.421480498747821	0.0128667205360386	0.0115664526039074	-0.245833802436307	0.0137656676857436	0.0127623542557889	1.36991451744137	8.28261773325194e-05	9.16474151850611e-05
NW_019862806.1	559667	561533	LOC112044275	786	0.634461675190603	0.012593284900204	0.0138014032438594	0.728667840573271	0.0108900903361977	0.0121153946626433	1.03182084696729	5.77055908675265e-05	4.98481644494391e-05
NW_019862750.1	1909421	1910215	LOC112044276	795	0.637701536161714	0.0181882963795866	0.0206028244288233	0.637701536161714	0.0181882963795866	0.0206028244288233	NA	NA	NA
NW_019862806.1	508282	513506	LOC112044277	687	-0.312090479251351	0.012876004484343	0.0117174882551137	-0.286062945759347	0.0132014350914527	0.0121442212465136	0.215552207757885	3.55668388990595e-05	2.78282228164828e-05
NW_019862806.1	9207	11435	LOC112044278	2229	-0.154316975017285	0.0086699808892804	0.008394495717423	-0.154316975017285	0.0086699808892804	0.008394495717423	NA	NA	NA
NW_019862806.1	25067	28842	LOC112044279	2268	-0.47530365976358	0.00778452346959179	0.00726696622858872	-0.206539621043323	0.00996039483809126	0.0101025523223402	0.427944171041129	3.8522502913668e-05	5.68115732878808e-05
NW_019862806.1	30400	35243	LOC112044280	1362	0.183137823068951	0.0171162724730386	0.017897407009424	0.199335318997978	0.0182821169505127	0.019227852897196	0.291724952761514	4.86378065430466e-05	5.72316604319317e-05
NW_019862806.1	21989	23669	LOC112044281	573	0.337387498639232	0.0080200623424939	0.00887597147358786	0.152215396046663	0.00738935265594756	0.00787776152511866	0.77001313707183	8.93317868156863e-06	2.23764303820942e-05
NW_019862806.1	36438	37337	LOC112044282	900	0.110631768235663	0.00678460195319182	0.0069497959153966	0.110631768235663	0.00678460195319182	0.0069497959153966	NA	NA	NA
NW_019862806.1	47574	216273	LOC112044283	1590	-0.352944504792305	0.00423693259446366	0.00358851470124669	-0.350516604789813	0.0036696055570533	0.0029396649592067	0.285398725402035	1.08245475642281e-05	8.35152604941152e-06
NW_019862806.1	195916	196548	LOC112044284	633	-0.000665763391696898	0.0234540358398371	0.0234507889092663	-0.000665763391696898	0.0234540358398371	0.0234507889092663	NA	NA	NA
NW_019862806.1	529703	535077	LOC112044285	1044	-0.122999380029786	0.00643641154919056	0.00674936841343461	-0.358074282023895	0.00510382355498678	0.00488394610578121	1.10828495130825	1.80338937582171e-05	3.68053289800695e-05
NW_019862750.1	1915141	1917348	LOC112044286	702	-0.180641222668729	0.0122601829934366	0.0116867251119113	-0.234009709858117	0.00931326817231127	0.00858918652884694	0.254879214275851	3.38950581076843e-05	3.80185848645019e-05
NW_019862806.1	535542	538081	LOC112044288	1251	0.166509802025869	0.00897395409553278	0.00930732306769251	0.07511629655158	0.00977332842274467	0.00931232912856526	0.564979866229439	6.6245239027806e-06	3.79248089820451e-06
NW_019862806.1	555443	558517	LOC112044290	894	0.319168420524665	0.0056356722073346	0.00550233353666077	0.306887624306012	0.00596557996882855	0.00577873896780758	1.47208739039453	2.37517162134037e-05	1.11769842836282e-05
NW_019862806.1	547110	549280	LOC112044291	852	-0.865972974598628	0.00452844410492757	0.00347502963152783	-0.759324522659318	0.00457030178915599	0.0036092153288698	0.344018941643299	2.98150977503037e-05	2.83635061055342e-05
NW_019862806.1	551751	553375	LOC112044292	849	-0.566031839911918	0.00925781210619738	0.00732268473093685	0.00691101321835639	0.00905343604309711	0.00910543657738329	2.37865950487665	2.652389241833e-05	5.63053602385815e-05
NW_019862750.1	2044870	2048132	LOC112044293	465	-0.683852862279692	0.0159645741937978	0.0133815470312104	-0.793843770667767	0.0152369432758119	0.012021975105487	0.410391020704395	1.27663955635391e-05	3.17555984439281e-05
NW_019862806.1	549580	550784	LOC112044294	351	-0.878361720518119	0.0171222981537616	0.0130526360052765	-0.865830828078895	0.0160738019292615	0.0121431698153733	0.0515164159090123	4.80917289351454e-05	2.55573095552117e-05
NW_019862806.1	574113	580051	LOC112044295	489	-0.844839280052494	0.0111921384189407	0.00988917347459483	-0.307345325907136	0.0123302042690521	0.012419301153328	1.66192768703151	5.1133970269723e-05	0.00010845735039202
NW_019862806.1	582603	597611	LOC112044296	462	1.3993413848569	0.00689183369125104	0.00986925760389228	1.46437483597744	0.00698700599377851	0.0104113628258755	0.101347197231669	6.54547523857121e-06	1.75425488058837e-05
NW_019862806.1	624371	639483	LOC112044297	2982	0.273681439688226	0.0112638432316849	0.0117158169636087	-0.0688493287199454	0.011456773980761	0.0105055064941574	0.445576014878061	9.72768890376724e-05	6.13365718603204e-05
NW_019862806.1	646197	671066	LOC112044298	2979	0.170191449596416	0.0125695357215426	0.0132273021796553	0.121799201325886	0.0120536054750521	0.0123489761886495	0.694610920191089	4.75446774304037e-05	5.90309994850576e-05
NW_019862806.1	680911	682219	LOC112044299	516	-0.371354244337744	0.00685132521150846	0.00608465838444799	-0.239043237532649	0.00440808464562121	0.00391481766800887	0.113969667432111	3.88624157603424e-05	3.06515923729967e-05
NW_019862806.1	677059	677475	LOC112044301	417	-0.100704638029741	0.00508739296478168	0.00495675132029734	-0.100704638029741	0.00508739296478168	0.00495675132029734	NA	NA	NA
NW_019862806.1	722400	739905	LOC112044302	1614	-0.0643107584953013	0.0133442408227818	0.0136581467299403	-0.0691571369054798	0.0124036906578787	0.012651084807283	0.584167392881473	5.05662268184498e-05	7.43642550194287e-05
NW_019862806.1	741741	742583	LOC112044303	843	-0.419680856456453	0.0146960931150188	0.0134029545534566	-0.419680856456453	0.0146960931150188	0.0134029545534566	NA	NA	NA
NW_019862806.1	756441	774002	LOC112044304	1392	-0.753565785565629	0.00460717566716835	0.00321348255429804	-0.710563884194039	0.00467457605569761	0.00329347021680971	0.651333482017302	1.44235861685786e-05	5.14686451020628e-06
NW_019862806.1	776079	779612	LOC112044305	3534	0.55602769249857	0.0115879513045419	0.0128913831034456	0.55602769249857	0.0115879513045419	0.0128913831034456	NA	NA	NA
NW_019862806.1	780660	783422	LOC112044307	804	-0.00283563900698413	0.0116294502910869	0.0114088173634642	-0.000275357874767401	0.0113473222710214	0.0111905436171717	0.76359091571453	3.81628214469257e-05	3.37317627036774e-05
NW_019862806.1	784186	790586	LOC112044308	1206	-0.246675588283131	0.0111145815519405	0.0103276798837681	-0.32834867411574	0.0103638573926643	0.00937541263726375	0.257277288380777	3.94202781253842e-05	3.99509663449315e-05
NW_019862806.1	796389	801108	LOC112044309	2052	-0.212930877746398	0.0162569364846215	0.0155292134815347	-0.16123984586555	0.0131459824233608	0.0125856601376465	0.373785318077585	1.51396656765228e-05	9.01260948479453e-06
NW_019862806.1	801354	803319	LOC112044310	762	0.147606756341316	0.010943393152201	0.0105068360341497	-0.0785197838392174	0.0113079910093445	0.0100642411901563	1.19372261760505	6.13735249942094e-05	4.43674717409727e-05
NW_019862806.1	803850	818623	LOC112044311	3135	-0.333451078562674	0.0111584228762625	0.0103440387434409	-0.274498500320592	0.0107647490858111	0.010032083653489	0.472838479818884	3.45529249858333e-05	3.86900039181511e-05
NW_019862806.1	851640	861649	LOC112044313	1629	0.0543268128489444	0.0154899740657537	0.0155787122952602	0.00892510226705286	0.0149128762394885	0.0148311020098239	0.461965890424294	5.38713174800289e-05	5.98008311742419e-05
NW_019862806.1	861914	865015	LOC112044314	1236	-0.209489571379232	0.0145994651551723	0.0139886722747229	-0.239935945173564	0.0138172547556767	0.0131706001403763	0.113177364955188	4.6709894465603e-05	4.51893137760603e-05
NW_019862806.1	868420	1060708	LOC112044315	1452	-0.0344021671256559	0.0110371060377823	0.0119188873994608	0.0580308572153562	0.0111482087066341	0.0121741370576998	0.731865328290271	4.57843468974436e-05	7.6119930048302e-05
NW_019862806.1	1118820	1123183	LOC112044316	513	-0.170471199844582	0.0110206112094345	0.0103944408328174	-0.153155283375672	0.0082078742822543	0.00765296791938588	0.216578895073658	6.36037411762948e-05	5.87172418012884e-05
NW_019862806.1	791327	792494	LOC112044319	363	-0.259643411326122	0.011338923111661	0.0103334941528605	-0.04581778698418	0.011058077274479	0.0106667753348134	2.85191140529126	4.91985739165771e-06	6.92848239915282e-06
NW_019862806.1	1342927	1363494	LOC112044320	3765	0.0614074457590934	0.0148444408905504	0.0146704552546471	0.106154305467347	0.0140473690540631	0.0140409941760733	0.55834010381772	4.50070315774469e-05	3.43866630151872e-05
NW_019862806.1	1115285	1117893	LOC112044321	432	-0.334824414755244	0.0123403389958703	0.0113145508860694	-0.231259609174656	0.0104115929646003	0.00981883289086727	0.0814591581074119	8.0817075000287e-05	7.56912364560671e-05
NW_019862751.1	2400305	2408016	LOC112044322	2436	0.198326981785953	0.0191098091858271	0.020736273821744	-0.480256028931045	0.0117670441709586	0.0107799496906207	0.466764406257454	7.43884351531539e-05	0.000101539204579595
NW_019862806.1	1089338	1101752	LOC112044323	2166	0.124846936615876	0.0203285041951984	0.0206459279901411	0.0393197187860521	0.0202816622343678	0.0197410180102881	0.633846745747927	8.11131217231026e-05	7.05014424790148e-05
NW_019862806.1	1175825	1314945	LOC112044324	4797	0.426394275179747	0.0196362825055122	0.0216846376952814	0.422196107297788	0.0187795615304159	0.0206377925248951	0.351962966567627	7.60708232789592e-05	8.94016180157875e-05
NW_019862806.1	405682	478732	LOC112044325	1677	0.0792768332031431	0.0184643178582509	0.0187567056553823	0.601824006215117	0.0199722083383266	0.0228506396852609	0.42016179293072	0.000172465831681111	0.000230631830256935
NW_019862806.1	371545	386184	LOC112044326	525	0.0363071919796262	0.0196213239682616	0.0198504944759148	0.049215953495802	0.0196513410490765	0.0199487894424057	0.0175763663562057	0.000115576398631526	0.000119292574967058
NW_019862806.1	1132920	1137524	LOC112044327	471	-0.240097347704578	0.0225371194654087	0.0205259882166244	-0.0731022633870877	0.0173553316233277	0.0166377833677448	0.606743932142396	0.000202211272290653	0.000148749262095959
NW_019862806.1	516771	528254	LOC112044328	1635	-0.122623963031191	0.0134486954100273	0.0129485915297659	-0.0984798489089366	0.0129647860148185	0.0125524289421216	0.165522554238446	2.82228154583156e-05	2.30854770566009e-05
NW_019862806.1	1112144	1114108	LOC112044329	330	-0.363903974916365	0.0160839178377387	0.0143444741876634	-0.414539764360624	0.0178002201822054	0.0156858384974241	0.0327564399853603	5.12627715650034e-05	3.64961948176709e-05
NW_019862751.1	1062141	1065582	LOC112044330	567	0.165590260925939	0.0185317451801043	0.0185523782718054	0.0710972036608565	0.0199906064211935	0.0192535910217185	1.14263963305833	8.10655157214698e-05	2.84946236495489e-05
NW_019862806.1	562288	567033	LOC112044331	1113	-0.764540864429611	0.0123412629774299	0.00971004990698271	-0.860107161505464	0.0118798982106289	0.00904201743927793	0.347164160889015	3.99151957335764e-05	2.23453963891869e-05
NW_019862806.1	750732	753835	LOC112044332	2385	0.126547413597163	0.0181995824424243	0.018980661773872	0.0454074758798432	0.0182102636197251	0.0185651760620532	0.0926391545417544	2.39639001957879e-05	3.56714617921099e-05
NW_019862806.1	688285	715004	LOC112044333	1893	-0.0248816081527968	0.0195894833833523	0.0198019423192249	-0.0269557840285705	0.019611354216427	0.0198275048669471	0.267010813441112	3.64690255931355e-05	6.02241628379561e-05
NW_019862806.1	1102944	1103978	LOC112044334	1035	0.420252095437401	0.0177620294520242	0.019301600233434	0.420252095437401	0.0177620294520242	0.019301600233434	NA	NA	NA
NW_019862807.1	5371	6483	LOC112044337	933	0.307066717530993	0.019241395212485	0.0204824086859156	0.282106920269713	0.0216116971748705	0.0229335809576712	0.00260708962127493	2.35115470265696e-05	2.5143256401028e-05
NW_019862807.1	976639	977364	LOC112044338	726	0.802859986408379	0.00389501451753378	0.00465250269512594	0.802859986408379	0.00389501451753378	0.00465250269512594	NA	NA	NA
NW_019862807.1	290931	292685	LOC112044339	942	0.702816572194542	0.0112596584046563	0.0125946349046188	0.593672256383538	0.012110337352321	0.0132594734540952	0.539266778289768	3.27591625530273e-05	2.00093880763026e-05
NW_019862807.1	1160461	1177320	LOC112044340	2295	0.137280791190227	0.0176356191832501	0.0187369768617355	0.0195076556873874	0.0137594313747046	0.0142849895044672	0.538634953060719	0.000135604621202735	0.000168123122671827
NW_019862751.1	125051	142319	LOC112044341	7089	-0.554407042191431	0.0147946997006955	0.0130084813528508	-0.263625972817864	0.0104121014155584	0.00961214523493886	0.704401051355349	6.50551722826302e-05	8.19704724697721e-05
NW_019862807.1	49458	110570	LOC112044342	9795	NA	0.0138100478385122	0.013847744689891	0.0130708404874747	0.0131356142949463	0.0132389502846819	0.613220439861968	4.54543036956524e-05	5.31897054086946e-05
NW_019862807.1	22088	36082	LOC112044343	1179	-0.354587394192156	0.0169359655904522	0.0156143415784296	-0.41261200654863	0.0162098140773259	0.0147593076548637	0.578205232981901	1.24327022468963e-05	3.44055254373386e-05
NW_019862807.1	37683	38684	LOC112044344	1002	-0.212456123570998	0.0154633551650407	0.0147814178405938	-0.212456123570998	0.0154633551650407	0.0147814178405938	NA	NA	NA
NW_019862807.1	111220	118182	LOC112044345	2271	0.306273970808444	0.0155907395830178	0.0167173519918891	-0.0803153383760029	0.0136099680510733	0.0132687091527341	0.28175063744358	4.74285406313303e-05	5.20592800087122e-05
NW_019862807.1	121707	141062	LOC112044346	2166	0.186670500741175	0.0147414447411386	0.0156953274589623	0.179497647100787	0.0152488035411643	0.0161666189292304	0.325867113751051	0.000102163844939729	0.000119542994480745
NW_019862807.1	141961	142808	LOC112044347	195	-0.0162388007719626	0.00362549925804125	0.00341880571857793	-0.0867614120906567	0.00492221581115997	0.00443104880628601	0.746070668944618	1.88721888824746e-05	1.87073064794157e-05
NW_019862807.1	145921	148254	LOC112044348	2334	0.496460356035683	0.00986279865668879	0.0108656704952427	0.496460356035683	0.00986279865668879	0.0108656704952427	NA	NA	NA
NW_019862807.1	156288	202393	LOC112044349	5598	-0.0950868731769705	0.0134873481173265	0.0133318788404622	0.0111247717190757	0.0124235299410903	0.0126763527980572	0.66778085308497	5.35363746691466e-05	6.39426537581037e-05
NW_019862751.1	162598	164967	LOC112044350	324	NA	0.011064695392744	0.0107420383309675	-0.0809506595515222	0.00905772129193179	0.00875632537369435	0.00422143996144209	8.46643808895886e-05	7.83606695756819e-05
NW_019862807.1	167450	171080	LOC112044351	318	-0.211612228491302	0.0145545266897695	0.0144185807122497	-0.394324104656887	0.0098411293347399	0.00898068262683467	0.970617420478929	6.91906223063984e-05	0.000105539989441849
NW_019862807.1	207372	214785	LOC112044352	1434	-1.12591079946641	0.00650972699886822	0.00499093345917128	-0.0605534052504034	0.0076719468087165	0.00928315129257781	1.72570313520059	1.6987835409989e-05	7.33413173884278e-05
NW_019862807.1	215921	220198	LOC112044353	1221	0.235178853894525	0.0106571581318296	0.0109919817593602	0.224625659921757	0.0102266598358957	0.0105584107978324	0.370296396807681	5.11061375932954e-05	5.35884143212326e-05
NW_019862807.1	222964	223719	LOC112044354	756	-0.66319920130306	0.00188408289862048	0.00153631333132937	-0.66319920130306	0.00188408289862048	0.00153631333132937	NA	NA	NA
NW_019862807.1	225749	237155	LOC112044355	2655	-0.224463807838027	0.0109930828065153	0.0120187301739294	0.131228457597468	0.0125121328636585	0.0138935517799702	0.910771732906259	7.86757946702331e-05	0.000118494192012977
NW_019862807.1	238265	242605	LOC112044356	762	1.03574019191351	0.0159377735343764	0.0198043130764852	0.878754788801269	0.0164488904389328	0.0198422403990534	0.729561318363805	2.9777422250183e-05	4.8701929215599e-05
NW_019862807.1	245733	255544	LOC112044357	1935	-0.0598306883451115	0.0113555616912761	0.0115115248197448	0.126199530244786	0.0117503608157436	0.0125422293226816	0.757725386538729	2.17558514254326e-05	3.63933862998742e-05
NW_019862807.1	259029	289860	LOC112044358	6693	0.133524868893213	0.0147916552987327	0.015482624336399	0.130872930339114	0.0144377721179609	0.0150589914836045	0.649325695363152	3.92043434142908e-05	5.81544885248748e-05
NW_019862807.1	256548	258464	LOC112044359	1917	-0.125181245512242	0.00922021177220342	0.00898182797713107	-0.125181245512242	0.00922021177220342	0.00898182797713107	NA	NA	NA
NW_019862807.1	293395	295748	LOC112044360	816	-0.121691230334141	0.00811378632907298	0.0080632896881765	-0.269880251136847	0.00723306566331437	0.00677796472881411	0.329423991776808	1.49478141507675e-05	1.63953696041906e-05
NW_019862807.1	296911	301787	LOC112044361	639	0.598765095571142	0.0038817505691093	0.00476978522722239	0.339687312253172	0.00323410142250363	0.00363572727359333	0.805385902209093	6.8886625606012e-06	1.03514199442889e-05
NW_019862807.1	312703	344332	LOC112044362	6681	0.367502528413085	0.0200075838825867	0.0218431528737568	0.362960427425303	0.0191120975836947	0.020936585389021	0.243586030048989	5.49553561990845e-05	7.6172788526711e-05
NW_019862807.1	409732	424616	LOC112044363	666	-1.07148700503089	0.00527314743603525	0.00327907050378536	-0.961714521871901	0.00516003222429704	0.00323496306548665	0.671665758647491	3.63101925184941e-05	1.54681715061817e-05
NW_019862807.1	438322	969914	LOC112044364	4305	NA	0.0181866606919377	0.019848398496088	0.388745231443285	0.0166521475926729	0.0181513930155767	0.534089480870379	6.85946188110609e-05	7.39874692986855e-05
NW_019862807.1	1027556	1059564	LOC112044365	6516	-0.0136614900765202	0.0157927851740579	0.0160700091943289	0.0109789355319194	0.0154349051686863	0.0159082101655011	0.657563296334232	7.86528356606243e-05	0.000102314377635286
NW_019862807.1	1069160	1071181	LOC112044366	2022	0.172016417822788	0.0124440652840849	0.0128814444926519	0.172016417822788	0.0124440652840849	0.0128814444926519	NA	NA	NA
NW_019862807.1	1066633	1068840	LOC112044367	948	0.455659982922731	0.00932194120482026	0.01047678310942	0.410655559095336	0.00867322825406996	0.00977505753865126	0.236628685618305	3.09161078384576e-05	3.91607212839683e-05
NW_019862807.1	1110925	1131301	LOC112044368	2826	-0.5215403490544	0.00820026115884209	0.0067406337245572	-0.414523827001624	0.00788537918587234	0.00655630012118035	1.11743374125697	1.41821437549541e-05	5.81619341203805e-06
NW_019862807.1	1192901	1308312	LOC112044369	3267	0.379498339902071	0.0114536107972194	0.0126481882982739	0.158722488149288	0.0116990058653843	0.0124228105524213	0.537435061605764	6.88961141712871e-05	8.62182133059744e-05
NW_019862807.1	1078966	1088366	LOC112044370	1497	0.140012610981418	0.0158007719219662	0.0160481526716939	0.144859754755792	0.0171222672461172	0.0174898754605227	0.53332909007266	6.05880873563949e-05	7.91985224135172e-05
NW_019862807.1	1008662	1011837	LOC112044371	618	-0.582962861334959	0.0268763416932152	0.0228297015799075	-0.412773846537756	0.0277426638780289	0.0245014669081939	0.853910275882498	8.78108180338593e-05	3.72425498890185e-05
NW_019862807.1	1095698	1107417	LOC112044372	2472	0.420019186078526	0.0170370099235521	0.0186773945911524	0.621025420672552	0.0124058800730229	0.0146145715831042	0.551767318038733	4.82868324933454e-05	6.3286349020836e-05
NW_019862807.1	1143758	1156897	LOC112044373	2001	NA	0.0119478046514077	0.0126549655982557	0.137716037948141	0.0114151889988526	0.0118074590510909	0.419477001548511	6.08620967738733e-05	6.39036993057303e-05
NW_019862807.1	1061212	1065238	LOC112044374	1290	0.124925945907279	0.0117846906128842	0.0120901845916164	0.118415261065077	0.0112211870779306	0.0113813708093742	0.68166094309531	1.49044402227285e-05	1.7002792097133e-05
NW_019862807.1	1090822	1094466	LOC112044375	1158	0.482413231040334	0.0103790427064883	0.0114998072423641	0.394555196378334	0.0103800685076126	0.0113153607600156	0.370630053297723	2.09318124374459e-05	2.44131906890444e-05
NW_019862807.1	1088863	1090691	LOC112044376	801	0.222850514823627	0.0158476391886959	0.0167897579672882	0.465497779091988	0.0145636741331934	0.0165249633868904	0.151353798488811	2.27945999055588e-05	2.00395073161662e-05
NW_019862807.1	1018585	1021293	LOC112044377	1260	0.125264642575313	0.00869976403380635	0.00882048624115007	0.173170822025298	0.00992733565902175	0.0102959543960901	0.266857264770249	3.21901343083676e-05	3.66454173117746e-05
NW_019862807.1	1014777	1018276	LOC112044378	1398	-0.0158075274794124	0.0141550827240406	0.0142467981514283	-0.534799368611238	0.0135851656411013	0.0122965025624471	0.810117390100007	4.47950701516367e-05	6.30672573002824e-05
NW_019862807.1	1132031	1135609	LOC112044379	861	0.0734142370899688	0.00862171769661128	0.00841401160187094	0.335496058606088	0.00766931827967391	0.00843893309623923	1.01298791273997	3.00837287250984e-05	3.44969652847182e-05
NW_019862807.1	302621	307068	LOC112044380	522	NA	0.0128937655506294	0.0108373918860852	-0.521838577889662	0.0102937578361243	0.00886216837675519	0.400386237956184	7.84439800440572e-05	7.41991560944825e-05
NW_019862807.1	1004980	1006080	LOC112044381	1101	-0.265459449024621	0.0333786759957153	0.0315829093410704	-0.265459449024621	0.0333786759957153	0.0315829093410704	NA	NA	NA
NW_019862807.1	1075071	1077412	LOC112044382	1128	NA	0.0132124179724172	0.0147844769229683	0.092646304770135	0.0152449750196065	0.0151421287071152	0.762368057250677	0.000111217759968102	0.000107984351173535
NW_019862808.1	1087818	1089300	LOC112044383	468	0.224738776423207	0.0261815245058206	0.0279186002062562	-0.301982340602437	0.0176196716526003	0.0173943669084033	0.948237461918877	0.000250548131224767	0.000378561620624328
NW_019862808.1	830003	831910	LOC112044384	276	-0.571345102025124	0.00657280358282019	0.00526972391090171	-0.608682514469871	0.00673164464583539	0.00522954734679145	0.1679797516805	1.88691548875174e-06	4.8514831316278e-06
NW_019862808.1	811291	818708	LOC112044385	1101	-0.32005665598672	0.0153331168777982	0.0140620764320764	-0.025354719689939	0.0132259763998239	0.0129318770787919	0.44007312244907	1.26851073255113e-05	2.92648523252398e-06
NW_019862808.1	1155718	1159738	LOC112044387	1557	0.0903564284636292	0.0132511771108905	0.0135492313830469	0.022444020905326	0.00879479802327011	0.00889296956245839	0.0272074785900565	6.04981998955415e-05	6.35018686471387e-05
NW_019862808.1	859866	860321	LOC112044388	456	-1.07218247736343	0.00388644184810159	0.00278370676340313	-1.07218247736343	0.00388644184810159	0.00278370676340313	NA	NA	NA
NW_019862808.1	78474	105912	LOC112044389	2487	0.479684789412874	0.0179256371589273	0.0198249861673643	0.212948754870843	0.0179465411955851	0.0188707259359613	0.545474583871108	4.38752496184673e-05	6.92081831340614e-05
NW_019862808.1	185622	205885	LOC112044391	3849	0.223254934083401	0.0184204112576573	0.0194814579931186	0.187769952239884	0.0182132049306598	0.0191534945982276	0.371589106553344	5.21315802035062e-05	6.99043997043531e-05
NW_019862808.1	206231	208020	LOC112044392	852	-0.0915177108384118	0.0066461536631326	0.00665558274497983	0.135174369327699	0.00759337088057267	0.00807749387641617	0.334886687138785	5.84688234908213e-06	1.31755907345101e-05
NW_019862808.1	452524	539208	LOC112044393	870	0.430936241162987	0.0123961639903695	0.0137672022419727	0.350970756326167	0.0125951790838125	0.0139967523686442	0.553617406805248	0.000107328024968846	0.00016405019070772
NW_019862808.1	1138455	1140139	LOC112044394	762	0.221787935536051	0.0204759756494573	0.0213427475598565	0.108347534913247	0.0250570366320996	0.0254168233900319	0.044424183500487	7.2446281228199e-05	5.72983568196384e-05
NW_019862808.1	870243	903629	LOC112044395	3564	0.218422323214832	0.0137440585956708	0.0143880726929905	0.187870240953864	0.0128859096012569	0.0134584141338583	0.462921353739321	6.72720815896463e-05	7.34090050542033e-05
NW_019862748.1	1403128	1408270	LOC112044396	2115	0.28742694917817	0.00836610950563944	0.00893706457504874	0.152981523461291	0.00481171653820822	0.0051396371803795	0.0352882106283654	2.0816685204993e-05	2.3967753007919e-05
NW_019862751.1	180051	249688	LOC112044397	462	-0.638643213886364	0.0137970104913155	0.0107840302529497	-0.579126696286764	0.0113171123406917	0.00845709973915867	0.739474836804528	7.8543731072526e-05	3.27857142899641e-05
NW_019862808.1	169023	182795	LOC112044398	1338	0.422432896206035	0.0122783328478107	0.0136553949383658	0.388714557129058	0.0123217231049551	0.0136536979094629	0.517724513049573	1.16668709384663e-05	2.37927555841742e-05
NW_019862808.1	1199172	1232203	LOC112044399	2208	-0.0576071174176362	0.0137959315166019	0.0135708971476231	-0.123957999349258	0.0145542831416522	0.0140559699950778	0.565075751879614	3.30669485772222e-05	4.11020939575161e-05
NW_019862808.1	1287937	1309199	LOC112044400	1275	NA	0.00905877095134374	0.00853265665078871	-0.23007209628381	0.00851781978520919	0.00794393282883026	0.315845146398033	4.55190312770379e-05	4.41072840588118e-05
NW_019862808.1	1284295	1287442	LOC112044401	801	-0.587064865559068	0.0119846563577351	0.0106387285781732	-0.52536017151289	0.00959990179222102	0.00840201162221777	0.386076585414683	5.58890652278288e-05	5.61447197683671e-05
NW_019862808.1	1184325	1189259	LOC112044402	489	0.045552375494695	0.0107776359285125	0.0110547074738165	-4.53451745199587e-05	0.00901264110207246	0.00930079558464134	1.02659516346126	4.17516788109025e-05	7.79538668561847e-05
NW_019862808.1	1175607	1179468	LOC112044404	477	-0.176841121023757	0.0171099403762623	0.0163480218853844	-0.160644976393824	0.0126948786531353	0.0119629232646378	0.0178329336719005	7.22787571608275e-05	6.47406844327417e-05
NW_019862808.1	437997	440163	LOC112044405	1278	NA	0	0	NA	0	0	NA	0	0
NW_019862808.1	438460	440396	LOC112044406	903	NA	0	0	NA	0	0	NA	0	0
NW_019862751.1	271474	303598	LOC112044407	3225	-0.296822413343285	0.010849352404098	0.010309822670238	-0.198140626822004	0.0111731069541938	0.0106901954522037	0.838719605959312	5.03284980020876e-05	5.75998121064836e-05
NW_019862808.1	210601	215425	LOC112044408	1662	0.392015921753216	0.0145131548421401	0.0159642430088511	0.324809598955912	0.0146783537411261	0.0160208662711987	0.232387399411005	2.06593028358484e-05	4.03461813293644e-05
NW_019862808.1	1314436	1315732	LOC112044409	321	-0.84272116309794	0.0176192424867321	0.0141225428273368	-0.751144396961319	0.0176428647238403	0.0140223696675155	0.0297561391973353	1.97992173934036e-09	3.56048140301762e-08
NW_019862808.1	1047111	1052130	LOC112044410	972	0.197485252937267	0.0149590329623606	0.0159132164324082	0.0886848069059014	0.0114090293779527	0.0119402298878233	0.278467692826612	7.17652138695392e-05	8.63856980889151e-05
NW_019862808.1	1093185	1094103	LOC112044411	483	0.329680488781747	0.0116032060715085	0.0124317074411301	0.224865967273099	0.0149488088456426	0.0156415388159004	0.0368425350775164	3.75366356350446e-05	3.45518280003947e-05
NW_019862808.1	277888	288803	LOC112044412	1500	0.210641551257943	0.0155913611109898	0.0160669920336943	0.254274639954179	0.0150999344515595	0.0159332645204048	0.431990019242524	2.35432961862361e-05	2.53695340289344e-05
NW_019862808.1	1097586	1099623	LOC112044413	1713	-0.0426901511305807	0.0183911273090798	0.0182252263468748	-0.0662138044942661	0.0188595661566603	0.0185357152172059	0.00132256270237112	5.24460200234549e-07	2.30408662619113e-07
NW_019862808.1	1061352	1086775	LOC112044414	5073	NA	0.0185207474158561	0.0193835439482122	0.266150334395264	0.0177591925909298	0.0186981732155315	0.602651326998526	5.22780106803806e-05	6.16789969347405e-05
NW_019862808.1	1108405	1111195	LOC112044415	600	0.847568790150249	0.0232769629828729	0.0270104202383252	0.093488867805504	0.0255430847021657	0.0248274853835774	1.98634895439504	1.79385467677818e-05	1.66457106563907e-05
NW_019862808.1	1113266	1114537	LOC112044416	825	0.177832010919207	0.019883883863175	0.020822277002651	0.406696892894975	0.0258172439383548	0.0289088847379546	0.149327609752379	0.000100365212386232	0.000186429464365671
NW_019862808.1	1141681	1148110	LOC112044417	1026	0.00252814454898711	0.0202201796221618	0.0199990078053612	0.230980773192611	0.0104441825544727	0.0110200115828605	0.564065252940395	0.000116873476486986	0.000110862075156634
NW_019862808.1	837487	852085	LOC112044418	570	-0.362129923016969	0.0116721773134428	0.0103762950581125	-0.312961752824909	0.0113534845150429	0.0100294459375907	0.504579702790145	5.17815751626271e-06	8.32240494346416e-06
NW_019862808.1	1103401	1104720	LOC112044419	654	0.347053846073024	0.0175857961096382	0.0189715237874078	0.383250759300203	0.0233217951121111	0.0255698854719829	0.00424230928657188	0.000106531339700165	0.00014097155462547
NW_019862808.1	219893	229988	LOC112044420	1440	0.0398478986785457	0.0238036896787539	0.0238686185764722	0.0341758911765433	0.0232016367519393	0.0232132564910255	0.0442936475384805	7.73470941051522e-05	7.14087206573844e-05
NW_019862808.1	1054424	1056310	LOC112044421	516	1.43526170259626	0.0123312076298474	0.0168384192409869	1.08146022969046	0.0112704494139282	0.014818618909106	0.868837456479295	2.06567204205414e-05	6.12315332438926e-05
NW_019862748.1	124123	128445	LOC112044422	561	-0.660674426760198	0.015734622950441	0.0133227429264424	-0.651421882734208	0.0145948057608688	0.012249957432208	0.0164985352081224	2.26621795232224e-05	2.05102766991488e-05
NW_019862808.1	315991	324856	LOC112044423	1842	-0.196022919592752	0.0139711415162385	0.0136700945887022	-0.148323625999957	0.0142084472733363	0.0139660505780704	1.00186411002355	3.41480260191857e-05	5.52456651664842e-05
NW_019862808.1	606586	614464	LOC112044424	1233	0.348668700722402	0.0207170980875222	0.0227204019395265	0.065124227829163	0.0151973689832867	0.0154881606629718	0.348540630757037	8.80931679629991e-05	0.000109026347890116
NW_019862809.1	1149401	1151731	LOC112044434	633	-0.0946840569201652	0.00725601303667812	0.00726516917178837	0.194074521780834	0.00735253868622686	0.0079301211875653	1.31272228831389	1.29723302148517e-07	6.6616185293769e-06
NW_019862809.1	254767	310079	LOC112044435	3714	-0.37683501933783	0.0149344043411441	0.0136981787853541	-0.313394649871741	0.0148637584962766	0.0137222282263403	0.306582134697947	5.93068119671835e-05	4.56803769082486e-05
NW_019862809.1	322443	398351	LOC112044436	1485	0.0728017510607868	0.0102351909801188	0.0103551283165716	0.000642831448085338	0.0112088181262543	0.0111718719160853	0.109470564735718	1.95347265165469e-06	1.22224763334143e-06
NW_019862809.1	315582	322284	LOC112044437	471	0.480326280453823	0.0120159036933551	0.0130200232501098	0.288011651265581	0.01666187961185	0.0173016347223683	0.251395833476676	0.000129599151661164	0.000116309398913327
NW_019862809.1	318209	320032	LOC112044438	438	1.04158075271972	0.0105410086873593	0.0135594784492626	0.84775052320744	0.00763949450346369	0.0100500708721892	0.708634042139848	4.72169127558362e-05	7.67077917990101e-05
NW_019862809.1	487899	497763	LOC112044439	2067	-0.478246179033288	0.0109911428803487	0.00968244702898941	-0.26023466660248	0.0173648447971933	0.0139779333459715	1.08016327510242	0.000352650575877676	0.00011051826627229
NW_019862809.1	501993	507036	LOC112044440	1527	0.048524386795667	0.0127392810217813	0.0127560198109587	-0.0943983633714787	0.013875112786822	0.0134512862529631	0.638737619801659	2.20190058493829e-05	2.45844574830527e-05
NW_019862809.1	507740	510888	LOC112044441	996	-0.864471660311531	0.0123001266636981	0.0100862349171742	-0.863676641226124	0.0100050567838151	0.00794552166202217	0.501050843101474	2.42551589039408e-05	2.88236871930912e-05
NW_019862809.1	574370	826575	LOC112044442	1500	-0.204759559152534	0.00551825285535195	0.00517549054176237	-0.259126098723149	0.00491736825787699	0.00426834218816658	0.468271187901547	1.5886951706261e-05	1.41068843450867e-05
NW_019862809.1	842991	854564	LOC112044443	2664	0.168112308026704	0.0128545293402141	0.0133094641384856	0.123301405505008	0.0126598960943744	0.0129997436795883	0.525158802546317	2.01190899611179e-05	2.71722834858663e-05
NW_019862809.1	857869	859230	LOC112044444	1284	-0.0423391477694111	0.0185306155349619	0.018135281974793	-0.444419050189049	0.0191085700129879	0.0169995226078336	1.37785655110539	2.8468628148648e-06	1.09939036945799e-05
NW_019862809.1	833532	842373	LOC112044445	1263	0.248765825919144	0.0125033710616202	0.0131356164529976	0.448583732246401	0.0116843125755073	0.0129301046113233	0.97733855569643	3.69353586274421e-05	3.71540212481182e-05
NW_019862751.1	305883	315182	LOC112044446	2358	-0.182701719005647	0.0107952361744399	0.0106101309505503	-0.232620435288501	0.0102971197873244	0.00999247836964617	0.558426251327463	3.71090448163421e-05	5.24462735838258e-05
NW_019862809.1	855773	857267	LOC112044447	1218	-0.515475061826347	0.0165893966518525	0.0148907408903738	-0.707468603571351	0.0150907721073248	0.0129179606390737	0.267016355971595	1.62686047023125e-05	2.81917507953469e-05
NW_019862809.1	938538	942451	LOC112044448	1980	-0.116963764093144	0.0140837824147869	0.0138513498553421	-0.0427791077083398	0.0131351417164082	0.0132854568497636	0.373692360516785	4.83225974850019e-05	5.02320956192028e-05
NW_019862809.1	957503	960238	LOC112044449	2736	0.606188417634528	0.00568536143430292	0.0064006290297394	0.606188417634528	0.00568536143430292	0.0064006290297394	NA	NA	NA
NW_019862809.1	961263	971671	LOC112044450	1797	-0.155411474667062	0.01302720030635	0.0124207379765257	-0.107744636577365	0.0130276197767997	0.0125965671931972	0.272745182015802	3.4624876698758e-05	3.21308259533324e-05
NW_019862809.1	972815	975476	LOC112044451	789	0.288908562709043	0.0151186080344607	0.016993011212195	0.343541474049124	0.0168940780147182	0.021289423203637	0.776757421491177	0.000116426380780777	0.000351220210453107
NW_019862809.1	976010	977238	LOC112044452	561	0.210727365980039	0.00819145396623081	0.00859589533429119	-0.026440468735049	0.00795291356421785	0.0077764279345122	1.53712686601201	3.33507611969887e-06	1.33762706407291e-05
NW_019862809.1	980241	1028061	LOC112044453	1500	-0.580194335038451	0.00861606590538242	0.00770384428179345	-0.608696346072532	0.00792023577465304	0.00693320333004114	0.234695032614287	3.99469273848767e-05	4.94078636861651e-05
NW_019862751.1	330611	334546	LOC112044454	1581	0.118204025235848	0.0191718178876653	0.0198832020709668	0.0201746608324666	0.0200904526091414	0.0200527829165129	0.33981542466482	0.000132469688522023	0.000145925106358287
NW_019862809.1	1036009	1044291	LOC112044455	1596	-0.164703593291223	0.00973051240902156	0.00943586831020663	-0.286761043400389	0.00909535837492143	0.00850004765670201	0.363035811928264	1.59374427409628e-05	2.24651627964731e-05
NW_019862809.1	1051589	1053747	LOC112044456	507	-0.820695146363594	0.0062641675499938	0.0049030006698328	-0.649487064815808	0.00567945293075584	0.00447051011324638	0.468310817368343	3.52668602189871e-05	3.12312774926889e-05
NW_019862809.1	1164634	1259028	LOC112044457	708	-0.44962106509821	0.000604189684899653	0.000342915115844525	-0.250418064995456	0.000311706606050438	0.000177421129694597	0.130308100343122	3.02626367755936e-07	9.72255671131315e-08
NW_019862809.1	1268188	1278813	LOC112044458	468	-0.237132326121148	0.010578545943832	0.00964425955274829	-0.321824253146398	0.0103748004607212	0.00926273241420121	0.199172360815317	3.23907549249671e-05	2.35626579482756e-05
NW_019862809.1	925383	929921	LOC112044459	1551	-0.113868235072286	0.0127287310333747	0.0125416161470702	-0.0913296179806496	0.0121427121967387	0.0121336644906456	0.410292355322908	2.53605569407038e-05	3.31168626068341e-05
NW_019862809.1	1119345	1134846	LOC112044460	399	NA	0.0168600004515562	0.0146178136414859	-0.524906571340411	0.0118582068806147	0.0101674594161086	0.0869699021951936	9.87916800442591e-05	7.1917607899843e-05
NW_019862809.1	1135241	1140756	LOC112044461	879	-0.2404955216233	0.0120798541591062	0.01154898499645	-0.142729444582647	0.010028010166855	0.00978488718218375	0.528618466503848	4.61608416588161e-05	5.1778219078459e-05
NW_019862809.1	917495	923884	LOC112044462	1572	-0.00574340392326483	0.0154564307900252	0.015540537590581	-0.118983605436497	0.0126305541883229	0.0123876267987313	0.133448320187587	2.16358628607178e-05	2.91097118820502e-05
NW_019862809.1	859476	864296	LOC112044463	1563	-0.232518267672685	0.0172400251487297	0.016506401716125	-0.144443901957995	0.0194656737368574	0.0197973918071834	0.334289970964801	0.000134401667633081	0.000200000428128879
NW_019862809.1	864707	875480	LOC112044464	1821	0.0143024446486176	0.014639098024101	0.0148538037718148	0.13684750119721	0.0146334903182572	0.015556709099033	1.23054802624267	3.8347702378755e-05	6.59347728257924e-05
NW_019862809.1	888246	896512	LOC112044465	1479	-0.196738253249813	0.0129032721387249	0.0126784944725789	-0.0724383522639023	0.0137044095168059	0.0142657847376953	1.0084247024089	7.53042513219805e-05	0.000134741628335679
NW_019862809.1	1063565	1068527	LOC112044466	846	-0.974048384866573	0.00654652004702762	0.00472846091760219	-0.762251225114004	0.00612481331374734	0.00491602779043259	0.842754002511132	2.47442655049358e-05	2.05583325650797e-05
NW_019862809.1	1142877	1148540	LOC112044468	1485	-0.0800099539751327	0.0167082920002368	0.016640105112482	-0.0974340046587481	0.014668022350451	0.0145596289023387	0.490543691607353	4.31637152178956e-05	6.09311134862002e-05
NW_019862809.1	908018	914365	LOC112044469	2019	0.00918244990375787	0.0111261168798216	0.0109287866367659	-0.0158292524574326	0.0102237524177726	0.0100319002153026	0.467398640181137	2.46221844213147e-05	2.62066803212422e-05
NW_019862809.1	885590	886935	LOC112044470	387	-0.215806088084426	0.0164870107742631	0.015919269027985	-0.209217925451792	0.0167936906957063	0.0162389361615822	0.0577827265176762	0.000125210311002807	0.000136039610939642
NW_019862809.1	866633	866938	LOC112044471	306	-0.552917761307454	0.017336241374176	0.0151977669411367	-0.552917761307454	0.017336241374176	0.0151977669411367	NA	NA	NA
NW_019862809.1	1073299	1078237	LOC112044472	387	0.550928477857239	0.0074357504368669	0.00862648026730964	0.609573090100443	0.00700997145516227	0.00828289766958029	0.271175277197623	4.68211422227898e-06	2.88451729178671e-06
NW_019862810.1	476853	479007	LOC112044474	1032	0.85248346291003	0.0096973672047032	0.0110565483327682	0.565869892493491	0.00915448826969128	0.0100850398597523	0.433128178906192	0.000100767232724295	9.57859620385687e-05
NW_019862810.1	128871	133841	LOC112044475	1827	0.980726227520901	0.014629981224762	0.0178838668922325	1.10676596589258	0.0135820099466434	0.0172868272099194	0.147113590599254	2.73456296672888e-05	5.146434222079e-05
NW_019862810.1	119130	128113	LOC112044476	1668	0.618359337799763	0.0115528069555888	0.0131810623605465	0.512404634863278	0.0117546305286396	0.0134730677353679	0.823073865980113	6.57377000134206e-05	0.000100105787766662
NW_019862810.1	238396	349488	LOC112044477	5121	-0.13810859354291	0.0111133222260537	0.0111416499411395	0.0167915512791668	0.0156449174530372	0.0158542187683087	0.875419686436637	7.81028802377318e-05	0.000102693517576852
NW_019862810.1	136656	143149	LOC112044478	2631	0.126671607627148	0.0143149303472223	0.0149795752124495	-0.157817032548914	0.012734836323226	0.012689528831821	0.477792786110917	3.58852653673188e-05	5.17468023856381e-05
NW_019862810.1	292545	294068	LOC112044479	1524	-0.707794064068832	0.0147892576996276	0.0126440340831061	-0.707794064068832	0.0147892576996276	0.0126440340831061	NA	NA	NA
NW_019862810.1	167218	169855	LOC112044480	1227	0.576327108473981	0.00553409294389271	0.00604724695856693	0.0573856806339712	0.00415331032201232	0.00391189940009005	0.533495504380603	2.84840291104667e-05	2.12810719256081e-05
NW_019862810.1	163481	166430	LOC112044481	669	0.228534259549699	0.00792608065467874	0.00883583069374759	0.0508965182898196	0.00761036327682493	0.00830075147822789	0.994872711302614	2.81794674041188e-05	5.90019801200597e-05
NW_019862810.1	144471	145022	LOC112044482	552	-0.0339017546848145	0.00896527120991202	0.00889696791375531	-0.0339017546848145	0.00896527120991202	0.00889696791375531	NA	NA	NA
NW_019862810.1	150400	154819	LOC112044483	462	-0.11044771617661	0.00765245036227417	0.00812970469973433	-0.0661265388765008	0.0077991433222148	0.00822694088238597	1.18181759357132	4.38086486238915e-05	7.4250194487006e-05
NW_019862810.1	146519	148192	LOC112044484	456	-0.324964789636094	0.0100782256269346	0.00892060999469333	-0.0333605175190866	0.00609145553930928	0.00575709083721016	0.513617116392443	4.0873710544122e-05	2.83039254873295e-05
NW_019862810.1	148514	148949	LOC112044485	351	-0.77750716645537	0.00309124513977106	0.00219218463184469	-0.638276585217504	0.00299799422643635	0.00225985267945224	0.849162826873147	3.80914837811399e-07	2.00580631445738e-07
NW_019862810.1	483845	634706	LOC112044486	3381	-0.268134528980745	0.00655038233204395	0.00652550387388974	-0.195818254420524	0.00676503717972661	0.0068161976222935	0.901660858195548	2.50966858860779e-05	4.27269764711515e-05
NW_019862810.1	646551	651119	LOC112044487	3420	0.285959573179388	0.0104674892692021	0.0110336672252574	0.360430248110619	0.00936908067180168	0.0100102083922105	0.0499255332955792	1.08612542430357e-05	9.42959173728106e-06
NW_019862810.1	695565	696344	LOC112044488	780	0.180566616707142	0.0122374566152215	0.0127075293045384	0.180566616707142	0.0122374566152215	0.0127075293045384	NA	NA	NA
NW_019862810.1	691550	695068	LOC112044489	468	-0.486423588665324	0.00909160882312818	0.0080406430216767	-0.565600746144711	0.00887432094933812	0.00762715752366051	0.704302352821598	3.31397256353272e-06	1.36358117894504e-05
NW_019862810.1	697548	705642	LOC112044490	1167	0.0434028736066868	0.0112705606759623	0.0115022264096991	0.123057394657717	0.0128489095937156	0.0132293348321378	0.266851922780981	8.13467703040263e-06	1.01820019670912e-05
NW_019862810.1	732257	735754	LOC112044491	627	-0.453445064610866	0.00447058088960243	0.00369902258964958	-0.438047051954152	0.00431575986470937	0.00358315592940501	0.188997883132943	8.3606387948088e-06	7.39734185174159e-06
NW_019862810.1	781960	786019	LOC112044492	1038	0.295018888824247	0.0264399744671158	0.0280017649915527	0.510694743597913	0.0250534709039793	0.0283407360958444	0.287619406790706	2.67391686184683e-05	4.12055607082083e-05
NW_019862810.1	775635	778833	LOC112044493	921	-0.13265996528951	0.0179714518888747	0.0178704703718897	-0.0508247737720992	0.0180451354586789	0.0183311763761	0.825791248479713	6.68995225593093e-05	8.49353380075719e-05
NW_019862810.1	739403	760421	LOC112044494	2547	0.0936587913626034	0.00667768548849759	0.00693640799957757	-0.0804524436858316	0.00621761548716683	0.00610935026073722	1.00519204379919	9.38574170039653e-06	1.6642536927919e-05
NW_019862810.1	828732	844207	LOC112044495	3462	NA	0.0121233585064068	0.0116828572890991	-0.397070296650135	0.0120978577990773	0.0109454154744374	0.417552994075729	4.32349532597433e-05	4.34824968255989e-05
NW_019862810.1	845590	849760	LOC112044496	1251	-0.672565707136927	0.00591974671561057	0.00450409869315308	-0.601446527849648	0.00718422261831868	0.00573943631575618	0.560703094250829	4.5451436016634e-05	3.50534006780878e-05
NW_019862810.1	850388	1070430	LOC112044497	3981	NA	0.00396292832261807	0.00393514943110883	0.0889195152769629	0.00395565541448756	0.00380303216216362	0.7000442515236	1.88457758455587e-05	1.3553465758409e-05
NW_019862810.1	1003100	1007001	LOC112044498	2244	NA	0.00633930975452696	0.00599319076468716	-0.315816002214485	0.006653926055147	0.0057867054984122	0.955212030695462	6.60044188028827e-05	5.39195751106887e-05
NW_019862810.1	1099209	1104142	LOC112044499	2424	-1.4956161537728	0.00292286639429547	0.00209776703198951	-0.717175164812413	0.0049455564073277	0.00475523198923144	1.21084722952178	1.77318525571701e-05	2.46676498319529e-05
NW_019862751.1	368071	379051	LOC112044500	1563	0.0227815049593587	0.021621024977971	0.0216137285725063	0.0172507102661721	0.0210106839074026	0.0210137494683913	0.530078097887403	5.16232947633716e-05	5.56995552973636e-05
NW_019862810.1	1106642	1116663	LOC112044501	1026	0.126796592721268	0.00384699187001884	0.00367143841616173	0.160584749742563	0.0036277288752653	0.00355115624328323	1.2218475798099	1.66132751315379e-05	1.39624208016092e-05
NW_019862810.1	1133054	1140751	LOC112044502	660	-0.205244698650997	0.000537080213615842	0.000303926237875452	-0.21152527725815	0.000558171669997777	0.000315861604030864	0.190013763289014	1.55116855958045e-06	4.96726532470684e-07
NW_019862810.1	1148181	1149713	LOC112044503	1533	-0.992432982086223	0.0117425198657435	0.00933717408076572	-0.992432982086223	0.0117425198657435	0.00933717408076572	NA	NA	NA
NW_019862810.1	1163329	1168053	LOC112044504	1158	-0.386122230182266	0.00350690492960158	0.002792789136044	-0.561275844306925	0.00309565013565893	0.00204819526401604	0.506479506773759	7.50395181452828e-06	3.16905311010147e-06
NW_019862810.1	1084715	1097750	LOC112044505	2742	0.109797921770589	0.00745981841421835	0.00842011900318521	0.122398418741312	0.00498072480515625	0.0055210666531555	0.839596531570293	2.66094201074272e-05	4.01571907336603e-05
NW_019862810.1	1117485	1127699	LOC112044506	1176	-0.637210275925217	0.00427415217378493	0.00336454252888218	-0.55565481836548	0.00490260159215667	0.00398353299721644	0.564762105771204	2.5101364985227e-05	2.34580260563538e-05
NW_019862810.1	1208424	1228890	LOC112044507	1782	-0.242192107603404	0.00354378866669422	0.00382971786914414	0.154527586254947	0.00450473049975013	0.00533090298041526	0.568951290078486	1.43696802256013e-05	2.42637319893932e-05
NW_019862810.1	1247589	1261898	LOC112044508	1710	-1.0075614029494	0.00259984064320032	0.00174940258855201	-0.500363514789496	0.00155097526991903	0.00111148995682477	0.88086189359142	3.1978071502556e-06	1.35613599356427e-06
NW_019862810.1	1262912	1268120	LOC112044509	1491	NA	0.000311819477622385	0.000178041879528153	-0.46863561169175	0.00034596914075824	0.000197515877563132	0.285027345587347	4.35012553973676e-07	1.41850572119772e-07
NW_019862751.1	382132	395546	LOC112044510	1470	0.00898426766627275	0.0145696626782497	0.0143982077507931	-0.226791466369164	0.0136436697913322	0.012553696253599	0.55307678750703	2.39661554677359e-05	3.59438317743661e-05
NW_019862810.1	1269971	1271230	LOC112044511	1260	NA	0	0	NA	0	0	NA	NA	NA
NW_019862810.1	1232543	1240389	LOC112044514	1965	-0.285581737096613	0.00227603090809807	0.00210849142978319	-0.240429475271736	0.00342637311575947	0.00312591206045487	0.0777766111759162	5.09156066902051e-06	3.72208957840043e-06
NW_019862810.1	424529	426812	LOC112044515	1203	-0.0987905938740486	0.0185722135280276	0.0183708867320728	-0.0550154290235997	0.0181124729433668	0.0181678349243427	0.379539672026537	1.38404594010086e-05	3.30443855542211e-05
NW_019862810.1	787028	789926	LOC112044516	915	-0.143971785814663	0.0165695667619338	0.0162494048949738	-0.211039089401895	0.0176480698658502	0.0168541749473125	0.394780447778558	6.15123617969208e-05	6.54545590982194e-05
NW_019862810.1	805236	813266	LOC112044517	1335	-0.117712551384123	0.0145813742587235	0.0143399849776138	-0.0316301808040811	0.0157118773329326	0.0156503426385008	0.400183521487046	0.000102925506444005	0.000115598688780663
NW_019862810.1	813940	818808	LOC112044518	1299	-0.125165391803102	0.0131152992207939	0.0127783510035952	-0.144254355244154	0.0128975420851215	0.0124548487658772	0.221632583747765	3.5381233507268e-05	3.61117196625625e-05
NW_019862810.1	110692	112652	LOC112044519	1377	0.303189185999671	0.0202022814698348	0.021488473726627	0.332641165343983	0.0206374861258794	0.0221195474867565	0.0045852184362864	1.00119373091188e-06	2.10519001236542e-06
NW_019862810.1	651764	684699	LOC112044520	2139	-0.324231438453035	0.00778147589208689	0.00673506919180425	-0.29117269145193	0.0076364832902053	0.00670598776868142	0.229310475990918	4.45935967684509e-05	3.46094062490676e-05
NW_019862810.1	410389	423706	LOC112044521	1986	0.0267511570681422	0.0114466286653932	0.011572742342011	0.00574730957048947	0.0102403439791056	0.0103215380428338	0.426333741650622	5.33883827467703e-05	5.8941679380334e-05
NW_019862810.1	820992	824565	LOC112044522	1197	-0.567638150262577	0.00853699363143118	0.00762548737309825	-0.785771586461143	0.00877693329161154	0.00720517543799511	0.821320552389687	1.35537561687771e-05	2.177117504316e-05
NW_019862810.1	431957	467252	LOC112044523	10530	0.17648603499699	0.0138745873357167	0.0144666206742662	0.168542583169625	0.0136515766851052	0.0141880922184037	0.749530420909747	4.04898318785283e-05	5.286321076656e-05
NW_019862810.1	51363	52175	LOC112044525	813	-0.881488103405272	0.0058119490677285	0.00465476837200061	-0.881488103405272	0.0058119490677285	0.00465476837200061	NA	NA	NA
NW_019862751.1	352732	366715	LOC112044526	1467	0.215161245440942	0.0145087328960111	0.0151100082056151	0.191512805107707	0.0132342625121931	0.0136603224819305	0.694896289910868	4.53198077097821e-05	4.27639294873257e-05
NW_019862810.1	471665	476417	LOC112044527	567	-0.293790246888921	0.0170729836883332	0.0162593236931951	-0.60480280436378	0.0141363273377901	0.0121413002645117	0.605612893746058	5.39757637360642e-05	9.88425133152199e-05
NW_019862810.1	93174	109703	LOC112044528	2883	NA	0.0125449106060359	0.0142989415914748	0.634847880424905	0.0132026852788006	0.0151174481843708	0.501705283751024	0.000113378291804337	0.000123099425713262
NW_019862811.1	861995	862546	LOC112044529	552	-0.440782437017185	0.0169167173645387	0.0153282534797079	-0.440782437017185	0.0169167173645387	0.0153282534797079	NA	NA	NA
NW_019862811.1	1190434	1195106	LOC112044530	255	0.902884606968342	0.0211159982281757	0.0262104573907831	0.500902755763483	0.0135353237663316	0.0164324163421975	0.427031610624238	0.000158192463792081	0.000256932949323084
NW_019862811.1	41707	140406	LOC112044531	4941	0.0318640687782885	0.0139066341607832	0.014169498804683	0.052593208438966	0.014444967593954	0.0148525015977715	0.461769782088687	7.10586143482625e-05	9.82787210583156e-05
NW_019862811.1	172724	538060	LOC112044532	3270	NA	0.015071075853763	0.016118917364687	0.335849717265253	0.014924026104672	0.016123846978775	0.540768325610946	5.95470925851774e-05	6.28147521443949e-05
NW_019862811.1	743797	747342	LOC112044533	3546	-0.730452544478601	0.00461257788376118	0.00391469752116895	-0.730452544478601	0.00461257788376118	0.00391469752116895	NA	NA	NA
NW_019862811.1	750639	754299	LOC112044534	2313	0.575071272615843	0.0168270458684152	0.0187253960312949	0.465384987719645	0.0190292258016758	0.020818803478401	0.0628341912741675	1.59195348054567e-05	1.50024469018876e-05
NW_019862751.1	324756	330215	LOC112044535	1224	-0.377758936632911	0.0225579017693094	0.0202724918958764	-0.24813786257641	0.0223842651341126	0.0205985226094403	0.34134344624839	6.07732585510682e-05	3.49046469920872e-05
NW_019862811.1	755557	763517	LOC112044536	1815	0.317014755685596	0.0166248584416951	0.0178774480441464	0.308962557325401	0.0190720546984787	0.0203348755584755	0.263646691743625	7.2051264973688e-05	7.68949681231959e-05
NW_019862811.1	575419	632943	LOC112044537	2565	0.0997912586348326	0.0158160877298552	0.0164846710068172	0.0727672595526398	0.0148356926122982	0.0154590320413826	0.562897271203281	3.00906196597065e-05	5.02501887421353e-05
NW_019862811.1	544281	568319	LOC112044538	807	0.332009580345295	0.0135854217519557	0.0144322902889804	0.172208455512933	0.0144088866575376	0.0143443377063349	0.226948313907442	3.6804247324568e-05	2.09849071236313e-05
NW_019862748.1	1412075	1422779	LOC112044539	2862	NA	0.0185830586321294	0.0191079585078873	0.22984691274237	0.0165872918839248	0.0178815463985111	0.741351505850092	6.96018629620217e-05	9.0844724302079e-05
NW_019862811.1	729361	742112	LOC112044540	1716	NA	0.0165716879041803	0.0162982481255258	-0.11552726590068	0.0157977980402266	0.0153621232975716	0.764943005994645	6.16433520100557e-05	7.17973594329488e-05
NW_019862811.1	143327	144871	LOC112044541	1545	-0.40942412236166	0.0187729760190247	0.0172078443380969	-0.40942412236166	0.0187729760190247	0.0172078443380969	NA	NA	NA
NW_019862811.1	869008	872300	LOC112044542	1086	-0.0959956341415844	0.0167813867967859	0.0165812276067492	-0.206449983616697	0.0173651202652413	0.0167875252543967	0.186711431190283	4.82683514740478e-05	7.81771451741151e-05
NW_019862811.1	825682	827971	LOC112044543	813	0.1263918093874	0.0143991440759952	0.0151162229295549	0.245306375289574	0.0141387316203254	0.0154801861032142	0.435703767322058	3.16695426446142e-05	6.61513788634804e-05
NW_019862811.1	876561	877787	LOC112044544	810	-0.317729744765534	0.00409100847928805	0.00383481681595021	-0.385128176673591	0.00312172291834477	0.00287980747264772	0.0636585533766209	1.31662066420248e-05	1.27812232715224e-05
NW_019862811.1	1114202	1114918	LOC112044545	603	-0.368061944586351	0.010384848978716	0.00931439752025187	-0.387376199060915	0.0113461233845193	0.0101451007915352	0.0313656737713169	7.76950734066349e-05	5.80217153688346e-05
NW_019862751.1	338809	403902	LOC112044546	984	-0.341413990847448	0.01952331407539	0.0181940548974395	-0.245642636762854	0.018736244870956	0.0179671264640658	0.435293806212747	0.000146401009583096	0.00017754963280828
NW_019862811.1	710474	719758	LOC112044547	837	0.345153464695224	0.0216714357534736	0.0237217320636517	0.309516529161025	0.0212927240010584	0.0231260186684134	0.511175358340412	4.86229289223138e-05	9.51069801043116e-05
NW_019862811.1	867116	867866	LOC112044548	309	-0.0731965887571067	0.0259658400348897	0.0258353967496692	-0.00748649616990754	0.0262492645493087	0.0265157564886942	0.602292790456621	1.12051668787879e-05	6.45685030903005e-05
NW_019862811.1	851668	857732	LOC112044549	309	0.05376971959342	0.0114402205519231	0.0112200661427185	-0.0294113294007155	0.0133369902246548	0.0128134823863357	0.152767103115322	7.94346985338309e-05	5.60582502131425e-05
NW_019862751.1	450293	470199	LOC112044558	996	-0.132306833382285	0.0144890173551889	0.0140244151918678	-0.0892221448625629	0.0134555065205861	0.0130300759233767	0.556664213522642	6.65170882990638e-05	7.40392469093719e-05
NW_019862812.1	1749	4052	LOC112044565	342	NA	3.06137728337132e-06	1.73228368754201e-06	-0.0604730250924603	2.72653914300258e-06	1.54281515921711e-06	NA	2.23020470949758e-11	7.14083584653032e-12
NW_019862812.1	572204	576303	LOC112044566	669	-0.172327776787758	0.0148010487449334	0.0141216299381216	-0.278553446703765	0.0146613480346601	0.0134855145821249	0.536024614673737	2.92232287095295e-05	3.85692475804287e-05
NW_019862812.1	1092999	1094186	LOC112044567	705	0.685231062962402	0.017558256533789	0.0201390675715906	0.676748786916508	0.0175843606080318	0.02013609169092	0.198118865173375	1.87636627992684e-06	2.43855217842908e-08
NW_019862812.1	1114653	1202952	LOC112044568	1992	0.268796968962043	0.018670657649159	0.0196824037806818	0.309328561990555	0.0192877763403498	0.0204118305556244	0.673024068124198	4.57893693200403e-05	5.33303449884495e-05
NW_019862812.1	1177821	1178576	LOC112044569	756	0.326799586907009	0.0177689639008565	0.0189817644122234	0.326799586907009	0.0177689639008565	0.0189817644122234	NA	NA	NA
NW_019862812.1	1199575	1200324	LOC112044570	750	0.257062075603243	0.0160247001472388	0.0168896945993111	0.257062075603243	0.0160247001472388	0.0168896945993111	NA	NA	NA
NW_019862751.1	504515	705316	LOC112044571	1407	0.0970430415431563	0.012363857597667	0.0128460571236361	0.176277790416306	0.0108175298830108	0.0116024760734259	0.429790907562162	7.12233095588654e-05	8.97680454270848e-05
NW_019862812.1	1173655	1174404	LOC112044572	750	0.322053804791674	0.0185141152808426	0.0197575568307048	0.322053804791674	0.0185141152808426	0.0197575568307048	NA	NA	NA
NW_019862812.1	1212407	1224726	LOC112044573	3936	0.0441472732350202	0.0100868955025573	0.0101811847431932	-0.0189233857069218	0.00909200079491526	0.00908943641818424	0.58928888822463	3.70275969873872e-05	4.2604432537364e-05
NW_019862812.1	683472	707737	LOC112044574	3186	0.0301105977078211	0.0102246756580326	0.0105278498512237	-0.0851459107307067	0.0108817764079505	0.0111546569337871	0.337755551948786	4.98971844794287e-05	7.0004955738719e-05
NW_019862812.1	1206803	1210350	LOC112044575	996	-0.259870936276034	0.00674214305808104	0.00635858165428039	-0.130357798996921	0.00338125620473793	0.00318889603131937	0.0339551716855404	2.28657824434523e-05	2.03381133421685e-05
NW_019862812.1	430763	437995	LOC112044576	1947	-0.0523450535995962	0.0171479881617624	0.0167624088853121	-0.0630236758165874	0.0163667568179823	0.0158851829243619	0.351596993830983	2.34872646817145e-05	2.00674349950565e-05
NW_019862812.1	826771	827934	LOC112044577	1164	0.886956868274737	0.0125744761220245	0.0148950163102856	0.886956868274737	0.0125744761220245	0.0148950163102856	NA	NA	NA
NW_019862812.1	377959	403060	LOC112044578	4404	0.0674679319476191	0.0126345817219237	0.0129790257957344	0.39486138378885	0.0151622308870541	0.0166455038580161	0.335565933907214	4.93942042371149e-05	6.3679897181802e-05
NW_019862812.1	114095	177358	LOC112044580	2703	0.0915556579785411	0.0103156284186662	0.0107609882136592	0.220573920248055	0.0116920504499049	0.0126618563923459	0.518148895992107	3.92064289245127e-05	5.22575365119878e-05
NW_019862751.1	752713	797575	LOC112044581	1893	0.239730545984575	0.0146674144979396	0.0157835311354537	0.21415537948053	0.0142494270346612	0.0151251765304586	0.875978431482911	4.14158977661649e-05	5.89162369197935e-05
NW_019862812.1	418792	421346	LOC112044582	2274	NA	0	0	NA	0	0	NA	0	0
NW_019862812.1	952536	957648	LOC112044583	351	-0.183865641842995	0.0191437744067999	0.0176900405226427	0.120902297270178	0.016611010027437	0.0161639606352982	1.27475424099072	8.9234798225749e-05	5.00766141143954e-05
NW_019862812.1	1203798	1204547	LOC112044584	750	0.289172719850443	0.0249338963318106	0.0264201431128552	0.289172719850443	0.0249338963318106	0.0264201431128552	NA	NA	NA
NW_019862812.1	861366	889721	LOC112044585	1368	NA	0.0131947302459903	0.0136421408579924	0.0808449182138338	0.0123089163568299	0.0127900132870192	0.376812215218646	6.60419409459585e-05	8.95526187776438e-05
NW_019862751.1	809723	854622	LOC112044586	1863	-0.256598508355819	0.0117943938080525	0.0113290226218188	-0.283247964304287	0.0111180576926301	0.0106689657853984	0.42181289274553	4.36420865160022e-05	5.40603869388194e-05
NW_019862812.1	1229529	1242298	LOC112044588	1482	-0.256043342737336	0.0132037351064607	0.0124891406450863	-0.193035617353463	0.0144235920026077	0.0137113336011047	0.838470780536178	2.40278772417757e-05	3.88989977379102e-05
NW_019862813.1	1193905	1194456	LOC112044589	552	0.307638763071952	0.0148061940523188	0.0157852887754662	0.307638763071952	0.0148061940523188	0.0157852887754662	NA	NA	NA
NW_019862813.1	823748	873559	LOC112044590	2295	0.0735609597570574	0.00964563927999759	0.00984225802932929	0.199027470001823	0.00828118129948212	0.00865250652205811	0.470238397311191	4.61765016289773e-05	4.58133638080045e-05
NW_019862813.1	876547	882553	LOC112044591	1272	0.696868627597613	0.010575658107114	0.0132451309931945	0.666006384097278	0.0105635708821063	0.013100402712116	0.604052156601284	2.84765826253566e-05	6.85204462737617e-05
NW_019862813.1	935854	941299	LOC112044592	573	-0.207649122035992	0.00617353892493135	0.00605256778861177	0.202328452296362	0.00928462406969813	0.0120830385518275	1.10141819934968	9.11249480343073e-05	0.000251692925343709
NW_019862813.1	196082	213357	LOC112044593	1788	0.245197461738771	0.014383878033522	0.0151719140757849	0.192267543935495	0.0157754234497315	0.0164041563112721	0.362057112785053	7.28352940863984e-05	8.45729677986838e-05
NW_019862813.1	884612	887053	LOC112044594	2442	-0.128871264872118	0.0117505996240247	0.0114421634129413	-0.128871264872118	0.0117505996240247	0.0114421634129413	NA	NA	NA
NW_019862813.1	222073	225082	LOC112044595	2124	0.282869896252637	0.0118423594849718	0.0129920091252988	-0.126086586078108	0.00920744951887676	0.00973132534216982	1.00299579849041	3.60586724016345e-05	5.42871998395784e-05
NW_019862813.1	226810	232311	LOC112044596	1917	0.204295676183591	0.0147532991794939	0.0156739016275878	0.353905117192333	0.012994647107937	0.0145925732675408	1.09952277747269	6.2704963784098e-05	8.58864440425745e-05
NW_019862813.1	215084	220738	LOC112044597	801	-0.283340517959667	0.0105293750737016	0.00997778826104329	-0.417241955158048	0.0112751874574347	0.00967970710220934	0.810675442233231	1.93994923615264e-05	2.78172044924571e-05
NW_019862813.1	488282	495540	LOC112044598	2820	0.00448591868428698	0.0208258677869909	0.0207291474460265	-0.234922898261778	0.0169336788267761	0.0160820052425942	0.308184889742298	6.08995975763557e-05	6.56576409595111e-05
NW_019862813.1	261093	263769	LOC112044599	345	0.780152034119941	0.00959662368691754	0.0118709330623209	0.858876959425792	0.0100248595257068	0.0126032455689472	0.396490723037688	1.17320670516198e-05	3.4308475311031e-05
NW_019862813.1	3866	10075	LOC112044600	1368	-0.0892412864731618	0.00863130749240646	0.0096174358543815	0.0796528809869733	0.0102088561862136	0.0115240784582275	1.05883375069264	4.61947324575805e-05	9.01052160231793e-05
NW_019862813.1	360921	448292	LOC112044601	1119	-0.0294741758313122	0.0196444602484741	0.0189385899534685	0.0193409422846816	0.0198792872678739	0.0192616662348803	0.359042383644821	0.00010646196180952	7.39785668863308e-05
NW_019862751.1	861923	898975	LOC112044602	1821	0.0813795139495118	0.0143029777506535	0.0146059167274291	0.0313563663845578	0.0141659361286185	0.0144117155898352	0.712323093693047	2.36412961674555e-05	3.57459460441768e-05
NW_019862813.1	988307	1135739	LOC112044603	1773	0.0224076019418731	0.0138395826185364	0.014310885949935	0.0334573426189886	0.0148692502478938	0.0154441083708255	0.435391303625969	8.89235638949242e-05	0.000137074457784167
NW_019862813.1	809438	812987	LOC112044604	1341	-0.543277095193901	0.00941626967154384	0.0079787788141186	-0.751307220805016	0.00988912226354386	0.00758354021564982	0.391318018903562	1.95045570690521e-05	1.07685070978938e-05
NW_019862813.1	500718	505222	LOC112044605	831	0.200224130322027	0.00810550567926047	0.00836505787941718	0.25821715917248	0.00720546984352001	0.00761390032567012	0.671724034203576	2.69067863849443e-05	2.38252677297004e-05
NW_019862813.1	895893	902463	LOC112044606	1305	-0.30132166512568	0.0156028357394872	0.0145442944505037	-0.346248527268285	0.0157718113715711	0.0142413958679683	0.431921484704912	6.1039759177469e-05	7.81154072424111e-05
NW_019862813.1	280056	298059	LOC112044607	1050	-0.676416193251873	0.00739744337537659	0.00642744865597625	-0.426700214095986	0.00762034633382559	0.0070661950774469	1.59076709810671	1.26749308380904e-06	1.04080865036114e-05
NW_019862813.1	306063	353683	LOC112044608	2685	-0.0236015586738011	0.0192866165176849	0.0193093333148205	-0.136322238151588	0.0196095659961105	0.0190120003872489	0.619760686386409	7.92769718432659e-05	9.04438066225516e-05
NW_019862813.1	88783	103232	LOC112044609	960	-0.0505343451668083	0.013341130783503	0.0132150974469951	0.0452467122778477	0.0101019289260477	0.0103165622577533	0.614614793516766	6.41940152506618e-05	7.3603002508389e-05
NW_019862813.1	802591	805993	LOC112044610	1026	-0.305929119229123	0.0130295378091762	0.0123496760490051	-0.232262780231846	0.0109860537172852	0.0104719240939224	0.457940348009009	3.32750502961561e-05	4.23820310916647e-05
NW_019862813.1	887347	894146	LOC112044611	1251	-0.342840811556607	0.0125285850427173	0.0115440086954252	-0.179458783790298	0.0110801163047186	0.0105212945116357	0.716088644058339	4.73854862801117e-05	5.33022073537136e-05
NW_019862813.1	40410	41567	LOC112044612	1158	0.503357244499964	0.010378723391355	0.0114757207809058	0.503357244499964	0.010378723391355	0.0114757207809058	NA	NA	NA
NW_019862813.1	42796	45367	LOC112044613	963	-0.214946648993584	0.00623109839920048	0.0060311378686107	-0.289115148956982	0.00616574444153623	0.00587116856508567	0.769769814905652	1.2117571499097e-05	2.05637318034439e-05
NW_019862813.1	47387	76563	LOC112044614	930	-0.933801700159136	0.00479737298483346	0.00309670559439942	-0.606640862245766	0.00331274160060894	0.0021565626977161	0.637579049611714	1.5515577080901e-05	6.09412771387156e-06
NW_019862813.1	104532	122507	LOC112044615	1518	NA	0.0178015643051647	0.01902145764547	0.279309951088894	0.0165043984763563	0.0173394399145629	0.774058127319668	7.21496257101873e-05	8.78722103931636e-05
NW_019862813.1	137717	144883	LOC112044616	2700	0.0512178243834524	0.0160252780669584	0.01643109879491	0.0293688455597337	0.0162215947459096	0.0168108661054452	0.334933075626541	7.2925391270433e-05	9.89677038528422e-05
NW_019862751.1	931739	936510	LOC112044617	3795	-0.418736454201948	0.00671529005400031	0.00604018950358324	0.254211974140974	0.00292737739338236	0.00296554037935474	0.897928617334361	1.42988623785865e-05	1.04251668391292e-05
NW_019862813.1	126485	136829	LOC112044618	1548	0.425241142345249	0.0178443060192881	0.0194477390721192	0.453030014741595	0.0188295166142122	0.0206734422390308	0.331541922803478	0.00010015641211585	0.000124194180219613
NW_019862813.1	154303	166961	LOC112044619	393	-0.726841828262799	0.0179891616679961	0.0148714010716405	-0.495813208700761	0.0120880811455782	0.00997116026880935	0.723595913347161	0.000109527350317392	8.34056043480354e-05
NW_019862813.1	471752	475943	LOC112044620	483	0.532407529174169	0.00588590268910096	0.00710311627697742	0.210907019692166	0.00570453784567341	0.00621628619316504	1.61543112938896	7.48386385493572e-06	2.8101762452284e-05
NW_019862813.1	550771	764135	LOC112044621	2073	-0.138145547417051	0.0112798850345252	0.0113387481516806	-0.41119786196146	0.00993566446535336	0.00928864471423384	0.711097688968864	3.21816527381186e-05	5.73914841917795e-05
NW_019862751.1	906408	914630	LOC112044622	1956	0.222388688310804	0.0124717217292839	0.013074998201191	0.484523956192458	0.01027304000833	0.0119343059012797	0.259210362729989	2.45140323959576e-05	3.11821357043755e-05
NW_019862813.1	775473	800983	LOC112044623	1623	0.211165324119419	0.0174200995353038	0.0188958304146952	0.302130435349076	0.0177377087792124	0.0195468059363243	0.569751877638478	5.41323700144167e-05	8.58843860523825e-05
NW_019862813.1	905616	919424	LOC112044624	2136	-0.632259542368801	0.0128057900492333	0.0105574252847485	-0.700593084106077	0.0120871021753853	0.00965298603671244	0.364589535814942	2.89058991375068e-05	2.64365361633762e-05
NW_019862813.1	923629	925749	LOC112044625	2121	0.274572911928465	0.00900882679852599	0.00951833953611817	0.274572911928465	0.00900882679852599	0.00951833953611817	NA	NA	NA
NW_019862814.1	979405	980964	LOC112044627	1560	-1.03330200072112	0.00679840338572871	0.00531334460856893	-1.03330200072112	0.00679840338572871	0.00531334460856893	NA	NA	NA
NW_019862814.1	708952	877888	LOC112044628	4944	-0.138166116311682	0.0154834418793239	0.0148857215484742	-0.137064259543957	0.0156441171750364	0.0149195665505238	0.513122392291226	6.96102240602225e-05	7.55424677326666e-05
NW_019862748.1	1466415	1474303	LOC112044629	1680	NA	0.0150982319858047	0.0160606501458654	0.245552723221159	0.0149262492661321	0.0156327256088178	0.62916504267968	8.85997157329467e-05	0.000102086078358043
NW_019862751.1	939102	942387	LOC112044630	1875	-0.0950043024618039	0.00829550618644352	0.00809397260547484	0.606207437673084	0.00675178517905058	0.00777294225380542	0.941178291451211	3.96088946573504e-06	1.61148808418934e-07
NW_019862814.1	981784	985086	LOC112044632	633	-0.38711461817116	0.00782763807393019	0.00813882681333639	7.98027748245e-05	0.00946921269250389	0.0112217395267256	2.21241393044423	3.99250254343391e-05	0.000132136709817223
NW_019862814.1	519542	625741	LOC112044633	2433	-0.0251286903538173	0.0163435678704612	0.016310952566729	-0.075968730391834	0.0166191830912836	0.0163333871197847	0.427810745270617	2.74655579410846e-05	3.97696521935242e-05
NW_019862814.1	154265	338734	LOC112044634	2523	-0.0605257761524847	0.0115849906284321	0.0113154246847512	-0.0140583408465785	0.0112129155691563	0.0110431444050296	0.730741568166744	5.68833529220721e-05	5.84804341140411e-05
NW_019862814.1	990348	1010524	LOC112044635	3399	-0.429767484115227	0.0106079288208239	0.00943421035640944	-0.358278866930421	0.0094201040609857	0.00850189442606242	0.520124650838953	5.95338947547556e-05	5.92746628465454e-05
NW_019862814.1	1011648	1024771	LOC112044636	1497	0.28045253611238	0.01502858072453	0.0160279023003975	0.32686016160946	0.0158230627918052	0.0169689792048281	0.361447083848818	5.72857024870381e-05	6.35179044788876e-05
NW_019862814.1	1019151	1022036	LOC112044637	654	0.0882704710793898	0.0173244199881623	0.018062906241302	0.244704237804002	0.0177313472002944	0.019095129170863	0.36187031229637	2.12445323214975e-05	4.95486603020641e-05
NW_019862814.1	46639	48090	LOC112044638	1332	0.846774937289411	0.00631500045072341	0.00752723230557766	1.01870354629378	0.00536401249536327	0.00705083556700659	0.0782199664929178	2.39315792900079e-06	6.00563433523181e-07
NW_019862814.1	486840	488257	LOC112044639	1176	0.223634190915545	0.00621173751964467	0.00674584894276544	0.851382872882905	0.00779071747177923	0.0102156392449557	1.18764115878063	7.51392494793505e-06	3.62844110912382e-05
NW_019862814.1	95338	97212	LOC112044640	1875	-1.34775619953689	0.00120950808800173	0.000799107733374653	-1.34775619953689	0.00120950808800173	0.000799107733374653	NA	NA	NA
NW_019862814.1	133421	135422	LOC112044641	1353	NA	0.00166610649814574	0.0019233039603402	0.612471583611294	0.000957621959214605	0.00110545040711143	NA	1.83407963354004e-06	2.44404120516563e-06
NW_019862814.1	697159	702276	LOC112044642	3855	-0.650170971727445	0.0130195668549522	0.0112569640430453	-0.450890318007354	0.00873119261003512	0.0075319319697093	0.211275525647583	5.60414826223915e-05	4.19709167916435e-05
NW_019862814.1	971514	977930	LOC112044644	1761	-0.234040902346638	0.0113598445147636	0.0107292355696747	0.0696468569256868	0.0109391399117841	0.0110649605845555	0.55309466552245	4.98099436271676e-06	5.22154097687551e-06
NW_019862814.1	953918	962621	LOC112044645	2127	0.0545855825780727	0.0151174490410209	0.0155041445344204	0.127850241028058	0.0141588943514291	0.0146069283204598	0.467354282919118	4.51789715567795e-05	5.9429266172854e-05
NW_019862751.1	946255	954157	LOC112044646	1962	-0.295550835034013	0.0164135110920798	0.0152212006749726	-0.257549774563254	0.0173040275431867	0.0159835062484341	0.779396702816968	4.96804310044516e-05	3.58857683653538e-05
NW_019862814.1	929800	953029	LOC112044647	1170	-0.51190168599041	0.00694449591136184	0.00615477310449357	-0.402228431031767	0.00833476610578204	0.00760326460211111	0.599687145895944	5.03703380533745e-06	1.18817847607905e-05
NW_019862814.1	903608	909883	LOC112044649	723	NA	0.00691775544929108	0.00797747852040003	0.405705595624749	0.00720019884721107	0.00883042749976489	1.48250073820604	3.78889100953231e-05	7.85938779753404e-05
NW_019862814.1	914836	916417	LOC112044650	1338	0.752203618937082	0.0161092362997539	0.0187220378761176	0.82826013677161	0.0115630346995863	0.0138591737853844	0.211935668832831	4.15995278923938e-05	4.28779438495307e-05
NW_019862814.1	917384	925164	LOC112044651	1812	-0.0819233355601652	0.0252497229282846	0.0238817933934915	-0.280715248377673	0.0278490091876231	0.0252412843864547	0.624855303601333	9.29510208413318e-05	6.36890557383822e-05
NW_019862815.1	403326	407385	LOC112044652	525	NA	0.0161748707158033	0.0158671231474903	-0.276095427243088	0.0148285187475452	0.0143282176492935	0.419501700451001	0.000142908500700413	0.000175106087849306
NW_019862815.1	468	17171	LOC112044654	2898	NA	0.00949997596627716	0.0100024018922226	0.112052479981089	0.00900505526172066	0.00944717115229925	0.903223305084201	0.000109137108693453	0.000123271769217819
NW_019862815.1	754311	754946	LOC112044655	636	0.470296763731924	0.0255638645244641	0.0280546933362245	0.470296763731924	0.0255638645244641	0.0280546933362245	NA	NA	NA
NW_019862815.1	1180899	1195224	LOC112044656	1581	0.668779249606474	0.0201374713394671	0.0234431385645545	0.590404205374482	0.0181432370018372	0.0210421199780699	0.546573934085544	7.07060603982986e-05	0.000116802871971347
NW_019862815.1	821810	827069	LOC112044657	912	0.469581504572659	0.0185872738710622	0.021215868471444	0.749186184469699	0.0230936987361546	0.0299833514921475	0.566171961184922	0.00013198844406087	0.000408263902965843
NW_019862815.1	57259	78335	LOC112044658	2118	NA	0.00969658978033838	0.0107064912374521	0.184688547542774	0.00797244212704175	0.00865313280698046	0.568056784591081	4.0306026413064e-05	5.76485548817659e-05
NW_019862751.1	962883	966401	LOC112044659	3519	-0.100541930078628	0.00622800380637243	0.00609957382968418	-0.100541930078628	0.00622800380637243	0.00609957382968418	NA	NA	NA
NW_019862815.1	202814	243770	LOC112044660	1416	0.241722769611648	0.0160963258066645	0.0168097265395968	0.281250775930868	0.0134417178635458	0.0141759740448641	0.521329127609164	5.35586152144804e-05	5.35620806525056e-05
NW_019862815.1	247453	253117	LOC112044661	564	-0.67583138422104	0.00815328053931013	0.00679181885385536	-0.718952066308492	0.00796897185110515	0.00651401034186563	0.474824334675409	1.37876434628985e-05	2.47017189566786e-05
NW_019862815.1	28476	32397	LOC112044662	2744	0.317995980151044	0.00889002873390199	0.00945173452270174	0.105375668282532	0.0112607050033007	0.0113085432985532	0.101486478532321	1.26166247543216e-05	7.73985886903201e-06
NW_019862815.1	1023685	1047680	LOC112044663	1356	-0.572548044108829	0.00771943183390546	0.00674523513692237	-0.486748722226095	0.00642302814696307	0.00555813439677013	0.44263090573482	3.66749544173322e-05	3.75750945427996e-05
NW_019862751.1	985374	991655	LOC112044664	1548	0.508167652068342	0.00619431963095199	0.006867456163075	0.36728246601759	0.00846468691083544	0.00912429997014422	0.750713829918228	4.9826810528389e-05	4.64681294567214e-05
NW_019862815.1	152900	181368	LOC112044665	2055	-0.105535104231545	0.0150454116813422	0.0148262791058563	-0.0719081564959896	0.0151310838104204	0.0150731686490097	0.395165913549066	3.78994956152266e-05	4.36151781885164e-05
NW_019862815.1	480402	565371	LOC112044666	1599	-0.1130439447662	0.00191785661734315	0.00198257687534405	-0.0851483637857188	0.00219248819124111	0.00230092811134589	0.214365056098702	6.49278753053164e-06	8.56243222695572e-06
NW_019862815.1	1003615	1018349	LOC112044667	3027	-0.0638082442436193	0.0148153760553123	0.0143243917723754	-0.119056857825498	0.0149073612457067	0.0143168174835285	0.415363514019832	4.41548422051743e-05	4.32107904594808e-05
NW_019862815.1	366705	373923	LOC112044668	891	-0.111151674514384	0.0158816763619135	0.0150558003521764	-0.000929481710373249	0.0121976999972896	0.0115097881874493	0.426547851448992	7.19647109477815e-05	4.82056735469593e-05
NW_019862815.1	413836	423819	LOC112044669	771	0.333732359446946	0.0123753174685312	0.013269625079043	0.184141117075959	0.012639102790101	0.0132280339161331	0.860282883248729	3.99164050724296e-05	4.98311222355467e-05
NW_019862815.1	427459	443432	LOC112044670	1347	-0.0514254213648195	0.0144722827012399	0.0146159319935113	-0.0253124682517269	0.013567372687094	0.0138414771504468	0.797402277907183	8.15870210924231e-05	0.000108169781364698
NW_019862815.1	460404	466970	LOC112044671	783	-0.0223396378581166	0.0179328971726481	0.0182916969852858	-0.131373388116089	0.0158711727327232	0.0158628776463008	0.379565566993224	0.00018298957284289	0.000190714209992301
NW_019862815.1	800373	818520	LOC112044672	2340	-0.174495292457237	0.0115267852505304	0.0111207775090265	-0.0296813958951495	0.0128869896708846	0.0135600434223116	0.688848456646999	2.59113858741214e-05	7.11567204234726e-05
NW_019862751.1	993721	997410	LOC112044673	1311	0.290815741412715	0.00782258112694788	0.00849657858664955	0.394817119570631	0.00653467134067083	0.00744985795534455	0.441866772332047	1.96468009671715e-05	2.82341485996366e-05
NW_019862815.1	828936	853276	LOC112044674	2511	0.317380532591436	0.0127921788813074	0.0132437249465164	0.287018912461439	0.0132564998672428	0.0136414247809306	0.741892195640421	4.69025233413377e-05	3.37211918972356e-05
NW_019862815.1	1049846	1055819	LOC112044675	318	-0.158669903624081	0.0159719609353777	0.013998477056293	-0.277346023897994	0.0163483148178492	0.013631674006373	0.831740357296073	0.00016240431998914	9.8769139622035e-05
NW_019862815.1	1063351	1095649	LOC112044676	1164	-0.146513953750978	0.0118617935657597	0.0115585286120172	0.0477815570821069	0.0107474727845021	0.0109455572816395	1.04328362282379	4.37476697405606e-05	4.85151544903528e-05
NW_019862815.1	1103200	1122751	LOC112044677	1110	0.0153751959761151	0.01272603502109	0.0125317360089455	0.0626928773108404	0.0130465916991107	0.0128967081412855	0.633738930113238	2.94946201049058e-05	2.8396881740594e-05
NW_019862815.1	1146565	1179597	LOC112044678	3246	NA	0.0184735657492243	0.0182741417375933	-0.0258096593782741	0.0188260336650082	0.0187869873958869	0.388046500843165	7.22044003446868e-05	8.80047578672158e-05
NW_019862815.1	1112114	1113826	LOC112044679	747	-0.319659080990667	0.0143564119975845	0.0132515358931272	-0.262066981494186	0.0125441578873102	0.0116848080002414	0.0392753686399129	3.88895246884244e-05	2.90657543685326e-05
NW_019862815.1	26979	27518	LOC112044680	540	-0.0530503883832677	0.0117831028322905	0.0116460351958671	-0.0530503883832677	0.0117831028322905	0.0116460351958671	NA	NA	NA
NW_019862815.1	274474	330430	LOC112044681	1596	0.311428102646033	0.0180530499747451	0.0198452943253789	0.216769418207766	0.01871827342587	0.0197631640209825	1.3416015690463	8.51192781050611e-05	0.000112444982582999
NW_019862815.1	43338	54183	LOC112044682	2418	NA	0.0080959387420356	0.009618778214563	0.571437397360713	0.00765292854738763	0.00906806715115391	0.539198390163317	6.41882497656394e-05	0.00010800599649428
NW_019862751.1	1003122	1007703	LOC112044683	525	-0.57522201597158	0.010767089352978	0.00947829016029185	-0.627287587861376	0.0104178212721508	0.00902971959998483	0.507851689199477	2.71447108233522e-05	3.85145217307349e-05
NW_019862815.1	1134159	1136367	LOC112044684	492	-0.326327107804369	0.0107638432102981	0.0105165056353253	-0.25742363035597	0.0107768880934915	0.0106787228725135	1.06184930157122	2.05566034188187e-05	4.24784047833977e-05
NW_019862815.1	1020977	1022742	LOC112044685	906	0.564749445390492	0.00585457692376247	0.00690189607246661	0.481692876107036	0.00632408767746566	0.00721644949080466	0.536291213588279	2.53856397757689e-05	3.05153961493084e-05
NW_019862815.1	390013	398176	LOC112044686	708	-0.228908774999243	0.0186867308930501	0.0172774779420653	-0.0171046189303022	0.0176530146575773	0.0171233911791132	0.440964544065112	7.70066986639214e-05	4.07332100299176e-05
NW_019862815.1	39747	42200	LOC112044687	339	NA	0.00863134696167337	0.0108985517066522	1.02490860452405	0.00505793207682755	0.00665834782065851	0.0163097117760384	2.36569779000945e-05	3.70571199624233e-05
NW_019862815.1	350479	357427	LOC112044688	594	0.235896757588265	0.0196482013186427	0.0218379837077886	0.44428606775124	0.0240483576222721	0.0297329534710772	0.899811551710117	0.000243273906194006	0.000740044466914297
NW_019862815.1	1138324	1140939	LOC112044689	690	-0.752938952403076	0.0137996628594505	0.0110292269097207	-0.599400793892305	0.0107096514249999	0.00855716574268011	0.168517538173391	0.000127465977040007	8.34600457252131e-05
NW_019862815.1	375110	386767	LOC112044690	639	0.0456763590847451	0.0157604073113292	0.016304117847812	0.121467646118121	0.0173469589546929	0.0181196300538884	0.259035323959806	0.000108509382778745	0.000125734064273446
NW_019862815.1	337173	345553	LOC112044691	600	-0.0139629340292079	0.00955054819583883	0.00992083154602465	0.084378220904207	0.00811683820375565	0.0088497147335211	0.775562233643224	4.81410327747092e-05	8.62529089409053e-05
NW_019862815.1	448005	458370	LOC112044692	585	-0.626783248998498	0.0155628558394356	0.0136428664980394	-0.638331349588825	0.0156397360529179	0.0136607699568179	0.427561714580584	4.4585319170534e-05	6.66907145586914e-05
NW_019862815.1	893809	915837	LOC112044693	1629	-0.0759711505140388	0.0172604973407377	0.0165877741192703	-0.185973335692617	0.015193698818318	0.014075334719325	0.326848447381458	5.74990079866321e-05	4.62355809309704e-05
NW_019862815.1	943561	952623	LOC112044694	1167	-0.52648072962336	0.0109118775998159	0.0097944889961068	-0.296735875243234	0.0118583020664631	0.0114965283359697	0.518330493489876	7.16881239375942e-05	9.01883980631175e-05
NW_019862815.1	931906	939823	LOC112044695	1152	-0.0546276293685971	0.0168949237285954	0.0164999714291536	0.254794620164664	0.0172845749225004	0.0188332067910678	0.865753992057408	8.95489490297295e-05	0.000123784086907081
NW_019862815.1	962829	971762	LOC112044696	1152	0.738835726158501	0.00830553284441465	0.0100838655922072	0.605638529337713	0.00771446745085672	0.00945011105104064	0.403383530283623	2.55941920097209e-05	3.62071755337216e-05
NW_019862815.1	953820	961511	LOC112044697	1107	0.760041477537046	0.011507105347027	0.014620801684064	0.765683894949504	0.0128319272051002	0.0169874044217095	0.659576767782668	9.25899963527886e-05	0.000239494526505543
NW_019862816.1	769536	818866	LOC112044700	1881	0.672151420476853	0.016223848177144	0.018934871285742	0.547391007655096	0.0143525685126126	0.0166276187257293	0.201228329352407	0.000135693874234342	0.000175696266935489
NW_019862816.1	820839	824135	LOC112044701	1554	0.11654431576261	0.0172582211212181	0.0176932345702522	-0.0832607964080322	0.0153691466384027	0.0150808488512857	0.138915807781562	1.04981974123798e-05	2.1243963327416e-05
NW_019862816.1	386339	399913	LOC112044702	3651	0.163987283924377	0.0160817577745968	0.0168428560608889	0.166838639786563	0.0152491504007805	0.0159748420874835	0.773018804740162	2.6583572904401e-05	3.98939996910798e-05
NW_019862751.1	1009264	1011571	LOC112044703	519	-0.139746660100158	0.00544948010532173	0.00526698941875392	-0.219542555664933	0.00535381799006106	0.00503515953170402	0.847743371017924	2.96482911852538e-06	7.8148671190303e-06
NW_019862816.1	342613	345863	LOC112044704	2076	-0.250165349815085	0.00713601096682983	0.00676460062983287	-0.25317072103098	0.00524856455553702	0.00495573448493549	0.311088399847847	1.55705485036857e-05	1.74638584692411e-05
NW_019862816.1	345938	352482	LOC112044705	1626	-0.109611850890867	0.0104623925931426	0.0102272851199349	-0.131990030368203	0.0093186185916705	0.00893707933683825	0.88078410579441	2.1776581564104e-05	3.03144243741087e-05
NW_019862816.1	363262	366661	LOC112044706	984	-0.0346785772055177	0.00682550732884031	0.00688804836553596	0.0234955990517552	0.00751531351668372	0.00804406151040951	0.931356798274378	6.9726061281499e-06	2.32927280224036e-05
NW_019862816.1	361277	361972	LOC112044707	696	-1.19478951457981	0.00761824226498006	0.00558749233752077	-1.19478951457981	0.00761824226498006	0.00558749233752077	NA	NA	NA
NW_019862816.1	360181	360738	LOC112044708	441	-1.0957085001283	0.0103576365223046	0.00777517787212484	-1.01495789491138	0.0109528765410025	0.00844770262862628	0.320198087286774	1.73984838605578e-05	2.22097522043832e-05
NW_019862816.1	624861	625838	LOC112044709	978	0.374416789997196	0.0179872207460667	0.019378421399164	0.374416789997196	0.0179872207460667	0.019378421399164	NA	NA	NA
NW_019862816.1	621138	622115	LOC112044710	978	-0.0831392699662078	0.0219676898562772	0.0215928756023133	-0.0831392699662078	0.0219676898562772	0.0215928756023133	NA	NA	NA
NW_019862816.1	880995	1098533	LOC112044711	3621	0.0540605797757227	0.0158402777687524	0.0161682601203055	0.0489338616576953	0.0137673840815543	0.0140050278230347	0.354946045299238	9.41152754339326e-05	0.000108590403831537
NW_019862816.1	154808	233975	LOC112044712	1113	-0.737476116680022	0.013652144071688	0.0116578557543679	-0.649637214638748	0.0140084157606644	0.012294392613699	0.599340070987612	3.81282397983931e-05	5.48114553330354e-05
NW_019862751.1	1015343	1031420	LOC112044713	2028	-0.687740177309402	0.00405420510511332	0.00317749260416873	-0.640729124024909	0.0042841258469573	0.0033470991009799	0.571700617140883	3.98934077378359e-06	3.49322329344235e-06
NW_019862816.1	660637	661842	LOC112044714	1206	0.211036044401902	0.010651266958156	0.0111217200164849	0.211036044401902	0.010651266958156	0.0111217200164849	NA	NA	NA
NW_019862816.1	666742	675000	LOC112044715	615	-0.07355795619608	0.01969776393142	0.018601312556636	-0.154767238259196	0.0230796268163066	0.0213998715619478	0.44898984525799	0.000100617458293599	4.66725338390552e-05
NW_019862816.1	658469	658780	LOC112044716	312	-0.138037544321708	0.00906375009096295	0.00876068956026746	-0.138037544321708	0.00906375009096295	0.00876068956026746	NA	NA	NA
NW_019862816.1	484744	488104	LOC112044717	429	0.411124486639119	0.00606041797334344	0.00674423719437297	0.229595972843128	0.00338531164680183	0.00376728877047463	0.10554432522715	2.29206685266563e-05	2.83849285006571e-05
NW_019862816.1	324661	332806	LOC112044718	921	-0.0670811747801108	0.0127869809050639	0.012243156949085	0.0400263861843496	0.012075399165061	0.0118766351082561	0.912862277408664	2.43655027994958e-05	2.53323023510073e-05
NW_019862816.1	646607	649156	LOC112044719	1602	0.194487481721021	0.0121549196255826	0.0131865281448733	0.91841404720641	0.0155304183431432	0.0196183988047373	0.864719513691439	1.75311138785478e-05	6.6220192456008e-05
NW_019862751.1	1094415	1099495	LOC112044720	819	0.586968154978058	0.0138649694490161	0.0157342660385842	0.581516805719998	0.0140560600277139	0.0159671793888188	0.150708339069111	7.25395523412446e-06	4.74347697751115e-06
NW_019862816.1	722731	732861	LOC112044721	1749	0.159296034217048	0.014635484840218	0.0151997968550288	0.072425282074959	0.0134704002816409	0.0137611424084425	0.279061759834275	4.03690993571238e-05	4.63360484560798e-05
NW_019862816.1	333544	338161	LOC112044722	2547	-0.51205587539363	0.0094355238338264	0.00837480998274555	-0.251139804661365	0.00805723168965357	0.00753693480651947	0.395033601742808	9.10443067375382e-06	1.39417538031533e-05
NW_019862816.1	338652	341924	LOC112044723	1335	0.00124447524535161	0.00794864334218586	0.00780452418948412	0.132768084581654	0.00768088577458511	0.00781646071097591	0.479362624950991	2.23604058590404e-05	2.20043188527456e-05
NW_019862816.1	639514	642759	LOC112044724	1575	0.0958403145836786	0.0187516322079938	0.0190568050119508	-0.472426417428259	0.017135464154036	0.0150268351529013	0.956670509706088	8.83853006616684e-06	2.37188387056645e-05
NW_019862816.1	685577	717723	LOC112044725	978	-0.263884154320539	0.0134708815028476	0.0123369651880587	0.110978498554733	0.0120537594539632	0.012010188275057	1.19863769607443	2.01372099655951e-05	5.32098967623898e-06
NW_019862816.1	373682	383084	LOC112044726	2358	0.0715652957976569	0.0109351105816122	0.0112855852708302	-0.0451512521231936	0.00966684240757245	0.0100523147319087	0.548091189578581	5.85840387870364e-05	7.88809272089004e-05
NW_019862816.1	371541	373447	LOC112044727	762	-0.0955227816747334	0.0116386645476607	0.0104942731653237	-0.182061636719818	0.0117946807199572	0.0105062705180258	1.41722298230193	1.56495907000559e-05	6.27530372877657e-07
NW_019862816.1	863567	865699	LOC112044728	1533	0.00801819598992852	0.00841514703376354	0.00843653020157697	-0.245863472509288	0.00725881600498221	0.00683420406106635	0.219432655985681	4.55200710564667e-06	8.74058313487153e-06
NW_019862816.1	858620	860614	LOC112044729	1533	-0.223084195572947	0.012477241481748	0.0120355835329365	0.088302969039189	0.0147751190379801	0.0154321086438267	0.330095790508191	1.79759701737185e-05	3.92742799616187e-05
NW_019862816.1	870133	872247	LOC112044730	1533	-0.649612222476703	0.00882486106305052	0.00799373110719076	-0.206623027281582	0.0144212986326141	0.0147601614467727	0.668074413977898	0.000106625700888588	0.000155868301309269
NW_019862816.1	832713	836808	LOC112044731	1530	-0.0407003451803334	0.0122442678805318	0.0122151330703426	0.104812313469857	0.0130188439418537	0.0133511418607997	0.835236858251006	1.09764543277339e-05	1.73819545097776e-05
NW_019862816.1	838361	844441	LOC112044732	2199	-0.0258949991689112	0.0098507150129375	0.00958606396271636	0.00946461409954615	0.00912506164203586	0.00896995328209211	0.729467149393427	1.98646753984049e-05	1.75072930675974e-05
NW_019862816.1	264939	298883	LOC112044733	3525	-0.158455591835886	0.01211238339729	0.011788407061945	-0.153409446752389	0.0113044034942467	0.0109466188119689	0.454818719804842	6.07148104336797e-05	6.7882128360105e-05
NW_019862816.1	302663	311387	LOC112044734	1023	-0.0454559579307038	0.00797115300127756	0.00798241131115607	-0.142754483850304	0.00753649406386968	0.00735676089242253	0.717389377190331	3.20222309004217e-05	4.44946051804839e-05
NW_019862816.1	105324	105923	LOC112044736	600	-1.84430216282027	0.00590942402126878	0.00335775406755045	-1.84430216282027	0.00590942402126878	0.00335775406755045	NA	NA	NA
NW_019862816.1	250932	257249	LOC112044737	1257	-0.266669844186574	0.0111062289270991	0.0108854143189858	-0.177220685333637	0.0112472883213815	0.0111717342977541	0.469423674419998	9.23188957617201e-05	0.00010568483326171
NW_019862816.1	257845	259301	LOC112044738	1152	0.228350487159536	0.0147476067458138	0.015610151993965	0.515123494587922	0.0124466794845104	0.0142744981269713	0.979651527216817	1.33859527869108e-05	1.57648616850109e-05
NW_019862751.1	1198656	1394019	LOC112044740	2094	-0.326448765024479	0.00898417541847616	0.00915054906655193	-0.0164975986138436	0.00809558778101997	0.008434453093548	0.844288303958235	5.55938599309227e-05	8.34813092024809e-05
NW_019862817.1	998293	1000958	LOC112044744	618	-1.01523946238019	0.00971832197635636	0.0069007037748664	-0.559263918151438	0.0103927228766025	0.00857263320227023	1.62673395390245	2.09920242264389e-05	2.0631092926841e-05
NW_019862817.1	1013987	1019613	LOC112044745	1857	0.0344038604255209	0.0129715534167282	0.0133787489754456	0.0933371801240603	0.016900038331112	0.017525806359997	0.301827836845124	3.07914518164169e-05	5.75328494881585e-05
NW_019862817.1	1007241	1012255	LOC112044746	1650	-0.175309428385226	0.0139541776339156	0.0136988084709651	-0.0532609065222205	0.0214034789951275	0.0216563790746844	0.179375754039098	0.000177551365420169	0.000242180693410172
NW_019862817.1	469093	474458	LOC112044747	1119	-0.154542392140907	0.00760411692055394	0.00734138621633407	-0.0867512979723717	0.00830848577723485	0.00835557783776098	0.715393087836375	5.71254619833799e-05	7.85259216054621e-05
NW_019862817.1	467506	468323	LOC112044748	354	-0.0423891845981567	0.00499312406381155	0.005085004680013	0.235147154224589	0.00538449047968345	0.00627699406480038	0.700276983168986	6.48316891870367e-06	1.70533284176114e-05
NW_019862817.1	475865	484935	LOC112044749	1200	0.117517188990667	0.0107563765904565	0.0111772476282832	0.209184639246154	0.0106886654909162	0.0113768670459518	0.738530276421857	1.93961725258318e-05	2.61156934909041e-05
NW_019862817.1	862408	868016	LOC112044750	1401	0.383814888139511	0.0215907545045837	0.0235841648526699	0.375614188135598	0.0224288090502913	0.0245170761483797	0.60132244341422	3.66588527806918e-05	6.63594031948401e-05
NW_019862817.1	870472	874796	LOC112044751	1134	0.160758188994462	0.013792266984765	0.0143778461469143	-0.0220041820166181	0.0117194235055277	0.0117916504148424	0.773750851654196	9.84501905920076e-05	0.000104074839662219
NW_019862817.1	79982	80719	LOC112044753	738	-0.394717925863712	0.0105385033543372	0.00964112109812751	-0.394717925863712	0.0105385033543372	0.00964112109812751	NA	NA	NA
NW_019862751.1	1424757	1429857	LOC112044754	1149	-0.236952362728092	0.0135410012175907	0.0127532389662729	-0.22613977116583	0.0107196537072496	0.00993741880218608	0.199888057590287	5.51937095685811e-05	4.68864485014964e-05
NW_019862817.1	80882	82083	LOC112044755	882	0.262819469646004	0.00683142253927406	0.00721614881970018	0.140835258907256	0.0125883743856108	0.0128382458729394	0.0325004604447651	7.23881481180304e-05	6.90365292744965e-05
NW_019862817.1	158715	167075	LOC112044756	1398	-0.127913170076126	0.0165523170742763	0.0161329740908807	-0.115840028422724	0.0159919253519521	0.0155929202629744	0.302910169731164	5.58131286627421e-05	6.4231773772991e-05
NW_019862817.1	459140	465337	LOC112044757	1110	0.213944454810661	0.00551050535705213	0.00568116902769697	0.441040748467107	0.00576457835965193	0.00645778773423727	1.14001792785828	2.27931617577348e-05	2.10717043795427e-05
NW_019862817.1	1132159	1138766	LOC112044758	1890	NA	0.0163705165664515	0.0163459459152657	0.174504501681616	0.0184608098651656	0.0195309177425952	0.286551473447762	0.000190733816702202	0.000217748766736197
NW_019862817.1	1140019	1144126	LOC112044759	1848	0.346054092008264	0.00901187358976715	0.00968039347687216	-0.327347784512428	0.00568039318511671	0.00501067845302297	0.546416379125092	2.60618416721184e-05	2.53503418905246e-05
NW_019862817.1	845102	858825	LOC112044760	2616	0.120581776752222	0.0155539566324073	0.0160853765253548	0.151097304102796	0.0121827971128897	0.0129551774081263	0.235533465729081	6.38338304500075e-05	8.13935081994861e-05
NW_019862817.1	968935	984227	LOC112044761	2454	-0.441158260460194	0.00956223716030129	0.00870488552682664	-0.352327594555779	0.00719439345504744	0.00665737550593879	0.664431007811832	2.62157131260391e-05	3.61297983334708e-05
NW_019862817.1	18027	22109	LOC112044762	873	-0.237103912618012	0.0147313534475505	0.0141063459857255	-0.175284156227689	0.0117170199821493	0.0112322562094407	0.0765283853347549	9.37246376188979e-05	9.59636871268037e-05
NW_019862751.1	1432243	1435934	LOC112044763	1344	0.276244972204444	0.0103093990150398	0.0110619947665247	0.13685063919314	0.0093609580580102	0.00979569501296178	0.149483683092851	4.22232798235147e-05	4.76403948895144e-05
NW_019862817.1	116586	118476	LOC112044764	1068	-0.189695162551506	0.00330986211702119	0.00308034996457494	-0.372886747061179	0.00333272692165038	0.00289379456697994	0.614393572566086	5.35444546392159e-08	8.01542668517587e-07
NW_019862817.1	113847	115168	LOC112044765	273	-0.99057455399319	0.0025898266812703	0.00146531092414819	-0.990576530224901	0.0026052537658595	0.00147403920763374	1.32005621947604e-09	8.04422893557724e-08	2.57498312201715e-08
NW_019862817.1	678714	681494	LOC112044766	2781	0.692161400057627	0.0128045314369014	0.0146017544894856	0.692161400057627	0.0128045314369014	0.0146017544894856	NA	NA	NA
NW_019862817.1	83708	85465	LOC112044767	645	-0.780055887198537	0.00658934790819925	0.00504682048075617	-0.833331286958954	0.00708618229556753	0.00532497047852298	0.0851074536995172	8.06786083021032e-06	3.48065435204397e-06
NW_019862817.1	949965	965037	LOC112044768	2385	0.216185886845277	0.0156463581115678	0.0164410446922965	0.234118976364536	0.0151227716920687	0.0159577760186332	0.450421630722406	5.5044149117223e-05	6.67510789775173e-05
NW_019862817.1	123236	127609	LOC112044769	2388	-0.0391043357926955	0.00624347747842803	0.00610091799816039	0.237171805535115	0.00268585422223971	0.00285122085394122	0.366013557591367	9.88443783526028e-06	9.06788096906897e-06
NW_019862817.1	882721	910857	LOC112044770	2769	0.142261200883672	0.016041129580098	0.0174503440766693	0.12942573509209	0.015304959539182	0.0165907780780279	0.881591322111182	4.62130129958274e-05	8.9190997994339e-05
NW_019862748.1	1490083	1500832	LOC112044771	1536	0.629549776654026	0.0169502090061343	0.019230908975925	0.641137515192569	0.0182275552610886	0.0210239705205702	0.309950214124461	3.88114266407705e-05	5.625988393116e-05
NW_019862817.1	1046867	1057098	LOC112044772	1641	0.113899479829634	0.0103606439762236	0.0106765041746814	0.175480187746865	0.0102534397037281	0.0106833478982638	0.51432241080154	2.1049261100445e-05	2.4719710686599e-05
NW_019862817.1	807897	809009	LOC112044773	651	0.174763844067851	0.0173697127818596	0.0180202553417795	0.154131731766537	0.0180026489086548	0.0185996594960142	0.00554879906098924	5.22193404369023e-06	4.37597489048293e-06
NW_019862817.1	708449	731592	LOC112044774	3294	NA	0.0154863593132059	0.0161842666149615	0.149012527449814	0.0148944841334419	0.0153517000419471	0.637809629358953	4.25596329626917e-05	4.77212103664628e-05
NW_019862751.1	1496057	1518730	LOC112044775	3057	0.174758913211713	0.0163891884733617	0.0172745289260983	0.105003557685686	0.014585765149858	0.0153344124324789	0.391343280059956	7.15918085948626e-05	9.67605352692501e-05
NW_019862817.1	90897	95989	LOC112044776	3273	0.17130442541987	0.0105620467596473	0.0112576732451811	0.504863377630415	0.01250587138172	0.0139544494106006	0.865054265639229	6.31528159176142e-05	7.40242410340407e-05
NW_019862817.1	988477	994045	LOC112044777	1797	-0.464947539337795	0.00927568642535944	0.00830308160049124	-0.272814110142578	0.00884032419430973	0.00825540502405153	0.096199564740533	1.59442573774953e-05	1.38812245565857e-05
NW_019862817.1	811460	843340	LOC112044778	1371	0.264908535550604	0.0143290492946843	0.0157502594442102	0.314959723613293	0.0127391643035248	0.0142053239542759	0.957238349575124	9.61476280763589e-05	0.000132994386237803
NW_019862817.1	208734	211887	LOC112044779	1269	-0.0730588589387826	0.0203416054978292	0.0200784420881186	-0.128896379558803	0.0166756533982899	0.0164878350516669	0.201619381757693	0.000245245589672964	0.000296008027484056
NW_019862817.1	742133	801778	LOC112044780	999	0.154071713837183	0.0195575435009373	0.0203020651427003	0.0213459727919222	0.018267322037247	0.0185520837756984	1.11842656872087	2.67702561424083e-05	5.6011925422765e-05
NW_019862817.1	779072	807306	LOC112044781	324	-1.30385072963062	0.00981928268110637	0.00637837969770539	-1.29658228037077	0.00901021984088541	0.00570928371152742	0.000884234583708115	1.0955910611522e-05	7.49308777407782e-06
NW_019862817.1	685456	706647	LOC112044782	3051	0.563244709876246	0.0210052955401865	0.0235128689522212	0.546275208767745	0.0199190516920126	0.0224350604434678	0.610414449613518	3.20106079340772e-05	5.15941241778484e-05
NW_019862817.1	486468	488087	LOC112044783	852	0.122215370335696	0.00256625092569699	0.00270420137715245	0.163096424466075	0.00386625844658928	0.00410615928559497	0.0138867556261127	1.40426267095547e-05	1.63315186543408e-05
NW_019862817.1	488319	490873	LOC112044784	711	0.902773599845369	0.0114326992436733	0.0142823999385434	0.894409820188648	0.0135827340049132	0.0173371160836582	0.276148834231681	6.48128630901084e-05	0.000143644825772753
NW_019862817.1	101346	112153	LOC112044785	2469	-0.538165367288074	0.00897854481948673	0.00799947622681663	-0.455531310015934	0.00900369451027469	0.00833892753229755	0.852308305029874	5.93089979989101e-05	9.48721211385045e-05
NW_019862817.1	119683	121650	LOC112044786	789	-0.581553891896629	0.00627279886851284	0.00523901221409003	-0.440049652204715	0.00454481002178554	0.00381846944867064	0.282858891085899	2.98124274605101e-05	2.62830285106591e-05
NW_019862817.1	1022707	1034172	LOC112044787	1422	-0.300194393007962	0.0123518147095738	0.0112782861550614	-0.019224152536933	0.0127533310099415	0.0123728973117434	0.930877333685911	4.70677920465924e-05	3.79555466646539e-05
NW_019862817.1	1034798	1042144	LOC112044788	1407	-0.099873896316932	0.0153000656567029	0.0149539770834672	-0.128289716226327	0.0138203462582666	0.013424790483572	0.579339287680571	6.01536163305315e-05	6.58837963874736e-05
NW_019862817.1	214171	224629	LOC112044789	933	0.0630795654449266	0.0140008662139692	0.0136393874432315	-0.015701764709607	0.0141824057892318	0.0132642538878698	0.52030571708865	3.46907559234484e-05	2.31364215062426e-05
NW_019862817.1	129399	131532	LOC112044790	951	-0.0905176941244138	0.0063047561471892	0.00599741546936553	0.246655002924412	0.00470954253421798	0.00488140377878001	0.400309306183014	8.93391473470293e-06	4.39269250450178e-06
NW_019862817.1	179696	203866	LOC112044791	1392	0.131629722083982	0.0178745826157128	0.0186963537092846	0.204144368843657	0.0169736557269092	0.0181131733198203	0.396658589497412	2.49367922055399e-05	3.41882181725089e-05
NW_019862817.1	169948	174235	LOC112044792	1200	0.0709106918423083	0.0135573959035106	0.0136103667215996	0.215707512012152	0.012130083451109	0.0125403802260241	0.481561897788842	4.04412889243685e-05	3.53498533789499e-05
NW_019862817.1	87571	89976	LOC112044793	930	-0.273417200985851	0.00570448349924659	0.00537842666098303	-0.160315418456608	0.00527199112359278	0.00507710284451098	0.611365516100932	7.05280864543263e-06	8.88274257478749e-06
NW_019862817.1	676316	678066	LOC112044794	459	-0.723539474240159	0.0291125756647032	0.0242045362399093	-0.501027077715779	0.0200345880106906	0.016621228361317	0.238482357792554	0.000318245887120272	0.000211353671903168
NW_019862751.1	1448218	1461749	LOC112044795	1737	0.0937929505127412	0.0155337508457747	0.0160689718297008	-0.000880292745800723	0.0158604189041224	0.0155546124724403	0.382958065941447	8.42881000575498e-05	7.00689787738277e-05
NW_019862817.1	32476	64321	LOC112044796	624	-0.37750467576344	0.00718768808756953	0.00645447797791634	-0.350223099089818	0.00709735145552186	0.00642236662745559	0.227760593703265	2.75967760154596e-06	3.54867044843381e-06
NW_019862817.1	1058454	1070182	LOC112044797	1467	NA	0.019448686578148	0.0212167013027914	0.0895324873765044	0.0161292223768183	0.0169337492756466	0.761385579665492	7.68979528702754e-05	0.000117104063172596
NW_019862817.1	1077073	1083113	LOC112044798	1461	0.378655163344798	0.0202171365855764	0.0218200258560018	0.429943487880773	0.0193328746444526	0.0211274753717847	0.565544972497624	4.94430005904119e-05	6.05408865716044e-05
NW_019862817.1	994959	996215	LOC112044799	222	-0.480211967954758	0.00796375462936939	0.00760894269714366	-0.187062101521619	0.00740474381821436	0.00772231820160191	1.01681482895847	6.83259485306971e-05	0.000112790456548491
NW_019862817.1	75138	75848	LOC112044800	711	0.576624444033545	0.0109564544599028	0.0123192237856179	0.576624444033545	0.0109564544599028	0.0123192237856179	NA	NA	NA
NW_019862817.1	259363	360000	LOC112044801	885	-0.170702197557202	0.0145109294212263	0.0140723911327193	-0.196683466379805	0.0124885045554201	0.0119622293851759	0.574512829983881	5.41728005708382e-05	6.34257317610133e-05
NW_019862817.1	930359	945541	LOC112044802	1437	-0.650407679857082	0.0137770930897119	0.0120087402947372	-0.562456010952872	0.0152661863713351	0.0136139353508879	0.781230538321191	4.63129621151475e-05	6.65997848938716e-05
NW_019862817.1	921632	946641	LOC112044803	1965	0.0196463378149518	0.016226016976747	0.0165425177632896	0.0962950292545826	0.0159492682145062	0.0167214341229877	0.213605254804208	6.93765696405718e-05	9.0901680120304e-05
NW_019862817.1	139722	147402	LOC112044804	1623	-0.353216105751726	0.0112801669806983	0.0108980991290392	-0.468034167157646	0.0121179331189928	0.010759857329522	1.10048023550798	4.44122722318873e-05	6.74633684605059e-05
NW_019862817.1	151630	157232	LOC112044805	1398	0.675845631344812	0.00911757275321773	0.0110242289416132	0.623884254330981	0.0087258356623368	0.0104999365597754	0.776577950213857	1.83906666565612e-05	3.69377692424046e-05
NW_019862817.1	148213	150156	LOC112044806	750	0.300891919053353	0.00877353523823986	0.00964546105452586	0.150457156234827	0.00758467198312243	0.00818644159470161	0.409529285744976	2.53490789715854e-05	3.59932115878063e-05
[truncated: 12,553 more rows]
