# Supplementary material for: Alternative splicing in seasonal plasticity and the potential for adaptation to environmental change
Source: Nat Commun. 2022 Feb 8;13:755. doi: 10.1038/s41467-022-28306-8 (PMC8825856; doi:10.1038/s41467-022-28306-8)
Supplement: Supplementary file 10 — Source Data [file 41467_2022_28306_MOESM10_ESM.zip › SourceData_B_anynana_AS/Data_in/edgeR_DE_qlfMultiexonGenes_abdomen_season.tsv]

GeneID	Chr	Start	End	Strand	Length	transcript_id	logFC	logCPM	F	PValue	FDR	effect	adjP.Value
LOC112055661	NW_019863578.1;NW_019863578.1;NW_019863578.1;NW_019863578.1	8000;12028;12946;70448	8146;12274;13123;70547	-;-;-;-	672	rna-XM_024095852.1	-5.51017948315218	4.710965455637661	625.9607388399821	5.486043761852842e-35	6.23434013096957e-31	season	8.659445775896617e-31
LOC112050601	NW_019863031.1;NW_019863031.1;NW_019863031.1;NW_019863031.1	260267;261990;265474;266754	260464;262094;265668;266838	-;-;-;-	583	rna-XM_024088898.1	-4.083124930943228	4.16806131867129	549.8391500773818	1.8539252106474187e-33	1.0534003046898634e-29	season	1.7860166131501443e-29
LOC112047321	NW_019862887.1;NW_019862887.1;NW_019862887.1;NW_019862887.1;NW_019862887.1;NW_019862887.1;NW_019862887.1;NW_019862887.1;NW_019862887.1;NW_019862887.1;NW_019862887.1;NW_019862887.1;NW_019862887.1;NW_019862887.1;NW_019862887.1;NW_019862887.1;NW_019862887.1;NW_019862887.1;NW_019862887.1;NW_019862887.1;NW_019862887.1;NW_019862887.1;NW_019862887.1;NW_019862887.1;NW_019862887.1;NW_019862887.1;NW_019862…	436368;436368;436368;439210;439210;439210;441456;441456;441456;442629;442629;442629;445667;445667;445667;447887;447887;447887;451319;451319;451319;454971;454971;454971;455724;455724;455724;458787;458787;458787	437116;437116;437116;439412;439412;439412;441607;441607;441607;442769;442769;442769;445892;445892;445892;448058;448058;448058;451503;451503;451503;455222;455222;455222;455958;455979;456119;459260;459259;459259	-;-;-;-;-;-;-;-;-;-;-;-;-;-;-;-;-;-;-;-;-;-;-;-;-;-;-;-;-;-	2950	rna-XM_024084408.1;rna-XM_024084405.1;rna-XM_024084404.1;rna-XM_024084408.1;rna-XM_024084405.1;rna-XM_024084404.1;rna-XM_024084408.1;rna-XM_024084405.1;rna-XM_024084404.1;rna-XM_024084408.1;rna-XM_024084405.1;rna-XM_024084404.1;rna-XM_024084408.1;rna-XM_024084405.1;rna-XM_024084404.1;rna-XM_024084408.1;rna-XM_024084405.1;rna-XM_024084404.1;rna-XM_024084408.1;rna-XM_024084405.1;rna-XM_024084404.1;…	-0.9334807675490091	6.265915817558513	425.69486224609227	2.4074677900397546e-30	4.559743994335295e-27	season	1.5200270132753004e-26
LOC112056099	NW_019863701.1;NW_019863701.1	27842;28936	27938;29719	+;+	881	rna-XM_024096443.1	-2.978054902045994	4.8611406107067445	412.3872963694268	7.659366121540529e-30	1.088012957564832e-26	season	4.029975484848549e-26
LOC112054092	NW_019863317.1;NW_019863317.1;NW_019863317.1;NW_019863317.1	139832;140403;142878;145261	140009;140491;143138;145891	+;+;+;+	1159	rna-XM_024093748.1	-2.4138779720014085	7.37052538135535	408.6246724222849	1.0030282359180243e-29	1.192383232126583e-26	season	4.5235140542423015e-26
LOC112049779	NW_019862748.1;NW_019862748.1;NW_019862748.1;NW_019862748.1	3031593;3032435;3036191;3036911	3031695;3032574;3036345;3037222	+;+;+;+	710	rna-XM_024087847.1	-2.517290768238814	6.466522796202421	402.8386038322269	1.506415975018248e-29	1.5562646491006698e-26	season	5.944505739418883e-26
LOC112045483	NW_019862833.1;NW_019862833.1	366635;367170	366800;367903	+;+	900	rna-XM_024081662.1	-4.5858422519224025	3.196604544805875	398.9661613748739	1.8294115327806145e-29	1.732452721543242e-26	season	6.416965853150135e-26
LOC112047536	NW_019862896.1;NW_019862896.1	598069;602331	599780;602703	+;+	2085	rna-XM_024084672.1	-3.5740318519230634	3.7063406186766	371.5817843477443	1.3139737562245482e-28	1.148615212748905e-25	season	4.148083751025277e-25
LOC112043848	NW_019862799.1;NW_019862799.1;NW_019862799.1;NW_019862799.1	735036;780023;780427;781499	735786;780169;780630;782789	+;+;+;+	2393	rna-XM_024079472.1	-2.6590256597422517	1.7421577965664765	367.5336621304753	1.5028944825506824e-28	1.2199209214075682e-25	season	4.313170538149318e-25
LOC112046429	NW_019862857.1;NW_019862857.1;NW_019862857.1;NW_019862857.1;NW_019862857.1;NW_019862857.1;NW_019862857.1;NW_019862857.1;NW_019862857.1	13416;13630;14683;15093;15922;16683;19595;20069;20951	13555;13917;14853;15221;16107;16783;19691;20278;21237	+;+;+;+;+;+;+;+;+	1609	rna-XM_024083045.1	-0.8869424078979359	7.800507371961838	363.3526121529669	2.0662126376881094e-28	1.4690308644871464e-25	season	5.02269898042344e-25
LOC112052167	NW_019863132.1;NW_019863132.1;NW_019863132.1;NW_019863132.1	142661;142954;143496;143862	142816;143182;143710;144205	-;-;-;-	944	rna-XM_024091139.1	-0.7845226554293977	6.127471938083972	363.33922952190795	2.068329270661241e-28	1.4690308644871464e-25	season	5.02269898042344e-25
LOC112050467	NW_019863024.1;NW_019863024.1;NW_019863024.1	229720;237613;238721	229873;237733;239664	+;+;+	1219	rna-XM_024088739.1	1.826351945175532	5.3071851306076105	358.54213948140426	2.991687380604351e-28	1.9998550231286968e-25	season	6.746041351307054e-25
LOC112049029	NW_019862955.1;NW_019862955.1	518891;521072	518993;521494	+;+	526	rna-XM_024086762.1	-3.961932376934749	6.515410144232161	365.36914673780893	3.572367468839845e-28	2.255354661994222e-25	season	7.518404574920338e-25
LOC112048759	NW_019862943.1;NW_019862943.1	591576;593124	592236;593379	-;-	917	rna-XM_024086402.1	-1.8875930735923558	7.889770384367606	346.3957969789819	8.501853643716958e-28	5.02340676314416e-25	season	1.641757542970557e-24
LOC112055860	NW_019863639.1;NW_019863639.1;NW_019863639.1;NW_019863639.1	88665;89453;90534;91273	88704;89654;90605;91502	+;+;+;+	544	rna-XM_024096140.1	-2.6267540625121026	5.011277894341168	347.7400259495403	8.840912993917916e-28	5.02340676314416e-25	season	1.641757542970557e-24
LOC112050983	NW_019863054.1;NW_019863054.1;NW_019863054.1	115939;117389;118035	116211;117510;118136	-;-;-	497	rna-XM_024089418.1	-2.766439976219614	7.06317277080412	343.3008582318443	1.422086431503605e-27	7.695519146479508e-25	season	2.3628340292703847e-24
LOC112050828	NW_019863045.1;NW_019863045.1;NW_019863045.1;NW_019863045.1;NW_019863045.1;NW_019863045.1;NW_019863045.1;NW_019863045.1;NW_019863045.1;NW_019863045.1;NW_019863045.1;NW_019863045.1;NW_019863045.1;NW_019863045.1;NW_019863045.1;NW_019863045.1;NW_019863045.1;NW_019863045.1;NW_019863045.1;NW_019863045.1;NW_019863045.1;NW_019863045.1;NW_019863045.1;NW_019863045.1;NW_019863045.1;NW_019863045.1	176465;176465;176465;177018;177018;177018;181419;181419;181419;182971;182971;182971;185132;185132;185132;188498;188498;188498;192723;192723;192723;194947;194947;194947;198238;204047	176679;176679;176679;177192;177192;177192;181559;181559;181559;183078;183078;183078;185278;185278;185278;188681;188681;188681;192876;192876;192876;195039;195039;195043;198283;204420	+;+;+;+;+;+;+;+;+;+;+;+;+;+;+;+;+;+;+;+;+;+;+;+;+;+	1641	rna-XM_024089188.1;rna-XM_024089187.1;rna-XM_024089189.1;rna-XM_024089188.1;rna-XM_024089187.1;rna-XM_024089189.1;rna-XM_024089188.1;rna-XM_024089187.1;rna-XM_024089189.1;rna-XM_024089188.1;rna-XM_024089187.1;rna-XM_024089189.1;rna-XM_024089188.1;rna-XM_024089187.1;rna-XM_024089189.1;rna-XM_024089188.1;rna-XM_024089187.1;rna-XM_024089189.1;rna-XM_024089188.1;rna-XM_024089187.1;rna-XM_024089189.1;…	-1.3654704491552805	7.584328702718613	335.88038916280215	1.8139853689952813e-27	9.370058969664716e-25	season	2.8632852056906018e-24
LOC112043721	NW_019862795.1;NW_019862795.1;NW_019862795.1;NW_019862795.1;NW_019862795.1;NW_019862795.1	1090899;1090899;1103313;1103313;1105415;1105415	1091079;1091079;1103567;1103537;1108216;1108216	+;+;+;+;+;+	3238	rna-XM_024079251.1;rna-XM_024079250.1;rna-XM_024079250.1;rna-XM_024079251.1;rna-XM_024079250.1;rna-XM_024079251.1	-2.1625830294518362	4.408160537234196	323.58568381059104	5.0356214088263164e-27	2.488034856082707e-24	season	7.569977726439904e-24
LOC112044105	NW_019862803.1;NW_019862803.1;NW_019862803.1;NW_019862803.1	285728;285728;289693;291166	287181;287181;289862;291352	-;-;-;-	1811	rna-XM_024079851.1;rna-XM_024079852.1;rna-XM_024079851.1;rna-XM_024079852.1	0.887811706095113	3.3825867424057736	320.2884796415948	6.658282748944329e-27	3.1526968816251396e-24	season	9.554333095519251e-24
LOC112046994	NW_019862879.1;NW_019862879.1	645769;648030	646159;648129	-;-	491	rna-XM_024083878.1	-3.839465890204304	5.5240341195423195	323.27247189635847	9.690766961144798e-27	4.405035029857979e-24	season	1.330120966071218e-23
LOC112047434	NW_019862893.1;NW_019862893.1;NW_019862893.1;NW_019862893.1;NW_019862893.1;NW_019862893.1;NW_019862893.1;NW_019862893.1;NW_019862893.1;NW_019862893.1;NW_019862893.1;NW_019862893.1	380150;381653;381740;382106;382668;382668;383091;383091;384870;384870;385123;385123	380734;381831;381831;382575;382906;382906;384104;384104;384954;384954;385211;385206	-;-;-;-;-;-;-;-;-;-;-;-	2661	rna-XM_024084558.1;rna-XM_024084558.1;rna-XR_002886951.1;rna-XR_002886951.1;rna-XM_024084558.1;rna-XR_002886951.1;rna-XR_002886951.1;rna-XM_024084558.1;rna-XR_002886951.1;rna-XM_024084558.1;rna-XR_002886951.1;rna-XM_024084558.1	0.9751628065046795	10.340572499033534	311.7250452402736	1.391078845166773e-26	5.645792855884003e-24	season	1.7687148916921937e-23
LOC112047405	NW_019862892.1;NW_019862892.1;NW_019862892.1;NW_019862892.1;NW_019862892.1;NW_019862892.1;NW_019862892.1;NW_019862892.1;NW_019862892.1	208380;208645;208934;209177;209607;209918;210257;211015;212214	208528;208856;209105;209320;209800;210063;210394;211186;215966	+;+;+;+;+;+;+;+;+	5080	rna-XM_024084522.1	-1.4282746908422514	4.104131580915195	308.04532689377515	1.919101082567393e-26	7.520229207688227e-24	season	2.3301577721373087e-23
LOC112049035	NW_019862955.1;NW_019862955.1;NW_019862955.1;NW_019862955.1	259884;261791;266170;268225	260203;262019;266354;268666	-;-;-;-	1176	rna-XM_024086769.1	-2.4747942130097464	5.065678714018075	301.60041264177977	4.239464333598198e-26	1.5475708084818904e-23	season	4.9132863531920147e-23
LOC112058027	NW_019862770.1;NW_019862770.1;NW_019862770.1	1806976;1808325;1809889	1807678;1808367;1809962	-;-;-	820	rna-XM_024098688.1	-2.9614529671270358	2.2881907480522448	298.8289511464279	4.3578199464467166e-26	1.5475708084818904e-23	season	4.9132863531920147e-23
LOC112054088	NW_019863315.1;NW_019863315.1;NW_019863315.1;NW_019863315.1;NW_019863315.1;NW_019863315.1;NW_019863315.1	199126;202212;202736;203107;203736;204718;205587	202132;202423;202940;203228;203914;204827;205998	+;+;+;+;+;+;+	4247	rna-XM_024093744.1	-1.5951574444954988	7.318150530453725	295.5465358057648	5.991340289667771e-26	2.063199728841956e-23	season	6.522090400155925e-23
LOC112054540	NW_019863373.1;NW_019863373.1;NW_019863373.1;NW_019863373.1	81504;85432;86447;87238	81611;85579;86578;88639	+;+;+;+	1790	rna-XM_024094366.1	-2.394965875620775	3.972268503532983	291.7099475780162	8.481471448457638e-26	2.8348071041256646e-23	season	8.925052405211973e-23
LOC112049658	NW_019862983.1;NW_019862983.1	248865;262459	250656;262577	-;-	1911	rna-XM_024087637.1	-2.256973994377789	6.027299868293575	293.4011231823304	9.176961319618164e-26	2.979628241032595e-23	season	9.345402964484704e-23
LOC112045277	NW_019862828.1;NW_019862828.1;NW_019862828.1	824670;825844;826948	825544;825967;827516	-;-;-	1568	rna-XM_024081391.1	-0.9477834589745932	5.976405169823304	289.7888852830297	9.943218463965339e-26	3.138742628458392e-23	season	9.809295740278806e-23
LOC112052849	NW_019863181.1;NW_019863181.1;NW_019863181.1;NW_019863181.1;NW_019863181.1;NW_019863181.1;NW_019863181.1;NW_019863181.1;NW_019863181.1;NW_019863181.1;NW_019863181.1;NW_019863181.1;NW_019863181.1;NW_019863181.1;NW_019863181.1;NW_019863181.1	153620;156436;162291;168205;175540;176759;178435;178990;179696;186739;195493;196684;213991;220096;221034;221216	154451;156568;162413;168305;175907;176867;178553;179132;179865;186871;195612;196824;214156;220264;221140;221803	-;-;-;-;-;-;-;-;-;-;-;-;-;-;-;-	3522	rna-XM_024092078.1	-1.4153237602237347	7.797741291069595	289.4162709114353	1.029175467806293e-25	3.1609594638245176e-23	season	9.845466770659656e-23
LOC112053916	NW_019863295.1;NW_019863295.1;NW_019863295.1;NW_019863295.1;NW_019863295.1;NW_019863295.1;NW_019863295.1;NW_019863295.1	25341;26266;27101;28055;28893;29631;30396;31402	25401;26427;27304;28202;28989;29725;30554;31546	+;+;+;+;+;+;+;+	1071	rna-XM_024093526.1	-0.7986049011555635	8.206734362795368	285.80438521180923	1.439954748995611e-25	4.3062225704174004e-23	season	1.336997984442425e-22
LOC112045481	NW_019862833.1;NW_019862833.1	347265;349842	348107;349944	-;-	946	rna-XM_024081659.1	-2.3281850452870514	7.733639700935289	287.4062381806099	1.6114606514179781e-25	4.695548421208693e-23	season	1.4534914658461185e-22
LOC112051821	NW_019862758.1;NW_019862758.1;NW_019862758.1;NW_019862758.1;NW_019862758.1;NW_019862758.1;NW_019862758.1;NW_019862758.1;NW_019862758.1;NW_019862758.1;NW_019862758.1;NW_019862758.1;NW_019862758.1;NW_019862758.1;NW_019862758.1;NW_019862758.1;NW_019862758.1;NW_019862758.1;NW_019862758.1;NW_019862758.1;NW_019862758.1;NW_019862758.1;NW_019862758.1;NW_019862758.1;NW_019862758.1;NW_019862758.1;NW_019862…	1714252;1714252;1714252;1714252;1716216;1716216;1716216;1716216;1717344;1717344;1717344;1717344;1718000;1718000;1718000;1718000;1718801;1718801;1718801;1719991;1719991;1719991;1719991;1720742;1720742;1720742;1720766;1721034;1721034;1721034;1721034;1721650;1721650;1721650;1721650;1721873;1721873;1721873;1721873;1722140;1722140;1722140;1722140;1722548;1722548;1722548;1722548;1723303;1723303;1723303…	1715180;1715180;1715180;1715180;1716558;1716558;1716558;1716558;1717523;1717523;1717523;1717523;1718053;1718053;1718053;1718053;1719001;1719001;1719001;1720080;1720080;1720080;1720080;1720832;1720832;1720832;1720832;1721174;1721174;1721174;1721174;1721788;1721788;1721788;1721788;1722030;1722030;1722030;1722030;1722265;1722265;1722265;1722265;1722756;1722756;1722756;1722756;1723386;1723386;1723386…	-;-;-;-;-;-;-;-;-;-;-;-;-;-;-;-;-;-;-;-;-;-;-;-;-;-;-;-;-;-;-;-;-;-;-;-;-;-;-;-;-;-;-;-;-;-;-;-;-;-;-;-;-;-;-;-;-;-;-;-;-;-;-;-;-;-;-;-;-;-;-;-;-;-;-;-;-	4329	rna-XM_024090631.1;rna-XM_024090623.1;rna-XM_024090649.1;rna-XM_024090640.1;rna-XM_024090631.1;rna-XM_024090623.1;rna-XM_024090649.1;rna-XM_024090640.1;rna-XM_024090631.1;rna-XM_024090623.1;rna-XM_024090649.1;rna-XM_024090640.1;rna-XM_024090631.1;rna-XM_024090623.1;rna-XM_024090649.1;rna-XM_024090640.1;rna-XM_024090631.1;rna-XM_024090623.1;rna-XM_024090640.1;rna-XM_024090631.1;rna-XM_024090623.1;…	-2.003769754832444	3.4552885605812502	282.5845536207444	1.948279420180265e-25	5.535061832732134e-23	season	1.7084786948797438e-22
LOC112049075	NW_019862958.1;NW_019862958.1;NW_019862958.1;NW_019862958.1;NW_019862958.1;NW_019862958.1;NW_019862958.1;NW_019862958.1;NW_019862958.1;NW_019862958.1;NW_019862958.1;NW_019862958.1;NW_019862958.1;NW_019862958.1;NW_019862958.1;NW_019862958.1;NW_019862958.1;NW_019862958.1;NW_019862958.1;NW_019862958.1;NW_019862958.1;NW_019862958.1;NW_019862958.1	47365;51384;51384;59805;59805;59805;60417;60417;60417;60902;60902;60902;61545;61545;61545;62389;62389;62389;62794;63148;63148;63907;63907	47463;51590;51590;60018;60018;60018;60528;60528;60528;61142;61142;61142;61703;61703;61703;62470;62470;62470;63136;63266;63266;64982;64984	+;+;+;+;+;+;+;+;+;+;+;+;+;+;+;+;+;+;+;+;+;+;+	2654	rna-XM_024086836.1;rna-XM_024086835.1;rna-XM_024086837.1;rna-XM_024086835.1;rna-XM_024086836.1;rna-XM_024086837.1;rna-XM_024086837.1;rna-XM_024086835.1;rna-XM_024086836.1;rna-XM_024086835.1;rna-XM_024086837.1;rna-XM_024086836.1;rna-XM_024086835.1;rna-XM_024086837.1;rna-XM_024086836.1;rna-XM_024086835.1;rna-XM_024086837.1;rna-XM_024086836.1;rna-XM_024086837.1;rna-XM_024086835.1;rna-XM_024086836.1;…	-2.1203063002644997	3.1434597342834203	276.03452897228806	3.6354945049629473e-25	9.883369263189681e-23	season	3.0345920495296025e-22
LOC112058498	NW_019862777.1;NW_019862777.1;NW_019862777.1;NW_019862777.1;NW_019862777.1;NW_019862777.1;NW_019862777.1;NW_019862777.1;NW_019862777.1;NW_019862777.1;NW_019862777.1;NW_019862777.1;NW_019862777.1;NW_019862777.1;NW_019862777.1;NW_019862777.1;NW_019862777.1;NW_019862777.1;NW_019862777.1	1669482;1669482;1671746;1671746;1672411;1672411;1672800;1672800;1673863;1673863;1674550;1674550;1675052;1675052;1675535;1675535;1676179;1676179;1681632	1670897;1670897;1671851;1671851;1672545;1672545;1672994;1672994;1674034;1674034;1674758;1674758;1675192;1675192;1675871;1675871;1676334;1677327;1681918	-;-;-;-;-;-;-;-;-;-;-;-;-;-;-;-;-;-;-	4147	rna-XM_024099375.1;rna-XM_024099374.1;rna-XM_024099375.1;rna-XM_024099374.1;rna-XM_024099375.1;rna-XM_024099374.1;rna-XM_024099375.1;rna-XM_024099374.1;rna-XM_024099375.1;rna-XM_024099374.1;rna-XM_024099375.1;rna-XM_024099374.1;rna-XM_024099375.1;rna-XM_024099374.1;rna-XM_024099375.1;rna-XM_024099374.1;rna-XM_024099375.1;rna-XM_024099374.1;rna-XM_024099375.1	-1.7694264954414145	3.408775043401405	275.98520992260575	3.6527763908303997e-25	9.883369263189681e-23	season	3.0345920495296025e-22
LOC112044606	NW_019862813.1;NW_019862813.1;NW_019862813.1;NW_019862813.1;NW_019862813.1;NW_019862813.1;NW_019862813.1;NW_019862813.1;NW_019862813.1;NW_019862813.1	895812;897295;897882;898809;899975;900718;901735;901955;902267;902391	896037;897503;897978;898935;900107;900886;901874;902128;902304;902574	-;-;-;-;-;-;-;-;-;-	1497	rna-XM_024080489.1	-0.7030900472230884	8.1347612446111075	273.42315506540433	4.677664844275535e-25	1.2362089137290042e-22	season	3.7863897812547275e-22
LOC112046995	NW_019862879.1;NW_019862879.1	633519;635231	633836;635336	-;-	424	rna-XM_024083879.1	-3.2380578962097633	3.7918481502230597	270.603332612238	7.546110168300228e-25	1.9489544534673586e-22	season	5.955578797576747e-22
LOC112049799	NW_019862991.1;NW_019862991.1;NW_019862991.1;NW_019862991.1;NW_019862991.1;NW_019862991.1;NW_019862991.1	257864;265843;266634;267625;271257;272310;273009	257913;265962;266843;269084;271353;272383;273544	+;+;+;+;+;+;+	2547	rna-XM_024087837.1	-2.224994087717353	2.1506022371552524	267.5225157484634	8.327786306246951e-25	2.10304363520423e-22	season	6.412192339070976e-22
LOC112057687	NW_019862748.1;NW_019862748.1;NW_019862748.1	1907233;1908791;1913227	1908121;1908932;1913427	-;-;-	1232	rna-XM_024098199.1	-1.3504450817366913	4.956595714143151	264.45890794548086	1.1281152951689538e-24	2.786935263978259e-22	season	8.4793980364735e-22
LOC112051403	NW_019863081.1;NW_019863081.1;NW_019863081.1;NW_019863081.1;NW_019863081.1;NW_019863081.1;NW_019863081.1;NW_019863081.1;NW_019863081.1;NW_019863081.1;NW_019863081.1;NW_019863081.1;NW_019863081.1;NW_019863081.1;NW_019863081.1;NW_019863081.1;NW_019863081.1;NW_019863081.1;NW_019863081.1;NW_019863081.1;NW_019863081.1;NW_019863081.1;NW_019863081.1;NW_019863081.1;NW_019863081.1;NW_019863081.1;NW_019863…	21720;21720;21720;21720;21720;53790;53790;53790;53790;53790;68236;68236;68236;68236;68236;106151;120251;120251;120251;168461;168461;168461;168461;169297;169297;169297;169297;170019;170019;170019;170019;170925;171621;171621;171621;171621;198316;198316;198316;198316;219816;219816;219816;219816;271476;271594;271594;271594	26368;26368;26368;26368;26368;53993;53993;53993;53993;53993;68358;68358;68358;68358;68358;106660;120301;120301;120301;168815;168815;168815;168815;169548;169548;169548;169548;170414;170414;170414;170414;170984;171715;171715;171715;171715;198374;198374;198374;198374;219895;219895;219895;219895;271575;271812;271812;271812	-;-;-;-;-;-;-;-;-;-;-;-;-;-;-;-;-;-;-;-;-;-;-;-;-;-;-;-;-;-;-;-;-;-;-;-;-;-;-;-;-;-;-;-;-;-;-;-	7153	rna-XM_024090029.1;rna-XM_024090028.1;rna-XM_024090026.1;rna-XM_024090027.1;rna-XM_024090030.1;rna-XM_024090029.1;rna-XM_024090028.1;rna-XM_024090026.1;rna-XM_024090027.1;rna-XM_024090030.1;rna-XM_024090029.1;rna-XM_024090028.1;rna-XM_024090026.1;rna-XM_024090027.1;rna-XM_024090030.1;rna-XM_024090030.1;rna-XM_024090028.1;rna-XM_024090026.1;rna-XM_024090027.1;rna-XM_024090029.1;rna-XM_024090028.1;…	-1.128750116496429	7.023363438187952	260.66980369748245	1.648565870046786e-24	3.9860218185556756e-22	season	1.210315719802488e-21
LOC112046984	NW_019862879.1;NW_019862879.1;NW_019862879.1;NW_019862879.1;NW_019862879.1;NW_019862879.1;NW_019862879.1;NW_019862879.1;NW_019862879.1;NW_019862879.1;NW_019862879.1;NW_019862879.1;NW_019862879.1;NW_019862879.1;NW_019862879.1;NW_019862879.1	137541;137887;139661;139661;139924;139924;140653;140653;140906;140906;141286;141286;142066;142066;143184;143184	137690;137946;139759;139759;140466;140466;140754;140754;141037;141037;141450;141450;142203;142203;143370;143370	+;+;+;+;+;+;+;+;+;+;+;+;+;+;+;+	1576	rna-XM_024083866.1;rna-XM_024083865.1;rna-XM_024083865.1;rna-XM_024083866.1;rna-XM_024083865.1;rna-XM_024083866.1;rna-XM_024083865.1;rna-XM_024083866.1;rna-XM_024083865.1;rna-XM_024083866.1;rna-XM_024083866.1;rna-XM_024083865.1;rna-XM_024083866.1;rna-XM_024083865.1;rna-XM_024083866.1;rna-XM_024083865.1	-1.3500830176292347	5.919235066603781	260.36671217193646	1.6996828201147377e-24	4.0239990766216417e-22	season	1.2194837942773217e-21
LOC112057899	NW_019862768.1;NW_019862768.1;NW_019862768.1;NW_019862768.1;NW_019862768.1;NW_019862768.1;NW_019862768.1;NW_019862768.1;NW_019862768.1;NW_019862768.1;NW_019862768.1;NW_019862768.1;NW_019862768.1;NW_019862768.1;NW_019862768.1;NW_019862768.1;NW_019862768.1;NW_019862768.1;NW_019862768.1;NW_019862768.1;NW_019862768.1;NW_019862768.1;NW_019862768.1;NW_019862768.1;NW_019862768.1;NW_019862768.1;NW_019862…	1554261;1554261;1600873;1600873;1604398;1604398;1604632;1604632;1604867;1606798;1606798;1606798;1609693;1609693;1609693;1616137;1616137;1616137;1616463;1616463;1616463;1617129;1617129;1617129;1618117;1618117;1618117;1618686;1618686;1618686;1619295;1619295;1619295;1619895;1619895;1619895;1620680;1620680;1620680;1621427;1621427;1621427;1622680;1622680;1622680;1623409;1623409;1623409;1624095;1624095…	1554506;1554506;1600927;1600927;1604483;1604483;1604731;1604731;1604879;1606949;1606949;1606949;1609925;1609925;1609925;1616266;1616266;1616266;1616648;1616648;1616648;1617357;1617357;1617357;1618222;1618222;1618222;1618835;1618835;1618835;1619395;1619395;1619395;1620017;1620017;1620017;1620912;1620912;1620912;1621529;1621529;1621529;1622821;1622821;1622821;1623525;1623525;1623525;1624307;1624307…	+;+;+;+;+;+;+;+;+;+;+;+;+;+;+;+;+;+;+;+;+;+;+;+;+;+;+;+;+;+;+;+;+;+;+;+;+;+;+;+;+;+;+;+;+;+;+;+;+;+;+;+;+;+;+;+;+;+;+;+;+;+;+	11788	rna-XM_024098503.1;rna-XM_024098501.1;rna-XM_024098503.1;rna-XM_024098501.1;rna-XM_024098503.1;rna-XM_024098501.1;rna-XM_024098503.1;rna-XM_024098501.1;rna-XM_024098502.1;rna-XM_024098502.1;rna-XM_024098503.1;rna-XM_024098501.1;rna-XM_024098502.1;rna-XM_024098503.1;rna-XM_024098501.1;rna-XM_024098502.1;rna-XM_024098503.1;rna-XM_024098501.1;rna-XM_024098502.1;rna-XM_024098503.1;rna-XM_024098501.1;…	-1.4952074191973679	5.261934995637164	259.8247763557145	1.7951918535744617e-24	4.1633796375551395e-22	season	1.2593869250109374e-21
LOC112043572	NW_019862792.1;NW_019862792.1;NW_019862792.1;NW_019862792.1;NW_019862792.1	1052078;1064120;1064969;1065290;1065783	1052558;1064351;1065133;1065422;1066673	+;+;+;+;+	1902	rna-XM_024079051.1	-1.5919861313483858	4.737962119943509	245.85105877062932	7.59359552932945e-24	1.6920317567705858e-21	season	5.100472707774498e-21
LOC112047938	NW_019862909.1;NW_019862909.1;NW_019862909.1;NW_019862909.1;NW_019862909.1;NW_019862909.1;NW_019862909.1;NW_019862909.1;NW_019862909.1;NW_019862909.1;NW_019862909.1;NW_019862909.1;NW_019862909.1;NW_019862909.1;NW_019862909.1;NW_019862909.1;NW_019862909.1;NW_019862909.1;NW_019862909.1;NW_019862909.1;NW_019862909.1;NW_019862909.1;NW_019862909.1;NW_019862909.1;NW_019862909.1;NW_019862909.1;NW_019862…	208419;211750;211777;212549;212680;212680;212690;212701;217727;217727;217727;217727;217727;218094;219641;219641;219641;219641;219641;220970;220970;220970;220970;220970;221736;221736;221736;221736;221736	208525;211802;211802;212565;212836;212836;212836;212836;217916;217807;217916;217916;217916;218202;219789;219789;219789;219789;219789;221140;221140;221140;221140;221140;221900;221900;221900;221900;221900	+;+;+;+;+;+;+;+;+;+;+;+;+;+;+;+;+;+;+;+;+;+;+;+;+;+;+;+;+	1118	rna-XM_024085258.1;rna-XM_024085257.1;rna-XM_024085255.1;rna-XM_024085256.1;rna-XM_024085256.1;rna-XM_024085255.1;rna-XM_024085254.1;rna-XM_024085257.1;rna-XM_024085256.1;rna-XM_024085254.1;rna-XM_024085255.1;rna-XM_024085258.1;rna-XM_024085257.1;rna-XM_024085254.1;rna-XM_024085254.1;rna-XM_024085256.1;rna-XM_024085257.1;rna-XM_024085255.1;rna-XM_024085258.1;rna-XM_024085254.1;rna-XM_024085256.1;…	-1.3407479397919533	5.92672305424289	245.12886033739082	8.195615058108481e-24	1.7910571061604765e-21	season	5.3901535785297216e-21
LOC112058436	NW_019862749.1;NW_019862749.1;NW_019862749.1;NW_019862749.1;NW_019862749.1	902322;941860;957285;960373;961450	902435;941947;959088;960548;962330	+;+;+;+;+	3063	rna-XM_024099283.1	-2.096875358596853	1.4296579709023687	239.79779555449835	1.4474061080790335e-23	3.1034571721151203e-21	season	9.325135393050411e-21
LOC112058029	NW_019862770.1;NW_019862770.1;NW_019862770.1	1828489;1830200;1831377	1829346;1830242;1831465	-;-;-	990	rna-XM_024098691.1	-2.1265483762058426	4.805672412690773	238.7811061315461	1.84768672873695e-23	3.8883540713642035e-21	season	1.1665924467899354e-20
LOC112054280	NW_019863336.1;NW_019863336.1;NW_019863336.1;NW_019863336.1;NW_019863336.1;NW_019863336.1	92199;94493;95429;95771;97278;105072	93338;94750;95551;95894;97402;105162	-;-;-;-;-;-	1861	rna-XM_024093985.1	-1.977987581386288	4.643120264409124	236.81076905554588	2.15910363935206e-23	4.46110068319942e-21	season	1.3364851527589251e-20
LOC112048701	NW_019862941.1;NW_019862941.1;NW_019862941.1;NW_019862941.1;NW_019862941.1;NW_019862941.1;NW_019862941.1;NW_019862941.1;NW_019862941.1;NW_019862941.1;NW_019862941.1;NW_019862941.1;NW_019862941.1;NW_019862941.1;NW_019862941.1;NW_019862941.1;NW_019862941.1;NW_019862941.1;NW_019862941.1;NW_019862941.1	72882;73091;81702;81702;106165;114531;114531;114531;120285;120285;120285;121270;121270;121270;122256;122256;122256;122692;122692;122692	72996;73113;81734;81734;106461;114760;114760;114760;120476;120476;120476;121443;121443;121443;122405;122405;122405;123723;123723;123723	+;+;+;+;+;+;+;+;+;+;+;+;+;+;+;+;+;+;+;+	2246	rna-XM_024086347.1;rna-XM_024086346.1;rna-XM_024086346.1;rna-XM_024086347.1;rna-XM_024086345.1;rna-XM_024086346.1;rna-XM_024086345.1;rna-XM_024086347.1;rna-XM_024086346.1;rna-XM_024086345.1;rna-XM_024086347.1;rna-XM_024086345.1;rna-XM_024086346.1;rna-XM_024086347.1;rna-XM_024086345.1;rna-XM_024086346.1;rna-XM_024086347.1;rna-XM_024086345.1;rna-XM_024086346.1;rna-XM_024086347.1	-0.9968635971835466	4.895748439253219	235.63164875704555	2.2733240474861064e-23	4.6132240135057344e-21	season	1.3801262856747863e-20
LOC112043849	NW_019862799.1;NW_019862799.1;NW_019862799.1	765036;775479;775652	765161;775580;779464	+;+;+	4041	rna-XM_024079473.1	-2.7134733805211613	2.4317966666389434	235.3656976765354	2.3402929222521993e-23	4.6658050471007004e-21	season	1.3939756087279185e-20
LOC112043704	NW_019862795.1;NW_019862795.1;NW_019862795.1;NW_019862795.1;NW_019862795.1;NW_019862795.1;NW_019862795.1;NW_019862795.1;NW_019862795.1;NW_019862795.1;NW_019862795.1;NW_019862795.1;NW_019862795.1;NW_019862795.1;NW_019862795.1;NW_019862795.1;NW_019862795.1;NW_019862795.1;NW_019862795.1;NW_019862795.1;NW_019862795.1;NW_019862795.1;NW_019862795.1;NW_019862795.1;NW_019862795.1;NW_019862795.1;NW_019862…	138312;138317;210114;210114;211245;211245;236620;236620;277853;277853;286090;286090;292722;292722;293317;293317;301499;301499;303491;303491;303986;303986;331627;331627;342871;342871;346450;346450;348092;349241;350016;350878;352672;354142;355170;357122;357850	138954;138954;211023;211023;211427;211427;236728;236728;278075;278075;286254;286254;292802;292802;293502;293502;301627;301627;303568;303568;304054;304054;331784;331784;342980;342980;346617;346617;348190;349537;350081;351003;352758;354284;355400;357298;358486	+;+;+;+;+;+;+;+;+;+;+;+;+;+;+;+;+;+;+;+;+;+;+;+;+;+;+;+;+;+;+;+;+;+;+;+;+	5075	rna-XM_024079226.1;rna-XM_024079225.1;rna-XM_024079225.1;rna-XM_024079226.1;rna-XM_024079225.1;rna-XM_024079226.1;rna-XM_024079225.1;rna-XM_024079226.1;rna-XM_024079225.1;rna-XM_024079226.1;rna-XM_024079225.1;rna-XM_024079226.1;rna-XM_024079225.1;rna-XM_024079226.1;rna-XM_024079225.1;rna-XM_024079226.1;rna-XM_024079225.1;rna-XM_024079226.1;rna-XM_024079225.1;rna-XM_024079226.1;rna-XM_024079225.1;…	-1.4083915064347352	5.794381856808541	231.7477315741234	3.4827459596923435e-23	6.823780187231689e-21	season	2.036051985213474e-20
LOC112045027	NW_019862822.1;NW_019862822.1;NW_019862822.1;NW_019862822.1;NW_019862822.1;NW_019862822.1;NW_019862822.1;NW_019862822.1;NW_019862822.1;NW_019862822.1;NW_019862822.1;NW_019862822.1;NW_019862822.1;NW_019862822.1;NW_019862822.1;NW_019862822.1;NW_019862822.1;NW_019862822.1;NW_019862822.1;NW_019862822.1;NW_019862822.1;NW_019862822.1;NW_019862822.1;NW_019862822.1;NW_019862822.1;NW_019862822.1;NW_019862…	554145;555795;555795;555795;555795;555940;564090;564090;564090;564090;564090;565410;565410;565410;565410;565410;571770;571770;571770;571770;571770;573528;573528;573528;573528;573528;573797;573797;573797;573797;573797;574823;575249;575249;575249;575249;575249;576932;576932;576932;576932;576932;587684;587790;639244;639244;639244;676482;676482;676482;680814;680814;680814	555484;556155;556155;556155;556155;556155;564307;564307;564307;564307;564307;565550;565550;565550;565550;565550;571910;571910;571910;571910;571910;573700;573700;573700;573700;573700;574735;575030;575030;575030;575030;575030;576676;576676;576676;576676;576676;577092;577092;577092;577092;577092;587979;587979;639333;639333;639333;676544;676544;676544;680888;680888;680888	-;-;-;-;-;-;-;-;-;-;-;-;-;-;-;-;-;-;-;-;-;-;-;-;-;-;-;-;-;-;-;-;-;-;-;-;-;-;-;-;-;-;-;-;-;-;-;-;-;-;-;-;-	5721	rna-XM_024081066.1;rna-XM_024081069.1;rna-XM_024081065.1;rna-XM_024081068.1;rna-XM_024081067.1;rna-XM_024081066.1;rna-XM_024081069.1;rna-XM_024081065.1;rna-XM_024081068.1;rna-XM_024081067.1;rna-XM_024081066.1;rna-XM_024081069.1;rna-XM_024081065.1;rna-XM_024081068.1;rna-XM_024081067.1;rna-XM_024081066.1;rna-XM_024081069.1;rna-XM_024081065.1;rna-XM_024081068.1;rna-XM_024081067.1;rna-XM_024081066.1;…	-1.3922865339743948	7.833399892885019	228.69400840913994	4.9633060013544416e-23	9.400501566565312e-21	season	2.848847402850152e-20
LOC112051143	NW_019863065.1;NW_019863065.1;NW_019863065.1;NW_019863065.1;NW_019863065.1;NW_019863065.1;NW_019863065.1;NW_019863065.1;NW_019863065.1;NW_019863065.1;NW_019863065.1;NW_019863065.1;NW_019863065.1;NW_019863065.1;NW_019863065.1;NW_019863065.1;NW_019863065.1;NW_019863065.1;NW_019863065.1;NW_019863065.1;NW_019863065.1;NW_019863065.1;NW_019863065.1;NW_019863065.1;NW_019863065.1;NW_019863065.1;NW_019863…	216183;216184;216184;223843;223843;223843;224280;224280;224280;224490;224490;225003;225003;225003;225642;225642;225642;226199;226199;226199;227005;227005;227005;227766;227766;227766;228145;228145;228145;229152;229152;229152	216447;216447;216447;223958;223958;223958;224434;224345;224345;224578;224578;225135;225135;225135;225824;225824;225824;226304;226304;226301;227145;227145;227145;227857;227857;227857;228294;228294;228294;229637;229637;229637	+;+;+;+;+;+;+;+;+;+;+;+;+;+;+;+;+;+;+;+;+;+;+;+;+;+;+;+;+;+;+;+	1916	rna-XM_024089646.1;rna-XM_024089645.1;rna-XM_024089644.1;rna-XM_024089645.1;rna-XM_024089644.1;rna-XM_024089646.1;rna-XM_024089645.1;rna-XM_024089644.1;rna-XM_024089646.1;rna-XM_024089644.1;rna-XM_024089646.1;rna-XM_024089645.1;rna-XM_024089644.1;rna-XM_024089646.1;rna-XM_024089645.1;rna-XM_024089644.1;rna-XM_024089646.1;rna-XM_024089645.1;rna-XM_024089644.1;rna-XM_024089646.1;rna-XM_024089645.1;…	-1.5629085588367082	5.863147988762879	226.41656199991155	6.724492913510487e-23	1.2325344753085995e-20	season	3.790812799760939e-20
LOC112047905	NW_019862908.1;NW_019862908.1;NW_019862908.1;NW_019862908.1;NW_019862908.1;NW_019862908.1;NW_019862908.1;NW_019862908.1;NW_019862908.1;NW_019862908.1	677449;678693;679514;680654;681805;682810;684270;685682;687341;692544	677690;678820;679797;680816;681953;683054;684391;685844;687499;692649	-;-;-;-;-;-;-;-;-;-	1761	rna-XM_024085200.1	-1.4404279778286007	4.76542448764238	225.34953752827684	7.120084112379486e-23	1.2843275532234997e-20	season	3.943402374451018e-20
LOC112051897	NW_019863110.1;NW_019863110.1;NW_019863110.1;NW_019863110.1;NW_019863110.1	300648;301197;301968;302724;304040	300854;301323;302158;302875;305698	+;+;+;+;+	2336	rna-XM_024090732.1	-2.005999442040115	5.353271101944618	224.77902798849766	9.054103854643203e-23	1.6076693156900837e-20	season	4.9280862859867453e-20
LOC112044113	NW_019862804.1;NW_019862804.1;NW_019862804.1;NW_019862804.1;NW_019862804.1;NW_019862804.1;NW_019862804.1;NW_019862804.1;NW_019862804.1;NW_019862804.1;NW_019862804.1;NW_019862804.1;NW_019862804.1;NW_019862804.1	65891;74548;74834;74936;74962;75018;75075;75181;75343;75418;75499;75751;76551;77624	66857;74832;74933;74959;75015;75073;75179;75340;75416;75496;75749;75799;76746;77681	+;+;+;+;+;+;+;+;+;+;+;+;+;+	2458	rna-XM_024079857.1	-1.7446126836822362	3.9150634885397713	222.34848541304996	1.0012180719562049e-22	1.7442820582537864e-20	season	5.3301446961206585e-20
LOC112045605	NW_019862836.1;NW_019862836.1;NW_019862836.1;NW_019862836.1;NW_019862836.1	658621;659843;661772;662719;663531	658728;660005;662024;662868;663751	+;+;+;+;+	895	rna-XM_024081870.1	-3.5399621153425693	5.7937591565903785	227.0875669464067	1.013046601942537e-22	1.7442820582537864e-20	season	5.3301446961206585e-20
LOC112043046	NW_019862784.1;NW_019862784.1;NW_019862784.1;NW_019862784.1;NW_019862784.1;NW_019862784.1;NW_019862784.1;NW_019862784.1;NW_019862784.1;NW_019862784.1;NW_019862784.1;NW_019862784.1;NW_019862784.1;NW_019862784.1;NW_019862784.1;NW_019862784.1;NW_019862784.1;NW_019862784.1;NW_019862784.1;NW_019862784.1;NW_019862784.1;NW_019862784.1;NW_019862784.1;NW_019862784.1;NW_019862784.1;NW_019862784.1;NW_019862…	1536523;1536523;1537399;1537441;1537503;1537503;1538676;1538676;1538676;1539652;1539652;1539652;1539652;1539652;1539856;1539856;1539856;1539856;1539856;1540536;1540536;1540536;1540536;1540536;1541499;1541499;1541499;1541499;1541499;1542265;1542265;1542265;1542265;1542265;1545108;1545108;1545108;1545108;1545108;1546387;1551203;1551203;1551203;1551203	1537156;1537156;1537496;1537496;1538811;1538811;1538811;1538811;1538811;1539758;1539758;1539758;1539758;1539758;1539990;1539990;1539990;1539990;1539990;1540838;1540838;1540838;1540838;1540838;1541903;1541903;1541903;1541903;1541903;1542533;1542533;1542533;1542533;1542533;1545199;1545199;1545199;1545199;1545199;1546480;1551414;1551414;1551414;1551414	-;-;-;-;-;-;-;-;-;-;-;-;-;-;-;-;-;-;-;-;-;-;-;-;-;-;-;-;-;-;-;-;-;-;-;-;-;-;-;-;-;-;-;-	3658	rna-XM_024078309.1;rna-XM_024078307.1;rna-XM_024078308.1;rna-XM_024078309.1;rna-XM_024078306.1;rna-XM_024078310.1;rna-XM_024078308.1;rna-XM_024078309.1;rna-XM_024078307.1;rna-XM_024078306.1;rna-XM_024078310.1;rna-XM_024078308.1;rna-XM_024078309.1;rna-XM_024078307.1;rna-XM_024078306.1;rna-XM_024078310.1;rna-XM_024078308.1;rna-XM_024078309.1;rna-XM_024078307.1;rna-XM_024078306.1;rna-XM_024078310.1;…	-0.6029418388522023	6.491981653431852	221.07161712034937	1.1587470178947573e-22	1.965373300202391e-20	season	5.996800755396655e-20
LOC112050977	NW_019862757.1;NW_019862757.1	42408;44663	44114;44877	-;-	1922	rna-XR_002887205.1	-1.6342185940265943	3.96607575126408	216.76754716179934	1.9055235928678962e-22	3.138314508601561e-20	season	9.702495855362357e-20
LOC112054000	NW_019863304.1;NW_019863304.1;NW_019863304.1;NW_019863304.1;NW_019863304.1;NW_019863304.1;NW_019863304.1;NW_019863304.1;NW_019863304.1;NW_019863304.1;NW_019863304.1;NW_019863304.1;NW_019863304.1;NW_019863304.1;NW_019863304.1;NW_019863304.1;NW_019863304.1;NW_019863304.1;NW_019863304.1;NW_019863304.1;NW_019863304.1;NW_019863304.1;NW_019863304.1;NW_019863304.1;NW_019863304.1;NW_019863304.1;NW_019863…	45844;45844;45951;49601;49601;49601;51609;51609;51609;53106;53106;53106;54859;54859;54859;56423;56423;57935;57935;57935;58829;58829;58829;60028;60028;60028;60859;60859;60859;62298;62298;62298;63242;63242;63242;64710;64710;64710;65153;65153;65153;65843;65843;65843;66971;66971;66971	46033;46033;46037;49882;49882;49882;51814;51814;51814;53229;53229;53229;55000;55000;55000;56494;56494;58061;58061;58061;59033;59033;59033;60174;60174;60174;60991;60991;60991;62525;62525;62525;63628;63628;63628;64824;64824;64824;65231;65231;65231;65987;65987;65987;67495;67495;67495	+;+;+;+;+;+;+;+;+;+;+;+;+;+;+;+;+;+;+;+;+;+;+;+;+;+;+;+;+;+;+;+;+;+;+;+;+;+;+;+;+;+;+;+;+;+;+	3111	rna-XM_024093632.1;rna-XM_024093631.1;rna-XM_024093633.1;rna-XM_024093633.1;rna-XM_024093632.1;rna-XM_024093631.1;rna-XM_024093633.1;rna-XM_024093632.1;rna-XM_024093631.1;rna-XM_024093633.1;rna-XM_024093632.1;rna-XM_024093631.1;rna-XM_024093633.1;rna-XM_024093632.1;rna-XM_024093631.1;rna-XM_024093633.1;rna-XM_024093631.1;rna-XM_024093633.1;rna-XM_024093632.1;rna-XM_024093631.1;rna-XM_024093633.1;…	-1.49022497808086	2.331320925115067	216.2609312449913	2.0214340476994623e-22	3.281653788293813e-20	season	1.0129309754257829e-19
LOC112054560	NW_019863375.1;NW_019863375.1;NW_019863375.1;NW_019863375.1;NW_019863375.1;NW_019863375.1;NW_019863375.1;NW_019863375.1;NW_019863375.1;NW_019863375.1	98690;105514;150685;150685;151443;151443;151671;151671;152423;152423	98865;106401;150867;150867;151563;151563;152153;152153;156846;156846	+;+;+;+;+;+;+;+;+;+	6275	rna-XM_024094391.1;rna-XM_024094390.1;rna-XM_024094391.1;rna-XM_024094390.1;rna-XM_024094391.1;rna-XM_024094390.1;rna-XM_024094391.1;rna-XM_024094390.1;rna-XM_024094390.1;rna-XM_024094391.1	-0.8610119123994471	5.101836140768014	215.62283106223936	2.1778438223867147e-22	3.4761260487904075e-20	season	1.069656306401732e-19
LOC112050422	NW_019863022.1;NW_019863022.1;NW_019863022.1;NW_019863022.1;NW_019863022.1;NW_019863022.1;NW_019863022.1;NW_019863022.1	320407;320407;322000;322000;322787;322787;323981;332716	321183;321183;322167;322167;322930;322930;324323;333064	-;-;-;-;-;-;-;-	1781	rna-XM_024088688.1;rna-XM_024088687.1;rna-XM_024088687.1;rna-XM_024088688.1;rna-XM_024088687.1;rna-XM_024088688.1;rna-XM_024088688.1;rna-XM_024088687.1	-1.5614549101578108	8.052238836230073	216.30160232588753	2.202402987617998e-22	3.4761260487904075e-20	season	1.069656306401732e-19
LOC112045407	NW_019862831.1;NW_019862831.1;NW_019862831.1;NW_019862831.1;NW_019862831.1;NW_019862831.1;NW_019862831.1;NW_019862831.1;NW_019862831.1;NW_019862831.1;NW_019862831.1	344507;350116;350980;354533;356759;357787;358484;358906;359899;360588;361416	344685;350268;351182;354719;356923;357923;358576;359017;360013;360743;361519	+;+;+;+;+;+;+;+;+;+;+	1604	rna-XM_024081570.1	-1.900805162607607	3.5125436275653703	212.7915734113608	3.037647392362803e-22	4.7287431461384784e-20	season	1.452961977719717e-19
LOC112045131	NW_019862824.1;NW_019862824.1;NW_019862824.1;NW_019862824.1;NW_019862824.1	203883;205444;208342;210065;211604	203988;205615;208444;210213;211904	+;+;+;+;+	831	rna-XM_024081212.1	-1.5915777989636313	6.890788499644091	211.9664847272762	3.7554843722771385e-22	5.767206000886135e-20	season	1.7695057634092087e-19
LOC112054157	NW_019863325.1;NW_019863325.1;NW_019863325.1;NW_019863325.1;NW_019863325.1;NW_019863325.1	39781;40912;41039;42363;43584;44142	40663;40958;41180;42488;44026;44302	-;-;-;-;-;-	1802	rna-XM_024093838.1	-0.6586846025032698	6.848173653917794	210.48674858297653	3.9927732456391413e-22	6.049850021792428e-20	season	1.8536449792879713e-19
LOC112051790	NW_019863103.1;NW_019863103.1;NW_019863103.1;NW_019863103.1;NW_019863103.1;NW_019863103.1	284412;284663;286747;287756;288669;289582	284521;284690;286890;287878;288800;289891	+;+;+;+;+;+	847	rna-XM_024090582.1	-3.628103644300547	4.683228678952376	213.46089458660651	4.442429792776301e-22	6.604230298175934e-20	season	1.9896843582898228e-19
LOC112048355	NW_019862754.1;NW_019862754.1;NW_019862754.1;NW_019862754.1;NW_019862754.1;NW_019862754.1	2488608;2491384;2492356;2493825;2500401;2511479	2488901;2491479;2492436;2494011;2500545;2511665	-;-;-;-;-;-	990	rna-XM_024085857.1	-1.6760309455590956	3.829221591989464	209.53144283173256	4.474883253779892e-22	6.604230298175934e-20	season	1.9896843582898228e-19
LOC112048831	NW_019862946.1;NW_019862946.1	126879;127641	126920;132412	+;+	4814	rna-XR_002887048.1	-0.5595606071768476	8.515616443603898	209.32053587036498	4.589178085759531e-22	6.686079457252732e-20	season	2.0121633748519812e-19
LOC112048989	NW_019862954.1;NW_019862954.1;NW_019862954.1;NW_019862954.1	381742;383384;384792;399576	382105;383604;384932;399882	-;-;-;-	1033	rna-XM_024086709.1	-2.234188676935136	4.846480298378125	210.35220929369248	4.922205477277398e-22	7.080499119465868e-20	season	2.1286178727694545e-19
LOC112043847	NW_019862799.1;NW_019862799.1;NW_019862799.1;NW_019862799.1;NW_019862799.1;NW_019862799.1;NW_019862799.1;NW_019862799.1;NW_019862799.1;NW_019862799.1;NW_019862799.1;NW_019862799.1;NW_019862799.1;NW_019862799.1;NW_019862799.1;NW_019862799.1;NW_019862799.1;NW_019862799.1;NW_019862799.1	698855;698855;698855;702270;702270;702270;703644;703644;703644;704013;704013;705428;705428;705428;708266;708266;708266;708603;736721	700750;700750;700750;702336;702336;702336;703837;703837;703837;704243;704243;705532;705532;705532;708482;708482;708756;708756;736771	-;-;-;-;-;-;-;-;-;-;-;-;-;-;-;-;-;-;-	3035	rna-XM_024079471.1;rna-XM_024079469.1;rna-XM_024079468.1;rna-XM_024079471.1;rna-XM_024079469.1;rna-XM_024079468.1;rna-XM_024079471.1;rna-XM_024079469.1;rna-XM_024079468.1;rna-XM_024079469.1;rna-XM_024079468.1;rna-XM_024079471.1;rna-XM_024079469.1;rna-XM_024079468.1;rna-XM_024079471.1;rna-XM_024079469.1;rna-XM_024079468.1;rna-XM_024079469.1;rna-XM_024079471.1	-1.2748512909994922	5.124369649433638	207.83791301651175	5.482425145046234e-22	7.787784918538176e-20	season	2.338847018972494e-19
LOC112046215	NW_019862752.1;NW_019862752.1;NW_019862752.1;NW_019862752.1;NW_019862752.1;NW_019862752.1;NW_019862752.1;NW_019862752.1;NW_019862752.1;NW_019862752.1	2235321;2242066;2243318;2244367;2245991;2247014;2247625;2248738;2517249;2532929	2241266;2242276;2243514;2244494;2246135;2247076;2247678;2248815;2517993;2533099	-;-;-;-;-;-;-;-;-;-	7738	rna-XM_024082787.1	-0.8415945066970079	5.712896061121887	205.19638060888062	7.544576027134226e-22	1.0584760737327573e-19	season	3.1756629413413385e-19
LOC112058028	NW_019862770.1;NW_019862770.1;NW_019862770.1;NW_019862770.1	1812870;1814272;1814720;1816615	1813431;1814310;1814762;1816682	-;-;-;-	712	rna-XM_024098690.1	-2.4605340802220264	1.6269017940320258	203.29433895106493	9.513157343160427e-22	1.3183843908253062e-19	season	3.951590317976731e-19
LOC112043322	NW_019862788.1;NW_019862788.1;NW_019862788.1;NW_019862788.1;NW_019862788.1;NW_019862788.1;NW_019862788.1;NW_019862788.1;NW_019862788.1;NW_019862788.1;NW_019862788.1;NW_019862788.1;NW_019862788.1;NW_019862788.1;NW_019862788.1;NW_019862788.1;NW_019862788.1;NW_019862788.1;NW_019862788.1;NW_019862788.1;NW_019862788.1;NW_019862788.1;NW_019862788.1;NW_019862788.1;NW_019862788.1;NW_019862788.1;NW_019862…	1006079;1006079;1006079;1006079;1006079;1006079;1006079;1006079;1006079;1006079;1031077;1031077;1031077;1031077;1031077;1031077;1031101;1031101;1031101;1031101;1037169;1037169;1037169;1037169;1037169;1037169;1037169;1037169;1037169;1037169;1037756;1037756;1037756;1037756;1037756;1037756;1037756;1037756;1037756;1037756;1039297;1039297;1039297;1039297;1039297;1039297;1039297;1039297;1039297;1039297…	1006403;1006403;1006403;1006403;1006403;1006403;1006403;1006403;1006403;1006403;1031230;1031230;1031230;1031230;1031230;1031230;1031230;1031230;1031230;1031230;1037273;1037273;1037273;1037273;1037273;1037273;1037273;1037273;1037273;1037273;1037924;1037924;1037924;1037924;1037924;1037924;1037924;1037924;1037924;1037924;1039372;1039372;1039372;1039372;1039372;1039372;1039372;1039372;1039372;1039372…	+;+;+;+;+;+;+;+;+;+;+;+;+;+;+;+;+;+;+;+;+;+;+;+;+;+;+;+;+;+;+;+;+;+;+;+;+;+;+;+;+;+;+;+;+;+;+;+;+;+;+;+;+;+;+;+;+;+;+;+;+;+;+;+;+;+;+;+;+;+;+;+;+;+;+;+;+;+;+;+;+;+;+;+;+;+;+;+;+;+;+;+;+;+;+;+;+;+;+;+;+;+;+;+;+;+;+;+;+;+;+;+;+;+;+;+;+;+;+;+;+;+;+	2367	rna-XR_002886674.1;rna-XR_002886673.1;rna-XM_024078668.1;rna-XM_024078666.1;rna-XM_024078665.1;rna-XR_002886675.1;rna-XM_024078672.1;rna-XM_024078671.1;rna-XM_024078670.1;rna-XM_024078667.1;rna-XR_002886673.1;rna-XM_024078668.1;rna-XM_024078665.1;rna-XR_002886675.1;rna-XM_024078671.1;rna-XM_024078667.1;rna-XR_002886674.1;rna-XM_024078666.1;rna-XM_024078672.1;rna-XM_024078670.1;rna-XR_002886674.1;…	-1.222007729377818	5.798868616481415	202.66028647189634	1.0281333003659121e-21	1.407675521127497e-19	season	4.215213007694997e-19
LOC112045966	NW_019862844.1;NW_019862844.1;NW_019862844.1	420372;421624;422730	421063;421779;422795	-;-;-	914	rna-XM_024082391.1	-2.9324883744769985	0.4856422871947229	199.03894826563172	1.60774484691963e-21	2.175049100046985e-19	season	6.507038086205872e-19
LOC112051900	NW_019863110.1;NW_019863110.1	211469;230630	211721;230902	+;+	526	rna-XR_002887270.1	-1.9369242350448144	3.2890197179383738	197.13994788137393	2.0375541833001135e-21	2.6924146208165685e-19	season	8.142221267417884e-19
LOC112044094	NW_019862803.1;NW_019862803.1;NW_019862803.1;NW_019862803.1;NW_019862803.1;NW_019862803.1;NW_019862803.1;NW_019862803.1;NW_019862803.1;NW_019862803.1;NW_019862803.1;NW_019862803.1;NW_019862803.1;NW_019862803.1;NW_019862803.1;NW_019862803.1	855111;869769;871002;871683;874784;874784;874784;876192;876192;876192;877104;877104;877104;879989;879989;879989	855142;869852;871818;871818;874974;874974;874974;876266;876266;876266;877400;877400;877400;880217;880217;880217	+;+;+;+;+;+;+;+;+;+;+;+;+;+;+;+	1725	rna-XM_024079835.1;rna-XM_024079833.1;rna-XM_024079834.1;rna-XM_024079833.1;rna-XM_024079834.1;rna-XM_024079835.1;rna-XM_024079833.1;rna-XM_024079833.1;rna-XM_024079834.1;rna-XM_024079835.1;rna-XM_024079833.1;rna-XM_024079834.1;rna-XM_024079835.1;rna-XM_024079834.1;rna-XM_024079833.1;rna-XM_024079835.1	1.5453899125414885	3.48938763735432	195.54794255862234	2.48854944652826e-21	3.250560449465189e-19	season	9.82012718468133e-19
LOC112055838	NW_019863632.1;NW_019863632.1;NW_019863632.1;NW_019863632.1	22053;51140;52541;54312	22592;51537;53302;55388	+;+;+;+	2777	rna-XM_024096102.1	0.9992112068456978	9.676544494225839	194.95918834605158	2.680374102307772e-21	3.4613376475710816e-19	season	1.0446509880957291e-18
LOC112052639	NW_019862759.1;NW_019862759.1;NW_019862759.1	501277;503853;505567	501891;504036;505850	-;-;-	1083	rna-XM_024091812.1	-0.9721917459636663	5.090628365731856	194.85387681414997	2.7162617108208634e-21	3.468269447389696e-19	season	1.0457276335232176e-18
LOC112044357	NW_019862807.1;NW_019862807.1;NW_019862807.1;NW_019862807.1;NW_019862807.1;NW_019862807.1;NW_019862807.1;NW_019862807.1;NW_019862807.1;NW_019862807.1;NW_019862807.1	244161;247113;247740;248399;249397;249711;250483;252253;252942;254424;255321	246008;247260;247946;248481;249499;249904;250542;252408;253311;254537;255749	-;-;-;-;-;-;-;-;-;-;-	3712	rna-XM_024080180.1	-0.6757611310866174	6.060768705140019	194.28370990896377	2.919344944535157e-21	3.6861595499663913e-19	season	1.1103710910124141e-18
LOC112047509	NW_019862895.1;NW_019862895.1;NW_019862895.1	60299;60612;61448	60538;61082;61687	+;+;+	951	rna-XM_024084647.1	-0.6896996823683713	7.755750283787537	194.1241833846466	2.9789215371772803e-21	3.7200510273057815e-19	season	1.1195425477041615e-18
LOC112056584	NW_019863889.1;NW_019863889.1;NW_019863889.1;NW_019863889.1	12754;13846;19226;21824	13152;13998;19409;21927	-;-;-;-	840	rna-XM_024097032.1	-2.103683439293051	5.6305428222818	195.07913815258854	3.275236014872505e-21	4.0456284861968636e-19	season	1.2164226559236482e-18
LOC112047221	NW_019862884.1;NW_019862884.1;NW_019862884.1;NW_019862884.1;NW_019862884.1;NW_019862884.1;NW_019862884.1;NW_019862884.1;NW_019862884.1;NW_019862884.1;NW_019862884.1;NW_019862884.1;NW_019862884.1;NW_019862884.1;NW_019862884.1;NW_019862884.1;NW_019862884.1;NW_019862884.1;NW_019862884.1;NW_019862884.1;NW_019862884.1;NW_019862884.1;NW_019862884.1;NW_019862884.1	541242;541247;544226;544226;544972;544972;546134;546134;548304;548304;549565;549565;550019;550019;552753;552753;554679;554679;555278;555278;556335;556335;557652;558434	541625;541625;544446;544446;545186;545186;546219;546219;548485;548485;549716;549716;550187;550187;552946;552946;554826;554826;555461;555457;556477;556422;557761;558640	+;+;+;+;+;+;+;+;+;+;+;+;+;+;+;+;+;+;+;+;+;+;+;+	2395	rna-XM_024084251.1;rna-XM_024084250.1;rna-XM_024084250.1;rna-XM_024084251.1;rna-XM_024084250.1;rna-XM_024084251.1;rna-XM_024084250.1;rna-XM_024084251.1;rna-XM_024084250.1;rna-XM_024084251.1;rna-XM_024084250.1;rna-XM_024084251.1;rna-XM_024084250.1;rna-XM_024084251.1;rna-XM_024084250.1;rna-XM_024084251.1;rna-XM_024084250.1;rna-XM_024084251.1;rna-XM_024084250.1;rna-XM_024084251.1;rna-XM_024084250.1;…	-1.787967575407532	4.470297173537737	189.56371296237927	5.633433469794204e-21	6.883692252767885e-19	season	2.0441593242291177e-18
LOC112051384	NW_019863079.1;NW_019863079.1;NW_019863079.1;NW_019863079.1;NW_019863079.1;NW_019863079.1;NW_019863079.1;NW_019863079.1;NW_019863079.1	5273;6842;7710;8333;8595;9067;9981;10245;10512	5817;6951;7800;8518;8995;9135;10149;10415;12347	+;+;+;+;+;+;+;+;+	3578	rna-XM_024089991.1	2.9174865676627997	2.4939287554541067	186.8726512445825	7.872177123571982e-21	9.516959663007661e-19	season	2.8240540865232263e-18
LOC112052039	NW_019863120.1;NW_019863120.1;NW_019863120.1;NW_019863120.1;NW_019863120.1;NW_019863120.1;NW_019863120.1;NW_019863120.1;NW_019863120.1;NW_019863120.1;NW_019863120.1;NW_019863120.1;NW_019863120.1;NW_019863120.1;NW_019863120.1;NW_019863120.1;NW_019863120.1;NW_019863120.1;NW_019863120.1;NW_019863120.1;NW_019863120.1;NW_019863120.1;NW_019863120.1;NW_019863120.1;NW_019863120.1;NW_019863120.1;NW_019863…	97055;97055;97055;97055;97055;97055;97055;97055;100218;100218;100218;100218;100218;100218;100218;100218;101134;101134;101134;101134;101134;101134;101134;101134;102192;102192;102192;102192;102192;102192;102192;102192;104275;104275;104275;104275;104275;104275;104275;104275;105397;105397;105397;105397;105397;105397;105397;105397;107155;107155;107155;107155;107155;107155;107155;107155;107924;107924;1…	97207;97207;97207;97207;97207;97207;97207;97207;100299;100299;100299;100299;100299;100299;100299;100299;101342;101342;101342;101342;101342;101342;101342;101342;102378;102378;102378;102378;102378;102378;102378;102378;104420;104420;104420;104420;104420;104420;104420;104420;105525;105525;105525;105525;105525;105525;105525;105525;107235;107235;107235;107235;107235;107235;107235;107235;107986;107986;1…	+;+;+;+;+;+;+;+;+;+;+;+;+;+;+;+;+;+;+;+;+;+;+;+;+;+;+;+;+;+;+;+;+;+;+;+;+;+;+;+;+;+;+;+;+;+;+;+;+;+;+;+;+;+;+;+;+;+;+;+;+;+;+;+;+;+;+;+;+;+;+;+;+;+;+;+;+;+;+;+;+;+;+;+;+;+;+;+;+;+;+;+;+;+;+;+;+;+;+;+;+;+;+;+;+;+;+;+;+;+;+;+;+;+;+;+;+;+;+;+;+;+;+;+;+;+;+;+;+;+;+;+;+;+;+;+;+;+;+;+;+;+;+;+;+;+;+;+;+;+;+;+;+;+;+;+;+;+;+;+;+;+;+;+;+;+;+;+;+;+;+;+;+;+;+;+;+;+;+;+;+;+;+;+;+;+;+;+;+;+;+;+;+;+;+;+;+;+;+;+…	6744	rna-XM_024090937.1;rna-XM_024090935.1;rna-XM_024090934.1;rna-XM_024090933.1;rna-XM_024090932.1;rna-XM_024090931.1;rna-XM_024090930.1;rna-XM_024090936.1;rna-XM_024090937.1;rna-XM_024090935.1;rna-XM_024090934.1;rna-XM_024090933.1;rna-XM_024090932.1;rna-XM_024090931.1;rna-XM_024090930.1;rna-XM_024090936.1;rna-XM_024090937.1;rna-XM_024090935.1;rna-XM_024090934.1;rna-XM_024090933.1;rna-XM_024090932.1;…	-0.6375013218449755	5.975524600396965	185.4523402675254	9.106420346986941e-21	1.0877562169452922e-18	season	3.2232196187019527e-18
LOC112049246	NW_019862965.1;NW_019862965.1;NW_019862965.1;NW_019862965.1;NW_019862965.1;NW_019862965.1;NW_019862965.1;NW_019862965.1;NW_019862965.1;NW_019862965.1;NW_019862965.1;NW_019862965.1;NW_019862965.1;NW_019862965.1;NW_019862965.1;NW_019862965.1;NW_019862965.1;NW_019862965.1;NW_019862965.1;NW_019862965.1;NW_019862965.1;NW_019862965.1;NW_019862965.1	38906;38906;39088;39088;54584;55301;55301;55301;55990;55990;55990;59993;59993;59993;63939;63939;66036;67548;67548;67548;67884;67884;67884	38944;38944;39176;39176;54771;55459;55459;55459;56097;56097;56097;60116;60116;60116;64167;64167;66264;67660;67660;67660;68083;68083;68082	-;-;-;-;-;-;-;-;-;-;-;-;-;-;-;-;-;-;-;-;-;-;-	1478	rna-XM_024087057.1;rna-XM_024087054.1;rna-XM_024087057.1;rna-XM_024087054.1;rna-XM_024087056.1;rna-XM_024087056.1;rna-XM_024087057.1;rna-XM_024087054.1;rna-XM_024087056.1;rna-XM_024087057.1;rna-XM_024087054.1;rna-XM_024087056.1;rna-XM_024087057.1;rna-XM_024087054.1;rna-XM_024087056.1;rna-XM_024087054.1;rna-XM_024087057.1;rna-XM_024087056.1;rna-XM_024087057.1;rna-XM_024087054.1;rna-XM_024087056.1;…	0.9354264617607063	2.366782274034579	185.38342455432914	9.189070470498773e-21	1.0877562169452922e-18	season	3.2232196187019527e-18
LOC112057975	NW_019862770.1;NW_019862770.1;NW_019862770.1;NW_019862770.1;NW_019862770.1;NW_019862770.1;NW_019862770.1;NW_019862770.1;NW_019862770.1;NW_019862770.1;NW_019862770.1;NW_019862770.1;NW_019862770.1;NW_019862770.1;NW_019862770.1;NW_019862770.1;NW_019862770.1;NW_019862770.1;NW_019862770.1;NW_019862770.1;NW_019862770.1;NW_019862770.1;NW_019862770.1;NW_019862770.1;NW_019862770.1;NW_019862770.1;NW_019862…	637779;637779;637780;639152;639152;639152;640651;640651;640651;642037;642037;642172;642172;643277;643277;643277;645005;645005;645005;646951;646951;646951;648754;648754;648754;649939;649939;649939;685084;685084;685084	638090;638090;638090;640075;640075;640075;640803;640803;640803;642112;642084;642481;642481;643443;643443;643443;645133;645133;645133;647056;647056;647056;648961;648961;648961;650038;650038;650038;685346;685346;685346	+;+;+;+;+;+;+;+;+;+;+;+;+;+;+;+;+;+;+;+;+;+;+;+;+;+;+;+;+;+;+	2748	rna-XM_024098595.1;rna-XM_024098593.1;rna-XM_024098594.1;rna-XM_024098594.1;rna-XM_024098595.1;rna-XM_024098593.1;rna-XM_024098594.1;rna-XM_024098595.1;rna-XM_024098593.1;rna-XM_024098595.1;rna-XM_024098593.1;rna-XM_024098594.1;rna-XM_024098593.1;rna-XM_024098595.1;rna-XM_024098594.1;rna-XM_024098593.1;rna-XM_024098594.1;rna-XM_024098595.1;rna-XM_024098593.1;rna-XM_024098594.1;rna-XM_024098595.1;…	-0.6372846090569252	5.923043587979946	185.13725640958083	9.490665186749887e-21	1.1039814260845084e-18	season	3.266853167827905e-18
LOC112054520	NW_019863369.1;NW_019863369.1;NW_019863369.1	90561;91996;92653	91733;92341;93018	-;-;-	1885	rna-XM_024094336.1	-1.0696279993192879	7.869317856927533	185.11339923976757	9.520431164755529e-21	1.1039814260845084e-18	season	3.266853167827905e-18
LOC112043829	NW_019862799.1;NW_019862799.1;NW_019862799.1;NW_019862799.1;NW_019862799.1;NW_019862799.1;NW_019862799.1;NW_019862799.1;NW_019862799.1;NW_019862799.1;NW_019862799.1;NW_019862799.1;NW_019862799.1;NW_019862799.1;NW_019862799.1;NW_019862799.1;NW_019862799.1;NW_019862799.1;NW_019862799.1;NW_019862799.1;NW_019862799.1	205813;207935;207935;208694;209483;209483;209483;214296;214296;214296;215766;215766;215766;219080;219080;231273;231273;231273;231705;231705;231705	206868;208796;208796;208796;209686;209686;209686;214537;214537;214537;216020;216020;216020;219127;219127;231537;231537;231537;232020;232019;232020	-;-;-;-;-;-;-;-;-;-;-;-;-;-;-;-;-;-;-;-;-	3248	rna-XM_024079444.1;rna-XM_024079443.1;rna-XM_024079445.1;rna-XM_024079444.1;rna-XM_024079443.1;rna-XM_024079445.1;rna-XM_024079444.1;rna-XM_024079443.1;rna-XM_024079445.1;rna-XM_024079444.1;rna-XM_024079443.1;rna-XM_024079445.1;rna-XM_024079444.1;rna-XM_024079443.1;rna-XM_024079444.1;rna-XM_024079443.1;rna-XM_024079445.1;rna-XM_024079444.1;rna-XM_024079443.1;rna-XM_024079445.1;rna-XM_024079444.1	1.1015384761983407	2.801708338106679	184.82064385132134	9.893628564603017e-21	1.1356686364459463e-18	season	3.3584081737199207e-18
LOC112047382	NW_019862890.1;NW_019862890.1;NW_019862890.1;NW_019862890.1;NW_019862890.1;NW_019862890.1	214581;216498;217374;218271;220322;221816	214967;216610;217592;218474;220457;221963	-;-;-;-;-;-	1207	rna-XM_024084495.1	-3.095690979190557	2.9989179078845596	185.16012075833885	1.087043257068971e-20	1.2353159573331787e-18	season	3.65073070025642e-18
LOC112054998	NW_019863446.1;NW_019863446.1	9560;11506	10205;14182	+;+	3323	rna-XM_024094964.1	-0.49215679495102616	8.920049297460544	181.17036887339697	1.6041232357758913e-20	1.755200287772631e-18	season	5.2822431398937026e-18
LOC112043842	NW_019862799.1;NW_019862799.1;NW_019862799.1;NW_019862799.1;NW_019862799.1;NW_019862799.1;NW_019862799.1;NW_019862799.1;NW_019862799.1;NW_019862799.1;NW_019862799.1;NW_019862799.1;NW_019862799.1	614569;614579;622959;622959;624419;624419;627794;627794;629016;629016;633108;633108;634440	614970;614970;623511;623511;624595;624595;627977;627977;629248;629421;633287;633191;637014	+;+;+;+;+;+;+;+;+;+;+;+;+	4477	rna-XM_024079459.1;rna-XM_024079460.1;rna-XM_024079460.1;rna-XM_024079459.1;rna-XM_024079460.1;rna-XM_024079459.1;rna-XM_024079460.1;rna-XM_024079459.1;rna-XM_024079460.1;rna-XM_024079459.1;rna-XM_024079460.1;rna-XM_024079459.1;rna-XM_024079460.1	-1.3042743000383	4.341553820983714	181.1601651182034	1.6063079015166633e-20	1.755200287772631e-18	season	5.2822431398937026e-18
LOC112058329	NW_019862774.1;NW_019862774.1;NW_019862774.1;NW_019862774.1;NW_019862774.1;NW_019862774.1;NW_019862774.1;NW_019862774.1;NW_019862774.1;NW_019862774.1;NW_019862774.1;NW_019862774.1;NW_019862774.1;NW_019862774.1;NW_019862774.1;NW_019862774.1;NW_019862774.1;NW_019862774.1;NW_019862774.1;NW_019862774.1;NW_019862774.1;NW_019862774.1;NW_019862774.1;NW_019862774.1;NW_019862774.1;NW_019862774.1;NW_019862…	1801332;1850767;1850767;1850767;1850767;1850767;1850767;1854994;1861865;1861865;1861865;1861865;1861865;1861865;1861865;1861865;1862506;1862506;1862506;1862506;1862506;1862506;1862506;1862506;1863110;1863110;1863110;1863110;1863110;1863110;1863110;1863110;1863181;1864501;1865369;1865369;1865369;1865369;1865369;1866009;1866009;1866009;1866009;1866009;1866009;1866009;1866009;1867011;1867011;1867011…	1801562;1851075;1851075;1851075;1851075;1851075;1851075;1855094;1861968;1861968;1861968;1861968;1861968;1861968;1861968;1861968;1862594;1862594;1862594;1862594;1862594;1862594;1862594;1862594;1863240;1863240;1863240;1863240;1863240;1863240;1863240;1863240;1863240;1865404;1865404;1865404;1865404;1865404;1865404;1866047;1866047;1866047;1866047;1866047;1866047;1866047;1866047;1867046;1867046;1867046…	+;+;+;+;+;+;+;+;+;+;+;+;+;+;+;+;+;+;+;+;+;+;+;+;+;+;+;+;+;+;+;+;+;+;+;+;+;+;+;+;+;+;+;+;+;+;+;+;+;+;+;+;+;+;+;+;+;+;+;+;+;+;+;+;+;+;+;+;+;+;+;+;+;+;+;+;+;+;+;+;+;+;+;+	4208	rna-XM_024099082.1;rna-XM_024099086.1;rna-XM_024099084.1;rna-XM_024099085.1;rna-XM_024099080.1;rna-XM_024099079.1;rna-XM_024099078.1;rna-XM_024099083.1;rna-XM_024099083.1;rna-XM_024099086.1;rna-XM_024099084.1;rna-XM_024099085.1;rna-XM_024099080.1;rna-XM_024099079.1;rna-XM_024099078.1;rna-XM_024099082.1;rna-XM_024099083.1;rna-XM_024099085.1;rna-XM_024099086.1;rna-XM_024099084.1;rna-XM_024099080.1;…	-1.2117050417338084	3.8019884462670133	179.78817557652266	1.9298709281062812e-20	2.0812396260474373e-18	season	6.2536198252243965e-18
LOC112046024	NW_019862846.1;NW_019862846.1;NW_019862846.1;NW_019862846.1;NW_019862846.1;NW_019862846.1;NW_019862846.1;NW_019862846.1;NW_019862846.1;NW_019862846.1;NW_019862846.1;NW_019862846.1;NW_019862846.1;NW_019862846.1;NW_019862846.1;NW_019862846.1;NW_019862846.1;NW_019862846.1;NW_019862846.1;NW_019862846.1;NW_019862846.1;NW_019862846.1	667192;667218;668236;668236;669696;669696;670291;670291;670481;670481;671067;671067;671749;671749;672469;672469;673583;673583;674476;674476;675743;675757	667483;667483;668415;668415;669864;669864;670359;670359;670784;670784;671142;671142;671934;671934;672559;672559;673689;673689;674636;674636;675812;675863	-;-;-;-;-;-;-;-;-;-;-;-;-;-;-;-;-;-;-;-;-;-	1756	rna-XM_024082468.1;rna-XM_024082469.1;rna-XM_024082469.1;rna-XM_024082468.1;rna-XM_024082469.1;rna-XM_024082468.1;rna-XM_024082469.1;rna-XM_024082468.1;rna-XM_024082469.1;rna-XM_024082468.1;rna-XM_024082469.1;rna-XM_024082468.1;rna-XM_024082469.1;rna-XM_024082468.1;rna-XM_024082469.1;rna-XM_024082468.1;rna-XM_024082469.1;rna-XM_024082468.1;rna-XM_024082469.1;rna-XM_024082468.1;rna-XM_024082469.1;…	-2.4784215785635064	4.2473283864356155	181.01060852715042	1.9413182009946176e-20	2.0812396260474373e-18	season	6.2536198252243965e-18
LOC112045484	NW_019862833.1;NW_019862833.1	373385;374818	374520;374980	-;-	1299	rna-XM_024081663.1	-3.313759372760075	2.1689818285351197	177.7949456156188	2.712523811887061e-20	2.8808523923630432e-18	season	8.649663052268952e-18
LOC112045761	NW_019862840.1;NW_019862840.1;NW_019862840.1;NW_019862840.1;NW_019862840.1;NW_019862840.1;NW_019862840.1;NW_019862840.1	419684;426491;427107;427709;429552;430131;430937;431594	419783;426576;427266;427788;429625;430290;431049;431960	+;+;+;+;+;+;+;+	1140	rna-XM_024082069.1	-1.2699432316510406	6.451847764102488	176.9799038055309	2.903958762350988e-20	3.055609942162651e-18	season	9.167507416865835e-18
LOC112049312	NW_019862967.1;NW_019862967.1;NW_019862967.1;NW_019862967.1;NW_019862967.1;NW_019862967.1;NW_019862967.1;NW_019862967.1;NW_019862967.1;NW_019862967.1;NW_019862967.1;NW_019862967.1;NW_019862967.1;NW_019862967.1;NW_019862967.1;NW_019862967.1;NW_019862967.1;NW_019862967.1;NW_019862967.1;NW_019862967.1;NW_019862967.1;NW_019862967.1;NW_019862967.1;NW_019862967.1;NW_019862967.1;NW_019862967.1;NW_019862…	92905;93303;93303;93569;93569;94839;95011;95011;95011;95011;95891;95891;95891;95891;96883;96883;96883;96883;97399;97399;97399;97399;97914;97914;97914;97914;98596;98596;98596;98596;99168;99168;99168;99168	92999;93433;93685;93685;93685;94907;95217;95217;95217;95217;96551;96551;96551;96551;97075;97075;97075;97075;97508;97508;97508;97508;98187;98187;98187;98187;98752;98752;98752;98752;100341;100343;100343;100343	+;+;+;+;+;+;+;+;+;+;+;+;+;+;+;+;+;+;+;+;+;+;+;+;+;+;+;+;+;+;+;+;+;+	3325	rna-XM_024087161.1;rna-XM_024087160.1;rna-XM_024087158.1;rna-XM_024087160.1;rna-XM_024087161.1;rna-XM_024087162.1;rna-XM_024087162.1;rna-XM_024087160.1;rna-XM_024087158.1;rna-XM_024087161.1;rna-XM_024087162.1;rna-XM_024087160.1;rna-XM_024087158.1;rna-XM_024087161.1;rna-XM_024087162.1;rna-XM_024087160.1;rna-XM_024087158.1;rna-XM_024087161.1;rna-XM_024087162.1;rna-XM_024087160.1;rna-XM_024087158.1;…	-1.7043885012074782	3.537123732069387	176.53117466526655	2.9960007557072183e-20	3.123536934665764e-18	season	9.364430480883285e-18
LOC112050527	NW_019863028.1;NW_019863028.1;NW_019863028.1;NW_019863028.1;NW_019863028.1;NW_019863028.1;NW_019863028.1;NW_019863028.1;NW_019863028.1;NW_019863028.1;NW_019863028.1;NW_019863028.1;NW_019863028.1;NW_019863028.1;NW_019863028.1;NW_019863028.1;NW_019863028.1;NW_019863028.1;NW_019863028.1;NW_019863028.1;NW_019863028.1;NW_019863028.1;NW_019863028.1;NW_019863028.1;NW_019863028.1;NW_019863028.1;NW_019863…	224203;224203;224203;224203;224203;225253;225254;225254;225254;225254;253438;266803;266803;266803;266803;266803;266803;280880;280880;280880;280880;280880;280880;290763;290763;290763;290763;290763;290763;294604;294604;294604;294604;294604;294604;299090;299090;299090;299090;299090;299090;300143;300143;300143;300143;300143;300143;302025;306855;306855;306855;306855;306927;307718;307718;307718;307718;…	224608;224608;224608;224608;224608;225316;225316;225316;225316;225316;253523;266949;266949;266949;266949;266949;266949;281034;281034;281034;281034;281034;281034;290916;290916;290916;290916;290916;290916;294773;294773;294773;294764;294773;294773;299272;299272;299272;299272;299272;299272;300335;300335;300335;300335;300335;300335;302325;307079;307079;307079;307079;307079;314869;314869;314869;314869;…	+;+;+;+;+;+;+;+;+;+;+;+;+;+;+;+;+;+;+;+;+;+;+;+;+;+;+;+;+;+;+;+;+;+;+;+;+;+;+;+;+;+;+;+;+;+;+;+;+;+;+;+;+;+;+;+;+;+	9236	rna-XM_024088813.1;rna-XM_024088812.1;rna-XM_024088811.1;rna-XM_024088810.1;rna-XM_024088815.1;rna-XM_024088814.1;rna-XM_024088813.1;rna-XM_024088811.1;rna-XM_024088810.1;rna-XM_024088815.1;rna-XM_024088814.1;rna-XM_024088814.1;rna-XM_024088813.1;rna-XM_024088812.1;rna-XM_024088811.1;rna-XM_024088810.1;rna-XM_024088815.1;rna-XM_024088814.1;rna-XM_024088813.1;rna-XM_024088812.1;rna-XM_024088811.1;…	-0.5935247207150061	9.06069190135584	175.93062461575977	3.251210422835715e-20	3.334760974568887e-18	season	9.983436607754975e-18
LOC112055730	NW_019863597.1;NW_019863597.1;NW_019863597.1;NW_019863597.1;NW_019863597.1;NW_019863597.1;NW_019863597.1;NW_019863597.1;NW_019863597.1;NW_019863597.1;NW_019863597.1;NW_019863597.1;NW_019863597.1;NW_019863597.1;NW_019863597.1;NW_019863597.1;NW_019863597.1	41345;43132;47112;47218;47323;47400;47534;47618;47754;47903;48199;52948;53515;55493;56952;58208;61415	42858;46064;47215;47261;47398;47439;47616;47707;47791;48081;52817;53083;53693;55666;57111;58485;61466	-;-;-;-;-;-;-;-;-;-;-;-;-;-;-;-;-	10699	rna-XM_024095921.1	-1.9128896273761855	6.589408716123685	177.4701657520937	3.2572902866697155e-20	3.334760974568887e-18	season	9.983436607754975e-18
LOC112049037	NW_019862955.1;NW_019862955.1;NW_019862955.1;NW_019862955.1	312663;314610;315115;317252	312873;314787;315183;317266	-;-;-;-	473	rna-XM_024086772.1	-3.201737640536841	0.3384440277617454	175.20336629538505	3.5905275824616507e-20	3.610863313902142e-18	season	1.0898977427954985e-17
LOC112048682	NW_019862940.1;NW_019862940.1;NW_019862940.1;NW_019862940.1;NW_019862940.1;NW_019862940.1;NW_019862940.1;NW_019862940.1	485471;485477;486203;486351;486695;486695;487493;487493	485738;485738;486477;486477;486854;486854;488909;488910	+;+;+;+;+;+;+;+	2121	rna-XM_024086325.1;rna-XM_024086324.1;rna-XM_024086324.1;rna-XM_024086325.1;rna-XM_024086324.1;rna-XM_024086325.1;rna-XM_024086324.1;rna-XM_024086325.1	-1.2581539083144395	4.173893704283594	174.46820872458605	3.97075738622043e-20	3.958218152369208e-18	season	1.193836570719931e-17
LOC112049403	NW_019862971.1;NW_019862971.1;NW_019862971.1;NW_019862971.1;NW_019862971.1;NW_019862971.1;NW_019862971.1;NW_019862971.1;NW_019862971.1;NW_019862971.1;NW_019862971.1;NW_019862971.1;NW_019862971.1;NW_019862971.1	175872;177047;178535;179354;180239;182005;183136;185503;186267;187998;188783;189790;190820;194585	176358;177301;178663;179470;180389;182191;183284;185641;186411;188090;188818;189874;193379;194802	+;+;+;+;+;+;+;+;+;+;+;+;+;+	4751	rna-XM_024087274.1	1.4455135360667812	6.677835643043648	173.15758328556063	5.233226605662565e-20	5.12675751265081e-18	season	1.5585634973034104e-17
LOC112054328	NW_019863345.1;NW_019863345.1;NW_019863345.1;NW_019863345.1;NW_019863345.1;NW_019863345.1;NW_019863345.1;NW_019863345.1;NW_019863345.1;NW_019863345.1;NW_019863345.1;NW_019863345.1;NW_019863345.1;NW_019863345.1;NW_019863345.1;NW_019863345.1;NW_019863345.1;NW_019863345.1;NW_019863345.1;NW_019863345.1;NW_019863345.1;NW_019863345.1	15163;44554;77083;77083;85332;85332;85953;85953;88148;88148;88927;88927;89670;89670;91069;91069;91592;91592;92306;92306;93305;93305	15316;44730;77216;77216;85661;85661;86106;86106;88278;88278;89199;89199;90986;90986;91402;91402;91764;91764;92652;92652;95399;95399	+;+;+;+;+;+;+;+;+;+;+;+;+;+;+;+;+;+;+;+;+;+	5619	rna-XM_024094080.1;rna-XM_024094081.1;rna-XM_024094081.1;rna-XM_024094080.1;rna-XM_024094081.1;rna-XM_024094080.1;rna-XM_024094081.1;rna-XM_024094080.1;rna-XM_024094081.1;rna-XM_024094080.1;rna-XM_024094081.1;rna-XM_024094080.1;rna-XM_024094081.1;rna-XM_024094080.1;rna-XM_024094081.1;rna-XM_024094080.1;rna-XM_024094081.1;rna-XM_024094080.1;rna-XM_024094081.1;rna-XM_024094080.1;rna-XM_024094081.1;…	-1.6054349230300822	1.697586403830292	171.91369489437582	5.647159928058213e-20	5.4385021544452154e-18	season	1.6661232875595304e-17
LOC112053163	NW_019863213.1;NW_019863213.1;NW_019863213.1;NW_019863213.1;NW_019863213.1;NW_019863213.1;NW_019863213.1	162494;163534;164430;165957;169940;170784;172669	163049;163629;164564;166093;170148;170961;172776	-;-;-;-;-;-;-	1419	rna-XM_024092482.1	1.7368498441927698	7.759122091076237	172.492015926646	6.13084110693575e-20	5.854695658757804e-18	season	1.7920789157856914e-17
LOC112046329	NW_019862855.1;NW_019862855.1;NW_019862855.1;NW_019862855.1;NW_019862855.1;NW_019862855.1	612466;612466;616655;616750;617884;617884	615912;615912;616873;616873;618674;618674	-;-;-;-;-;-	4457	rna-XM_024082943.1;rna-XM_024082944.1;rna-XM_024082943.1;rna-XM_024082944.1;rna-XM_024082943.1;rna-XM_024082944.1	-1.0469055622632872	6.877472389067801	170.69738811837124	6.687176824062945e-20	6.3327564523876094e-18	season	1.936765918888469e-17
LOC112051246	NW_019863070.1;NW_019863070.1	14711;16688	16567;16974	-;-	2144	rna-XM_024089810.1	0.9223194425782585	5.293123939042729	169.20547555948247	8.237821639433907e-20	7.67332828774811e-18	season	2.3641799212299e-17
LOC112049720	NW_019862987.1;NW_019862987.1;NW_019862987.1;NW_019862987.1;NW_019862987.1;NW_019862987.1;NW_019862987.1;NW_019862987.1	785389;786820;787475;789878;790777;790928;792394;802772	786394;787049;787601;790694;790812;791011;792505;802997	-;-;-;-;-;-;-;-	2638	rna-XM_024087728.1	-1.1915423813795767	5.551662817180041	168.89734579469243	8.60181935846086e-20	7.947241885329203e-18	season	2.446403921867125e-17
LOC112051913	NW_019863111.1;NW_019863111.1;NW_019863111.1;NW_019863111.1;NW_019863111.1;NW_019863111.1;NW_019863111.1;NW_019863111.1;NW_019863111.1;NW_019863111.1;NW_019863111.1;NW_019863111.1;NW_019863111.1;NW_019863111.1;NW_019863111.1;NW_019863111.1;NW_019863111.1;NW_019863111.1;NW_019863111.1;NW_019863111.1;NW_019863111.1;NW_019863111.1;NW_019863111.1;NW_019863111.1;NW_019863111.1;NW_019863111.1;NW_019863…	124360;124980;125231;125612;125616;125617;126065;126065;126065;126658;126658;126658;126658;126658;127475;127475;127475;127475;127475;127475;128455;128455;128455;128455;128455;128455;129255;129255;129255;129255;129255;129255;129484;129484;129484;129484;129484;129484;130288;130288;130288;130288;130288;130288;130881;130881;130881;130881;130881;130881;131581;131581;131581;131581;131581	124725;125208;125366;126157;126157;126157;126157;126157;126157;126768;126768;126768;126768;126768;127660;127660;127660;127660;127660;127660;128651;128651;128651;128651;128651;128651;129318;129318;129318;129318;129318;129318;129688;129688;129688;129688;129688;129688;130439;130439;130439;130443;130439;130439;131060;131060;131060;131006;131060;131060;132010;132010;132010;132010;132010	+;+;+;+;+;+;+;+;+;+;+;+;+;+;+;+;+;+;+;+;+;+;+;+;+;+;+;+;+;+;+;+;+;+;+;+;+;+;+;+;+;+;+;+;+;+;+;+;+;+;+;+;+;+;+	2806	rna-XM_024090753.1;rna-XM_024090755.1;rna-XM_024090754.1;rna-XM_024090756.1;rna-XM_024090750.1;rna-XM_024090749.1;rna-XM_024090754.1;rna-XM_024090755.1;rna-XM_024090753.1;rna-XM_024090749.1;rna-XM_024090756.1;rna-XM_024090754.1;rna-XM_024090755.1;rna-XM_024090753.1;rna-XM_024090750.1;rna-XM_024090749.1;rna-XM_024090756.1;rna-XM_024090754.1;rna-XM_024090755.1;rna-XM_024090753.1;rna-XM_024090749.1;…	-1.843646165110478	1.7582006370692194	168.6133404243716	8.952000983034754e-20	8.204075739613463e-18	season	2.523265348512716e-17
LOC112052490	NW_019863152.1;NW_019863152.1;NW_019863152.1;NW_019863152.1;NW_019863152.1;NW_019863152.1;NW_019863152.1;NW_019863152.1	75963;77048;79227;82650;87418;91287;96608;101035	76281;77368;79392;82820;87587;91479;96909;101141	-;-;-;-;-;-;-;-	1749	rna-XM_024091592.1	2.3464279115395534	5.265649621772104	170.50213344080208	9.044225976742413e-20	8.222286719976063e-18	season	2.5267006182281528e-17
LOC112050549	NW_019862748.1;NW_019862748.1;NW_019862748.1;NW_019862748.1;NW_019862748.1;NW_019862748.1;NW_019862748.1	3484131;3484328;3484382;3485219;3485219;3485518;3485518	3484258;3484645;3484645;3485414;3485414;3485628;3485628	-;-;-;-;-;-;-	753	rna-XM_024088946.1;rna-XM_024088876.1;rna-XM_024088946.1;rna-XM_024088946.1;rna-XM_024088876.1;rna-XM_024088876.1;rna-XM_024088946.1	-1.444344512996186	7.157740509621829	168.85097676946356	9.56578626584455e-20	8.62742818452837e-18	season	2.6489676019863737e-17
LOC112051710	NW_019863098.1;NW_019863098.1;NW_019863098.1;NW_019863098.1;NW_019863098.1;NW_019863098.1;NW_019863098.1;NW_019863098.1;NW_019863098.1;NW_019863098.1;NW_019863098.1;NW_019863098.1;NW_019863098.1;NW_019863098.1;NW_019863098.1;NW_019863098.1;NW_019863098.1;NW_019863098.1;NW_019863098.1;NW_019863098.1;NW_019863098.1;NW_019863098.1	260976;261355;261646;262882;263926;264702;265840;267117;269456;270175;271091;272202;273147;274550;276161;277186;277918;279224;280788;281956;283269;283646	261205;261468;261818;263057;264067;264797;266013;267278;269593;270540;271405;272402;273683;274729;276285;277272;278088;279496;281052;282132;283380;283759	+;+;+;+;+;+;+;+;+;+;+;+;+;+;+;+;+;+;+;+;+;+	4328	rna-XM_024090486.1	1.0554321109203337	5.806978098596768	166.55096679680233	1.1978544488622783e-19	1.0718439336118843e-17	season	3.288266704011588e-17
LOC112050802	NW_019863043.1;NW_019863043.1;NW_019863043.1;NW_019863043.1	260240;261604;262780;264227	260927;261765;262954;264257	-;-;-;-	1056	rna-XM_024089158.1	2.0027613968598605	3.308275333674128	164.1174043014306	1.703780828974524e-19	1.500912041896627e-17	season	4.597150170076645e-17
LOC112054308	NW_019863341.1;NW_019863341.1;NW_019863341.1;NW_019863341.1;NW_019863341.1	16428;17028;19073;21070;26286	16527;17241;19280;21264;26448	-;-;-;-;-	880	gene-LOC112054308	-1.2721840570669076	4.489080099243818	163.15504663309497	1.9460938684149772e-19	1.701185440051369e-17	season	5.162709019495161e-17
LOC112058283	NW_019862773.1;NW_019862773.1;NW_019862773.1;NW_019862773.1;NW_019862773.1;NW_019862773.1;NW_019862773.1;NW_019862773.1;NW_019862773.1;NW_019862773.1;NW_019862773.1;NW_019862773.1;NW_019862773.1	1018536;1028557;1032365;1033554;1037499;1037872;1039507;1041548;1042022;1042469;1043098;1044104;1045796	1019068;1028765;1032524;1033619;1037550;1037939;1039661;1041688;1042246;1042650;1043339;1044382;1047742	+;+;+;+;+;+;+;+;+;+;+;+;+	4259	rna-XM_024098998.1	-0.8135097984698408	5.13322857531658	162.40902728412186	2.167137350332756e-19	1.8799502938306442e-17	season	5.701196584387898e-17
LOC112047348	NW_019862889.1;NW_019862889.1;NW_019862889.1;NW_019862889.1;NW_019862889.1;NW_019862889.1;NW_019862889.1;NW_019862889.1;NW_019862889.1;NW_019862889.1	198595;198596;202175;202175;202930;202930;203929;203929;204828;204828	198813;198813;202409;202409;203150;203528;204151;204151;205500;205500	+;+;+;+;+;+;+;+;+;+	1949	rna-XM_024084444.1;rna-XM_024084445.1;rna-XM_024084445.1;rna-XM_024084444.1;rna-XM_024084445.1;rna-XM_024084444.1;rna-XM_024084444.1;rna-XM_024084445.1;rna-XM_024084444.1;rna-XM_024084445.1	1.0522566906863722	5.227301169462941	161.71505366793886	2.396007507879597e-19	2.0627446454199803e-17	season	6.251203389772809e-17
LOC112058270	NW_019862773.1;NW_019862773.1;NW_019862773.1;NW_019862773.1;NW_019862773.1	557103;579761;590151;591182;592105	557202;579869;590330;591318;593742	+;+;+;+;+	2164	rna-XM_024098982.1	-1.6027567220743761	9.39167083433635	161.95434852747732	2.6400776803383173e-19	2.2557776510800478e-17	season	6.831525597590192e-17
LOC112043914	NW_019862800.1;NW_019862800.1;NW_019862800.1;NW_019862800.1;NW_019862800.1;NW_019862800.1	308670;308670;309759;309759;310127;310127	309664;309664;309819;309803;310429;310431	-;-;-;-;-;-	1361	rna-XM_024079578.1;rna-XM_024079579.1;rna-XM_024079578.1;rna-XM_024079579.1;rna-XM_024079578.1;rna-XM_024079579.1	-1.1072833834217193	7.121610185935899	160.73488219769567	2.762490625182058e-19	2.3427569749678287e-17	season	7.090168011900196e-17
LOC112049014	NW_019862955.1;NW_019862955.1	469428;470398	469484;471286	+;+	946	rna-XM_024086741.1	-2.9181392108398483	5.915754293342893	163.3976898586858	2.834897795747751e-19	2.3863539667316622e-17	season	7.217329718867802e-17
LOC112047486	NW_019862894.1;NW_019862894.1	907910;909048	908424;909504	+;+	972	rna-XM_024084617.1	0.9377544765138823	4.8742066316520365	160.4786061484148	2.8675230265609776e-19	2.3960685054293347e-17	season	7.241986754040279e-17
LOC112044694	NW_019862815.1;NW_019862815.1;NW_019862815.1;NW_019862815.1;NW_019862815.1;NW_019862815.1;NW_019862815.1;NW_019862815.1;NW_019862815.1	943121;944067;946437;947131;947353;949063;950022;951696;952426	943600;944128;946551;947193;947471;949254;950241;951853;953055	+;+;+;+;+;+;+;+;+	2039	rna-XM_024080617.1	-1.2685334714653658	4.072391451372489	160.2448766068548	2.9669034526575807e-19	2.461013929635091e-17	season	7.433505960075172e-17
LOC112048323	NW_019862925.1;NW_019862925.1;NW_019862925.1;NW_019862925.1;NW_019862925.1;NW_019862925.1;NW_019862925.1	614491;615502;618581;619442;621903;623058;624282	615039;615559;619113;619585;621945;623671;624350	-;-;-;-;-;-;-	2010	rna-XM_024085812.1	-3.290853501881512	7.748649806619644	163.06694266351167	3.3719065743064803e-19	2.7570114911435638e-17	season	8.25264694928337e-17
LOC112047975	NW_019862910.1;NW_019862910.1;NW_019862910.1;NW_019862910.1;NW_019862910.1;NW_019862910.1;NW_019862910.1;NW_019862910.1;NW_019862910.1;NW_019862910.1;NW_019862910.1	492513;492513;492513;493349;493349;493349;496017;496017;496441;496441;496441	492882;492882;492882;493588;493588;493552;496061;496061;496591;496591;496591	-;-;-;-;-;-;-;-;-;-;-	806	rna-XM_024085303.1;rna-XM_024085301.1;rna-XM_024085302.1;rna-XM_024085303.1;rna-XM_024085301.1;rna-XM_024085302.1;rna-XM_024085301.1;rna-XM_024085302.1;rna-XM_024085302.1;rna-XM_024085303.1;rna-XM_024085301.1	-1.8246903546364608	2.7054514199247084	159.36848654290708	3.372268543373419e-19	2.7570114911435638e-17	season	8.25264694928337e-17
LOC112051927	NW_019863112.1;NW_019863112.1;NW_019863112.1;NW_019863112.1;NW_019863112.1;NW_019863112.1;NW_019863112.1	187907;187930;212124;220550;220550;225926;225926	188132;188132;212213;224923;224923;228033;228033	+;+;+;+;+;+;+	6798	rna-XM_024090785.1;rna-XM_024090786.1;rna-XM_024090786.1;rna-XM_024090786.1;rna-XM_024090785.1;rna-XM_024090786.1;rna-XM_024090785.1	-0.9989833317598079	5.036995632141618	157.44396536228302	4.475381586258843e-19	3.632731167588964e-17	season	1.086794779204657e-16
LOC112049458	NW_019862975.1;NW_019862975.1;NW_019862975.1;NW_019862975.1;NW_019862975.1;NW_019862975.1;NW_019862975.1;NW_019862975.1;NW_019862975.1;NW_019862975.1;NW_019862975.1;NW_019862975.1;NW_019862975.1;NW_019862975.1;NW_019862975.1;NW_019862975.1;NW_019862975.1;NW_019862975.1;NW_019862975.1;NW_019862975.1;NW_019862975.1;NW_019862975.1;NW_019862975.1;NW_019862975.1;NW_019862975.1;NW_019862975.1;NW_019862…	444526;444526;444526;445991;445991;445991;446670;446670;446670;447136;447136;447136;447680;447680;447680;448292;448292;448292;449159;449159;449159;450183;450183;450183;450942;450942;450942;452021;452021;452021;453784;454436;461096;461096	444705;444705;444705;446139;446139;446139;446724;446724;446724;447303;447303;447303;447881;447881;447881;448397;448397;448397;449319;449319;449319;450332;450332;450332;451097;451097;451097;452189;452189;452189;454429;454969;461385;461183	-;-;-;-;-;-;-;-;-;-;-;-;-;-;-;-;-;-;-;-;-;-;-;-;-;-;-;-;-;-;-;-;-;-	2966	rna-XM_024087334.1;rna-XM_024087332.1;rna-XM_024087333.1;rna-XM_024087334.1;rna-XM_024087332.1;rna-XM_024087333.1;rna-XM_024087334.1;rna-XM_024087332.1;rna-XM_024087333.1;rna-XM_024087334.1;rna-XM_024087332.1;rna-XM_024087333.1;rna-XM_024087334.1;rna-XM_024087332.1;rna-XM_024087333.1;rna-XM_024087334.1;rna-XM_024087332.1;rna-XM_024087333.1;rna-XM_024087334.1;rna-XM_024087332.1;rna-XM_024087333.1;…	-1.0944313455591865	5.3989731803909455	156.93009299424781	4.82868809755285e-19	3.8917171305383394e-17	season	1.1636401110812664e-16
LOC112055681	NW_019863585.1;NW_019863585.1;NW_019863585.1	35609;37296;37866	35620;37352;38615	-;-;-	819	rna-XR_002887522.1	-1.1189697939227554	2.679014334886618	155.30643733767621	6.146138341343519e-19	4.912227400319052e-17	season	1.445474159626639e-16
LOC112047912	NW_019862908.1;NW_019862908.1;NW_019862908.1;NW_019862908.1;NW_019862908.1;NW_019862908.1;NW_019862908.1;NW_019862908.1;NW_019862908.1;NW_019862908.1;NW_019862908.1	580989;583151;584036;584948;585417;586274;589674;590484;592748;593568;594322	581093;583312;584198;585069;585661;586422;589797;590618;592893;593695;595197	+;+;+;+;+;+;+;+;+;+;+	2355	rna-XM_024085209.1	2.482296443402003	1.9338815450687792	155.26813574617603	6.181349157388459e-19	4.912227400319052e-17	season	1.445474159626639e-16
LOC112055291	NW_019863493.1;NW_019863493.1;NW_019863493.1;NW_019863493.1	7312;8697;9516;10217	7534;8962;9719;11822	-;-;-;-	2299	rna-XM_024095320.1	1.1061959198260567	5.166997722076392	155.11285821055384	6.32623996512965e-19	4.992457705814816e-17	season	1.46847845190572e-16
LOC112058335	NW_019862774.1;NW_019862774.1;NW_019862774.1;NW_019862774.1;NW_019862774.1;NW_019862774.1;NW_019862774.1;NW_019862774.1;NW_019862774.1	677055;680124;680734;680942;681164;681595;682552;683613;683998	680035;680450;680864;681089;681512;682180;682795;683805;684073	-;-;-;-;-;-;-;-;-	5035	rna-XM_024099095.1	-1.6561004024320565	3.1040962426885943	154.74732345628888	6.68130806041879e-19	5.236302399903388e-17	season	1.5395782055427794e-16
LOC112048632	NW_019862937.1;NW_019862937.1;NW_019862937.1;NW_019862937.1;NW_019862937.1;NW_019862937.1;NW_019862937.1;NW_019862937.1	203517;203517;210717;210718;211675;211675;213048;213048	203731;203735;210866;210866;211925;211925;215257;215257	+;+;+;+;+;+;+;+	2830	rna-XM_024086252.1;rna-XM_024086251.1;rna-XM_024086252.1;rna-XM_024086251.1;rna-XM_024086252.1;rna-XM_024086251.1;rna-XM_024086251.1;rna-XM_024086252.1	-1.3065782631097722	2.8928046041536684	154.4920724113284	6.941378115045739e-19	5.402864445162999e-17	season	1.587915693578833e-16
LOC112054572	NW_019862761.1;NW_019862761.1;NW_019862761.1;NW_019862761.1;NW_019862761.1	1284122;1285097;1285941;1286415;1287009	1284394;1285227;1286137;1286610;1287688	-;-;-;-;-	1477	rna-XM_024094411.1	-0.5738047196542533	7.987256725856552	154.37750167248527	7.061483063145778e-19	5.45895874350943e-17	season	1.6037694879168998e-16
LOC112050698	NW_019862748.1;NW_019862748.1	3476666;3482229	3476877;3484264	+;+	2248	rna-XR_002887176.1	-1.4809970773243362	5.406145140027679	154.1351792635182	7.980030510302099e-19	6.127369372910342e-17	season	1.7994398798551925e-16
LOC112055328	NW_019863501.1;NW_019863501.1;NW_019863501.1;NW_019863501.1;NW_019863501.1;NW_019863501.1	88163;92904;94476;99880;100754;101897	88353;93066;94594;100080;100949;102096	+;+;+;+;+;+	1070	rna-XM_024095391.1	-1.3818833649448963	5.2093494757188505	153.8216645118069	8.069846995545015e-19	6.154747735394198e-17	season	1.8067872326408551e-16
LOC112053106	NW_019862759.1;NW_019862759.1;NW_019862759.1;NW_019862759.1	1738802;1738808;1739478;1739478	1738904;1739015;1742092;1742092	+;+;+;+	2829	rna-XM_024092415.1;rna-XM_024092407.1;rna-XM_024092415.1;rna-XM_024092407.1	1.761677328947919	5.2818587549900125	153.9930501234307	8.65552113071624e-19	6.513996167513864e-17	season	1.9242686378562042e-16
LOC112055330	NW_019863501.1;NW_019863501.1;NW_019863501.1;NW_019863501.1;NW_019863501.1;NW_019863501.1	103683;106064;107112;108207;118221;119239	104717;106258;107274;108265;118396;119326	-;-;-;-;-;-	1716	rna-XM_024095393.1	-1.7470199293538202	4.55056638948944	153.32006125408296	8.99496160808336e-19	6.724917349622322e-17	season	1.9857478531858992e-16
LOC112057709	NW_019862765.1;NW_019862765.1;NW_019862765.1;NW_019862765.1;NW_019862765.1;NW_019862765.1;NW_019862765.1;NW_019862765.1;NW_019862765.1;NW_019862765.1;NW_019862765.1;NW_019862765.1;NW_019862765.1;NW_019862765.1;NW_019862765.1;NW_019862765.1;NW_019862765.1;NW_019862765.1;NW_019862765.1;NW_019862765.1	1625402;1626438;1627869;1628422;1628922;1630932;1632186;1633013;1633870;1635130;1636391;1637442;1638234;1639106;1639938;1640706;1641523;1643207;1644340;1645739	1625617;1626585;1628018;1628640;1629010;1631171;1632439;1633242;1634033;1635269;1636482;1637645;1638401;1639478;1640053;1640837;1641745;1643319;1644606;1645992	+;+;+;+;+;+;+;+;+;+;+;+;+;+;+;+;+;+;+;+	3792	rna-XM_024098230.1	1.4614422059822372	5.66522986970388	152.9874164100137	9.514768545633694e-19	7.067047696247145e-17	season	2.0859147792854867e-16
LOC112042807	NW_019862749.1;NW_019862749.1;NW_019862749.1;NW_019862749.1;NW_019862749.1	1982255;2001156;2005114;2007080;2007960	1982668;2001396;2005247;2007229;2008608	+;+;+;+;+	1588	rna-XM_024077979.1	-1.2603479895095433	4.658934703952545	152.2317373647607	9.753431565989724e-19	7.197272488045924e-17	season	2.1234902145291696e-16
LOC112056768	NW_019862764.1;NW_019862764.1;NW_019862764.1;NW_019862764.1;NW_019862764.1;NW_019862764.1;NW_019862764.1;NW_019862764.1;NW_019862764.1;NW_019862764.1;NW_019862764.1;NW_019862764.1	83640;90313;90868;91706;92288;92968;94026;97157;101445;102408;103063;104324	84086;90466;91108;91925;92489;93101;94084;97300;101518;102629;103216;106699	+;+;+;+;+;+;+;+;+;+;+;+	4427	rna-XM_024097246.1	-0.6299427015173285	6.7485084524898635	152.1663477382509	9.850394288318686e-19	7.221927786609906e-17	season	2.1299116252598123e-16
LOC112057744	NW_019862748.1;NW_019862748.1;NW_019862748.1;NW_019862748.1;NW_019862748.1;NW_019862748.1;NW_019862748.1;NW_019862748.1	2891721;2892288;2892621;2892621;2898326;2898326;2905857;2905857	2892018;2892489;2892762;2892762;2898768;2898768;2906102;2906102	+;+;+;+;+;+;+;+	1331	rna-XM_024098293.1;rna-XM_024098287.1;rna-XM_024098287.1;rna-XM_024098293.1;rna-XM_024098287.1;rna-XM_024098293.1;rna-XM_024098287.1;rna-XM_024098293.1	-1.508875885361692	4.536151043310345	151.86524679831624	1.056512399103613e-18	7.696286476547088e-17	season	2.253583778871754e-16
LOC112049980	NW_019863001.1;NW_019863001.1	130643;136052	130801;137091	+;+	1199	rna-XM_024088075.1	-1.7660385885716599	7.954876642644388	151.91270684376187	1.2216528483826605e-18	8.84258787835704e-17	season	2.5710905847061473e-16
LOC112048034	NW_019862913.1;NW_019862913.1;NW_019862913.1;NW_019862913.1;NW_019862913.1;NW_019862913.1;NW_019862913.1;NW_019862913.1;NW_019862913.1	512542;512546;518807;519270;532758;534770;536836;537930;538758	512821;512821;518962;521665;532916;534971;536948;538045;541198	+;+;+;+;+;+;+;+;+	5863	rna-XM_024085374.1;rna-XM_024085373.1;rna-XM_024085374.1;rna-XM_024085374.1;rna-XM_024085373.1;rna-XM_024085373.1;rna-XM_024085373.1;rna-XM_024085373.1;rna-XM_024085373.1	-0.8334954283052115	6.858750866848376	148.13218386713652	1.8241202110367978e-18	1.3119811441912766e-16	season	3.78852966725136e-16
LOC112056400	NW_019863798.1;NW_019863798.1	10271;13283	11349;13389	-;-	1186	rna-XM_024096826.1	3.3349665900566103	6.4989768924053495	150.87787997012566	1.9728315230324116e-18	1.41001619042392e-16	season	4.0706090425235425e-16
LOC112050138	NW_019863008.1;NW_019863008.1;NW_019863008.1;NW_019863008.1;NW_019863008.1;NW_019863008.1;NW_019863008.1;NW_019863008.1;NW_019863008.1;NW_019863008.1;NW_019863008.1;NW_019863008.1;NW_019863008.1;NW_019863008.1;NW_019863008.1;NW_019863008.1;NW_019863008.1;NW_019863008.1;NW_019863008.1;NW_019863008.1;NW_019863008.1;NW_019863008.1;NW_019863008.1;NW_019863008.1;NW_019863008.1;NW_019863008.1;NW_019863…	101446;103761;103828;104018;104018;104018;105107;105107;105942;105942;106823;106823;107545;107545;108184;108184;113469;113469;114246;114246;130222;137599;137599;137599;138310;138310;138310;141616;141616;141616;144480;144480;144480;157484;157484;157484;171438;171438;171438	103919;103922;103919;104149;104256;104149;105334;105334;106135;106135;106982;106982;107649;107649;108378;108378;113653;113653;114345;114345;132472;137736;137736;137736;138437;138437;138437;141778;141778;141778;144664;144664;144664;157618;157618;157618;171558;171675;171558	-;-;-;-;-;-;-;-;-;-;-;-;-;-;-;-;-;-;-;-;-;-;-;-;-;-;-;-;-;-;-;-;-;-;-;-;-;-;-	7121	rna-XM_024088308.1;rna-XM_024088310.1;rna-XM_024088309.1;rna-XM_024088309.1;rna-XM_024088308.1;rna-XM_024088310.1;rna-XM_024088309.1;rna-XM_024088310.1;rna-XM_024088309.1;rna-XM_024088310.1;rna-XM_024088309.1;rna-XM_024088310.1;rna-XM_024088309.1;rna-XM_024088310.1;rna-XM_024088309.1;rna-XM_024088310.1;rna-XM_024088309.1;rna-XM_024088310.1;rna-XM_024088309.1;rna-XM_024088310.1;rna-XM_024088312.1;…	-1.1708033049014606	5.065037634179829	146.47705825201396	2.35679792818103e-18	1.6739157284905767e-16	season	4.831282713944606e-16
LOC112055629	NW_019863567.1;NW_019863567.1;NW_019863567.1;NW_019863567.1;NW_019863567.1;NW_019863567.1;NW_019863567.1;NW_019863567.1;NW_019863567.1;NW_019863567.1;NW_019863567.1	5739;9642;10418;11321;12287;13590;14686;18507;25619;26446;32664	5907;9768;10466;11501;12436;13828;14847;18612;25754;26652;32845	+;+;+;+;+;+;+;+;+;+;+	1708	rna-XM_024095820.1	-1.2903641465113456	3.871607590581035	145.8631861137614	2.5930695795950184e-18	1.8302883666160117e-16	season	5.247475228091996e-16
LOC112054589	NW_019863380.1;NW_019863380.1;NW_019863380.1;NW_019863380.1;NW_019863380.1;NW_019863380.1	92512;93691;94486;95402;96018;96435	92723;93838;94688;95562;96163;97448	-;-;-;-;-;-	1884	rna-XM_024094427.1	1.0823397434392088	5.0015509139158505	145.3357437555547	2.815538500402555e-18	1.9750481184305333e-16	season	5.661384389758488e-16
LOC112051547	NW_019863089.1;NW_019863089.1	145216;146423	145877;146504	-;-	744	rna-XR_002887241.1	-1.2839827969391377	2.714949628268707	145.14716732061308	2.8997737683488213e-18	2.0216582272095708e-16	season	5.793858107152148e-16
LOC112046205	NW_019862850.1;NW_019862850.1;NW_019862850.1;NW_019862850.1;NW_019862850.1;NW_019862850.1;NW_019862850.1;NW_019862850.1;NW_019862850.1;NW_019862850.1;NW_019862850.1;NW_019862850.1;NW_019862850.1;NW_019862850.1;NW_019862850.1;NW_019862850.1;NW_019862850.1;NW_019862850.1	365693;365950;366078;366402;367505;368334;368880;369210;370099;370937;371968;372409;374951;375846;377104;377921;379551;380364	365867;366006;366296;366487;367711;368492;369009;369435;370332;371085;372070;372575;375080;376003;377288;378126;379669;380654	+;+;+;+;+;+;+;+;+;+;+;+;+;+;+;+;+;+	3001	rna-XM_024082763.1	-0.5861134836786293	8.601905651336713	144.90053978861684	3.013876048563842e-18	2.088395574138994e-16	season	5.983965596044775e-16
LOC112056190	NW_019863730.1;NW_019863730.1;NW_019863730.1;NW_019863730.1;NW_019863730.1;NW_019863730.1;NW_019863730.1;NW_019863730.1	24391;24391;25678;25678;26589;26589;26871;26871	25163;25163;25834;25834;26787;26784;27034;27034	-;-;-;-;-;-;-;-	1293	rna-XM_024096566.1;rna-XM_024096565.1;rna-XM_024096566.1;rna-XM_024096565.1;rna-XM_024096565.1;rna-XM_024096566.1;rna-XM_024096565.1;rna-XM_024096566.1	-0.5864981885154303	7.950285298346051	144.60553545757807	3.1564616126440163e-18	2.1739411979446425e-16	season	6.227896040597435e-16
LOC112044656	NW_019862815.1;NW_019862815.1;NW_019862815.1;NW_019862815.1;NW_019862815.1;NW_019862815.1;NW_019862815.1;NW_019862815.1;NW_019862815.1;NW_019862815.1;NW_019862815.1	1180655;1182294;1185344;1187293;1188884;1190178;1191588;1192660;1193138;1194471;1195005	1180921;1182409;1185491;1187459;1189144;1190266;1191735;1192823;1193290;1194562;1195224	+;+;+;+;+;+;+;+;+;+;+	1825	rna-XM_024080561.1	2.5490829964016917	2.4078783754092488	144.30362765570328	3.391818858868921e-18	2.321965633264242e-16	season	6.650703699107638e-16
LOC112049969	NW_019862756.1;NW_019862756.1;NW_019862756.1;NW_019862756.1;NW_019862756.1;NW_019862756.1;NW_019862756.1;NW_019862756.1;NW_019862756.1;NW_019862756.1;NW_019862756.1;NW_019862756.1;NW_019862756.1;NW_019862756.1;NW_019862756.1;NW_019862756.1;NW_019862756.1;NW_019862756.1;NW_019862756.1;NW_019862756.1;NW_019862756.1;NW_019862756.1;NW_019862756.1;NW_019862756.1;NW_019862756.1;NW_019862756.1;NW_019862…	699864;699864;699864;699864;699864;699864;699864;699864;699864;699864;699864;699864;699864;699864;699864;699864;699864;699864;699864;699864;699864;699864;699864;699864;699864;699864;699864;699864;699864;699864;699864;699864;699864;699864;699864;699864;699864;699864;699864;699869;700134;700134;700134;700134;700134;700134;700134;700134;700134;700134;700134;700134;700134;700134;700134;700134;700134;…	700019;700019;700019;700019;700019;700019;700019;700019;700019;700019;700019;700019;700019;700019;700019;700019;700019;700019;700019;700019;700019;700019;700019;700019;700019;700019;700019;700019;700019;700019;700019;700019;700019;700019;700019;700019;700019;700019;700019;700019;700368;700368;700368;700368;700368;700368;700368;700368;700368;700368;700368;700368;700368;700368;700368;700368;700368;…	+;+;+;+;+;+;+;+;+;+;+;+;+;+;+;+;+;+;+;+;+;+;+;+;+;+;+;+;+;+;+;+;+;+;+;+;+;+;+;+;+;+;+;+;+;+;+;+;+;+;+;+;+;+;+;+;+;+;+;+;+;+;+;+;+;+;+;+;+;+;+;+;+;+;+;+;+;+;+;+;+;+;+;+;+;+;+;+;+;+;+;+;+;+;+;+;+;+;+;+;+;+;+;+;+;+;+;+;+;+;+;+;+;+;+;+;+;+;+;+;+;+;+;+;+;+;+;+;+;+;+;+;+;+;+;+;+;+;+;+;+;+;+;+;+;+;+;+;+;+;+;+;+;+;+;+;+;+;+;+;+;+;+;+;+;+;+;+;+;+;+;+;+;+;+;+;+;+;+;+;+;+;+;+;+;+;+;+;+;+;+;+;+;+;+;+;+;+;+;+…	18047	rna-XM_024088292.1;rna-XM_024088145.1;rna-XM_024088221.1;rna-XM_024088052.1;rna-XM_024088275.1;rna-XM_024088230.1;rna-XM_024088212.1;rna-XM_024088351.1;rna-XM_024088254.1;rna-XM_024088190.1;rna-XM_024088302.1;rna-XM_024088138.1;rna-XM_024088129.1;rna-XM_024088115.1;rna-XM_024088073.1;rna-XM_024088062.1;rna-XM_024088328.1;rna-XM_024088320.1;rna-XM_024088269.1;rna-XM_024088122.1;rna-XM_024088336.1;…	0.4929407287184994	10.582857762124238	143.75071591157575	3.61020898938053e-18	2.456671554210799e-16	season	7.035227628750244e-16
LOC112044442	NW_019862809.1;NW_019862809.1;NW_019862809.1;NW_019862809.1;NW_019862809.1;NW_019862809.1;NW_019862809.1;NW_019862809.1;NW_019862809.1;NW_019862809.1;NW_019862809.1;NW_019862809.1;NW_019862809.1;NW_019862809.1;NW_019862809.1;NW_019862809.1;NW_019862809.1;NW_019862809.1;NW_019862809.1;NW_019862809.1;NW_019862809.1;NW_019862809.1;NW_019862809.1;NW_019862809.1;NW_019862809.1;NW_019862809.1;NW_019862…	574251;732124;791622;791622;791776;791777;791777;817817;817832;817832;817832;817832;819151;819151;819151;819151;819151;819891;819891;819891;819891;819891;821506;821506;821506;821506;821506;822368;822368;822368;822368;822368;823975;823975;823975;823975;823975;825695;825695;825695;825695;826441;826441;826441;826441;826441	574426;732189;791840;791840;791840;791840;791840;818094;818094;818094;818094;818094;819209;819209;819209;819209;819209;820015;819982;820015;820015;820015;821700;821700;821700;821700;821700;822511;822511;822511;822511;822511;824238;824238;824238;824238;824238;825733;825733;825733;825733;831042;831042;831042;831042;831042	+;+;+;+;+;+;+;+;+;+;+;+;+;+;+;+;+;+;+;+;+;+;+;+;+;+;+;+;+;+;+;+;+;+;+;+;+;+;+;+;+;+;+;+;+;+	6167	rna-XM_024080289.1;rna-XM_024080290.1;rna-XM_024080290.1;rna-XM_024080289.1;rna-XM_024080291.1;rna-XM_024080293.1;rna-XM_024080292.1;rna-XM_024080291.1;rna-XM_024080293.1;rna-XM_024080292.1;rna-XM_024080290.1;rna-XM_024080289.1;rna-XM_024080293.1;rna-XM_024080292.1;rna-XM_024080291.1;rna-XM_024080290.1;rna-XM_024080289.1;rna-XM_024080293.1;rna-XM_024080292.1;rna-XM_024080291.1;rna-XM_024080290.1;…	-0.7898433886208097	6.863616244057813	143.5077435178896	3.751080659544603e-18	2.5373381318490993e-16	season	7.264899714181814e-16
LOC112046606	NW_019862863.1;NW_019862863.1;NW_019862863.1;NW_019862863.1;NW_019862863.1;NW_019862863.1;NW_019862863.1;NW_019862863.1;NW_019862863.1;NW_019862863.1;NW_019862863.1;NW_019862863.1;NW_019862863.1;NW_019862863.1	851770;855812;859386;859386;860865;860865;861769;861769;862803;862803;863606;863606;876059;876059	852248;856280;859535;859535;861076;861076;861970;861970;863019;863019;864510;864510;876318;876330	-;-;-;-;-;-;-;-;-;-;-;-;-;-	2906	rna-XM_024083300.1;rna-XM_024083299.1;rna-XM_024083299.1;rna-XM_024083300.1;rna-XM_024083299.1;rna-XM_024083300.1;rna-XM_024083299.1;rna-XM_024083300.1;rna-XM_024083299.1;rna-XM_024083300.1;rna-XM_024083299.1;rna-XM_024083300.1;rna-XM_024083299.1;rna-XM_024083300.1	-1.0833353332255848	3.6267373480042506	142.89002048002556	4.135316621257644e-18	2.780694561181767e-16	season	7.96023234246845e-16
LOC112044638	NW_019862814.1;NW_019862814.1	46345;48004	47883;48408	-;-	1944	rna-XM_024080538.1	-0.9036408853055251	5.524139884533827	142.82507447111513	4.178005070757077e-18	2.792873507299025e-16	season	7.993663156286676e-16
LOC112048715	NW_019862941.1;NW_019862941.1;NW_019862941.1;NW_019862941.1;NW_019862941.1;NW_019862941.1;NW_019862941.1	260814;261450;261750;262440;262674;262965;263274	261121;261668;262075;262524;262793;263063;264166	+;+;+;+;+;+;+	2050	rna-XM_024086364.1	0.8916036168399335	3.671924397339187	142.5747761588382	4.34681797204683e-18	2.888727452300595e-16	season	8.217047698176429e-16
LOC112050466	NW_019863024.1;NW_019863024.1;NW_019863024.1	239044;241486;243697	240599;241615;243824	-;-;-	1814	rna-XM_024088738.1	0.9620645242148596	5.1701170554939235	142.28638932605008	4.550065214821658e-18	3.0062175058856584e-16	season	8.550060045637198e-16
LOC112053429	NW_019863240.1;NW_019863240.1;NW_019863240.1;NW_019863240.1;NW_019863240.1;NW_019863240.1;NW_019863240.1;NW_019863240.1	109176;109916;111211;113086;114822;115462;116481;120279	109223;110595;111345;113210;114954;115681;116721;120627	-;-;-;-;-;-;-;-	1931	rna-XM_024092834.1	0.7202792084944853	5.74976403335383	141.87575907333576	4.856511023687778e-18	3.1901382238836936e-16	season	9.07190511874553e-16
LOC112043191	NW_019862787.1;NW_019862787.1;NW_019862787.1;NW_019862787.1;NW_019862787.1;NW_019862787.1;NW_019862787.1;NW_019862787.1;NW_019862787.1;NW_019862787.1;NW_019862787.1;NW_019862787.1;NW_019862787.1;NW_019862787.1;NW_019862787.1;NW_019862787.1;NW_019862787.1;NW_019862787.1	1274235;1275537;1276151;1276583;1277033;1277505;1278432;1283232;1283647;1283978;1284798;1289769;1290388;1290651;1290952;1291187;1291590;1291905	1274968;1275731;1276374;1276715;1277359;1277734;1278537;1283342;1283902;1284194;1284908;1290018;1290582;1290874;1291084;1291510;1291819;1292189	-;-;-;-;-;-;-;-;-;-;-;-;-;-;-;-;-;-	4285	rna-XM_024078495.1	1.7723319586053268	5.495261494451077	142.50630792678973	5.094096834429738e-18	3.326972208417215e-16	season	9.459737821536023e-16
LOC112054175	NW_019863326.1;NW_019863326.1	48751;50303	49855;55251	+;+	6054	rna-XM_024093861.1	1.1931523590512445	4.834377476173414	140.39422095386567	6.150731660838495e-18	3.994109405358209e-16	season	1.1289095802384327e-15
LOC112046239	NW_019862851.1;NW_019862851.1	914995;920235	916008;920342	-;-	1122	rna-XM_024082814.1	1.4633595848944831	8.457003217552156	140.6900847967407	6.581432613423645e-18	4.249511376076494e-16	season	1.2009783015790234e-15
LOC112055548	NW_019863549.1;NW_019863549.1;NW_019863549.1;NW_019863549.1	59403;60277;61016;61362	59608;60447;61281;61549	-;-;-;-	831	rna-XM_024095721.1	-0.5520395905324216	7.434057319312101	139.805079680251	6.759810828793624e-18	4.340027698215296e-16	season	1.2264394715757812e-15
LOC112054188	NW_019863327.1;NW_019863327.1;NW_019863327.1;NW_019863327.1;NW_019863327.1;NW_019863327.1;NW_019863327.1;NW_019863327.1	84388;84388;96530;96530;104490;104490;109459;110288	86622;86622;96652;96652;104556;104556;109606;110387	-;-;-;-;-;-;-;-	2673	rna-XM_024093881.1;rna-XM_024093879.1;rna-XM_024093881.1;rna-XM_024093879.1;rna-XM_024093881.1;rna-XM_024093879.1;rna-XM_024093881.1;rna-XM_024093879.1	-0.8885438086688265	4.228066674107604	139.07044841570067	7.607397914931999e-18	4.856767972207149e-16	season	1.3723311130085042e-15
LOC112042969	NW_019862783.1;NW_019862783.1;NW_019862783.1;NW_019862783.1;NW_019862783.1;NW_019862783.1;NW_019862783.1;NW_019862783.1	4284;5341;5523;5873;6173;6458;7485;9041	4623;5444;5787;6051;6389;6667;7667;9205	-;-;-;-;-;-;-;-	1663	rna-XM_024078201.1	1.0904821737311332	5.685857344788428	138.84901674492124	7.883805569864726e-18	5.005115446700712e-16	season	1.4141128297446565e-15
LOC112052608	NW_019862759.1;NW_019862759.1;NW_019862759.1;NW_019862759.1;NW_019862759.1;NW_019862759.1;NW_019862759.1;NW_019862759.1;NW_019862759.1;NW_019862759.1;NW_019862759.1;NW_019862759.1;NW_019862759.1;NW_019862759.1;NW_019862759.1;NW_019862759.1;NW_019862759.1;NW_019862759.1;NW_019862759.1;NW_019862759.1;NW_019862759.1;NW_019862759.1;NW_019862759.1;NW_019862759.1;NW_019862759.1;NW_019862759.1;NW_019862…	306702;307944;308421;309006;309305;309880;312157;312439;312852;314745;315750;316398;316690;317152;317744;318252;318867;319264;319678;320123;320839;321290;321693;322086;322489;322893;323285;324062;324695;325146;325974;326698;327090;327531;327943;328326;328729;329156;329544;329939;330366;330921;331687;332142;332681;333136;333666;334741;335139;335870;336620;337064;337458;338605;339006;339737;340134;…	307412;308188;308691;309188;309696;311982;312348;312636;313613;314933;315932;316601;317046;317631;318043;318566;319175;319566;319986;320746;321162;321604;322004;322391;322809;323201;323938;324358;325003;325772;326615;327003;327389;327863;328245;328646;329046;329458;329843;330271;330677;331553;331992;332441;333016;333450;334595;335049;335765;336508;336925;337360;337787;338916;339632;340045;340436;…	-;-;-;-;-;-;-;-;-;-;-;-;-;-;-;-;-;-;-;-;-;-;-;-;-;-;-;-;-;-;-;-;-;-;-;-;-;-;-;-;-;-;-;-;-;-;-;-;-;-;-;-;-;-;-;-;-;-;-;-;-;-;-;-;-;-;-;-;-;-;-;-;-;-;-;-;-;-;-;-;-;-;-;-;-;-;-;-;-;-;-;-;-;-;-;-;-;-;-;-;-;-;-;-;-;-;-;-;-;-;-;-;-;-;-;-;-;-;-;-;-;-;-;-;-;-;-	59073	rna-XM_024091759.1	-1.2133784878872726	8.43809182954153	138.565786620316	8.617908402605905e-18	5.440772838178528e-16	season	1.5370550867902026e-15
LOC112043100	NW_019862785.1;NW_019862785.1	989524;1001554	990704;1001660	-;-	1288	rna-XM_024078375.1	-1.3586505954031756	5.241747996836842	138.27692588456006	9.186965780548803e-18	5.7679933221080995e-16	season	1.6293445096974448e-15
LOC112042929	NW_019862782.1;NW_019862782.1;NW_019862782.1;NW_019862782.1;NW_019862782.1;NW_019862782.1;NW_019862782.1;NW_019862782.1;NW_019862782.1;NW_019862782.1;NW_019862782.1;NW_019862782.1;NW_019862782.1;NW_019862782.1;NW_019862782.1;NW_019862782.1;NW_019862782.1;NW_019862782.1;NW_019862782.1;NW_019862782.1;NW_019862782.1;NW_019862782.1;NW_019862782.1;NW_019862782.1;NW_019862782.1;NW_019862782.1;NW_019862…	855898;855899;922444;922444;926963;928114;928114;928912;928912;930582;930582;932721;932721;934682;934682;936027;936027;937186;937186;938648;938648;941979;941979;942934;942934;946151;946151	856038;856038;922625;922625;927013;928304;928304;929088;929088;930778;930778;932919;932919;934879;934879;936177;936177;937362;937362;938798;938798;942180;942180;943042;943042;946356;946356	+;+;+;+;+;+;+;+;+;+;+;+;+;+;+;+;+;+;+;+;+;+;+;+;+;+;+	2332	rna-XM_024078138.1;rna-XM_024078139.1;rna-XM_024078139.1;rna-XM_024078138.1;rna-XM_024078138.1;rna-XM_024078139.1;rna-XM_024078138.1;rna-XM_024078139.1;rna-XM_024078138.1;rna-XM_024078139.1;rna-XM_024078138.1;rna-XM_024078139.1;rna-XM_024078138.1;rna-XM_024078139.1;rna-XM_024078138.1;rna-XM_024078139.1;rna-XM_024078138.1;rna-XM_024078139.1;rna-XM_024078138.1;rna-XM_024078139.1;rna-XM_024078138.1;…	-1.992171510711041	1.745141706923435	136.61412497105883	1.1327409656863251e-17	7.057367947843946e-16	season	1.993200307033119e-15
LOC112050356	NW_019863018.1;NW_019863018.1;NW_019863018.1;NW_019863018.1;NW_019863018.1;NW_019863018.1;NW_019863018.1;NW_019863018.1;NW_019863018.1;NW_019863018.1;NW_019863018.1;NW_019863018.1;NW_019863018.1;NW_019863018.1;NW_019863018.1	109967;110355;111711;112111;113646;114713;117273;118119;118936;120196;120936;121490;122306;122671;123361	110073;110444;111788;112925;113839;114837;117404;118220;119102;120478;121079;121613;122415;122760;123513	+;+;+;+;+;+;+;+;+;+;+;+;+;+;+	2714	rna-XM_024088610.1	-1.1931148966366394	2.635645989130427	136.59390511691464	1.1364821668914486e-17	7.057367947843946e-16	season	1.993200307033119e-15
LOC112046762	NW_019862870.1;NW_019862870.1;NW_019862870.1;NW_019862870.1;NW_019862870.1	55834;58234;75278;101934;129240	56148;58326;75455;102070;129438	-;-;-;-;-	922	rna-XM_024083535.1	-1.6580515235677196	3.116161721103714	136.43569742054942	1.1661979465050132e-17	7.202539926132049e-16	season	2.0340167388517546e-15
LOC112049680	NW_019862984.1;NW_019862984.1;NW_019862984.1;NW_019862984.1;NW_019862984.1;NW_019862984.1;NW_019862984.1;NW_019862984.1;NW_019862984.1	242094;244698;245860;246669;250789;251773;256192;260654;263969	242390;244936;246076;246881;250956;252009;256415;260700;264067	-;-;-;-;-;-;-;-;-	1741	gene-LOC112049680	1.6992802758781613	4.877762620120235	136.9622056259449	1.1971070667461646e-17	7.353472814326171e-16	season	2.0764545598961354e-15
LOC112048339	NW_019862926.1;NW_019862926.1;NW_019862926.1;NW_019862926.1;NW_019862926.1;NW_019862926.1;NW_019862926.1;NW_019862926.1;NW_019862926.1;NW_019862926.1;NW_019862926.1;NW_019862926.1	623122;623122;623122;623123;683397;683397;713050;713050;759710;759710;759710;759710	623610;623610;623610;623610;683423;683423;713094;713094;766420;766420;766420;766420	+;+;+;+;+;+;+;+;+;+;+;+	7272	rna-XM_024085831.1;rna-XM_024085829.1;rna-XM_024085830.1;rna-XM_024085832.1;rna-XM_024085831.1;rna-XM_024085829.1;rna-XM_024085830.1;rna-XM_024085829.1;rna-XM_024085831.1;rna-XM_024085830.1;rna-XM_024085832.1;rna-XM_024085829.1	-0.7035761670269085	7.0455928983379765	136.01396190677895	1.2493880051407695e-17	7.633357683021346e-16	season	2.155296717720708e-15
LOC112053893	NW_019863292.1;NW_019863292.1	55628;57385	56260;59503	+;+	2752	rna-XM_024093490.1	-1.875729885959247	5.465992584756448	137.0760586432656	1.2698462572658619e-17	7.71686249602634e-16	season	2.178683505197065e-15
LOC112044187	NW_019862804.1;NW_019862804.1;NW_019862804.1;NW_019862804.1;NW_019862804.1;NW_019862804.1;NW_019862804.1;NW_019862804.1;NW_019862804.1;NW_019862804.1;NW_019862804.1	228232;247127;248047;249563;253304;253496;254384;256189;257395;258524;259625	228374;247189;248219;249767;253404;253644;254538;256362;257704;258705;260767	+;+;+;+;+;+;+;+;+;+;+	2798	rna-XM_024079939.1	-1.8343392868921988	1.1582882502777778	135.25586611473435	1.4146498799594056e-17	8.551107040350364e-16	season	2.414004435699377e-15
LOC112042826	NW_019862779.1;NW_019862779.1;NW_019862779.1;NW_019862779.1	1261682;1262938;1267265;1269966	1261936;1264381;1267428;1271447	-;-;-;-	3345	rna-XM_024078000.1	-0.8431888056879758	8.180456856957226	135.2046275474974	1.4266022434556602e-17	8.577729044777842e-16	season	2.421312162561921e-15
LOC112047798	NW_019862904.1;NW_019862904.1;NW_019862904.1;NW_019862904.1	1282233;1282238;1283092;1283904	1282565;1282565;1283272;1284063	+;+;+;+	674	rna-XM_024085042.1;rna-XM_024085041.1;rna-XM_024085042.1;rna-XM_024085041.1	1.4911932056258517	3.5181296759795324	134.99164178003682	1.4774115830871064e-17	8.836476436948356e-16	season	2.4941393725388696e-15
LOC112052395	NW_019863145.1;NW_019863145.1;NW_019863145.1;NW_019863145.1;NW_019863145.1;NW_019863145.1;NW_019863145.1;NW_019863145.1;NW_019863145.1;NW_019863145.1;NW_019863145.1;NW_019863145.1	306962;306963;308068;308068;308900;308900;310269;311484;313009;314093;314834;314834	307210;307210;308169;308169;308999;308999;310462;311622;313202;314231;315041;315041	+;+;+;+;+;+;+;+;+;+;+;+	1325	rna-XM_024091442.1;rna-XM_024091444.1;rna-XM_024091444.1;rna-XM_024091442.1;rna-XM_024091444.1;rna-XM_024091442.1;rna-XM_024091444.1;rna-XM_024091444.1;rna-XM_024091442.1;rna-XM_024091442.1;rna-XM_024091444.1;rna-XM_024091442.1	-0.5750295692760563	7.519962938132564	134.45143924105636	1.6148176239446686e-17	9.607742135344091e-16	season	2.7116051899100663e-15
LOC112054273	NW_019863336.1;NW_019863336.1;NW_019863336.1;NW_019863336.1	127641;132923;146600;156524	129502;133187;146751;156599	-;-;-;-	2355	rna-XM_024093978.1	-1.4924407007619227	6.116233593587131	134.7014792748977	1.7612908864930493e-17	1.0424640434430736e-15	season	2.9419149204073583e-15
LOC112052131	NW_019863129.1;NW_019863129.1;NW_019863129.1;NW_019863129.1;NW_019863129.1;NW_019863129.1;NW_019863129.1;NW_019863129.1;NW_019863129.1;NW_019863129.1;NW_019863129.1;NW_019863129.1;NW_019863129.1;NW_019863129.1;NW_019863129.1	159715;159715;159715;159715;195465;195465;195465;195465;205593;205593;212571;212571;274062;274062;274062	162795;162795;162795;162795;195553;195553;195553;195553;205619;205619;212645;212613;274345;274345;274345	-;-;-;-;-;-;-;-;-;-;-;-;-;-;-	3556	rna-XM_024091082.1;rna-XM_024091083.1;rna-XM_024091081.1;rna-XM_024091080.1;rna-XM_024091082.1;rna-XM_024091083.1;rna-XM_024091081.1;rna-XM_024091080.1;rna-XM_024091083.1;rna-XM_024091081.1;rna-XM_024091082.1;rna-XM_024091081.1;rna-XM_024091083.1;rna-XM_024091080.1;rna-XM_024091082.1	-1.3212041281926203	2.704226504543457	132.8063520021162	2.1202766610714364e-17	1.2469410599111539e-15	season	3.500064334257777e-15
LOC112045751	NW_019862840.1;NW_019862840.1;NW_019862840.1;NW_019862840.1;NW_019862840.1	740396;740396;744728;744845;772956	743043;743043;744821;744990;773061	-;-;-;-;-	2994	rna-XM_024082059.1;rna-XM_024082060.1;rna-XM_024082060.1;rna-XM_024082059.1;rna-XM_024082059.1	-1.5097150231534473	6.704793539409752	133.5474651414918	2.1287096587712412e-17	1.2469410599111539e-15	season	3.500064334257777e-15
LOC112049614	NW_019862748.1;NW_019862748.1;NW_019862748.1;NW_019862748.1	2991615;2995809;2997900;2999163	2991770;2996038;2998161;2999843	+;+;+;+	1329	rna-XM_024087617.1	-1.5355645850787647	3.3805506322120022	132.62863699506684	2.1838770101656962e-17	1.2726963253088702e-15	season	3.553753264635096e-15
LOC112054005	NW_019863305.1;NW_019863305.1;NW_019863305.1;NW_019863305.1;NW_019863305.1;NW_019863305.1;NW_019863305.1;NW_019863305.1;NW_019863305.1;NW_019863305.1;NW_019863305.1;NW_019863305.1;NW_019863305.1;NW_019863305.1	80800;83313;83470;84213;85235;88399;89561;91404;92344;93042;93442;94701;96878;116464	82832;83391;83613;84380;85434;88679;89762;91663;92500;93225;93741;94856;97612;116605	-;-;-;-;-;-;-;-;-;-;-;-;-;-	5041	rna-XM_024093636.1	-0.9927461662365387	5.821348033213987	132.48179866605327	2.2379094244505208e-17	1.2975307499722304e-15	season	3.62300321130659e-15
LOC112049044	NW_019862956.1;NW_019862956.1;NW_019862956.1;NW_019862956.1;NW_019862956.1	469966;470437;470913;471777;472803	470188;470612;471120;471947;473051	+;+;+;+;+	1027	rna-XM_024086781.1	-0.7176520023616256	6.8875490395313355	132.21945416291453	2.337901006766174e-17	1.3478572293061019e-15	season	3.763331334255712e-15
LOC112043038	NW_019862784.1;NW_019862784.1;NW_019862784.1;NW_019862784.1;NW_019862784.1;NW_019862784.1;NW_019862784.1;NW_019862784.1;NW_019862784.1;NW_019862784.1;NW_019862784.1;NW_019862784.1;NW_019862784.1;NW_019862784.1;NW_019862784.1;NW_019862784.1;NW_019862784.1;NW_019862784.1;NW_019862784.1;NW_019862784.1;NW_019862784.1;NW_019862784.1;NW_019862784.1;NW_019862784.1;NW_019862784.1;NW_019862784.1	1299666;1299667;1317122;1317122;1355740;1355740;1357016;1357016;1357960;1357960;1361054;1361054;1361681;1361681;1362480;1362480;1363430;1363430;1365478;1365511;1366614;1366614;1368732;1368732;1369527;1369527	1299864;1299864;1317313;1317313;1355911;1355911;1357250;1357250;1360730;1360730;1361260;1361260;1361848;1361848;1362615;1362615;1363636;1363636;1365645;1365645;1366897;1366897;1368901;1368901;1370134;1370134	+;+;+;+;+;+;+;+;+;+;+;+;+;+;+;+;+;+;+;+;+;+;+;+;+;+	5517	rna-XM_024078295.1;rna-XM_024078296.1;rna-XM_024078296.1;rna-XM_024078295.1;rna-XM_024078296.1;rna-XM_024078295.1;rna-XM_024078296.1;rna-XM_024078295.1;rna-XM_024078296.1;rna-XM_024078295.1;rna-XM_024078296.1;rna-XM_024078295.1;rna-XM_024078296.1;rna-XM_024078295.1;rna-XM_024078296.1;rna-XM_024078295.1;rna-XM_024078296.1;rna-XM_024078295.1;rna-XM_024078295.1;rna-XM_024078296.1;rna-XM_024078296.1;…	-1.1026012814514343	3.603667479104697	132.1925019803833	2.3484312865417826e-17	1.3478572293061019e-15	season	3.763331334255712e-15
LOC112054748	NW_019862761.1;NW_019862761.1;NW_019862761.1;NW_019862761.1;NW_019862761.1;NW_019862761.1;NW_019862761.1;NW_019862761.1	2088531;2090400;2091412;2092029;2093309;2094095;2094740;2104421	2089536;2090604;2091580;2092185;2093445;2094221;2094818;2104570	-;-;-;-;-;-;-;-	2030	rna-XM_024094641.1	0.5692479481634489	4.020524246873865	132.0130437004947	2.419803904828953e-17	1.3818417876621218e-15	season	3.8581206803810714e-15
LOC112058368	NW_019862775.1;NW_019862775.1;NW_019862775.1;NW_019862775.1;NW_019862775.1;NW_019862775.1;NW_019862775.1	1345722;1349346;1350425;1351164;1351843;1352592;1353790	1345889;1349476;1350587;1351345;1351951;1352769;1354630	+;+;+;+;+;+;+	1772	rna-XM_024099144.1	-1.1807378422771597	8.054804489855387	131.81046634290004	2.6186119239639058e-17	1.4878952951962913e-15	season	4.154118584302339e-15
LOC112044004	NW_019862801.1;NW_019862801.1;NW_019862801.1;NW_019862801.1;NW_019862801.1;NW_019862801.1;NW_019862801.1;NW_019862801.1;NW_019862801.1	1036233;1036856;1038727;1039496;1040579;1043110;1046813;1048819;1049879	1036381;1037021;1038937;1039619;1040728;1043208;1046949;1048938;1050039	-;-;-;-;-;-;-;-;-	1317	rna-XM_024079719.1	-0.4846902655866293	7.984876047416475	130.6422561944576	3.044344959789895e-17	1.7139217522436233e-15	season	4.784933459641666e-15
LOC112045485	NW_019862833.1;NW_019862833.1	361460;362443	362154;362552	-;-	805	rna-XM_024081664.1	-2.9853745204149087	0.7581950319721137	130.6379099468579	3.046569816554135e-17	1.7139217522436233e-15	season	4.784933459641666e-15
LOC112052632	NW_019863165.1;NW_019863165.1	8890;18611	10418;18718	-;-	1637	rna-XM_024091789.1	-1.6871046577320339	5.402024598521164	130.64444968972163	3.4755443904378696e-17	1.9456200223121157e-15	season	5.40489954983907e-15
LOC112050906	NW_019863050.1;NW_019863050.1;NW_019863050.1;NW_019863050.1;NW_019863050.1;NW_019863050.1;NW_019863050.1	273415;275195;278287;280815;281817;283443;286064	273575;275282;279727;280993;281987;283609;288239	+;+;+;+;+;+;+	4383	rna-XM_024089318.1	1.4320016134983182	5.689022574043585	130.42437263695032	3.513246224390309e-17	1.9570848085280133e-15	season	5.436748532244003e-15
LOC112054765	NW_019863407.1;NW_019863407.1;NW_019863407.1;NW_019863407.1	41280;48688;49171;50088	41942;48768;49204;50229	-;-;-;-	920	rna-XM_024094655.1	2.3164449912746266	0.37598752706472977	129.68185556696093	3.5791169092758113e-17	1.984052905220016e-15	season	5.511665449216005e-15
LOC112043161	NW_019862786.1;NW_019862786.1;NW_019862786.1	998478;999756;1001152	998990;999935;1001293	-;-;-	835	rna-XM_024078455.1	1.3647197473279535	2.968676095511109	129.0244443070709	4.0002495203802995e-17	2.2067395897864914e-15	season	6.130285296547848e-15
LOC112054138	NW_019863323.1;NW_019863323.1;NW_019863323.1;NW_019863323.1;NW_019863323.1;NW_019863323.1;NW_019863323.1;NW_019863323.1;NW_019863323.1;NW_019863323.1;NW_019863323.1;NW_019863323.1;NW_019863323.1;NW_019863323.1;NW_019863323.1;NW_019863323.1;NW_019863323.1;NW_019863323.1;NW_019863323.1;NW_019863323.1;NW_019863323.1;NW_019863323.1;NW_019863323.1;NW_019863323.1;NW_019863323.1;NW_019863323.1;NW_019863…	96241;121522;121522;121522;121523;121523;121525;146947;146947;146947;146947;146947;146947;146947;150224;150224;150224;150224;150224;150224;150224;158554;158555;159415;159415;159415;159415;159415;159415;159415;159415;159415;159674;159674;159674;159674;159674;159674;159674;159674;159674;160205;160205;160205;160205;160205;160205;160205;160205;160813;160813;160813;160813;160813;160813;160813;160813;1…	96533;121786;121786;121786;121786;121786;121786;147108;147108;147108;147090;147108;147108;147108;150387;150387;150387;150387;150387;150387;150387;158904;158904;159599;159599;159599;159599;159599;159599;159599;159599;159599;159903;159903;159903;159903;159903;159903;159903;159903;159903;160288;160288;160288;160288;160288;160288;160288;160288;160927;160927;160927;160927;160927;160927;160927;160927;1…	+;+;+;+;+;+;+;+;+;+;+;+;+;+;+;+;+;+;+;+;+;+;+;+;+;+;+;+;+;+;+;+;+;+;+;+;+;+;+;+;+;+;+;+;+;+;+;+;+;+;+;+;+;+;+;+;+;+;+;+;+;+;+;+;+;+;+;+;+;+;+;+;+;+;+;+;+;+;+;+;+;+;+;+;+;+;+;+;+;+;+;+;+;+;+;+;+;+;+;+;+;+;+;+;+;+;+;+;+;+;+;+;+;+;+;+;+;+;+;+;+;+;+;+;+;+;+;+;+;+;+;+;+;+;+;+;+;+	5585	rna-XM_024093804.1;rna-XM_024093806.1;rna-XM_024093805.1;rna-XM_024093803.1;rna-XM_024093808.1;rna-XM_024093807.1;rna-XM_024093812.1;rna-XM_024093812.1;rna-XM_024093808.1;rna-XM_024093807.1;rna-XM_024093806.1;rna-XM_024093805.1;rna-XM_024093803.1;rna-XM_024093804.1;rna-XM_024093812.1;rna-XM_024093808.1;rna-XM_024093807.1;rna-XM_024093806.1;rna-XM_024093805.1;rna-XM_024093803.1;rna-XM_024093804.1;…	-0.6505219980019675	7.028815137834743	128.61246667509914	4.289891616347993e-17	2.3550883250327824e-15	season	6.5423955766420195e-15
LOC112051940	NW_019863113.1;NW_019863113.1;NW_019863113.1;NW_019863113.1;NW_019863113.1;NW_019863113.1;NW_019863113.1;NW_019863113.1;NW_019863113.1;NW_019863113.1;NW_019863113.1;NW_019863113.1;NW_019863113.1	300494;302447;318248;326355;326355;328032;328032;328540;328540;329343;329343;331053;331053	300876;302550;318599;327946;327946;328466;328466;328761;328761;329652;329652;333271;333271	+;+;+;+;+;+;+;+;+;+;+;+;+	5617	rna-XM_024090791.1;rna-XM_024090791.1;rna-XM_024090790.1;rna-XM_024090790.1;rna-XM_024090791.1;rna-XM_024090790.1;rna-XM_024090791.1;rna-XM_024090791.1;rna-XM_024090790.1;rna-XM_024090791.1;rna-XM_024090790.1;rna-XM_024090791.1;rna-XM_024090790.1	-0.9150713262930807	8.19536683979474	128.47852815044436	4.3886453312792327e-17	2.3977194973392885e-15	season	6.660824253036254e-15
LOC112050668	NW_019863036.1;NW_019863036.1;NW_019863036.1;NW_019863036.1;NW_019863036.1;NW_019863036.1;NW_019863036.1;NW_019863036.1	191060;193401;194174;195103;195925;196254;196731;197475	191278;193588;194396;195354;195989;196443;196964;198306	+;+;+;+;+;+;+;+	2203	rna-XM_024088978.1	-1.1482047790354917	4.95728109453361	128.31574671398363	4.5118270641530695e-17	2.4532250122983486e-15	season	6.8150176358013514e-15
LOC112051949	NW_019863115.1;NW_019863115.1;NW_019863115.1;NW_019863115.1;NW_019863115.1;NW_019863115.1;NW_019863115.1;NW_019863115.1;NW_019863115.1;NW_019863115.1;NW_019863115.1	306625;311073;312108;313617;314281;316226;317654;318156;318815;319279;325632	310554;311213;312259;313842;314423;316307;317779;318264;318943;319480;325799	-;-;-;-;-;-;-;-;-;-;-	5408	rna-XM_024090803.1	0.48353272842687994	4.544049789987699	128.02932325870745	4.7372968569796585e-17	2.551404809607433e-15	season	7.121510689428136e-15
LOC112052362	NW_019863143.1;NW_019863143.1	173719;174499	173916;175459	+;+	1159	rna-XM_024091401.1	-1.213770270786586	1.2280979199348694	127.37591084782976	5.2961809423030834e-17	2.838952840959068e-15	season	7.923940102728249e-15
LOC112054482	NW_019863362.1;NW_019863362.1;NW_019863362.1;NW_019863362.1;NW_019863362.1;NW_019863362.1;NW_019863362.1;NW_019863362.1;NW_019863362.1;NW_019863362.1;NW_019863362.1;NW_019863362.1;NW_019863362.1;NW_019863362.1	78676;81689;82431;82719;83221;83828;84499;84799;85436;85982;87252;87759;88882;92905	79668;81758;82574;82886;83405;84004;84599;84991;85625;86223;87435;88073;89040;93599	-;-;-;-;-;-;-;-;-;-;-;-;-;-	3816	rna-XM_024094274.1	2.336824819392441	6.873841811458656	129.22767016751138	5.340326867765513e-17	2.8491772077599667e-15	season	7.952300890966485e-15
LOC112048343	NW_019862926.1;NW_019862926.1;NW_019862926.1;NW_019862926.1	70804;72024;73176;75288	70938;72084;73346;75523	+;+;+;+	603	rna-XM_024085839.1	1.2600903268949135	2.1838386105610397	127.21322968817955	5.44561412922704e-17	2.891773783389537e-15	season	8.071013729838894e-15
LOC112051535	NW_019863088.1;NW_019863088.1;NW_019863088.1;NW_019863088.1;NW_019863088.1;NW_019863088.1;NW_019863088.1;NW_019863088.1;NW_019863088.1;NW_019863088.1;NW_019863088.1;NW_019863088.1;NW_019863088.1;NW_019863088.1;NW_019863088.1;NW_019863088.1;NW_019863088.1	205986;275098;315299;324559;327333;329807;335026;335758;352004;353592;355615;356211;356967;359768;360002;360475;361857	206235;275194;315835;324654;327468;329914;335161;335929;352089;353644;355741;356375;357083;359882;360117;361183;363633	+;+;+;+;+;+;+;+;+;+;+;+;+;+;+;+;+	4797	rna-XM_024090223.1	-0.9306189055485863	5.28914029750069	126.93310884389271	5.713189137093528e-17	3.019752621113063e-15	season	8.349984623560443e-15
LOC112050486	NW_019863025.1;NW_019863025.1;NW_019863025.1;NW_019863025.1	50192;51301;52848;53797	50910;51549;53067;53862	-;-;-;-	1254	rna-XM_024088753.1	-2.0042714996206286	2.5661751267658417	126.74927162896847	5.896125174680269e-17	3.1020169669012305e-15	season	8.577639430390848e-15
LOC112050528	NW_019862756.1;NW_019862756.1;NW_019862756.1;NW_019862756.1;NW_019862756.1;NW_019862756.1;NW_019862756.1;NW_019862756.1;NW_019862756.1;NW_019862756.1;NW_019862756.1;NW_019862756.1;NW_019862756.1;NW_019862756.1;NW_019862756.1;NW_019862756.1;NW_019862756.1;NW_019862756.1;NW_019862756.1;NW_019862756.1	2386098;2387016;2388163;2388890;2389384;2390146;2390471;2391157;2392105;2393078;2394758;2395829;2397194;2397995;2398936;2399686;2400329;2401304;2402416;2403380	2386468;2387121;2388250;2388919;2389523;2390251;2390647;2391229;2392206;2393141;2394826;2395894;2397314;2398231;2399544;2399826;2400395;2401394;2402521;2403593	+;+;+;+;+;+;+;+;+;+;+;+;+;+;+;+;+;+;+;+	2978	rna-XM_024088819.1	-0.6866732829714274	7.293298208809063	126.4781152414014	6.177042047758685e-17	3.234834370079709e-15	season	8.945093596591465e-15
LOC112051785	NW_019863103.1;NW_019863103.1;NW_019863103.1;NW_019863103.1;NW_019863103.1;NW_019863103.1	261416;263364;265103;271581;273301;275868	261592;263391;265246;271700;273432;276358	+;+;+;+;+;+	1092	rna-XM_024090575.1	-1.1950706165673837	8.415096734111506	126.58808066335968	6.381915632677492e-17	3.326793084850781e-15	season	9.199575096255514e-15
LOC112050433	NW_019863023.1;NW_019863023.1;NW_019863023.1;NW_019863023.1;NW_019863023.1;NW_019863023.1;NW_019863023.1;NW_019863023.1;NW_019863023.1;NW_019863023.1	62331;64204;64722;72487;74205;76668;78094;79947;80582;81003	63654;64298;64814;72664;74367;76766;78252;80013;80788;81502	-;-;-;-;-;-;-;-;-;-	2885	rna-XM_024088706.1	-0.8355113614968948	6.737712528793255	126.11669975999473	6.573064618454247e-17	3.4107902431102315e-15	season	9.432048951817369e-15
LOC112052355	NW_019863142.1;NW_019863142.1	317241;319781	318455;319868	-;-	1303	rna-XM_024091395.1	-1.4767221668920416	6.173317476720337	126.23268753085053	7.263732307461609e-17	3.752047906454261e-15	season	1.037596222688939e-14
LOC112051270	NW_019863071.1;NW_019863071.1	75003;82271	75061;83181	+;+	970	rna-XM_024089841.1	-1.3187819505576859	2.6336566314926078	125.23697535888826	7.650218408825079e-17	3.9338046152890585e-15	season	1.087881734000896e-14
LOC112049328	NW_019862968.1;NW_019862968.1;NW_019862968.1;NW_019862968.1;NW_019862968.1;NW_019862968.1;NW_019862968.1;NW_019862968.1;NW_019862968.1;NW_019862968.1;NW_019862968.1;NW_019862968.1;NW_019862968.1;NW_019862968.1;NW_019862968.1;NW_019862968.1;NW_019862968.1;NW_019862968.1;NW_019862968.1;NW_019862968.1;NW_019862968.1;NW_019862968.1	117773;151095;151096;159920;159920;164393;164393;164393;168464;168464;168464;169248;169248;169248;169912;169912;169912;172499;172499;174251;174251;174251	118062;151274;151274;159997;159997;164559;164559;164559;168678;168678;168678;169365;169365;169365;170052;170052;170052;172639;172639;178602;178602;178602	+;+;+;+;+;+;+;+;+;+;+;+;+;+;+;+;+;+;+;+;+;+	5682	rna-XM_024087180.1;rna-XM_024087181.1;rna-XM_024087179.1;rna-XM_024087179.1;rna-XM_024087181.1;rna-XM_024087179.1;rna-XM_024087181.1;rna-XM_024087180.1;rna-XM_024087179.1;rna-XM_024087181.1;rna-XM_024087180.1;rna-XM_024087179.1;rna-XM_024087181.1;rna-XM_024087180.1;rna-XM_024087179.1;rna-XM_024087181.1;rna-XM_024087180.1;rna-XM_024087179.1;rna-XM_024087180.1;rna-XM_024087179.1;rna-XM_024087181.1;…	-0.7888105041927663	8.673784418466708	125.09310159773398	7.842989159464547e-17	4.014762558925906e-15	season	1.1102929362113736e-14
LOC112057395	NW_019865200.1;NW_019865200.1	4272;4578	4339;4638	-;-	129	rna-XR_002887688.1	-0.7808454545186699	4.511974687135618	124.76515577457357	8.301331366998823e-17	4.2303286840616426e-15	season	1.1699318300213655e-14
LOC112049027	NW_019862955.1;NW_019862955.1;NW_019862955.1	270225;273493;275628	270513;273679;275733	-;-;-	582	rna-XM_024086760.1	-0.9861087521338477	8.533290303333775	124.66920393368704	8.440590127533536e-17	4.28209224148621e-15	season	1.1842710654938054e-14
LOC112046749	NW_019862869.1;NW_019862869.1;NW_019862869.1;NW_019862869.1;NW_019862869.1;NW_019862869.1;NW_019862869.1;NW_019862869.1;NW_019862869.1;NW_019862869.1;NW_019862869.1;NW_019862869.1;NW_019862869.1;NW_019862869.1;NW_019862869.1;NW_019862869.1;NW_019862869.1;NW_019862869.1;NW_019862869.1;NW_019862869.1	654707;657748;658911;658911;660512;660512;661846;661846;663680;663680;665264;665264;668288;668288;668881;668881;669855;669855;670437;670437	654795;657940;659056;659056;660686;660686;662020;662020;663762;663762;665425;665425;668500;668500;669012;669012;669927;669927;670878;670878	+;+;+;+;+;+;+;+;+;+;+;+;+;+;+;+;+;+;+;+	1883	rna-XM_024083516.1;rna-XM_024083517.1;rna-XM_024083517.1;rna-XM_024083516.1;rna-XM_024083517.1;rna-XM_024083516.1;rna-XM_024083517.1;rna-XM_024083516.1;rna-XM_024083517.1;rna-XM_024083516.1;rna-XM_024083517.1;rna-XM_024083516.1;rna-XM_024083517.1;rna-XM_024083516.1;rna-XM_024083517.1;rna-XM_024083516.1;rna-XM_024083517.1;rna-XM_024083516.1;rna-XM_024083517.1;rna-XM_024083516.1	2.6206384678948584	6.212925186420843	125.96445398494922	9.281876297036549e-17	4.687966321756593e-15	season	1.2908350344543912e-14
LOC112043301	NW_019862749.1;NW_019862749.1;NW_019862749.1;NW_019862749.1	1783920;1784169;1785427;1785931	1784030;1784445;1785561;1786254	+;+;+;+	847	rna-XM_024078639.1	-0.5606448002154828	7.386148969013552	123.84090061138767	9.747581518464061e-17	4.901394529903787e-15	season	1.3496552673525962e-14
LOC112044346	NW_019862807.1;NW_019862807.1;NW_019862807.1;NW_019862807.1;NW_019862807.1;NW_019862807.1;NW_019862807.1;NW_019862807.1;NW_019862807.1;NW_019862807.1;NW_019862807.1;NW_019862807.1;NW_019862807.1;NW_019862807.1;NW_019862807.1;NW_019862807.1;NW_019862807.1;NW_019862807.1;NW_019862807.1;NW_019862807.1;NW_019862807.1;NW_019862807.1;NW_019862807.1;NW_019862807.1;NW_019862807.1;NW_019862807.1;NW_019862…	120907;120907;120907;120907;122285;122285;122285;122285;122880;122880;122880;122880;123194;123194;123194;123194;124558;124558;124558;124558;124944;124944;124944;124944;125753;125753;125753;125753;127547;127547;127547;127547;136060;136060;136060;136060;136944;136944;136944;136944;138082;138082;138082;138699;138699;138699;138699;139278;139364;139364;139364;140899;140899;140899	121954;121954;121954;121954;122394;122394;122394;122394;123018;123018;123018;123018;123360;123360;123360;123360;124730;124730;124730;124730;125011;125011;125011;125011;125935;125935;125935;125935;127642;127642;127642;127642;136198;136198;136198;136198;137119;137119;137119;137119;138150;138150;138150;138894;138894;138894;138894;139351;139601;139601;139470;141114;141114;140979	-;-;-;-;-;-;-;-;-;-;-;-;-;-;-;-;-;-;-;-;-;-;-;-;-;-;-;-;-;-;-;-;-;-;-;-;-;-;-;-;-;-;-;-;-;-;-;-;-;-;-;-;-;-	3092	rna-XM_024080167.1;rna-XM_024080166.1;rna-XM_024080169.1;rna-XM_024080168.1;rna-XM_024080167.1;rna-XM_024080166.1;rna-XM_024080169.1;rna-XM_024080168.1;rna-XM_024080167.1;rna-XM_024080166.1;rna-XM_024080169.1;rna-XM_024080168.1;rna-XM_024080167.1;rna-XM_024080166.1;rna-XM_024080169.1;rna-XM_024080168.1;rna-XM_024080167.1;rna-XM_024080166.1;rna-XM_024080169.1;rna-XM_024080168.1;rna-XM_024080167.1;…	-0.42901330172000207	5.09562061274349	122.37028288684118	1.260639026074017e-16	6.310969996610188e-15	season	1.7303092788752454e-14
LOC112056791	NW_019862764.1;NW_019862764.1;NW_019862764.1;NW_019862764.1;NW_019862764.1;NW_019862764.1;NW_019862764.1;NW_019862764.1;NW_019862764.1;NW_019862764.1;NW_019862764.1	134064;137335;140964;142268;142346;142489;143007;145951;147898;224457;243624	136486;137419;141016;142343;142393;142511;143256;146130;148065;225120;243853	-;-;-;-;-;-;-;-;-;-;-	4200	rna-XM_024097279.1	-0.4696157569538924	7.136429619114719	122.33210843723874	1.269117631261034e-16	6.325549456864207e-15	season	1.7344058225662156e-14
LOC112042981	NW_019862783.1;NW_019862783.1;NW_019862783.1;NW_019862783.1;NW_019862783.1;NW_019862783.1;NW_019862783.1;NW_019862783.1;NW_019862783.1	11787;12890;13653;14079;14936;16002;17246;17899;18424	12340;13045;13814;14220;15098;16154;17413;18073;18577	+;+;+;+;+;+;+;+;+	1827	rna-XM_024078213.1	0.4698757261206237	4.997017471151634	122.15863903846933	1.3083922345768009e-16	6.492825045297277e-15	season	1.7803721747135786e-14
LOC112058362	NW_019862775.1;NW_019862775.1;NW_019862775.1;NW_019862775.1;NW_019862775.1;NW_019862775.1;NW_019862775.1;NW_019862775.1;NW_019862775.1;NW_019862775.1;NW_019862775.1;NW_019862775.1;NW_019862775.1;NW_019862775.1;NW_019862775.1;NW_019862775.1;NW_019862775.1;NW_019862775.1;NW_019862775.1;NW_019862775.1	707933;709038;711966;713296;715775;716771;717157;718734;719694;720614;722121;723035;723515;724910;726083;726856;727436;728153;729849;730317	707999;709129;712021;713538;715960;716896;717401;718882;719848;720817;722294;723223;724043;725072;726294;727015;727627;728254;730251;730539	-;-;-;-;-;-;-;-;-;-;-;-;-;-;-;-;-;-;-;-	3870	rna-XM_024099133.1	0.8788294210278691	7.26850182425388	122.10826258657285	1.3200309303719964e-16	6.522100649020594e-15	season	1.788500276434058e-14
LOC112054507	NW_019863367.1;NW_019863367.1;NW_019863367.1;NW_019863367.1;NW_019863367.1;NW_019863367.1;NW_019863367.1;NW_019863367.1;NW_019863367.1;NW_019863367.1;NW_019863367.1;NW_019863367.1;NW_019863367.1;NW_019863367.1;NW_019863367.1;NW_019863367.1;NW_019863367.1;NW_019863367.1;NW_019863367.1;NW_019863367.1;NW_019863367.1	67515;67525;67525;67532;67542;68012;68012;68012;68039;68044;70423;70423;70423;70423;70423;73627;75362;75362;75362;75362;77874	67608;67608;67608;67608;67608;68165;68165;68165;68165;68165;74755;74755;73422;74755;74755;74755;75967;75966;75967;75967;78697	+;+;+;+;+;+;+;+;+;+;+;+;+;+;+;+;+;+;+;+;+	6011	rna-XM_024094313.1;rna-XM_024094312.1;rna-XM_024094316.1;rna-XM_024094315.1;rna-XM_024094314.1;rna-XM_024094315.1;rna-XM_024094312.1;rna-XM_024094316.1;rna-XM_024094313.1;rna-XM_024094314.1;rna-XM_024094314.1;rna-XM_024094315.1;rna-XM_024094316.1;rna-XM_024094312.1;rna-XM_024094313.1;rna-XM_024094316.1;rna-XM_024094314.1;rna-XM_024094316.1;rna-XM_024094312.1;rna-XM_024094313.1;rna-XM_024094315.1	-0.8061193009849493	6.6173703243531765	122.04956777629616	1.3337261525467406e-16	6.561239825775394e-15	season	1.7993333722114554e-14
LOC112055574	NW_019863551.1;NW_019863551.1;NW_019863551.1;NW_019863551.1;NW_019863551.1;NW_019863551.1;NW_019863551.1;NW_019863551.1;NW_019863551.1;NW_019863551.1;NW_019863551.1;NW_019863551.1;NW_019863551.1;NW_019863551.1;NW_019863551.1;NW_019863551.1;NW_019863551.1;NW_019863551.1;NW_019863551.1;NW_019863551.1;NW_019863551.1	100846;101875;102858;103506;104230;104466;104678;105279;107526;107868;108450;109162;109903;110857;111286;113060;114302;114791;115489;116365;116645	101311;101997;103042;103687;104358;104606;105147;107444;107612;108011;108617;109294;110102;111088;111430;113250;114588;114964;115811;116567;116884	-;-;-;-;-;-;-;-;-;-;-;-;-;-;-;-;-;-;-;-;-	6389	rna-XM_024095756.1	-0.5213286572635922	6.932957638846281	121.86121199410812	1.3786724970780219e-16	6.72413487416079e-15	season	1.852055832351322e-14
LOC112055931	NW_019863659.1;NW_019863659.1;NW_019863659.1	48233;48975;50383	48646;49286;50676	-;-;-	1020	rna-XM_024096225.1	0.685877966736701	3.93379065174525	121.44961604681268	1.4824053042914866e-16	7.199168323918143e-15	season	1.97460139456447e-14
LOC112055530	NW_019863546.1;NW_019863546.1	116063;121242	119157;121365	-;-	3219	rna-XM_024095694.1	2.253662279622026	4.0539630560235995	122.07727219690554	1.502339778007912e-16	7.264931590332728e-15	season	1.992746405543352e-14
LOC112048277	NW_019862923.1;NW_019862923.1;NW_019862923.1;NW_019862923.1;NW_019862923.1;NW_019862923.1;NW_019862923.1;NW_019862923.1;NW_019862923.1	569440;570616;570637;573690;573690;580955;580955;581846;581846	569456;570756;570756;573773;573773;581170;581170;582927;582927	+;+;+;+;+;+;+;+;+	1540	rna-XM_024085759.1;rna-XM_024085757.1;rna-XM_024085759.1;rna-XM_024085759.1;rna-XM_024085757.1;rna-XM_024085759.1;rna-XM_024085757.1;rna-XM_024085759.1;rna-XM_024085757.1	-1.9400242006906754	2.4791202776510044	121.27736115609525	1.5281752269430346e-16	7.358552236856205e-15	season	2.0185340476721614e-14
LOC112046328	NW_019862855.1;NW_019862855.1;NW_019862855.1;NW_019862855.1;NW_019862855.1;NW_019862855.1;NW_019862855.1;NW_019862855.1;NW_019862855.1;NW_019862855.1;NW_019862855.1;NW_019862855.1;NW_019862855.1;NW_019862855.1;NW_019862855.1;NW_019862855.1;NW_019862855.1;NW_019862855.1;NW_019862855.1;NW_019862855.1;NW_019862855.1;NW_019862855.1;NW_019862855.1;NW_019862855.1;NW_019862855.1;NW_019862855.1;NW_019862…	604152;604550;606488;606488;607350;607823;607978;607984;608378;608378;608378;608378;608378;609221;609221;609221;609221;609221;609221;609825;609825;609825;609825;609825;609825;611137;611137;611137;611137;611137;611137	604405;604782;606572;606572;607496;607919;608608;608302;608608;608608;608608;608608;608608;609405;609405;609405;609405;609405;609405;609954;609954;609954;609954;609954;609954;613121;613121;613121;613121;613121;613121	+;+;+;+;+;+;+;+;+;+;+;+;+;+;+;+;+;+;+;+;+;+;+;+;+;+;+;+;+;+;+	3747	rna-XM_024082940.1;rna-XM_024082941.1;rna-XM_024082941.1;rna-XM_024082940.1;rna-XM_024082942.1;rna-XM_024082939.1;rna-XM_024082937.1;rna-XM_024082938.1;rna-XM_024082938.1;rna-XM_024082939.1;rna-XM_024082941.1;rna-XM_024082942.1;rna-XM_024082940.1;rna-XM_024082938.1;rna-XM_024082939.1;rna-XM_024082937.1;rna-XM_024082942.1;rna-XM_024082941.1;rna-XM_024082940.1;rna-XM_024082937.1;rna-XM_024082938.1;…	-0.8108405803021677	7.580378245893061	120.94437371406626	1.6208288312982505e-16	7.771771661971864e-15	season	2.131997723968936e-14
LOC112056100	NW_019863701.1;NW_019863701.1	36406;37560	37116;37955	-;-	1107	rna-XM_024096444.1	-1.8604987847686254	0.16326534779741392	120.71578036723515	1.6877705772600248e-16	8.058749932765933e-15	season	2.210839392262312e-14
LOC112051503	NW_019863086.1;NW_019863086.1;NW_019863086.1;NW_019863086.1;NW_019863086.1;NW_019863086.1;NW_019863086.1;NW_019863086.1;NW_019863086.1;NW_019863086.1;NW_019863086.1;NW_019863086.1;NW_019863086.1;NW_019863086.1;NW_019863086.1	292842;293938;294958;295902;296974;297957;301160;302554;303617;304525;305929;306561;307198;308449;309422	293082;294050;295207;296412;297137;298092;301395;302665;303828;304807;306104;306731;307450;308658;309863	-;-;-;-;-;-;-;-;-;-;-;-;-;-;-	3510	rna-XM_024090171.1	0.5392002000627895	5.089167815540792	120.63786364182307	1.711233695349311e-16	8.13659402257304e-15	season	2.232311426796793e-14
LOC112049999	NW_019863001.1;NW_019863001.1;NW_019863001.1;NW_019863001.1;NW_019863001.1;NW_019863001.1;NW_019863001.1;NW_019863001.1;NW_019863001.1;NW_019863001.1;NW_019863001.1;NW_019863001.1;NW_019863001.1;NW_019863001.1;NW_019863001.1;NW_019863001.1;NW_019863001.1;NW_019863001.1;NW_019863001.1;NW_019863001.1;NW_019863001.1;NW_019863001.1;NW_019863001.1;NW_019863001.1;NW_019863001.1;NW_019863001.1	286777;289041;289962;292472;293804;295000;296100;298705;299510;300682;301346;301538;302195;302902;303312;304169;304538;305247;305938;306083;306293;307516;308455;309114;309554;310635	286912;289176;290055;292654;294068;295065;296309;298821;299662;300942;301414;301785;302351;303003;303479;304378;304654;305353;306006;306139;306346;307660;308641;309300;309644;312382	+;+;+;+;+;+;+;+;+;+;+;+;+;+;+;+;+;+;+;+;+;+;+;+;+;+	5337	rna-XM_024088109.1	1.1481073957855856	5.832126446835224	120.68543472019606	1.7663799617236385e-16	8.363809118761429e-15	season	2.29476744903924e-14
LOC112051239	NW_019863069.1;NW_019863069.1;NW_019863069.1;NW_019863069.1;NW_019863069.1;NW_019863069.1;NW_019863069.1;NW_019863069.1;NW_019863069.1;NW_019863069.1;NW_019863069.1;NW_019863069.1;NW_019863069.1;NW_019863069.1;NW_019863069.1;NW_019863069.1;NW_019863069.1;NW_019863069.1;NW_019863069.1;NW_019863069.1;NW_019863069.1	225837;225837;228467;228467;230262;230262;231292;231292;233952;233952;234765;234765;236521;241176;241176;242375;242375;245093;245093;249951;249951	226069;226069;228602;228602;230368;230368;231475;231475;234053;234053;234912;234912;236646;241298;241298;242491;242491;245195;245195;250117;250117	-;-;-;-;-;-;-;-;-;-;-;-;-;-;-;-;-;-;-;-;-	1546	rna-XM_024089801.1;rna-XM_024089800.1;rna-XM_024089801.1;rna-XM_024089800.1;rna-XM_024089801.1;rna-XM_024089800.1;rna-XM_024089801.1;rna-XM_024089800.1;rna-XM_024089801.1;rna-XM_024089800.1;rna-XM_024089801.1;rna-XM_024089800.1;rna-XM_024089800.1;rna-XM_024089801.1;rna-XM_024089800.1;rna-XM_024089801.1;rna-XM_024089800.1;rna-XM_024089801.1;rna-XM_024089800.1;rna-XM_024089801.1;rna-XM_024089800.1	-1.5814917289833716	5.529283309830706	120.98133887546386	1.8205936094953152e-16	8.58474098684845e-15	season	2.3555049040228528e-14
LOC112047963	NW_019862754.1;NW_019862754.1;NW_019862754.1;NW_019862754.1;NW_019862754.1;NW_019862754.1;NW_019862754.1;NW_019862754.1;NW_019862754.1;NW_019862754.1;NW_019862754.1;NW_019862754.1;NW_019862754.1;NW_019862754.1;NW_019862754.1;NW_019862754.1;NW_019862754.1;NW_019862754.1;NW_019862754.1;NW_019862754.1;NW_019862754.1;NW_019862754.1;NW_019862754.1;NW_019862754.1;NW_019862754.1;NW_019862754.1;NW_019862…	1113759;1156356;1170828;1191103;1204645;1214318;1216115;1217833;1221388;1222109;1228065;1231318;1236769;1239166;1239807;1244211;1248154;1251565;1252501;1253883;1256301;1258016;1258334;1260019;1260696;1262502;1264225;1265119;1266476;1269513	1114377;1156746;1171019;1191202;1204778;1214505;1216266;1217953;1221544;1222258;1228186;1231410;1236915;1239324;1239951;1244308;1248310;1251662;1252585;1253999;1256372;1258176;1258473;1260131;1260915;1262633;1264349;1265274;1266641;1271160	+;+;+;+;+;+;+;+;+;+;+;+;+;+;+;+;+;+;+;+;+;+;+;+;+;+;+;+;+;+	6358	rna-XM_024085287.1	-1.3182671045634355	1.1477161211927476	120.21258844623999	1.8453565593211443e-16	8.665550388481604e-15	season	2.3777984171922125e-14
LOC112043866	NW_019862799.1;NW_019862799.1;NW_019862799.1;NW_019862799.1;NW_019862799.1;NW_019862799.1;NW_019862799.1;NW_019862799.1;NW_019862799.1;NW_019862799.1;NW_019862799.1;NW_019862799.1;NW_019862799.1;NW_019862799.1;NW_019862799.1;NW_019862799.1;NW_019862799.1;NW_019862799.1;NW_019862799.1;NW_019862799.1;NW_019862799.1;NW_019862799.1;NW_019862799.1;NW_019862799.1;NW_019862799.1;NW_019862799.1;NW_019862…	1262825;1262832;1262832;1262832;1269836;1269836;1269836;1269836;1270582;1270582;1270582;1270582;1272574;1273614;1273614;1273614;1273614;1273614;1275897;1275897;1275897;1275897;1275897;1277984;1277984;1277984;1277984;1277984;1278759;1278759;1278759;1278759;1278759;1279696;1279696;1279696;1279696;1279696;1281313;1281313;1281313;1281313;1281851;1281851;1281851;1281851;1281851;1283003;1283003;1283003…	1262912;1263127;1263123;1263127;1270083;1270083;1270083;1270083;1270770;1270770;1270770;1270770;1272675;1273714;1273714;1273714;1273714;1273714;1276073;1276073;1276073;1276073;1276073;1278108;1278108;1278108;1278108;1278108;1278872;1278872;1278872;1278872;1278872;1279806;1279806;1279806;1279806;1279806;1281411;1281411;1281411;1281411;1282035;1282035;1282035;1282035;1282035;1283125;1283125;1283125…	+;+;+;+;+;+;+;+;+;+;+;+;+;+;+;+;+;+;+;+;+;+;+;+;+;+;+;+;+;+;+;+;+;+;+;+;+;+;+;+;+;+;+;+;+;+;+;+;+;+;+;+;+;+;+;+;+;+;+;+;+;+;+;+;+;+;+;+;+;+;+;+;+;+;+;+;+;+;+;+;+;+;+;+;+;+;+;+;+;+;+;+;+;+;+;+;+;+;+;+;+;+;+;+;+;+;+;+;+;+;+;+;+;+;+;+;+;+;+;+;+;+;+;+;+;+;+;+;+;+;+;+;+;+;+;+;+;+;+;+;+;+;+;+;+;+;+;+;+;+;+;+;+;+;+;+;+;+;+;+;+;+;+;+;+;+;+;+;+;+;+;+;+;+;+;+;+;+;+;+;+;+;+;+;+;+;+	6637	rna-XM_024079522.1;rna-XM_024079523.1;rna-XM_024079521.1;rna-XM_024079520.1;rna-XM_024079523.1;rna-XM_024079521.1;rna-XM_024079520.1;rna-XM_024079522.1;rna-XM_024079523.1;rna-XM_024079521.1;rna-XM_024079520.1;rna-XM_024079522.1;rna-XM_024079524.1;rna-XM_024079524.1;rna-XM_024079523.1;rna-XM_024079521.1;rna-XM_024079520.1;rna-XM_024079522.1;rna-XM_024079524.1;rna-XM_024079523.1;rna-XM_024079521.1;…	-0.6079491299588969	5.800214997306452	119.9081117340346	1.948002191305266e-16	9.097259746208496e-15	season	2.4864420423027184e-14
LOC112053193	NW_019863216.1;NW_019863216.1	59637;60595	60364;60967	+;+	1101	rna-XM_024092522.1	-1.3942257788774821	1.7007540972364976	119.89284556047362	1.953301107070462e-16	9.097259746208496e-15	season	2.4864420423027184e-14
LOC112046573	NW_019862753.1;NW_019862753.1;NW_019862753.1;NW_019862753.1;NW_019862753.1;NW_019862753.1;NW_019862753.1;NW_019862753.1;NW_019862753.1;NW_019862753.1;NW_019862753.1;NW_019862753.1	19436;21772;23592;26596;28296;29988;30880;31983;32886;33638;43409;84083	20751;21883;23734;26801;28421;30181;31048;32146;33168;33831;43578;84602	-;-;-;-;-;-;-;-;-;-;-;-	3597	rna-XM_024083269.1	-0.9452800602707732	4.062875422154714	119.76721775701341	1.9974748866962274e-16	9.265022290782012e-15	season	2.522331387924528e-14
LOC112058550	NW_019862778.1;NW_019862778.1;NW_019862778.1;NW_019862778.1;NW_019862778.1;NW_019862778.1;NW_019862778.1;NW_019862778.1;NW_019862778.1;NW_019862778.1	1099883;1099883;1101544;1101544;1102969;1103235;1104624;1104624;1105885;1105885	1101363;1101363;1101693;1101693;1103081;1103365;1104759;1104759;1106184;1106096	-;-;-;-;-;-;-;-;-;-	2311	rna-XM_024099451.1;rna-XM_024099452.1;rna-XM_024099452.1;rna-XM_024099451.1;rna-XM_024099452.1;rna-XM_024099451.1;rna-XM_024099452.1;rna-XM_024099451.1;rna-XM_024099452.1;rna-XM_024099451.1	-1.1676717659770048	7.682783293926249	119.99589998281299	2.0469499367398876e-16	9.455910195574018e-15	season	2.5745084682446818e-14
LOC112045697	NW_019862838.1;NW_019862838.1;NW_019862838.1;NW_019862838.1;NW_019862838.1;NW_019862838.1;NW_019862838.1;NW_019862838.1;NW_019862838.1;NW_019862838.1;NW_019862838.1;NW_019862838.1;NW_019862838.1	793252;794045;794688;796344;797015;797484;798511;800187;800531;801782;802682;803256;804508	793543;794204;796138;796462;797145;797591;798628;800328;800687;801884;802845;803324;805890	+;+;+;+;+;+;+;+;+;+;+;+;+	4397	rna-XM_024081981.1	1.0899108706960825	5.217489405240548	119.54393449716173	2.0871249148664243e-16	9.598876742598846e-15	season	2.6035623301377724e-14
LOC112053381	NW_019863234.1;NW_019863234.1;NW_019863234.1;NW_019863234.1;NW_019863234.1	29718;30123;31439;32529;33675	29984;30384;31608;32716;34135	-;-;-;-;-	1348	rna-XM_024092782.1	-1.1204600303006726	1.7193999063873824	119.50027021517938	2.0947918269663093e-16	9.598876742598846e-15	season	2.6035623301377724e-14
LOC112050173	NW_019863009.1;NW_019863009.1;NW_019863009.1;NW_019863009.1;NW_019863009.1;NW_019863009.1	48869;51495;52467;55728;59276;63006	48971;51925;52587;55922;59351;63386	+;+;+;+;+;+	1307	rna-XM_024088362.1	-1.2041823969555245	4.836707057208641	118.38427520189065	2.5817436878023927e-16	1.1730097041677477e-14	season	3.182524848442408e-14
LOC112048007	NW_019862911.1;NW_019862911.1;NW_019862911.1;NW_019862911.1;NW_019862911.1;NW_019862911.1;NW_019862911.1;NW_019862911.1;NW_019862911.1;NW_019862911.1;NW_019862911.1;NW_019862911.1;NW_019862911.1;NW_019862911.1;NW_019862911.1;NW_019862911.1;NW_019862911.1;NW_019862911.1;NW_019862911.1;NW_019862911.1;NW_019862911.1;NW_019862911.1;NW_019862911.1;NW_019862911.1;NW_019862911.1;NW_019862911.1;NW_019862…	317767;317767;317767;317767;317767;323154;323154;323154;323154;323154;323467;323467;323467;323467;323467;323860;323860;323860;323860;323860;324350;324350;324350;324350;324350;324593;324593;324593;324593;324593;324915;324915;324915;324915;324915;326184;326184;326184;326184;327432;327432;327432;327432;327432;328003;328003;328003;328003;328003;328321;328321;328321;328321;328321;328566;328566;328566;…	323029;323029;323029;323029;323029;323280;323280;323280;323280;323280;323702;323702;323702;323702;323702;324102;324102;324102;324102;324102;324490;324490;324490;324490;324490;324736;324736;324736;324736;324736;325112;325112;325112;325112;325112;326312;326312;326312;326312;327573;327573;327573;327573;327573;328145;328145;328145;328145;328145;328486;328486;328486;328486;328486;328647;328647;328647;…	-;-;-;-;-;-;-;-;-;-;-;-;-;-;-;-;-;-;-;-;-;-;-;-;-;-;-;-;-;-;-;-;-;-;-;-;-;-;-;-;-;-;-;-;-;-;-;-;-;-;-;-;-;-;-;-;-;-;-;-;-;-;-;-;-;-;-;-;-;-;-;-;-;-;-;-;-;-;-;-;-;-;-;-;-;-;-;-;-;-;-;-;-;-;-;-;-;-;-;-;-;-;-;-;-;-;-;-;-;-;-;-;-;-;-;-;-;-;-;-;-;-;-;-;-;-;-;-;-;-;-;-;-;-;-	9699	rna-XM_024085337.1;rna-XM_024085335.1;rna-XM_024085338.1;rna-XM_024085336.1;rna-XM_024085340.1;rna-XM_024085337.1;rna-XM_024085335.1;rna-XM_024085338.1;rna-XM_024085336.1;rna-XM_024085340.1;rna-XM_024085337.1;rna-XM_024085335.1;rna-XM_024085338.1;rna-XM_024085336.1;rna-XM_024085340.1;rna-XM_024085337.1;rna-XM_024085335.1;rna-XM_024085338.1;rna-XM_024085336.1;rna-XM_024085340.1;rna-XM_024085337.1;…	-0.936839525057493	4.553954247507978	118.31234391025018	2.590860927016057e-16	1.1730097041677477e-14	season	3.182524848442408e-14
LOC112044967	NW_019862751.1;NW_019862751.1;NW_019862751.1;NW_019862751.1;NW_019862751.1;NW_019862751.1;NW_019862751.1;NW_019862751.1;NW_019862751.1;NW_019862751.1;NW_019862751.1;NW_019862751.1	1765057;1772118;1775871;1780147;1781762;1787297;1788905;1792402;1794244;1796438;1797580;1798756	1765243;1772218;1775982;1780274;1781904;1787339;1789081;1792540;1794347;1796580;1797801;1799918	+;+;+;+;+;+;+;+;+;+;+;+	2662	rna-XM_024080989.1	-1.2918327946361297	4.327050630459403	117.59019533104833	2.9502006058951457e-16	1.3303999875155728e-14	season	3.6098791832365835e-14
LOC112042985	NW_019862783.1;NW_019862783.1;NW_019862783.1;NW_019862783.1;NW_019862783.1;NW_019862783.1;NW_019862783.1;NW_019862783.1;NW_019862783.1;NW_019862783.1;NW_019862783.1;NW_019862783.1;NW_019862783.1;NW_019862783.1;NW_019862783.1;NW_019862783.1;NW_019862783.1;NW_019862783.1;NW_019862783.1;NW_019862783.1;NW_019862783.1;NW_019862783.1;NW_019862783.1;NW_019862783.1;NW_019862783.1;NW_019862783.1;NW_019862…	536735;536738;536738;536738;536738;536738;602498;602498;602498;602498;602498;602498;625255;625255;625255;625255;625255;625255;625817;625817;625817;625817;625817;625817;627833;627833;627833;627833;627833;627833;630149;630149;630149;630149;630176;630176;631815;635051;635051;635051;635051;635051;637980	537069;537069;537069;537069;537069;537069;602631;602631;602631;602631;602631;602631;625371;625371;625371;625371;625371;625371;625957;625957;625957;625957;625957;625957;627953;627938;627938;627953;627953;627953;630499;630499;630499;630499;630499;630499;636376;635168;636376;636376;636376;636376;641019	+;+;+;+;+;+;+;+;+;+;+;+;+;+;+;+;+;+;+;+;+;+;+;+;+;+;+;+;+;+;+;+;+;+;+;+;+;+;+;+;+;+;+	8801	rna-XM_024078224.1;rna-XM_024078223.1;rna-XM_024078220.1;rna-XM_024078222.1;rna-XM_024078221.1;rna-XM_024078219.1;rna-XM_024078220.1;rna-XM_024078223.1;rna-XM_024078222.1;rna-XM_024078221.1;rna-XM_024078224.1;rna-XM_024078219.1;rna-XM_024078220.1;rna-XM_024078223.1;rna-XM_024078222.1;rna-XM_024078219.1;rna-XM_024078221.1;rna-XM_024078224.1;rna-XM_024078220.1;rna-XM_024078223.1;rna-XM_024078222.1;…	-0.6148573031369026	7.256343484258451	117.44959546394081	3.0259384183273806e-16	1.3591606397578004e-14	season	3.688256753983671e-14
LOC112047740	NW_019862903.1;NW_019862903.1;NW_019862903.1;NW_019862903.1;NW_019862903.1;NW_019862903.1;NW_019862903.1;NW_019862903.1;NW_019862903.1;NW_019862903.1;NW_019862903.1;NW_019862903.1;NW_019862903.1;NW_019862903.1;NW_019862903.1;NW_019862903.1;NW_019862903.1;NW_019862903.1;NW_019862903.1;NW_019862903.1;NW_019862903.1;NW_019862903.1;NW_019862903.1;NW_019862903.1;NW_019862903.1;NW_019862903.1;NW_019862…	709027;709028;710627;710627;711782;711782;715540;715540;716156;716156;717157;717157;718042;718042;719359;719359;720801;720801;722123;722123;723859;726268;726268;726924;726924;727612;727612;728323;728323;729051;729051;729837;729837;730816;730816;731497;731497;732873;732873;734487;734487	709321;709321;710696;710696;711884;711884;715641;715641;716268;716268;717263;717263;718126;718126;719442;719442;720928;720928;722244;722244;723903;726366;726366;727035;727035;727687;727687;728499;728499;729168;729168;729959;729959;730932;730932;731629;731629;733077;733077;735905;735905	+;+;+;+;+;+;+;+;+;+;+;+;+;+;+;+;+;+;+;+;+;+;+;+;+;+;+;+;+;+;+;+;+;+;+;+;+;+;+;+;+	3833	rna-XM_024084956.1;rna-XM_024084957.1;rna-XM_024084957.1;rna-XM_024084956.1;rna-XM_024084957.1;rna-XM_024084956.1;rna-XM_024084957.1;rna-XM_024084956.1;rna-XM_024084957.1;rna-XM_024084956.1;rna-XM_024084957.1;rna-XM_024084956.1;rna-XM_024084957.1;rna-XM_024084956.1;rna-XM_024084957.1;rna-XM_024084956.1;rna-XM_024084957.1;rna-XM_024084956.1;rna-XM_024084957.1;rna-XM_024084956.1;rna-XM_024084956.1;…	0.46005549933969436	5.236929187674112	117.42153933742237	3.0412898967791683e-16	1.3606778892519083e-14	season	3.6927107981315984e-14
LOC112057286	NW_019864747.1;NW_019864747.1	177;2189	395;2472	+;+	503	gene-LOC112057286	-1.244832856418077	2.4212345767708445	117.276262313344	3.1220750349002325e-16	1.3913435567296565e-14	season	3.776275355431626e-14
LOC112046822	NW_019862872.1;NW_019862872.1;NW_019862872.1;NW_019862872.1;NW_019862872.1;NW_019862872.1;NW_019862872.1;NW_019862872.1	330633;332291;335982;337564;338252;339199;340676;342485	331802;332323;336257;337725;338544;339254;340828;342732	-;-;-;-;-;-;-;-	2391	rna-XM_024083631.1	0.5812973259596264	5.3429425098734615	116.5056787510988	3.5891239544248447e-16	1.5932345553939038e-14	season	4.308176962632621e-14
LOC112058541	NW_019862778.1;NW_019862778.1;NW_019862778.1;NW_019862778.1;NW_019862778.1;NW_019862778.1;NW_019862778.1;NW_019862778.1;NW_019862778.1;NW_019862778.1;NW_019862778.1;NW_019862778.1;NW_019862778.1;NW_019862778.1;NW_019862778.1;NW_019862778.1;NW_019862778.1;NW_019862778.1;NW_019862778.1;NW_019862778.1;NW_019862778.1;NW_019862778.1;NW_019862778.1;NW_019862778.1;NW_019862778.1;NW_019862778.1	1036837;1036837;1037891;1037891;1037931;1039681;1039887;1039887;1040182;1040182;1040182;1040346;1040346;1040346;1040996;1040996;1040996;1041559;1041559;1041559;1042958;1042958;1042958;1043357;1043357;1043357	1036991;1036991;1037945;1037945;1037945;1039730;1039944;1039944;1040261;1040261;1040261;1040910;1040910;1040910;1041262;1041262;1041262;1041774;1041774;1041774;1043082;1043082;1043082;1044788;1044788;1044788	+;+;+;+;+;+;+;+;+;+;+;+;+;+;+;+;+;+;+;+;+;+;+;+;+;+	3003	rna-XM_024099438.1;rna-XM_024099437.1;rna-XM_024099438.1;rna-XM_024099437.1;rna-XM_024099439.1;rna-XM_024099438.1;rna-XM_024099439.1;rna-XM_024099438.1;rna-XM_024099439.1;rna-XM_024099438.1;rna-XM_024099437.1;rna-XM_024099439.1;rna-XM_024099438.1;rna-XM_024099437.1;rna-XM_024099439.1;rna-XM_024099438.1;rna-XM_024099437.1;rna-XM_024099439.1;rna-XM_024099438.1;rna-XM_024099437.1;rna-XM_024099439.1;…	-0.4682591593956287	7.712665253805281	116.36782783884692	3.679991722144602e-16	1.6272150167490762e-14	season	4.4005173741054147e-14
LOC112044521	NW_019862810.1;NW_019862810.1;NW_019862810.1;NW_019862810.1;NW_019862810.1;NW_019862810.1;NW_019862810.1;NW_019862810.1;NW_019862810.1;NW_019862810.1;NW_019862810.1;NW_019862810.1;NW_019862810.1	410184;411518;413500;414536;415126;416223;417207;417693;418702;419943;420735;422863;423510	410392;411675;413668;414689;415370;416350;417404;417802;418831;420144;420913;422974;423959	-;-;-;-;-;-;-;-;-;-;-;-;-	2444	rna-XM_024080401.1	0.9875759789653646	3.6440479750812114	116.29550443293567	3.7286105306440707e-16	1.6423228709395043e-14	season	4.441830409128403e-14
LOC112042857	NW_019862749.1;NW_019862749.1;NW_019862749.1;NW_019862749.1;NW_019862749.1;NW_019862749.1	2109527;2122661;2123022;2125101;2133876;2135088	2109750;2122779;2123143;2125234;2134025;2135636	+;+;+;+;+;+	1298	rna-XM_024078041.1	-0.9148204167343965	6.141308972908937	116.1252877998262	3.8456675785161345e-16	1.687342330589087e-14	season	4.5640556310592426e-14
LOC112051027	NW_019862757.1;NW_019862757.1;NW_019862757.1;NW_019862757.1;NW_019862757.1	516153;516806;517853;518300;518873	516382;517101;518048;518500;519140	+;+;+;+;+	1191	rna-XM_024089492.1	1.131038414223557	4.1253232187760505	115.9981558976978	3.9355619315925675e-16	1.7201432996391513e-14	season	4.653249236645909e-14
LOC112054800	NW_019863415.1;NW_019863415.1;NW_019863415.1	98588;99288;100158	98837;99384;100742	+;+;+	932	rna-XM_024094700.1	0.45293183433184636	4.98049790026771	115.80708599711568	4.0747599893332817e-16	1.7741598666200543e-14	season	4.799854406838148e-14
LOC112058512	NW_019862777.1;NW_019862777.1;NW_019862777.1;NW_019862777.1;NW_019862777.1;NW_019862777.1;NW_019862777.1;NW_019862777.1;NW_019862777.1	957241;958683;959479;960139;960848;962002;963154;964255;965971	957345;958834;959733;960231;961060;962171;963327;964417;966136	+;+;+;+;+;+;+;+;+	1491	rna-XM_024099394.1	1.1638033135571197	5.560643397328204	115.93528639722825	4.1532471477943755e-16	1.8014313201349347e-14	season	4.8741211601754886e-14
LOC112046667	NW_019862866.1;NW_019862866.1;NW_019862866.1;NW_019862866.1;NW_019862866.1;NW_019862866.1	281264;283161;284094;284959;286199;287285	281721;283336;284278;285118;286373;287736	-;-;-;-;-;-	1606	rna-XM_024083380.1	-0.5680256170670134	7.417006183094212	115.48199029838138	4.3233755146090905e-16	1.868092750875198e-14	season	5.0549867266923843e-14
LOC112056646	NW_019863922.1;NW_019863922.1;NW_019863922.1	21568;40941;47855	21723;40976;47922	-;-;-	260	rna-XR_002887608.1	-2.149552820493199	0.979148923881188	114.56821459056921	5.109407310592391e-16	2.1993676014231793e-14	season	5.930105859856294e-14
LOC112048098	NW_019862916.1;NW_019862916.1;NW_019862916.1;NW_019862916.1;NW_019862916.1	331174;332917;333755;335021;335755	331272;333147;333859;335074;335858	-;-;-;-;-	593	rna-XM_024085477.1	-2.2488649172880595	1.8388408494704214	114.49690197243777	5.176639738666869e-16	2.2198993958569925e-14	season	5.98612966703203e-14
LOC112057096	NW_019864307.1;NW_019864307.1	5451;13003	7438;13108	-;-	2094	rna-XM_024097587.1	-1.2886490811430455	2.51537743617714	114.22332947448342	5.443134308865337e-16	2.3254051987197625e-14	season	6.271325072867511e-14
LOC112049724	NW_019862987.1;NW_019862987.1;NW_019862987.1;NW_019862987.1;NW_019862987.1;NW_019862987.1;NW_019862987.1;NW_019862987.1;NW_019862987.1;NW_019862987.1;NW_019862987.1;NW_019862987.1;NW_019862987.1;NW_019862987.1;NW_019862987.1;NW_019862987.1;NW_019862987.1	179308;180692;181337;182785;183644;186277;187283;187815;188429;189412;190857;191417;192246;193501;194422;195837;198047	180225;180846;181496;182984;183918;186478;187466;188026;188579;189601;190996;191572;192440;193615;194569;195919;198148	-;-;-;-;-;-;-;-;-;-;-;-;-;-;-;-;-	3586	rna-XM_024087734.1	-0.7878507319378731	4.6684000227507	113.84985050047682	5.8299669865097075e-16	2.4813387578537944e-14	season	6.692590101713635e-14
LOC112054820	NW_019863418.1;NW_019863418.1;NW_019863418.1;NW_019863418.1;NW_019863418.1;NW_019863418.1	49598;50755;52159;53423;54546;63010	49714;51005;52318;53632;54722;63418	+;+;+;+;+;+	1324	rna-XM_024094725.1	-0.5627389195217337	6.194734255773565	113.69562429064281	5.997872758882819e-16	2.543277090744192e-14	season	6.860392939317816e-14
LOC112050376	NW_019863019.1;NW_019863019.1;NW_019863019.1;NW_019863019.1;NW_019863019.1;NW_019863019.1;NW_019863019.1;NW_019863019.1;NW_019863019.1;NW_019863019.1;NW_019863019.1;NW_019863019.1;NW_019863019.1;NW_019863019.1;NW_019863019.1;NW_019863019.1;NW_019863019.1;NW_019863019.1;NW_019863019.1;NW_019863019.1;NW_019863019.1;NW_019863019.1;NW_019863019.1;NW_019863019.1;NW_019863019.1;NW_019863019.1;NW_019863…	374186;375689;376416;377080;377820;378541;379063;380207;381807;382154;383610;384183;384809;386115;387124;389097;389653;390406;391179;391850;394666;395250;396053;396584;397368;397668;398483;399506	374236;375791;376497;377265;377944;378621;379199;380340;381927;382261;383712;384273;384899;386232;387281;389171;389820;390557;391300;392001;394792;395377;396167;396755;397477;398168;398951;399880	+;+;+;+;+;+;+;+;+;+;+;+;+;+;+;+;+;+;+;+;+;+;+;+;+;+;+;+	4355	rna-XM_024088629.1	-2.3546327359131767	4.940941860234621	114.88929035507147	6.218988676219183e-16	2.627233729239955e-14	season	7.087626480850663e-14
LOC112058044	NW_019862770.1;NW_019862770.1;NW_019862770.1;NW_019862770.1	788472;800706;802011;803502	788694;800921;802232;804552	+;+;+;+	1712	rna-XM_024098716.1	-1.2493986899638703	2.7209724396281074	113.33811854085391	6.40653226985845e-16	2.6964382486915343e-14	season	7.275101339106525e-14
LOC112044969	NW_019862820.1;NW_019862820.1;NW_019862820.1	285178;285178;285546	286667;285491;286667	+;+;+	1490	rna-XM_024080987.1;rna-XM_024080988.1;rna-XM_024080988.1	-2.616084560155348	2.9307147104015647	113.70714044686358	6.664335581470795e-16	2.794594448259562e-14	season	7.540731540195397e-14
LOC112045244	NW_019862827.1;NW_019862827.1;NW_019862827.1;NW_019862827.1;NW_019862827.1;NW_019862827.1;NW_019862827.1;NW_019862827.1;NW_019862827.1;NW_019862827.1;NW_019862827.1;NW_019862827.1	831976;831976;832622;832622;833650;833650;833987;833987;834897;834897;835717;835717	832447;832447;832765;832765;833762;833762;834607;834604;835054;835054;836329;836329	-;-;-;-;-;-;-;-;-;-;-;-	2121	rna-XM_024081354.1;rna-XM_024081353.1;rna-XM_024081353.1;rna-XM_024081354.1;rna-XM_024081353.1;rna-XM_024081354.1;rna-XM_024081353.1;rna-XM_024081354.1;rna-XM_024081353.1;rna-XM_024081354.1;rna-XM_024081354.1;rna-XM_024081353.1	1.3130239390188192	3.178875751353411	112.95368495550645	6.878119180328398e-16	2.8631115884707664e-14	season	7.754833728706686e-14
LOC112051905	NW_019863111.1;NW_019863111.1;NW_019863111.1;NW_019863111.1;NW_019863111.1;NW_019863111.1;NW_019863111.1;NW_019863111.1;NW_019863111.1;NW_019863111.1;NW_019863111.1;NW_019863111.1;NW_019863111.1;NW_019863111.1;NW_019863111.1;NW_019863111.1;NW_019863111.1;NW_019863111.1;NW_019863111.1;NW_019863111.1	137770;138544;139352;140041;141567;141972;142570;143167;146821;147507;149197;149766;150173;150573;151226;151722;152397;153906;154093;155818	138224;138723;139497;140254;141630;142210;142755;143277;146913;147731;149367;149945;150324;150795;151286;151909;152582;154016;154185;156085	-;-;-;-;-;-;-;-;-;-;-;-;-;-;-;-;-;-;-;-	3546	rna-XM_024090738.1	-1.588763939469962	0.7768164326890183	112.20816633760244	7.897360841616569e-16	3.2656781065451526e-14	season	8.784505691316749e-14
LOC112049676	NW_019862984.1;NW_019862984.1;NW_019862984.1;NW_019862984.1;NW_019862984.1;NW_019862984.1;NW_019862984.1;NW_019862984.1;NW_019862984.1	115773;118556;119459;120297;121067;122426;123616;125095;125972	116024;118672;119580;120513;121234;122635;123852;125300;126089	-;-;-;-;-;-;-;-;-	1647	rna-XM_024087666.1	1.505281720923103	4.470062561281389	112.53267294554674	7.902688131819052e-16	3.2656781065451526e-14	season	8.784505691316749e-14
LOC112056624	NW_019863912.1;NW_019863912.1	42709;43286	43204;44183	-;-	1394	rna-XM_024097075.1	2.810405690759533	2.203853830199606	112.35326481444221	8.25663815652608e-16	3.39615000404361e-14	season	9.105720943854057e-14
LOC112048069	NW_019862915.1;NW_019862915.1;NW_019862915.1	638228;644365;661090	640321;646098;661256	-;-;-	3995	rna-XM_024085437.1	2.212479002743984	8.938371253028837	113.35539644704428	8.278190347765575e-16	3.39615000404361e-14	season	9.105720943854057e-14
LOC112050980	NW_019862757.1;NW_019862757.1	87795;104394	88211;104731	+;+	755	rna-XR_002887206.1	-2.103222987950383	5.559017322077956	113.26304692310656	8.333480023729541e-16	3.40653478380081e-14	season	9.134709405177705e-14
LOC112045562	NW_019862835.1;NW_019862835.1;NW_019862835.1;NW_019862835.1	523496;524703;525519;526785	523629;524867;525692;526875	+;+;+;+	564	rna-XM_024081792.1	1.1501129846142555	8.732414200111325	111.93116219733464	8.726263591989319e-16	3.5543103748876925e-14	season	9.532159700190685e-14
LOC112045879	NW_019862752.1;NW_019862752.1;NW_019862752.1;NW_019862752.1;NW_019862752.1;NW_019862752.1;NW_019862752.1;NW_019862752.1;NW_019862752.1;NW_019862752.1;NW_019862752.1;NW_019862752.1;NW_019862752.1;NW_019862752.1;NW_019862752.1;NW_019862752.1;NW_019862752.1;NW_019862752.1;NW_019862752.1;NW_019862752.1;NW_019862752.1;NW_019862752.1;NW_019862752.1;NW_019862752.1;NW_019862752.1;NW_019862752.1;NW_019862…	1687301;1687301;1688652;1688652;1689618;1689618;1690129;1690129;1690987;1690987;1691953;1691953;1692336;1692336;1693171;1693171;1694271;1694271;1694996;1694996;1696204;1696204;1697137;1697137;1698577;1698577;1699997;1699997;1700487;1700487;1701053;1701053;1702139;1702139	1687606;1687606;1688762;1688768;1689692;1689692;1690437;1690437;1691078;1691078;1692072;1692072;1692521;1692521;1693332;1693332;1694468;1694468;1695250;1695250;1696427;1696427;1697274;1697274;1698775;1698775;1700225;1700225;1700599;1700599;1701208;1701208;1702373;1702373	+;+;+;+;+;+;+;+;+;+;+;+;+;+;+;+;+;+;+;+;+;+;+;+;+;+;+;+;+;+;+;+;+;+	3114	rna-XM_024082264.1;rna-XM_024082256.1;rna-XM_024082264.1;rna-XM_024082256.1;rna-XM_024082264.1;rna-XM_024082256.1;rna-XM_024082264.1;rna-XM_024082256.1;rna-XM_024082264.1;rna-XM_024082256.1;rna-XM_024082264.1;rna-XM_024082256.1;rna-XM_024082264.1;rna-XM_024082256.1;rna-XM_024082264.1;rna-XM_024082256.1;rna-XM_024082264.1;rna-XM_024082256.1;rna-XM_024082264.1;rna-XM_024082256.1;rna-XM_024082264.1;…	1.226853957092473	2.7088505246336085	111.61565424745356	8.817793241189405e-16	3.578764371174157e-14	season	9.598928097624424e-14
LOC112056412	NW_019863804.1;NW_019863804.1;NW_019863804.1;NW_019863804.1;NW_019863804.1;NW_019863804.1	26916;27099;27139;28939;28939;28939	27080;27183;27179;29327;29327;29327	+;+;+;+;+;+	639	rna-XM_024096845.1;rna-XM_024096844.1;rna-XM_024096846.1;rna-XM_024096844.1;rna-XM_024096845.1;rna-XM_024096846.1	2.1017088379281508	2.395489003089543	111.5495507366366	9.006122084255638e-16	3.6421911517964796e-14	season	9.770249762125987e-14
LOC112058319	NW_019862774.1;NW_019862774.1;NW_019862774.1;NW_019862774.1	561001;562143;562539;582688	561278;562263;562750;582844	-;-;-;-	768	rna-XM_024099043.1	-0.7671252354444371	6.974082699650048	110.95302816419024	9.979208123656894e-16	4.0214085502566297e-14	season	1.078882264574399e-13
LOC112044144	NW_019862804.1;NW_019862804.1;NW_019862804.1;NW_019862804.1;NW_019862804.1;NW_019862804.1;NW_019862804.1;NW_019862804.1	78309;79967;81152;81777;82634;83347;83917;86570	79656;80148;81500;82036;82788;83447;84118;87357	-;-;-;-;-;-;-;-	3385	rna-XM_024079887.1	-1.1538395731521938	4.614096770383815	110.91773616320633	1.0045321636027287e-15	4.033746822325586e-14	season	1.0823234086271175e-13
LOC112043560	NW_019862792.1;NW_019862792.1;NW_019862792.1;NW_019862792.1;NW_019862792.1;NW_019862792.1;NW_019862792.1;NW_019862792.1;NW_019862792.1	623735;625277;626703;627086;630171;631499;634920;635428;635713	624837;625458;626883;630092;630384;631940;635022;635576;635787	-;-;-;-;-;-;-;-;-	5456	rna-XM_024079033.1	0.6937866956882295	5.9617510225858705	110.88305114397807	1.0110738024444364e-15	4.0457192573868225e-14	season	1.0856662880737555e-13
LOC112049221	NW_019862964.1;NW_019862964.1;NW_019862964.1;NW_019862964.1;NW_019862964.1;NW_019862964.1;NW_019862964.1	214300;214967;215640;217002;217826;218451;220220	214476;215160;215736;217114;217963;219190;220512	+;+;+;+;+;+;+	1752	rna-XM_024087023.1	0.5897766797675961	4.308094929406183	110.72312655825694	1.0418085970771604e-15	4.154074700766614e-14	season	1.1120296113587382e-13
LOC112048959	NW_019862953.1;NW_019862953.1;NW_019862953.1;NW_019862953.1	250979;252452;253636;254463	251266;252514;253696;254645	-;-;-;-	595	rna-XM_024086671.1	-1.3481205578815525	4.085707075385366	110.66346143740861	1.0572770698164088e-15	4.201012804683101e-14	season	1.12381076825031e-13
LOC112052166	NW_019863132.1;NW_019863132.1;NW_019863132.1;NW_019863132.1;NW_019863132.1;NW_019863132.1;NW_019863132.1;NW_019863132.1	144435;144435;146293;146293;149385;149400;150164;150164	144744;144744;148519;148519;149601;149601;150931;150931	+;+;+;+;+;+;+;+	3522	rna-XM_024091137.1;rna-XM_024091138.1;rna-XM_024091138.1;rna-XM_024091137.1;rna-XM_024091137.1;rna-XM_024091138.1;rna-XM_024091138.1;rna-XM_024091137.1	0.35476019068325265	6.696994203220262	110.52830598699963	1.0805551446053773e-15	4.278546572576832e-14	season	1.1446995087264145e-13
LOC112057743	NW_019862765.1;NW_019862765.1;NW_019862765.1;NW_019862765.1;NW_019862765.1;NW_019862765.1;NW_019862765.1;NW_019862765.1;NW_019862765.1;NW_019862765.1;NW_019862765.1;NW_019862765.1	1491924;1493190;1494042;1495354;1496262;1496729;1497266;1497881;1498598;1499590;1500599;1504865	1492448;1493330;1494163;1495467;1496455;1496824;1497387;1498072;1498795;1499760;1500769;1505087	-;-;-;-;-;-;-;-;-;-;-;-	2269	rna-XM_024098283.1	-1.5901884461918105	3.443694088957049	110.28128374458795	1.141722661911993e-15	4.505047336794406e-14	season	1.2014347571299903e-13
LOC112052489	NW_019863152.1;NW_019863152.1;NW_019863152.1;NW_019863152.1;NW_019863152.1;NW_019863152.1	162718;163015;165374;168621;177315;179147	162827;163045;165517;168737;177446;179253	+;+;+;+;+;+	641	rna-XM_024091591.1	-0.8725509813835197	5.90318593226257	109.94559100269493	1.2055581604800755e-15	4.740471604046913e-14	season	1.2643942049234386e-13
LOC112052638	NW_019863165.1;NW_019863165.1;NW_019863165.1;NW_019863165.1;NW_019863165.1;NW_019863165.1	250286;251957;252702;253611;254159;254931	250918;252086;252849;253768;254347;255292	-;-;-;-;-;-	1620	rna-XM_024091807.1	2.0539887305099276	2.7022052083172157	109.80816128511532	1.2668811356922625e-15	4.964426629657542e-14	season	1.319939622860364e-13
LOC112053036	NW_019863198.1;NW_019863198.1;NW_019863198.1;NW_019863198.1;NW_019863198.1;NW_019863198.1;NW_019863198.1;NW_019863198.1;NW_019863198.1;NW_019863198.1;NW_019863198.1;NW_019863198.1;NW_019863198.1;NW_019863198.1;NW_019863198.1;NW_019863198.1;NW_019863198.1;NW_019863198.1;NW_019863198.1;NW_019863198.1;NW_019863198.1;NW_019863198.1;NW_019863198.1;NW_019863198.1;NW_019863198.1;NW_019863198.1;NW_019863…	195290;208807;228135;228135;228135;228135;228135;237812;237900;237916;237916;237916;243840;243840;243840;243840;243840;243840;244713;244713;244713;244713;244713;244713;244947;244947;244947;244947;244947;244947	195497;208899;228291;228377;228357;228357;228357;238272;238272;238272;238272;238272;244142;244142;244142;244142;244142;244142;244832;244832;244832;244832;244832;244832;249517;249517;249517;249517;249517;249517	+;+;+;+;+;+;+;+;+;+;+;+;+;+;+;+;+;+;+;+;+;+;+;+;+;+;+;+;+;+	5999	rna-XM_024092303.1;rna-XM_024092303.1;rna-XM_024092302.1;rna-XM_024092301.1;rna-XM_024092299.1;rna-XM_024092300.1;rna-XM_024092298.1;rna-XM_024092299.1;rna-XM_024092300.1;rna-XM_024092302.1;rna-XM_024092301.1;rna-XM_024092298.1;rna-XM_024092302.1;rna-XM_024092300.1;rna-XM_024092301.1;rna-XM_024092299.1;rna-XM_024092298.1;rna-XM_024092303.1;rna-XM_024092302.1;rna-XM_024092300.1;rna-XM_024092301.1;…	-0.6824529487210816	6.3695493553585525	109.65678920513763	1.2729450045209727e-15	4.971047089820047e-14	season	1.3218947647277167e-13
LOC112047718	NW_019862902.1;NW_019862902.1;NW_019862902.1;NW_019862902.1;NW_019862902.1;NW_019862902.1;NW_019862902.1;NW_019862902.1;NW_019862902.1;NW_019862902.1;NW_019862902.1	198717;199865;200247;200788;201509;202147;202692;203191;203661;205689;221733	199475;199997;200366;200912;201641;202296;202918;203329;203840;205819;221916	-;-;-;-;-;-;-;-;-;-;-	2281	rna-XM_024084932.1	1.4356065948500911	6.085032552919063	110.09359367577889	1.3007725855580465e-15	5.062321802151247e-14	season	1.3463635984748188e-13
LOC112045919	NW_019862843.1;NW_019862843.1;NW_019862843.1;NW_019862843.1;NW_019862843.1;NW_019862843.1;NW_019862843.1;NW_019862843.1;NW_019862843.1;NW_019862843.1;NW_019862843.1;NW_019862843.1;NW_019862843.1;NW_019862843.1;NW_019862843.1;NW_019862843.1;NW_019862843.1;NW_019862843.1;NW_019862843.1;NW_019862843.1;NW_019862843.1;NW_019862843.1;NW_019862843.1;NW_019862843.1;NW_019862843.1;NW_019862843.1;NW_019862…	163772;163772;167582;167582;168113;168113;168476;168476;168651;168651;168819;168819;169297;169297;170058;170058;170809;170809;171976;171976;172473;172473;173163;173163;173425;173425;173717;173717;174039;174039;174576;174576;175314;175314;176122;176131;177904;177904;178723;178723;179455;179455;179649;179649;179982;179982;180597;180597;180860;180860;181635;181635;181892;181892;182397;182397;183188;…	166986;166986;167745;167745;168245;168245;168557;168557;168735;168735;168910;168910;169504;169504;170218;170218;171015;171015;172131;172131;172641;172641;173250;173250;173644;173644;173833;173833;174225;174225;174927;174927;175470;175470;176229;176229;178076;178076;178899;178899;179530;179530;179816;179816;180131;180131;180711;180711;181090;181090;181776;181776;182042;182042;182540;182540;183295;…	-;-;-;-;-;-;-;-;-;-;-;-;-;-;-;-;-;-;-;-;-;-;-;-;-;-;-;-;-;-;-;-;-;-;-;-;-;-;-;-;-;-;-;-;-;-;-;-;-;-;-;-;-;-;-;-;-;-;-;-;-;-;-;-;-;-;-;-;-;-;-;-	8830	rna-XM_024082306.1;rna-XM_024082305.1;rna-XM_024082306.1;rna-XM_024082305.1;rna-XM_024082306.1;rna-XM_024082305.1;rna-XM_024082306.1;rna-XM_024082305.1;rna-XM_024082306.1;rna-XM_024082305.1;rna-XM_024082306.1;rna-XM_024082305.1;rna-XM_024082306.1;rna-XM_024082305.1;rna-XM_024082306.1;rna-XM_024082305.1;rna-XM_024082306.1;rna-XM_024082305.1;rna-XM_024082306.1;rna-XM_024082305.1;rna-XM_024082306.1;…	-1.0411948656293695	4.407757303583789	109.18001605098587	1.3928106547577786e-15	5.4020137476680537e-14	season	1.4275857000015685e-13
LOC112043004	NW_019862784.1;NW_019862784.1;NW_019862784.1;NW_019862784.1;NW_019862784.1;NW_019862784.1;NW_019862784.1;NW_019862784.1;NW_019862784.1;NW_019862784.1;NW_019862784.1;NW_019862784.1;NW_019862784.1;NW_019862784.1	102430;109460;109806;110454;110833;111482;112305;112582;113211;113738;115349;115691;116248;117138	102637;109683;110297;110539;111007;111627;112402;112778;113332;113875;115540;116099;116391;117519	+;+;+;+;+;+;+;+;+;+;+;+;+;+	3013	rna-XM_024078243.1	-1.6134910496826906	3.749797164654444	109.31205386454396	1.4021883270697909e-15	5.419887125449355e-14	season	1.4323044048080982e-13
LOC112058011	NW_019862770.1;NW_019862770.1;NW_019862770.1;NW_019862770.1;NW_019862770.1;NW_019862770.1;NW_019862770.1;NW_019862770.1;NW_019862770.1;NW_019862770.1;NW_019862770.1;NW_019862770.1;NW_019862770.1;NW_019862770.1;NW_019862770.1;NW_019862770.1	1711964;1711964;1712942;1712942;1713657;1713657;1714538;1714538;1716780;1716780;1717670;1717670;1718410;1718410;1722698;1722705	1712124;1712124;1713134;1713134;1713745;1713745;1714718;1714718;1716956;1716956;1717783;1717783;1718678;1718678;1722847;1722848	-;-;-;-;-;-;-;-;-;-;-;-;-;-;-;-	1335	rna-XM_024098668.1;rna-XM_024098667.1;rna-XM_024098668.1;rna-XM_024098667.1;rna-XM_024098668.1;rna-XM_024098667.1;rna-XM_024098668.1;rna-XM_024098667.1;rna-XM_024098668.1;rna-XM_024098667.1;rna-XM_024098668.1;rna-XM_024098667.1;rna-XM_024098668.1;rna-XM_024098667.1;rna-XM_024098667.1;rna-XM_024098668.1	0.6148333246829081	6.768865306477647	108.82527507614148	1.4895032072717e-15	5.737869304215456e-14	season	1.5119654903652828e-13
LOC112045938	NW_019862844.1;NW_019862844.1;NW_019862844.1	838185;838575;839138	838293;838710;839336	+;+;+	444	rna-XM_024082337.1	-1.5937791374401888	2.5241361556428057	108.77674525842716	1.5032591464145677e-15	5.771296263464577e-14	season	1.5210380767038938e-13
LOC112044358	NW_019862807.1;NW_019862807.1;NW_019862807.1;NW_019862807.1;NW_019862807.1;NW_019862807.1;NW_019862807.1;NW_019862807.1;NW_019862807.1;NW_019862807.1;NW_019862807.1;NW_019862807.1;NW_019862807.1;NW_019862807.1;NW_019862807.1;NW_019862807.1;NW_019862807.1;NW_019862807.1;NW_019862807.1;NW_019862807.1;NW_019862807.1;NW_019862807.1;NW_019862807.1;NW_019862807.1;NW_019862807.1;NW_019862807.1;NW_019862…	258843;259227;260303;260942;261806;262275;263005;263828;265079;265619;266316;267947;268753;269190;269842;270686;271118;271509;271808;272726;273255;274005;274860;275034;275981;277283;278049;278838;279664;280480;281328;281931;282564;283232;284264;284961;285159;286125;287413;288309;289101;289693	259120;259350;260521;261171;262126;262375;263146;263960;265192;265793;266583;268056;268871;269329;270024;270804;271236;271710;272129;272957;273431;274169;274947;275155;276213;277408;278142;279019;279860;280630;281483;282063;282636;283376;284448;285085;285233;286285;287575;288484;289233;289887	+;+;+;+;+;+;+;+;+;+;+;+;+;+;+;+;+;+;+;+;+;+;+;+;+;+;+;+;+;+;+;+;+;+;+;+;+;+;+;+;+;+	6906	rna-XM_024080181.1	0.5242297990660719	6.064630085498673	108.67107016764677	1.5336679803748416e-15	5.868216474403939e-14	season	1.5468487051902036e-13
LOC112047428	NW_019862893.1;NW_019862893.1;NW_019862893.1;NW_019862893.1;NW_019862893.1;NW_019862893.1;NW_019862893.1;NW_019862893.1;NW_019862893.1	448961;449494;450515;450712;450874;451338;452534;453421;453421	449085;449697;450635;450803;451222;453171;453171;453438;453460	-;-;-;-;-;-;-;-;-	2765	rna-XM_024084553.1;rna-XM_024084553.1;rna-XM_024084553.1;rna-XM_024084553.1;rna-XM_024084553.1;rna-XM_024084552.1;rna-XM_024084553.1;rna-XM_024084553.1;rna-XM_024084552.1	-0.4886417619432858	6.030658127792283	108.37483962183626	1.6223363615519644e-15	6.186654500898162e-14	season	1.6310680445170054e-13
LOC112049716	NW_019862987.1;NW_019862987.1;NW_019862987.1;NW_019862987.1;NW_019862987.1;NW_019862987.1;NW_019862987.1;NW_019862987.1;NW_019862987.1;NW_019862987.1;NW_019862987.1;NW_019862987.1;NW_019862987.1;NW_019862987.1;NW_019862987.1;NW_019862987.1;NW_019862987.1;NW_019862987.1;NW_019862987.1;NW_019862987.1;NW_019862987.1;NW_019862987.1;NW_019862987.1;NW_019862987.1	234250;234713;235210;235210;236156;236156;236990;236990;237824;237824;238653;238653;239128;239128;240310;240310;241740;241740;242769;242769;243729;243729;246554;246554	234601;234817;235313;235313;236314;236314;237092;237092;237977;237977;238733;238733;239227;239227;240437;240437;241886;241886;242871;242871;243953;243953;246970;246970	+;+;+;+;+;+;+;+;+;+;+;+;+;+;+;+;+;+;+;+;+;+;+;+	2178	rna-XM_024087723.1;rna-XM_024087724.1;rna-XM_024087724.1;rna-XM_024087723.1;rna-XM_024087724.1;rna-XM_024087723.1;rna-XM_024087724.1;rna-XM_024087723.1;rna-XM_024087724.1;rna-XM_024087723.1;rna-XM_024087724.1;rna-XM_024087723.1;rna-XM_024087724.1;rna-XM_024087723.1;rna-XM_024087724.1;rna-XM_024087723.1;rna-XM_024087724.1;rna-XM_024087723.1;rna-XM_024087724.1;rna-XM_024087723.1;rna-XM_024087724.1;…	0.9801874409577083	4.667181780675287	108.14337106223202	1.695287666594915e-15	6.443227104744017e-14	season	1.6936245679346478e-13
LOC112053303	NW_019863226.1;NW_019863226.1;NW_019863226.1;NW_019863226.1;NW_019863226.1;NW_019863226.1;NW_019863226.1;NW_019863226.1;NW_019863226.1	133002;135264;136223;136624;136825;137363;138054;138303;139651	133273;135427;136410;136748;137067;137629;138182;138374;139886	+;+;+;+;+;+;+;+;+	1696	rna-XM_024092690.1	0.7035995910056438	5.925396261898841	107.78295925707084	1.8156775634181943e-15	6.87778661022812e-14	season	1.8081742902065923e-13
LOC112050284	NW_019863016.1;NW_019863016.1;NW_019863016.1	263990;265212;265947	264558;265603;266141	-;-;-	1156	rna-XM_024088513.1	1.1307911067410055	4.121087855852106	107.7256465703384	1.8356191130285106e-15	6.930224451978736e-14	season	1.8222848987168884e-13
LOC112057236	NW_019864594.1;NW_019864594.1	2716;3620	2884;3827	+;+	377	rna-XM_024097732.1	-1.0243781212605434	5.76989305110738	107.67201501008168	1.8834035564007187e-15	7.087085435409857e-14	season	1.8580364647504465e-13
LOC112048782	NW_019862945.1;NW_019862945.1;NW_019862945.1;NW_019862945.1;NW_019862945.1;NW_019862945.1;NW_019862945.1;NW_019862945.1;NW_019862945.1;NW_019862945.1;NW_019862945.1;NW_019862945.1;NW_019862945.1;NW_019862945.1;NW_019862945.1;NW_019862945.1;NW_019862945.1;NW_019862945.1;NW_019862945.1;NW_019862945.1;NW_019862945.1;NW_019862945.1;NW_019862945.1;NW_019862945.1	461615;461615;462367;462367;462748;462757;463643;463643;464723;464723;465251;465251;467019;467019;468211;468211;469020;469020;469821;469821;470514;470514;471541;471541	461769;461769;462478;462478;462882;462882;463744;463744;464850;464850;465418;465418;467133;467133;468281;468281;469159;469159;469980;469980;470615;470615;471855;471627	+;+;+;+;+;+;+;+;+;+;+;+;+;+;+;+;+;+;+;+;+;+;+;+	1703	rna-XM_024086439.1;rna-XM_024086441.1;rna-XM_024086439.1;rna-XM_024086441.1;rna-XM_024086439.1;rna-XM_024086441.1;rna-XM_024086439.1;rna-XM_024086441.1;rna-XM_024086439.1;rna-XM_024086441.1;rna-XM_024086439.1;rna-XM_024086441.1;rna-XM_024086439.1;rna-XM_024086441.1;rna-XM_024086439.1;rna-XM_024086441.1;rna-XM_024086439.1;rna-XM_024086441.1;rna-XM_024086439.1;rna-XM_024086441.1;rna-XM_024086439.1;…	-0.9624023332815069	3.326899339595963	106.80400341186703	2.1892107050538494e-15	8.210623911627705e-14	season	2.1463103337840055e-13
LOC112047161	NW_019862883.1;NW_019862883.1;NW_019862883.1	453864;454601;455311	454094;454728;457387	+;+;+	2436	rna-XM_024084174.1	1.1671465674994796	5.89055422929138	107.07785680399043	2.200804003271903e-15	8.22695285959931e-14	season	2.1509963337241706e-13
LOC112047700	NW_019862754.1;NW_019862754.1;NW_019862754.1;NW_019862754.1	160737;160737;166516;167624	162094;162094;166991;168544	-;-;-;-	2755	rna-XM_024084916.1;rna-XM_024084908.1;rna-XM_024084916.1;rna-XM_024084908.1	-1.1618211504469598	1.2084635755049449	106.58822238211428	2.281704362155291e-15	8.501406023453353e-14	season	2.2231828706444564e-13
LOC112044206	NW_019862805.1;NW_019862805.1;NW_019862805.1;NW_019862805.1;NW_019862805.1;NW_019862805.1;NW_019862805.1;NW_019862805.1;NW_019862805.1;NW_019862805.1;NW_019862805.1;NW_019862805.1;NW_019862805.1;NW_019862805.1;NW_019862805.1;NW_019862805.1;NW_019862805.1;NW_019862805.1;NW_019862805.1;NW_019862805.1;NW_019862805.1;NW_019862805.1;NW_019862805.1;NW_019862805.1;NW_019862805.1;NW_019862805.1;NW_019862…	215262;271803;299494;299494;316568;316568;316568;316568;341169;341169;341169;341169;379575;379575;379575;379575;385643;385643;385643;385643;392842;392842;392842;392842;415631;415631;415631;415631;418490;418490;418490;418490;422913;422913;422913;422913;424898;424898;424898;424898	215366;272040;299674;299674;316715;316715;316715;316715;341326;341326;341326;341326;379647;379647;379647;379647;385810;385810;385810;385810;393040;393040;393040;393040;415917;415917;415917;415917;418577;418577;418577;418577;423152;423299;423152;423152;426769;425139;426769;426769	+;+;+;+;+;+;+;+;+;+;+;+;+;+;+;+;+;+;+;+;+;+;+;+;+;+;+;+;+;+;+;+;+;+;+;+;+;+;+;+	3904	rna-XM_024079956.1;rna-XM_024079958.1;rna-XM_024079955.1;rna-XM_024079957.1;rna-XM_024079955.1;rna-XM_024079957.1;rna-XM_024079958.1;rna-XM_024079956.1;rna-XM_024079955.1;rna-XM_024079957.1;rna-XM_024079958.1;rna-XM_024079956.1;rna-XM_024079955.1;rna-XM_024079957.1;rna-XM_024079958.1;rna-XM_024079956.1;rna-XM_024079955.1;rna-XM_024079957.1;rna-XM_024079958.1;rna-XM_024079956.1;rna-XM_024079955.1;…	-0.8211994200451734	3.8602767667379023	106.52490504979085	2.30960248322077e-15	8.577229614157134e-14	season	2.2434412551629686e-13
LOC112057787	NW_019862748.1;NW_019862748.1;NW_019862748.1	3086578;3089064;3089762	3086684;3089200;3090014	+;+;+	497	rna-XM_024098336.1	-2.108184021573244	0.2625019020733662	106.46381337007765	2.3368533035884583e-15	8.65016317328314e-14	season	2.2629485257970563e-13
LOC112046514	NW_019862859.1;NW_019862859.1;NW_019862859.1;NW_019862859.1;NW_019862859.1;NW_019862859.1;NW_019862859.1;NW_019862859.1;NW_019862859.1;NW_019862859.1;NW_019862859.1;NW_019862859.1	492812;492812;496719;496719;499587;499587;502304;502304;506219;519797;520719;521454	494941;494941;496850;496850;499692;499692;502474;502474;506509;519901;520924;521573	-;-;-;-;-;-;-;-;-;-;-;-	3261	rna-XM_024083151.1;rna-XM_024083152.1;rna-XM_024083152.1;rna-XM_024083151.1;rna-XM_024083152.1;rna-XM_024083151.1;rna-XM_024083152.1;rna-XM_024083151.1;rna-XM_024083151.1;rna-XM_024083152.1;rna-XM_024083152.1;rna-XM_024083152.1	-0.7486430631607325	4.611503568178003	106.3526602513396	2.3872879982119984e-15	8.803090973866656e-14	season	2.2968221701759865e-13
LOC112057691	NW_019862765.1;NW_019862765.1;NW_019862765.1;NW_019862765.1;NW_019862765.1;NW_019862765.1;NW_019862765.1;NW_019862765.1;NW_019862765.1;NW_019862765.1;NW_019862765.1;NW_019862765.1;NW_019862765.1;NW_019862765.1;NW_019862765.1	1252365;1253328;1254083;1254631;1255269;1255734;1255839;1262006;1262892;1264117;1269673;1270892;1271627;1272859;1274111	1252639;1253542;1254224;1254764;1255407;1255837;1255942;1262124;1262980;1264251;1269862;1270971;1271722;1273039;1274336	-;-;-;-;-;-;-;-;-;-;-;-;-;-;-	2229	rna-XM_024098200.1	1.0519701341732455	3.664451039336092	106.33878969880702	2.393659900497005e-15	8.803090973866656e-14	season	2.2968221701759865e-13
LOC112053158	NW_019863213.1;NW_019863213.1;NW_019863213.1;NW_019863213.1;NW_019863213.1;NW_019863213.1;NW_019863213.1	154205;154985;155733;156559;157110;158341;159393	154435;155080;155867;156695;157318;158518;159501	-;-;-;-;-;-;-	1095	rna-XM_024092469.1	0.9907016469913044	10.717886044377892	106.28680073833873	2.417699173021461e-15	8.862817226521252e-14	season	2.312858945245894e-13
LOC112054688	NW_019863397.1;NW_019863397.1;NW_019863397.1;NW_019863397.1;NW_019863397.1;NW_019863397.1;NW_019863397.1;NW_019863397.1;NW_019863397.1;NW_019863397.1;NW_019863397.1;NW_019863397.1;NW_019863397.1;NW_019863397.1;NW_019863397.1;NW_019863397.1;NW_019863397.1;NW_019863397.1;NW_019863397.1;NW_019863397.1;NW_019863397.1;NW_019863397.1;NW_019863397.1;NW_019863397.1;NW_019863397.1	22871;22871;24963;24963;25447;25447;25949;25949;26357;26720;26720;27238;27238;27427;27427;28125;28125;29119;29119;29367;29367;42320;42320;45937;45937	24221;24221;25170;25170;25598;25598;26059;26059;26554;27032;27032;27341;27341;27694;27694;28335;28335;29284;29284;30034;30034;42521;42521;46070;46068	-;-;-;-;-;-;-;-;-;-;-;-;-;-;-;-;-;-;-;-;-;-;-;-;-	4086	rna-XM_024094551.1;rna-XM_024094552.1;rna-XM_024094551.1;rna-XM_024094552.1;rna-XM_024094551.1;rna-XM_024094552.1;rna-XM_024094551.1;rna-XM_024094552.1;rna-XM_024094551.1;rna-XM_024094551.1;rna-XM_024094552.1;rna-XM_024094551.1;rna-XM_024094552.1;rna-XM_024094551.1;rna-XM_024094552.1;rna-XM_024094551.1;rna-XM_024094552.1;rna-XM_024094551.1;rna-XM_024094552.1;rna-XM_024094551.1;rna-XM_024094552.1;…	-0.7296831991084408	6.6543108543771	106.24844184715117	2.4355954470714426e-15	8.899712752578737e-14	season	2.322939959776386e-13
LOC112048165	NW_019862919.1;NW_019862919.1;NW_019862919.1;NW_019862919.1;NW_019862919.1	79895;80286;81254;82113;83347	80072;80492;81502;82225;83560	+;+;+;+;+	961	rna-XM_024085578.1	-0.6355323184884734	6.918031155327408	106.190727359705	2.462779709602819e-15	8.970201480745652e-14	season	2.341791947362994e-13
LOC112042803	NW_019862779.1;NW_019862779.1;NW_019862779.1;NW_019862779.1;NW_019862779.1;NW_019862779.1;NW_019862779.1;NW_019862779.1;NW_019862779.1;NW_019862779.1;NW_019862779.1	1293370;1320818;1321871;1329433;1330022;1331386;1331721;1332262;1333221;1334030;1335204	1293620;1320937;1321994;1329576;1330304;1331491;1331852;1332400;1333360;1334227;1335834	+;+;+;+;+;+;+;+;+;+;+	2268	rna-XM_024077970.1	-1.1870621661452037	1.9002276873070816	105.80427320208321	2.653049197914578e-15	9.601672320095943e-14	season	2.5151384423112705e-13
LOC112055327	NW_019863501.1;NW_019863501.1;NW_019863501.1;NW_019863501.1;NW_019863501.1;NW_019863501.1;NW_019863501.1;NW_019863501.1;NW_019863501.1;NW_019863501.1;NW_019863501.1	50398;50400;62264;62264;64124;64124;64984;64984;66160;67935;67935	50521;50521;62473;62473;64312;64312;65194;65194;67107;69425;69425	+;+;+;+;+;+;+;+;+;+;+	3173	rna-XM_024095390.1;rna-XM_024095389.1;rna-XM_024095389.1;rna-XM_024095390.1;rna-XM_024095389.1;rna-XM_024095390.1;rna-XM_024095390.1;rna-XM_024095389.1;rna-XM_024095389.1;rna-XM_024095389.1;rna-XM_024095390.1	-1.1874513643982487	6.459036282896689	105.57070400485411	3.0083177232136998e-15	1.085286431955571e-13	season	2.818088492704252e-13
LOC112056714	NW_019863954.1;NW_019863954.1;NW_019863954.1;NW_019863954.1;NW_019863954.1;NW_019863954.1;NW_019863954.1;NW_019863954.1;NW_019863954.1;NW_019863954.1;NW_019863954.1;NW_019863954.1;NW_019863954.1;NW_019863954.1;NW_019863954.1;NW_019863954.1;NW_019863954.1;NW_019863954.1;NW_019863954.1;NW_019863954.1	14029;14044;14283;14283;14437;14437;15523;15523;16095;16095;17022;17022;18044;18044;18401;18401;18805;18805;19836;19836	14051;14172;14356;14356;14553;14553;15635;15635;16282;16282;17212;17212;18267;18267;18557;18557;19161;19161;20027;20027	+;+;+;+;+;+;+;+;+;+;+;+;+;+;+;+;+;+;+;+	1757	rna-XM_024097194.1;rna-XM_024097193.1;rna-XM_024097193.1;rna-XM_024097194.1;rna-XM_024097194.1;rna-XM_024097193.1;rna-XM_024097193.1;rna-XM_024097194.1;rna-XM_024097193.1;rna-XM_024097194.1;rna-XM_024097193.1;rna-XM_024097194.1;rna-XM_024097193.1;rna-XM_024097194.1;rna-XM_024097193.1;rna-XM_024097194.1;rna-XM_024097193.1;rna-XM_024097194.1;rna-XM_024097193.1;rna-XM_024097194.1	-0.4548138959757306	7.577779761912529	104.99775316377774	3.100521468007276e-15	1.1150103152669204e-13	season	2.89586870483792e-13
LOC112043853	NW_019862799.1;NW_019862799.1;NW_019862799.1;NW_019862799.1;NW_019862799.1;NW_019862799.1;NW_019862799.1;NW_019862799.1;NW_019862799.1;NW_019862799.1;NW_019862799.1;NW_019862799.1;NW_019862799.1;NW_019862799.1;NW_019862799.1;NW_019862799.1;NW_019862799.1;NW_019862799.1;NW_019862799.1;NW_019862799.1;NW_019862799.1;NW_019862799.1;NW_019862799.1;NW_019862799.1;NW_019862799.1;NW_019862799.1;NW_019862…	841130;841130;841130;841130;841130;841130;844511;844511;844511;844511;844511;844511;845283;845283;845283;845283;845283;845283;845493;845493;845493;845493;845493;845493;847048;847048;847048;847048;847048;847048;848058;848058;848058;848058;848058;849045;849045;849045;849045;849997;849997;849997;849997;849997;849997;850456;850456;850456;850456;850456;850456;850844;850844;850844;850844;850844;850844;…	843662;843662;843662;843662;843662;843662;844593;844593;844593;844593;844593;844593;845427;845427;845427;845427;845427;845427;845569;845569;845569;845569;845569;845569;847110;847110;847110;847110;847110;847110;848138;848138;848138;848138;848138;849119;849119;849119;849110;850110;850110;850110;850110;850110;850110;850521;850521;850521;850521;850521;850521;850916;850916;850916;850916;850916;850916;…	-;-;-;-;-;-;-;-;-;-;-;-;-;-;-;-;-;-;-;-;-;-;-;-;-;-;-;-;-;-;-;-;-;-;-;-;-;-;-;-;-;-;-;-;-;-;-;-;-;-;-;-;-;-;-;-;-;-;-;-;-;-;-;-;-;-;-;-;-;-;-;-;-;-	4303	rna-XM_024079481.1;rna-XM_024079479.1;rna-XM_024079477.1;rna-XM_024079478.1;rna-XM_024079480.1;rna-XM_024079482.1;rna-XM_024079481.1;rna-XM_024079479.1;rna-XM_024079477.1;rna-XM_024079478.1;rna-XM_024079480.1;rna-XM_024079482.1;rna-XM_024079481.1;rna-XM_024079479.1;rna-XM_024079477.1;rna-XM_024079478.1;rna-XM_024079480.1;rna-XM_024079482.1;rna-XM_024079481.1;rna-XM_024079479.1;rna-XM_024079477.1;…	-0.5492716546587667	7.116254474036527	104.69248010684313	3.28957986450267e-15	1.1792676839182442e-13	season	3.063384859660318e-13
LOC112053695	NW_019863272.1;NW_019863272.1;NW_019863272.1;NW_019863272.1;NW_019863272.1;NW_019863272.1;NW_019863272.1;NW_019863272.1;NW_019863272.1;NW_019863272.1;NW_019863272.1;NW_019863272.1;NW_019863272.1;NW_019863272.1;NW_019863272.1;NW_019863272.1;NW_019863272.1;NW_019863272.1;NW_019863272.1	114715;161023;167237;174251;174670;175114;176920;177773;178281;178762;179495;180021;180223;180829;181419;182092;182915;184828;185312	114889;161082;167375;174334;174807;175256;177119;177934;178437;178918;179605;180130;180497;181058;181643;182240;183046;184955;187550	+;+;+;+;+;+;+;+;+;+;+;+;+;+;+;+;+;+;+	5014	rna-XM_024093186.1	-1.057293299160112	7.152407433436772	104.58088574115017	3.533784595677943e-15	1.262827929096986e-13	season	3.28111899708697e-13
LOC112049018	NW_019862955.1;NW_019862955.1;NW_019862955.1	339455;343204;345828	339718;343387;345931	-;-;-	552	rna-XM_024086745.1	1.3881538896671881	7.77645801433909	104.41475810573645	3.8470380582390264e-15	1.370462084446028e-13	season	3.5614998375527223e-13
LOC112050579	NW_019863030.1;NW_019863030.1;NW_019863030.1	405976;419679;420422	406112;419873;421086	+;+;+	997	rna-XM_024088871.1	-1.088250324223973	5.246274573744989	104.00728942575728	3.859146385421365e-15	1.3704793601227624e-13	season	3.5622629310341246e-13
LOC112044883	NW_019862819.1;NW_019862819.1;NW_019862819.1;NW_019862819.1;NW_019862819.1;NW_019862819.1;NW_019862819.1;NW_019862819.1	817742;818193;837002;837002;837473;837473;839405;839405	818285;818474;837078;837078;838904;838904;842781;842781	+;+;+;+;+;+;+;+	5619	rna-XM_024080875.1;rna-XM_024080876.1;rna-XM_024080876.1;rna-XM_024080875.1;rna-XM_024080876.1;rna-XM_024080875.1;rna-XM_024080876.1;rna-XM_024080875.1	-1.315803648667842	1.631074915555368	103.47488958402816	4.169999205036803e-15	1.476257662493403e-13	season	3.826822816971129e-13
LOC112049632	NW_019862982.1;NW_019862982.1;NW_019862982.1;NW_019862982.1;NW_019862982.1;NW_019862982.1;NW_019862982.1;NW_019862982.1;NW_019862982.1;NW_019862982.1;NW_019862982.1;NW_019862982.1;NW_019862982.1;NW_019862982.1;NW_019862982.1;NW_019862982.1;NW_019862982.1;NW_019862982.1;NW_019862982.1;NW_019862982.1;NW_019862982.1;NW_019862982.1;NW_019862982.1;NW_019862982.1;NW_019862982.1;NW_019862982.1;NW_019862…	59983;59983;59983;62287;62287;62287;62521;62521;62521;63263;63263;63263;64068;64068;64068;64427;64427;64427;67286;67286;68028;68028;68028;68495;68495;68495;69058;69058;69058;69576;69576;69576;70391;70391;70391;71619;71619;71619;75348;75348;75348	61601;61601;61601;62401;62401;62401;62598;62598;62598;63386;63386;63386;64216;64216;64216;64616;64616;64616;67330;67330;68093;68093;68093;68643;68643;68643;69190;69190;69190;69709;69709;69709;70482;70471;70471;71788;71788;71788;75791;75791;75791	-;-;-;-;-;-;-;-;-;-;-;-;-;-;-;-;-;-;-;-;-;-;-;-;-;-;-;-;-;-;-;-;-;-;-;-;-;-;-;-;-	3508	rna-XM_024087601.1;rna-XM_024087600.1;rna-XM_024087599.1;rna-XM_024087601.1;rna-XM_024087600.1;rna-XM_024087599.1;rna-XM_024087601.1;rna-XM_024087600.1;rna-XM_024087599.1;rna-XM_024087601.1;rna-XM_024087600.1;rna-XM_024087599.1;rna-XM_024087601.1;rna-XM_024087600.1;rna-XM_024087599.1;rna-XM_024087601.1;rna-XM_024087600.1;rna-XM_024087599.1;rna-XM_024087601.1;rna-XM_024087599.1;rna-XM_024087601.1;…	-0.4405985901135898	5.392127624404239	103.30994703292674	4.306716706256712e-15	1.5199232499969341e-13	season	3.9408330347773373e-13
LOC112047618	NW_019862898.1;NW_019862898.1;NW_019862898.1;NW_019862898.1;NW_019862898.1;NW_019862898.1;NW_019862898.1;NW_019862898.1;NW_019862898.1;NW_019862898.1;NW_019862898.1;NW_019862898.1;NW_019862898.1;NW_019862898.1;NW_019862898.1;NW_019862898.1;NW_019862898.1;NW_019862898.1;NW_019862898.1;NW_019862898.1;NW_019862898.1;NW_019862898.1;NW_019862898.1;NW_019862898.1;NW_019862898.1;NW_019862898.1;NW_019862…	564184;564184;564184;564184;564184;564184;564184;564184;564184;564184;564184;567515;567515;567515;567515;567515;567515;567515;567515;567515;567515;567515;569144;569144;569144;569144;569144;569144;569144;569144;569144;569144;569144;569854;569854;569854;569854;569854;569854;569854;569854;569854;569854;569854;570207;570207;570207;570207;570207;570207;570207;570207;570207;570207;570207;571130;571130;…	566542;566542;566542;566542;566542;566542;566542;566542;566542;566542;566542;567634;567634;567634;567634;567634;567634;567634;567634;567634;567634;567634;569422;569422;569422;569422;569422;569422;569422;569422;569422;569422;569422;570050;570050;570050;570050;570050;570050;570050;570050;570050;570050;570050;570393;570393;570393;570393;570393;570393;570393;570393;570393;570393;570393;571474;571474;…	-;-;-;-;-;-;-;-;-;-;-;-;-;-;-;-;-;-;-;-;-;-;-;-;-;-;-;-;-;-;-;-;-;-;-;-;-;-;-;-;-;-;-;-;-;-;-;-;-;-;-;-;-;-;-;-;-;-;-;-;-;-;-;-;-;-;-;-;-;-;-;-;-;-;-;-;-;-;-;-;-;-;-;-;-;-;-;-;-;-;-;-;-;-;-;-;-;-;-;-;-;-;-;-;-;-;-;-;-;-;-;-;-;-;-;-;-;-;-;-;-;-;-;-;-;-;-;-;-;-;-;-;-;-;-;-;-;-;-;-;-;-;-;-;-;-;-;-;-;-;-;-;-;-;-;-;-;-;-;-;-;-;-;-;-;-;-;-;-;-;-;-;-	10336	rna-XM_024084789.1;rna-XM_024084788.1;rna-XM_024084787.1;rna-XM_024084785.1;rna-XM_024084784.1;rna-XM_024084783.1;rna-XM_024084782.1;rna-XM_024084780.1;rna-XM_024084778.1;rna-XM_024084786.1;rna-XM_024084779.1;rna-XM_024084789.1;rna-XM_024084788.1;rna-XM_024084787.1;rna-XM_024084785.1;rna-XM_024084784.1;rna-XM_024084783.1;rna-XM_024084782.1;rna-XM_024084780.1;rna-XM_024084778.1;rna-XM_024084786.1;…	-1.138636858037305	3.1737300725629938	103.19827110841649	4.4018985124991156e-15	1.5487050989486051e-13	season	4.016287113904179e-13
LOC112054776	NW_019863409.1;NW_019863409.1;NW_019863409.1;NW_019863409.1;NW_019863409.1;NW_019863409.1	18301;23384;24784;27402;28549;37757	19302;23573;24959;27541;28889;38043	-;-;-;-;-;-	2136	rna-XM_024094674.1	-1.1468460315022608	2.989476882044408	102.94869460803366	4.622532143392891e-15	1.618020903854361e-13	season	4.194428271352718e-13
LOC112050487	NW_019863025.1;NW_019863025.1;NW_019863025.1;NW_019863025.1	43952;46133;47681;49366	44059;46327;47879;49987	+;+;+;+	1124	rna-XM_024088754.1	-1.7517110474823103	3.7656968167756024	103.25458051279868	4.6273917084888006e-15	1.618020903854361e-13	season	4.194428271352718e-13
LOC112043255	NW_019862787.1;NW_019862787.1	1502102;1503261	1502572;1503813	-;-	1024	rna-XM_024078580.1	1.0685873103907757	3.7910861532291986	102.92326043014236	4.645647771551984e-15	1.6194215115311885e-13	season	4.194428271352718e-13
LOC112053766	NW_019863280.1;NW_019863280.1;NW_019863280.1;NW_019863280.1;NW_019863280.1;NW_019863280.1;NW_019863280.1;NW_019863280.1;NW_019863280.1;NW_019863280.1;NW_019863280.1;NW_019863280.1;NW_019863280.1;NW_019863280.1;NW_019863280.1;NW_019863280.1;NW_019863280.1;NW_019863280.1;NW_019863280.1;NW_019863280.1;NW_019863280.1;NW_019863280.1;NW_019863280.1;NW_019863280.1;NW_019863280.1;NW_019863280.1;NW_019863…	127503;146162;160126;160126;162959;166059;166059;166059;168587;168587;168587;170554;170554;170554;172691;172691;172691;173255;173255;173255;173918;173918;173918;174916;174916;174916;175925;175925;175925;179491;179491;179491;180861;180861;180861;181585;181585;181585;182005;182005;182005	128002;146448;160258;160258;163153;166192;166192;166192;168730;168730;168730;170740;170740;170740;172884;172884;172884;173474;173474;173474;174063;174063;174063;175055;175055;175055;175995;175995;175995;179594;179594;179594;180970;180970;180970;181682;181682;181682;183165;183165;183165	+;+;+;+;+;+;+;+;+;+;+;+;+;+;+;+;+;+;+;+;+;+;+;+;+;+;+;+;+;+;+;+;+;+;+;+;+;+;+;+;+	3824	rna-XM_024093318.1;rna-XM_024093319.1;rna-XM_024093319.1;rna-XM_024093318.1;rna-XM_024093320.1;rna-XM_024093320.1;rna-XM_024093319.1;rna-XM_024093318.1;rna-XM_024093320.1;rna-XM_024093319.1;rna-XM_024093318.1;rna-XM_024093320.1;rna-XM_024093319.1;rna-XM_024093318.1;rna-XM_024093320.1;rna-XM_024093319.1;rna-XM_024093318.1;rna-XM_024093320.1;rna-XM_024093319.1;rna-XM_024093318.1;rna-XM_024093320.1;…	-0.806549418188304	4.052447666914096	102.87344085539584	4.6912717459147906e-15	1.6303245296812136e-13	season	4.219337827543705e-13
LOC112046961	NW_019862879.1;NW_019862879.1;NW_019862879.1;NW_019862879.1;NW_019862879.1;NW_019862879.1;NW_019862879.1;NW_019862879.1	26255;26255;30536;30536;32135;32135;32368;32646	27772;27772;30636;30636;32209;32209;32478;32784	-;-;-;-;-;-;-;-	1944	rna-XM_024083833.1;rna-XM_024083832.1;rna-XM_024083833.1;rna-XM_024083832.1;rna-XM_024083833.1;rna-XM_024083832.1;rna-XM_024083833.1;rna-XM_024083832.1	-0.8484076106960761	7.74663252017571	102.69257856791046	4.860821041433143e-15	1.6840966559404343e-13	season	4.3470611744193453e-13
LOC112048512	NW_019862933.1;NW_019862933.1;NW_019862933.1;NW_019862933.1;NW_019862933.1;NW_019862933.1;NW_019862933.1;NW_019862933.1;NW_019862933.1;NW_019862933.1;NW_019862933.1;NW_019862933.1;NW_019862933.1;NW_019862933.1;NW_019862933.1;NW_019862933.1;NW_019862933.1;NW_019862933.1;NW_019862933.1;NW_019862933.1;NW_019862933.1;NW_019862933.1;NW_019862933.1;NW_019862933.1;NW_019862933.1;NW_019862933.1;NW_019862…	710048;710048;710813;710813;711961;711961;713636;713636;715228;715228;716122;716122;717118;717118;718146;718146;719231;719231;720330;720330;721252;721252;722316;722316;723118;723118;731701;731701;748373;748373	710276;710276;710984;710984;712165;712195;713856;713856;715355;715355;716231;716231;717491;717491;718296;718296;719443;719443;720506;720506;721432;721432;722476;722476;723294;723294;731846;731846;748478;748478	-;-;-;-;-;-;-;-;-;-;-;-;-;-;-;-;-;-;-;-;-;-;-;-;-;-;-;-;-;-	2781	rna-XM_024086050.1;rna-XM_024086049.1;rna-XM_024086050.1;rna-XM_024086049.1;rna-XM_024086050.1;rna-XM_024086049.1;rna-XM_024086050.1;rna-XM_024086049.1;rna-XM_024086050.1;rna-XM_024086049.1;rna-XM_024086050.1;rna-XM_024086049.1;rna-XM_024086050.1;rna-XM_024086049.1;rna-XM_024086050.1;rna-XM_024086049.1;rna-XM_024086050.1;rna-XM_024086049.1;rna-XM_024086050.1;rna-XM_024086049.1;rna-XM_024086050.1;…	0.5845274239469102	8.349711713604169	102.56566448271822	4.983557622849571e-15	1.721372304743542e-13	season	4.4442353275632236e-13
LOC112054021	NW_019863306.1;NW_019863306.1;NW_019863306.1;NW_019863306.1;NW_019863306.1;NW_019863306.1;NW_019863306.1	168392;170071;170989;176092;177026;179981;181578	168935;170137;171075;176214;177140;180091;181778	-;-;-;-;-;-;-	1248	rna-XM_024093661.1	-0.791000012724575	8.339827736873433	102.43974690867849	5.10848955712061e-15	1.7591780402157156e-13	season	4.542814276865931e-13
LOC112049522	NW_019862977.1;NW_019862977.1;NW_019862977.1;NW_019862977.1;NW_019862977.1;NW_019862977.1;NW_019862977.1;NW_019862977.1;NW_019862977.1;NW_019862977.1;NW_019862977.1;NW_019862977.1;NW_019862977.1;NW_019862977.1	40336;41764;44436;75495;76200;76803;77868;79404;79902;80679;83926;86153;87504;87944	40585;41888;44467;75547;76348;76889;78113;79522;80023;80811;84081;86282;87854;88093	-;-;-;-;-;-;-;-;-;-;-;-;-;-	2103	rna-XM_024087452.1	0.4256918142671199	6.349297716705152	102.38337382615147	5.165463224946605e-15	1.773423688468073e-13	season	4.580576082818521e-13
LOC112049730	NW_019862987.1;NW_019862987.1	293180;293802	293433;295066	+;+	1519	rna-XM_024087745.1	1.0666171691590463	4.924016099831124	102.17189488550517	5.403868873819426e-15	1.849685719339878e-13	season	4.77856404699175e-13
LOC112052906	NW_019863186.1;NW_019863186.1;NW_019863186.1;NW_019863186.1;NW_019863186.1;NW_019863186.1;NW_019863186.1;NW_019863186.1;NW_019863186.1	168360;168670;168710;169056;169119;169240;169658;169795;172273	168668;168708;169054;169116;169237;169496;169744;169988;173988	+;+;+;+;+;+;+;+;+	3127	rna-XM_024092149.1	-0.7897303008570895	5.479988180355251	101.59705492106916	6.032086368540628e-15	2.0585174021650359e-13	season	5.304371436447329e-13
LOC112053200	NW_019863216.1;NW_019863216.1;NW_019863216.1;NW_019863216.1;NW_019863216.1;NW_019863216.1;NW_019863216.1;NW_019863216.1;NW_019863216.1;NW_019863216.1;NW_019863216.1;NW_019863216.1;NW_019863216.1;NW_019863216.1	15100;15380;16050;17194;17840;18339;19281;19759;20705;21281;23257;24918;25986;27300	15293;15657;16224;17432;18079;18503;19479;19907;20795;21496;23397;25028;26122;27621	+;+;+;+;+;+;+;+;+;+;+;+;+;+	2657	rna-XM_024092531.1	0.6400860269526804	5.203907985069508	101.56871186495081	6.065987376861568e-15	2.0638886392411632e-13	season	5.319365430559523e-13
LOC112047597	NW_019862898.1;NW_019862898.1;NW_019862898.1;NW_019862898.1;NW_019862898.1;NW_019862898.1;NW_019862898.1;NW_019862898.1;NW_019862898.1;NW_019862898.1;NW_019862898.1;NW_019862898.1;NW_019862898.1;NW_019862898.1;NW_019862898.1;NW_019862898.1;NW_019862898.1;NW_019862898.1;NW_019862898.1;NW_019862898.1;NW_019862898.1;NW_019862898.1;NW_019862898.1;NW_019862898.1;NW_019862898.1;NW_019862898.1;NW_019862…	500898;500898;500898;500898;500898;500898;500898;504870;504870;504870;504870;504870;504870;504870;512195;512195;512195;512195;512195;512195;512195;519227;519227;519227;519227;519227;519227;519227;521077;521077;521077;521077;521077;521077;521077;523097;527693;527717;527781;533982;533982;549650	502355;502355;502355;502355;502355;502355;502355;505019;505022;505022;505022;505022;505022;505022;512330;512330;512330;512330;512330;512330;512330;519381;519381;519381;519381;519381;519381;519381;521851;521851;521851;521851;521851;521851;521851;523145;527781;527942;527941;534041;534041;549890	-;-;-;-;-;-;-;-;-;-;-;-;-;-;-;-;-;-;-;-;-;-;-;-;-;-;-;-;-;-;-;-;-;-;-;-;-;-;-;-;-;-	3277	rna-XM_024084745.1;rna-XM_024084743.1;rna-XM_024084744.1;rna-XM_024084749.1;rna-XM_024084747.1;rna-XM_024084746.1;rna-XM_024084748.1;rna-XM_024084744.1;rna-XM_024084745.1;rna-XM_024084743.1;rna-XM_024084749.1;rna-XM_024084748.1;rna-XM_024084747.1;rna-XM_024084746.1;rna-XM_024084744.1;rna-XM_024084745.1;rna-XM_024084743.1;rna-XM_024084749.1;rna-XM_024084748.1;rna-XM_024084747.1;rna-XM_024084746.1;…	-0.6973859919523006	4.862495128634538	101.47638198075414	6.177790983881813e-15	2.0956542310696392e-13	season	5.402401206929777e-13
LOC112045056	NW_019862823.1;NW_019862823.1;NW_019862823.1	320583;347222;379572	320735;347275;384063	+;+;+	4699	rna-XM_024081110.1	-0.6317124996726377	5.254688379514702	100.95016395352172	6.856836462880949e-15	2.319080046552949e-13	season	5.946798634524414e-13
LOC112054771	NW_019863408.1;NW_019863408.1;NW_019863408.1;NW_019863408.1;NW_019863408.1	17713;18800;21395;22233;26412	17941;19038;21655;22391;27900	+;+;+;+;+	2377	rna-XM_024094668.1	0.8249745217088351	4.222380040016942	100.93295589175078	6.880298979469842e-15	2.320110314620038e-13	season	5.950798862544752e-13
LOC112058082	NW_019862771.1;NW_019862771.1;NW_019862771.1;NW_019862771.1;NW_019862771.1;NW_019862771.1;NW_019862771.1;NW_019862771.1;NW_019862771.1;NW_019862771.1;NW_019862771.1;NW_019862771.1;NW_019862771.1;NW_019862771.1;NW_019862771.1;NW_019862771.1;NW_019862771.1;NW_019862771.1;NW_019862771.1;NW_019862771.1	910319;915915;923994;923994;924363;924363;925072;925072;925448;925448;926118;926118;926575;926575;927145;927145;930285;930285;931728;931728	910487;916099;924170;924170;924506;924506;925179;925179;925618;925618;926300;926300;926767;926767;928149;928149;930422;930422;931849;932333	+;+;+;+;+;+;+;+;+;+;+;+;+;+;+;+;+;+;+;+	3079	rna-XM_024098760.1;rna-XM_024098761.1;rna-XM_024098761.1;rna-XM_024098760.1;rna-XM_024098761.1;rna-XM_024098760.1;rna-XM_024098761.1;rna-XM_024098760.1;rna-XM_024098761.1;rna-XM_024098760.1;rna-XM_024098761.1;rna-XM_024098760.1;rna-XM_024098761.1;rna-XM_024098760.1;rna-XM_024098761.1;rna-XM_024098760.1;rna-XM_024098761.1;rna-XM_024098760.1;rna-XM_024098761.1;rna-XM_024098760.1	-0.9496467953634269	9.032830601159661	100.83777123007194	7.0356699174385775e-15	2.365483814845325e-13	season	6.068553650918537e-13
LOC112058551	NW_019862778.1;NW_019862778.1;NW_019862778.1;NW_019862778.1;NW_019862778.1	1118259;1119480;1120774;1121395;1129735	1119394;1119801;1121023;1121555;1129836	-;-;-;-;-	1971	rna-XM_024099454.1	-0.8505305800882146	7.658164195593412	100.72648932955403	7.168348232227306e-15	2.40298257554664e-13	season	6.166146739596289e-13
LOC112054141	NW_019863324.1;NW_019863324.1;NW_019863324.1;NW_019863324.1;NW_019863324.1;NW_019863324.1;NW_019863324.1;NW_019863324.1;NW_019863324.1	73198;74282;74694;74958;77640;78249;79095;84703;85621	73481;74359;74794;75079;77790;78457;80155;84786;85973	+;+;+;+;+;+;+;+;+	2443	gene-LOC112054141	0.9275573619651871	5.590390533903265	100.16974551742518	8.008687805688967e-15	2.676786124230865e-13	season	6.870278949396603e-13
LOC112046129	NW_019862848.1;NW_019862848.1;NW_019862848.1;NW_019862848.1;NW_019862848.1;NW_019862848.1;NW_019862848.1;NW_019862848.1	677466;678732;679894;680918;681398;682129;682895;683458	677929;678961;680182;681048;681570;682248;683062;683817	+;+;+;+;+;+;+;+	1935	rna-XM_024082630.1	-1.6823641574657937	1.0188710374963508	100.08964363121433	8.13769453868176e-15	2.711928467377699e-13	season	6.962029238255947e-13
LOC112044256	NW_019862805.1;NW_019862805.1;NW_019862805.1;NW_019862805.1	1177105;1180674;1181648;1182454	1178402;1180863;1181758;1182799	-;-;-;-	1945	rna-XM_024080049.1	1.0039736841070315	3.389911553141355	99.95002866353651	8.367693541202597e-15	2.780423081936442e-13	season	7.13945182168175e-13
LOC112055762	NW_019863605.1;NW_019863605.1;NW_019863605.1;NW_019863605.1;NW_019863605.1;NW_019863605.1;NW_019863605.1;NW_019863605.1;NW_019863605.1;NW_019863605.1;NW_019863605.1;NW_019863605.1;NW_019863605.1;NW_019863605.1;NW_019863605.1;NW_019863605.1;NW_019863605.1;NW_019863605.1;NW_019863605.1;NW_019863605.1;NW_019863605.1;NW_019863605.1	21969;21995;22193;73127;73127;73127;76445;76445;76445;77873;77873;77873;80346;80346;80346;81713;81713;81713;83747;84712;91917;91917	22268;22156;22268;73287;73287;73287;76636;76636;76636;78515;78515;78515;80536;80536;80536;81799;81799;81799;84176;91794;95156;95156	+;+;+;+;+;+;+;+;+;+;+;+;+;+;+;+;+;+;+;+;+;+	12327	rna-XM_024095959.1;rna-XM_024095960.1;rna-XM_024095961.1;rna-XM_024095961.1;rna-XM_024095959.1;rna-XM_024095960.1;rna-XM_024095961.1;rna-XM_024095959.1;rna-XM_024095960.1;rna-XM_024095961.1;rna-XM_024095959.1;rna-XM_024095960.1;rna-XM_024095960.1;rna-XM_024095961.1;rna-XM_024095959.1;rna-XM_024095960.1;rna-XM_024095961.1;rna-XM_024095959.1;rna-XM_024095961.1;rna-XM_024095961.1;rna-XM_024095960.1;…	-0.5970769140824598	5.350724594609235	99.63682444571407	8.908361481821769e-15	2.9482769659852417e-13	season	7.580271256593838e-13
LOC112047423	NW_019862892.1;NW_019862892.1;NW_019862892.1;NW_019862892.1;NW_019862892.1;NW_019862892.1;NW_019862892.1;NW_019862892.1;NW_019862892.1;NW_019862892.1;NW_019862892.1;NW_019862892.1;NW_019862892.1;NW_019862892.1;NW_019862892.1;NW_019862892.1;NW_019862892.1;NW_019862892.1	220031;221594;222602;223491;224681;225575;226505;227050;227961;228176;229047;230276;233699;234321;238197;243361;245037;246629	220292;221799;222759;223676;224830;225890;226573;227290;228090;228279;229267;230487;233751;234395;238395;243464;245180;246724	-;-;-;-;-;-;-;-;-;-;-;-;-;-;-;-;-;-	2926	rna-XM_024084548.1	-1.2716320586011607	1.5879500925496048	99.60486477639412	8.965519961546438e-15	2.953164314290253e-13	season	7.608400528657513e-13
LOC112045555	NW_019862835.1;NW_019862835.1;NW_019862835.1;NW_019862835.1;NW_019862835.1;NW_019862835.1;NW_019862835.1;NW_019862835.1;NW_019862835.1;NW_019862835.1	537080;538310;540613;542129;542850;543703;545235;546299;547020;547357	537524;538906;540805;542310;542942;543988;545354;546541;547217;547522	-;-;-;-;-;-;-;-;-;-	2523	rna-XM_024081782.1	1.2750484835055294	4.2130914307650436	99.60830834815772	9.019442531210815e-15	2.9623394486901643e-13	season	7.633640248466332e-13
LOC112053432	NW_019862760.1;NW_019862760.1;NW_019862760.1;NW_019862760.1;NW_019862760.1	9086;25360;28007;30018;30829	9166;25466;28129;30128;33352	+;+;+;+;+	2946	rna-XM_024092840.1	-1.3994037334354177	2.399160380230014	99.52207608316935	9.115348554069279e-15	2.985210978917674e-13	season	7.694182847684841e-13
LOC112051272	NW_019862757.1;NW_019862757.1;NW_019862757.1;NW_019862757.1	2254489;2254791;2256064;2257046	2254712;2255047;2256207;2257432	+;+;+;+	1012	rna-XM_024089846.1	-0.5790439010313623	6.016483054961286	99.45945326626358	9.230394388346632e-15	3.0142012019876757e-13	season	7.770515211885728e-13
LOC112044154	NW_019862804.1;NW_019862804.1	547853;548142	548052;549040	+;+	1099	rna-XM_024079898.1	0.6053658833704479	6.128832469772627	99.00894101983745	1.0103414294875545e-14	3.2898338122339745e-13	season	8.437954652775822e-13
LOC112056519	NW_019863857.1;NW_019863857.1;NW_019863857.1	30216;30562;31839	30485;30760;31946	-;-;-	577	rna-XM_024096961.1	0.9458248963724355	1.900930747120297	98.63818515368828	1.0885535904418328e-14	3.534378000508854e-13	season	9.067163138959953e-13
LOC112053795	NW_019863282.1;NW_019863282.1;NW_019863282.1;NW_019863282.1;NW_019863282.1;NW_019863282.1;NW_019863282.1;NW_019863282.1;NW_019863282.1;NW_019863282.1;NW_019863282.1;NW_019863282.1;NW_019863282.1;NW_019863282.1	300142;300142;300142;300142;304524;304524;304524;304524;362509;371274;371274;390653;390653;393824	301875;301875;301875;301875;304765;304765;304765;304765;362914;371355;371355;390767;390670;393865	-;-;-;-;-;-;-;-;-;-;-;-;-;-	2621	rna-XM_024093355.1;rna-XM_024093354.1;rna-XM_024093358.1;rna-XM_024093357.1;rna-XM_024093355.1;rna-XM_024093354.1;rna-XM_024093358.1;rna-XM_024093357.1;rna-XM_024093358.1;rna-XM_024093357.1;rna-XM_024093354.1;rna-XM_024093355.1;rna-XM_024093357.1;rna-XM_024093354.1	1.0706522154429055	9.651490813302631	98.16506094513615	1.2376754045961486e-14	4.0071063526583e-13	season	1.0228318022957019e-12
LOC112047118	NW_019862882.1;NW_019862882.1	266253;267089	266614;268004	+;+	1278	rna-XM_024084041.1	1.1769307166510639	2.7765747902336337	97.90537342507265	1.262038074440204e-14	4.074375192596158e-13	season	1.0375333326042395e-12
LOC112048679	NW_019862940.1;NW_019862940.1;NW_019862940.1;NW_019862940.1;NW_019862940.1;NW_019862940.1;NW_019862940.1	454935;456107;457574;462027;465350;473569;481096	455511;456307;457697;462168;465475;473867;481483	-;-;-;-;-;-;-	1857	rna-XM_024086321.1	-1.2816695409767918	3.3197675917172043	97.62990579195102	1.3344115389777147e-14	4.295822302816643e-13	season	1.0941828019217527e-12
LOC112054806	NW_019863415.1;NW_019863415.1;NW_019863415.1;NW_019863415.1	39013;39652;40411;41099	39245;39878;40558;41859	+;+;+;+	1369	rna-XM_024094709.1	-1.1769344247141664	5.947860281704791	97.81964533734602	1.3769921985915729e-14	4.4203783459871844e-13	season	1.1261727128843877e-12
LOC112044090	NW_019862750.1;NW_019862750.1;NW_019862750.1	2652943;2654166;2654988	2653096;2654538;2655114	+;+;+	654	rna-XM_024079832.1	-0.8436966358880876	6.568744275527968	97.42714431199796	1.390406641152572e-14	4.450867907058543e-13	season	1.1342053554146134e-12
LOC112049013	NW_019862955.1;NW_019862955.1;NW_019862955.1;NW_019862955.1;NW_019862955.1	212139;213867;214543;216182;219946	212579;214043;214695;216354;220617	+;+;+;+;+	1616	rna-XM_024086739.1	-0.6330771537843836	7.966750386855221	97.35094605374692	1.4120709317025192e-14	4.4948946968816325e-13	season	1.1459554561161138e-12
LOC112050954	NW_019863052.1;NW_019863052.1;NW_019863052.1;NW_019863052.1;NW_019863052.1;NW_019863052.1;NW_019863052.1	139449;141242;141790;148618;149467;150866;152467	139657;141379;147396;149120;149681;151068;152545	+;+;+;+;+;+;+	6954	rna-XM_024089365.1	0.9248789349051487	6.03572951973143	97.1580564527415	1.4780608932073026e-14	4.691811170504968e-13	season	1.193373512472157e-12
LOC112048334	NW_019862754.1;NW_019862754.1;NW_019862754.1;NW_019862754.1;NW_019862754.1;NW_019862754.1;NW_019862754.1;NW_019862754.1;NW_019862754.1;NW_019862754.1;NW_019862754.1;NW_019862754.1;NW_019862754.1;NW_019862754.1;NW_019862754.1;NW_019862754.1;NW_019862754.1;NW_019862754.1;NW_019862754.1;NW_019862754.1;NW_019862754.1	2423280;2423280;2423587;2423587;2458643;2458643;2459864;2460492;2460492;2462401;2462401;2465763;2465763;2466871;2466871;2467708;2467708;2469702;2469702;2470219;2470219	2423343;2423343;2423694;2423694;2459599;2459599;2460046;2461135;2461135;2462501;2462501;2465875;2465875;2467026;2467026;2467882;2467882;2469857;2469857;2471716;2471716	+;+;+;+;+;+;+;+;+;+;+;+;+;+;+;+;+;+;+;+;+	4155	rna-XM_024085834.1;rna-XM_024085826.1;rna-XM_024085834.1;rna-XM_024085826.1;rna-XM_024085834.1;rna-XM_024085826.1;rna-XM_024085826.1;rna-XM_024085834.1;rna-XM_024085826.1;rna-XM_024085834.1;rna-XM_024085826.1;rna-XM_024085834.1;rna-XM_024085826.1;rna-XM_024085834.1;rna-XM_024085826.1;rna-XM_024085834.1;rna-XM_024085826.1;rna-XM_024085834.1;rna-XM_024085826.1;rna-XM_024085834.1;rna-XM_024085826.1	-0.9721169826304815	5.2398434476347555	96.70548226689415	1.6154199080677096e-14	5.113546472223246e-13	season	1.3009487519844268e-12
LOC112052918	NW_019863187.1;NW_019863187.1;NW_019863187.1;NW_019863187.1;NW_019863187.1;NW_019863187.1;NW_019863187.1;NW_019863187.1;NW_019863187.1;NW_019863187.1;NW_019863187.1	119749;140972;141857;142644;143971;145331;146025;146503;147435;148292;150100	120005;141090;142009;142781;144074;145458;146165;146595;147546;148431;150490	+;+;+;+;+;+;+;+;+;+;+	1776	rna-XM_024092165.1	1.108479634223678	5.841173043810238	96.66382433455149	1.7097932781391495e-14	5.397247447992582e-13	season	1.3734469210578832e-12
LOC112055839	NW_019863632.1;NW_019863632.1;NW_019863632.1;NW_019863632.1;NW_019863632.1;NW_019863632.1;NW_019863632.1	55451;62253;63365;64896;67427;68716;80926	55658;62491;63670;64990;68002;68834;81172	-;-;-;-;-;-;-	1790	rna-XM_024096103.1	0.725436590337371	8.788568928842464	96.06123451495787	1.8365146461742936e-14	5.781205661807388e-13	season	1.4677704016475006e-12
LOC112051508	NW_019863086.1;NW_019863086.1;NW_019863086.1;NW_019863086.1;NW_019863086.1;NW_019863086.1;NW_019863086.1;NW_019863086.1;NW_019863086.1;NW_019863086.1;NW_019863086.1;NW_019863086.1;NW_019863086.1;NW_019863086.1;NW_019863086.1;NW_019863086.1;NW_019863086.1;NW_019863086.1;NW_019863086.1;NW_019863086.1;NW_019863086.1;NW_019863086.1;NW_019863086.1;NW_019863086.1	334127;334127;334127;335970;335970;335970;336896;336896;336896;337812;337812;337812;338634;338634;338634;339222;339222;339222;339854;339854;339854;340396;340438;340572	335100;335100;335100;336189;336189;336189;337167;337167;337167;338007;338007;338007;338794;338794;338794;339337;339337;339337;340089;340089;340089;340500;340519;340873	-;-;-;-;-;-;-;-;-;-;-;-;-;-;-;-;-;-;-;-;-;-;-;-	2601	rna-XM_024090176.1;rna-XM_024090178.1;rna-XM_024090177.1;rna-XM_024090176.1;rna-XM_024090178.1;rna-XM_024090177.1;rna-XM_024090176.1;rna-XM_024090178.1;rna-XM_024090177.1;rna-XM_024090176.1;rna-XM_024090178.1;rna-XM_024090177.1;rna-XM_024090176.1;rna-XM_024090178.1;rna-XM_024090177.1;rna-XM_024090176.1;rna-XM_024090178.1;rna-XM_024090177.1;rna-XM_024090176.1;rna-XM_024090177.1;rna-XM_024090178.1;…	0.7912869003864845	7.570652870859734	96.04449535368042	1.8428155672010588e-14	5.785015498804649e-13	season	1.4690869858830865e-12
LOC112047367	NW_019862753.1;NW_019862753.1;NW_019862753.1;NW_019862753.1;NW_019862753.1;NW_019862753.1;NW_019862753.1;NW_019862753.1;NW_019862753.1;NW_019862753.1	2456709;2506913;2507711;2507711;2513252;2513252;2529850;2529850;2534271;2534271	2457154;2507008;2507931;2507931;2513411;2513411;2530037;2530037;2537346;2537346	+;+;+;+;+;+;+;+;+;+	4187	rna-XM_024084478.1;rna-XM_024084484.1;rna-XM_024084484.1;rna-XM_024084478.1;rna-XM_024084484.1;rna-XM_024084478.1;rna-XM_024084484.1;rna-XM_024084478.1;rna-XM_024084484.1;rna-XM_024084478.1	-0.5985091945601224	4.762449853321129	95.95073258935741	1.8785238853084192e-14	5.88086651037049e-13	season	1.493781373685176e-12
LOC112052995	NW_019863194.1;NW_019863194.1;NW_019863194.1;NW_019863194.1;NW_019863194.1;NW_019863194.1	281487;281658;281909;282981;284041;285021	281656;281764;282121;283116;284186;285228	+;+;+;+;+;+	980	rna-XM_024092251.1	-0.45101378867444725	7.66387562607179	95.90931704186225	1.894522811263676e-14	5.914658578901213e-13	season	1.5027183575071103e-12
LOC112048460	NW_019862931.1;NW_019862931.1;NW_019862931.1;NW_019862931.1;NW_019862931.1;NW_019862931.1;NW_019862931.1;NW_019862931.1;NW_019862931.1;NW_019862931.1	194406;196134;196776;197839;198728;199908;203998;207275;241308;244575	195586;196275;196923;197988;198808;200056;204104;207370;241394;244664	-;-;-;-;-;-;-;-;-;-	2231	rna-XM_024085987.1	-1.1941969196403397	4.835548749947297	95.69849891600866	2.0550544392911906e-14	6.398257163864408e-13	season	1.625965252982045e-12
LOC112043314	NW_019862788.1;NW_019862788.1;NW_019862788.1;NW_019862788.1;NW_019862788.1;NW_019862788.1;NW_019862788.1;NW_019862788.1;NW_019862788.1	847164;848284;849437;849913;850539;851581;853811;854424;855053	847629;848442;849559;850043;850639;851728;854072;854621;855460	-;-;-;-;-;-;-;-;-	1996	rna-XM_024078656.1	-0.32231262932065446	7.563877009622813	95.27784846513497	2.1566325431652247e-14	6.696167273368748e-13	season	1.6978237594808722e-12
LOC112042958	NW_019862749.1;NW_019862749.1;NW_019862749.1;NW_019862749.1;NW_019862749.1;NW_019862749.1;NW_019862749.1;NW_019862749.1;NW_019862749.1;NW_019862749.1;NW_019862749.1	2377224;2378205;2380974;2381916;2382920;2383694;2384364;2385086;2385860;2387181;2387456	2377519;2380649;2381103;2382173;2383111;2383867;2384801;2385316;2386050;2387378;2387597	-;-;-;-;-;-;-;-;-;-;-	4695	rna-XM_024078190.1	0.645409787320811	6.326681921574871	95.25281944957877	2.1677608143598553e-14	6.71237980773444e-13	season	1.7023393320528923e-12
LOC112054048	NW_019862760.1;NW_019862760.1;NW_019862760.1;NW_019862760.1;NW_019862760.1;NW_019862760.1;NW_019862760.1;NW_019862760.1	538498;539147;539772;540444;541485;541793;542294;548107	538721;539366;539847;540596;541562;541920;542457;548167	-;-;-;-;-;-;-;-	1104	rna-XM_024093701.1	-0.7890864922843996	8.480330942183457	95.23942309366238	2.1737413336883295e-14	6.71260774892233e-13	season	1.7028000040497983e-12
LOC112052027	NW_019863119.1;NW_019863119.1;NW_019863119.1;NW_019863119.1;NW_019863119.1;NW_019863119.1;NW_019863119.1;NW_019863119.1;NW_019863119.1;NW_019863119.1;NW_019863119.1;NW_019863119.1	21051;33242;42397;43024;46540;48774;50331;50832;51868;52447;53070;53798	21323;33466;42507;43168;46681;48974;50450;50952;52011;52565;53201;54232	+;+;+;+;+;+;+;+;+;+;+;+	2168	rna-XM_024090913.1	1.551654764709735	1.9838002441479479	95.1217570010007	2.2270072293359084e-14	6.858458036361318e-13	season	1.7402077035372598e-12
LOC112042905	NW_019862781.1;NW_019862781.1;NW_019862781.1	1408215;1430260;1431136	1408475;1430443;1432566	+;+;+	1876	rna-XM_024078109.1	-0.7194253172572237	6.362947585293165	95.05682121026786	2.2569771292035284e-14	6.931969755748351e-13	season	1.7592718763413874e-12
LOC112051665	NW_019863094.1;NW_019863094.1;NW_019863094.1	156985;158823;161163	157152;159049;161363	-;-;-	596	rna-XM_024090395.1	1.0949121560131794	4.012607861939398	94.90399943807202	2.3291608995977546e-14	7.134389343134471e-13	season	1.8098804605096043e-12
LOC112043164	NW_019862786.1;NW_019862786.1;NW_019862786.1;NW_019862786.1	1196491;1197194;1197977;1199087	1196883;1197592;1198390;1199238	-;-;-;-	1358	rna-XM_024078461.1	2.3845381661707856	6.9359050034699585	96.25250396594122	2.407246229749711e-14	7.353748966364439e-13	season	1.858052719485785e-12
LOC112056816	NW_019863998.1;NW_019863998.1;NW_019863998.1;NW_019863998.1;NW_019863998.1;NW_019863998.1;NW_019863998.1;NW_019863998.1;NW_019863998.1;NW_019863998.1;NW_019863998.1;NW_019863998.1;NW_019863998.1;NW_019863998.1;NW_019863998.1;NW_019863998.1;NW_019863998.1;NW_019863998.1;NW_019863998.1;NW_019863998.1;NW_019863998.1;NW_019863998.1;NW_019863998.1;NW_019863998.1	2888;4258;5557;10783;11751;13200;14031;14555;15294;15875;16207;17014;17331;18320;18573;19138;19404;19845;20364;20638;21287;21653;23032;24765	3117;4380;5646;10911;11922;13384;14109;14718;15459;16123;16279;17216;17502;18414;18726;19259;19547;19982;20476;20868;21437;22338;23208;25100	+;+;+;+;+;+;+;+;+;+;+;+;+;+;+;+;+;+;+;+;+;+;+;+	4382	rna-XM_024097300.1	0.8881498516918397	6.48372529565944	94.62070426683258	2.484967822335467e-14	7.570824217967895e-13	season	1.9133646142270332e-12
LOC112045299	NW_019862828.1;NW_019862828.1;NW_019862828.1;NW_019862828.1;NW_019862828.1;NW_019862828.1;NW_019862828.1;NW_019862828.1	1041820;1080729;1083466;1086105;1087189;1089543;1095091;1100515	1042041;1081393;1083613;1086246;1087301;1089642;1095203;1101835	+;+;+;+;+;+;+;+	2824	rna-XM_024081424.1	-0.96012865468699	3.505856521849872	94.0426670322492	2.7829662081543347e-14	8.456050264563064e-13	season	2.1376024385699314e-12
LOC112049829	NW_019862993.1;NW_019862993.1;NW_019862993.1;NW_019862993.1;NW_019862993.1;NW_019862993.1	77181;78041;78810;79721;80141;80426	77405;78176;78912;79847;80210;85532	+;+;+;+;+;+	5768	rna-XM_024087870.1	-0.5466668572127854	8.426648843541267	94.01608006038595	2.7983432255724325e-14	8.480099310774699e-13	season	2.144196536118838e-12
LOC112043243	NW_019862787.1;NW_019862787.1;NW_019862787.1;NW_019862787.1;NW_019862787.1;NW_019862787.1;NW_019862787.1;NW_019862787.1;NW_019862787.1;NW_019862787.1;NW_019862787.1;NW_019862787.1;NW_019862787.1;NW_019862787.1;NW_019862787.1;NW_019862787.1;NW_019862787.1;NW_019862787.1;NW_019862787.1;NW_019862787.1;NW_019862787.1;NW_019862787.1;NW_019862787.1;NW_019862787.1	1404945;1404946;1404946;1406637;1406637;1406637;1407255;1407255;1407255;1407979;1407979;1407979;1408880;1408880;1408880;1409097;1409097;1409097;1410032;1410032;1410032;1411064;1411064;1411324	1405701;1405701;1405701;1406819;1406819;1406819;1407472;1407472;1407472;1408068;1408068;1408059;1409006;1409006;1409006;1409417;1409417;1409417;1410261;1410261;1410261;1411313;1411314;1411781	-;-;-;-;-;-;-;-;-;-;-;-;-;-;-;-;-;-;-;-;-;-;-;-	2635	rna-XM_024078565.1;rna-XM_024078566.1;rna-XM_024078564.1;rna-XM_024078566.1;rna-XM_024078564.1;rna-XM_024078565.1;rna-XM_024078566.1;rna-XM_024078564.1;rna-XM_024078565.1;rna-XM_024078566.1;rna-XM_024078564.1;rna-XM_024078565.1;rna-XM_024078566.1;rna-XM_024078564.1;rna-XM_024078565.1;rna-XM_024078566.1;rna-XM_024078564.1;rna-XM_024078565.1;rna-XM_024078566.1;rna-XM_024078564.1;rna-XM_024078565.1;…	1.1671263951726403	4.397915111737505	93.6474434149333	3.0303587001724285e-14	9.158775603393478e-13	season	2.299648889561139e-12
LOC112056620	NW_019863909.1;NW_019863909.1;NW_019863909.1	23378;35158;36720	23717;35282;36819	-;-;-	565	rna-XM_024097070.1	1.1621939991103134	7.858912386401671	93.90291552515643	3.087745769531887e-14	9.307464966832988e-13	season	2.3375790455240325e-12
LOC112045593	NW_019862836.1;NW_019862836.1;NW_019862836.1;NW_019862836.1;NW_019862836.1;NW_019862836.1;NW_019862836.1;NW_019862836.1;NW_019862836.1;NW_019862836.1;NW_019862836.1;NW_019862836.1	1012157;1013658;1014204;1015894;1017353;1019146;1020079;1021293;1021894;1023495;1025368;1026237	1012437;1013845;1014338;1016046;1017522;1019245;1020190;1021388;1022028;1023604;1025553;1026487	+;+;+;+;+;+;+;+;+;+;+;+	1917	rna-XM_024081847.1	0.6145867810457523	5.7227940026720585	93.41419740528988	3.170912329366004e-14	9.5328697647924e-13	season	2.3777323355286314e-12
LOC112052749	NW_019863172.1;NW_019863172.1	275685;277237	276717;277340	-;-	1137	rna-XM_024091945.1	2.7763126719964224	7.648056461132686	94.88719064881285	3.1804123720899336e-14	9.53620216264644e-13	season	2.3792046960783675e-12
LOC112057724	NW_019862748.1;NW_019862748.1;NW_019862748.1	2820850;2821307;2822346	2820944;2821422;2822821	+;+;+	687	rna-XM_024098265.1	-1.5273224190507455	5.057876603164276	93.72503843281628	3.294288464676263e-14	9.851656345416066e-13	season	2.4473082993589744e-12
LOC112049677	NW_019862984.1;NW_019862984.1;NW_019862984.1;NW_019862984.1;NW_019862984.1;NW_019862984.1;NW_019862984.1;NW_019862984.1;NW_019862984.1;NW_019862984.1;NW_019862984.1;NW_019862984.1;NW_019862984.1;NW_019862984.1;NW_019862984.1;NW_019862984.1;NW_019862984.1;NW_019862984.1;NW_019862984.1;NW_019862984.1	129034;129034;131214;131214;131924;131924;133253;133253;143664;143664;145580;145580;147992;147992;149711;149711;156003;156003;156418;156418	129934;129934;131330;131330;132045;132045;133469;133469;143831;143831;145789;145789;148228;148228;149910;149910;156269;156170;156844;156844	-;-;-;-;-;-;-;-;-;-;-;-;-;-;-;-;-;-;-;-	2866	rna-XM_024087668.1;rna-XM_024087667.1;rna-XM_024087668.1;rna-XM_024087667.1;rna-XM_024087668.1;rna-XM_024087667.1;rna-XM_024087668.1;rna-XM_024087667.1;rna-XM_024087668.1;rna-XM_024087667.1;rna-XM_024087668.1;rna-XM_024087667.1;rna-XM_024087668.1;rna-XM_024087667.1;rna-XM_024087668.1;rna-XM_024087667.1;rna-XM_024087668.1;rna-XM_024087667.1;rna-XM_024087668.1;rna-XM_024087667.1	-0.7587105055986468	7.420982671922667	93.19063759859837	3.3220041883726523e-14	9.908466035870556e-13	season	2.4617922587496773e-12
LOC112050912	NW_019863050.1;NW_019863050.1;NW_019863050.1;NW_019863050.1;NW_019863050.1;NW_019863050.1;NW_019863050.1;NW_019863050.1;NW_019863050.1;NW_019863050.1;NW_019863050.1;NW_019863050.1;NW_019863050.1;NW_019863050.1;NW_019863050.1;NW_019863050.1;NW_019863050.1;NW_019863050.1	208231;226427;228965;230227;233029;235816;236929;239153;241689;242465;243057;243956;244470;245151;245938;246707;247411;248513	208504;226499;229289;230318;233106;236077;237098;239244;241821;242557;243187;244163;244651;245345;246095;246792;247536;248803	+;+;+;+;+;+;+;+;+;+;+;+;+;+;+;+;+;+	2969	rna-XM_024089325.1	0.8539134675628616	4.10814294486602	93.04077230140254	3.427427982396709e-14	1.0196149631402147e-12	season	2.5339689455803677e-12
LOC112053710	NW_019863275.1;NW_019863275.1	42861;43901	42953;45417	+;+	1610	rna-XM_024093217.1	2.0567359512687156	3.959361181082948	93.09149468818906	3.770495144838878e-14	1.1187443035495827e-12	season	2.774609818820945e-12
LOC112048072	NW_019862915.1;NW_019862915.1;NW_019862915.1;NW_019862915.1;NW_019862915.1;NW_019862915.1;NW_019862915.1;NW_019862915.1;NW_019862915.1;NW_019862915.1;NW_019862915.1;NW_019862915.1;NW_019862915.1;NW_019862915.1;NW_019862915.1;NW_019862915.1;NW_019862915.1;NW_019862915.1	240749;243012;245757;255395;273533;274347;275146;279031;280122;281908;286352;288614;290220;291288;293788;296872;297936;298834	240872;243214;245994;255574;273656;274528;275273;279155;280235;282110;286569;288768;290391;291404;293923;297044;298137;300819	+;+;+;+;+;+;+;+;+;+;+;+;+;+;+;+;+;+	4780	rna-XM_024085440.1	-1.5083749620071978	4.635961956825255	92.49596510243332	4.1840753180915926e-14	1.2382247894477307e-12	season	3.050509785608164e-12
LOC112049445	NW_019862973.1;NW_019862973.1;NW_019862973.1;NW_019862973.1;NW_019862973.1;NW_019862973.1	377923;379113;380028;386224;390184;392844	378487;379291;380660;386479;390397;393185	-;-;-;-;-;-	2189	rna-XM_024087322.1	-1.115384922017019	1.180979413591202	91.8672782716406	4.381923476644556e-14	1.2934072308724347e-12	season	3.1800676375676318e-12
LOC112045748	NW_019862840.1;NW_019862840.1;NW_019862840.1;NW_019862840.1;NW_019862840.1;NW_019862840.1;NW_019862840.1;NW_019862840.1;NW_019862840.1;NW_019862840.1;NW_019862840.1;NW_019862840.1;NW_019862840.1;NW_019862840.1	358987;358988;369392;369392;370669;370669;372273;372273;372969;372969;374430;374430;377469;377469	359127;359197;369460;369460;370856;370856;372350;372350;373058;373058;374639;374639;380272;380272	+;+;+;+;+;+;+;+;+;+;+;+;+;+	3650	rna-XM_024082056.1;rna-XM_024082054.1;rna-XM_024082054.1;rna-XM_024082056.1;rna-XM_024082056.1;rna-XM_024082054.1;rna-XM_024082056.1;rna-XM_024082054.1;rna-XM_024082056.1;rna-XM_024082054.1;rna-XM_024082054.1;rna-XM_024082056.1;rna-XM_024082054.1;rna-XM_024082056.1	-1.1956607987486285	1.2096498082398766	91.76881860500667	4.473564725298348e-14	1.3170359984013064e-12	season	3.2391276333243935e-12
LOC112048344	NW_019862926.1;NW_019862926.1;NW_019862926.1;NW_019862926.1	250052;250551;252678;253645	250271;251827;252921;253869	-;-;-;-	1966	rna-XM_024085840.1	0.7258331647696367	5.349867475901978	91.68629276593889	4.5518965747187196e-14	1.3366344360491867e-12	season	3.2883025850639647e-12
LOC112043718	NW_019862795.1;NW_019862795.1;NW_019862795.1;NW_019862795.1;NW_019862795.1;NW_019862795.1;NW_019862795.1;NW_019862795.1;NW_019862795.1;NW_019862795.1;NW_019862795.1;NW_019862795.1;NW_019862795.1;NW_019862795.1;NW_019862795.1;NW_019862795.1	1013309;1014813;1021662;1021662;1022339;1022339;1023792;1023792;1024406;1024406;1024941;1024941;1026627;1026627;1027269;1027269	1013457;1014918;1022101;1022101;1022460;1022460;1024018;1024018;1024520;1024520;1025021;1025021;1026737;1026737;1027619;1027619	+;+;+;+;+;+;+;+;+;+;+;+;+;+;+;+	1702	rna-XM_024079247.1;rna-XM_024079246.1;rna-XM_024079246.1;rna-XM_024079247.1;rna-XM_024079246.1;rna-XM_024079247.1;rna-XM_024079246.1;rna-XM_024079247.1;rna-XM_024079246.1;rna-XM_024079247.1;rna-XM_024079246.1;rna-XM_024079247.1;rna-XM_024079246.1;rna-XM_024079247.1;rna-XM_024079246.1;rna-XM_024079247.1	-1.2309766156112183	5.835620434055876	91.66918355491093	4.97248688134625e-14	1.4526308719696345e-12	season	3.583936948794972e-12
LOC112058059	NW_019862771.1;NW_019862771.1;NW_019862771.1;NW_019862771.1;NW_019862771.1;NW_019862771.1;NW_019862771.1;NW_019862771.1;NW_019862771.1;NW_019862771.1;NW_019862771.1;NW_019862771.1;NW_019862771.1;NW_019862771.1	56719;56719;56719;61871;61871;61871;63217;63217;63217;66066;66078;120054;120054;178729	61482;61482;61482;62383;62383;62383;63434;63434;63434;66398;66398;120244;120239;178928	-;-;-;-;-;-;-;-;-;-;-;-;-;-	6219	rna-XM_024098725.1;rna-XM_024098727.1;rna-XM_024098726.1;rna-XM_024098727.1;rna-XM_024098725.1;rna-XM_024098726.1;rna-XM_024098727.1;rna-XM_024098725.1;rna-XM_024098726.1;rna-XM_024098725.1;rna-XM_024098726.1;rna-XM_024098725.1;rna-XM_024098726.1;rna-XM_024098727.1	-0.7443259495540696	4.369353077954	91.20401749181337	5.0388160725266155e-14	1.468233483286986e-12	season	3.6234711752526814e-12
LOC112047766	NW_019862904.1;NW_019862904.1;NW_019862904.1;NW_019862904.1;NW_019862904.1;NW_019862904.1;NW_019862904.1;NW_019862904.1;NW_019862904.1	1284867;1284867;1284867;1286573;1287058;1287058;1289429;1289429;1289429	1289266;1286628;1285782;1286628;1289266;1289266;1289622;1289622;1289622	-;-;-;-;-;-;-;-;-	4594	rna-XM_024084999.1;rna-XM_024085000.1;rna-XR_002886980.1;rna-XR_002886980.1;rna-XR_002886980.1;rna-XM_024085000.1;rna-XR_002886980.1;rna-XM_024084999.1;rna-XM_024085000.1	-0.33403527174618153	6.618671283343631	90.85524800535818	5.4241648255042187e-14	1.5724543131895391e-12	season	3.882890235291217e-12
LOC112043224	NW_019862787.1;NW_019862787.1;NW_019862787.1;NW_019862787.1;NW_019862787.1;NW_019862787.1;NW_019862787.1;NW_019862787.1;NW_019862787.1;NW_019862787.1;NW_019862787.1	790867;792582;793129;794626;808768;809327;809742;810018;835219;835667;878313	791937;792685;793682;794769;808945;809500;809872;812767;835459;835739;878561	-;-;-;-;-;-;-;-;-;-;-	5669	rna-XM_024078537.1	-0.9217870753817765	6.938959261236628	90.55392719736207	5.931886420718131e-14	1.715266088677884e-12	season	4.208173537430352e-12
LOC112055297	NW_019863494.1;NW_019863494.1;NW_019863494.1;NW_019863494.1	58993;60363;61565;66728	60228;60482;61721;67342	-;-;-;-	2128	rna-XM_024095331.1	-0.788306894308091	4.997519104064348	90.28583636432192	6.11984866668511e-14	1.7651258946246088e-12	season	4.331782568578077e-12
LOC112045957	NW_019862844.1;NW_019862844.1;NW_019862844.1;NW_019862844.1;NW_019862844.1;NW_019862844.1;NW_019862844.1;NW_019862844.1;NW_019862844.1;NW_019862844.1;NW_019862844.1;NW_019862844.1;NW_019862844.1;NW_019862844.1;NW_019862844.1;NW_019862844.1	964850;967576;969578;971298;972133;972557;973214;976029;977534;978005;978408;979335;980136;981065;983037;983269	965005;967696;970799;971452;972242;972697;973306;976075;977653;978063;978528;979438;980312;981187;983190;983412	+;+;+;+;+;+;+;+;+;+;+;+;+;+;+;+	3047	rna-XM_024082370.1	1.061725548683172	2.6106009966247767	90.25398858460174	6.161375271443228e-14	1.7726042679666036e-12	season	4.351419596066919e-12
LOC112052972	NW_019863191.1;NW_019863191.1;NW_019863191.1;NW_019863191.1;NW_019863191.1;NW_019863191.1;NW_019863191.1;NW_019863191.1;NW_019863191.1;NW_019863191.1;NW_019863191.1	148042;181749;198488;199819;201214;201848;202271;202971;203602;204638;205037	148210;182476;198706;200072;201356;201945;202394;203052;203757;204810;205312	+;+;+;+;+;+;+;+;+;+;+	2422	rna-XM_024092223.1	0.9844197882046987	3.073860905070489	90.19224628892975	6.242711015490374e-14	1.7914688883846618e-12	season	4.3990210725003484e-12
LOC112049100	NW_019862958.1;NW_019862958.1;NW_019862958.1;NW_019862958.1;NW_019862958.1;NW_019862958.1;NW_019862958.1;NW_019862958.1;NW_019862958.1;NW_019862958.1;NW_019862958.1;NW_019862958.1;NW_019862958.1;NW_019862958.1;NW_019862958.1	492386;493273;494501;495532;496611;497645;498520;499282;500917;501582;504348;507038;507848;509631;518088	492607;493411;494645;495698;496737;497774;498649;499485;501061;501719;504429;507252;507901;509751;518196	+;+;+;+;+;+;+;+;+;+;+;+;+;+;+	2128	rna-XM_024086864.1	0.9831424017496778	4.503462862484901	90.07477148117135	6.400535883815444e-14	1.832133243921378e-12	season	4.500189695237634e-12
LOC112045124	NW_019862824.1;NW_019862824.1;NW_019862824.1;NW_019862824.1;NW_019862824.1;NW_019862824.1;NW_019862824.1;NW_019862824.1;NW_019862824.1;NW_019862824.1	167679;168399;168655;169566;169845;175982;177470;177879;178792;179076	167787;168541;169488;169738;170873;176115;177603;178712;178964;180172	+;+;+;+;+;+;+;+;+;+	4660	rna-XM_024081205.1	2.0104078920454374	7.230756942984961	91.10048817758208	6.447148933615363e-14	1.839721342879927e-12	season	4.5228898818956315e-12
LOC112056605	NW_019863900.1;NW_019863900.1;NW_019863900.1;NW_019863900.1;NW_019863900.1	39235;40218;40958;40998;41686	39494;40319;40996;41117;41847	-;-;-;-;-	683	rna-XM_024097057.1	-0.7075080820029614	6.206819370764163	89.8210458366645	6.755602337626581e-14	1.9192666241197116e-12	season	4.7183099601003e-12
LOC112044916	NW_019862820.1;NW_019862820.1;NW_019862820.1;NW_019862820.1;NW_019862820.1;NW_019862820.1;NW_019862820.1;NW_019862820.1;NW_019862820.1;NW_019862820.1;NW_019862820.1;NW_019862820.1;NW_019862820.1;NW_019862820.1;NW_019862820.1	551611;551612;553523;553523;554168;554168;555698;555698;556448;556448;558067;558067;558872;560388;560458	552541;552541;553626;553626;554274;554274;555930;555930;556498;556498;558326;558326;558913;560432;560637	-;-;-;-;-;-;-;-;-;-;-;-;-;-;-	1953	rna-XM_024080923.1;rna-XM_024080922.1;rna-XM_024080922.1;rna-XM_024080923.1;rna-XM_024080922.1;rna-XM_024080923.1;rna-XM_024080922.1;rna-XM_024080923.1;rna-XM_024080922.1;rna-XM_024080923.1;rna-XM_024080922.1;rna-XM_024080923.1;rna-XM_024080923.1;rna-XM_024080923.1;rna-XM_024080922.1	1.5233189128843498	1.152186491901299	89.69836998045318	6.934497635950709e-14	1.9651778337891235e-12	season	4.832564147225781e-12
LOC112046936	NW_019862877.1;NW_019862877.1;NW_019862877.1	415211;418316;424539	415505;418417;424562	-;-;-	421	rna-XM_024083792.1	-2.20716009403394	0.784340405002529	89.4883870080519	7.252128417328679e-14	2.0500792869284356e-12	season	5.031702022124156e-12
LOC112048720	NW_019862941.1;NW_019862941.1;NW_019862941.1;NW_019862941.1;NW_019862941.1	551435;553520;553839;554553;554999	552081;553608;553958;554568;555542	-;-;-;-;-	1416	rna-XM_024086370.1	-0.7243687318312071	3.13512120669059	89.30351094871453	7.544189144988983e-14	2.127349018452973e-12	season	5.2228619982052024e-12
LOC112050695	NW_019863038.1;NW_019863038.1;NW_019863038.1;NW_019863038.1;NW_019863038.1;NW_019863038.1;NW_019863038.1;NW_019863038.1;NW_019863038.1;NW_019863038.1;NW_019863038.1;NW_019863038.1;NW_019863038.1;NW_019863038.1;NW_019863038.1;NW_019863038.1;NW_019863038.1;NW_019863038.1;NW_019863038.1;NW_019863038.1;NW_019863038.1;NW_019863038.1;NW_019863038.1;NW_019863038.1;NW_019863038.1;NW_019863038.1;NW_019863…	425921;425921;425921;425921;427913;427913;427913;427913;428876;428876;428876;428876;429397;429397;429397;429397;430413;430413;430413;430413;432298;432298;432298;432298;432660;433401;433401;433732	426113;426113;426113;426113;428143;428143;428143;428143;429024;429024;429024;429024;429553;429553;429553;429553;430677;430677;430677;430677;432352;432352;432721;432352;433493;433490;434168;434168	+;+;+;+;+;+;+;+;+;+;+;+;+;+;+;+;+;+;+;+;+;+;+;+;+;+;+;+	2866	rna-XM_024089020.1;rna-XM_024089018.1;rna-XM_024089016.1;rna-XM_024089017.1;rna-XM_024089020.1;rna-XM_024089018.1;rna-XM_024089016.1;rna-XM_024089017.1;rna-XM_024089020.1;rna-XM_024089018.1;rna-XM_024089016.1;rna-XM_024089017.1;rna-XM_024089020.1;rna-XM_024089016.1;rna-XM_024089018.1;rna-XM_024089017.1;rna-XM_024089020.1;rna-XM_024089016.1;rna-XM_024089018.1;rna-XM_024089017.1;rna-XM_024089020.1;…	1.0367296315046213	5.796652559976541	89.47248433225316	7.590364622862129e-14	2.1350718706486442e-12	season	5.243330870440581e-12
LOC112051025	NW_019863057.1;NW_019863057.1;NW_019863057.1;NW_019863057.1	257093;258033;259155;288849	257513;258223;259348;289019	-;-;-;-	977	rna-XM_024089485.1	-1.377466241284868	2.80701070550814	89.25542352064467	7.622124706312438e-14	2.1387117324082607e-12	season	5.245616933389729e-12
LOC112049650	NW_019862982.1;NW_019862982.1;NW_019862982.1;NW_019862982.1;NW_019862982.1;NW_019862982.1;NW_019862982.1	77141;78120;79011;79823;80440;80748;81229	77167;78261;79159;80037;80499;80842;81323	+;+;+;+;+;+;+	783	rna-XM_024087630.1	1.2549722884262304	2.080367852701566	89.12738228135898	7.833714617990293e-14	2.1926682984936375e-12	season	5.376142103811643e-12
LOC112055329	NW_019863501.1;NW_019863501.1;NW_019863501.1;NW_019863501.1;NW_019863501.1;NW_019863501.1	70106;71496;73194;75400;76877;80341	70418;71718;73324;75712;76995;80502	-;-;-;-;-;-	1261	rna-XM_024095392.1	-2.1270186999252134	0.5830204596573972	88.78358757277944	8.432318445646913e-14	2.3544193320965977e-12	season	5.712443369326769e-12
LOC112057596	NW_019867156.1;NW_019867156.1	20;1105	669;1248	-;-	794	rna-XM_024098045.1	-1.0698681288084668	6.890544129792278	88.86031732018654	8.83073401673629e-14	2.459619151132137e-12	season	5.969538376324367e-12
LOC112054991	NW_019863444.1;NW_019863444.1;NW_019863444.1;NW_019863444.1;NW_019863444.1;NW_019863444.1;NW_019863444.1;NW_019863444.1;NW_019863444.1;NW_019863444.1;NW_019863444.1;NW_019863444.1;NW_019863444.1	782;3123;4274;6159;6953;8328;9377;11127;12834;13714;14084;14833;15455	1971;3233;4412;6266;7095;8456;9524;11299;13001;13862;14313;14953;15653	-;-;-;-;-;-;-;-;-;-;-;-;-	3008	rna-XM_024094957.1	1.0877343127742236	4.4286316589920824	88.54597201435473	8.873441192360101e-14	2.4654715332513492e-12	season	5.985591132513163e-12
LOC112051114	NW_019863063.1;NW_019863063.1;NW_019863063.1;NW_019863063.1;NW_019863063.1;NW_019863063.1;NW_019863063.1;NW_019863063.1;NW_019863063.1;NW_019863063.1;NW_019863063.1;NW_019863063.1;NW_019863063.1	24610;24610;27050;27050;28271;28271;30510;30510;32037;32037;32740;38432;38432	26225;26225;27198;27198;28520;28520;30744;30744;32121;32121;32777;38569;38569	-;-;-;-;-;-;-;-;-;-;-;-;-	2511	rna-XM_024089604.1;rna-XM_024089603.1;rna-XM_024089604.1;rna-XM_024089603.1;rna-XM_024089604.1;rna-XM_024089603.1;rna-XM_024089604.1;rna-XM_024089603.1;rna-XM_024089604.1;rna-XM_024089603.1;rna-XM_024089603.1;rna-XM_024089604.1;rna-XM_024089603.1	-1.4024655724262962	7.664107150195922	89.04241716459194	9.011897105274295e-14	2.497834114739929e-12	season	6.066025153867894e-12
LOC112045174	NW_019862825.1;NW_019862825.1;NW_019862825.1;NW_019862825.1;NW_019862825.1;NW_019862825.1	980105;980340;980815;982170;982980;983803	980223;980382;981144;982300;983103;984006	+;+;+;+;+;+	951	rna-XM_024081263.1	-0.4926746361600312	7.6161061841557105	88.37059571601229	9.214228148423152e-14	2.5477004544691167e-12	season	6.189020604629159e-12
LOC112051254	NW_019863070.1;NW_019863070.1;NW_019863070.1;NW_019863070.1;NW_019863070.1;NW_019863070.1;NW_019863070.1;NW_019863070.1;NW_019863070.1;NW_019863070.1;NW_019863070.1;NW_019863070.1;NW_019863070.1;NW_019863070.1;NW_019863070.1;NW_019863070.1	369222;369222;369881;369947;371278;371278;371278;371712;371712;371712;372421;372421;372421;372754;372754;372754	369725;369725;370133;370133;371485;371485;371485;372085;372085;372085;372570;372570;372570;373421;373421;373421	+;+;+;+;+;+;+;+;+;+;+;+;+;+;+;+	2157	rna-XM_024089825.1;rna-XM_024089821.1;rna-XM_024089822.1;rna-XM_024089821.1;rna-XM_024089822.1;rna-XM_024089821.1;rna-XM_024089825.1;rna-XM_024089822.1;rna-XM_024089821.1;rna-XM_024089825.1;rna-XM_024089825.1;rna-XM_024089822.1;rna-XM_024089821.1;rna-XM_024089825.1;rna-XM_024089822.1;rna-XM_024089821.1	-1.5405909510949534	1.4208302232305063	88.29028341877897	9.37476525075611e-14	2.5795358912734245e-12	season	6.256912562391535e-12
LOC112047513	NW_019862895.1;NW_019862895.1	91085;95338	93369;95861	-;-	2809	rna-XM_024084653.1	-0.4935883309957384	5.684228815559231	88.25794200176855	9.440224584006583e-14	2.591273240885285e-12	season	6.287309069462106e-12
LOC112044372	NW_019862807.1;NW_019862807.1;NW_019862807.1;NW_019862807.1;NW_019862807.1;NW_019862807.1;NW_019862807.1;NW_019862807.1;NW_019862807.1	1095580;1095901;1097473;1098328;1104422;1105182;1105475;1105938;1107504	1095811;1096083;1097703;1098468;1104542;1105326;1105531;1107472;1107736	+;+;+;+;+;+;+;+;+	2878	rna-XM_024080200.1	1.0492062132391031	6.165685577147256	88.44609742450238	9.510440427957591e-14	2.6042565065857847e-12	season	6.3093214233420575e-12
LOC112050953	NW_019862757.1;NW_019862757.1;NW_019862757.1;NW_019862757.1;NW_019862757.1;NW_019862757.1;NW_019862757.1;NW_019862757.1;NW_019862757.1;NW_019862757.1;NW_019862757.1;NW_019862757.1;NW_019862757.1;NW_019862757.1;NW_019862757.1;NW_019862757.1;NW_019862757.1;NW_019862757.1	46910;46980;46993;47044;47045;47421;47421;47421;47421;47421;47822;47822;54218;56885;56885;56885;57149;65179	47247;47247;47247;47247;47247;47574;47574;47574;47574;47574;47976;47976;54317;57073;57104;57104;57323;66817	+;+;+;+;+;+;+;+;+;+;+;+;+;+;+;+;+;+	2781	rna-XM_024089369.1;rna-XM_024089386.1;rna-XM_024089377.1;rna-XR_002887204.1;rna-XM_024089392.1;rna-XM_024089377.1;rna-XR_002887204.1;rna-XM_024089392.1;rna-XM_024089369.1;rna-XM_024089386.1;rna-XM_024089377.1;rna-XM_024089386.1;rna-XM_024089386.1;rna-XR_002887204.1;rna-XM_024089377.1;rna-XM_024089392.1;rna-XR_002887204.1;rna-XM_024089369.1	-1.0019985573879409	5.105518500874072	88.15938635648787	9.783520213424438e-14	2.672594319840272e-12	season	6.474967497224237e-12
LOC112045874	NW_019862842.1;NW_019862842.1;NW_019862842.1;NW_019862842.1;NW_019862842.1;NW_019862842.1;NW_019862842.1;NW_019862842.1;NW_019862842.1;NW_019862842.1;NW_019862842.1;NW_019862842.1;NW_019862842.1;NW_019862842.1;NW_019862842.1;NW_019862842.1	611513;612641;613315;614524;615941;616771;618635;619795;621218;624242;625560;626265;628250;628964;629674;631077	611596;612803;613501;614684;616078;616878;618968;619959;621353;624423;625653;626575;628350;629023;629778;635820	+;+;+;+;+;+;+;+;+;+;+;+;+;+;+;+	7073	rna-XM_024082245.1	-0.9283260553666235	1.7513878845361885	87.9077210413358	1.0180002499284737e-13	2.774233774625222e-12	season	6.709237972858453e-12
LOC112052168	NW_019863132.1;NW_019863132.1;NW_019863132.1;NW_019863132.1;NW_019863132.1;NW_019863132.1;NW_019863132.1;NW_019863132.1;NW_019863132.1;NW_019863132.1;NW_019863132.1;NW_019863132.1;NW_019863132.1;NW_019863132.1;NW_019863132.1;NW_019863132.1;NW_019863132.1;NW_019863132.1;NW_019863132.1;NW_019863132.1;NW_019863132.1;NW_019863132.1;NW_019863132.1;NW_019863132.1;NW_019863132.1;NW_019863132.1;NW_019863…	59607;60231;60231;60231;60231;60231;60231;60418;60499;60499;60499;60499;60499;60499;61155;61155;61155;61155;61155;61155;61155;72712;72712;72712;72712;72712;72712;72712;80310;80310;80310;80310;80310;80310;80310;87487;87487;87487;87487;87487;87487;87487;94091;94091;100664;100664;100986;100986;101495	60062;60373;60373;60373;60373;60373;60373;60566;60566;60566;60566;60566;60566;60566;61287;61287;61287;61287;61287;61287;61287;72855;72855;72855;72855;72855;72855;72855;80397;80394;80397;80394;80397;80394;80397;87519;87519;87519;87519;87519;87519;87519;94351;94279;100756;100755;101266;101262;101635	-;-;-;-;-;-;-;-;-;-;-;-;-;-;-;-;-;-;-;-;-;-;-;-;-;-;-;-;-;-;-;-;-;-;-;-;-;-;-;-;-;-;-;-;-;-;-;-;-	1922	rna-XM_024091140.1;rna-XM_024091141.1;rna-XM_024091144.1;rna-XM_024091142.1;rna-XM_024091145.1;rna-XM_024091143.1;rna-XM_024091146.1;rna-XM_024091140.1;rna-XM_024091141.1;rna-XM_024091144.1;rna-XM_024091142.1;rna-XM_024091145.1;rna-XM_024091143.1;rna-XM_024091146.1;rna-XM_024091141.1;rna-XM_024091144.1;rna-XM_024091142.1;rna-XM_024091145.1;rna-XM_024091143.1;rna-XM_024091146.1;rna-XM_024091140.1;…	-0.6653654076390002	7.9285416810481335	87.86944192161327	1.0264404910404794e-13	2.790543000044021e-12	season	6.7507708045118526e-12
LOC112057719	NW_019862748.1;NW_019862748.1;NW_019862748.1	2811608;2811810;2812449	2811717;2811922;2812908	+;+;+	683	rna-XM_024098251.1	-2.582427963878664	2.3583906722368715	88.22571679541596	1.0309282526360742e-13	2.796054573497935e-12	season	6.766190022342667e-12
LOC112047997	NW_019862911.1;NW_019862911.1;NW_019862911.1;NW_019862911.1;NW_019862911.1;NW_019862911.1;NW_019862911.1;NW_019862911.1;NW_019862911.1;NW_019862911.1;NW_019862911.1;NW_019862911.1;NW_019862911.1;NW_019862911.1	435030;436651;437464;438035;438921;439270;440551;441202;444465;445505;447034;447931;448185;448318	435224;436784;437608;438158;439140;439493;440630;441402;444609;445669;447271;448072;448236;448524	-;-;-;-;-;-;-;-;-;-;-;-;-;-	2272	rna-XM_024085324.1	0.6242145121166277	5.593585803881836	87.79585093930648	1.0428699533106432e-13	2.8217081308147972e-12	season	6.8162239246508684e-12
LOC112056041	NW_019863691.1;NW_019863691.1;NW_019863691.1;NW_019863691.1;NW_019863691.1;NW_019863691.1	9400;13084;14826;15724;16610;22462	12079;13284;15014;15859;16691;22714	-;-;-;-;-;-	3541	rna-XM_024096385.1	-0.7827436461883448	5.504054870977917	87.06037156789702	1.2227551482919828e-13	3.3005675784299506e-12	season	7.910073212383117e-12
LOC112048128	NW_019862917.1;NW_019862917.1;NW_019862917.1;NW_019862917.1;NW_019862917.1;NW_019862917.1;NW_019862917.1;NW_019862917.1;NW_019862917.1;NW_019862917.1;NW_019862917.1;NW_019862917.1;NW_019862917.1;NW_019862917.1	591034;591355;594653;594653;596639;596648;597473;597473;598385;598385;598833;598833;599484;599484	592238;592238;594849;594849;597149;597149;597617;597617;598491;598491;599014;599014;601104;601104	+;+;+;+;+;+;+;+;+;+;+;+;+;+	3968	rna-XM_024085522.1;rna-XM_024085521.1;rna-XM_024085521.1;rna-XM_024085522.1;rna-XM_024085521.1;rna-XM_024085522.1;rna-XM_024085521.1;rna-XM_024085522.1;rna-XM_024085521.1;rna-XM_024085522.1;rna-XM_024085522.1;rna-XM_024085521.1;rna-XM_024085522.1;rna-XM_024085521.1	0.844785829581068	5.2081072558166674	86.70991979789467	1.3194387116930758e-13	3.5531046255166144e-12	season	8.518069670641865e-12
LOC112044179	NW_019862804.1;NW_019862804.1;NW_019862804.1;NW_019862804.1;NW_019862804.1;NW_019862804.1;NW_019862804.1	296919;298153;299165;299595;300291;300634;301225	297203;298334;299459;299923;300546;300868;301614	-;-;-;-;-;-;-	1972	rna-XM_024079932.1	-1.3466308006539214	5.064526285022629	86.72661292276415	1.4234921975461497e-13	3.824247123620436e-12	season	9.096806717476599e-12
LOC112052099	NW_019863124.1;NW_019863124.1;NW_019863124.1;NW_019863124.1	27509;33035;36476;37723	27604;33892;36736;37853	+;+;+;+	1346	rna-XM_024091031.1	0.5201654217321572	5.539964190621398	86.29354936133923	1.4446292976310703e-13	3.871879089216859e-12	season	9.19465772115227e-12
LOC112049598	NW_019862980.1;NW_019862980.1;NW_019862980.1;NW_019862980.1;NW_019862980.1;NW_019862980.1;NW_019862980.1	136349;137680;140014;140877;142315;143891;146045	136837;138213;140134;141045;142447;143959;146225	-;-;-;-;-;-;-	1696	rna-XM_024087543.1	1.5342598013959652	0.5064145737924741	86.1869595733325	1.4786044717158052e-13	3.953614403900803e-12	season	9.373105334858685e-12
LOC112047917	NW_019862908.1;NW_019862908.1;NW_019862908.1;NW_019862908.1;NW_019862908.1;NW_019862908.1;NW_019862908.1;NW_019862908.1;NW_019862908.1;NW_019862908.1;NW_019862908.1;NW_019862908.1	258650;259867;260595;261481;261954;262589;262836;263334;264492;266449;267872;269317	259443;259994;260785;261573;262080;262722;263080;263455;264654;266610;267962;269446	-;-;-;-;-;-;-;-;-;-;-;-	2380	rna-XM_024085217.1	-1.5258344034499636	0.51942359832227325	85.96699039102317	1.5513477537294468e-13	4.138384007836017e-12	season	9.775348749996988e-12
LOC112051805	NW_019863105.1;NW_019863105.1;NW_019863105.1;NW_019863105.1;NW_019863105.1;NW_019863105.1;NW_019863105.1;NW_019863105.1	184965;203264;204377;205617;205916;206377;206732;207303	185406;203432;204583;205805;206143;206598;206930;210419	+;+;+;+;+;+;+;+	4773	rna-XM_024090596.1	-0.7854352824108014	9.02054973169505	85.89222253486416	1.5769051361019816e-13	4.1967095940662574e-12	season	9.916597259283558e-12
LOC112044325	NW_019862806.1;NW_019862806.1;NW_019862806.1;NW_019862806.1;NW_019862806.1;NW_019862806.1	405545;467658;473857;475403;476959;477689	405706;467782;473906;475595;477198;478810	+;+;+;+;+;+	1892	rna-XM_024080142.1	-0.9520969043616422	4.202749777628903	85.87096197621496	1.584251450772833e-13	4.2064096931267465e-12	season	9.942988876629734e-12
LOC112054696	NW_019863397.1;NW_019863397.1;NW_019863397.1;NW_019863397.1;NW_019863397.1;NW_019863397.1;NW_019863397.1;NW_019863397.1;NW_019863397.1;NW_019863397.1;NW_019863397.1;NW_019863397.1;NW_019863397.1;NW_019863397.1;NW_019863397.1;NW_019863397.1;NW_019863397.1;NW_019863397.1;NW_019863397.1;NW_019863397.1;NW_019863397.1	3797;4709;5409;6113;7556;8250;9291;9950;10917;11355;12490;13091;14928;15246;15892;17054;18537;18776;19738;20739;21814	3897;4799;5576;6232;7641;8367;9370;10115;11030;11483;12567;13189;15118;15406;16077;17235;18696;18924;19863;20909;22150	-;-;-;-;-;-;-;-;-;-;-;-;-;-;-;-;-;-;-;-;-	3013	rna-XM_024094560.1	0.605006733641086	4.761836104806348	85.7174406508569	1.638356864830565e-13	4.3399271356490776e-12	season	1.0241839181353685e-11
LOC112045122	NW_019862824.1;NW_019862824.1;NW_019862824.1;NW_019862824.1;NW_019862824.1;NW_019862824.1;NW_019862824.1;NW_019862824.1;NW_019862824.1;NW_019862824.1;NW_019862824.1;NW_019862824.1;NW_019862824.1;NW_019862824.1;NW_019862824.1;NW_019862824.1;NW_019862824.1;NW_019862824.1;NW_019862824.1;NW_019862824.1;NW_019862824.1;NW_019862824.1;NW_019862824.1;NW_019862824.1;NW_019862824.1;NW_019862824.1;NW_019862…	432753;432753;432753;432753;434826;434826;434826;434968;435839;435839;435839;435839;436603;436603;436603;436603;437645;437645;437645;437645;439524;439524;439524;439524;440225;440225;440225;440225;440971;440971;440971;440971;443381;443381;443381;443381;447342;447342;447342;447342;448139;448139;448139;448139;464022;471987;471987;472097	434061;434061;434061;434061;435225;435225;435225;435225;435971;435971;435971;435971;436709;436709;436709;436709;437837;437837;437837;437837;439625;439625;439625;439625;440378;440378;440378;440378;441096;441096;441096;441096;443503;443503;443503;443503;447458;447458;447458;447458;448401;448401;448401;448401;464212;472278;472278;472278	-;-;-;-;-;-;-;-;-;-;-;-;-;-;-;-;-;-;-;-;-;-;-;-;-;-;-;-;-;-;-;-;-;-;-;-;-;-;-;-;-;-;-;-;-;-;-;-	3510	rna-XR_002886786.1;rna-XR_002886785.1;rna-XM_024081203.1;rna-XR_002886788.1;rna-XR_002886786.1;rna-XR_002886785.1;rna-XR_002886788.1;rna-XM_024081203.1;rna-XR_002886786.1;rna-XR_002886785.1;rna-XM_024081203.1;rna-XR_002886788.1;rna-XR_002886786.1;rna-XR_002886785.1;rna-XM_024081203.1;rna-XR_002886788.1;rna-XR_002886786.1;rna-XR_002886785.1;rna-XM_024081203.1;rna-XR_002886788.1;rna-XR_002886786.1;…	-1.1474235666695134	1.2618821578643367	85.5128665771515	1.713429886975105e-13	4.5282365664151385e-12	season	1.0689973933185197e-11
LOC112048373	NW_019862927.1;NW_019862927.1;NW_019862927.1;NW_019862927.1;NW_019862927.1;NW_019862927.1;NW_019862927.1;NW_019862927.1;NW_019862927.1;NW_019862927.1;NW_019862927.1;NW_019862927.1;NW_019862927.1;NW_019862927.1;NW_019862927.1;NW_019862927.1;NW_019862927.1;NW_019862927.1;NW_019862927.1;NW_019862927.1;NW_019862927.1;NW_019862927.1;NW_019862927.1;NW_019862927.1;NW_019862927.1;NW_019862927.1;NW_019862…	36353;36353;37096;37099;48338;48338;48338;48341;48945;48945;48945;48945;49634;49634;49634;49634;52055;52055;52055;52055;63385;63385;63385;63385;64467;64467;64467;64467;65600;65600;65600;65600	36721;36721;37217;37217;48507;48507;48507;48507;49184;49184;49184;49184;49798;49777;49798;49798;52255;52255;52255;52255;63480;63480;63480;63480;64670;64670;64670;64670;65759;65760;65758;65758	+;+;+;+;+;+;+;+;+;+;+;+;+;+;+;+;+;+;+;+;+;+;+;+;+;+;+;+;+;+;+;+	1728	rna-XM_024085880.1;rna-XM_024085878.1;rna-XM_024085877.1;rna-XM_024085876.1;rna-XM_024085876.1;rna-XM_024085877.1;rna-XM_024085878.1;rna-XM_024085880.1;rna-XM_024085876.1;rna-XM_024085877.1;rna-XM_024085880.1;rna-XM_024085878.1;rna-XM_024085876.1;rna-XM_024085877.1;rna-XM_024085880.1;rna-XM_024085878.1;rna-XM_024085876.1;rna-XM_024085877.1;rna-XM_024085880.1;rna-XM_024085878.1;rna-XM_024085876.1;…	0.7003909660203477	5.107545658933027	85.12200929609293	1.8668830778267991e-13	4.922333943485788e-12	season	1.1601502339353194e-11
LOC112052100	NW_019863124.1;NW_019863124.1;NW_019863124.1;NW_019863124.1;NW_019863124.1;NW_019863124.1;NW_019863124.1;NW_019863124.1;NW_019863124.1;NW_019863124.1;NW_019863124.1;NW_019863124.1;NW_019863124.1;NW_019863124.1;NW_019863124.1;NW_019863124.1;NW_019863124.1;NW_019863124.1;NW_019863124.1;NW_019863124.1;NW_019863124.1;NW_019863124.1;NW_019863124.1;NW_019863124.1	283234;283376;283494;283877;283877;283877;285282;285282;285282;286137;286137;286137;286834;286834;286834;287641;287641;287641;288224;288224;288224;289222;289222;289222	283348;283445;283547;284026;284026;284026;285478;285478;285478;286227;286227;286227;287104;287104;287104;287793;287793;287793;288398;288398;288398;289411;289411;289411	+;+;+;+;+;+;+;+;+;+;+;+;+;+;+;+;+;+;+;+;+;+;+;+	1466	rna-XM_024091032.1;rna-XM_024091033.1;rna-XM_024091034.1;rna-XM_024091034.1;rna-XM_024091033.1;rna-XM_024091032.1;rna-XM_024091034.1;rna-XM_024091033.1;rna-XM_024091032.1;rna-XM_024091034.1;rna-XM_024091033.1;rna-XM_024091032.1;rna-XM_024091034.1;rna-XM_024091033.1;rna-XM_024091032.1;rna-XM_024091034.1;rna-XM_024091033.1;rna-XM_024091032.1;rna-XM_024091034.1;rna-XM_024091033.1;rna-XM_024091032.1;…	-0.5491397362141964	8.255212777227054	84.9575552347446	1.9356192523465806e-13	5.091753977700589e-12	season	1.1997464982250757e-11
LOC112049989	NW_019863001.1;NW_019863001.1;NW_019863001.1;NW_019863001.1;NW_019863001.1;NW_019863001.1;NW_019863001.1	280527;281344;282078;282367;283082;285841;286436	280911;281441;282230;282563;283244;285956;286664	+;+;+;+;+;+;+	1341	rna-XM_024088089.1	1.3543733091366423	2.5022858845874754	84.76098914873724	2.0212122585527772e-13	5.304631895194864e-12	season	1.2462431599658715e-11
LOC112045105	NW_019862824.1;NW_019862824.1;NW_019862824.1;NW_019862824.1;NW_019862824.1;NW_019862824.1;NW_019862824.1;NW_019862824.1;NW_019862824.1;NW_019862824.1;NW_019862824.1;NW_019862824.1;NW_019862824.1;NW_019862824.1;NW_019862824.1;NW_019862824.1;NW_019862824.1;NW_019862824.1;NW_019862824.1;NW_019862824.1;NW_019862824.1;NW_019862824.1;NW_019862824.1;NW_019862824.1;NW_019862824.1;NW_019862824.1;NW_019862…	816595;816595;816595;818176;818176;818176;818504;818504;818504;818786;818786;818786;819363;819363;819363;820059;820059;820059;820683;820683;820683;821288;821288;821288;821706;821706;821706;822128;822128;822128;823199;823199;823199;824501;824501;824501;825458;825458;825458;828133;828133;828133;828825;828825;828825;829424;829424;829424;829747;829747;829747;832077;832077;832077;851434;863269;863269;…	817611;817611;817611;818323;818323;818323;818614;818614;818614;818928;818928;818928;819456;819456;819456;820160;820160;820160;820762;820780;820780;821423;821423;821423;821844;821844;821844;822243;822243;822243;823402;823402;823402;824649;824649;824649;825623;825623;825623;828272;828272;828272;828960;828960;828960;829490;829490;829490;829891;829891;829891;832180;832180;832271;851449;863431;863431;…	-;-;-;-;-;-;-;-;-;-;-;-;-;-;-;-;-;-;-;-;-;-;-;-;-;-;-;-;-;-;-;-;-;-;-;-;-;-;-;-;-;-;-;-;-;-;-;-;-;-;-;-;-;-;-;-;-;-;-	3719	rna-XM_024081182.1;rna-XM_024081181.1;rna-XM_024081183.1;rna-XM_024081182.1;rna-XM_024081181.1;rna-XM_024081183.1;rna-XM_024081182.1;rna-XM_024081181.1;rna-XM_024081183.1;rna-XM_024081182.1;rna-XM_024081181.1;rna-XM_024081183.1;rna-XM_024081182.1;rna-XM_024081181.1;rna-XM_024081183.1;rna-XM_024081182.1;rna-XM_024081181.1;rna-XM_024081183.1;rna-XM_024081182.1;rna-XM_024081181.1;rna-XM_024081183.1;…	0.6037925568852024	6.313491905488664	84.69899536037069	2.0490087614811918e-13	5.365192526606512e-12	season	1.2609192512904434e-11
LOC112057841	NW_019862767.1;NW_019862767.1;NW_019862767.1;NW_019862767.1;NW_019862767.1;NW_019862767.1;NW_019862767.1;NW_019862767.1;NW_019862767.1;NW_019862767.1;NW_019862767.1;NW_019862767.1;NW_019862767.1;NW_019862767.1;NW_019862767.1;NW_019862767.1;NW_019862767.1	998908;1000815;1001840;1005818;1006688;1008040;1010182;1015103;1016081;1016946;1017946;1019088;1019875;1020506;1022598;1030455;1031715	998961;1000984;1002000;1005956;1006934;1008263;1010284;1015230;1016368;1017230;1018436;1019271;1020070;1021275;1022790;1030568;1032055	+;+;+;+;+;+;+;+;+;+;+;+;+;+;+;+;+	4088	rna-XM_024098396.1	2.423453647091076	2.9667778643757954	84.98901051749128	2.0888993096726773e-13	5.457069368993173e-12	season	1.2829661927442946e-11
LOC112044934	NW_019862820.1;NW_019862820.1;NW_019862820.1;NW_019862820.1	434859;435855;443636;444820	435170;436019;443824;444910	-;-;-;-	757	rna-XM_024080949.1	-1.3772273711827876	1.1831456444814772	84.30466936074247	2.2352883160308103e-13	5.8127726369277174e-12	season	1.3702100358985756e-11
LOC112046800	NW_019862753.1;NW_019862753.1;NW_019862753.1;NW_019862753.1;NW_019862753.1	959187;960561;965173;966514;968735	959520;960687;965233;966602;968916	-;-;-;-;-	793	rna-XM_024083604.1	-1.1581653522673105	7.764529526664629	84.60766667856167	2.2586403929511803e-13	5.846740188040367e-12	season	1.3818414450596088e-11
LOC112050775	NW_019862756.1;NW_019862756.1;NW_019862756.1;NW_019862756.1;NW_019862756.1;NW_019862756.1;NW_019862756.1;NW_019862756.1;NW_019862756.1;NW_019862756.1;NW_019862756.1	2178116;2179200;2180319;2181112;2181970;2182779;2183592;2187428;2188604;2189693;2193349	2178720;2179327;2180485;2181225;2182099;2182927;2183824;2187549;2188766;2189854;2193935	-;-;-;-;-;-;-;-;-;-;-	2560	rna-XM_024089123.1	-1.1251577503095205	3.374160013917449	84.22800476567056	2.2734864995300927e-13	5.87179558651363e-12	season	1.3882339517149998e-11
LOC112052779	NW_019863175.1;NW_019863175.1;NW_019863175.1;NW_019863175.1;NW_019863175.1;NW_019863175.1;NW_019863175.1;NW_019863175.1;NW_019863175.1;NW_019863175.1;NW_019863175.1	9208;9573;10056;10888;11932;13860;14509;15553;16333;17893;20239	9480;9709;10257;11119;12093;13991;14753;15679;16633;18096;21197	+;+;+;+;+;+;+;+;+;+;+	2974	rna-XM_024092000.1	0.6669672083104526	5.185100433612596	84.16968461714264	2.3029947622125426e-13	5.934519836232049e-12	season	1.4008331724140223e-11
LOC112054422	NW_019863356.1;NW_019863356.1;NW_019863356.1;NW_019863356.1;NW_019863356.1;NW_019863356.1;NW_019863356.1;NW_019863356.1;NW_019863356.1;NW_019863356.1;NW_019863356.1;NW_019863356.1;NW_019863356.1;NW_019863356.1;NW_019863356.1;NW_019863356.1;NW_019863356.1;NW_019863356.1;NW_019863356.1;NW_019863356.1;NW_019863356.1;NW_019863356.1;NW_019863356.1	28373;28373;28374;28375;28857;29094;29274;30389;30389;30389;30389;31227;31227;31227;31227;32593;32593;32593;32593;34368;34368;34368;34368	29051;29234;29564;28658;29564;29564;29564;30469;30469;30469;30469;31365;31365;31365;31365;32826;32826;32826;32826;34564;34562;34565;34565	-;-;-;-;-;-;-;-;-;-;-;-;-;-;-;-;-;-;-;-;-;-;-	1844	rna-XM_024094204.1;rna-XM_024094203.1;rna-XM_024094202.1;rna-XM_024094205.1;rna-XM_024094205.1;rna-XM_024094204.1;rna-XM_024094203.1;rna-XM_024094205.1;rna-XM_024094204.1;rna-XM_024094202.1;rna-XM_024094203.1;rna-XM_024094202.1;rna-XM_024094205.1;rna-XM_024094204.1;rna-XM_024094203.1;rna-XM_024094202.1;rna-XM_024094205.1;rna-XM_024094204.1;rna-XM_024094203.1;rna-XM_024094202.1;rna-XM_024094205.1;…	0.7901864926337958	2.850859946588633	84.07579496817608	2.3513321949934225e-13	6.04537082893784e-12	season	1.424744838075765e-11
LOC112047783	NW_019862904.1;NW_019862904.1;NW_019862904.1;NW_019862904.1;NW_019862904.1;NW_019862904.1	1009957;1011498;1012274;1012896;1013580;1013848	1010311;1011624;1012401;1013082;1013666;1014222	+;+;+;+;+;+	1259	rna-XM_024085022.1	0.35307135876168816	5.465976741721617	83.84603595219012	2.4740810239455667e-13	6.3466042338865504e-12	season	1.4933893660599923e-11
LOC112046876	NW_019862874.1;NW_019862874.1;NW_019862874.1;NW_019862874.1;NW_019862874.1;NW_019862874.1;NW_019862874.1;NW_019862874.1;NW_019862874.1;NW_019862874.1;NW_019862874.1;NW_019862874.1;NW_019862874.1;NW_019862874.1;NW_019862874.1;NW_019862874.1;NW_019862874.1;NW_019862874.1;NW_019862874.1;NW_019862874.1;NW_019862874.1;NW_019862874.1;NW_019862874.1;NW_019862874.1;NW_019862874.1;NW_019862874.1;NW_019862…	437483;439235;439651;440295;441079;441079;441764;441764;442788;442788;443363;443363;443799;443799;444934;444934;447427;447427;448397;448397;448992;448992;449374;449374;450282;450282;451291;451291;455953;455953	437822;439486;439836;440390;441145;441145;441953;441953;442873;442873;443519;443519;444124;444124;445074;445074;447642;447642;448684;448684;449105;449105;449517;449517;450406;450406;451398;451398;456583;456583	+;+;+;+;+;+;+;+;+;+;+;+;+;+;+;+;+;+;+;+;+;+;+;+;+;+;+;+;+;+	3467	rna-XM_024083702.1;rna-XM_024083702.1;rna-XM_024083702.1;rna-XM_024083703.1;rna-XM_024083703.1;rna-XM_024083702.1;rna-XM_024083703.1;rna-XM_024083702.1;rna-XM_024083703.1;rna-XM_024083702.1;rna-XM_024083703.1;rna-XM_024083702.1;rna-XM_024083703.1;rna-XM_024083702.1;rna-XM_024083703.1;rna-XM_024083702.1;rna-XM_024083703.1;rna-XM_024083702.1;rna-XM_024083703.1;rna-XM_024083702.1;rna-XM_024083703.1;…	0.28440047696960674	6.318952344203006	83.66221295951767	2.577035280315605e-13	6.595817325564535e-12	season	1.5525653962649492e-11
LOC112047887	NW_019862907.1;NW_019862907.1;NW_019862907.1	63237;64971;65927	63668;65107;65941	-;-;-	584	rna-XR_002886987.1	-1.2760885626350977	4.1140333986400925	83.67845978033496	2.6286247408393177e-13	6.7127396752579795e-12	season	1.577624609193088e-11
LOC112057692	NW_019862765.1;NW_019862765.1;NW_019862765.1;NW_019862765.1	1279673;1281035;1281671;1282649	1280194;1281181;1281973;1282898	-;-;-;-	1222	rna-XM_024098201.1	0.9121901975473407	7.299768430906349	83.42468665469508	2.7920312544471717e-13	7.114045555053287e-12	season	1.6661934720537385e-11
LOC112052242	NW_019863135.1;NW_019863135.1;NW_019863135.1;NW_019863135.1;NW_019863135.1;NW_019863135.1;NW_019863135.1;NW_019863135.1	7781;8708;9338;10374;12745;13643;15724;17530	8053;8839;9597;10541;12909;13761;16043;17656	-;-;-;-;-;-;-;-	1564	rna-XM_024091249.1	1.0216484932921035	4.697824347668884	83.10495802462016	2.9308538361308136e-13	7.43442477539968e-12	season	1.7424754958185285e-11
LOC112057932	NW_019862769.1;NW_019862769.1;NW_019862769.1;NW_019862769.1;NW_019862769.1	540205;543419;545273;547530;548591	540324;543647;545397;547682;548917	+;+;+;+;+	954	rna-XM_024098544.1	0.9154908176228401	10.309709848515121	82.9654248456842	3.0254838647621464e-13	7.657371634556132e-12	season	1.7919606027518987e-11
LOC112052374	NW_019863143.1;NW_019863143.1;NW_019863143.1;NW_019863143.1;NW_019863143.1;NW_019863143.1;NW_019863143.1;NW_019863143.1;NW_019863143.1	131685;131935;132684;133740;134474;134751;135490;137747;138156	131860;132048;132819;133888;134633;134857;135568;137887;138326	+;+;+;+;+;+;+;+;+	1233	rna-XM_024091411.1	-0.540548811140775	7.967046656925653	82.89913890374817	3.053943322157836e-13	7.712224869555921e-12	season	1.8054295269138712e-11
LOC112053950	NW_019863297.1;NW_019863297.1;NW_019863297.1	196551;197672;197985	196640;197764;198163	+;+;+	362	rna-XM_024093584.1	-0.7970925007876671	11.711565493994357	82.76243804159172	3.1485607642153986e-13	7.933535371295741e-12	season	1.8544200515954462e-11
LOC112043988	NW_019862801.1;NW_019862801.1;NW_019862801.1	377110;379163;379811	378680;379402;380936	-;-;-	2937	rna-XM_024079691.1	0.7905511320353954	5.618756834918495	82.71093974195203	3.184984352177516e-13	7.989881275528762e-12	season	1.872379348489609e-11
LOC112052207	NW_019862758.1;NW_019862758.1;NW_019862758.1	1932096;1934574;1935766	1933177;1934723;1936059	-;-;-	1526	rna-XM_024091207.1	0.6586648152173696	4.588017612502129	82.52255415846794	3.3219676466948693e-13	8.315163069832708e-12	season	1.9456622752970377e-11
LOC112056395	NW_019863797.1;NW_019863797.1;NW_019863797.1	17829;19923;23288	18410;20094;23712	+;+;+	1179	rna-XM_024096819.1	-1.1898183463701701	1.1561840114827255	82.24420512128533	3.5355784922452386e-13	8.819982555788519e-12	season	2.061402898557132e-11
LOC112053994	NW_019863304.1;NW_019863304.1;NW_019863304.1;NW_019863304.1;NW_019863304.1;NW_019863304.1;NW_019863304.1	127787;129038;129445;131679;133111;134439;135195	128125;129163;129581;132315;133342;134581;135302	-;-;-;-;-;-;-	1722	rna-XM_024093626.1	0.6794379699801864	4.6960766473013305	82.23967554528755	3.5391693465677265e-13	8.819982555788519e-12	season	2.061402898557132e-11
LOC112054545	NW_019863373.1;NW_019863373.1;NW_019863373.1	64280;65432;69730	64383;65544;70408	+;+;+	896	rna-XM_024094371.1	-0.7432127028102383	6.7613663148823395	82.22724031478901	3.5490468062606687e-13	8.825244618456508e-12	season	2.0633491459823767e-11
LOC112051290	NW_019863072.1;NW_019863072.1;NW_019863072.1;NW_019863072.1;NW_019863072.1;NW_019863072.1;NW_019863072.1;NW_019863072.1;NW_019863072.1;NW_019863072.1;NW_019863072.1;NW_019863072.1;NW_019863072.1;NW_019863072.1;NW_019863072.1;NW_019863072.1;NW_019863072.1;NW_019863072.1;NW_019863072.1;NW_019863072.1;NW_019863072.1;NW_019863072.1;NW_019863072.1;NW_019863072.1;NW_019863072.1	222506;225053;226815;228497;228891;229515;230084;230485;231186;232388;233498;233910;235151;239026;239684;241007;242246;243517;249384;250501;251711;252747;278116;318724;338403	224732;225160;226933;228650;229028;229640;230219;230607;231380;232540;233624;234098;235311;239130;239883;241127;242425;243655;249417;250660;251791;252855;278145;318873;338506	-;-;-;-;-;-;-;-;-;-;-;-;-;-;-;-;-;-;-;-;-;-;-;-;-	5369	rna-XM_024089870.1	-0.6519803561276415	5.5883636330242155	82.0774833110509	3.670257185848761e-13	9.10049216239672e-12	season	2.1291715931734888e-11
LOC112047443	NW_019862893.1;NW_019862893.1;NW_019862893.1;NW_019862893.1;NW_019862893.1;NW_019862893.1;NW_019862893.1;NW_019862893.1;NW_019862893.1;NW_019862893.1;NW_019862893.1;NW_019862893.1;NW_019862893.1;NW_019862893.1	50842;50843;59646;59646;60469;60469;61837;61837;62606;62606;63828;63828;69030;70802	51068;51068;59812;59812;60637;60637;62037;62037;62711;62711;63952;63952;69372;70898	+;+;+;+;+;+;+;+;+;+;+;+;+;+	1435	rna-XM_024084571.1;rna-XM_024084572.1;rna-XM_024084572.1;rna-XM_024084571.1;rna-XM_024084572.1;rna-XM_024084571.1;rna-XM_024084572.1;rna-XM_024084571.1;rna-XM_024084572.1;rna-XM_024084571.1;rna-XM_024084572.1;rna-XM_024084571.1;rna-XM_024084571.1;rna-XM_024084572.1	-0.6144709674170991	5.1419873649353365	82.07081430559037	3.6757531701338384e-13	9.10049216239672e-12	season	2.1291715931734888e-11
LOC112054829	NW_019863420.1;NW_019863420.1;NW_019863420.1;NW_019863420.1;NW_019863420.1;NW_019863420.1;NW_019863420.1;NW_019863420.1;NW_019863420.1;NW_019863420.1	94431;95627;96308;96543;96795;97256;97411;97731;125301;161156	95268;95778;96457;96673;97158;97332;97649;100620;125544;161236	-;-;-;-;-;-;-;-;-;-	5166	rna-XM_024094736.1	-0.7936834876061895	4.742334207774333	82.0153407634209	3.7217994598791504e-13	9.194462839579709e-12	season	2.1518953690279287e-11
LOC112053739	NW_019863277.1;NW_019863277.1;NW_019863277.1;NW_019863277.1;NW_019863277.1	102340;104556;105800;107114;107326	102753;104788;106052;107247;107475	-;-;-;-;-	1184	rna-XM_024093275.1	-0.580515765337506	5.50361355761066	81.94099213627462	3.784447436793056e-13	9.328950254168392e-12	season	2.1841173881557583e-11
LOC112050643	NW_019863035.1;NW_019863035.1;NW_019863035.1;NW_019863035.1;NW_019863035.1;NW_019863035.1;NW_019863035.1;NW_019863035.1;NW_019863035.1;NW_019863035.1;NW_019863035.1;NW_019863035.1;NW_019863035.1;NW_019863035.1;NW_019863035.1;NW_019863035.1;NW_019863035.1;NW_019863035.1;NW_019863035.1	118777;125450;125454;130952;130952;131320;131320;132064;132064;132365;132365;133502;133502;138537;138537;162400;162400;197203;197203	121906;125514;125514;131087;131087;131417;131417;132283;132283;132552;132552;133600;133600;138678;138678;162572;162572;198000;197999	-;-;-;-;-;-;-;-;-;-;-;-;-;-;-;-;-;-;-	5049	rna-XM_024088947.1;rna-XM_024088948.1;rna-XM_024088947.1;rna-XM_024088948.1;rna-XM_024088947.1;rna-XM_024088948.1;rna-XM_024088947.1;rna-XM_024088948.1;rna-XM_024088947.1;rna-XM_024088948.1;rna-XM_024088947.1;rna-XM_024088948.1;rna-XM_024088947.1;rna-XM_024088948.1;rna-XM_024088947.1;rna-XM_024088948.1;rna-XM_024088947.1;rna-XM_024088948.1;rna-XM_024088947.1	0.6527376282653665	5.214141059158236	81.78272643569754	3.921452133273977e-13	9.6249205275433e-12	season	2.250842225369567e-11
LOC112046018	NW_019862845.1;NW_019862845.1;NW_019862845.1;NW_019862845.1;NW_019862845.1;NW_019862845.1;NW_019862845.1;NW_019862845.1;NW_019862845.1;NW_019862845.1;NW_019862845.1;NW_019862845.1	50093;50093;79627;79627;83067;83067;83904;83904;85258;85315;85947;85947	50155;50155;79762;79762;83189;83189;84996;84996;85837;85837;87649;87649	+;+;+;+;+;+;+;+;+;+;+;+	3698	rna-XM_024082464.1;rna-XM_024082463.1;rna-XM_024082464.1;rna-XM_024082463.1;rna-XM_024082463.1;rna-XM_024082464.1;rna-XM_024082463.1;rna-XM_024082464.1;rna-XM_024082463.1;rna-XM_024082464.1;rna-XM_024082464.1;rna-XM_024082463.1	-1.0448338994284294	5.433125389887025	81.75168716666373	4.120371692703225e-13	1.0091358602560227e-11	season	2.3564495283867413e-11
LOC112046524	NW_019862860.1;NW_019862860.1	39322;41212	40490;41483	+;+	1441	rna-XM_024083182.1	-1.278422944560325	2.563445155802228	81.35107613410017	4.3217137341100674e-13	1.0561710725683183e-11	season	2.4671280447038103e-11
LOC112057420	NW_019865396.1;NW_019865396.1	2754;3446	2926;3939	+;+	667	rna-XM_024097902.1	-0.8075774494734685	3.577379026532157	81.09779057111396	4.575964182531841e-13	1.1159068019375932e-11	season	2.6075561963600666e-11
LOC112049197	NW_019862963.1;NW_019862963.1;NW_019862963.1;NW_019862963.1;NW_019862963.1	413391;414924;415256;415896;417509	414833;415173;415807;416175;417755	-;-;-;-;-	2772	rna-XM_024086996.1	-0.3498743007736579	7.205267463746214	80.95183352994216	4.729431865522649e-13	1.1508621781541625e-11	season	2.6901519741024233e-11
LOC112049256	NW_019862965.1;NW_019862965.1;NW_019862965.1;NW_019862965.1;NW_019862965.1;NW_019862965.1;NW_019862965.1;NW_019862965.1	246269;294615;297069;298264;299783;300988;301802;303083	246600;294694;297203;298536;300143;301169;301977;304324	+;+;+;+;+;+;+;+	2781	rna-XM_024087072.1	-0.885364088714805	3.5250181068564572	80.87797872969098	4.809099000874657e-13	1.167747885597e-11	season	2.725645356528044e-11
LOC112055652	NW_019862762.1;NW_019862762.1;NW_019862762.1;NW_019862762.1;NW_019862762.1;NW_019862762.1;NW_019862762.1;NW_019862762.1;NW_019862762.1;NW_019862762.1;NW_019862762.1;NW_019862762.1;NW_019862762.1;NW_019862762.1;NW_019862762.1;NW_019862762.1;NW_019862762.1;NW_019862762.1;NW_019862762.1;NW_019862762.1;NW_019862762.1;NW_019862762.1;NW_019862762.1;NW_019862762.1;NW_019862762.1;NW_019862762.1;NW_019862…	1863660;1863660;1863660;1864662;1864662;1864662;1865412;1865412;1865412;1865926;1865926;1865926;1866475;1866475;1866475;1867157;1867157;1867157;1868535;1868535;1868535;1869168;1869168;1869168;1869414;1869414;1869414;1870294;1871387;1871387;1872185;1873883	1863967;1863967;1863967;1864847;1864847;1864847;1865563;1865563;1865563;1866127;1866127;1866127;1866544;1866544;1866544;1867353;1867353;1867353;1868720;1868720;1868720;1869278;1869278;1869278;1869503;1869503;1869503;1870762;1871552;1871552;1872260;1873909	-;-;-;-;-;-;-;-;-;-;-;-;-;-;-;-;-;-;-;-;-;-;-;-;-;-;-;-;-;-;-;-	2240	rna-XM_024095854.1;rna-XM_024095847.1;rna-XM_024095862.1;rna-XM_024095854.1;rna-XM_024095847.1;rna-XM_024095862.1;rna-XM_024095854.1;rna-XM_024095847.1;rna-XM_024095862.1;rna-XM_024095854.1;rna-XM_024095847.1;rna-XM_024095862.1;rna-XM_024095854.1;rna-XM_024095847.1;rna-XM_024095862.1;rna-XM_024095854.1;rna-XM_024095847.1;rna-XM_024095862.1;rna-XM_024095854.1;rna-XM_024095847.1;rna-XM_024095862.1;…	-1.484952171654622	2.4614368724444415	80.750899579338	4.949432808676317e-13	1.1992612886524022e-11	season	2.7918084708055536e-11
LOC112055049	NW_019863452.1;NW_019863452.1;NW_019863452.1;NW_019863452.1	132899;133825;134879;135993	133247;134029;135010;136360	-;-;-;-	1054	rna-XM_024095035.1	1.0834178401980428	4.241296637071424	80.73131698988709	4.971430373102922e-13	1.2020283991476936e-11	season	2.797559455409735e-11
LOC112049297	NW_019862967.1;NW_019862967.1;NW_019862967.1;NW_019862967.1;NW_019862967.1;NW_019862967.1;NW_019862967.1;NW_019862967.1;NW_019862967.1;NW_019862967.1	80634;81486;82514;82911;83429;84275;84791;85239;85905;86914	80797;81714;82612;83084;84089;84467;84900;85494;86061;87449	+;+;+;+;+;+;+;+;+;+	2579	rna-XM_024087137.1	-1.3742121759855457	1.5555077302691203	80.48678156509489	5.254766006322421e-13	1.2678378109521868e-11	season	2.951738577466059e-11
LOC112049569	NW_019862979.1;NW_019862979.1;NW_019862979.1;NW_019862979.1;NW_019862979.1;NW_019862979.1;NW_019862979.1;NW_019862979.1;NW_019862979.1;NW_019862979.1;NW_019862979.1;NW_019862979.1;NW_019862979.1;NW_019862979.1;NW_019862979.1;NW_019862979.1;NW_019862979.1;NW_019862979.1;NW_019862979.1;NW_019862979.1;NW_019862979.1;NW_019862979.1;NW_019862979.1;NW_019862979.1;NW_019862979.1;NW_019862979.1;NW_019862…	443888;443888;444988;444988;445932;445932;446543;446543;449599;449599;450772;450772;451893;451893;453100;453100;454080;454080;454732;454732;459515;459515;462182;462182;463865;463865;464469;464469;468124;468124;471278;472141;472141	444181;444181;445135;445135;446024;446024;446663;446663;449697;449697;450947;450947;451998;451998;453234;453234;454201;454201;454840;454840;459681;459681;462287;462287;463995;463995;464602;464602;468188;468188;471482;472313;472313	-;-;-;-;-;-;-;-;-;-;-;-;-;-;-;-;-;-;-;-;-;-;-;-;-;-;-;-;-;-;-;-;-	2384	rna-XM_024087513.1;rna-XM_024087512.1;rna-XM_024087513.1;rna-XM_024087512.1;rna-XM_024087513.1;rna-XM_024087512.1;rna-XM_024087513.1;rna-XM_024087512.1;rna-XM_024087513.1;rna-XM_024087512.1;rna-XM_024087513.1;rna-XM_024087512.1;rna-XM_024087513.1;rna-XM_024087512.1;rna-XM_024087513.1;rna-XM_024087512.1;rna-XM_024087513.1;rna-XM_024087512.1;rna-XM_024087513.1;rna-XM_024087512.1;rna-XM_024087513.1;…	0.5690950901244721	6.440987199030587	80.31989739569333	5.457642408398913e-13	1.3139967866323145e-11	season	3.0548282480628594e-11
LOC112046859	NW_019862748.1;NW_019862748.1;NW_019862748.1;NW_019862748.1;NW_019862748.1;NW_019862748.1;NW_019862748.1;NW_019862748.1;NW_019862748.1;NW_019862748.1;NW_019862748.1;NW_019862748.1;NW_019862748.1;NW_019862748.1;NW_019862748.1;NW_019862748.1;NW_019862748.1;NW_019862748.1;NW_019862748.1;NW_019862748.1;NW_019862748.1;NW_019862748.1;NW_019862748.1;NW_019862748.1	1917643;1919745;1921892;1923387;1924359;1925430;1925790;1926600;1928635;1929106;1929682;1930555;1930985;1931397;1931912;1932621;1932970;1933540;1934384;1934765;1935836;1937462;1938773;1968074	1918556;1920434;1922848;1924232;1924538;1925636;1926356;1927952;1928784;1929204;1929759;1930710;1931140;1931552;1932103;1932782;1933248;1933689;1934413;1934923;1936035;1937681;1938947;1968246	-;-;-;-;-;-;-;-;-;-;-;-;-;-;-;-;-;-;-;-;-;-;-;-	8249	rna-XM_024083721.1	-0.9432117988471661	5.940758819709569	80.34684923406948	5.595913903521349e-13	1.3444390190193787e-11	season	3.126679752571071e-11
LOC112048180	NW_019862920.1;NW_019862920.1;NW_019862920.1;NW_019862920.1;NW_019862920.1;NW_019862920.1;NW_019862920.1;NW_019862920.1;NW_019862920.1;NW_019862920.1;NW_019862920.1;NW_019862920.1;NW_019862920.1;NW_019862920.1;NW_019862920.1;NW_019862920.1;NW_019862920.1;NW_019862920.1;NW_019862920.1;NW_019862920.1;NW_019862920.1;NW_019862920.1;NW_019862920.1;NW_019862920.1;NW_019862920.1;NW_019862920.1;NW_019862…	12073;12073;12702;12702;13493;13493;14380;14380;15122;15122;17059;17059;18637;18637;19776;19776;20773;20773;21909;21909;23103;23103;25414;25414;27015;27015;32804;32807;33298;33298;34980;34980;35974;35974;36981;36981;37839;37839;38960;38960;40635;40635;41568;41568	12226;12226;12768;12768;13664;13664;14447;14447;15319;15319;17225;17225;18798;18798;19958;19958;21017;21017;22136;22136;23237;23237;25632;25632;27452;27452;32890;32890;34145;34145;35140;35140;36128;36128;37136;37136;37899;37899;39102;39102;40758;40758;41685;41685	+;+;+;+;+;+;+;+;+;+;+;+;+;+;+;+;+;+;+;+;+;+;+;+;+;+;+;+;+;+;+;+;+;+;+;+;+;+;+;+;+;+;+;+	4289	rna-XM_024085611.1;rna-XM_024085610.1;rna-XM_024085611.1;rna-XM_024085610.1;rna-XM_024085611.1;rna-XM_024085610.1;rna-XM_024085611.1;rna-XM_024085610.1;rna-XM_024085611.1;rna-XM_024085610.1;rna-XM_024085611.1;rna-XM_024085610.1;rna-XM_024085611.1;rna-XM_024085610.1;rna-XM_024085611.1;rna-XM_024085610.1;rna-XM_024085611.1;rna-XM_024085610.1;rna-XM_024085611.1;rna-XM_024085610.1;rna-XM_024085611.1;…	0.4626223213538326	7.055545806980976	80.15440765093113	5.666805477265088e-13	1.3585986802455793e-11	season	3.160695797027943e-11
LOC112042861	NW_019862780.1;NW_019862780.1;NW_019862780.1;NW_019862780.1;NW_019862780.1	1168792;1169889;1170228;1173432;1174322	1169768;1170145;1173359;1173648;1174584	-;-;-;-;-	4846	rna-XM_024078046.1	-1.415994313744369	1.5405367931405982	80.08876112470945	5.752049647144499e-13	1.3761324671610544e-11	season	3.2025829860794474e-11
LOC112044752	NW_019862817.1;NW_019862817.1	24685;25593	24793;26274	+;+	791	rna-XR_002886768.1	-0.7146757141127155	7.762938125174294	80.07524743924117	5.769761059817418e-13	1.3774698462975869e-11	season	3.206788501714367e-11
LOC112052917	NW_019863187.1;NW_019863187.1;NW_019863187.1;NW_019863187.1;NW_019863187.1;NW_019863187.1;NW_019863187.1;NW_019863187.1;NW_019863187.1;NW_019863187.1;NW_019863187.1;NW_019863187.1;NW_019863187.1;NW_019863187.1;NW_019863187.1;NW_019863187.1;NW_019863187.1;NW_019863187.1;NW_019863187.1;NW_019863187.1;NW_019863187.1;NW_019863187.1;NW_019863187.1;NW_019863187.1;NW_019863187.1;NW_019863187.1;NW_019863…	102077;102077;102077;103238;103238;103238;103814;103814;103814;104781;104781;104781;105445;105445;105445;106139;106139;106139;110749;110749;110749;111856;111856;111856;112849;112849;112849;113375;113375;113375	102340;102340;102340;103350;103350;103350;103947;103947;103947;104962;104962;104962;105563;105566;105581;106365;106365;106365;110941;110941;110941;112060;112060;112060;113073;113073;113073;113596;113596;113595	-;-;-;-;-;-;-;-;-;-;-;-;-;-;-;-;-;-;-;-;-;-;-;-;-;-;-;-;-;-	1902	rna-XM_024092164.1;rna-XM_024092163.1;rna-XM_024092162.1;rna-XM_024092164.1;rna-XM_024092163.1;rna-XM_024092162.1;rna-XM_024092164.1;rna-XM_024092163.1;rna-XM_024092162.1;rna-XM_024092164.1;rna-XM_024092163.1;rna-XM_024092162.1;rna-XM_024092164.1;rna-XM_024092163.1;rna-XM_024092162.1;rna-XM_024092164.1;rna-XM_024092163.1;rna-XM_024092162.1;rna-XM_024092164.1;rna-XM_024092163.1;rna-XM_024092162.1;…	1.0786306573754152	5.249032092296383	80.24772020448476	5.783389924646308e-13	1.3778289958842901e-11	season	3.20871417453707e-11
LOC112051753	NW_019863101.1;NW_019863101.1;NW_019863101.1	17906;19528;20940	18104;19717;21558	+;+;+	1008	rna-XM_024090531.1	0.48486742856543025	5.60848810038504	80.04537306556618	5.809115038420117e-13	1.3810624120628912e-11	season	3.217332502594468e-11
LOC112046496	NW_019862859.1;NW_019862859.1	459800;464619	461800;464837	-;-	2220	rna-XM_024083132.1	2.061463886266543	1.1944939407803914	80.00552899594538	5.862033308590748e-13	1.3907337477834083e-11	season	3.240954982817887e-11
LOC112049220	NW_019862964.1;NW_019862964.1	423775;424534	424203;424892	+;+	788	rna-XM_024087022.1	0.9080360696139521	3.2856571996039907	79.94662190251971	5.941181914035957e-13	1.4036505461768111e-11	season	3.2675465478083824e-11
LOC112044978	NW_019862820.1;NW_019862820.1	447855;449017	447961;449316	+;+	407	rna-XM_024081001.1	-1.0619210878723264	2.542819558061056	79.72124135990714	6.254320216533668e-13	1.474566285076527e-11	season	3.433784955056546e-11
LOC112056769	NW_019863973.1;NW_019863973.1;NW_019863973.1;NW_019863973.1	36575;40544;41953;43265	36852;40773;42075;43354	+;+;+;+	721	rna-XM_024097242.1	1.2240930969950137	1.79725353502992	79.6983757378637	6.287025705927249e-13	1.4792082841026347e-11	season	3.445748515805856e-11
LOC112046073	NW_019862847.1;NW_019862847.1;NW_019862847.1;NW_019862847.1;NW_019862847.1;NW_019862847.1;NW_019862847.1;NW_019862847.1;NW_019862847.1;NW_019862847.1;NW_019862847.1;NW_019862847.1;NW_019862847.1;NW_019862847.1;NW_019862847.1;NW_019862847.1;NW_019862847.1;NW_019862847.1;NW_019862847.1	476515;476515;481454;481454;516735;516735;519079;519079;520955;520955;521846;521846;523177;523177;523879;523879;525094;527264;527264	478574;478574;481524;481524;517920;517920;519256;519256;521180;521180;522120;522120;523391;523391;523981;523981;525160;531059;527349	+;+;+;+;+;+;+;+;+;+;+;+;+;+;+;+;+;+;+	8177	rna-XM_024082549.1;rna-XR_002886843.1;rna-XM_024082549.1;rna-XR_002886843.1;rna-XM_024082549.1;rna-XR_002886843.1;rna-XM_024082549.1;rna-XR_002886843.1;rna-XM_024082549.1;rna-XR_002886843.1;rna-XM_024082549.1;rna-XR_002886843.1;rna-XM_024082549.1;rna-XR_002886843.1;rna-XM_024082549.1;rna-XR_002886843.1;rna-XR_002886843.1;rna-XM_024082549.1;rna-XR_002886843.1	-0.38284383453491294	6.787645045864083	79.61744902157619	6.404201046859233e-13	1.5036640639774447e-11	season	3.503886011235687e-11
LOC112058441	NW_019862776.1;NW_019862776.1;NW_019862776.1	1297269;1301580;1303170	1297624;1302847;1303418	+;+;+	1873	rna-XM_024099285.1	0.7414649532669717	4.83845854871522	79.46993891964473	6.623610035767439e-13	1.5519732875559003e-11	season	3.6114118345275e-11
LOC112054814	NW_019863416.1;NW_019863416.1;NW_019863416.1;NW_019863416.1;NW_019863416.1;NW_019863416.1;NW_019863416.1;NW_019863416.1;NW_019863416.1;NW_019863416.1;NW_019863416.1;NW_019863416.1;NW_019863416.1;NW_019863416.1;NW_019863416.1;NW_019863416.1	31699;31699;34017;34017;36502;36502;39462;39462;40539;40539;41969;41969;43622;43622;44317;44317	31854;31854;34165;34192;36698;36698;39628;39628;40689;40689;42177;42177;43776;43776;45206;45206	+;+;+;+;+;+;+;+;+;+;+;+;+;+;+;+	2101	rna-XM_024094717.1;rna-XM_024094716.1;rna-XM_024094717.1;rna-XM_024094716.1;rna-XM_024094717.1;rna-XM_024094716.1;rna-XM_024094717.1;rna-XM_024094716.1;rna-XM_024094717.1;rna-XM_024094716.1;rna-XM_024094717.1;rna-XM_024094716.1;rna-XM_024094717.1;rna-XM_024094716.1;rna-XM_024094717.1;rna-XM_024094716.1	-0.6277171630611236	5.23869493075959	79.44120778757164	6.667239084116233e-13	1.5589815833723635e-11	season	3.622686241763603e-11
LOC112044854	NW_019862818.1;NW_019862818.1;NW_019862818.1;NW_019862818.1;NW_019862818.1;NW_019862818.1;NW_019862818.1;NW_019862818.1;NW_019862818.1;NW_019862818.1;NW_019862818.1;NW_019862818.1;NW_019862818.1;NW_019862818.1;NW_019862818.1;NW_019862818.1;NW_019862818.1;NW_019862818.1;NW_019862818.1;NW_019862818.1;NW_019862818.1;NW_019862818.1;NW_019862818.1;NW_019862818.1;NW_019862818.1;NW_019862818.1;NW_019862…	162094;162094;162094;162094;162094;163435;163435;163435;163435;163435;164492;164492;164492;164492;164492;165436;165436;165436;165436;165436;166785;166785;166785;166785;166785;167287;167287;167287;167287;167287;169652;172599;172599;172599;172599;173444;173444;173444;174169;174169;174169;174169;174169;175197;175197;175197;175197;175197;183486;183486;183486;183486;183528;195166;195166;195166;195166;…	162686;162686;162686;162686;162686;163487;163487;163487;163487;163487;164564;164564;164564;164564;164564;165555;165555;165555;165555;165555;166871;166871;166871;166871;166871;168033;168033;168033;168033;168033;169731;172690;172690;172690;172690;173464;173464;173464;174271;174271;174271;174271;174271;175334;175334;175334;175334;175334;183649;183649;183649;183649;183649;195450;195450;195450;195450;…	-;-;-;-;-;-;-;-;-;-;-;-;-;-;-;-;-;-;-;-;-;-;-;-;-;-;-;-;-;-;-;-;-;-;-;-;-;-;-;-;-;-;-;-;-;-;-;-;-;-;-;-;-;-;-;-;-;-;-;-;-;-	2876	rna-XM_024080836.1;rna-XM_024080840.1;rna-XM_024080838.1;rna-XM_024080841.1;rna-XM_024080839.1;rna-XM_024080836.1;rna-XM_024080840.1;rna-XM_024080838.1;rna-XM_024080841.1;rna-XM_024080839.1;rna-XM_024080836.1;rna-XM_024080840.1;rna-XM_024080838.1;rna-XM_024080841.1;rna-XM_024080839.1;rna-XM_024080836.1;rna-XM_024080840.1;rna-XM_024080838.1;rna-XM_024080841.1;rna-XM_024080839.1;rna-XM_024080836.1;…	-0.7583092671023287	6.414474551112536	79.42175443973284	6.696947653953988e-13	1.5627127954729592e-11	season	3.6325762970390626e-11
LOC112043553	NW_019862792.1;NW_019862792.1;NW_019862792.1;NW_019862792.1	458746;461156;461627;474651	460857;461450;461722;474884	-;-;-;-	2737	rna-XM_024079024.1	-0.8295289120352292	2.0286200119837527	79.36220077987204	6.788747425576326e-13	1.5808878226280607e-11	season	3.67605433066928e-11
LOC112045906	NW_019862843.1;NW_019862843.1	482143;482465	482252;483521	+;+	1167	gene-LOC112045906	-1.439919288324872	4.560352383879276	79.544717159338	6.996428166632486e-13	1.6259183984787643e-11	season	3.76911673707203e-11
LOC112048922	NW_019862951.1;NW_019862951.1;NW_019862951.1;NW_019862951.1;NW_019862951.1;NW_019862951.1;NW_019862951.1;NW_019862951.1;NW_019862951.1;NW_019862951.1;NW_019862951.1;NW_019862951.1;NW_019862951.1;NW_019862951.1;NW_019862951.1;NW_019862951.1;NW_019862951.1;NW_019862951.1;NW_019862951.1;NW_019862951.1;NW_019862951.1;NW_019862951.1;NW_019862951.1;NW_019862951.1;NW_019862951.1	419714;424934;424935;426047;426827;426827;426827;427893;427893;427893;430115;430115;430115;432209;432209;432209;434498;434498;434498;436149;436149;436149;437687;437687;437687	419812;425143;425143;426256;426978;426978;426978;428052;428052;428052;430173;430173;430173;432405;432405;432405;434608;434608;434608;436251;436251;436251;438337;438337;438337	+;+;+;+;+;+;+;+;+;+;+;+;+;+;+;+;+;+;+;+;+;+;+;+;+	1952	rna-XM_024086629.1;rna-XM_024086628.1;rna-XM_024086627.1;rna-XM_024086628.1;rna-XM_024086628.1;rna-XM_024086627.1;rna-XM_024086629.1;rna-XM_024086628.1;rna-XM_024086627.1;rna-XM_024086629.1;rna-XM_024086628.1;rna-XM_024086627.1;rna-XM_024086629.1;rna-XM_024086627.1;rna-XM_024086628.1;rna-XM_024086629.1;rna-XM_024086627.1;rna-XM_024086628.1;rna-XM_024086629.1;rna-XM_024086627.1;rna-XM_024086628.1;…	-0.7946403158399231	5.8558364325981636	79.20681324685155	7.034429833661918e-13	1.6314134822394702e-11	season	3.7831331417184515e-11
LOC112046539	NW_019862861.1;NW_019862861.1	282887;288160	283320;288342	-;-	617	rna-XM_024083208.1	0.3638332511518286	4.4404290931675785	79.1093670670018	7.193160716979117e-13	1.6648284804022544e-11	season	3.848828655496843e-11
LOC112057965	NW_019862770.1;NW_019862770.1;NW_019862770.1;NW_019862770.1;NW_019862770.1	65163;66853;67516;67843;68128	65525;67010;67737;68051;68338	-;-;-;-;-	1163	rna-XM_024098579.1	0.912912382676882	4.978407884189281	78.70829929731514	7.905426005900332e-13	1.82596059209454e-11	season	4.201454437378242e-11
LOC112045452	NW_019862832.1;NW_019862832.1;NW_019862832.1;NW_019862832.1;NW_019862832.1;NW_019862832.1;NW_019862832.1;NW_019862832.1;NW_019862832.1;NW_019862832.1	344126;346425;349006;349488;350012;350492;351116;351568;352084;352709	345099;346624;349153;349615;350158;350721;351209;351732;352190;353205	-;-;-;-;-;-;-;-;-;-	2690	rna-XM_024081624.1	1.1536730340437473	5.205564220331139	78.40846184107338	8.965426197332201e-13	2.066594387555439e-11	season	4.7151768442156665e-11
LOC112058497	NW_019862777.1;NW_019862777.1;NW_019862777.1;NW_019862777.1;NW_019862777.1;NW_019862777.1;NW_019862777.1;NW_019862777.1;NW_019862777.1;NW_019862777.1;NW_019862777.1;NW_019862777.1;NW_019862777.1;NW_019862777.1;NW_019862777.1;NW_019862777.1	1290073;1300512;1630625;1634222;1653530;1653923;1654705;1656075;1659686;1660166;1660500;1662136;1663109;1664671;1665351;1666095	1290299;1302258;1630802;1634689;1653705;1654152;1654891;1656498;1660033;1660320;1661574;1662856;1664235;1664961;1665642;1669691	+;+;+;+;+;+;+;+;+;+;+;+;+;+;+;+	11243	rna-XM_024099373.1	-0.8429242427709368	2.2007631887519383	77.92494032834945	9.445944384952704e-13	2.172949635437298e-11	season	4.9452573513859357e-11
LOC112049782	NW_019862990.1;NW_019862990.1	494886;496323	495307;496627	+;+	727	rna-XM_024087809.1	0.9732814433439749	3.6641533250701244	77.63048084669053	1.0111538344057809e-12	2.3213640755933925e-11	season	5.2675107918079366e-11
LOC112047258	NW_019862886.1;NW_019862886.1;NW_019862886.1;NW_019862886.1;NW_019862886.1;NW_019862886.1;NW_019862886.1;NW_019862886.1;NW_019862886.1;NW_019862886.1;NW_019862886.1;NW_019862886.1;NW_019862886.1;NW_019862886.1	596907;632568;633565;634497;637529;638732;639471;640459;641753;642975;644033;645140;645642;649205	597040;632714;633751;634691;637723;638803;639591;640602;641937;643130;644131;645173;645804;649707	+;+;+;+;+;+;+;+;+;+;+;+;+;+	2335	rna-XM_024084313.1	-0.7882044722765169	3.393670907975081	77.58782546197823	1.0211890880285229e-12	2.3389570296082525e-11	season	5.311024434921324e-11
LOC112051793	NW_019862758.1;NW_019862758.1;NW_019862758.1;NW_019862758.1;NW_019862758.1	1629469;1631474;1633682;1638653;1641626	1630087;1631610;1633802;1638813;1641833	-;-;-;-;-	1246	rna-XM_024090587.1	0.7647912603683604	4.762343916112181	77.58045479595943	1.0229335125970622e-12	2.3389570296082525e-11	season	5.311346720259319e-11
LOC112049537	NW_019862977.1;NW_019862977.1;NW_019862977.1;NW_019862977.1;NW_019862977.1;NW_019862977.1;NW_019862977.1;NW_019862977.1	305044;305343;306273;307406;313931;314728;315764;316161	305270;305534;306470;312508;314117;314909;315883;316706	+;+;+;+;+;+;+;+	6755	rna-XM_024087469.1	1.0355676238193996	5.9634616515880605	77.78026617254231	1.0285910452296395e-12	2.347170409234864e-11	season	5.3268667564823046e-11
LOC112052591	NW_019863161.1;NW_019863161.1;NW_019863161.1;NW_019863161.1;NW_019863161.1;NW_019863161.1;NW_019863161.1;NW_019863161.1;NW_019863161.1;NW_019863161.1;NW_019863161.1	179932;181365;181664;182025;182537;183515;184511;185156;185658;186541;198039	181257;181559;181780;182452;183305;183724;184678;185233;185870;186594;198172	-;-;-;-;-;-;-;-;-;-;-	3692	rna-XM_024091734.1	-1.360424054195236	2.3283249980408893	77.41945065493022	1.0618147675202125e-12	2.418128861342624e-11	season	5.477194509125096e-11
LOC112044629	NW_019862748.1;NW_019862748.1;NW_019862748.1;NW_019862748.1;NW_019862748.1;NW_019862748.1;NW_019862748.1;NW_019862748.1;NW_019862748.1;NW_019862748.1;NW_019862748.1;NW_019862748.1;NW_019862748.1;NW_019862748.1;NW_019862748.1;NW_019862748.1;NW_019862748.1;NW_019862748.1;NW_019862748.1;NW_019862748.1;NW_019862748.1;NW_019862748.1;NW_019862748.1;NW_019862748.1;NW_019862748.1;NW_019862748.1;NW_019862…	1432780;1432781;1466399;1466399;1467602;1467602;1468652;1468652;1469713;1469713;1470505;1470505;1470697;1470697;1471125;1471143;1471436;1471436;1471825;1471825;1472495;1472495;1472627;1472627;1472784;1472784;1473434;1473434;1474198;1474198	1433138;1433138;1466562;1466562;1467722;1467722;1468799;1468799;1469865;1469865;1470594;1470594;1470832;1470832;1471355;1471355;1471511;1471511;1471961;1471961;1472556;1472556;1472703;1472703;1472853;1472853;1473558;1473558;1475577;1475577	+;+;+;+;+;+;+;+;+;+;+;+;+;+;+;+;+;+;+;+;+;+;+;+;+;+;+;+;+;+	3329	rna-XM_024080566.1;rna-XM_024080648.1;rna-XM_024080648.1;rna-XM_024080566.1;rna-XM_024080648.1;rna-XM_024080566.1;rna-XM_024080648.1;rna-XM_024080566.1;rna-XM_024080648.1;rna-XM_024080566.1;rna-XM_024080648.1;rna-XM_024080566.1;rna-XM_024080648.1;rna-XM_024080566.1;rna-XM_024080566.1;rna-XM_024080648.1;rna-XM_024080648.1;rna-XM_024080566.1;rna-XM_024080648.1;rna-XM_024080566.1;rna-XM_024080648.1;…	-1.1451712386431514	2.266224183829362	77.32380810580568	1.0856299463709358e-12	2.467419742111863e-11	season	5.590905673243731e-11
LOC112057680	NW_019862765.1;NW_019862765.1;NW_019862765.1;NW_019862765.1;NW_019862765.1;NW_019862765.1;NW_019862765.1;NW_019862765.1;NW_019862765.1;NW_019862765.1;NW_019862765.1;NW_019862765.1;NW_019862765.1;NW_019862765.1;NW_019862765.1;NW_019862765.1;NW_019862765.1;NW_019862765.1;NW_019862765.1;NW_019862765.1;NW_019862765.1;NW_019862765.1;NW_019862765.1;NW_019862765.1;NW_019862765.1;NW_019862765.1;NW_019862…	952477;952586;952587;952587;953549;953549;953956;953956;953956;953956;955469;955469;955469;955469;955918;955918;955918;955918;956448;956448;956448;956448;957272;957272;957272;957461;957461;960362;960551;960551;961993;961993;961993;961993;962769;962769;962769;962769;963669;963669;963669;963669;964293;964293;964293;964293;965187;965187;965187;965187;966217;966217;966217;966217	952555;953844;953844;953211;953844;953844;954162;954162;954162;954162;955615;955615;955615;955615;956049;956049;956049;956049;956607;956607;956607;956607;957363;957363;957363;957592;957592;960453;960682;960682;962141;962141;962141;962141;962944;962944;962944;962944;963835;963835;963835;963835;964388;964388;964388;964388;965283;965283;965283;965283;966521;966520;966521;966520	+;+;+;+;+;+;+;+;+;+;+;+;+;+;+;+;+;+;+;+;+;+;+;+;+;+;+;+;+;+;+;+;+;+;+;+;+;+;+;+;+;+;+;+;+;+;+;+;+;+;+;+;+;+	3422	rna-XM_024098185.1;rna-XM_024098186.1;rna-XM_024098183.1;rna-XM_024098184.1;rna-XM_024098184.1;rna-XM_024098185.1;rna-XM_024098183.1;rna-XM_024098184.1;rna-XM_024098186.1;rna-XM_024098185.1;rna-XM_024098183.1;rna-XM_024098184.1;rna-XM_024098186.1;rna-XM_024098185.1;rna-XM_024098183.1;rna-XM_024098184.1;rna-XM_024098186.1;rna-XM_024098185.1;rna-XM_024098183.1;rna-XM_024098184.1;rna-XM_024098186.1;…	-0.3987909111022983	6.320809022671344	77.08902521959381	1.1464549208310013e-12	2.600461820423852e-11	season	5.875395356447057e-11
LOC112043211	NW_019862787.1;NW_019862787.1;NW_019862787.1;NW_019862787.1;NW_019862787.1;NW_019862787.1;NW_019862787.1;NW_019862787.1;NW_019862787.1;NW_019862787.1	400974;402257;404151;406408;407866;411788;413774;415591;417776;449500	401704;402330;404353;406579;407997;412003;413931;415729;417923;449777	-;-;-;-;-;-;-;-;-;-	2251	rna-XM_024078520.1	-1.5872068209408987	3.3977907981257025	77.23770904670603	1.1524112224768488e-12	2.6087651657822528e-11	season	5.896348441227171e-11
LOC112045527	NW_019862834.1;NW_019862834.1;NW_019862834.1;NW_019862834.1;NW_019862834.1;NW_019862834.1;NW_019862834.1;NW_019862834.1;NW_019862834.1;NW_019862834.1;NW_019862834.1;NW_019862834.1;NW_019862834.1;NW_019862834.1;NW_019862834.1;NW_019862834.1;NW_019862834.1;NW_019862834.1;NW_019862834.1;NW_019862834.1;NW_019862834.1;NW_019862834.1;NW_019862834.1;NW_019862834.1;NW_019862834.1;NW_019862834.1;NW_019862…	226195;226195;226195;226195;228564;228564;228564;228564;230186;230186;230186;230186;230876;230876;230876;230876;233516;233516;233516;233516;234731;234731;234731;234731;236534;236534;236534;236534;237620;237620;237620;237620;238366;238473;241560;246646	227251;227251;227251;227251;228745;228745;228745;228745;230364;230364;230364;230364;231154;231154;231154;231154;233722;233722;233722;233722;234881;234881;234881;234881;236593;236593;236593;236593;237755;237755;237755;237755;238466;238559;241747;246753	-;-;-;-;-;-;-;-;-;-;-;-;-;-;-;-;-;-;-;-;-;-;-;-;-;-;-;-;-;-;-;-;-;-;-;-	2735	rna-XM_024081738.1;rna-XM_024081736.1;rna-XM_024081739.1;rna-XM_024081737.1;rna-XM_024081738.1;rna-XM_024081736.1;rna-XM_024081739.1;rna-XM_024081737.1;rna-XM_024081738.1;rna-XM_024081736.1;rna-XM_024081739.1;rna-XM_024081737.1;rna-XM_024081738.1;rna-XM_024081736.1;rna-XM_024081739.1;rna-XM_024081737.1;rna-XM_024081738.1;rna-XM_024081736.1;rna-XM_024081739.1;rna-XM_024081737.1;rna-XM_024081738.1;…	-1.2832599012457502	1.3405057783412684	76.90011751093313	1.1979401422086523e-12	2.7064397169103625e-11	season	6.109494725264126e-11
LOC112046897	NW_019862874.1;NW_019862874.1;NW_019862874.1;NW_019862874.1;NW_019862874.1;NW_019862874.1;NW_019862874.1;NW_019862874.1;NW_019862874.1;NW_019862874.1;NW_019862874.1;NW_019862874.1;NW_019862874.1;NW_019862874.1;NW_019862874.1;NW_019862874.1;NW_019862874.1;NW_019862874.1;NW_019862874.1;NW_019862874.1;NW_019862874.1;NW_019862874.1;NW_019862874.1	709635;738212;747698;748308;753501;768499;770322;770493;773055;774363;775340;776619;778198;778972;779159;779783;780419;781143;781802;781839;781879;783747;784609	709982;738317;747802;748429;753598;768619;770409;770645;773209;774457;775418;776807;778347;779047;779244;779965;780556;781382;781837;781877;782071;783937;785784	+;+;+;+;+;+;+;+;+;+;+;+;+;+;+;+;+;+;+;+;+;+;+	4167	rna-XM_024083738.1	-1.1174746049626165	2.1179285588134675	76.8506186761165	1.2118207226484558e-12	2.7289989940972916e-11	season	6.16499535337345e-11
LOC112051840	NW_019863107.1;NW_019863107.1;NW_019863107.1;NW_019863107.1;NW_019863107.1;NW_019863107.1	458445;460188;461143;461626;462708;463298	458762;460246;461263;461831;462866;463783	+;+;+;+;+;+	1349	rna-XM_024090653.1	-0.33628560931751367	5.061404752064742	76.84740243333127	1.212728345669775e-12	2.7289989940972916e-11	season	6.16499535337345e-11
LOC112043711	NW_019862795.1;NW_019862795.1;NW_019862795.1;NW_019862795.1;NW_019862795.1;NW_019862795.1;NW_019862795.1;NW_019862795.1;NW_019862795.1;NW_019862795.1;NW_019862795.1	522684;525250;528736;529781;532240;532718;533468;534841;535583;537838;538994	523001;525367;528883;529942;532335;532865;533694;535006;535721;538029;539522	+;+;+;+;+;+;+;+;+;+;+	2243	rna-XM_024079234.1	-0.6794392381218816	6.930493137752764	76.77578577382491	1.2331211142333793e-12	2.7694048107012098e-11	season	6.25858528219189e-11
LOC112049694	NW_019862748.1;NW_019862748.1;NW_019862748.1;NW_019862748.1	3006648;3009222;3010639;3015772	3006753;3009361;3010810;3016398	+;+;+;+	1045	rna-XM_024087730.1	-1.43155988680218	3.0728592376926094	76.70761482543814	1.259062770522616e-12	2.8220886241063134e-11	season	6.379992392075195e-11
LOC112045342	NW_019862829.1;NW_019862829.1	929376;929824	929460;930981	+;+	1243	rna-XM_024081489.1	-1.5988351650615662	1.1405453323103738	76.61912548232245	1.278971734128885e-12	2.8610698398898917e-11	season	6.449817679666896e-11
LOC112052552	NW_019863157.1;NW_019863157.1;NW_019863157.1;NW_019863157.1	310790;311809;312574;314932	311346;312008;312718;315196	-;-;-;-	1167	rna-XM_024091678.1	-0.8457392397154672	3.5074724895582956	76.58929205946043	1.2879005877886593e-12	2.8753835519902407e-11	season	6.48448702645936e-11
LOC112043799	NW_019862798.1;NW_019862798.1;NW_019862798.1;NW_019862798.1;NW_019862798.1;NW_019862798.1;NW_019862798.1;NW_019862798.1;NW_019862798.1;NW_019862798.1;NW_019862798.1;NW_019862798.1;NW_019862798.1;NW_019862798.1;NW_019862798.1;NW_019862798.1;NW_019862798.1;NW_019862798.1;NW_019862798.1;NW_019862798.1;NW_019862798.1;NW_019862798.1;NW_019862798.1;NW_019862798.1;NW_019862798.1;NW_019862798.1;NW_019862…	65532;82378;88825;89435;94332;94332;95992;95992;95992;97660;97660;97660;98363;98363;98363;99175;99175;99175;100012;100012;100012;142073;142073;142073;196944;196944;273328;273328;367778	78271;82417;89206;89655;94606;94606;96197;96197;96197;97789;97789;97789;99006;99006;99006;99336;99336;99336;100115;100115;100115;142190;142190;142190;197438;197438;273411;273411;367973	-;-;-;-;-;-;-;-;-;-;-;-;-;-;-;-;-;-;-;-;-;-;-;-;-;-;-;-;-	15797	rna-XM_024079382.1;rna-XM_024079382.1;rna-XM_024079382.1;rna-XM_024079382.1;rna-XM_024079381.1;rna-XM_024079380.1;rna-XM_024079381.1;rna-XM_024079380.1;rna-XM_024079382.1;rna-XM_024079381.1;rna-XM_024079380.1;rna-XM_024079382.1;rna-XM_024079381.1;rna-XM_024079380.1;rna-XM_024079382.1;rna-XM_024079381.1;rna-XM_024079380.1;rna-XM_024079382.1;rna-XM_024079381.1;rna-XM_024079380.1;rna-XM_024079382.1;…	-0.5199485248309412	5.790298292931631	76.40055230762867	1.3458978603880646e-12	2.994284625831628e-11	season	6.746880703938502e-11
LOC112047331	NW_019862888.1;NW_019862888.1;NW_019862888.1;NW_019862888.1;NW_019862888.1;NW_019862888.1;NW_019862888.1;NW_019862888.1;NW_019862888.1	219183;225202;230324;231009;233745;234118;234802;235609;236075	219224;225366;230393;233603;233884;234346;235080;235837;242435	+;+;+;+;+;+;+;+;+	10110	rna-XM_024084420.1	-0.6604042319000053	4.629730576024565	76.39886975216517	1.3464268248855701e-12	2.994284625831628e-11	season	6.746880703938502e-11
LOC112053251	NW_019863220.1;NW_019863220.1;NW_019863220.1	193588;194109;195048	193677;194229;195787	+;+;+	951	rna-XR_002887368.1	-1.9123154255644699	1.0184681933742905	76.29825133066768	1.378452227189067e-12	3.059517794878234e-11	season	6.896411784489961e-11
LOC112043954	NW_019862800.1;NW_019862800.1;NW_019862800.1;NW_019862800.1;NW_019862800.1;NW_019862800.1;NW_019862800.1	1070812;1070812;1072859;1072859;1073816;1074856;1075614	1072033;1072033;1072956;1072956;1074044;1074963;1075901	+;+;+;+;+;+;+	1945	rna-XM_024079649.1;rna-XM_024079650.1;rna-XM_024079650.1;rna-XM_024079649.1;rna-XM_024079650.1;rna-XM_024079649.1;rna-XM_024079649.1	1.190487927630592	0.8487905284460745	75.66196656596728	1.600009775471235e-12	3.5374535191546916e-11	season	7.904649233466577e-11
LOC112055398	NW_019863514.1;NW_019863514.1;NW_019863514.1;NW_019863514.1;NW_019863514.1	31456;65334;70323;78439;85222	31860;65540;70440;78564;85642	+;+;+;+;+	1277	rna-XM_024095483.1	-0.9463379134025636	4.5927360528678784	75.58869575903265	1.6277804325359565e-12	3.5849024874687227e-11	season	8.029281324176189e-11
LOC112043244	NW_019862787.1;NW_019862787.1;NW_019862787.1;NW_019862787.1;NW_019862787.1;NW_019862787.1;NW_019862787.1;NW_019862787.1	1400619;1401388;1402084;1402593;1402837;1402985;1403462;1404134	1400726;1401617;1402404;1402719;1402914;1403202;1403644;1404382	+;+;+;+;+;+;+;+	1514	rna-XM_024078567.1	0.9050434342113964	5.5202172868860915	75.54683692814521	1.678308332296623e-12	3.6890320866960974e-11	season	8.227098717744114e-11
LOC112045274	NW_019862828.1;NW_019862828.1;NW_019862828.1;NW_019862828.1;NW_019862828.1;NW_019862828.1;NW_019862828.1;NW_019862828.1;NW_019862828.1	907641;931411;933093;947417;951084;953421;954603;955468;957159	907930;931550;933267;947592;951261;953552;954802;955607;957610	+;+;+;+;+;+;+;+;+	1883	rna-XM_024081389.1	-1.2422950423345773	6.200247990735501	75.58741952695827	1.7691797903159732e-12	3.873787887697634e-11	season	8.645702291096743e-11
LOC112049149	NW_019862961.1;NW_019862961.1;NW_019862961.1;NW_019862961.1;NW_019862961.1;NW_019862961.1;NW_019862961.1;NW_019862961.1;NW_019862961.1;NW_019862961.1;NW_019862961.1;NW_019862961.1;NW_019862961.1;NW_019862961.1;NW_019862961.1;NW_019862961.1;NW_019862961.1;NW_019862961.1;NW_019862961.1;NW_019862961.1;NW_019862961.1;NW_019862961.1	2569;4827;4984;5819;6152;6904;7621;12306;13376;14118;14550;15143;15659;16546;17440;18442;19365;20509;21309;22140;24430;25172	2762;4981;5141;5919;6323;7028;7810;12527;13617;14205;14758;15315;15942;16697;17554;18691;19560;20671;21503;22349;24576;25601	+;+;+;+;+;+;+;+;+;+;+;+;+;+;+;+;+;+;+;+;+;+	4171	rna-XM_024086949.1	-0.9880914888982367	4.241996907361119	75.03711529211303	1.8534528416612572e-12	4.050507325507409e-11	season	9.015662982804967e-11
LOC112054439	NW_019863357.1;NW_019863357.1;NW_019863357.1;NW_019863357.1;NW_019863357.1;NW_019863357.1;NW_019863357.1;NW_019863357.1;NW_019863357.1;NW_019863357.1;NW_019863357.1;NW_019863357.1;NW_019863357.1;NW_019863357.1;NW_019863357.1;NW_019863357.1;NW_019863357.1;NW_019863357.1;NW_019863357.1;NW_019863357.1;NW_019863357.1;NW_019863357.1;NW_019863357.1;NW_019863357.1;NW_019863357.1;NW_019863357.1;NW_019863…	19844;23301;29546;29546;30057;30695;30695;30695;31108;31108;31108;32442;32442;32442;33003;33003;33003;33226;33226;33226;33535;33535;33535;34014;34014;34014;34600;34600;34600;35982;35982;35982;37021;37021;37021;38310;38310;38310;39689;39689;39689	20179;23502;29652;29652;30074;30835;30835;30835;31247;31247;31247;32701;32701;32701;33152;33152;33152;33400;33400;33400;33665;33665;33665;34137;34137;34137;34682;34682;34682;36128;36128;36128;37133;37133;37133;38613;38613;38613;40151;40151;40151	+;+;+;+;+;+;+;+;+;+;+;+;+;+;+;+;+;+;+;+;+;+;+;+;+;+;+;+;+;+;+;+;+;+;+;+;+;+;+;+;+	2894	rna-XM_024094228.1;rna-XM_024094229.1;rna-XM_024094229.1;rna-XM_024094228.1;rna-XM_024094230.1;rna-XM_024094230.1;rna-XM_024094229.1;rna-XM_024094228.1;rna-XM_024094230.1;rna-XM_024094229.1;rna-XM_024094228.1;rna-XM_024094230.1;rna-XM_024094229.1;rna-XM_024094228.1;rna-XM_024094230.1;rna-XM_024094229.1;rna-XM_024094228.1;rna-XM_024094230.1;rna-XM_024094229.1;rna-XM_024094228.1;rna-XM_024094230.1;…	-0.6938916066606017	2.9427843001312577	74.88013306839709	1.923404209364736e-12	4.1953100643418156e-11	season	9.31287538120174e-11
LOC112045327	NW_019862829.1;NW_019862829.1;NW_019862829.1;NW_019862829.1;NW_019862829.1;NW_019862829.1;NW_019862829.1;NW_019862829.1;NW_019862829.1;NW_019862829.1;NW_019862829.1;NW_019862829.1;NW_019862829.1;NW_019862829.1;NW_019862829.1;NW_019862829.1;NW_019862829.1;NW_019862829.1;NW_019862829.1;NW_019862829.1;NW_019862829.1;NW_019862829.1;NW_019862829.1;NW_019862829.1;NW_019862829.1;NW_019862829.1;NW_019862…	381770;381770;382646;382900;383198;383198;383198;383428;383428;383428;383428;383428;383428;383428;383801;383801;383801;383801;383801;383801;383801;385588;385588;385588;385588;385588;385588;385588;386576;386576;386576;386576;386576;386576;386576;391745;391745;391745;391745;391745;391745;391745;392682;392682;392682;392682;392682;392682;392682	381931;381927;382669;383082;383316;383312;383354;383538;383538;383538;383538;383538;383538;383538;383963;383963;383963;383963;383963;383963;383963;385717;385717;385717;385717;385717;385717;385717;386734;386734;386734;386734;386734;386734;386734;391941;391941;391941;391941;391941;391941;391941;393170;393170;393170;393170;393170;393170;393170	+;+;+;+;+;+;+;+;+;+;+;+;+;+;+;+;+;+;+;+;+;+;+;+;+;+;+;+;+;+;+;+;+;+;+;+;+;+;+;+;+;+;+;+;+;+;+;+;+	1775	rna-XM_024081472.1;rna-XM_024081467.1;rna-XM_024081473.1;rna-XM_024081469.1;rna-XM_024081471.1;rna-XM_024081470.1;rna-XM_024081468.1;rna-XM_024081471.1;rna-XM_024081470.1;rna-XM_024081469.1;rna-XM_024081468.1;rna-XM_024081473.1;rna-XM_024081472.1;rna-XM_024081467.1;rna-XM_024081471.1;rna-XM_024081470.1;rna-XM_024081468.1;rna-XM_024081469.1;rna-XM_024081473.1;rna-XM_024081472.1;rna-XM_024081467.1;…	-0.5810567676347577	4.359632485624462	74.85689016251597	1.9339902463910926e-12	4.2103189961663554e-11	season	9.349791437721349e-11
LOC112053198	NW_019863216.1;NW_019863216.1;NW_019863216.1;NW_019863216.1;NW_019863216.1;NW_019863216.1;NW_019863216.1;NW_019863216.1;NW_019863216.1;NW_019863216.1;NW_019863216.1;NW_019863216.1;NW_019863216.1;NW_019863216.1;NW_019863216.1;NW_019863216.1;NW_019863216.1;NW_019863216.1;NW_019863216.1;NW_019863216.1;NW_019863216.1;NW_019863216.1;NW_019863216.1;NW_019863216.1;NW_019863216.1;NW_019863216.1;NW_019863…	100157;100157;100157;100157;103622;103622;103622;103622;105269;105269;105269;105269;106400;106400;106403;106403;109120;109120;109132;109132;110565;110565;110565;110565;111324;111324;111324;111324;112152;112152;112152;112152;112980;112980;112980;112980	100306;100306;100306;100306;103737;103737;103737;103737;105454;105454;105454;105454;106583;106583;106583;106583;109307;109307;109307;109307;110746;110746;110746;110746;111390;111390;111390;111390;112250;112250;112250;112250;113164;113164;113164;113164	+;+;+;+;+;+;+;+;+;+;+;+;+;+;+;+;+;+;+;+;+;+;+;+;+;+;+;+;+;+;+;+;+;+;+;+	1357	rna-XM_024092530.1;rna-XM_024092529.1;rna-XM_024092527.1;rna-XM_024092528.1;rna-XM_024092530.1;rna-XM_024092528.1;rna-XM_024092529.1;rna-XM_024092527.1;rna-XM_024092529.1;rna-XM_024092530.1;rna-XM_024092528.1;rna-XM_024092527.1;rna-XM_024092529.1;rna-XM_024092527.1;rna-XM_024092530.1;rna-XM_024092528.1;rna-XM_024092528.1;rna-XM_024092527.1;rna-XM_024092530.1;rna-XM_024092529.1;rna-XM_024092530.1;…	1.3578810484630928	7.190494535079166	75.21907351202168	1.9844491486845873e-12	4.311908245822495e-11	season	9.549859020552399e-11
LOC112052030	NW_019863119.1;NW_019863119.1;NW_019863119.1;NW_019863119.1;NW_019863119.1;NW_019863119.1;NW_019863119.1;NW_019863119.1;NW_019863119.1;NW_019863119.1;NW_019863119.1;NW_019863119.1;NW_019863119.1;NW_019863119.1;NW_019863119.1;NW_019863119.1;NW_019863119.1;NW_019863119.1;NW_019863119.1;NW_019863119.1;NW_019863119.1;NW_019863119.1;NW_019863119.1;NW_019863119.1;NW_019863119.1;NW_019863119.1;NW_019863…	226031;226031;226031;226031;229998;229998;229998;229998;230485;230485;230485;230485;231168;231168;231168;231168;233081;233081;233081;233081;236002;236155;236155;236155;241245;250674;250674;250838	226847;226847;226847;226847;230143;230143;230143;230143;230550;230550;230550;230550;231381;231381;231381;231381;233220;233220;233220;233220;236107;236331;236331;236331;242955;250758;251008;251008	-;-;-;-;-;-;-;-;-;-;-;-;-;-;-;-;-;-;-;-;-;-;-;-;-;-;-;-	3712	rna-XM_024090918.1;rna-XM_024090917.1;rna-XM_024090919.1;rna-XM_024090920.1;rna-XM_024090918.1;rna-XM_024090917.1;rna-XM_024090919.1;rna-XM_024090920.1;rna-XM_024090918.1;rna-XM_024090917.1;rna-XM_024090919.1;rna-XM_024090920.1;rna-XM_024090918.1;rna-XM_024090917.1;rna-XM_024090920.1;rna-XM_024090919.1;rna-XM_024090918.1;rna-XM_024090917.1;rna-XM_024090919.1;rna-XM_024090920.1;rna-XM_024090920.1;…	0.8966381624538019	4.322217694899858	74.7387121283563	1.9887513564120924e-12	4.313009621043324e-11	season	9.555995672842214e-11
LOC112056277	NW_019863755.1;NW_019863755.1;NW_019863755.1;NW_019863755.1;NW_019863755.1;NW_019863755.1	27862;28442;29667;30780;31735;32764	28052;28633;29823;30916;31966;32931	+;+;+;+;+;+	1077	rna-XM_024096680.1	0.8408002416364694	5.0546697676692665	74.71529005389772	1.999793083242825e-12	4.313303117439439e-11	season	9.567671573484695e-11
LOC112056403	NW_019863798.1;NW_019863798.1;NW_019863798.1;NW_019863798.1;NW_019863798.1;NW_019863798.1;NW_019863798.1	30992;32864;34846;35414;36387;38415;57300	31577;32980;35011;35515;36494;38693;57443	-;-;-;-;-;-;-	1502	rna-XM_024096828.1	1.5077170782408902	1.923669724633258	74.71427412301851	2.0002734449934743e-12	4.313303117439439e-11	season	9.567671573484695e-11
LOC112050530	NW_019863028.1;NW_019863028.1;NW_019863028.1;NW_019863028.1;NW_019863028.1;NW_019863028.1	323402;323669;325549;328025;328837;329803	323589;324369;327562;328168;329094;330393	+;+;+;+;+;+	3896	rna-XM_024088816.1	0.8784875250727141	6.353679487718541	74.65759339235272	2.0764354767758067e-12	4.469055446606111e-11	season	9.887027385570957e-11
LOC112053181	NW_019863215.1;NW_019863215.1;NW_019863215.1;NW_019863215.1;NW_019863215.1;NW_019863215.1;NW_019863215.1;NW_019863215.1;NW_019863215.1;NW_019863215.1;NW_019863215.1;NW_019863215.1	300143;307680;309094;310129;311366;313485;313871;317229;334248;335618;361715;362248	306871;307783;309186;310225;311448;313556;313988;317361;334347;335815;361838;362291	-;-;-;-;-;-;-;-;-;-;-;-	7895	rna-XM_024092500.1	-0.2788008363362176	6.669632173881954	74.49494340255988	2.1068158981479933e-12	4.5258706742067666e-11	season	1.0016576971179819e-10
LOC112054090	NW_019863316.1;NW_019863316.1;NW_019863316.1;NW_019863316.1;NW_019863316.1;NW_019863316.1	96091;96880;98042;98537;99246;99685	96452;96987;98220;98660;99470;99959	-;-;-;-;-;-	1273	rna-XM_024093746.1	2.2129229984410106	8.672601793974042	75.09371362416951	2.2684396395843907e-12	4.863876993252267e-11	season	1.06884135794089e-10
LOC112058252	NW_019862773.1;NW_019862773.1;NW_019862773.1;NW_019862773.1;NW_019862773.1;NW_019862773.1;NW_019862773.1;NW_019862773.1;NW_019862773.1;NW_019862773.1;NW_019862773.1;NW_019862773.1;NW_019862773.1;NW_019862773.1;NW_019862773.1;NW_019862773.1;NW_019862773.1;NW_019862773.1;NW_019862773.1;NW_019862773.1;NW_019862773.1;NW_019862773.1;NW_019862773.1;NW_019862773.1	296774;296774;297715;297715;298898;298898;299543;299543;299920;299920;300114;300114;301010;301010;301154;301154;301709;301709;302961;302961;304150;304150;304597;309143	297086;297086;298778;298778;298969;298969;299697;299697;300027;300027;300153;300153;301068;301068;301228;301228;301828;301828;303100;303100;304199;304199;305268;309372	-;-;-;-;-;-;-;-;-;-;-;-;-;-;-;-;-;-;-;-;-;-;-;-	3098	rna-XM_024098959.1;rna-XM_024098958.1;rna-XM_024098959.1;rna-XM_024098958.1;rna-XM_024098959.1;rna-XM_024098958.1;rna-XM_024098959.1;rna-XM_024098958.1;rna-XM_024098959.1;rna-XM_024098958.1;rna-XM_024098959.1;rna-XM_024098958.1;rna-XM_024098959.1;rna-XM_024098958.1;rna-XM_024098959.1;rna-XM_024098958.1;rna-XM_024098959.1;rna-XM_024098958.1;rna-XM_024098959.1;rna-XM_024098958.1;rna-XM_024098959.1;…	0.48538557377123814	7.659144964994714	74.15900080434125	2.281478417972954e-12	4.8826216086336434e-11	season	1.0733828938448314e-10
LOC112057742	NW_019862765.1;NW_019862765.1;NW_019862765.1;NW_019862765.1;NW_019862765.1;NW_019862765.1;NW_019862765.1;NW_019862765.1;NW_019862765.1;NW_019862765.1;NW_019862765.1;NW_019862765.1;NW_019862765.1;NW_019862765.1	1451131;1451987;1452496;1453295;1454105;1455470;1456071;1456455;1457344;1458037;1459664;1460381;1461736;1466645	1451418;1452127;1452620;1453408;1454165;1455605;1456157;1456576;1457547;1458222;1459831;1460545;1461849;1466723	-;-;-;-;-;-;-;-;-;-;-;-;-;-	1990	rna-XM_024098282.1	1.868422804603502	0.6610755944788971	74.1318872739032	2.296210922072667e-12	4.904913706472516e-11	season	1.0787065862933336e-10
LOC112047921	NW_019862908.1;NW_019862908.1;NW_019862908.1;NW_019862908.1;NW_019862908.1;NW_019862908.1;NW_019862908.1;NW_019862908.1;NW_019862908.1;NW_019862908.1	351192;353484;354239;354903;355257;355871;356766;357566;358391;358775	351356;353645;354401;355024;355501;356031;356898;357864;358518;358927	+;+;+;+;+;+;+;+;+;+	1731	rna-XM_024085224.1	1.4173300463653367	5.173094848008592	74.32389928662641	2.386063407086286e-12	5.0872841572473833e-11	season	1.1159353436786216e-10
LOC112046247	NW_019862851.1;NW_019862851.1;NW_019862851.1;NW_019862851.1;NW_019862851.1;NW_019862851.1;NW_019862851.1;NW_019862851.1;NW_019862851.1;NW_019862851.1;NW_019862851.1;NW_019862851.1;NW_019862851.1;NW_019862851.1;NW_019862851.1;NW_019862851.1;NW_019862851.1;NW_019862851.1;NW_019862851.1;NW_019862851.1;NW_019862851.1;NW_019862851.1;NW_019862851.1;NW_019862851.1;NW_019862851.1;NW_019862851.1;NW_019862…	629580;629580;629580;629580;629580;629580;639049;639049;639049;639049;639049;639049;651344;651344;651344;651344;651344;651344;652873;652873;652873;652873;652873;652873;676324;676324;676324;676324;676324;676324;678199;678199;678199;678199;678199;678199;783307;801990;801990;801990;801990;801990	631927;631927;631927;631927;631927;631927;639186;639183;639186;639186;639183;639186;651456;651483;651480;651483;651456;651483;652995;652995;652995;652995;652995;652995;676497;676497;676497;676497;676497;676497;678422;678422;678422;678422;678422;678422;784415;802237;802237;802237;802237;802098	-;-;-;-;-;-;-;-;-;-;-;-;-;-;-;-;-;-;-;-;-;-;-;-;-;-;-;-;-;-;-;-;-;-;-;-;-;-;-;-;-;-	4504	rna-XM_024082827.1;rna-XM_024082826.1;rna-XM_024082825.1;rna-XM_024082824.1;rna-XM_024082828.1;rna-XM_024082829.1;rna-XM_024082827.1;rna-XM_024082826.1;rna-XM_024082825.1;rna-XM_024082824.1;rna-XM_024082828.1;rna-XM_024082829.1;rna-XM_024082827.1;rna-XM_024082826.1;rna-XM_024082825.1;rna-XM_024082824.1;rna-XM_024082828.1;rna-XM_024082829.1;rna-XM_024082827.1;rna-XM_024082826.1;rna-XM_024082825.1;…	-0.6582239501333205	7.389668055572631	73.94509681724678	2.4004078971234183e-12	5.108283772080622e-11	season	1.1209833861581241e-10
LOC112049618	NW_019862981.1;NW_019862981.1;NW_019862981.1;NW_019862981.1;NW_019862981.1;NW_019862981.1;NW_019862981.1;NW_019862981.1;NW_019862981.1;NW_019862981.1;NW_019862981.1;NW_019862981.1;NW_019862981.1;NW_019862981.1	95112;95382;96194;97018;98091;99285;100191;101627;102400;103433;104708;105649;106281;107662	95300;95635;96271;97162;99170;100117;101044;101852;102564;103612;104848;105799;106674;108121	+;+;+;+;+;+;+;+;+;+;+;+;+;+	5150	rna-XM_024087582.1	0.845004841548432	5.47512070441549	73.93738918064633	2.418072301142322e-12	5.136256753304925e-11	season	1.1275646155799403e-10
LOC112053575	NW_019863255.1;NW_019863255.1;NW_019863255.1;NW_019863255.1;NW_019863255.1;NW_019863255.1;NW_019863255.1;NW_019863255.1;NW_019863255.1;NW_019863255.1;NW_019863255.1;NW_019863255.1;NW_019863255.1;NW_019863255.1;NW_019863255.1;NW_019863255.1;NW_019863255.1;NW_019863255.1;NW_019863255.1;NW_019863255.1;NW_019863255.1;NW_019863255.1;NW_019863255.1;NW_019863255.1;NW_019863255.1;NW_019863255.1	179015;179686;180906;181117;181961;182099;182739;183606;183838;184885;185635;186593;187368;187678;187938;189135;189414;189603;189855;190366;190978;191864;193590;194008;195361;196604	179130;179752;181019;181728;182018;182212;182989;183763;183965;185065;185948;186891;187483;187837;189021;189304;189527;189780;190280;190554;191122;192020;193787;194239;195492;196994	+;+;+;+;+;+;+;+;+;+;+;+;+;+;+;+;+;+;+;+;+;+;+;+;+;+	6104	rna-XM_024093034.1	1.0964243110457743	6.818222057026945	74.01838955545999	2.5195577560126088e-12	5.34183849614315e-11	season	1.1697046882288534e-10
LOC112055148	NW_019863466.1;NW_019863466.1	109067;110051	109225;110461	+;+	570	rna-XM_024095149.1	1.3397893550182702	1.958481915024679	73.32856519539968	2.780274388545326e-12	5.88361976749145e-11	season	1.2813209076202538e-10
LOC112057570	NW_019862748.1;NW_019862748.1;NW_019862748.1;NW_019862748.1;NW_019862748.1;NW_019862748.1;NW_019862748.1	506995;507937;508389;509073;509829;511107;511352	507430;508109;508566;509238;509963;511275;511592	-;-;-;-;-;-;-	1498	rna-XM_024098047.1	0.5310071946266954	6.317796397310771	73.27900574303048	2.813383775793042e-12	5.931594290929893e-11	season	1.2946896853937397e-10
LOC112044576	NW_019862812.1;NW_019862812.1;NW_019862812.1;NW_019862812.1;NW_019862812.1;NW_019862812.1;NW_019862812.1;NW_019862812.1;NW_019862812.1;NW_019862812.1	430693;432042;432633;433512;434050;434346;435691;436246;437496;437923	431092;432213;432803;433706;434225;434732;435852;436401;437620;438060	-;-;-;-;-;-;-;-;-;-	2082	rna-XM_024080447.1	-2.676426784001435	5.433419304553994	74.11786169840146	2.9018201935923524e-12	6.106719385182128e-11	season	1.3334434016232458e-10
LOC112046625	NW_019862864.1;NW_019862864.1;NW_019862864.1;NW_019862864.1;NW_019862864.1;NW_019862864.1;NW_019862864.1;NW_019862864.1;NW_019862864.1;NW_019862864.1;NW_019862864.1;NW_019862864.1;NW_019862864.1;NW_019862864.1;NW_019862864.1;NW_019862864.1;NW_019862864.1;NW_019862864.1;NW_019862864.1;NW_019862864.1;NW_019862864.1;NW_019862864.1;NW_019862864.1;NW_019862864.1;NW_019862864.1;NW_019862864.1	778305;779393;781887;783854;785385;787067;788020;788591;789216;790466;791204;791923;792319;792489;793075;793548;793973;794401;794605;795564;796174;797759;798383;833826;835142;837344	778422;779485;782027;784030;785533;787168;788112;788664;789429;790549;791329;792120;792380;792606;793239;793733;794062;794499;794729;795597;796203;797779;798454;834352;835182;837362	-;-;-;-;-;-;-;-;-;-;-;-;-;-;-;-;-;-;-;-;-;-;-;-;-;-	3158	rna-XM_024083326.1	-0.9702633886559272	4.554451090113981	73.01184850924045	3.005624278071021e-12	6.313477688724415e-11	season	1.3771342936781433e-10
LOC112046894	NW_019862874.1;NW_019862874.1;NW_019862874.1;NW_019862874.1;NW_019862874.1;NW_019862874.1;NW_019862874.1;NW_019862874.1;NW_019862874.1;NW_019862874.1;NW_019862874.1;NW_019862874.1;NW_019862874.1;NW_019862874.1;NW_019862874.1;NW_019862874.1;NW_019862874.1;NW_019862874.1;NW_019862874.1;NW_019862874.1;NW_019862874.1;NW_019862874.1;NW_019862874.1;NW_019862874.1;NW_019862874.1;NW_019862874.1;NW_019862…	195336;195413;195413;235633;262118;262118;262118;262118;271871;271871;271871;271871;272403;272403;272403;278034;278034;278034;278034;286942;286942;286942;286942;305530;305530;305530;305530;311390;311390;311390;311390;313931;313931;313931;313931;315579;315579;315579;315579;316048;316048;316048;316048;316778;316778;316778;316778;317754;317754;317754;318155;318155;318155;318155	195892;195892;195892;235900;262306;262306;262306;262306;272033;272033;272033;272033;272819;272819;272819;278185;278185;278185;278185;287104;287104;287104;287104;305641;305641;305641;305641;311484;311484;311484;311484;313987;313987;313987;313987;315677;315677;315677;315677;316382;316382;316382;316382;316979;316979;316979;316979;317818;317818;317818;321141;321141;318274;321141	+;+;+;+;+;+;+;+;+;+;+;+;+;+;+;+;+;+;+;+;+;+;+;+;+;+;+;+;+;+;+;+;+;+;+;+;+;+;+;+;+;+;+;+;+;+;+;+;+;+;+;+;+;+	5861	rna-XM_024083733.1;rna-XM_024083736.1;rna-XM_024083734.1;rna-XM_024083737.1;rna-XM_024083737.1;rna-XM_024083736.1;rna-XM_024083734.1;rna-XM_024083733.1;rna-XM_024083737.1;rna-XM_024083736.1;rna-XM_024083734.1;rna-XM_024083733.1;rna-XM_024083737.1;rna-XM_024083734.1;rna-XM_024083733.1;rna-XM_024083737.1;rna-XM_024083736.1;rna-XM_024083734.1;rna-XM_024083733.1;rna-XM_024083737.1;rna-XM_024083736.1;…	-0.474317514353637	6.0232006407011784	72.95223909611296	3.0421108666603464e-12	6.378329868769037e-11	season	1.3899325905410418e-10
LOC112043201	NW_019862787.1;NW_019862787.1;NW_019862787.1	42894;43551;44414	43164;43670;45025	-;-;-	1003	rna-XM_024078507.1	-0.3132033690469003	6.7961185389727925	72.93063122967911	3.0578956134843163e-12	6.399618002142867e-11	season	1.3950102113018264e-10
LOC112045474	NW_019862833.1;NW_019862833.1;NW_019862833.1;NW_019862833.1;NW_019862833.1	379250;379609;382458;385332;385602	379491;380264;382578;385370;386426	+;+;+;+;+	1883	rna-XM_024081652.1	-1.9753239222976495	1.0444791626155252	72.86370737282634	3.107321985309995e-12	6.491104235489483e-11	season	1.4134733105799888e-10
LOC112049492	NW_019862755.1;NW_019862755.1	278206;279768	278835;280130	-;-	993	rna-XM_024087379.1	1.1096738388756453	1.9816365732555457	72.81361305545846	3.144857418648707e-12	6.557460496426404e-11	season	1.4284892640190076e-10
LOC112047951	NW_019862754.1;NW_019862754.1;NW_019862754.1;NW_019862754.1;NW_019862754.1;NW_019862754.1;NW_019862754.1;NW_019862754.1;NW_019862754.1;NW_019862754.1;NW_019862754.1;NW_019862754.1;NW_019862754.1	1058567;1060456;1060825;1061794;1063166;1063997;1064590;1065720;1065878;1068417;1069442;1071782;1077089	1058852;1060597;1061043;1061977;1063609;1064133;1064711;1065799;1066021;1068599;1069613;1071979;1077194	-;-;-;-;-;-;-;-;-;-;-;-;-	2417	rna-XM_024085279.1	-0.6505464879305599	4.08434092623851	72.70330340294893	3.2291689133659877e-12	6.720929584522176e-11	season	1.4646786411788918e-10
LOC112042951	NW_019862782.1;NW_019862782.1;NW_019862782.1;NW_019862782.1;NW_019862782.1;NW_019862782.1	1563794;1564442;1565339;1566322;1566997;1567695	1563919;1564651;1565542;1566505;1567176;1567852	-;-;-;-;-;-	1062	rna-XM_024078180.1	-0.6439197445441814	4.809506998825537	72.49315669173286	3.396296254378877e-12	7.055852035605404e-11	season	1.5338723384046748e-10
LOC112051487	NW_019863085.1;NW_019863085.1;NW_019863085.1;NW_019863085.1;NW_019863085.1;NW_019863085.1;NW_019863085.1;NW_019863085.1;NW_019863085.1;NW_019863085.1;NW_019863085.1;NW_019863085.1;NW_019863085.1;NW_019863085.1	84511;84511;87369;87369;95572;95572;98652;98652;164606;164606;191210;191210;231456;338902	86992;86992;87663;87663;95797;95797;98816;98816;164750;164750;191749;191749;231768;338972	-;-;-;-;-;-;-;-;-;-;-;-;-;-	4237	rna-XM_024090156.1;rna-XM_024090155.1;rna-XM_024090156.1;rna-XM_024090155.1;rna-XM_024090156.1;rna-XM_024090155.1;rna-XM_024090156.1;rna-XM_024090155.1;rna-XM_024090156.1;rna-XM_024090155.1;rna-XM_024090156.1;rna-XM_024090155.1;rna-XM_024090155.1;rna-XM_024090156.1	-0.5720041324195108	5.110379566371227	72.37271538442306	3.4960771408258494e-12	7.249894275245428e-11	season	1.574431658469775e-10
LOC112053860	NW_019863289.1;NW_019863289.1;NW_019863289.1;NW_019863289.1;NW_019863289.1;NW_019863289.1;NW_019863289.1;NW_019863289.1	130892;168434;169379;171191;173160;174393;176013;177930	131244;168664;169570;171335;173345;174538;176186;182237	+;+;+;+;+;+;+;+	5735	rna-XM_024093448.1	-1.2153258510075375	2.270264815700169	72.23229593234929	3.616234706801e-12	7.485408234624146e-11	season	1.6262238384473045e-10
LOC112049460	NW_019862975.1;NW_019862975.1;NW_019862975.1;NW_019862975.1;NW_019862975.1;NW_019862975.1;NW_019862975.1;NW_019862975.1;NW_019862975.1;NW_019862975.1;NW_019862975.1;NW_019862975.1;NW_019862975.1;NW_019862975.1;NW_019862975.1;NW_019862975.1;NW_019862975.1;NW_019862975.1;NW_019862975.1;NW_019862975.1;NW_019862975.1;NW_019862975.1;NW_019862975.1;NW_019862975.1;NW_019862975.1;NW_019862975.1;NW_019862…	499896;499896;501822;501822;502365;502365;503143;503143;503411;503411;504289;504289;504733;504733;505088;505088;505758;505758;506466;506466;507310;507310;508727;508727;509981;509981;511087;511087;512166;512314;512420;514073;514073	501333;501333;501979;501979;502511;502511;503285;503285;503552;503552;504501;504501;504823;504823;505227;505227;505916;505916;506633;506633;507586;507586;508953;508953;510157;510157;511220;511220;512271;512461;512461;514218;514218	-;-;-;-;-;-;-;-;-;-;-;-;-;-;-;-;-;-;-;-;-;-;-;-;-;-;-;-;-;-;-;-;-	4014	rna-XM_024087338.1;rna-XM_024087337.1;rna-XM_024087338.1;rna-XM_024087337.1;rna-XM_024087338.1;rna-XM_024087337.1;rna-XM_024087338.1;rna-XM_024087337.1;rna-XM_024087338.1;rna-XM_024087337.1;rna-XM_024087338.1;rna-XM_024087337.1;rna-XM_024087338.1;rna-XM_024087337.1;rna-XM_024087338.1;rna-XM_024087337.1;rna-XM_024087338.1;rna-XM_024087337.1;rna-XM_024087338.1;rna-XM_024087337.1;rna-XM_024087338.1;…	-1.1650769509778212	2.701838383088618	72.17248918029428	3.668696835439746e-12	7.580194697806775e-11	season	1.6474692801991087e-10
LOC112044558	NW_019862751.1;NW_019862751.1;NW_019862751.1;NW_019862751.1;NW_019862751.1;NW_019862751.1;NW_019862751.1;NW_019862751.1	449982;451430;452636;454220;454936;455539;456100;470151	450398;451586;452856;454371;455049;455677;456157;470255	-;-;-;-;-;-;-;-	1363	rna-XM_024080434.1	-0.9053760328087969	3.371523141996776	71.9075548261835	3.9107040807258236e-12	8.065561011500591e-11	season	1.7486829621024577e-10
LOC112047643	NW_019862899.1;NW_019862899.1;NW_019862899.1;NW_019862899.1;NW_019862899.1;NW_019862899.1;NW_019862899.1;NW_019862899.1;NW_019862899.1;NW_019862899.1;NW_019862899.1;NW_019862899.1;NW_019862899.1;NW_019862899.1;NW_019862899.1;NW_019862899.1;NW_019862899.1;NW_019862899.1;NW_019862899.1;NW_019862899.1;NW_019862899.1;NW_019862899.1;NW_019862899.1	698530;699151;699158;706726;706726;706726;708500;708500;708500;710462;710462;710462;713545;713545;713545;714527;714527;715443;715443;715443;716329;716933;716933	699707;699707;699707;706793;706793;706793;708701;708701;708701;710652;710652;710652;713721;713721;713721;714553;714553;715594;715594;715594;716366;717265;717267	+;+;+;+;+;+;+;+;+;+;+;+;+;+;+;+;+;+;+;+;+;+;+	2368	rna-XM_024084822.1;rna-XM_024084820.1;rna-XM_024084821.1;rna-XM_024084821.1;rna-XM_024084820.1;rna-XM_024084822.1;rna-XM_024084821.1;rna-XM_024084820.1;rna-XM_024084822.1;rna-XM_024084821.1;rna-XM_024084820.1;rna-XM_024084822.1;rna-XM_024084821.1;rna-XM_024084820.1;rna-XM_024084822.1;rna-XM_024084822.1;rna-XM_024084820.1;rna-XM_024084821.1;rna-XM_024084822.1;rna-XM_024084820.1;rna-XM_024084822.1;…	-1.8863991343293067	2.4346270308344415	71.99969617031662	3.919859532559604e-12	8.069797776812924e-11	season	1.7502976744465933e-10
LOC112053233	NW_019863219.1;NW_019863219.1;NW_019863219.1;NW_019863219.1;NW_019863219.1;NW_019863219.1;NW_019863219.1;NW_019863219.1;NW_019863219.1;NW_019863219.1;NW_019863219.1;NW_019863219.1;NW_019863219.1;NW_019863219.1;NW_019863219.1;NW_019863219.1;NW_019863219.1;NW_019863219.1;NW_019863219.1;NW_019863219.1;NW_019863219.1;NW_019863219.1;NW_019863219.1;NW_019863219.1;NW_019863219.1	57321;61158;61158;61158;61158;61643;62669;62669;62669;62669;62669;64066;64066;64066;64066;64273;65118;65118;65118;65121;65326;65326;65326;65326;65326	57353;61916;61916;61916;61916;61916;62904;62904;62904;62904;62904;64312;64312;64312;64312;64312;65251;65251;65251;65251;65515;65515;65515;65515;65515	-;-;-;-;-;-;-;-;-;-;-;-;-;-;-;-;-;-;-;-;-;-;-;-;-	1599	rna-XM_024092599.1;rna-XM_024092604.1;rna-XM_024092603.1;rna-XM_024092597.1;rna-XM_024092598.1;rna-XM_024092599.1;rna-XM_024092604.1;rna-XM_024092598.1;rna-XM_024092603.1;rna-XM_024092597.1;rna-XM_024092599.1;rna-XM_024092604.1;rna-XM_024092598.1;rna-XM_024092597.1;rna-XM_024092599.1;rna-XM_024092603.1;rna-XM_024092603.1;rna-XM_024092597.1;rna-XM_024092599.1;rna-XM_024092598.1;rna-XM_024092604.1;…	0.5373864984821008	2.68275460873699	71.88722369779227	3.929942835503555e-12	8.075925928148716e-11	season	1.7523215448306744e-10
LOC112050970	NW_019863053.1;NW_019863053.1;NW_019863053.1;NW_019863053.1	386549;387948;389049;389513	386817;388305;389290;389595	+;+;+;+	952	rna-XM_024089391.1	-0.45753123452994265	6.38375754504199	71.5859021137533	4.226795390886499e-12	8.670271267515195e-11	season	1.874096962006965e-10
LOC112045800	NW_019862841.1;NW_019862841.1;NW_019862841.1;NW_019862841.1;NW_019862841.1;NW_019862841.1	296110;298931;300017;302041;304055;305452	296906;298994;300403;302181;304319;305954	-;-;-;-;-;-	2157	rna-XM_024082138.1	0.40911450729843535	3.514469347900822	71.42651516711453	4.39307268426013e-12	8.995113150258038e-11	season	1.931544729378942e-10
LOC112049336	NW_019862968.1;NW_019862968.1;NW_019862968.1;NW_019862968.1;NW_019862968.1;NW_019862968.1;NW_019862968.1	453340;461150;461630;462086;462611;463110;463808	453484;461278;461752;462264;462715;463278;464546	+;+;+;+;+;+;+	1589	rna-XM_024087190.1	-0.6441091664150344	4.252701336836562	71.34197212130061	4.483993221632931e-12	9.164766001913063e-11	season	1.9687786093703754e-10
LOC112046075	NW_019862847.1;NW_019862847.1;NW_019862847.1	592664;594290;594804	592746;594440;595904	+;+;+	1335	rna-XM_024082551.1	-1.1498208291382883	1.3591982811234247	71.30233307278445	4.527288270515732e-12	9.236643430186855e-11	season	1.985027269609877e-10
LOC112052643	NW_019863165.1;NW_019863165.1;NW_019863165.1	66030;79509;80434	66208;79697;81407	+;+;+	1342	rna-XM_024091817.1	-1.1941143455111267	2.734749146035487	71.246729033438	4.588748274725285e-12	9.345257239064183e-11	season	2.0091843867517687e-10
LOC112045836	NW_019862842.1;NW_019862842.1;NW_019862842.1;NW_019862842.1;NW_019862842.1;NW_019862842.1;NW_019862842.1;NW_019862842.1;NW_019862842.1;NW_019862842.1;NW_019862842.1;NW_019862842.1;NW_019862842.1;NW_019862842.1;NW_019862842.1;NW_019862842.1;NW_019862842.1;NW_019862842.1;NW_019862842.1;NW_019862842.1;NW_019862842.1;NW_019862842.1;NW_019862842.1;NW_019862842.1;NW_019862842.1;NW_019862842.1;NW_019862…	238146;240911;251051;251051;251637;251637;253585;253585;254364;254364;254936;254936;256576;256576;257503;257503;258608;258608;260024;260024;267367;267367;270185;270185;277132;277132;278042;278042;278968;278968;279625;279625;280521;280521;281258;281258;281610;281610;282033;282033;282459;282459;283218;283218;283707;283707;284253;284253;284904;284904;285194;285194;285753;285753;286481;286481	238378;240999;251165;251165;251810;251810;253765;253765;254488;254488;255114;255114;256737;256737;257645;257645;258988;258988;265564;265564;269373;269373;277057;277057;277383;277383;278518;278518;279140;279140;279718;279718;281154;281154;281424;281424;281819;281819;282327;282327;282591;282591;283386;283386;283746;283746;284385;284385;285060;285060;285316;285316;286248;286248;287195;287195	+;+;+;+;+;+;+;+;+;+;+;+;+;+;+;+;+;+;+;+;+;+;+;+;+;+;+;+;+;+;+;+;+;+;+;+;+;+;+;+;+;+;+;+;+;+;+;+;+;+;+;+;+;+;+;+	20471	rna-XM_024082185.1;rna-XM_024082186.1;rna-XM_024082186.1;rna-XM_024082185.1;rna-XM_024082186.1;rna-XM_024082185.1;rna-XM_024082186.1;rna-XM_024082185.1;rna-XM_024082186.1;rna-XM_024082185.1;rna-XM_024082186.1;rna-XM_024082185.1;rna-XM_024082186.1;rna-XM_024082185.1;rna-XM_024082186.1;rna-XM_024082185.1;rna-XM_024082186.1;rna-XM_024082185.1;rna-XM_024082186.1;rna-XM_024082185.1;rna-XM_024082186.1;…	-0.6553426138930254	9.347253609106122	71.19490119725309	4.6468089510763884e-12	9.446571899826848e-11	season	2.028978032870408e-10
LOC112047543	NW_019862896.1;NW_019862896.1;NW_019862896.1;NW_019862896.1	358909;359699;361117;362489	359075;359812;361289;362597	+;+;+;+	563	rna-XM_024084680.1	-1.472171460577501	4.342738331806317	71.33961219542302	4.778093171419517e-12	9.696116214287749e-11	season	2.0834202117202035e-10
LOC112056124	NW_019863713.1;NW_019863713.1;NW_019863713.1;NW_019863713.1	54797;54797;73427;73551	56873;56873;73541;73644	-;-;-;-	2286	rna-XM_024096472.1;rna-XM_024096473.1;rna-XM_024096472.1;rna-XM_024096473.1	-1.0764289263471274	1.8746311570092045	71.05264724905358	4.810094548852237e-12	9.743656765268596e-11	season	2.0944810318995348e-10
LOC112057832	NW_019862767.1;NW_019862767.1;NW_019862767.1;NW_019862767.1;NW_019862767.1;NW_019862767.1;NW_019862767.1	779108;781826;784011;785324;786459;813326;829121	780334;782054;784508;785507;786601;813449;829324	-;-;-;-;-;-;-	2609	rna-XM_024098384.1	-0.9383254532359482	3.478737808498724	71.0149505240823	4.854348128704404e-12	9.815802870924707e-11	season	2.107935571871655e-10
LOC112046849	NW_019862873.1;NW_019862873.1;NW_019862873.1;NW_019862873.1	193601;208983;210055;211699	195019;209158;210181;212148	-;-;-;-	2172	rna-XM_024083670.1	-0.9757547791850063	6.619351407961884	71.0202568277938	5.101004648214614e-12	1.0277981706083489e-10	season	2.2120002162017466e-10
LOC112052657	NW_019863167.1;NW_019863167.1;NW_019863167.1;NW_019863167.1;NW_019863167.1	222234;223177;225085;226869;228008	222399;223390;225208;226951;228109	-;-;-;-;-	689	rna-XM_024091834.1	0.8591989573135209	3.346411398907795	70.65732349490165	5.2956531376297686e-12	1.0651292434694636e-10	season	2.2901160808470432e-10
LOC112048705	NW_019862755.1;NW_019862755.1;NW_019862755.1;NW_019862755.1;NW_019862755.1;NW_019862755.1;NW_019862755.1;NW_019862755.1;NW_019862755.1;NW_019862755.1	847912;901009;902058;902685;906178;925499;928008;929409;931525;932904	848173;901238;902156;902752;906365;925612;928186;929615;931697;934462	+;+;+;+;+;+;+;+;+;+	3079	rna-XM_024086354.1	-1.1935492446513176	2.6102844533108107	70.59331322673307	5.378905369168127e-12	1.0799625550393392e-10	season	2.3229365745453982e-10
LOC112047072	NW_019862881.1;NW_019862881.1;NW_019862881.1;NW_019862881.1;NW_019862881.1;NW_019862881.1;NW_019862881.1;NW_019862881.1	432539;433488;433797;434187;434769;435060;435413;436444	432710;433532;433856;434218;434841;435099;435461;436525	+;+;+;+;+;+;+;+	553	rna-XR_002886926.1	-0.7253190339235422	4.637930672425423	70.56397249278712	5.417515989250766e-12	1.0857963263112116e-10	season	2.330048532216041e-10
LOC112044581	NW_019862751.1;NW_019862751.1;NW_019862751.1;NW_019862751.1;NW_019862751.1;NW_019862751.1;NW_019862751.1;NW_019862751.1;NW_019862751.1;NW_019862751.1;NW_019862751.1;NW_019862751.1;NW_019862751.1	746163;752400;778299;779796;781550;782613;788100;789191;792193;794374;795294;796491;797421	746322;752857;778416;779988;781695;782851;788237;789339;792361;794474;795449;796674;797692	+;+;+;+;+;+;+;+;+;+;+;+;+	2483	rna-XM_024080455.1	-1.0126655645192655	4.496983360712639	70.55929058284113	5.451937703316016e-12	1.0893399731313254e-10	season	2.3363495454837293e-10
LOC112052198	NW_019863133.1;NW_019863133.1;NW_019863133.1;NW_019863133.1;NW_019863133.1	290492;295607;296602;300583;313003	293336;295827;296719;300759;313148	-;-;-;-;-	3507	rna-XM_024091189.1	-1.0981326456887497	7.6491302953231	70.79217486805246	5.4543685736688155e-12	1.0893399731313254e-10	season	2.3363495454837293e-10
LOC112053386	NW_019863237.1;NW_019863237.1;NW_019863237.1;NW_019863237.1;NW_019863237.1;NW_019863237.1;NW_019863237.1;NW_019863237.1;NW_019863237.1;NW_019863237.1;NW_019863237.1;NW_019863237.1;NW_019863237.1;NW_019863237.1;NW_019863237.1;NW_019863237.1;NW_019863237.1;NW_019863237.1;NW_019863237.1;NW_019863237.1	207766;208674;209782;210293;210750;212425;213094;213805;214357;214942;215754;216501;217340;218283;218765;219619;220662;221141;221575;222196	207844;208820;209913;210394;210897;212531;213189;213972;214464;215067;215870;216604;217456;218385;218891;219761;220892;221219;221756;222556	-;-;-;-;-;-;-;-;-;-;-;-;-;-;-;-;-;-;-;-	2777	rna-XM_024092787.1	0.8275514776114822	5.27825374135408	70.47267383682619	5.551989152599248e-12	1.1049527973754439e-10	season	2.3749423517399136e-10
LOC112055904	NW_019863654.1;NW_019863654.1;NW_019863654.1;NW_019863654.1;NW_019863654.1;NW_019863654.1;NW_019863654.1;NW_019863654.1;NW_019863654.1;NW_019863654.1;NW_019863654.1;NW_019863654.1;NW_019863654.1;NW_019863654.1;NW_019863654.1;NW_019863654.1;NW_019863654.1;NW_019863654.1;NW_019863654.1;NW_019863654.1;NW_019863654.1;NW_019863654.1;NW_019863654.1	68601;68939;68939;73408;73408;73408;74314;74314;74314;75361;75361;75361;77113;77113;77113;78148;78148;78148;79425;79425;80472;80695;80695	68704;68962;68962;73597;73597;73597;74467;74467;74467;75481;75481;75481;77244;77244;77244;78361;78361;78361;79647;79647;80774;80720;80719	+;+;+;+;+;+;+;+;+;+;+;+;+;+;+;+;+;+;+;+;+;+;+	1465	rna-XM_024096202.1;rna-XM_024096201.1;rna-XM_024096200.1;rna-XM_024096201.1;rna-XM_024096202.1;rna-XM_024096200.1;rna-XM_024096200.1;rna-XM_024096201.1;rna-XM_024096202.1;rna-XM_024096201.1;rna-XM_024096200.1;rna-XM_024096202.1;rna-XM_024096201.1;rna-XM_024096200.1;rna-XM_024096202.1;rna-XM_024096201.1;rna-XM_024096200.1;rna-XM_024096202.1;rna-XM_024096200.1;rna-XM_024096202.1;rna-XM_024096201.1;…	-0.766255598493303	4.451918468221369	70.40710033663278	5.628852767550109e-12	1.1182916582244656e-10	season	2.403949985959445e-10
LOC112047343	NW_019862753.1;NW_019862753.1;NW_019862753.1;NW_019862753.1;NW_019862753.1;NW_019862753.1;NW_019862753.1;NW_019862753.1;NW_019862753.1;NW_019862753.1;NW_019862753.1;NW_019862753.1;NW_019862753.1	2342605;2343579;2344185;2344832;2346475;2347105;2347985;2348565;2349166;2357599;2358599;2359633;2360153	2343147;2343702;2344323;2344929;2346606;2347228;2348083;2348653;2349263;2357650;2358700;2359769;2360308	-;-;-;-;-;-;-;-;-;-;-;-;-	1893	rna-XM_024084442.1	0.34470701269602044	7.8271257361813875	70.36620175330697	5.685335362296655e-12	1.1275419032659545e-10	season	2.4221370047549674e-10
LOC112052852	NW_019863181.1;NW_019863181.1;NW_019863181.1;NW_019863181.1;NW_019863181.1;NW_019863181.1;NW_019863181.1;NW_019863181.1;NW_019863181.1	63390;63390;63391;64969;64969;64969;65326;65825;66049	64073;64073;64073;65144;65144;65144;65440;65926;66260	-;-;-;-;-;-;-;-;-	1289	rna-XM_024092084.1;rna-XM_024092083.1;rna-XM_024092082.1;rna-XM_024092084.1;rna-XM_024092083.1;rna-XM_024092082.1;rna-XM_024092084.1;rna-XM_024092083.1;rna-XM_024092082.1	1.0082253423753222	3.0453971591491245	70.33942845511747	5.722626521369763e-12	1.1329604144398255e-10	season	2.4347384993682214e-10
LOC112051223	NW_019863069.1;NW_019863069.1;NW_019863069.1	28804;31554;32594	30363;31676;32856	-;-;-	1946	rna-XM_024089772.1	0.4187039178008101	4.380275665664906	70.23128963135883	5.875832382754838e-12	1.1612688556108866e-10	season	2.496556561119616e-10
LOC112044537	NW_019862811.1;NW_019862811.1;NW_019862811.1;NW_019862811.1;NW_019862811.1;NW_019862811.1;NW_019862811.1;NW_019862811.1;NW_019862811.1;NW_019862811.1;NW_019862811.1;NW_019862811.1;NW_019862811.1;NW_019862811.1;NW_019862811.1;NW_019862811.1;NW_019862811.1;NW_019862811.1;NW_019862811.1;NW_019862811.1;NW_019862811.1;NW_019862811.1;NW_019862811.1;NW_019862811.1;NW_019862811.1;NW_019862811.1;NW_019862…	574344;574345;576638;576638;578562;578562;579086;579086;579565;579565;580228;580228;580972;580972;581736;581736;582448;583739;584836;584836;585604;585604;587152;587152;589598;589598;632844;632844;670550;670550	575623;575623;576775;576775;578755;578755;579194;579194;579754;579754;580465;580465;581228;581228;581871;581871;582665;583941;585027;585027;585906;585906;587279;587279;589754;589754;632983;632983;670780;670780	-;-;-;-;-;-;-;-;-;-;-;-;-;-;-;-;-;-;-;-;-;-;-;-;-;-;-;-;-;-	4114	rna-XM_024080419.1;rna-XM_024080418.1;rna-XM_024080418.1;rna-XM_024080419.1;rna-XM_024080418.1;rna-XM_024080419.1;rna-XM_024080418.1;rna-XM_024080419.1;rna-XM_024080418.1;rna-XM_024080419.1;rna-XM_024080418.1;rna-XM_024080419.1;rna-XM_024080418.1;rna-XM_024080419.1;rna-XM_024080418.1;rna-XM_024080419.1;rna-XM_024080418.1;rna-XM_024080419.1;rna-XM_024080418.1;rna-XM_024080419.1;rna-XM_024080418.1;…	-0.6569378573267556	3.693564352823502	70.1410250480062	6.006950324423603e-12	1.1851212410894067e-10	season	2.542002879245693e-10
LOC112055306	NW_019862762.1;NW_019862762.1;NW_019862762.1;NW_019862762.1;NW_019862762.1;NW_019862762.1;NW_019862762.1;NW_019862762.1;NW_019862762.1;NW_019862762.1;NW_019862762.1;NW_019862762.1;NW_019862762.1;NW_019862762.1;NW_019862762.1;NW_019862762.1;NW_019862762.1;NW_019862762.1;NW_019862762.1;NW_019862762.1;NW_019862762.1;NW_019862762.1;NW_019862762.1;NW_019862762.1;NW_019862762.1;NW_019862762.1;NW_019862…	212310;212310;212310;212310;212310;212310;212310;212310;212310;213702;213702;213702;213702;213702;213702;213702;213702;213702;214117;214117;214117;214117;214117;214117;214117;214117;214117;214155;214674;214674;214674;214674;214674;214674;214674;214674;214674;215391;215391;215391;215391;215391;215391;215391;215391;215391;215391;216321;216321;216321;216321;216321;216321;216321;216321;216321;218258;…	212754;212754;212754;212754;212754;212754;212754;212754;212754;213761;213761;213761;213761;213761;213761;213761;213761;213761;214249;214249;214249;214249;214249;214249;214249;214249;214249;214389;214715;214715;214715;214715;214715;214715;214715;214715;214715;215479;215479;215479;215479;215479;215479;215479;215479;215479;215479;216365;216365;216365;216365;216365;216365;216365;216365;216365;218404;…	-;-;-;-;-;-;-;-;-;-;-;-;-;-;-;-;-;-;-;-;-;-;-;-;-;-;-;-;-;-;-;-;-;-;-;-;-;-;-;-;-;-;-;-;-;-;-;-;-;-;-;-;-;-;-;-;-;-;-;-;-;-;-;-;-;-;-;-;-;-;-;-;-;-;-;-;-;-;-;-;-;-;-;-;-;-;-;-;-;-;-;-;-;-;-;-;-;-;-;-;-;-;-;-;-;-;-;-;-;-;-;-;-	2251	rna-XM_024095374.1;rna-XM_024095388.1;rna-XM_024095395.1;rna-XM_024095412.1;rna-XM_024095366.1;rna-XM_024095421.1;rna-XM_024095381.1;rna-XM_024095428.1;rna-XM_024095403.1;rna-XM_024095374.1;rna-XM_024095388.1;rna-XM_024095395.1;rna-XM_024095412.1;rna-XM_024095366.1;rna-XM_024095421.1;rna-XM_024095381.1;rna-XM_024095428.1;rna-XM_024095403.1;rna-XM_024095374.1;rna-XM_024095388.1;rna-XM_024095395.1;…	-0.7510244150791363	8.273555197373256	70.07716268759675	6.101535531009619e-12	1.201695836644598e-10	season	2.5785726262174386e-10
LOC112047187	NW_019862883.1;NW_019862883.1;NW_019862883.1;NW_019862883.1;NW_019862883.1;NW_019862883.1;NW_019862883.1;NW_019862883.1	494230;496236;499348;500977;502177;502919;504489;564184	495563;496380;499471;501140;502320;503067;504891;564320	-;-;-;-;-;-;-;-	2600	rna-XM_024084204.1	-0.7996252806705216	6.423903475175423	70.06598013299113	6.186019505467695e-12	1.2162270875455863e-10	season	2.603819330241462e-10
LOC112057003	NW_019864207.1;NW_019864207.1;NW_019864207.1;NW_019864207.1;NW_019864207.1	4459;4870;7452;9888;15135	4569;5113;7611;9966;15290	-;-;-;-;-	750	rna-XM_024097488.1	0.6978493770466309	4.571584484909392	69.96772756833231	6.267203338159695e-12	1.230060427199426e-10	season	2.634478590976876e-10
LOC112049714	NW_019862986.1;NW_019862986.1;NW_019862986.1;NW_019862986.1;NW_019862986.1;NW_019862986.1;NW_019862986.1;NW_019862986.1;NW_019862986.1	488880;489769;489955;490067;491196;491392;492613;503820;505651	489213;489953;490034;490131;491331;491478;492725;503919;506126	-;-;-;-;-;-;-;-;-	1576	rna-XM_024087722.1	-1.0088819219432268	2.0369280167539117	69.92632285629544	6.331086668584413e-12	1.2404563603757462e-10	season	2.6577935510710284e-10
LOC112057759	NW_019862748.1;NW_019862748.1;NW_019862748.1	2907278;2912554;2913457	2907764;2912801;2913825	+;+;+	1104	rna-XM_024098306.1	-1.657133128899394	0.5563971685359271	69.67532980972499	6.732983185736373e-12	1.3169297921292278e-10	season	2.796757186717257e-10
LOC112056217	NW_019863736.1;NW_019863736.1;NW_019863736.1;NW_019863736.1;NW_019863736.1;NW_019863736.1;NW_019863736.1	63250;66427;67609;68776;70057;70739;70951	63678;66527;67847;68832;70120;70863;71193	-;-;-;-;-;-;-	1258	rna-XM_024096602.1	0.9107366073500975	4.115977195444066	69.61801524594483	6.82839021184558e-12	1.3311802251100614e-10	season	2.829306784392259e-10
LOC112044815	NW_019862818.1;NW_019862818.1;NW_019862818.1;NW_019862818.1;NW_019862818.1;NW_019862818.1;NW_019862818.1;NW_019862818.1;NW_019862818.1;NW_019862818.1;NW_019862818.1;NW_019862818.1;NW_019862818.1;NW_019862818.1;NW_019862818.1;NW_019862818.1;NW_019862818.1;NW_019862818.1;NW_019862818.1;NW_019862818.1	616618;681055;681056;695010;695025;742505;742505;742505;750398;750398;750398;751363;751363;751363;832739;832739;832739;844927;844927;844927	616911;681341;681341;695820;695820;742982;742982;742982;750511;750511;750511;751491;751491;751491;832942;832942;832942;847313;847313;847313	+;+;+;+;+;+;+;+;+;+;+;+;+;+;+;+;+;+;+;+	4704	rna-XM_024080788.1;rna-XM_024080787.1;rna-XM_024080785.1;rna-XM_024080785.1;rna-XM_024080787.1;rna-XM_024080787.1;rna-XM_024080785.1;rna-XM_024080788.1;rna-XM_024080785.1;rna-XM_024080787.1;rna-XM_024080788.1;rna-XM_024080785.1;rna-XM_024080787.1;rna-XM_024080788.1;rna-XM_024080785.1;rna-XM_024080787.1;rna-XM_024080788.1;rna-XM_024080785.1;rna-XM_024080787.1;rna-XM_024080788.1	-0.828360324723337	2.902978747407862	69.61749147454051	6.829268490312969e-12	1.3311802251100614e-10	season	2.829306784392259e-10
LOC112049275	NW_019862966.1;NW_019862966.1;NW_019862966.1;NW_019862966.1;NW_019862966.1;NW_019862966.1;NW_019862966.1;NW_019862966.1;NW_019862966.1;NW_019862966.1;NW_019862966.1;NW_019862966.1;NW_019862966.1;NW_019862966.1;NW_019862966.1;NW_019862966.1;NW_019862966.1;NW_019862966.1;NW_019862966.1;NW_019862966.1;NW_019862966.1;NW_019862966.1;NW_019862966.1;NW_019862966.1;NW_019862966.1;NW_019862966.1;NW_019862…	68187;68187;69278;69278;69992;69992;70660;70660;71873;71873;73417;73417;74262;74262;74910;74910;75270;75270;75550;75550;76296;76296;76958;76958;77568;77568;78870;78870;79661;79661;80985;80985;82054;82054;82914;82914;83966;83966;84409;84409;84804;85204;85204	68390;68390;69411;69411;70103;70103;70764;70764;72017;72017;73575;73575;74355;74355;75010;75010;75359;75359;75665;75665;76434;76434;77065;77065;77709;77709;78993;78993;79816;79816;81105;81105;82230;82230;83017;83017;84086;84086;84467;84467;84923;85272;85254	-;-;-;-;-;-;-;-;-;-;-;-;-;-;-;-;-;-;-;-;-;-;-;-;-;-;-;-;-;-;-;-;-;-;-;-;-;-;-;-;-;-;-	2700	rna-XM_024087106.1;rna-XM_024087107.1;rna-XM_024087106.1;rna-XM_024087107.1;rna-XM_024087106.1;rna-XM_024087107.1;rna-XM_024087106.1;rna-XM_024087107.1;rna-XM_024087106.1;rna-XM_024087107.1;rna-XM_024087106.1;rna-XM_024087107.1;rna-XM_024087106.1;rna-XM_024087107.1;rna-XM_024087106.1;rna-XM_024087107.1;rna-XM_024087106.1;rna-XM_024087107.1;rna-XM_024087106.1;rna-XM_024087107.1;rna-XM_024087106.1;…	0.7818289303301599	3.3837011724180006	69.55697842871118	6.93152698687183e-12	1.348799189705676e-10	season	2.867907935105594e-10
LOC112051159	NW_019863066.1;NW_019863066.1;NW_019863066.1	100453;101902;103963	100762;102187;105792	+;+;+	2426	rna-XM_024089669.1	-0.32814430067173095	7.698870290740047	69.42933893423344	7.1524288470192205e-12	1.389405152436349e-10	season	2.9515689708699314e-10
LOC112058630	NW_019862779.1;NW_019862779.1;NW_019862779.1;NW_019862779.1;NW_019862779.1;NW_019862779.1;NW_019862779.1;NW_019862779.1;NW_019862779.1;NW_019862779.1;NW_019862779.1;NW_019862779.1;NW_019862779.1;NW_019862779.1	1009157;1010039;1010539;1010885;1011231;1011709;1012485;1012640;1012888;1013621;1014552;1020130;1020514;1036039	1009634;1010144;1010690;1011004;1011353;1011829;1012556;1012749;1013033;1013711;1014718;1020223;1020657;1036168	-;-;-;-;-;-;-;-;-;-;-;-;-;-	2054	rna-XM_024099547.1	-0.7095275334353575	3.5600749926089	69.3626859395299	7.270655138598149e-12	1.4099611773895798e-10	season	2.9964401053577676e-10
LOC112056956	NW_019862764.1;NW_019862764.1;NW_019862764.1;NW_019862764.1;NW_019862764.1;NW_019862764.1;NW_019862764.1;NW_019862764.1;NW_019862764.1;NW_019862764.1;NW_019862764.1	1074744;1076520;1077972;1078847;1080085;1080825;1081660;1082079;1082596;1083491;1108527	1075757;1076682;1078163;1078870;1080135;1080918;1081823;1082156;1082817;1083655;1108867	-;-;-;-;-;-;-;-;-;-;-	2508	rna-XM_024097443.1	-0.6316024317745996	5.810772151247122	69.2548772280663	7.46616396507414e-12	1.4454086422334332e-10	season	3.069001695487312e-10
LOC112048574	NW_019862935.1;NW_019862935.1;NW_019862935.1;NW_019862935.1	130641;133474;135424;136195	131753;133618;135562;136616	-;-;-;-	1819	rna-XM_024086156.1	-0.7031517240924855	5.517179008962594	68.97816323299132	7.993180497074382e-12	1.5448044756590693e-10	season	3.2728497420511176e-10
LOC112051613	NW_019863090.1;NW_019863090.1	165511;166830	166009;166931	-;-	601	rna-XM_024090329.1	1.8008198572059857	1.1879522544913945	68.84403067161224	8.26230000618256e-12	1.5941048772539663e-10	season	3.361244186793521e-10
LOC112056175	NW_019863727.1;NW_019863727.1;NW_019863727.1;NW_019863727.1;NW_019863727.1;NW_019863727.1	2654;3161;4088;5914;6841;7427	2833;3436;4452;6131;6988;7641	+;+;+;+;+;+	1402	rna-XM_024096548.1	-0.3618059839687162	6.090698999360245	68.74544688701256	8.466038761836365e-12	1.6306451608391261e-10	season	3.4396959803399256e-10
LOC112052579	NW_019863160.1;NW_019863160.1;NW_019863160.1	297282;298982;299524	297598;299076;300169	+;+;+	1058	rna-XM_024091710.1	-0.7800302852351926	2.5103965275215976	68.71772932931728	8.524249143637295e-12	1.639078972390765e-10	season	3.4588948742350355e-10
LOC112051941	NW_019863113.1;NW_019863113.1;NW_019863113.1;NW_019863113.1;NW_019863113.1;NW_019863113.1	289039;290936;292543;293668;294810;295403	289121;292470;293025;293886;295095;298226	+;+;+;+;+;+	5430	rna-XM_024090792.1	-1.5375941952832923	3.8400746161417207	68.87059558323442	8.645010033048125e-12	1.6594914529655218e-10	season	3.503393090286216e-10
LOC112049682	NW_019862984.1;NW_019862984.1;NW_019862984.1;NW_019862984.1;NW_019862984.1;NW_019862984.1	462762;470942;472467;474217;477648;481149	463037;471038;472778;474412;477798;481693	+;+;+;+;+;+	1577	rna-XM_024087677.1	-0.4108851762900458	6.4592676119857515	68.55551235530739	8.87329946598249e-12	1.7004414018790054e-10	season	3.5912973184820673e-10
LOC112058166	NW_019862748.1;NW_019862748.1;NW_019862748.1;NW_019862748.1;NW_019862748.1;NW_019862748.1;NW_019862748.1;NW_019862748.1;NW_019862748.1;NW_019862748.1;NW_019862748.1;NW_019862748.1;NW_019862748.1;NW_019862748.1;NW_019862748.1	590751;592393;593159;593597;594392;594799;595174;595625;596060;596262;596679;596864;598118;598728;600139	590983;592520;593258;593744;594554;595034;595291;595752;596177;596351;596767;596974;598181;598884;600545	-;-;-;-;-;-;-;-;-;-;-;-;-;-;-	2290	rna-XM_024098909.1	0.8390180132334322	5.728925430614551	68.58035151474151	8.963194955601528e-12	1.7147768935261912e-10	season	3.621466861849475e-10
LOC112052266	NW_019863137.1;NW_019863137.1	244191;246267	245807;246778	-;-	2129	rna-XM_024091276.1	0.37226001209430637	5.659508005036599	68.47455791254353	9.05297224594529e-12	1.7290416235785258e-10	season	3.645322459594986e-10
LOC112043944	NW_019862800.1;NW_019862800.1	1062703;1064833	1063810;1065047	-;-	1323	gene-LOC112043944	-1.1122600375514455	8.100656397991067	68.62396100924488	9.263791412735667e-12	1.7663376780927536e-10	season	3.725460268900029e-10
LOC112049965	NW_019862999.1;NW_019862999.1;NW_019862999.1	230377;237913;304307	230931;239433;304553	-;-;-	2323	rna-XM_024088040.1	-0.8507210747295549	2.4816517111516228	68.29372974880364	9.467982261143414e-12	1.8022470756387564e-10	season	3.795055452363238e-10
LOC112047778	NW_019862904.1;NW_019862904.1;NW_019862904.1;NW_019862904.1;NW_019862904.1;NW_019862904.1;NW_019862904.1;NW_019862904.1;NW_019862904.1;NW_019862904.1;NW_019862904.1;NW_019862904.1;NW_019862904.1;NW_019862904.1;NW_019862904.1;NW_019862904.1;NW_019862904.1;NW_019862904.1;NW_019862904.1;NW_019862904.1;NW_019862904.1;NW_019862904.1	1309557;1309964;1310240;1310677;1310964;1311594;1312046;1313005;1313747;1314274;1314893;1316641;1317316;1317766;1318157;1318529;1318771;1319995;1320779;1321500;1323355;1324575	1309725;1310093;1310349;1310893;1311132;1311784;1312231;1313147;1313889;1314410;1315022;1316803;1317448;1317875;1318373;1318697;1318961;1320180;1320921;1321642;1323491;1324729	-;-;-;-;-;-;-;-;-;-;-;-;-;-;-;-;-;-;-;-;-;-	3472	rna-XM_024085018.1	-1.0060939363878185	9.767554466328997	68.37599484440925	9.695996258346642e-12	1.8425635698971779e-10	season	3.8745937453132296e-10
LOC112051428	NW_019863082.1;NW_019863082.1;NW_019863082.1;NW_019863082.1;NW_019863082.1;NW_019863082.1;NW_019863082.1;NW_019863082.1;NW_019863082.1;NW_019863082.1;NW_019863082.1	122465;124038;124224;125204;127682;128695;135327;137756;139333;139925;140616	123810;124115;124368;125372;127843;128827;135480;137845;139537;140019;140786	-;-;-;-;-;-;-;-;-;-;-	2748	rna-XM_024090059.1	0.9736827192080224	2.9289220910468674	68.16814877075777	9.767697282097455e-12	1.853090349144499e-10	season	3.89831144751624e-10
LOC112044897	NW_019862819.1;NW_019862819.1;NW_019862819.1;NW_019862819.1;NW_019862819.1	528104;532375;533374;534790;535347	528370;532495;533487;534909;536587	+;+;+;+;+	1863	rna-XM_024080891.1	-0.8732521818948685	3.4436842899994557	68.15176307392224	9.807518985628892e-12	1.8575440958781123e-10	season	3.9092622077944255e-10
LOC112044394	NW_019862808.1;NW_019862808.1	1138356;1139469	1138545;1140652	+;+	1374	rna-XM_024080224.1	-1.3575448078295296	2.5284037669747246	68.10445702884653	9.923427345398015e-12	1.8763698561248428e-10	season	3.9454997212452135e-10
LOC112058429	NW_019862749.1;NW_019862749.1;NW_019862749.1;NW_019862749.1;NW_019862749.1	875970;877226;878249;879704;881138	876300;877377;878354;879867;881342	-;-;-;-;-	958	rna-XM_024099270.1	0.44538213405665966	5.994760536587149	68.02934008491333	1.0110387238849953e-11	1.9085455246227718e-10	season	4.0147775439403036e-10
LOC112053675	NW_019863271.1;NW_019863271.1;NW_019863271.1;NW_019863271.1	164574;164574;167688;171331	167439;167439;167760;171371	-;-;-;-	2980	rna-XM_024093161.1;rna-XM_024093159.1;rna-XM_024093159.1;rna-XM_024093161.1	-1.1347842024684647	2.041842295706716	67.97105797745118	1.0257946122542117e-11	1.9331890503576886e-10	season	4.0682550394790465e-10
LOC112049603	NW_019862980.1;NW_019862980.1;NW_019862980.1;NW_019862980.1	375814;376758;377622;378454	375963;376832;377855;378804	+;+;+;+	810	rna-XM_024087557.1	1.326227754135907	1.2721418464565808	67.9530582916321	1.0303965136008318e-11	1.9386466855231547e-10	season	4.0762641024893055e-10
LOC112056401	NW_019863798.1;NW_019863798.1;NW_019863798.1	4;3922;4871	673;4084;5182	-;-;-	1145	rna-XM_024096827.1	2.3215691156942806	1.908004791216434	68.10557484097369	1.0382366297561122e-11	1.9501687703385884e-10	season	4.097011520596338e-10
LOC112045236	NW_019862827.1;NW_019862827.1;NW_019862827.1;NW_019862827.1;NW_019862827.1;NW_019862827.1;NW_019862827.1;NW_019862827.1;NW_019862827.1;NW_019862827.1;NW_019862827.1;NW_019862827.1;NW_019862827.1;NW_019862827.1;NW_019862827.1;NW_019862827.1;NW_019862827.1	814354;814753;815579;816402;817081;817926;818976;820055;821085;822056;822612;823108;823872;824427;825627;826259;827283	814571;814812;815702;816532;817340;818186;819169;820325;821221;822133;822828;823271;824048;824560;825777;826369;828801	+;+;+;+;+;+;+;+;+;+;+;+;+;+;+;+;+	4207	rna-XM_024081341.1	0.38382209745138024	5.82019050371932	67.89813338249155	1.0445709354081034e-11	1.9588290610524238e-10	season	4.1168614057301393e-10
LOC112051813	NW_019863105.1;NW_019863105.1	158248;170100	161436;170143	-;-	3233	rna-XM_024090609.1	-1.1033105321735464	2.831038630481722	67.77929949233406	1.0759304380634485e-11	2.0143119436825417e-10	season	4.229893897786426e-10
LOC112058009	NW_019862770.1;NW_019862770.1;NW_019862770.1;NW_019862770.1;NW_019862770.1;NW_019862770.1;NW_019862770.1;NW_019862770.1;NW_019862770.1;NW_019862770.1;NW_019862770.1;NW_019862770.1;NW_019862770.1;NW_019862770.1;NW_019862770.1;NW_019862770.1;NW_019862770.1;NW_019862770.1;NW_019862770.1;NW_019862770.1;NW_019862770.1;NW_019862770.1;NW_019862770.1;NW_019862770.1;NW_019862770.1;NW_019862770.1;NW_019862…	1673883;1673883;1673883;1673883;1673883;1673883;1673883;1673883;1673883;1675501;1675501;1675501;1675501;1675501;1675501;1675501;1675501;1675501;1676506;1676506;1676506;1676506;1676506;1676506;1676506;1676506;1676506;1678156;1678156;1678156;1678156;1678156;1678156;1678156;1678156;1678156;1679080;1679080;1679080;1679080;1679080;1679080;1679080;1679080;1679080;1679563;1679563;1679563;1679563;1679563…	1674588;1674588;1674588;1674588;1674588;1674588;1674588;1674588;1674588;1675959;1675959;1675959;1675959;1675959;1675959;1675959;1675959;1675959;1676587;1676587;1676587;1676587;1676587;1676587;1676587;1676587;1676587;1678229;1678229;1678229;1678229;1678229;1678229;1678229;1678229;1678229;1679448;1679448;1679448;1679448;1679448;1679448;1679448;1679448;1679448;1679662;1679662;1679662;1679662;1679662…	-;-;-;-;-;-;-;-;-;-;-;-;-;-;-;-;-;-;-;-;-;-;-;-;-;-;-;-;-;-;-;-;-;-;-;-;-;-;-;-;-;-;-;-;-;-;-;-;-;-;-;-;-;-;-;-;-;-;-;-;-;-;-;-;-;-;-;-;-;-;-;-;-;-;-;-;-;-;-;-;-;-;-;-;-;-;-;-;-;-;-;-;-;-;-;-;-;-;-;-;-;-;-;-;-;-;-;-;-;-;-;-;-;-;-;-;-;-;-;-;-;-;-;-;-;-;-;-;-;-;-;-;-;-;-;-;-;-;-;-;-;-;-;-;-;-;-;-;-;-;-;-;-;-;-;-;-;-;-;-;-;-;-;-;-;-;-;-	6549	rna-XM_024098657.1;rna-XM_024098663.1;rna-XM_024098661.1;rna-XM_024098659.1;rna-XM_024098665.1;rna-XM_024098664.1;rna-XM_024098660.1;rna-XM_024098662.1;rna-XM_024098658.1;rna-XM_024098657.1;rna-XM_024098663.1;rna-XM_024098661.1;rna-XM_024098659.1;rna-XM_024098665.1;rna-XM_024098664.1;rna-XM_024098660.1;rna-XM_024098662.1;rna-XM_024098658.1;rna-XM_024098657.1;rna-XM_024098663.1;rna-XM_024098661.1;…	-0.8573197581757104	5.5821449911468335	67.51792871474834	1.1701189945820235e-11	2.1870447786891634e-10	season	4.5660675574734115e-10
LOC112054986	NW_019863444.1;NW_019863444.1	30256;30759	30366;31859	+;+	1212	rna-XM_024094952.1	-0.9897680811876559	3.200739514324273	67.38212162617485	1.1879705624348373e-11	2.2167647736468786e-10	season	4.630005269815479e-10
LOC112051926	NW_019863112.1;NW_019863112.1;NW_019863112.1;NW_019863112.1;NW_019863112.1;NW_019863112.1;NW_019863112.1;NW_019863112.1;NW_019863112.1;NW_019863112.1;NW_019863112.1;NW_019863112.1;NW_019863112.1;NW_019863112.1;NW_019863112.1;NW_019863112.1;NW_019863112.1;NW_019863112.1;NW_019863112.1;NW_019863112.1;NW_019863112.1;NW_019863112.1	120467;120467;120467;123376;123376;123376;123756;123756;123972;123972;123972;143792;143792;143792;146362;146362;146362;146798;147568;147568;151587;151587	123078;123078;123078;123495;123495;123495;123905;123905;124134;124134;124134;143909;143909;143909;146467;146467;146467;146883;147687;147687;152140;152139	-;-;-;-;-;-;-;-;-;-;-;-;-;-;-;-;-;-;-;-;-;-	4029	rna-XM_024090783.1;rna-XM_024090782.1;rna-XM_024090784.1;rna-XM_024090783.1;rna-XM_024090782.1;rna-XM_024090784.1;rna-XM_024090782.1;rna-XM_024090784.1;rna-XM_024090782.1;rna-XM_024090783.1;rna-XM_024090784.1;rna-XM_024090782.1;rna-XM_024090783.1;rna-XM_024090784.1;rna-XM_024090782.1;rna-XM_024090783.1;rna-XM_024090784.1;rna-XM_024090784.1;rna-XM_024090782.1;rna-XM_024090783.1;rna-XM_024090782.1;…	-0.667949621271283	3.1430417324726263	67.35323596316378	1.1965742815638752e-11	2.2291590386380128e-10	season	4.657787114018493e-10
LOC112055370	NW_019863507.1;NW_019863507.1;NW_019863507.1;NW_019863507.1;NW_019863507.1	124589;126073;127062;128524;129752	124842;126254;127197;128735;130954	+;+;+;+;+	1987	rna-XM_024095446.1	0.510765979108606	4.7417154366332	67.31733554776754	1.2073569846173022e-11	2.2455654293274996e-10	season	4.693972000909312e-10
LOC112049529	NW_019862977.1;NW_019862977.1;NW_019862977.1;NW_019862977.1;NW_019862977.1;NW_019862977.1;NW_019862977.1;NW_019862977.1;NW_019862977.1;NW_019862977.1;NW_019862977.1;NW_019862977.1	91581;93204;94908;96419;97171;98014;98870;99869;100683;101445;102146;103120	91814;93395;95100;96567;97362;98178;99020;100072;100840;101662;102329;103883	-;-;-;-;-;-;-;-;-;-;-;-	2804	rna-XM_024087462.1	0.48966578536673017	3.3694637331871236	67.039122944333	1.29438954398255e-11	2.403503721865637e-10	season	4.995425857455394e-10
LOC112048387	NW_019862748.1;NW_019862748.1;NW_019862748.1;NW_019862748.1;NW_019862748.1;NW_019862748.1;NW_019862748.1;NW_019862748.1;NW_019862748.1;NW_019862748.1;NW_019862748.1;NW_019862748.1;NW_019862748.1;NW_019862748.1;NW_019862748.1;NW_019862748.1;NW_019862748.1;NW_019862748.1	2671317;2671319;2677136;2677136;2678209;2678209;2678852;2678852;2679245;2679245;2680099;2680099;2680352;2680352;2680533;2680548;2683076;2683076	2671705;2671705;2677185;2677185;2678451;2678451;2678968;2678968;2679286;2679286;2680247;2680247;2680452;2680452;2682773;2682773;2686577;2686577	+;+;+;+;+;+;+;+;+;+;+;+;+;+;+;+;+;+	6834	rna-XM_024085938.1;rna-XM_024086013.1;rna-XM_024085938.1;rna-XM_024086013.1;rna-XM_024085938.1;rna-XM_024086013.1;rna-XM_024086013.1;rna-XM_024085938.1;rna-XM_024086013.1;rna-XM_024085938.1;rna-XM_024086013.1;rna-XM_024085938.1;rna-XM_024086013.1;rna-XM_024085938.1;rna-XM_024085938.1;rna-XM_024086013.1;rna-XM_024086013.1;rna-XM_024085938.1	-0.8364489149042749	6.105306731294471	66.88105193635072	1.3737159352101014e-11	2.5466407647190197e-10	season	5.295096258687142e-10
LOC112046512	NW_019862859.1;NW_019862859.1;NW_019862859.1;NW_019862859.1;NW_019862859.1;NW_019862859.1;NW_019862859.1;NW_019862859.1;NW_019862859.1	536495;542824;543838;544552;545084;545737;546932;549762;584128	541865;543036;543991;544662;545210;545934;547167;550070;584448	-;-;-;-;-;-;-;-;-	7040	rna-XM_024083149.1	-0.9907058710516446	5.148303751475408	66.92185242254968	1.3788409680990997e-11	2.55197862564791e-10	season	5.30836957584396e-10
LOC112058274	NW_019862773.1;NW_019862773.1;NW_019862773.1;NW_019862773.1;NW_019862773.1	667747;669826;670470;674522;675205	667853;669991;670640;674622;675379	+;+;+;+;+	720	rna-XM_024098985.1	-1.3035950905658278	5.1553009176350235	67.04537985233968	1.3914906253824738e-11	2.5712031653408833e-10	season	5.350544159890294e-10
LOC112052244	NW_019863135.1;NW_019863135.1;NW_019863135.1;NW_019863135.1;NW_019863135.1;NW_019863135.1;NW_019863135.1;NW_019863135.1;NW_019863135.1;NW_019863135.1	300675;300675;303188;303188;304112;304112;305047;305047;308112;308189	302066;302066;303696;303696;304347;304347;307831;307831;308132;308653	-;-;-;-;-;-;-;-;-;-	5408	rna-XM_024091252.1;rna-XM_024091251.1;rna-XM_024091252.1;rna-XM_024091251.1;rna-XM_024091252.1;rna-XM_024091251.1;rna-XM_024091252.1;rna-XM_024091251.1;rna-XM_024091252.1;rna-XM_024091251.1	-0.5482248897363635	6.6946568146945955	66.59302491358723	1.4476789954033885e-11	2.6663572291351875e-10	season	5.546332306539996e-10
LOC112044645	NW_019862814.1;NW_019862814.1;NW_019862814.1;NW_019862814.1;NW_019862814.1;NW_019862814.1;NW_019862814.1;NW_019862814.1;NW_019862814.1;NW_019862814.1;NW_019862814.1;NW_019862814.1;NW_019862814.1;NW_019862814.1;NW_019862814.1	953722;954557;955167;955542;956277;956560;957337;957541;958543;959270;959784;960124;960455;961481;962449	953943;954698;955287;955705;956457;956736;957386;957755;958621;959395;960009;960245;960638;961621;962665	+;+;+;+;+;+;+;+;+;+;+;+;+;+;+	2367	rna-XM_024080546.1	-0.44867738731817247	5.023423847863213	66.54703492338452	1.4645121353516725e-11	2.692996101316571e-10	season	5.6040222546566e-10
LOC112043153	NW_019862786.1;NW_019862786.1;NW_019862786.1;NW_019862786.1;NW_019862786.1;NW_019862786.1;NW_019862786.1;NW_019862786.1;NW_019862786.1;NW_019862786.1;NW_019862786.1;NW_019862786.1	916495;917088;919266;920244;921616;925983;926904;928411;928862;929561;929889;931477	917004;918049;919455;920357;921750;926075;927053;928688;929081;929683;930410;932206	+;+;+;+;+;+;+;+;+;+;+;+	4027	rna-XM_024078447.1	0.4731342595611275	7.222244113332985	66.51605631379365	1.475964476807737e-11	2.7096704869859647e-10	season	5.641007574859982e-10
LOC112052382	NW_019863144.1;NW_019863144.1;NW_019863144.1;NW_019863144.1;NW_019863144.1;NW_019863144.1;NW_019863144.1;NW_019863144.1;NW_019863144.1;NW_019863144.1;NW_019863144.1;NW_019863144.1;NW_019863144.1;NW_019863144.1;NW_019863144.1;NW_019863144.1;NW_019863144.1;NW_019863144.1;NW_019863144.1;NW_019863144.1	241103;241818;241884;242008;242043;242142;244692;245030;245829;246044;246808;248865;249977;258223;275163;276564;279809;279890;284295;284349	241816;241882;242005;242040;242139;243443;244818;245101;245972;246109;246948;249005;250045;258294;275234;276704;279887;280011;284347;284453	-;-;-;-;-;-;-;-;-;-;-;-;-;-;-;-;-;-;-;-	3737	rna-XM_024091421.1	-0.8423315033811406	3.0363516733558495	66.43956420178125	1.5046396507682737e-11	2.757858869569462e-10	season	5.743648021173354e-10
LOC112043024	NW_019862749.1;NW_019862749.1;NW_019862749.1;NW_019862749.1;NW_019862749.1	2685192;2686328;2686506;2686775;2687041	2685618;2686412;2686693;2686963;2688517	+;+;+;+;+	2366	rna-XM_024078275.1	-0.7502634343477339	3.9122804715578097	66.38636676660578	1.524920287612947e-11	2.790530458684948e-10	season	5.814034850199652e-10
LOC112046213	NW_019862850.1;NW_019862850.1;NW_019862850.1;NW_019862850.1;NW_019862850.1;NW_019862850.1;NW_019862850.1;NW_019862850.1;NW_019862850.1;NW_019862850.1;NW_019862850.1;NW_019862850.1;NW_019862850.1;NW_019862850.1;NW_019862850.1;NW_019862850.1;NW_019862850.1;NW_019862850.1;NW_019862850.1;NW_019862850.1;NW_019862850.1;NW_019862850.1;NW_019862850.1;NW_019862850.1;NW_019862850.1;NW_019862850.1;NW_019862…	499336;499936;499939;499940;502996;502996;502996;502996;502996;503742;503742;503742;503742;503742;504510;504510;504510;504510;504510;505186;505186;505186;505186;505186;506538;506538;506538;506538;506538;507091;507091;507091;507091;507854;507854;507854;507854;507854;508752;508752;508752;508752;508752;509829;509829;509829;509829;509829;510532;510532;510532;510532;510532;510914;510914;511058;514504;…	499729;500435;500435;500435;503098;503098;503098;503098;503098;503906;503906;503906;503906;503906;504643;504643;504643;504643;504643;505322;505322;505322;505322;505322;506725;506725;506725;506725;506725;507120;507120;507120;507120;508030;508030;508030;508030;508030;508870;508870;508870;508870;508870;510005;510005;510005;510005;510005;510624;510624;510624;510624;510624;510973;510973;511349;514720;…	+;+;+;+;+;+;+;+;+;+;+;+;+;+;+;+;+;+;+;+;+;+;+;+;+;+;+;+;+;+;+;+;+;+;+;+;+;+;+;+;+;+;+;+;+;+;+;+;+;+;+;+;+;+;+;+;+;+;+;+	2786	rna-XM_024082780.1;rna-XM_024082777.1;rna-XM_024082778.1;rna-XM_024082781.1;rna-XM_024082779.1;rna-XM_024082781.1;rna-XM_024082778.1;rna-XM_024082777.1;rna-XM_024082780.1;rna-XM_024082779.1;rna-XM_024082781.1;rna-XM_024082778.1;rna-XM_024082777.1;rna-XM_024082780.1;rna-XM_024082779.1;rna-XM_024082781.1;rna-XM_024082778.1;rna-XM_024082777.1;rna-XM_024082780.1;rna-XM_024082779.1;rna-XM_024082781.1;…	-0.7812390448243888	3.640835970193124	66.37187337037459	1.530494354682884e-11	2.7962279496167673e-10	season	5.821226058190838e-10
LOC112045547	NW_019862835.1;NW_019862835.1;NW_019862835.1;NW_019862835.1;NW_019862835.1	188448;188636;189812;191374;192375	188479;188756;189940;191493;192612	+;+;+;+;+	640	rna-XM_024081775.1	-0.8647975981921706	3.8000042493286412	66.29618636551264	1.5599462712450635e-11	2.845462187227753e-10	season	5.926106358235308e-10
LOC112044498	NW_019862810.1;NW_019862810.1;NW_019862810.1;NW_019862810.1;NW_019862810.1;NW_019862810.1;NW_019862810.1	1003039;1004298;1004378;1004436;1004538;1005830;1006911	1004127;1004376;1004433;1004457;1005371;1005963;1007048	-;-;-;-;-;-;-	2352	rna-XM_024080375.1	2.189542376709588	10.068914191872983	66.89831612668188	1.6275353435795825e-11	2.963992250711278e-10	season	6.175440295849018e-10
LOC112052092	NW_019863124.1;NW_019863124.1;NW_019863124.1;NW_019863124.1;NW_019863124.1;NW_019863124.1;NW_019863124.1;NW_019863124.1;NW_019863124.1	240160;241216;241673;242419;243349;243740;244585;245931;247127	240353;241434;241795;242569;243506;243882;244748;246112;247294	+;+;+;+;+;+;+;+;+	1502	rna-XM_024091022.1	-0.8821585320684573	9.496384758279367	66.17140909362337	1.64578531310065e-11	2.9924326876921256e-10	season	6.23719046209777e-10
LOC112052511	NW_019863154.1;NW_019863154.1;NW_019863154.1;NW_019863154.1;NW_019863154.1;NW_019863154.1	107290;139918;155745;155745;165441;165441	107397;140058;155787;155787;168890;168890	+;+;+;+;+;+	3742	rna-XM_024091624.1;rna-XM_024091625.1;rna-XM_024091624.1;rna-XM_024091625.1;rna-XM_024091625.1;rna-XM_024091624.1	-0.37615954421848624	10.573016620806683	65.96757837154382	1.6947526859026582e-11	3.076544652172174e-10	season	6.410890018928789e-10
LOC112052988	NW_019862759.1;NW_019862759.1;NW_019862759.1;NW_019862759.1;NW_019862759.1;NW_019862759.1;NW_019862759.1;NW_019862759.1;NW_019862759.1;NW_019862759.1;NW_019862759.1;NW_019862759.1	1284440;1284440;1286118;1286118;1287066;1287066;1290192;1293793;1293793;1294519;1294519;1294785	1285185;1285185;1286779;1286779;1287205;1287205;1290223;1294174;1294174;1294698;1294604;1294959	-;-;-;-;-;-;-;-;-;-;-;-	2317	rna-XM_024092250.1;rna-XM_024092242.1;rna-XM_024092250.1;rna-XM_024092242.1;rna-XM_024092242.1;rna-XM_024092250.1;rna-XM_024092242.1;rna-XM_024092242.1;rna-XM_024092250.1;rna-XM_024092242.1;rna-XM_024092250.1;rna-XM_024092242.1	0.36203711617601175	7.952583160757643	65.92789956384597	1.711824039808386e-11	3.0983964783307267e-10	season	6.458040677043969e-10
LOC112045435	NW_019862831.1;NW_019862831.1;NW_019862831.1;NW_019862831.1;NW_019862831.1;NW_019862831.1;NW_019862831.1;NW_019862831.1;NW_019862831.1;NW_019862831.1;NW_019862831.1	549019;549023;550286;550286;551751;551751;553989;553989;555167;567615;571519	549385;549385;551035;551035;552065;552065;554182;554182;555216;567822;571553	-;-;-;-;-;-;-;-;-;-;-	1919	rna-XM_024081603.1;rna-XM_024081602.1;rna-XM_024081603.1;rna-XM_024081602.1;rna-XM_024081603.1;rna-XM_024081602.1;rna-XM_024081602.1;rna-XM_024081603.1;rna-XM_024081602.1;rna-XM_024081602.1;rna-XM_024081603.1	1.0841448520077972	3.9404538115476306	65.9269308264685	1.7122430380074766e-11	3.0983964783307267e-10	season	6.458040677043969e-10
LOC112057883	NW_019862768.1;NW_019862768.1;NW_019862768.1;NW_019862768.1;NW_019862768.1;NW_019862768.1;NW_019862768.1;NW_019862768.1;NW_019862768.1;NW_019862768.1;NW_019862768.1;NW_019862768.1;NW_019862768.1;NW_019862768.1;NW_019862768.1	994663;997540;998928;999982;1001091;1002323;1003337;1004774;1006138;1007010;1008166;1009074;1010164;1010765;1011648	994935;997742;999247;1000150;1001275;1002516;1003472;1004909;1006275;1007249;1008393;1009285;1010319;1010895;1012613	+;+;+;+;+;+;+;+;+;+;+;+;+;+;+	3687	rna-XM_024098470.1	0.7154749835832545	4.075738863884551	65.852841763125	1.744603360847495e-11	3.1519352293594486e-10	season	6.572241467612717e-10
LOC112058559	NW_019862778.1;NW_019862778.1;NW_019862778.1;NW_019862778.1;NW_019862778.1;NW_019862778.1;NW_019862778.1;NW_019862778.1;NW_019862778.1;NW_019862778.1;NW_019862778.1;NW_019862778.1;NW_019862778.1;NW_019862778.1;NW_019862778.1;NW_019862778.1;NW_019862778.1;NW_019862778.1;NW_019862778.1;NW_019862778.1;NW_019862778.1;NW_019862778.1;NW_019862778.1;NW_019862778.1;NW_019862778.1;NW_019862778.1;NW_019862…	1203738;1203738;1203738;1206498;1206498;1206498;1208194;1208194;1208194;1209391;1209391;1209391;1210083;1210083;1210083;1210981;1210981;1210981;1212357;1212357;1212357;1215092;1215092;1215092;1215860;1215860;1215860;1216368;1216368;1216368;1216918;1216918;1216918;1218411;1218411;1218411;1219662;1219662;1219662;1219816;1219968;1220023	1204146;1204146;1204146;1206629;1206629;1206629;1208346;1208346;1208346;1209486;1209486;1209486;1210583;1210583;1210583;1211274;1211274;1211274;1212565;1212565;1212565;1215375;1215375;1215375;1216068;1216068;1216068;1216609;1216609;1216609;1217205;1217205;1217205;1218549;1218549;1218549;1219735;1219735;1219735;1220016;1219986;1220041	-;-;-;-;-;-;-;-;-;-;-;-;-;-;-;-;-;-;-;-;-;-;-;-;-;-;-;-;-;-;-;-;-;-;-;-;-;-;-;-;-;-	3250	rna-XM_024099463.1;rna-XM_024099462.1;rna-XM_024099465.1;rna-XM_024099463.1;rna-XM_024099462.1;rna-XM_024099465.1;rna-XM_024099463.1;rna-XM_024099462.1;rna-XM_024099465.1;rna-XM_024099463.1;rna-XM_024099462.1;rna-XM_024099465.1;rna-XM_024099463.1;rna-XM_024099462.1;rna-XM_024099465.1;rna-XM_024099463.1;rna-XM_024099462.1;rna-XM_024099465.1;rna-XM_024099463.1;rna-XM_024099462.1;rna-XM_024099465.1;…	-0.2760665657739902	7.834746801009792	65.78662640690852	1.7740581445402652e-11	3.1970696557333486e-10	season	6.655780121992616e-10
LOC112050791	NW_019863043.1;NW_019863043.1;NW_019863043.1;NW_019863043.1;NW_019863043.1;NW_019863043.1	158190;159669;161442;162740;163044;163305	158408;159824;161598;162838;163120;163393	-;-;-;-;-;-	797	rna-XM_024089143.1	-0.576305743397124	7.8816121778890365	65.7840555519767	1.775212031650601e-11	3.1970696557333486e-10	season	6.655780121992616e-10
LOC112054044	NW_019863308.1;NW_019863308.1;NW_019863308.1;NW_019863308.1;NW_019863308.1;NW_019863308.1;NW_019863308.1;NW_019863308.1;NW_019863308.1;NW_019863308.1;NW_019863308.1;NW_019863308.1;NW_019863308.1;NW_019863308.1;NW_019863308.1;NW_019863308.1;NW_019863308.1;NW_019863308.1;NW_019863308.1;NW_019863308.1;NW_019863308.1;NW_019863308.1;NW_019863308.1;NW_019863308.1;NW_019863308.1;NW_019863308.1;NW_019863…	135257;135876;136252;137191;137900;138465;139388;139846;140122;140800;141622;142468;142633;143370;144051;144427;144980;145183;145475;145893;146258;146466;146825;147032;147299;147721;148182;148705;149440;149669;150292;150946;151742;152124;152378;152980;153550;154101;154915;155720;156342;157217;157827;159590;161077;161546;162148;162838;163468;163986;164464;164781;165319;165647;165860;166224;166467;…	135610;136092;136456;137326;138066;138618;139537;140037;140250;141047;141843;142549;142757;143547;144172;144711;145102;145336;145701;146037;146386;146628;146940;147191;147435;147951;148347;148850;149565;149791;150452;151117;151924;152255;152491;153087;153747;154224;155090;155871;156489;157429;157999;159731;161190;161656;162336;163067;163693;164168;164689;164926;165514;165717;166017;166377;166600;…	+;+;+;+;+;+;+;+;+;+;+;+;+;+;+;+;+;+;+;+;+;+;+;+;+;+;+;+;+;+;+;+;+;+;+;+;+;+;+;+;+;+;+;+;+;+;+;+;+;+;+;+;+;+;+;+;+;+;+;+;+;+;+;+;+;+;+;+;+;+;+;+;+;+;+	12505	rna-XM_024093693.1	1.0802994081309976	3.301617133004795	65.74162596795587	1.794368037759178e-11	3.2264554400467246e-10	season	6.719620947096025e-10
LOC112051549	NW_019863089.1;NW_019863089.1;NW_019863089.1;NW_019863089.1;NW_019863089.1;NW_019863089.1;NW_019863089.1	167948;168164;169396;170481;170696;171246;172182	168052;168284;169550;170610;170838;171464;172398	+;+;+;+;+;+;+	1090	rna-XM_024090237.1	-0.32718144990718706	6.8897978675540195	65.72403861359057	1.8023706910217503e-11	3.2357252026494735e-10	season	6.733614241995933e-10
LOC112058337	NW_019862774.1;NW_019862774.1;NW_019862774.1;NW_019862774.1;NW_019862774.1;NW_019862774.1;NW_019862774.1;NW_019862774.1;NW_019862774.1;NW_019862774.1;NW_019862774.1;NW_019862774.1;NW_019862774.1;NW_019862774.1;NW_019862774.1;NW_019862774.1;NW_019862774.1;NW_019862774.1;NW_019862774.1;NW_019862774.1;NW_019862774.1	1564580;1655905;1657221;1665561;1666950;1667937;1674409;1676294;1677690;1678685;1679230;1680172;1680951;1681834;1683028;1683437;1683899;1685258;1686144;1688140;1689102	1564768;1655970;1664211;1665719;1667142;1673946;1674543;1676556;1677819;1678831;1679349;1680317;1681064;1681964;1683124;1683500;1684049;1685308;1686228;1688217;1689702	+;+;+;+;+;+;+;+;+;+;+;+;+;+;+;+;+;+;+;+;+	15921	rna-XM_024099097.1	-0.8499940577206848	3.585291742938655	65.66736507919384	1.8284097025718458e-11	3.2772946151461287e-10	season	6.814765749762763e-10
LOC112058300	NW_019862773.1;NW_019862773.1	1431340;1433242	1431671;1434117	+;+	1208	rna-XM_024099021.1	-0.5091468200546905	7.102222670459425	65.44276090095389	1.9354797944025525e-11	3.4637468320615126e-10	season	7.196838825617689e-10
LOC112049056	NW_019862755.1;NW_019862755.1;NW_019862755.1;NW_019862755.1	2102689;2105366;2106544;2109239	2102925;2105500;2106673;2109758	+;+;+;+	1022	rna-XM_024086807.1	-0.8178156580845735	6.610734380706437	65.24632952132029	2.079153024761322e-11	3.7146462728903933e-10	season	7.676816589320488e-10
LOC112052598	NW_019863161.1;NW_019863161.1;NW_019863161.1;NW_019863161.1;NW_019863161.1;NW_019863161.1	206641;206641;208249;208249;210229;211313	207486;207486;208418;208418;210272;211334	-;-;-;-;-;-	1082	rna-XM_024091745.1;rna-XM_024091746.1;rna-XM_024091745.1;rna-XM_024091746.1;rna-XM_024091745.1;rna-XM_024091746.1	-1.6665356534700122	1.151134808080435	65.15492342725287	2.0822154838359563e-11	3.7146462728903933e-10	season	7.679142594534732e-10
LOC112049414	NW_019862972.1;NW_019862972.1;NW_019862972.1;NW_019862972.1;NW_019862972.1;NW_019862972.1;NW_019862972.1;NW_019862972.1;NW_019862972.1;NW_019862972.1	426603;428660;430500;432058;435905;437018;437783;438663;439724;440730	426621;428736;430658;432148;436094;437215;438002;438882;439943;441049	+;+;+;+;+;+;+;+;+;+	1714	rna-XM_024087287.1	-0.8206593900945829	8.504417094695235	65.07650802003116	2.161069161957524e-11	3.849249121200573e-10	season	7.951374402545114e-10
LOC112050757	NW_019863041.1;NW_019863041.1;NW_019863041.1;NW_019863041.1;NW_019863041.1;NW_019863041.1;NW_019863041.1;NW_019863041.1;NW_019863041.1;NW_019863041.1;NW_019863041.1	10838;12014;12571;16143;19449;20119;20642;21472;22594;22925;23684	11342;12148;12675;16249;19632;20262;20916;21714;22851;23066;23998	-;-;-;-;-;-;-;-;-;-;-	2413	rna-XM_024089099.1	0.4701256859777846	4.761329048774967	65.00263929832101	2.1644405037373864e-11	3.849249121200573e-10	season	7.952303901103499e-10
LOC112056039	NW_019863690.1;NW_019863690.1;NW_019863690.1;NW_019863690.1;NW_019863690.1;NW_019863690.1;NW_019863690.1;NW_019863690.1;NW_019863690.1;NW_019863690.1;NW_019863690.1;NW_019863690.1;NW_019863690.1;NW_019863690.1;NW_019863690.1;NW_019863690.1;NW_019863690.1;NW_019863690.1;NW_019863690.1;NW_019863690.1;NW_019863690.1;NW_019863690.1;NW_019863690.1;NW_019863690.1;NW_019863690.1;NW_019863690.1;NW_019863…	36043;36044;36044;36044;36044;36044;36045;39547;39547;39547;39547;39547;39547;39547;39932;39932;39932;39932;39932;39932;39932;40601;42085;42085;42085;42085;42085;42085;43466;43466;43466;43466;45220;45220;45220;45220;45220;45578;45578;45578;45578;48311;48311;48311;48311;48311;48311	36143;36143;36143;36143;36143;36143;36143;39663;39663;39663;39663;39663;39663;39663;40168;40168;40168;40168;40168;40168;40168;40630;42327;42327;42327;42327;42327;42327;43630;43630;43630;43630;45450;45450;45450;45450;45450;45657;45668;45672;45657;48477;48477;48477;48477;48477;48477	+;+;+;+;+;+;+;+;+;+;+;+;+;+;+;+;+;+;+;+;+;+;+;+;+;+;+;+;+;+;+;+;+;+;+;+;+;+;+;+;+;+;+;+;+;+;+	1386	rna-XM_024096382.1;rna-XM_024096380.1;rna-XM_024096379.1;rna-XM_024096378.1;rna-XM_024096377.1;rna-XM_024096376.1;rna-XM_024096381.1;rna-XM_024096381.1;rna-XM_024096380.1;rna-XM_024096379.1;rna-XM_024096378.1;rna-XM_024096377.1;rna-XM_024096382.1;rna-XM_024096376.1;rna-XM_024096381.1;rna-XM_024096380.1;rna-XM_024096379.1;rna-XM_024096378.1;rna-XM_024096377.1;rna-XM_024096382.1;rna-XM_024096376.1;…	-0.6292844952416589	9.53869489229733	64.83559412116162	2.258495566826744e-11	4.010241190846738e-10	season	8.271281502221982e-10
LOC112055366	NW_019862762.1;NW_019862762.1;NW_019862762.1;NW_019862762.1;NW_019862762.1;NW_019862762.1;NW_019862762.1;NW_019862762.1;NW_019862762.1;NW_019862762.1;NW_019862762.1;NW_019862762.1	242835;247410;249355;250451;251555;251555;251555;251555;251878;251878;251878;251878	243037;247472;250617;250648;251807;251807;251807;251807;252576;252576;252576;252576	+;+;+;+;+;+;+;+;+;+;+;+	2512	rna-XM_024095461.1;rna-XM_024095469.1;rna-XM_024095453.1;rna-XM_024095445.1;rna-XM_024095445.1;rna-XM_024095469.1;rna-XM_024095453.1;rna-XM_024095461.1;rna-XM_024095445.1;rna-XM_024095453.1;rna-XM_024095469.1;rna-XM_024095461.1	-0.6144042392926247	3.126741999990452	64.76880120144601	2.2972735566640127e-11	4.072732714185623e-10	season	8.393822790547016e-10
LOC112048785	NW_019862945.1;NW_019862945.1;NW_019862945.1;NW_019862945.1;NW_019862945.1;NW_019862945.1;NW_019862945.1;NW_019862945.1	389076;390321;391410;392637;393461;394524;395820;399251	389341;390449;391579;392739;393553;394681;395972;399422	-;-;-;-;-;-;-;-	1244	rna-XM_024086443.1	-0.6966243387649026	5.408811042102412	64.64674016558051	2.369921861507097e-11	4.188459103291858e-10	season	8.619362125105707e-10
LOC112044084	NW_019862803.1;NW_019862803.1;NW_019862803.1;NW_019862803.1;NW_019862803.1;NW_019862803.1;NW_019862803.1;NW_019862803.1;NW_019862803.1;NW_019862803.1;NW_019862803.1;NW_019862803.1;NW_019862803.1;NW_019862803.1;NW_019862803.1;NW_019862803.1;NW_019862803.1;NW_019862803.1;NW_019862803.1;NW_019862803.1;NW_019862803.1;NW_019862803.1;NW_019862803.1;NW_019862803.1;NW_019862803.1;NW_019862803.1;NW_019862…	336734;336734;336734;336734;340431;340431;340431;340431;341618;341618;341618;341618;343372;343372;343372;343384;345535;345535;345535;345535;346417;346417;346417;346417;348916;348916;348916;348916;349103;349630;349630;349672	339981;339981;339981;339981;340544;340544;340544;340544;341786;341786;341786;341786;343641;343641;343641;343641;345773;345773;345773;345773;346467;346467;346467;346467;348983;348983;348983;348983;349226;350052;350052;350052	-;-;-;-;-;-;-;-;-;-;-;-;-;-;-;-;-;-;-;-;-;-;-;-;-;-;-;-;-;-;-;-	4706	rna-XM_024079821.1;rna-XM_024079819.1;rna-XM_024079817.1;rna-XM_024079818.1;rna-XM_024079821.1;rna-XM_024079819.1;rna-XM_024079817.1;rna-XM_024079818.1;rna-XM_024079821.1;rna-XM_024079819.1;rna-XM_024079817.1;rna-XM_024079818.1;rna-XM_024079819.1;rna-XM_024079817.1;rna-XM_024079818.1;rna-XM_024079821.1;rna-XM_024079821.1;rna-XM_024079819.1;rna-XM_024079817.1;rna-XM_024079818.1;rna-XM_024079821.1;…	-0.35395593064314296	4.673445379917789	64.62666417108682	2.3820956444794775e-11	4.2034370968734134e-10	season	8.653668285451396e-10
LOC112054050	NW_019863309.1;NW_019863309.1;NW_019863309.1;NW_019863309.1;NW_019863309.1;NW_019863309.1;NW_019863309.1	183098;189476;190925;195354;198636;200550;201058	183339;190133;191115;195470;198815;200601;201731	+;+;+;+;+;+;+	2114	rna-XM_024093700.1	0.45630759343363514	6.171056809211035	64.57960648009148	2.4108840521033734e-11	4.247641297380269e-10	season	8.746459289113758e-10
LOC112047094	NW_019862882.1;NW_019862882.1;NW_019862882.1	150022;152292;155365	151143;152446;156321	-;-;-	2234	rna-XM_024084016.1	0.5908423205284077	6.198983280994858	64.52264114753521	2.4462141773796373e-11	4.303216395006532e-10	season	8.845880339713376e-10
LOC112045889	NW_019862843.1;NW_019862843.1;NW_019862843.1;NW_019862843.1;NW_019862843.1	2057;2057;13355;61859;61859	2233;2233;13366;64588;64588	+;+;+;+;+	2919	rna-XM_024082271.1;rna-XM_024082272.1;rna-XM_024082271.1;rna-XM_024082271.1;rna-XM_024082272.1	-0.37410598698229935	7.025904051206462	64.46044874310334	2.4853962150330037e-11	4.365385253112064e-10	season	8.956789168079554e-10
LOC112052492	NW_019863152.1;NW_019863152.1;NW_019863152.1;NW_019863152.1;NW_019863152.1;NW_019863152.1	242147;243007;244013;244857;245778;246839	242362;243160;244130;244991;245991;247979	+;+;+;+;+;+	1978	rna-XM_024091593.1	2.8638637249397254	1.4759200391282208	64.64414870955136	2.5072273729148718e-11	4.3969339299081183e-10	season	9.025160882046703e-10
LOC112046074	NW_019862847.1;NW_019862847.1;NW_019862847.1;NW_019862847.1;NW_019862847.1;NW_019862847.1;NW_019862847.1;NW_019862847.1;NW_019862847.1;NW_019862847.1;NW_019862847.1;NW_019862847.1;NW_019862847.1;NW_019862847.1;NW_019862847.1;NW_019862847.1;NW_019862847.1;NW_019862847.1;NW_019862847.1;NW_019862847.1;NW_019862847.1;NW_019862847.1;NW_019862847.1;NW_019862847.1;NW_019862847.1;NW_019862847.1;NW_019862…	553674;562936;565075;566087;567102;567461;568207;569684;573331;574189;575159;576043;576704;577108;578266;578868;580812;581415;582122;583145;584259;585241;586311;587609;590070;592038;592614	555092;563024;565193;566291;567183;567527;568513;569850;573518;574348;575306;576186;576863;577287;578411;578979;580928;581622;582337;583312;584453;585359;586417;587695;590128;592138;592700	+;+;+;+;+;+;+;+;+;+;+;+;+;+;+;+;+;+;+;+;+;+;+;+;+;+;+	5157	rna-XM_024082550.1	-1.0723951272517982	1.2209585449261013	64.40820416034661	2.5188108598349173e-11	4.410441696635439e-10	season	9.056530755595502e-10
LOC112046444	NW_019862857.1;NW_019862857.1;NW_019862857.1;NW_019862857.1	291574;293286;294104;294696	292866;293379;294367;295062	-;-;-;-	2018	rna-XM_024083062.1	-0.6005964370442461	7.064727676261677	64.16858496765487	2.6781051727636763e-11	4.682151874351756e-10	season	9.60739797715642e-10
LOC112051208	NW_019863068.1;NW_019863068.1;NW_019863068.1;NW_019863068.1;NW_019863068.1;NW_019863068.1;NW_019863068.1;NW_019863068.1;NW_019863068.1;NW_019863068.1;NW_019863068.1;NW_019863068.1;NW_019863068.1;NW_019863068.1;NW_019863068.1;NW_019863068.1	216915;217184;217319;217901;218366;219260;220113;220723;220748;222849;223994;224878;225755;227039;229682;230562	217032;217223;217439;218003;218485;219319;220228;220745;220805;223001;224070;224966;225896;227150;229804;231722	+;+;+;+;+;+;+;+;+;+;+;+;+;+;+;+	2616	rna-XM_024089747.1	0.31540702378976243	6.077497088542894	64.11850965932658	2.7126862186230246e-11	4.735325067347474e-10	season	9.720407631749179e-10
LOC112047220	NW_019862884.1;NW_019862884.1;NW_019862884.1;NW_019862884.1;NW_019862884.1;NW_019862884.1;NW_019862884.1;NW_019862884.1;NW_019862884.1;NW_019862884.1;NW_019862884.1;NW_019862884.1	239391;239695;240107;243935;244608;245103;246520;247246;248411;250040;251274;253028	239551;239908;240152;244008;244778;245226;246644;247394;248645;250243;251451;253209	+;+;+;+;+;+;+;+;+;+;+;+	1863	rna-XM_024084249.1	0.4169076222683836	5.675099543143924	64.07168376608956	2.7454398452333936e-11	4.785150061538694e-10	season	9.826620235167006e-10
LOC112053913	NW_019863295.1;NW_019863295.1;NW_019863295.1;NW_019863295.1;NW_019863295.1;NW_019863295.1;NW_019863295.1;NW_019863295.1;NW_019863295.1	65187;65187;65721;66890;66890;68990;68990;78990;78990	65688;66001;66001;67079;67079;69206;69206;79637;79637	-;-;-;-;-;-;-;-;-	1870	rna-XR_002887422.1;rna-XM_024093523.1;rna-XR_002887422.1;rna-XR_002887422.1;rna-XM_024093523.1;rna-XR_002887422.1;rna-XM_024093523.1;rna-XR_002887422.1;rna-XM_024093523.1	0.6087977256337026	7.2222873989627585	64.01428337717458	2.7861470674287556e-11	4.84866390111185e-10	season	9.94975981579846e-10
LOC112046854	NW_019862873.1;NW_019862873.1;NW_019862873.1;NW_019862873.1;NW_019862873.1;NW_019862873.1;NW_019862873.1;NW_019862873.1;NW_019862873.1;NW_019862873.1;NW_019862873.1;NW_019862873.1;NW_019862873.1;NW_019862873.1;NW_019862873.1;NW_019862873.1;NW_019862873.1;NW_019862873.1;NW_019862873.1;NW_019862873.1;NW_019862873.1;NW_019862873.1;NW_019862873.1;NW_019862873.1;NW_019862873.1;NW_019862873.1;NW_019862…	125684;127214;127727;128894;129398;130027;131001;134505;135571;136762;137794;138671;140166;140865;141733;142742;143658;144329;144938;146149;146815;147781;147999;148787;149552;149975;150479;150748;151708;152647;153573;154707;155481;156509;156966;158049;159352;160367;161592	125843;127344;127985;129160;129647;130210;131146;134650;135771;136954;137980;138797;140449;140970;141957;142831;143802;144465;145114;146374;146956;147892;148090;148863;149772;150077;150668;150901;151844;152863;153731;154848;155671;156699;157134;158336;159486;160562;161768	+;+;+;+;+;+;+;+;+;+;+;+;+;+;+;+;+;+;+;+;+;+;+;+;+;+;+;+;+;+;+;+;+;+;+;+;+;+;+	6734	rna-XM_024083676.1	0.30723085390607535	7.375641517102689	63.99516424545316	2.7998437141943165e-11	4.865049536407372e-10	season	9.987374713378572e-10
LOC112047195	NW_019862884.1;NW_019862884.1;NW_019862884.1;NW_019862884.1;NW_019862884.1;NW_019862884.1;NW_019862884.1;NW_019862884.1	404093;416888;418342;420662;421704;423372;423943;425528	404344;417087;418480;420833;421976;423532;424074;426164	+;+;+;+;+;+;+;+	1966	rna-XM_024084213.1	-0.7882760253966079	6.356511056514868	64.02352382416284	2.8268704338266152e-11	4.904512306871093e-10	season	1.00724009848163e-9
LOC112049588	NW_019862980.1;NW_019862980.1;NW_019862980.1;NW_019862980.1;NW_019862980.1;NW_019862980.1;NW_019862980.1;NW_019862980.1;NW_019862980.1;NW_019862980.1;NW_019862980.1;NW_019862980.1;NW_019862980.1	83174;84925;85772;87561;88361;89095;89409;89949;91013;91452;92030;92861;94291	83895;85029;85883;87635;88507;89214;89534;90034;91179;91634;92246;92968;94598	-;-;-;-;-;-;-;-;-;-;-;-;-	2476	rna-XM_024087532.1	0.4283860558002945	5.589030161292337	63.93889248503254	2.840560175718215e-11	4.920750889765517e-10	season	1.0109768228551107e-9
LOC112058253	NW_019862773.1;NW_019862773.1;NW_019862773.1	312415;313321;314304	312675;313524;315751	-;-;-	1913	rna-XM_024098960.1	-0.8977314448403905	1.8594577422249785	63.91179237573636	2.8603862646521378e-11	4.94755395913347e-10	season	1.0168866440180556e-9
LOC112046025	NW_019862846.1;NW_019862846.1;NW_019862846.1;NW_019862846.1;NW_019862846.1;NW_019862846.1;NW_019862846.1;NW_019862846.1;NW_019862846.1;NW_019862846.1	684825;685988;686457;688561;689269;690063;691460;692666;694061;695242	684941;686165;686670;688790;689429;690273;691632;692773;694215;695584	+;+;+;+;+;+;+;+;+;+	1890	rna-XM_024082470.1	0.8161796039910674	4.593715796288482	63.89868636692263	2.8700255782431192e-11	4.95668247281988e-10	season	1.019165775923026e-9
LOC112051501	NW_019863086.1;NW_019863086.1;NW_019863086.1;NW_019863086.1;NW_019863086.1;NW_019863086.1;NW_019863086.1;NW_019863086.1	247258;247847;249089;251890;252055;253552;253795;254452	247623;247931;249242;251977;252177;253634;254367;254572	-;-;-;-;-;-;-;-	1593	rna-XM_024090169.1	0.334456772111148	8.400449790480517	63.87357960869096	2.8885849414667843e-11	4.981165292083238e-10	season	1.0246037979456733e-9
LOC112051610	NW_019862758.1;NW_019862758.1;NW_019862758.1;NW_019862758.1;NW_019862758.1;NW_019862758.1;NW_019862758.1;NW_019862758.1	677456;679635;679830;680322;681005;681580;682505;683010	677678;679739;680091;680604;681112;681773;682689;684430	+;+;+;+;+;+;+;+	2781	rna-XM_024090327.1	-0.5764772531665346	4.74157022372476	63.83097966240675	2.920359177434045e-11	5.028327529145529e-10	season	1.032394388268929e-9
LOC112047640	NW_019862899.1;NW_019862899.1;NW_019862899.1;NW_019862899.1	564058;570113;572801;574761	569254;570343;572886;575098	-;-;-;-	5852	rna-XM_024084815.1	-0.8191038336062019	4.396696185525448	63.66703498511289	3.0460419629615606e-11	5.236795895173249e-10	season	1.0732198518831866e-9
LOC112043179	NW_019862786.1;NW_019862786.1;NW_019862786.1;NW_019862786.1;NW_019862786.1;NW_019862786.1;NW_019862786.1	1445578;1446454;1447448;1447949;1451617;1452595;1453627	1446159;1446658;1447713;1451417;1451743;1452813;1453745	-;-;-;-;-;-;-	4987	rna-XM_024078483.1	0.7195246154362167	7.485888241575582	63.49974916987769	3.19248644895585e-11	5.480274321138109e-10	season	1.119817830078747e-9
LOC112050307	NW_019862756.1;NW_019862756.1;NW_019862756.1;NW_019862756.1;NW_019862756.1	1569053;1570902;1572358;1573061;1573061	1569772;1571194;1572736;1573830;1573840	-;-;-;-;-	2172	rna-XM_024088558.1;rna-XM_024088558.1;rna-XM_024088550.1;rna-XM_024088550.1;rna-XM_024088558.1	0.7973350671802536	2.2252017490601044	63.45900437465819	3.21359278172448e-11	5.508185274738612e-10	season	1.1259701501249736e-9
LOC112044583	NW_019862812.1;NW_019862812.1;NW_019862812.1	952505;954095;957588	952672;954247;957724	-;-;-	458	rna-XM_024080454.1	-1.1790094580756396	1.480333457080454	63.3986857702055	3.26393015117603e-11	5.577639434280361e-10	season	1.1423393674332163e-9
LOC112052075	NW_019863123.1;NW_019863123.1;NW_019863123.1;NW_019863123.1;NW_019863123.1;NW_019863123.1;NW_019863123.1;NW_019863123.1;NW_019863123.1;NW_019863123.1	87997;87997;88278;88278;89741;89741;93051;93051;95902;95902	88205;88205;88391;88391;89911;89911;93162;93187;96492;96492	+;+;+;+;+;+;+;+;+;+	1222	rna-XM_024090995.1;rna-XM_024090994.1;rna-XM_024090995.1;rna-XM_024090994.1;rna-XM_024090995.1;rna-XM_024090994.1;rna-XM_024090995.1;rna-XM_024090994.1;rna-XM_024090995.1;rna-XM_024090994.1	-0.40630362225929534	6.766993999883374	63.345786389904475	3.3087449437668345e-11	5.645732363508454e-10	season	1.156741629344133e-9
LOC112052194	NW_019863132.1;NW_019863132.1;NW_019863132.1;NW_019863132.1;NW_019863132.1;NW_019863132.1;NW_019863132.1	240989;241759;243929;244239;244409;245555;249515	240995;242666;244011;244287;244532;246219;249725	+;+;+;+;+;+;+	2047	rna-XM_024091183.1	1.2652275722533046	6.339587031889883	63.6631732682228	3.343535385572542e-11	5.696542147173368e-10	season	1.1663211998578959e-9
LOC112053844	NW_019863287.1;NW_019863287.1;NW_019863287.1;NW_019863287.1;NW_019863287.1;NW_019863287.1;NW_019863287.1;NW_019863287.1;NW_019863287.1;NW_019863287.1	121776;121777;123735;123735;124995;124995;125773;125773;143880;143907	122351;122351;123911;123911;125068;125068;125829;125829;144165;144165	-;-;-;-;-;-;-;-;-;-	1170	rna-XM_024093410.1;rna-XM_024093412.1;rna-XM_024093412.1;rna-XM_024093410.1;rna-XM_024093412.1;rna-XM_024093410.1;rna-XM_024093412.1;rna-XM_024093410.1;rna-XM_024093410.1;rna-XM_024093412.1	-1.1118653482151801	0.8291142191524326	63.27650620849266	3.36839839079769e-11	5.730311274404932e-10	season	1.1736972273630494e-9
LOC112051450	NW_019863083.1;NW_019863083.1;NW_019863083.1;NW_019863083.1;NW_019863083.1;NW_019863083.1;NW_019863083.1;NW_019863083.1;NW_019863083.1;NW_019863083.1;NW_019863083.1;NW_019863083.1	115810;116749;117018;117737;118481;119006;119617;120070;120348;120740;121420;122127	115901;116945;117185;117832;118698;119138;119701;120162;120458;120838;121552;123193	+;+;+;+;+;+;+;+;+;+;+;+	2492	rna-XM_024090091.1	-0.879114781415573	1.8901085287909785	63.038247513044084	3.582151574620919e-11	6.084838638862798e-10	season	1.241327585721271e-9
LOC112053767	NW_019863280.1;NW_019863280.1;NW_019863280.1;NW_019863280.1;NW_019863280.1;NW_019863280.1;NW_019863280.1;NW_019863280.1;NW_019863280.1;NW_019863280.1;NW_019863280.1;NW_019863280.1;NW_019863280.1	183258;184496;184919;186598;187138;188107;188719;190085;191198;191843;192316;193117;193508	184092;184605;185022;186644;187283;188252;188938;190266;191366;191989;192428;193213;193712	-;-;-;-;-;-;-;-;-;-;-;-;-	2521	rna-XM_024093321.1	-0.7933003169685545	2.9400239949131333	62.89628863952892	3.716111889275299e-11	6.302969479063357e-10	season	1.2816823151808663e-9
LOC112045063	NW_019862823.1;NW_019862823.1;NW_019862823.1;NW_019862823.1;NW_019862823.1;NW_019862823.1;NW_019862823.1;NW_019862823.1;NW_019862823.1;NW_019862823.1;NW_019862823.1;NW_019862823.1;NW_019862823.1;NW_019862823.1;NW_019862823.1;NW_019862823.1;NW_019862823.1;NW_019862823.1;NW_019862823.1;NW_019862823.1;NW_019862823.1;NW_019862823.1;NW_019862823.1;NW_019862823.1;NW_019862823.1;NW_019862823.1;NW_019862…	165388;166066;166617;166617;167059;167059;167644;167644;168365;168365;169070;169070;169585;169585;169890;169890;170518;170518;171191;171191;171624;171624;172182;172182;172892;172892;173642;173642	165613;166125;166734;166734;167243;167243;167706;167706;168446;168446;169201;169201;169725;169725;170097;170097;170635;170635;171284;171284;171762;171762;172367;172367;173086;173086;174505;174505	+;+;+;+;+;+;+;+;+;+;+;+;+;+;+;+;+;+;+;+;+;+;+;+;+;+;+;+	2811	rna-XM_024081120.1;rna-XM_024081122.1;rna-XM_024081122.1;rna-XM_024081120.1;rna-XM_024081122.1;rna-XM_024081120.1;rna-XM_024081122.1;rna-XM_024081120.1;rna-XM_024081122.1;rna-XM_024081120.1;rna-XM_024081122.1;rna-XM_024081120.1;rna-XM_024081122.1;rna-XM_024081120.1;rna-XM_024081122.1;rna-XM_024081120.1;rna-XM_024081122.1;rna-XM_024081120.1;rna-XM_024081122.1;rna-XM_024081120.1;rna-XM_024081122.1;…	-0.5306329004011102	5.172318278351288	62.8244633415596	3.7858475240314364e-11	6.411679770952794e-10	season	1.3033306487039086e-9
LOC112054065	NW_019863312.1;NW_019863312.1;NW_019863312.1;NW_019863312.1;NW_019863312.1;NW_019863312.1;NW_019863312.1;NW_019863312.1;NW_019863312.1;NW_019863312.1	71409;75059;75434;75434;77040;77040;78342;78342;79562;79562	71669;75354;75693;75693;77186;77186;78447;78447;79861;79861	+;+;+;+;+;+;+;+;+;+	1370	rna-XM_024093721.1;rna-XM_024093720.1;rna-XM_024093720.1;rna-XM_024093721.1;rna-XM_024093720.1;rna-XM_024093721.1;rna-XM_024093720.1;rna-XM_024093721.1;rna-XM_024093721.1;rna-XM_024093720.1	0.41338458381699467	6.272987590785278	62.715179894216185	3.894550113008475e-11	6.585962423248259e-10	season	1.3378351742934119e-9
LOC112058062	NW_019862771.1;NW_019862771.1;NW_019862771.1	198060;199227;207678	198189;199463;207825	-;-;-	515	rna-XR_002887753.1	-0.8614130104204496	9.659859813262454	62.78761943106715	3.9115919532248667e-11	6.604952593825763e-10	season	1.3422287649060416e-9
LOC112047350	NW_019862889.1;NW_019862889.1;NW_019862889.1;NW_019862889.1;NW_019862889.1;NW_019862889.1;NW_019862889.1;NW_019862889.1;NW_019862889.1;NW_019862889.1;NW_019862889.1;NW_019862889.1;NW_019862889.1;NW_019862889.1;NW_019862889.1;NW_019862889.1;NW_019862889.1;NW_019862889.1;NW_019862889.1;NW_019862889.1;NW_019862889.1;NW_019862889.1;NW_019862889.1	16508;36685;64843;65232;65232;65948;65948;66793;66793;67252;67252;159788;159788;161664;161664;162277;162277;162506;162506;171829;171829;178197;178197	16700;36785;65059;65268;65268;66117;66117;66856;66856;67439;67439;159934;159934;161765;161765;162427;162427;162592;162592;173050;173050;179765;179765	+;+;+;+;+;+;+;+;+;+;+;+;+;+;+;+;+;+;+;+;+;+;+	4248	rna-XM_024084448.1;rna-XM_024084448.1;rna-XM_024084447.1;rna-XM_024084447.1;rna-XM_024084448.1;rna-XM_024084447.1;rna-XM_024084448.1;rna-XM_024084447.1;rna-XM_024084448.1;rna-XM_024084447.1;rna-XM_024084448.1;rna-XM_024084447.1;rna-XM_024084448.1;rna-XM_024084447.1;rna-XM_024084448.1;rna-XM_024084447.1;rna-XM_024084448.1;rna-XM_024084447.1;rna-XM_024084448.1;rna-XM_024084447.1;rna-XM_024084448.1;…	-0.6845925364674089	6.33117719910068	62.69084132283292	3.919194423363816e-11	6.607971131618161e-10	season	1.3433772937152258e-9
LOC112047332	NW_019862888.1;NW_019862888.1;NW_019862888.1	209498;212139;218236	211208;212317;218380	-;-;-	2035	rna-XM_024084421.1	-0.7767131839442839	4.238537413424719	62.683413902259495	3.926747122586924e-11	6.610896933493007e-10	season	1.3445062897282711e-9
LOC112047750	NW_019862754.1;NW_019862754.1;NW_019862754.1;NW_019862754.1;NW_019862754.1;NW_019862754.1;NW_019862754.1;NW_019862754.1;NW_019862754.1;NW_019862754.1;NW_019862754.1;NW_019862754.1;NW_019862754.1;NW_019862754.1;NW_019862754.1;NW_019862754.1;NW_019862754.1;NW_019862754.1;NW_019862754.1;NW_019862754.1;NW_019862754.1;NW_019862754.1	222259;222617;223192;224083;224415;224980;225835;226855;227025;227256;231857;232986;233325;233976;234708;235423;235885;236835;237464;238237;238524;239203	222538;222766;223353;224193;224536;225136;225945;226935;227160;227431;232040;233059;233471;234197;234850;235635;236113;237029;237664;238452;238733;240123	+;+;+;+;+;+;+;+;+;+;+;+;+;+;+;+;+;+;+;+;+;+	4441	rna-XM_024084975.1	0.5076707006297803	6.061234438521428	62.56753773070337	4.046540653505525e-11	6.802498222845677e-10	season	1.3825242628843712e-9
LOC112055985	NW_019863674.1;NW_019863674.1;NW_019863674.1;NW_019863674.1;NW_019863674.1;NW_019863674.1;NW_019863674.1;NW_019863674.1;NW_019863674.1;NW_019863674.1;NW_019863674.1;NW_019863674.1;NW_019863674.1;NW_019863674.1;NW_019863674.1;NW_019863674.1;NW_019863674.1;NW_019863674.1;NW_019863674.1;NW_019863674.1;NW_019863674.1;NW_019863674.1;NW_019863674.1;NW_019863674.1	3978;5798;7416;7896;8438;9125;9611;10318;10882;11468;11961;12493;13817;14348;14656;17313;17952;18758;19226;20168;21012;23980;26154;37423	5439;5980;7572;8053;8524;9252;9828;10445;11030;11615;12186;12713;13998;14476;14843;17458;18078;18889;19349;20309;21167;24167;26338;38743	-;-;-;-;-;-;-;-;-;-;-;-;-;-;-;-;-;-;-;-;-;-;-;-	6285	rna-XM_024096302.1	-0.5991994108578059	5.255651567856689	62.52683436480578	4.08950891173974e-11	6.864575963517046e-10	season	1.395694127942831e-9
LOC112056182	NW_019862763.1;NW_019862763.1;NW_019862763.1;NW_019862763.1;NW_019862763.1;NW_019862763.1;NW_019862763.1;NW_019862763.1;NW_019862763.1;NW_019862763.1;NW_019862763.1;NW_019862763.1;NW_019862763.1	790517;790521;791713;791713;791981;791981;792750;792750;794964;796052;796052;797108;797108	791021;791021;791849;791849;792165;792165;792882;792882;795267;796156;796156;797313;797419	-;-;-;-;-;-;-;-;-;-;-;-;-	1681	rna-XR_002887577.1;rna-XR_002887576.1;rna-XR_002887576.1;rna-XR_002887577.1;rna-XR_002887577.1;rna-XR_002887576.1;rna-XR_002887576.1;rna-XR_002887577.1;rna-XR_002887577.1;rna-XR_002887576.1;rna-XR_002887577.1;rna-XR_002887576.1;rna-XR_002887577.1	-0.7528967972746199	3.0271813493884214	62.49734745799885	4.1209302002207374e-11	6.907116636476174e-10	season	1.4033834465023566e-9
LOC112051769	NW_019863101.1;NW_019863101.1;NW_019863101.1;NW_019863101.1;NW_019863101.1;NW_019863101.1;NW_019863101.1;NW_019863101.1;NW_019863101.1;NW_019863101.1	314368;315122;315312;316099;316700;317953;318266;318579;318905;321685	314679;315242;315424;316230;317629;318156;318519;318851;319462;321951	+;+;+;+;+;+;+;+;+;+	3164	gene-LOC112051769	-1.294495891059779	2.808211515423514	62.22935426911637	4.418172997657155e-11	7.394420905062727e-10	season	1.4933330124522348e-9
LOC112050690	NW_019863038.1;NW_019863038.1;NW_019863038.1;NW_019863038.1;NW_019863038.1;NW_019863038.1;NW_019863038.1;NW_019863038.1;NW_019863038.1;NW_019863038.1;NW_019863038.1;NW_019863038.1;NW_019863038.1	153417;155210;156282;157926;159849;161896;163887;164723;165216;166673;168254;170051;171354	153901;155311;156406;158071;159973;162002;164003;164859;165324;166758;168524;170141;173065	+;+;+;+;+;+;+;+;+;+;+;+;+	3613	rna-XM_024089009.1	0.5423328649427124	6.205709102004723	62.21502475835521	4.434675842408749e-11	7.411125922519562e-10	season	1.4957081374893354e-9
LOC112057500	NW_019865879.1;NW_019865879.1;NW_019865879.1	103;752;1848	191;847;1985	+;+;+	323	rna-XM_024097968.1	0.8220785141771841	3.5912381797340736	62.15152262890015	4.5085776773335724e-11	7.523564864202455e-10	season	1.5190105517155127e-9
[truncated: 9,890 more rows]
