# Supplementary material for: Alternative splicing in seasonal plasticity and the potential for adaptation to environmental change
Source: Nat Commun. 2022 Feb 8;13:755. doi: 10.1038/s41467-022-28306-8 (PMC8825856; doi:10.1038/s41467-022-28306-8)
Supplement: Supplementary file 10 — Source Data [file 41467_2022_28306_MOESM10_ESM.zip › SourceData_B_anynana_AS/Data_in/edgeR_DE_qlfMultiexonGenes_thorax_season.tsv]

GeneID	Chr	Start	End	Strand	Length	transcript_id	logFC	logCPM	F	PValue	FDR	effect	adjP.Value
LOC112047536	NW_019862896.1;NW_019862896.1	598069;602331	599780;602703	+;+	2085	rna-XM_024084672.1	-4.756454700084114	4.116501988180974	676.9417392965917	6.298401717309499e-37	3.52996986273439e-33	season	9.832056663700611e-33
LOC112052039	NW_019863120.1;NW_019863120.1;NW_019863120.1;NW_019863120.1;NW_019863120.1;NW_019863120.1;NW_019863120.1;NW_019863120.1;NW_019863120.1;NW_019863120.1;NW_019863120.1;NW_019863120.1;NW_019863120.1;NW_019863120.1;NW_019863120.1;NW_019863120.1;NW_019863120.1;NW_019863120.1;NW_019863120.1;NW_019863120.1;NW_019863120.1;NW_019863120.1;NW_019863120.1;NW_019863120.1;NW_019863120.1;NW_019863120.1;NW_019863…	97055;97055;97055;97055;97055;97055;97055;97055;100218;100218;100218;100218;100218;100218;100218;100218;101134;101134;101134;101134;101134;101134;101134;101134;102192;102192;102192;102192;102192;102192;102192;102192;104275;104275;104275;104275;104275;104275;104275;104275;105397;105397;105397;105397;105397;105397;105397;105397;107155;107155;107155;107155;107155;107155;107155;107155;107924;107924;1…	97207;97207;97207;97207;97207;97207;97207;97207;100299;100299;100299;100299;100299;100299;100299;100299;101342;101342;101342;101342;101342;101342;101342;101342;102378;102378;102378;102378;102378;102378;102378;102378;104420;104420;104420;104420;104420;104420;104420;104420;105525;105525;105525;105525;105525;105525;105525;105525;107235;107235;107235;107235;107235;107235;107235;107235;107986;107986;1…	+;+;+;+;+;+;+;+;+;+;+;+;+;+;+;+;+;+;+;+;+;+;+;+;+;+;+;+;+;+;+;+;+;+;+;+;+;+;+;+;+;+;+;+;+;+;+;+;+;+;+;+;+;+;+;+;+;+;+;+;+;+;+;+;+;+;+;+;+;+;+;+;+;+;+;+;+;+;+;+;+;+;+;+;+;+;+;+;+;+;+;+;+;+;+;+;+;+;+;+;+;+;+;+;+;+;+;+;+;+;+;+;+;+;+;+;+;+;+;+;+;+;+;+;+;+;+;+;+;+;+;+;+;+;+;+;+;+;+;+;+;+;+;+;+;+;+;+;+;+;+;+;+;+;+;+;+;+;+;+;+;+;+;+;+;+;+;+;+;+;+;+;+;+;+;+;+;+;+;+;+;+;+;+;+;+;+;+;+;+;+;+;+;+;+;+;+;+;+;+…	6744	rna-XM_024090937.1;rna-XM_024090935.1;rna-XM_024090934.1;rna-XM_024090933.1;rna-XM_024090932.1;rna-XM_024090931.1;rna-XM_024090930.1;rna-XM_024090936.1;rna-XM_024090937.1;rna-XM_024090935.1;rna-XM_024090934.1;rna-XM_024090933.1;rna-XM_024090932.1;rna-XM_024090931.1;rna-XM_024090930.1;rna-XM_024090936.1;rna-XM_024090937.1;rna-XM_024090935.1;rna-XM_024090934.1;rna-XM_024090933.1;rna-XM_024090932.1;…	-2.3712532518916962	6.5411033108931935	673.3468238104732	7.4190203083951035e-37	3.52996986273439e-33	season	9.832056663700611e-33
LOC112050601	NW_019863031.1;NW_019863031.1;NW_019863031.1;NW_019863031.1	260267;261990;265474;266754	260464;262094;265668;266838	-;-;-;-	583	rna-XM_024088898.1	-4.30728519287287	5.728973593005374	662.6193069686555	1.2151665823380239e-36	3.854508399176212e-33	season	1.073599675495644e-32
LOC112045562	NW_019862835.1;NW_019862835.1;NW_019862835.1;NW_019862835.1	523496;524703;525519;526785	523629;524867;525692;526875	+;+;+;+	564	rna-XM_024081792.1	2.27200542349242	11.714228632770375	514.9517509834434	2.5410418596039847e-33	6.0451385839978795e-30	season	1.6837578622200905e-29
LOC112049035	NW_019862955.1;NW_019862955.1;NW_019862955.1;NW_019862955.1	259884;261791;266170;268225	260203;262019;266354;268666	-;-;-;-	1176	rna-XM_024086769.1	-2.112193930998752	5.957284261175224	472.1834435273393	3.357232028691418e-32	6.389483997005506e-29	season	1.7796686984093206e-28
LOC112051973	NW_019863117.1;NW_019863117.1;NW_019863117.1;NW_019863117.1;NW_019863117.1;NW_019863117.1;NW_019863117.1;NW_019863117.1;NW_019863117.1;NW_019863117.1;NW_019863117.1;NW_019863117.1;NW_019863117.1;NW_019863117.1;NW_019863117.1;NW_019863117.1;NW_019863117.1;NW_019863117.1;NW_019863117.1;NW_019863117.1;NW_019863117.1;NW_019863117.1;NW_019863117.1;NW_019863117.1;NW_019863117.1;NW_019863117.1;NW_019863…	315421;315421;316614;316614;317240;317240;319065;319065;319424;319424;319780;319780;323010;323010;323509;323509;325587;325587;326284;326284;328968;330259;330951;331248;331617;331975;332170;333083;333898;334070;335185;336069;338707;340258	315780;315780;316997;316997;318985;318985;319313;319313;319528;319528;322921;322921;323326;323326;323782;323782;325728;325728;326408;326408;329074;330377;331175;331382;331892;332093;332391;333260;333992;334133;335335;336226;338891;340518	-;-;-;-;-;-;-;-;-;-;-;-;-;-;-;-;-;-;-;-;-;-;-;-;-;-;-;-;-;-;-;-;-;-	9139	rna-XM_024090844.1;rna-XM_024090843.1;rna-XM_024090844.1;rna-XM_024090843.1;rna-XM_024090844.1;rna-XM_024090843.1;rna-XM_024090844.1;rna-XM_024090843.1;rna-XM_024090844.1;rna-XM_024090843.1;rna-XM_024090844.1;rna-XM_024090843.1;rna-XM_024090844.1;rna-XM_024090843.1;rna-XM_024090844.1;rna-XM_024090843.1;rna-XM_024090844.1;rna-XM_024090843.1;rna-XM_024090844.1;rna-XM_024090843.1;rna-XM_024090843.1;…	-2.419060508865435	6.6644225265220784	402.5769987276478	3.598757942336021e-30	4.892254368467082e-27	season	1.5897513210269374e-26
LOC112045241	NW_019862827.1;NW_019862827.1	829167;831222	830586;831554	+;+	1753	rna-XM_024081349.1	2.396470238899641	5.363145850927938	396.8529638707749	5.4489302048177815e-30	6.481502478630751e-27	season	2.0631985011242187e-26
LOC112043583	NW_019862792.1;NW_019862792.1;NW_019862792.1;NW_019862792.1	1177621;1179761;1182535;1185026	1177928;1179925;1182722;1186520	+;+;+;+	2156	rna-XM_024079066.1	-1.8124300923727192	4.269863435359981	335.7690837279385	6.467961405141412e-28	6.154912073132567e-25	season	2.142916463040914e-24
LOC112046344	NW_019862855.1;NW_019862855.1;NW_019862855.1;NW_019862855.1;NW_019862855.1;NW_019862855.1;NW_019862855.1;NW_019862855.1;NW_019862855.1;NW_019862855.1;NW_019862855.1;NW_019862855.1;NW_019862855.1;NW_019862855.1;NW_019862855.1;NW_019862855.1;NW_019862855.1;NW_019862855.1;NW_019862855.1;NW_019862855.1;NW_019862855.1;NW_019862855.1;NW_019862855.1;NW_019862855.1;NW_019862855.1	66340;66340;82764;82764;89029;89029;89421;89421;90655;90655;91675;91675;109463;109463;116887;116887;117479;118700;118700;118949;118949;119970;119970;120806;120806	66670;66670;82936;82936;89186;89186;89608;89608;90826;90826;91906;91906;109716;109716;117271;117271;117589;118752;118752;119013;119013;120034;120034;122542;122542	+;+;+;+;+;+;+;+;+;+;+;+;+;+;+;+;+;+;+;+;+;+;+;+;+	3924	rna-XM_024082967.1;rna-XM_024082966.1;rna-XM_024082967.1;rna-XM_024082966.1;rna-XM_024082967.1;rna-XM_024082966.1;rna-XM_024082967.1;rna-XM_024082966.1;rna-XM_024082967.1;rna-XM_024082966.1;rna-XM_024082967.1;rna-XM_024082966.1;rna-XM_024082967.1;rna-XM_024082966.1;rna-XM_024082967.1;rna-XM_024082966.1;rna-XM_024082966.1;rna-XM_024082967.1;rna-XM_024082966.1;rna-XM_024082967.1;rna-XM_024082966.1;…	2.0962371534511752	8.13356094195311	332.2432189973245	8.708820851172856e-28	7.5339217472509905e-25	season	2.564747740670406e-24
LOC112054540	NW_019863373.1;NW_019863373.1;NW_019863373.1;NW_019863373.1	81504;85432;86447;87238	81611;85579;86578;88639	+;+;+;+	1790	rna-XM_024094366.1	-2.0508160797035297	8.152216416150777	328.6337655651456	1.1841420159313987e-27	9.390246186335991e-25	season	3.1385684132261724e-24
LOC112052465	NW_019863150.1;NW_019863150.1;NW_019863150.1;NW_019863150.1;NW_019863150.1;NW_019863150.1;NW_019863150.1;NW_019863150.1;NW_019863150.1;NW_019863150.1;NW_019863150.1;NW_019863150.1;NW_019863150.1;NW_019863150.1;NW_019863150.1;NW_019863150.1;NW_019863150.1;NW_019863150.1;NW_019863150.1;NW_019863150.1;NW_019863150.1;NW_019863150.1;NW_019863150.1;NW_019863150.1;NW_019863150.1;NW_019863150.1;NW_019863…	119383;119383;119383;119383;119383;119383;119543;120086;120086;120086;120086;120086;120086;120086;123324;123324;123324;123324;123324;123324;123324;123696;124467;124467;124467;124467;124467;124467;124862;124862;124862;125106;125394;125394;125394;125394;127697;127697;127697;127697;127697;127697;128406;128406;128406;129259;129259;129259;129980;129980;129980;132132;132132;132132	119490;119490;119490;119490;119490;119490;119636;120219;120219;120219;120219;120219;120219;120219;123486;123486;123486;123486;123486;123486;123486;123892;124590;124590;124590;124590;124590;124590;124958;124958;124958;125202;125478;125478;125478;125478;128002;128002;128002;127737;127733;127721;128538;128538;128538;129446;129446;129446;130133;130133;130133;132593;132593;132593	+;+;+;+;+;+;+;+;+;+;+;+;+;+;+;+;+;+;+;+;+;+;+;+;+;+;+;+;+;+;+;+;+;+;+;+;+;+;+;+;+;+;+;+;+;+;+;+;+;+;+;+;+;+	2342	rna-XM_024091553.1;rna-XM_024091552.1;rna-XM_024091556.1;rna-XM_024091557.1;rna-XM_024091555.1;rna-XM_024091558.1;rna-XM_024091554.1;rna-XM_024091554.1;rna-XM_024091553.1;rna-XM_024091552.1;rna-XM_024091556.1;rna-XM_024091557.1;rna-XM_024091555.1;rna-XM_024091558.1;rna-XM_024091554.1;rna-XM_024091553.1;rna-XM_024091552.1;rna-XM_024091555.1;rna-XM_024091556.1;rna-XM_024091557.1;rna-XM_024091558.1;…	1.0048547277471591	12.21603887632406	318.7916376636822	2.7769584380602438e-27	2.0327335766600986e-24	season	6.691207581889705e-24
LOC112052512	NW_019863154.1;NW_019863154.1;NW_019863154.1;NW_019863154.1;NW_019863154.1;NW_019863154.1;NW_019863154.1;NW_019863154.1	168901;170310;171214;171803;173191;174273;175235;175924	169071;170580;171395;172116;173387;174481;175313;176232	-;-;-;-;-;-;-;-	1732	rna-XM_024091626.1	1.1476176961698048	4.445564968193243	309.8762915642883	6.1254890715935055e-27	4.1635824289488426e-24	season	1.3529673986882155e-23
LOC112054337	NW_019863347.1;NW_019863347.1;NW_019863347.1;NW_019863347.1;NW_019863347.1;NW_019863347.1;NW_019863347.1;NW_019863347.1;NW_019863347.1;NW_019863347.1;NW_019863347.1;NW_019863347.1;NW_019863347.1;NW_019863347.1;NW_019863347.1;NW_019863347.1;NW_019863347.1;NW_019863347.1;NW_019863347.1;NW_019863347.1;NW_019863347.1;NW_019863347.1;NW_019863347.1;NW_019863347.1;NW_019863347.1;NW_019863347.1;NW_019863…	53048;53048;53048;53048;55576;55576;55576;55576;56514;56514;56514;56514;60682;60682;60682;60682;64069;64069;64069;64069;64641;64641;64641;64641;67792;67792;67792;67792;71866;71866;71866;71866;74496;74496;74496;74496;75234;75234;75234;75234;89102;89102;90596;90596	54782;54782;54782;54782;55650;55650;55650;55650;56717;56717;56717;56717;60978;60978;60978;60978;64266;64266;64266;64266;64764;64764;64764;64764;68014;68014;68014;68014;72031;72031;72031;72031;74665;74668;74665;74668;75294;75294;75294;75294;89171;89171;90691;90691	-;-;-;-;-;-;-;-;-;-;-;-;-;-;-;-;-;-;-;-;-;-;-;-;-;-;-;-;-;-;-;-;-;-;-;-;-;-;-;-;-;-;-;-	3422	rna-XM_024094093.1;rna-XM_024094092.1;rna-XM_024094094.1;rna-XM_024094091.1;rna-XM_024094093.1;rna-XM_024094092.1;rna-XM_024094094.1;rna-XM_024094091.1;rna-XM_024094093.1;rna-XM_024094092.1;rna-XM_024094094.1;rna-XM_024094091.1;rna-XM_024094093.1;rna-XM_024094092.1;rna-XM_024094094.1;rna-XM_024094091.1;rna-XM_024094093.1;rna-XM_024094092.1;rna-XM_024094094.1;rna-XM_024094091.1;rna-XM_024094093.1;…	-2.8651961526416887	2.1968917785718287	304.203480414448	1.023343077440137e-26	6.492088483280229e-24	season	2.0864390975039103e-23
LOC112046382	NW_019862856.1;NW_019862856.1	787700;788028	787819;793810	+;+	5903	rna-XM_024083013.1	-1.003103257799563	5.560935725619406	301.0901636774956	1.3608071112597934e-26	8.034463230274525e-24	season	2.3497385489107566e-23
LOC112050432	NW_019863023.1;NW_019863023.1;NW_019863023.1;NW_019863023.1;NW_019863023.1;NW_019863023.1;NW_019863023.1;NW_019863023.1;NW_019863023.1;NW_019863023.1;NW_019863023.1;NW_019863023.1;NW_019863023.1;NW_019863023.1	175900;225934;240475;244559;245498;246278;247013;259454;259900;260309;260977;261766;262761;265405	176160;226126;240560;244702;245579;246408;247204;259589;260064;260461;261129;262102;262913;267249	+;+;+;+;+;+;+;+;+;+;+;+;+;+	4031	rna-XM_024088705.1	-1.2224556840406364	5.62687000701301	300.116147609765	1.488455483351121e-26	8.034463230274525e-24	season	2.3497385489107566e-23
LOC112043322	NW_019862788.1;NW_019862788.1;NW_019862788.1;NW_019862788.1;NW_019862788.1;NW_019862788.1;NW_019862788.1;NW_019862788.1;NW_019862788.1;NW_019862788.1;NW_019862788.1;NW_019862788.1;NW_019862788.1;NW_019862788.1;NW_019862788.1;NW_019862788.1;NW_019862788.1;NW_019862788.1;NW_019862788.1;NW_019862788.1;NW_019862788.1;NW_019862788.1;NW_019862788.1;NW_019862788.1;NW_019862788.1;NW_019862788.1;NW_019862…	1006079;1006079;1006079;1006079;1006079;1006079;1006079;1006079;1006079;1006079;1031077;1031077;1031077;1031077;1031077;1031077;1031101;1031101;1031101;1031101;1037169;1037169;1037169;1037169;1037169;1037169;1037169;1037169;1037169;1037169;1037756;1037756;1037756;1037756;1037756;1037756;1037756;1037756;1037756;1037756;1039297;1039297;1039297;1039297;1039297;1039297;1039297;1039297;1039297;1039297…	1006403;1006403;1006403;1006403;1006403;1006403;1006403;1006403;1006403;1006403;1031230;1031230;1031230;1031230;1031230;1031230;1031230;1031230;1031230;1031230;1037273;1037273;1037273;1037273;1037273;1037273;1037273;1037273;1037273;1037273;1037924;1037924;1037924;1037924;1037924;1037924;1037924;1037924;1037924;1037924;1039372;1039372;1039372;1039372;1039372;1039372;1039372;1039372;1039372;1039372…	+;+;+;+;+;+;+;+;+;+;+;+;+;+;+;+;+;+;+;+;+;+;+;+;+;+;+;+;+;+;+;+;+;+;+;+;+;+;+;+;+;+;+;+;+;+;+;+;+;+;+;+;+;+;+;+;+;+;+;+;+;+;+;+;+;+;+;+;+;+;+;+;+;+;+;+;+;+;+;+;+;+;+;+;+;+;+;+;+;+;+;+;+;+;+;+;+;+;+;+;+;+;+;+;+;+;+;+;+;+;+;+;+;+;+;+;+;+;+;+;+;+;+	2367	rna-XR_002886674.1;rna-XR_002886673.1;rna-XM_024078668.1;rna-XM_024078666.1;rna-XM_024078665.1;rna-XR_002886675.1;rna-XM_024078672.1;rna-XM_024078671.1;rna-XM_024078670.1;rna-XM_024078667.1;rna-XR_002886673.1;rna-XM_024078668.1;rna-XM_024078665.1;rna-XR_002886675.1;rna-XM_024078671.1;rna-XM_024078667.1;rna-XR_002886674.1;rna-XM_024078666.1;rna-XM_024078672.1;rna-XM_024078670.1;rna-XR_002886674.1;…	-1.1971703862058571	6.121144682003896	298.5654957870914	1.7176793237225644e-26	8.034463230274525e-24	season	2.3497385489107566e-23
LOC112045374	NW_019862830.1;NW_019862830.1;NW_019862830.1;NW_019862830.1	158925;161399;161604;164556	161302;161513;161761;165304	-;-;-;-	3400	rna-XM_024081528.1	-2.4375096130783556	1.1335569535184629	298.53388908269557	1.7227123894519043e-26	8.034463230274525e-24	season	2.3497385489107566e-23
LOC112046573	NW_019862753.1;NW_019862753.1;NW_019862753.1;NW_019862753.1;NW_019862753.1;NW_019862753.1;NW_019862753.1;NW_019862753.1;NW_019862753.1;NW_019862753.1;NW_019862753.1;NW_019862753.1	19436;21772;23592;26596;28296;29988;30880;31983;32886;33638;43409;84083	20751;21883;23734;26801;28421;30181;31048;32146;33168;33831;43578;84602	-;-;-;-;-;-;-;-;-;-;-;-	3597	rna-XM_024083269.1	-1.2407296858701318	5.641420914765835	298.3910114342885	1.7456544649297222e-26	8.034463230274525e-24	season	2.3497385489107566e-23
LOC112047486	NW_019862894.1;NW_019862894.1	907910;909048	908424;909504	+;+	972	rna-XM_024084617.1	1.7154008597603403	2.663139397501892	298.2228917007427	1.7730530457730667e-26	8.034463230274525e-24	season	2.3497385489107566e-23
LOC112046961	NW_019862879.1;NW_019862879.1;NW_019862879.1;NW_019862879.1;NW_019862879.1;NW_019862879.1;NW_019862879.1;NW_019862879.1	26255;26255;30536;30536;32135;32135;32368;32646	27772;27772;30636;30636;32209;32209;32478;32784	-;-;-;-;-;-;-;-	1944	rna-XM_024083833.1;rna-XM_024083832.1;rna-XM_024083833.1;rna-XM_024083832.1;rna-XM_024083833.1;rna-XM_024083832.1;rna-XM_024083833.1;rna-XM_024083832.1	-2.144189959840008	8.290021272551868	295.57327146423114	2.2684537074763653e-26	9.81209340015686e-24	season	2.8631126436505265e-23
LOC112058320	NW_019862774.1;NW_019862774.1;NW_019862774.1;NW_019862774.1	565851;566514;566880;567174	565950;566713;567000;567746	+;+;+;+	994	rna-XM_024099044.1	1.2242325239058072	9.080661461631305	291.5897105400523	3.2968201611302973e-26	1.3640235066659093e-23	season	3.9719190168526605e-23
LOC112056768	NW_019862764.1;NW_019862764.1;NW_019862764.1;NW_019862764.1;NW_019862764.1;NW_019862764.1;NW_019862764.1;NW_019862764.1;NW_019862764.1;NW_019862764.1;NW_019862764.1;NW_019862764.1	83640;90313;90868;91706;92288;92968;94026;97157;101445;102408;103063;104324	84086;90466;91108;91925;92489;93101;94084;97300;101518;102629;103216;106699	+;+;+;+;+;+;+;+;+;+;+;+	4427	rna-XM_024097246.1	-1.5036054987935956	7.308361684529863	290.92537896768175	3.510334079313541e-26	1.391847462447819e-23	season	4.0452784683567566e-23
LOC112044967	NW_019862751.1;NW_019862751.1;NW_019862751.1;NW_019862751.1;NW_019862751.1;NW_019862751.1;NW_019862751.1;NW_019862751.1;NW_019862751.1;NW_019862751.1;NW_019862751.1;NW_019862751.1	1765057;1772118;1775871;1780147;1781762;1787297;1788905;1792402;1794244;1796438;1797580;1798756	1765243;1772218;1775982;1780274;1781904;1787339;1789081;1792540;1794347;1796580;1797801;1799918	+;+;+;+;+;+;+;+;+;+;+;+	2662	rna-XM_024080989.1	-1.1154850907250697	6.386741159862629	289.96101954643643	3.845919555881818e-26	1.4530299374145587e-23	season	4.209022785920533e-23
LOC112058181	NW_019862772.1;NW_019862772.1;NW_019862772.1;NW_019862772.1;NW_019862772.1	1681618;1682703;1683413;1684076;1685260	1681722;1682877;1683489;1684242;1685706	+;+;+;+;+	971	rna-XM_024098890.1	-2.9209314067522847	2.4548198280822904	289.6261678639671	3.970027151405898e-26	1.4530299374145587e-23	season	4.209022785920533e-23
LOC112044703	NW_019862751.1;NW_019862751.1;NW_019862751.1;NW_019862751.1;NW_019862751.1;NW_019862751.1;NW_019862751.1;NW_019862751.1;NW_019862751.1	1008916;1008917;1009258;1009258;1009549;1009549;1009924;1011424;1011424	1009179;1009179;1009440;1009440;1009742;1009742;1010165;1011755;1011755	+;+;+;+;+;+;+;+;+	1215	rna-XM_024080637.1;rna-XM_024080629.1;rna-XM_024080629.1;rna-XM_024080637.1;rna-XM_024080629.1;rna-XM_024080637.1;rna-XM_024080637.1;rna-XM_024080637.1;rna-XM_024080629.1	0.9045970964480412	4.81059013340347	288.08681555096024	4.5958970567943003e-26	1.6197983849057246e-23	season	4.685163518858959e-23
LOC112047321	NW_019862887.1;NW_019862887.1;NW_019862887.1;NW_019862887.1;NW_019862887.1;NW_019862887.1;NW_019862887.1;NW_019862887.1;NW_019862887.1;NW_019862887.1;NW_019862887.1;NW_019862887.1;NW_019862887.1;NW_019862887.1;NW_019862887.1;NW_019862887.1;NW_019862887.1;NW_019862887.1;NW_019862887.1;NW_019862887.1;NW_019862887.1;NW_019862887.1;NW_019862887.1;NW_019862887.1;NW_019862887.1;NW_019862887.1;NW_019862…	436368;436368;436368;439210;439210;439210;441456;441456;441456;442629;442629;442629;445667;445667;445667;447887;447887;447887;451319;451319;451319;454971;454971;454971;455724;455724;455724;458787;458787;458787	437116;437116;437116;439412;439412;439412;441607;441607;441607;442769;442769;442769;445892;445892;445892;448058;448058;448058;451503;451503;451503;455222;455222;455222;455958;455979;456119;459260;459259;459259	-;-;-;-;-;-;-;-;-;-;-;-;-;-;-;-;-;-;-;-;-;-;-;-;-;-;-;-;-;-	2950	rna-XM_024084408.1;rna-XM_024084405.1;rna-XM_024084404.1;rna-XM_024084408.1;rna-XM_024084405.1;rna-XM_024084404.1;rna-XM_024084408.1;rna-XM_024084405.1;rna-XM_024084404.1;rna-XM_024084408.1;rna-XM_024084405.1;rna-XM_024084404.1;rna-XM_024084408.1;rna-XM_024084405.1;rna-XM_024084404.1;rna-XM_024084408.1;rna-XM_024084405.1;rna-XM_024084404.1;rna-XM_024084408.1;rna-XM_024084405.1;rna-XM_024084404.1;…	-1.4807110884425947	5.136542062100899	279.9350928338059	1.008600213980369e-25	3.427799870084711e-23	season	9.901092100573955e-23
LOC112057836	NW_019862767.1;NW_019862767.1;NW_019862767.1;NW_019862767.1;NW_019862767.1	893778;894672;896858;899894;901089	894135;896006;896937;900195;901683	-;-;-;-;-	2670	rna-XM_024098390.1	-1.811941648000045	5.27579163605741	275.06302306614646	1.627776575062145e-25	5.341352375272887e-23	season	1.5408649329293627e-22
LOC112042885	NW_019862781.1;NW_019862781.1;NW_019862781.1;NW_019862781.1;NW_019862781.1;NW_019862781.1;NW_019862781.1	234418;234418;238247;238247;241046;241046;242619	237555;237555;240095;240095;242312;242771;242771	-;-;-;-;-;-;-	6713	rna-XM_024078071.1;rna-XM_024078072.1;rna-XM_024078072.1;rna-XM_024078071.1;rna-XM_024078072.1;rna-XM_024078071.1;rna-XM_024078072.1	0.8510768841927187	8.63540989018706	270.62690281249473	2.5320280742127214e-25	7.772509404583308e-23	season	2.3141863485175235e-22
LOC112051501	NW_019863086.1;NW_019863086.1;NW_019863086.1;NW_019863086.1;NW_019863086.1;NW_019863086.1;NW_019863086.1;NW_019863086.1	247258;247847;249089;251890;252055;253552;253795;254452	247623;247931;249242;251977;252177;253634;254367;254572	-;-;-;-;-;-;-;-	1593	rna-XM_024090169.1	1.0969081893163217	6.2439781995202734	266.53226940448707	3.826740197996903e-25	1.1379768663793291e-22	season	3.380924964930264e-22
LOC112047434	NW_019862893.1;NW_019862893.1;NW_019862893.1;NW_019862893.1;NW_019862893.1;NW_019862893.1;NW_019862893.1;NW_019862893.1;NW_019862893.1;NW_019862893.1;NW_019862893.1;NW_019862893.1	380150;381653;381740;382106;382668;382668;383091;383091;384870;384870;385123;385123	380734;381831;381831;382575;382906;382906;384104;384104;384954;384954;385211;385206	-;-;-;-;-;-;-;-;-;-;-;-	2661	rna-XM_024084558.1;rna-XM_024084558.1;rna-XR_002886951.1;rna-XR_002886951.1;rna-XM_024084558.1;rna-XR_002886951.1;rna-XR_002886951.1;rna-XM_024084558.1;rna-XR_002886951.1;rna-XM_024084558.1;rna-XR_002886951.1;rna-XM_024084558.1	1.3771283425581735	7.48512301153554	264.0621658719647	4.921526024246278e-25	1.4191891408099267e-22	season	4.076407727270237e-22
LOC112046539	NW_019862861.1;NW_019862861.1	282887;288160	283320;288342	-;-	617	rna-XM_024083208.1	1.1962164173731369	4.138518983087791	253.8364440612088	1.4234088007677171e-24	3.84060206798442e-22	season	1.1002899421213518e-21
LOC112046488	NW_019862859.1;NW_019862859.1;NW_019862859.1;NW_019862859.1;NW_019862859.1;NW_019862859.1;NW_019862859.1;NW_019862859.1;NW_019862859.1;NW_019862859.1;NW_019862859.1;NW_019862859.1;NW_019862859.1;NW_019862859.1;NW_019862859.1;NW_019862859.1;NW_019862859.1;NW_019862859.1;NW_019862859.1;NW_019862859.1;NW_019862859.1;NW_019862859.1;NW_019862859.1;NW_019862859.1;NW_019862859.1;NW_019862859.1;NW_019862…	315411;315411;338849;338849;365857;365857;380003;402423;402423;402442;410294;410410;410410;420913;437403;437403;437403;437403;437403;437403;437744;437744;437744;437744;437744;437744;437744;439178;439178;439178;439178;439178;439178;439178;443188;443188;443188;443188;443188;443188;443188;444115;444115;444115;444115;444115;444115;444115;444575;444575;444575;444575;444575;444575;444575;445508;445508;…	315613;315613;338989;338989;366038;366038;380243;402679;402679;402530;411211;411211;411211;420979;437564;437564;437564;437564;437564;437564;437822;437822;437822;437822;437822;437822;437822;439281;439281;439281;439281;439281;439281;439281;443305;443305;443305;443305;443305;443305;443305;444219;444219;444219;444219;444219;444219;444219;444732;444732;444732;444732;444732;444732;444732;445702;445702;…	+;+;+;+;+;+;+;+;+;+;+;+;+;+;+;+;+;+;+;+;+;+;+;+;+;+;+;+;+;+;+;+;+;+;+;+;+;+;+;+;+;+;+;+;+;+;+;+;+;+;+;+;+;+;+;+;+;+;+;+;+;+;+;+;+;+;+;+;+;+;+;+;+;+;+;+;+;+;+;+;+;+;+;+;+;+;+;+;+;+;+;+;+;+;+;+;+;+;+;+;+;+;+;+;+;+;+;+;+;+;+	7723	rna-XM_024083119.1;rna-XM_024083118.1;rna-XM_024083119.1;rna-XM_024083118.1;rna-XM_024083119.1;rna-XM_024083118.1;rna-XM_024083120.1;rna-XM_024083116.1;rna-XM_024083115.1;rna-XM_024083117.1;rna-XM_024083116.1;rna-XM_024083117.1;rna-XM_024083115.1;rna-XM_024083121.1;rna-XM_024083121.1;rna-XM_024083117.1;rna-XM_024083116.1;rna-XM_024083115.1;rna-XM_024083120.1;rna-XM_024083118.1;rna-XM_024083121.1;…	-1.3586770126963945	2.715706509158673	253.6757712580398	1.4477509147669538e-24	3.84060206798442e-22	season	1.1002899421213518e-21
LOC112046994	NW_019862879.1;NW_019862879.1	645769;648030	646159;648129	-;-	491	rna-XM_024083878.1	-4.235201657144439	5.629936490873852	253.6418864935961	1.4529389916712813e-24	3.84060206798442e-22	season	1.1002899421213518e-21
LOC112053800	NW_019863283.1;NW_019863283.1;NW_019863283.1;NW_019863283.1;NW_019863283.1;NW_019863283.1;NW_019863283.1;NW_019863283.1;NW_019863283.1;NW_019863283.1;NW_019863283.1;NW_019863283.1;NW_019863283.1;NW_019863283.1;NW_019863283.1;NW_019863283.1;NW_019863283.1;NW_019863283.1;NW_019863283.1	184212;189474;190270;197112;204688;205462;206666;207711;208412;209302;209766;210063;210451;211283;211915;212413;212976;214191;215021	188981;189554;190407;197162;204809;205620;206893;207806;208618;209443;209870;210175;210614;211436;211938;212534;213328;214316;215166	-;-;-;-;-;-;-;-;-;-;-;-;-;-;-;-;-;-;-	7301	rna-XM_024093365.1	-1.4075856373405282	5.253722895295964	252.8861915176946	1.5737543260435735e-24	4.0475259909812552e-22	season	1.158676622549581e-21
LOC112057925	NW_019862769.1;NW_019862769.1;NW_019862769.1;NW_019862769.1;NW_019862769.1;NW_019862769.1;NW_019862769.1;NW_019862769.1;NW_019862769.1;NW_019862769.1;NW_019862769.1;NW_019862769.1;NW_019862769.1;NW_019862769.1;NW_019862769.1;NW_019862769.1;NW_019862769.1;NW_019862769.1;NW_019862769.1;NW_019862769.1;NW_019862769.1	7465;7466;7466;8681;8681;8681;11891;11891;11891;12497;12497;12497;13440;13440;13440;14827;14827;14827;15038;15141;15178	7949;7949;7949;8951;8951;8951;12025;12025;12025;12611;12611;12611;13613;13613;13613;14923;14923;14923;15134;15159;15272	-;-;-;-;-;-;-;-;-;-;-;-;-;-;-;-;-;-;-;-;-	1488	rna-XM_024098538.1;rna-XM_024098536.1;rna-XM_024098537.1;rna-XM_024098536.1;rna-XM_024098537.1;rna-XM_024098538.1;rna-XM_024098536.1;rna-XM_024098537.1;rna-XM_024098538.1;rna-XM_024098536.1;rna-XM_024098537.1;rna-XM_024098538.1;rna-XM_024098536.1;rna-XM_024098537.1;rna-XM_024098538.1;rna-XM_024098536.1;rna-XM_024098537.1;rna-XM_024098538.1;rna-XM_024098537.1;rna-XM_024098538.1;rna-XM_024098536.1	1.2298035910041814	4.301040452604437	250.15364771218609	2.104077645174993e-24	5.2690533872329565e-22	season	1.5072588644692753e-21
LOC112048525	NW_019862933.1;NW_019862933.1;NW_019862933.1;NW_019862933.1;NW_019862933.1;NW_019862933.1;NW_019862933.1;NW_019862933.1;NW_019862933.1;NW_019862933.1;NW_019862933.1;NW_019862933.1;NW_019862933.1;NW_019862933.1;NW_019862933.1;NW_019862933.1;NW_019862933.1;NW_019862933.1;NW_019862933.1;NW_019862933.1;NW_019862933.1;NW_019862933.1;NW_019862933.1;NW_019862933.1;NW_019862933.1;NW_019862933.1;NW_019862…	24252;24252;24252;24252;24252;28525;28827;28827;28827;28827;28827;28827;29129;29129;29129;29129;29129;29129;29384;29384;29384;29384;29384;29384;32319;32319;32319;32319;32319;32319;37305;37305;37305;37305;37305;37305;43350;43350;43350;43350;43350;43350;47485;47485;47485;47485;47485;47485;51248;56965;56965;73900;94715;103415	25288;25288;25288;25288;25288;28628;29057;29057;29057;29057;29057;29057;29302;29302;29302;29302;29302;29302;29602;29602;29602;29602;29602;29602;32544;32544;32544;32544;32544;32544;37401;37401;37401;37401;37401;37401;43671;43671;43671;43671;43671;43671;47729;47729;47729;47729;47729;47729;51374;57145;57145;73921;94897;103564	-;-;-;-;-;-;-;-;-;-;-;-;-;-;-;-;-;-;-;-;-;-;-;-;-;-;-;-;-;-;-;-;-;-;-;-;-;-;-;-;-;-;-;-;-;-;-;-;-;-;-;-;-;-	3318	rna-XM_024086075.1;rna-XM_024086073.1;rna-XM_024086076.1;rna-XM_024086071.1;rna-XM_024086072.1;rna-XM_024086077.1;rna-XM_024086077.1;rna-XM_024086075.1;rna-XM_024086073.1;rna-XM_024086076.1;rna-XM_024086071.1;rna-XM_024086072.1;rna-XM_024086077.1;rna-XM_024086075.1;rna-XM_024086073.1;rna-XM_024086076.1;rna-XM_024086071.1;rna-XM_024086072.1;rna-XM_024086077.1;rna-XM_024086075.1;rna-XM_024086073.1;…	1.1635116664165959	9.40588012178366	248.3996059411489	2.5386217794830174e-24	6.194237141938563e-22	season	1.7706886911894045e-21
LOC112056456	NW_019863828.1;NW_019863828.1;NW_019863828.1;NW_019863828.1;NW_019863828.1	32959;33219;33437;33899;34141	33150;33352;33618;34064;36059	+;+;+;+;+	2593	rna-XM_024096891.1	1.5789384978028373	2.0450708144610767	244.0591961829052	4.058192838761912e-24	9.65444076341459e-22	season	2.7580102869585762e-21
LOC112050109	NW_019863005.1;NW_019863005.1;NW_019863005.1;NW_019863005.1;NW_019863005.1;NW_019863005.1;NW_019863005.1;NW_019863005.1;NW_019863005.1;NW_019863005.1;NW_019863005.1;NW_019863005.1;NW_019863005.1;NW_019863005.1;NW_019863005.1;NW_019863005.1;NW_019863005.1;NW_019863005.1;NW_019863005.1;NW_019863005.1;NW_019863005.1;NW_019863005.1;NW_019863005.1;NW_019863005.1;NW_019863005.1;NW_019863005.1;NW_019863…	647174;647390;654252;655181;655838;656412;657240;658030;658311;658738;659057;659321;659522;659728;660138;660379;660571;660849;661191;661771;662061;662284;662876;663696;664390;665765;666527;667305;667858;668193;668509;668727;669001;669261;669555;669942;670222;670509;670866;671076;671372;671593;671836;672099;672597;672787;673085;673793;674008;674310;674814;675187	647285;647453;654394;655283;655905;656461;657437;658230;658419;658918;659242;659440;659645;659905;660237;660457;660759;661111;661412;661972;662167;662503;663097;663866;664554;665953;666622;667493;667991;668418;668624;668913;669177;669472;669833;670139;670421;670790;670999;671287;671507;671735;672021;672390;672706;672936;673218;673926;674219;674582;674996;676661	+;+;+;+;+;+;+;+;+;+;+;+;+;+;+;+;+;+;+;+;+;+;+;+;+;+;+;+;+;+;+;+;+;+;+;+;+;+;+;+;+;+;+;+;+;+;+;+;+;+;+;+	10036	rna-XM_024088261.1	-2.4988621324999376	2.1983799557734343	238.87030882788383	7.172492752264196e-24	1.6647180739157582e-21	season	4.752673009969063e-21
LOC112051403	NW_019863081.1;NW_019863081.1;NW_019863081.1;NW_019863081.1;NW_019863081.1;NW_019863081.1;NW_019863081.1;NW_019863081.1;NW_019863081.1;NW_019863081.1;NW_019863081.1;NW_019863081.1;NW_019863081.1;NW_019863081.1;NW_019863081.1;NW_019863081.1;NW_019863081.1;NW_019863081.1;NW_019863081.1;NW_019863081.1;NW_019863081.1;NW_019863081.1;NW_019863081.1;NW_019863081.1;NW_019863081.1;NW_019863081.1;NW_019863…	21720;21720;21720;21720;21720;53790;53790;53790;53790;53790;68236;68236;68236;68236;68236;106151;120251;120251;120251;168461;168461;168461;168461;169297;169297;169297;169297;170019;170019;170019;170019;170925;171621;171621;171621;171621;198316;198316;198316;198316;219816;219816;219816;219816;271476;271594;271594;271594	26368;26368;26368;26368;26368;53993;53993;53993;53993;53993;68358;68358;68358;68358;68358;106660;120301;120301;120301;168815;168815;168815;168815;169548;169548;169548;169548;170414;170414;170414;170414;170984;171715;171715;171715;171715;198374;198374;198374;198374;219895;219895;219895;219895;271575;271812;271812;271812	-;-;-;-;-;-;-;-;-;-;-;-;-;-;-;-;-;-;-;-;-;-;-;-;-;-;-;-;-;-;-;-;-;-;-;-;-;-;-;-;-;-;-;-;-;-;-;-	7153	rna-XM_024090029.1;rna-XM_024090028.1;rna-XM_024090026.1;rna-XM_024090027.1;rna-XM_024090030.1;rna-XM_024090029.1;rna-XM_024090028.1;rna-XM_024090026.1;rna-XM_024090027.1;rna-XM_024090030.1;rna-XM_024090029.1;rna-XM_024090028.1;rna-XM_024090026.1;rna-XM_024090027.1;rna-XM_024090030.1;rna-XM_024090030.1;rna-XM_024090028.1;rna-XM_024090026.1;rna-XM_024090027.1;rna-XM_024090029.1;rna-XM_024090028.1;…	-1.1283479557177725	6.787351448609955	238.2827004904739	7.654986701787034e-24	1.7344012727191767e-21	season	4.948668842216228e-21
LOC112054998	NW_019863446.1;NW_019863446.1	9560;11506	10205;14182	+;+	3323	rna-XM_024094964.1	-0.6277105738163575	6.844599417567007	234.81311970479595	1.1272328488211253e-23	2.4945925091585644e-21	season	7.113644442381886e-21
LOC112047221	NW_019862884.1;NW_019862884.1;NW_019862884.1;NW_019862884.1;NW_019862884.1;NW_019862884.1;NW_019862884.1;NW_019862884.1;NW_019862884.1;NW_019862884.1;NW_019862884.1;NW_019862884.1;NW_019862884.1;NW_019862884.1;NW_019862884.1;NW_019862884.1;NW_019862884.1;NW_019862884.1;NW_019862884.1;NW_019862884.1;NW_019862884.1;NW_019862884.1;NW_019862884.1;NW_019862884.1	541242;541247;544226;544226;544972;544972;546134;546134;548304;548304;549565;549565;550019;550019;552753;552753;554679;554679;555278;555278;556335;556335;557652;558434	541625;541625;544446;544446;545186;545186;546219;546219;548485;548485;549716;549716;550187;550187;552946;552946;554826;554826;555461;555457;556477;556422;557761;558640	+;+;+;+;+;+;+;+;+;+;+;+;+;+;+;+;+;+;+;+;+;+;+;+	2395	rna-XM_024084251.1;rna-XM_024084250.1;rna-XM_024084250.1;rna-XM_024084251.1;rna-XM_024084250.1;rna-XM_024084251.1;rna-XM_024084250.1;rna-XM_024084251.1;rna-XM_024084250.1;rna-XM_024084251.1;rna-XM_024084250.1;rna-XM_024084251.1;rna-XM_024084250.1;rna-XM_024084251.1;rna-XM_024084250.1;rna-XM_024084251.1;rna-XM_024084250.1;rna-XM_024084251.1;rna-XM_024084250.1;rna-XM_024084251.1;rna-XM_024084250.1;…	-1.4778367489553852	3.8266371591006836	233.54092190011275	1.3005469967498147e-23	2.812728459334372e-21	season	8.016511197407869e-21
LOC112049126	NW_019862960.1;NW_019862960.1;NW_019862960.1;NW_019862960.1;NW_019862960.1;NW_019862960.1;NW_019862960.1;NW_019862960.1;NW_019862960.1;NW_019862960.1;NW_019862960.1;NW_019862960.1;NW_019862960.1;NW_019862960.1;NW_019862960.1;NW_019862960.1;NW_019862960.1;NW_019862960.1;NW_019862960.1;NW_019862960.1;NW_019862960.1;NW_019862960.1;NW_019862960.1;NW_019862960.1;NW_019862960.1;NW_019862960.1;NW_019862…	513568;513568;513568;513568;513568;515315;515315;515315;515315;515315;515878;515878;515878;515878;515878;517252;517252;517252;517252;517252;518085;518085;518085;518085;518085;518712;518712;518712;518712;518712;524773;524773;524773;524773;524773;526357;526357;526357;526357;526357;527076;527076;527076;527076;527076;528393;528393;528393;528393;528393;530028;530028;530028;530028;530028;531168;531168;…	514197;514197;514197;514197;514197;515465;515465;515465;515465;515465;516032;516032;516032;516032;516032;517449;517449;517449;517449;517449;518189;518189;518189;518189;518189;519005;519005;519005;519005;519005;525485;525485;525485;525485;525485;526498;526498;526498;526498;526498;527360;527360;527360;527360;527360;529769;529769;529769;529769;529769;530999;530999;530999;530999;530999;531320;531320;…	-;-;-;-;-;-;-;-;-;-;-;-;-;-;-;-;-;-;-;-;-;-;-;-;-;-;-;-;-;-;-;-;-;-;-;-;-;-;-;-;-;-;-;-;-;-;-;-;-;-;-;-;-;-;-;-;-;-;-;-;-;-;-;-;-;-;-;-;-;-;-;-;-;-;-;-;-;-;-;-;-;-;-;-;-;-;-	10410	rna-XM_024086913.1;rna-XM_024086914.1;rna-XM_024086912.1;rna-XM_024086911.1;rna-XM_024086910.1;rna-XM_024086913.1;rna-XM_024086914.1;rna-XM_024086912.1;rna-XM_024086911.1;rna-XM_024086910.1;rna-XM_024086913.1;rna-XM_024086914.1;rna-XM_024086912.1;rna-XM_024086911.1;rna-XM_024086910.1;rna-XM_024086913.1;rna-XM_024086914.1;rna-XM_024086912.1;rna-XM_024086911.1;rna-XM_024086910.1;rna-XM_024086913.1;…	0.9099039992024136	9.788691545476839	232.7180835431306	1.4270529109736606e-23	3.0177412224056344e-21	season	8.596372137581107e-21
LOC112047736	NW_019862903.1;NW_019862903.1;NW_019862903.1;NW_019862903.1;NW_019862903.1;NW_019862903.1;NW_019862903.1;NW_019862903.1	13045;13973;14795;16304;17112;18794;19749;25021	13651;14139;14933;16400;17270;18935;19967;25145	-;-;-;-;-;-;-;-	1655	rna-XM_024084951.1	1.9715602639190226	2.889145003040313	232.3277173269822	1.4914355065414177e-23	3.0853261478800283e-21	season	8.78455513352895e-21
LOC112056122	NW_019863712.1;NW_019863712.1;NW_019863712.1;NW_019863712.1;NW_019863712.1;NW_019863712.1;NW_019863712.1;NW_019863712.1;NW_019863712.1;NW_019863712.1;NW_019863712.1;NW_019863712.1;NW_019863712.1;NW_019863712.1;NW_019863712.1;NW_019863712.1;NW_019863712.1;NW_019863712.1;NW_019863712.1;NW_019863712.1;NW_019863712.1;NW_019863712.1;NW_019863712.1;NW_019863712.1;NW_019863712.1;NW_019863712.1;NW_019863…	42602;42602;51538;51538;52365;52365;53237;53237;54975;54975;57373;57373;60263;60263;60561;60561;60933;60933;61888;61888;63117;63117;64093;64093;64830;64830;69422;69422;70194;70194	42662;42662;51773;51773;52559;52559;53409;53409;55179;55179;57589;57589;60393;60393;60645;60645;61039;61039;62006;62006;63273;63273;64293;64293;65141;65013;69516;69516;72136;72136	+;+;+;+;+;+;+;+;+;+;+;+;+;+;+;+;+;+;+;+;+;+;+;+;+;+;+;+;+;+	4237	rna-XR_002887566.1;rna-XM_024096469.1;rna-XR_002887566.1;rna-XM_024096469.1;rna-XR_002887566.1;rna-XM_024096469.1;rna-XR_002887566.1;rna-XM_024096469.1;rna-XR_002887566.1;rna-XM_024096469.1;rna-XR_002887566.1;rna-XM_024096469.1;rna-XR_002887566.1;rna-XM_024096469.1;rna-XR_002887566.1;rna-XM_024096469.1;rna-XR_002887566.1;rna-XM_024096469.1;rna-XR_002887566.1;rna-XM_024096469.1;rna-XR_002887566.1;…	-0.9571719150999497	4.100164162318572	229.76511320289129	1.995434790859849e-23	4.0401186106004935e-21	season	1.1497608506900063e-20
LOC112044750	NW_019862817.1;NW_019862817.1;NW_019862817.1;NW_019862817.1;NW_019862817.1;NW_019862817.1;NW_019862817.1;NW_019862817.1;NW_019862817.1	862262;863151;864825;865679;866095;866778;867422;867868;868148	862571;863339;865100;865757;866311;866956;867569;868062;868193	-;-;-;-;-;-;-;-;-	1639	rna-XM_024080704.1	1.0272375950834365	3.315334145931723	224.5729458425935	3.6274443894589264e-23	7.191408502102321e-21	season	2.0456470966512522e-20
LOC112050354	NW_019863018.1;NW_019863018.1;NW_019863018.1;NW_019863018.1;NW_019863018.1;NW_019863018.1;NW_019863018.1;NW_019863018.1	201012;201426;202206;202950;203733;204475;204862;205587	201195;201565;202377;203223;203998;204627;204978;206628	+;+;+;+;+;+;+;+	2348	rna-XM_024088607.1	-1.7144179795694465	1.8021702904018468	219.76451182989592	6.370177480277349e-23	1.2371144673942705e-20	season	3.517532377390648e-20
LOC112047405	NW_019862892.1;NW_019862892.1;NW_019862892.1;NW_019862892.1;NW_019862892.1;NW_019862892.1;NW_019862892.1;NW_019862892.1;NW_019862892.1	208380;208645;208934;209177;209607;209918;210257;211015;212214	208528;208856;209105;209320;209800;210063;210394;211186;215966	+;+;+;+;+;+;+;+;+	5080	rna-XM_024084522.1	-0.8643021610774613	7.794257236255324	215.16663423096773	1.1012195187443525e-22	2.0958409880742516e-20	season	5.837564668863813e-20
LOC112054048	NW_019862760.1;NW_019862760.1;NW_019862760.1;NW_019862760.1;NW_019862760.1;NW_019862760.1;NW_019862760.1;NW_019862760.1	538498;539147;539772;540444;541485;541793;542294;548107	538721;539366;539847;540596;541562;541920;542457;548167	-;-;-;-;-;-;-;-	1104	rna-XM_024093701.1	-1.8290865586388112	3.7425538522069504	214.1489743687218	1.244557550571078e-22	2.3042724533047157e-20	season	6.418110695128361e-20
LOC112051900	NW_019863110.1;NW_019863110.1	211469;230630	211721;230902	+;+	526	rna-XR_002887270.1	-2.3471760955404974	7.568360765172045	214.05211873523407	1.2591652750298992e-22	2.3042724533047157e-20	season	6.418110695128361e-20
LOC112044233	NW_019862805.1;NW_019862805.1;NW_019862805.1;NW_019862805.1;NW_019862805.1;NW_019862805.1;NW_019862805.1;NW_019862805.1	985344;985344;986339;986339;988122;988122;989224;989227	985670;985670;986489;986489;988215;988217;989371;989373	-;-;-;-;-;-;-;-	724	rna-XM_024079999.1;rna-XM_024080000.1;rna-XM_024079999.1;rna-XM_024080000.1;rna-XM_024079999.1;rna-XM_024080000.1;rna-XM_024079999.1;rna-XM_024080000.1	1.114642988013417	5.515582596284902	211.52031062464386	1.7107224148323389e-22	3.071553679159346e-20	season	8.555225963232291e-20
LOC112048387	NW_019862748.1;NW_019862748.1;NW_019862748.1;NW_019862748.1;NW_019862748.1;NW_019862748.1;NW_019862748.1;NW_019862748.1;NW_019862748.1;NW_019862748.1;NW_019862748.1;NW_019862748.1;NW_019862748.1;NW_019862748.1;NW_019862748.1;NW_019862748.1;NW_019862748.1;NW_019862748.1	2671317;2671319;2677136;2677136;2678209;2678209;2678852;2678852;2679245;2679245;2680099;2680099;2680352;2680352;2680533;2680548;2683076;2683076	2671705;2671705;2677185;2677185;2678451;2678451;2678968;2678968;2679286;2679286;2680247;2680247;2680452;2680452;2682773;2682773;2686577;2686577	+;+;+;+;+;+;+;+;+;+;+;+;+;+;+;+;+;+	6834	rna-XM_024085938.1;rna-XM_024086013.1;rna-XM_024085938.1;rna-XM_024086013.1;rna-XM_024085938.1;rna-XM_024086013.1;rna-XM_024086013.1;rna-XM_024085938.1;rna-XM_024086013.1;rna-XM_024085938.1;rna-XM_024086013.1;rna-XM_024085938.1;rna-XM_024086013.1;rna-XM_024085938.1;rna-XM_024085938.1;rna-XM_024086013.1;rna-XM_024086013.1;rna-XM_024085938.1	-1.453712919775594	6.821365202867546	210.71719022059904	1.8864848794495816e-22	3.324405576452263e-20	season	9.259496616631696e-20
LOC112044105	NW_019862803.1;NW_019862803.1;NW_019862803.1;NW_019862803.1	285728;285728;289693;291166	287181;287181;289862;291352	-;-;-;-	1811	rna-XM_024079851.1;rna-XM_024079852.1;rna-XM_024079851.1;rna-XM_024079852.1	1.035488350619797	2.165967474501874	206.9466641249092	2.9972567073347893e-22	5.185799059454156e-20	season	1.4444052550528836e-19
LOC112048561	NW_019862754.1;NW_019862754.1;NW_019862754.1;NW_019862754.1;NW_019862754.1;NW_019862754.1;NW_019862754.1;NW_019862754.1;NW_019862754.1;NW_019862754.1	1810374;1810745;1811143;1811143;1812397;1812397;1812931;1812931;1813235;1813235	1810565;1810853;1811411;1811411;1812484;1812484;1813002;1813002;1813353;1813353	+;+;+;+;+;+;+;+;+;+	849	rna-XM_024086146.1;rna-XM_024086138.1;rna-XM_024086138.1;rna-XM_024086146.1;rna-XM_024086146.1;rna-XM_024086138.1;rna-XM_024086146.1;rna-XM_024086138.1;rna-XM_024086146.1;rna-XM_024086138.1	1.7818343545782527	1.3945262437992667	206.1623036475566	3.3029384234417794e-22	5.612636078119994e-20	season	1.5632925520236495e-19
LOC112055306	NW_019862762.1;NW_019862762.1;NW_019862762.1;NW_019862762.1;NW_019862762.1;NW_019862762.1;NW_019862762.1;NW_019862762.1;NW_019862762.1;NW_019862762.1;NW_019862762.1;NW_019862762.1;NW_019862762.1;NW_019862762.1;NW_019862762.1;NW_019862762.1;NW_019862762.1;NW_019862762.1;NW_019862762.1;NW_019862762.1;NW_019862762.1;NW_019862762.1;NW_019862762.1;NW_019862762.1;NW_019862762.1;NW_019862762.1;NW_019862…	212310;212310;212310;212310;212310;212310;212310;212310;212310;213702;213702;213702;213702;213702;213702;213702;213702;213702;214117;214117;214117;214117;214117;214117;214117;214117;214117;214155;214674;214674;214674;214674;214674;214674;214674;214674;214674;215391;215391;215391;215391;215391;215391;215391;215391;215391;215391;216321;216321;216321;216321;216321;216321;216321;216321;216321;218258;…	212754;212754;212754;212754;212754;212754;212754;212754;212754;213761;213761;213761;213761;213761;213761;213761;213761;213761;214249;214249;214249;214249;214249;214249;214249;214249;214249;214389;214715;214715;214715;214715;214715;214715;214715;214715;214715;215479;215479;215479;215479;215479;215479;215479;215479;215479;215479;216365;216365;216365;216365;216365;216365;216365;216365;216365;218404;…	-;-;-;-;-;-;-;-;-;-;-;-;-;-;-;-;-;-;-;-;-;-;-;-;-;-;-;-;-;-;-;-;-;-;-;-;-;-;-;-;-;-;-;-;-;-;-;-;-;-;-;-;-;-;-;-;-;-;-;-;-;-;-;-;-;-;-;-;-;-;-;-;-;-;-;-;-;-;-;-;-;-;-;-;-;-;-;-;-;-;-;-;-;-;-;-;-;-;-;-;-;-;-;-;-;-;-;-;-;-;-;-;-	2251	rna-XM_024095374.1;rna-XM_024095388.1;rna-XM_024095395.1;rna-XM_024095412.1;rna-XM_024095366.1;rna-XM_024095421.1;rna-XM_024095381.1;rna-XM_024095428.1;rna-XM_024095403.1;rna-XM_024095374.1;rna-XM_024095388.1;rna-XM_024095395.1;rna-XM_024095412.1;rna-XM_024095366.1;rna-XM_024095421.1;rna-XM_024095381.1;rna-XM_024095428.1;rna-XM_024095403.1;rna-XM_024095374.1;rna-XM_024095388.1;rna-XM_024095395.1;…	-1.6080810253975932	11.258313414258664	205.43813746928137	3.613668826136045e-22	6.032925008686072e-20	season	1.680356004153261e-19
LOC112042859	NW_019862780.1;NW_019862780.1;NW_019862780.1;NW_019862780.1;NW_019862780.1;NW_019862780.1;NW_019862780.1;NW_019862780.1;NW_019862780.1;NW_019862780.1;NW_019862780.1;NW_019862780.1;NW_019862780.1;NW_019862780.1;NW_019862780.1;NW_019862780.1;NW_019862780.1;NW_019862780.1;NW_019862780.1;NW_019862780.1	1046139;1046140;1046688;1046688;1046997;1046997;1048944;1048944;1049686;1049686;1051524;1051524;1052898;1052898;1054853;1054853;1055989;1055989;1056454;1057175	1046271;1046271;1046755;1046755;1047115;1047115;1049178;1049178;1049779;1049779;1051738;1051738;1053117;1053117;1055097;1055097;1056160;1056160;1056641;1057373	+;+;+;+;+;+;+;+;+;+;+;+;+;+;+;+;+;+;+;+	1888	rna-XM_024078043.1;rna-XM_024078044.1;rna-XM_024078044.1;rna-XM_024078043.1;rna-XM_024078044.1;rna-XM_024078043.1;rna-XM_024078044.1;rna-XM_024078043.1;rna-XM_024078044.1;rna-XM_024078043.1;rna-XM_024078044.1;rna-XM_024078043.1;rna-XM_024078044.1;rna-XM_024078043.1;rna-XM_024078044.1;rna-XM_024078043.1;rna-XM_024078044.1;rna-XM_024078043.1;rna-XM_024078043.1;rna-XM_024078044.1	-1.7969907030729557	8.523699492351286	205.0070924336159	3.8127672992965653e-22	6.255567865535536e-20	season	1.742368918411301e-19
LOC112051438	NW_019863083.1;NW_019863083.1;NW_019863083.1;NW_019863083.1;NW_019863083.1;NW_019863083.1;NW_019863083.1;NW_019863083.1;NW_019863083.1;NW_019863083.1;NW_019863083.1;NW_019863083.1;NW_019863083.1;NW_019863083.1;NW_019863083.1;NW_019863083.1;NW_019863083.1;NW_019863083.1;NW_019863083.1;NW_019863083.1;NW_019863083.1;NW_019863083.1;NW_019863083.1;NW_019863083.1;NW_019863083.1	200806;200809;200811;202059;202690;202690;202690;204012;204012;204012;204518;204518;204518;205071;205071;205071;205964;205964;205964;206537;206537;206537;206928;207306;207306	202192;202192;201531;202192;203699;203699;203699;204275;204275;204275;204683;204683;204683;205219;205219;205219;206112;206112;206112;206685;206685;206685;207126;207946;207947	-;-;-;-;-;-;-;-;-;-;-;-;-;-;-;-;-;-;-;-;-;-;-;-;-	4115	rna-XM_024090074.1;rna-XM_024090072.1;rna-XM_024090073.1;rna-XM_024090073.1;rna-XM_024090072.1;rna-XM_024090073.1;rna-XM_024090074.1;rna-XM_024090073.1;rna-XM_024090072.1;rna-XM_024090074.1;rna-XM_024090073.1;rna-XM_024090072.1;rna-XM_024090074.1;rna-XM_024090073.1;rna-XM_024090072.1;rna-XM_024090074.1;rna-XM_024090073.1;rna-XM_024090072.1;rna-XM_024090074.1;rna-XM_024090073.1;rna-XM_024090072.1;…	-1.0464421199135059	2.640064591984392	203.31915078729185	4.707691919731925e-22	7.592948526808306e-20	season	2.114870751398215e-19
LOC112043842	NW_019862799.1;NW_019862799.1;NW_019862799.1;NW_019862799.1;NW_019862799.1;NW_019862799.1;NW_019862799.1;NW_019862799.1;NW_019862799.1;NW_019862799.1;NW_019862799.1;NW_019862799.1;NW_019862799.1	614569;614579;622959;622959;624419;624419;627794;627794;629016;629016;633108;633108;634440	614970;614970;623511;623511;624595;624595;627977;627977;629248;629421;633287;633191;637014	+;+;+;+;+;+;+;+;+;+;+;+;+	4477	rna-XM_024079459.1;rna-XM_024079460.1;rna-XM_024079460.1;rna-XM_024079459.1;rna-XM_024079460.1;rna-XM_024079459.1;rna-XM_024079460.1;rna-XM_024079459.1;rna-XM_024079460.1;rna-XM_024079459.1;rna-XM_024079460.1;rna-XM_024079459.1;rna-XM_024079460.1	-1.520831136145335	3.4871237861702298	198.26496522441704	8.921987944690442e-22	1.4150272880279042e-19	season	3.941288174567003e-19
LOC112051897	NW_019863110.1;NW_019863110.1;NW_019863110.1;NW_019863110.1;NW_019863110.1	300648;301197;301968;302724;304040	300854;301323;302158;302875;305698	+;+;+;+;+	2336	rna-XM_024090732.1	-2.222424682698054	9.855782360229489	197.5452792903386	9.782038826003398e-22	1.52599805685653e-19	season	4.250376050544591e-19
LOC112052849	NW_019863181.1;NW_019863181.1;NW_019863181.1;NW_019863181.1;NW_019863181.1;NW_019863181.1;NW_019863181.1;NW_019863181.1;NW_019863181.1;NW_019863181.1;NW_019863181.1;NW_019863181.1;NW_019863181.1;NW_019863181.1;NW_019863181.1;NW_019863181.1	153620;156436;162291;168205;175540;176759;178435;178990;179696;186739;195493;196684;213991;220096;221034;221216	154451;156568;162413;168305;175907;176867;178553;179132;179865;186871;195612;196824;214156;220264;221140;221803	-;-;-;-;-;-;-;-;-;-;-;-;-;-;-;-	3522	rna-XM_024092078.1	-1.1832353193601381	7.2291854087211505	196.1100846406954	1.17614253146915e-21	1.8051890853968434e-19	season	5.028009322030616e-19
LOC112058115	NW_019862771.1;NW_019862771.1;NW_019862771.1;NW_019862771.1;NW_019862771.1;NW_019862771.1;NW_019862771.1	560028;562466;563326;564263;565233;566243;573396	560382;562614;563582;564442;565337;566454;573770	-;-;-;-;-;-;-	1633	rna-XM_024098805.1	1.2720973975955836	2.6701434997384177	195.18666403537753	1.324904804624404e-21	1.9699678313759106e-19	season	5.574063785169814e-19
LOC112055707	NW_019863592.1;NW_019863592.1	104630;105353	104795;106362	+;+	1176	rna-XM_024095894.1	-1.5531991646846182	4.922576068010481	194.7016483439561	1.4106712234745442e-21	2.0652226711667326e-19	season	5.842162621592624e-19
LOC112053592	NW_019863259.1;NW_019863259.1;NW_019863259.1;NW_019863259.1;NW_019863259.1;NW_019863259.1;NW_019863259.1;NW_019863259.1;NW_019863259.1;NW_019863259.1;NW_019863259.1	23076;26603;26952;27402;28020;30244;33411;33924;34426;35038;38815	23255;26808;27115;27539;28222;30379;33521;34145;34526;35206;39360	+;+;+;+;+;+;+;+;+;+;+	2176	rna-XM_024093054.1	1.666600313280628	4.493916900883789	192.44814591587516	1.8908784668422226e-21	2.7263029531016046e-19	season	7.710420579023556e-19
LOC112050331	NW_019863017.1;NW_019863017.1;NW_019863017.1	160361;172915;173224	160589;173103;175067	+;+;+	2262	rna-XM_024088581.1	-2.41001925485424	0.9746490093831874	192.1235172936679	1.9728056199238672e-21	2.801972877491869e-19	season	7.922608023648802e-19
LOC112047620	NW_019862898.1;NW_019862898.1;NW_019862898.1;NW_019862898.1;NW_019862898.1;NW_019862898.1;NW_019862898.1	682959;683890;684620;685258;686357;686835;687889	683183;684025;685060;685759;686446;686973;688016	-;-;-;-;-;-;-	1661	rna-XM_024084790.1	1.6519867585790067	5.846208055491673	189.66623379665688	2.7244355313953983e-21	3.8126071348174426e-19	season	1.0777785635766421e-18
LOC112058029	NW_019862770.1;NW_019862770.1;NW_019862770.1	1828489;1830200;1831377	1829346;1830242;1831465	-;-;-	990	rna-XM_024098691.1	-3.317084730327894	2.570665487526231	189.42680076070238	2.811956636348216e-21	3.878054978476757e-19	season	1.0960428036236685e-18
LOC112052443	NW_019863149.1;NW_019863149.1;NW_019863149.1;NW_019863149.1;NW_019863149.1	237846;241048;253775;255990;257996	238475;241225;253893;256161;258390	-;-;-;-;-	1494	rna-XM_024091524.1	-2.153255215210459	3.1012303595682567	189.12370322735134	2.926917665997646e-21	3.978935501376229e-19	season	1.1243181556125741e-18
LOC112047207	NW_019862884.1;NW_019862884.1;NW_019862884.1;NW_019862884.1;NW_019862884.1	325539;326744;327401;327989;333125	325659;326888;327586;328206;333542	-;-;-;-;-	1088	rna-XM_024084234.1	0.887712937525981	4.246919007908989	185.98716944811238	4.443389943392225e-21	5.9553941832845655e-19	season	1.6824578635658705e-18
LOC112047357	NW_019862890.1;NW_019862890.1;NW_019862890.1;NW_019862890.1;NW_019862890.1;NW_019862890.1;NW_019862890.1;NW_019862890.1	300194;302878;303023;304241;305447;306490;307535;313624	300554;302933;303157;304379;305508;306624;307674;314668	+;+;+;+;+;+;+;+	2073	rna-XM_024084458.1	2.145762797679647	3.3433512677078587	183.98241588000064	5.8181366043881405e-21	7.689637212132992e-19	season	2.1719677563282773e-18
LOC112054595	NW_019863380.1;NW_019863380.1;NW_019863380.1;NW_019863380.1	131036;131732;132156;133900	131181;131879;133785;135150	+;+;+;+	3175	rna-XM_024094436.1	-1.4933150632927807	7.001396560375103	183.60467787484473	6.1227629327985386e-21	7.981398913494643e-19	season	2.253942104636462e-18
LOC112055473	NW_019863529.1;NW_019863529.1;NW_019863529.1;NW_019863529.1;NW_019863529.1;NW_019863529.1;NW_019863529.1;NW_019863529.1;NW_019863529.1;NW_019863529.1;NW_019863529.1;NW_019863529.1;NW_019863529.1;NW_019863529.1;NW_019863529.1;NW_019863529.1	102086;102086;103485;103485;105427;105427;106246;106246;107130;107130;108640;121892;123733;123733;127548;127548	102323;102323;103619;103619;105568;105568;106369;106369;107341;107341;108857;122109;123808;123808;128023;128025	-;-;-;-;-;-;-;-;-;-;-;-;-;-;-;-	1841	rna-XM_024095602.1;rna-XM_024095603.1;rna-XM_024095602.1;rna-XM_024095603.1;rna-XM_024095602.1;rna-XM_024095603.1;rna-XM_024095602.1;rna-XM_024095603.1;rna-XM_024095602.1;rna-XM_024095603.1;rna-XM_024095603.1;rna-XM_024095602.1;rna-XM_024095603.1;rna-XM_024095602.1;rna-XM_024095603.1;rna-XM_024095602.1	1.019178249704296	4.482349082023882	182.79196075168392	6.83513526691018e-21	8.789614486475305e-19	season	2.4817158938281413e-18
LOC112046230	NW_019862851.1;NW_019862851.1;NW_019862851.1;NW_019862851.1;NW_019862851.1;NW_019862851.1;NW_019862851.1;NW_019862851.1;NW_019862851.1;NW_019862851.1;NW_019862851.1;NW_019862851.1;NW_019862851.1;NW_019862851.1;NW_019862851.1;NW_019862851.1;NW_019862851.1;NW_019862851.1;NW_019862851.1;NW_019862851.1;NW_019862851.1;NW_019862851.1;NW_019862851.1;NW_019862851.1;NW_019862851.1;NW_019862851.1;NW_019862…	429919;429919;457224;457224;458688;458688;459996;459996;468255;468255;472611;472611;473553;473553;474918;474918;476864;476864;478082;478082;479095;479095;480146;480146;481135;481135;482072;482072;483165;483165;483805;483805	430110;430133;457386;457386;458847;458847;460258;460258;468345;468345;472752;472752;473653;473653;475021;475021;476985;476985;478206;478206;479269;479269;480249;480249;481217;481217;482225;482225;483363;483363;484712;484712	+;+;+;+;+;+;+;+;+;+;+;+;+;+;+;+;+;+;+;+;+;+;+;+;+;+;+;+;+;+;+;+	3109	rna-XM_024082805.1;rna-XM_024082804.1;rna-XM_024082805.1;rna-XM_024082804.1;rna-XM_024082805.1;rna-XM_024082804.1;rna-XM_024082805.1;rna-XM_024082804.1;rna-XM_024082805.1;rna-XM_024082804.1;rna-XM_024082805.1;rna-XM_024082804.1;rna-XM_024082805.1;rna-XM_024082804.1;rna-XM_024082805.1;rna-XM_024082804.1;rna-XM_024082805.1;rna-XM_024082804.1;rna-XM_024082805.1;rna-XM_024082804.1;rna-XM_024082805.1;…	-1.0330856565447726	3.8866146249934315	182.300003762525	7.307307364854456e-21	9.271511584527334e-19	season	2.617299752776586e-18
LOC112046921	NW_019862876.1;NW_019862876.1;NW_019862876.1;NW_019862876.1;NW_019862876.1;NW_019862876.1;NW_019862876.1;NW_019862876.1;NW_019862876.1;NW_019862876.1;NW_019862876.1;NW_019862876.1;NW_019862876.1;NW_019862876.1;NW_019862876.1;NW_019862876.1;NW_019862876.1;NW_019862876.1;NW_019862876.1;NW_019862876.1;NW_019862876.1;NW_019862876.1;NW_019862876.1;NW_019862876.1;NW_019862876.1;NW_019862876.1;NW_019862…	130083;130083;130083;130083;130083;132136;132136;132136;132136;132136;134378;134378;134378;134378;134378;135560;135560;135560;135560;146053;146053;146053;146053;146053;147047;147047;147047;147047;148907;148907;148907;148907;148907;178871;178871;178871;178871;178871;294256;294256;294256;294256;294256;360600;360600;360600;360600;360600;391873;392191;477246;477246;477246;501437;501437;501437;566700;…	131507;131507;131507;131507;131507;132201;132201;132201;132201;132201;134598;134598;134598;134598;134598;135625;135625;135625;135625;146133;146133;146133;146133;146133;147079;147079;147079;147079;148991;148991;148991;148991;148991;178953;178953;178953;178953;178953;294304;294304;294304;294304;294304;360692;360692;360692;360692;360692;392143;392418;477287;477287;477287;501521;501521;501521;566777;…	-;-;-;-;-;-;-;-;-;-;-;-;-;-;-;-;-;-;-;-;-;-;-;-;-;-;-;-;-;-;-;-;-;-;-;-;-;-;-;-;-;-;-;-;-;-;-;-;-;-;-;-;-;-;-;-;-;-;-	2906	rna-XM_024083772.1;rna-XM_024083771.1;rna-XM_024083770.1;rna-XM_024083773.1;rna-XM_024083774.1;rna-XM_024083772.1;rna-XM_024083771.1;rna-XM_024083770.1;rna-XM_024083773.1;rna-XM_024083774.1;rna-XM_024083772.1;rna-XM_024083771.1;rna-XM_024083770.1;rna-XM_024083773.1;rna-XM_024083774.1;rna-XM_024083771.1;rna-XM_024083770.1;rna-XM_024083773.1;rna-XM_024083774.1;rna-XM_024083772.1;rna-XM_024083771.1;…	-0.9926093988680545	6.009881807965806	180.66626540217396	9.130863796583925e-21	1.1432802616880609e-18	season	3.226847265712759e-18
LOC112049886	NW_019862996.1;NW_019862996.1	193400;195173	194758;195276	-;-	1463	rna-XM_024087938.1	1.143914056820636	5.457289037042408	180.37239215642373	9.505695269970417e-21	1.1747557946628375e-18	season	3.315111225402183e-18
LOC112048831	NW_019862946.1;NW_019862946.1	126879;127641	126920;132412	+;+	4814	rna-XR_002887048.1	-0.8506047140537298	8.986448077426354	179.9391801805159	1.0087377426783771e-20	1.23066004606762e-18	season	3.472284918141609e-18
LOC112051610	NW_019862758.1;NW_019862758.1;NW_019862758.1;NW_019862758.1;NW_019862758.1;NW_019862758.1;NW_019862758.1;NW_019862758.1	677456;679635;679830;680322;681005;681580;682505;683010	677678;679739;680091;680604;681112;681773;682689;684430	+;+;+;+;+;+;+;+	2781	rna-XM_024090327.1	0.8205974007448592	7.108670332241408	179.37785097166164	1.0896041594098758e-20	1.3124902760689086e-18	season	3.702558749379328e-18
LOC112056867	NW_019862764.1;NW_019862764.1;NW_019862764.1;NW_019862764.1;NW_019862764.1;NW_019862764.1;NW_019862764.1;NW_019862764.1;NW_019862764.1;NW_019862764.1;NW_019862764.1;NW_019862764.1;NW_019862764.1;NW_019862764.1;NW_019862764.1;NW_019862764.1;NW_019862764.1;NW_019862764.1;NW_019862764.1;NW_019862764.1;NW_019862764.1	869794;869794;874977;877982;877982;879085;879085;880101;880101;880812;880812;882406;882406;883129;883129;883262;883262;884028;884028;884259;884259	870056;870056;875060;878176;878176;879197;879197;880237;880237;880982;880982;882607;882607;883174;883174;883744;883744;884140;884140;884454;884454	+;+;+;+;+;+;+;+;+;+;+;+;+;+;+;+;+;+;+;+;+	2003	rna-XM_024097363.1;rna-XM_024097356.1;rna-XM_024097356.1;rna-XM_024097363.1;rna-XM_024097356.1;rna-XM_024097363.1;rna-XM_024097356.1;rna-XM_024097363.1;rna-XM_024097356.1;rna-XM_024097363.1;rna-XM_024097356.1;rna-XM_024097363.1;rna-XM_024097356.1;rna-XM_024097363.1;rna-XM_024097356.1;rna-XM_024097363.1;rna-XM_024097356.1;rna-XM_024097363.1;rna-XM_024097356.1;rna-XM_024097363.1;rna-XM_024097356.1	1.3985685733081978	9.40473413848151	178.3085773794651	1.2626335447349907e-20	1.5019026014622714e-18	season	4.236215456101383e-18
LOC112049445	NW_019862973.1;NW_019862973.1;NW_019862973.1;NW_019862973.1;NW_019862973.1;NW_019862973.1	377923;379113;380028;386224;390184;392844	378487;379291;380660;386479;390397;393185	-;-;-;-;-;-	2189	rna-XM_024087322.1	-1.2308552525778198	4.010485544519103	177.01642069282423	1.5100915653094164e-20	1.774077942652396e-18	season	5.00312211731576e-18
LOC112049799	NW_019862991.1;NW_019862991.1;NW_019862991.1;NW_019862991.1;NW_019862991.1;NW_019862991.1;NW_019862991.1	257864;265843;266634;267625;271257;272310;273009	257913;265962;266843;269084;271353;272383;273544	+;+;+;+;+;+;+	2547	rna-XM_024087837.1	-1.865225946687841	3.6282227136718386	176.4790248142198	1.627236392080387e-20	1.888387988663044e-18	season	5.324679082974156e-18
LOC112043641	NW_019862793.1;NW_019862793.1;NW_019862793.1;NW_019862793.1;NW_019862793.1;NW_019862793.1;NW_019862793.1;NW_019862793.1;NW_019862793.1;NW_019862793.1;NW_019862793.1;NW_019862793.1;NW_019862793.1;NW_019862793.1;NW_019862793.1;NW_019862793.1;NW_019862793.1;NW_019862793.1;NW_019862793.1;NW_019862793.1;NW_019862793.1;NW_019862793.1;NW_019862793.1;NW_019862793.1;NW_019862793.1;NW_019862793.1;NW_019862…	1229205;1229205;1232261;1232261;1234278;1234278;1236768;1236768;1237806;1237806;1238749;1238749;1239902;1239902;1240842;1240842;1242349;1242349;1243490;1243490;1245580;1245580;1246454;1246454;1249176;1249176;1249813;1249813;1253215;1254583;1254583;1255825;1255825;1256483;1256483;1257930;1257930;1258088;1258088;1259119;1259119;1260076;1260076;1260909;1260909;1261887;1261887;1262129;1262129	1231420;1231420;1232538;1232538;1234652;1234652;1237176;1237176;1238029;1238029;1238930;1238930;1239992;1239992;1240967;1240967;1242502;1242502;1243621;1243621;1245724;1245724;1246606;1246606;1249247;1249247;1249995;1249995;1253301;1254749;1254749;1255913;1255913;1256749;1256749;1258010;1258010;1258239;1258239;1259250;1259250;1260157;1260157;1261150;1261150;1262035;1262035;1262218;1262218	-;-;-;-;-;-;-;-;-;-;-;-;-;-;-;-;-;-;-;-;-;-;-;-;-;-;-;-;-;-;-;-;-;-;-;-;-;-;-;-;-;-;-;-;-;-;-;-;-	6278	rna-XM_024079149.1;rna-XM_024079148.1;rna-XM_024079149.1;rna-XM_024079148.1;rna-XM_024079149.1;rna-XM_024079148.1;rna-XM_024079149.1;rna-XM_024079148.1;rna-XM_024079149.1;rna-XM_024079148.1;rna-XM_024079149.1;rna-XM_024079148.1;rna-XM_024079149.1;rna-XM_024079148.1;rna-XM_024079149.1;rna-XM_024079148.1;rna-XM_024079149.1;rna-XM_024079148.1;rna-XM_024079149.1;rna-XM_024079148.1;rna-XM_024079149.1;…	1.0259967242252555	3.7331167008981034	172.92452302336173	2.6785354582757654e-20	3.0709570386689376e-18	season	8.553564135132429e-18
LOC112048436	NW_019862930.1;NW_019862930.1;NW_019862930.1;NW_019862930.1;NW_019862930.1;NW_019862930.1;NW_019862930.1;NW_019862930.1;NW_019862930.1;NW_019862930.1;NW_019862930.1;NW_019862930.1;NW_019862930.1;NW_019862930.1;NW_019862930.1;NW_019862930.1;NW_019862930.1;NW_019862930.1;NW_019862930.1;NW_019862930.1;NW_019862930.1;NW_019862930.1	21239;21812;22186;22551;22719;23056;23310;23831;24167;24780;25237;26097;26829;27876;28845;30659;32096;34930;37728;39370;41274;68699	21519;22003;22462;22638;22929;23225;23463;24076;24393;24937;25310;26201;27056;27990;29026;30833;32235;35071;37819;39532;41410;69152	-;-;-;-;-;-;-;-;-;-;-;-;-;-;-;-;-;-;-;-;-;-	4011	rna-XM_024085960.1	0.7861230694905041	4.476082437948177	171.56614822315942	3.246880485608419e-20	3.678251750124966e-18	season	1.0245067532267992e-17
LOC112048611	NW_019862937.1;NW_019862937.1;NW_019862937.1;NW_019862937.1;NW_019862937.1;NW_019862937.1	404300;406636;408951;409346;409738;411692	404646;406849;409097;409425;409860;414958	+;+;+;+;+;+	4178	rna-XM_024086218.1	-0.5482474168588196	5.97937403920783	170.27937994993866	3.9000687235705497e-20	4.3662416439408645e-18	season	1.216133194332205e-17
LOC112046429	NW_019862857.1;NW_019862857.1;NW_019862857.1;NW_019862857.1;NW_019862857.1;NW_019862857.1;NW_019862857.1;NW_019862857.1;NW_019862857.1	13416;13630;14683;15093;15922;16683;19595;20069;20951	13555;13917;14853;15221;16107;16783;19691;20278;21237	+;+;+;+;+;+;+;+;+	1609	rna-XM_024083045.1	-0.7406610013743831	5.754445876686063	169.92391909881619	4.1033576332820585e-20	4.540412934687449e-18	season	1.26464527988536e-17
LOC112056099	NW_019863701.1;NW_019863701.1	27842;28936	27938;29719	+;+	881	rna-XM_024096443.1	-2.0990453147523134	3.1370606185689587	169.18340691692669	4.562655444008014e-20	4.947881125133206e-18	season	1.378137759790412e-17
LOC112045334	NW_019862829.1;NW_019862829.1	582646;585194	584077;585839	+;+	2078	rna-XM_024081482.1	1.210119797347107	3.8945068244990786	169.1636746858503	4.575594146823477e-20	4.947881125133206e-18	season	1.378137759790412e-17
LOC112044854	NW_019862818.1;NW_019862818.1;NW_019862818.1;NW_019862818.1;NW_019862818.1;NW_019862818.1;NW_019862818.1;NW_019862818.1;NW_019862818.1;NW_019862818.1;NW_019862818.1;NW_019862818.1;NW_019862818.1;NW_019862818.1;NW_019862818.1;NW_019862818.1;NW_019862818.1;NW_019862818.1;NW_019862818.1;NW_019862818.1;NW_019862818.1;NW_019862818.1;NW_019862818.1;NW_019862818.1;NW_019862818.1;NW_019862818.1;NW_019862…	162094;162094;162094;162094;162094;163435;163435;163435;163435;163435;164492;164492;164492;164492;164492;165436;165436;165436;165436;165436;166785;166785;166785;166785;166785;167287;167287;167287;167287;167287;169652;172599;172599;172599;172599;173444;173444;173444;174169;174169;174169;174169;174169;175197;175197;175197;175197;175197;183486;183486;183486;183486;183528;195166;195166;195166;195166;…	162686;162686;162686;162686;162686;163487;163487;163487;163487;163487;164564;164564;164564;164564;164564;165555;165555;165555;165555;165555;166871;166871;166871;166871;166871;168033;168033;168033;168033;168033;169731;172690;172690;172690;172690;173464;173464;173464;174271;174271;174271;174271;174271;175334;175334;175334;175334;175334;183649;183649;183649;183649;183649;195450;195450;195450;195450;…	-;-;-;-;-;-;-;-;-;-;-;-;-;-;-;-;-;-;-;-;-;-;-;-;-;-;-;-;-;-;-;-;-;-;-;-;-;-;-;-;-;-;-;-;-;-;-;-;-;-;-;-;-;-;-;-;-;-;-;-;-;-	2876	rna-XM_024080836.1;rna-XM_024080840.1;rna-XM_024080838.1;rna-XM_024080841.1;rna-XM_024080839.1;rna-XM_024080836.1;rna-XM_024080840.1;rna-XM_024080838.1;rna-XM_024080841.1;rna-XM_024080839.1;rna-XM_024080836.1;rna-XM_024080840.1;rna-XM_024080838.1;rna-XM_024080841.1;rna-XM_024080839.1;rna-XM_024080836.1;rna-XM_024080840.1;rna-XM_024080838.1;rna-XM_024080841.1;rna-XM_024080839.1;rna-XM_024080836.1;…	-0.7807465571415612	7.719525382179423	166.41712293930357	6.802111798170085e-20	7.272909648470397e-18	season	2.0257300360730125e-17
LOC112043287	NW_019862788.1;NW_019862788.1;NW_019862788.1;NW_019862788.1;NW_019862788.1;NW_019862788.1;NW_019862788.1;NW_019862788.1;NW_019862788.1;NW_019862788.1;NW_019862788.1;NW_019862788.1	212605;212610;212857;213069;213069;213069;213569;213569;213569;216616;216616;216652	212884;212884;212946;213173;213173;213173;213730;213730;213730;217201;217201;217201	+;+;+;+;+;+;+;+;+;+;+;+	1195	rna-XM_024078612.1;rna-XM_024078611.1;rna-XM_024078613.1;rna-XM_024078613.1;rna-XM_024078612.1;rna-XM_024078611.1;rna-XM_024078611.1;rna-XM_024078613.1;rna-XM_024078612.1;rna-XM_024078611.1;rna-XM_024078613.1;rna-XM_024078612.1	0.8590863269817344	4.670800349620999	165.81070392168323	7.429130612642373e-20	7.85506743443387e-18	season	2.1878789654231788e-17
LOC112048098	NW_019862916.1;NW_019862916.1;NW_019862916.1;NW_019862916.1;NW_019862916.1	331174;332917;333755;335021;335755	331272;333147;333859;335074;335858	-;-;-;-;-	593	rna-XM_024085477.1	-3.3509660987640837	4.783076798360468	165.51650595256302	7.754471344493947e-20	8.108961463099384e-18	season	2.2585962965473855e-17
LOC112058482	NW_019862777.1;NW_019862777.1;NW_019862777.1;NW_019862777.1;NW_019862777.1;NW_019862777.1;NW_019862777.1;NW_019862777.1;NW_019862777.1;NW_019862777.1;NW_019862777.1;NW_019862777.1;NW_019862777.1;NW_019862777.1;NW_019862777.1;NW_019862777.1;NW_019862777.1;NW_019862777.1;NW_019862777.1;NW_019862777.1;NW_019862777.1;NW_019862777.1	923299;923299;924137;924137;924801;924801;925493;925493;925999;925999;926566;926566;927203;927203;927837;927837;928776;928776;929535;929535;929987;929987	923393;923393;924329;924329;925012;925012;925684;925684;926205;926205;926823;926823;927383;927383;927942;927912;928947;928947;929649;929649;930231;930097	+;+;+;+;+;+;+;+;+;+;+;+;+;+;+;+;+;+;+;+;+;+	1976	rna-XM_024099345.1;rna-XM_024099346.1;rna-XM_024099345.1;rna-XM_024099346.1;rna-XM_024099345.1;rna-XM_024099346.1;rna-XM_024099345.1;rna-XM_024099346.1;rna-XM_024099345.1;rna-XM_024099346.1;rna-XM_024099345.1;rna-XM_024099346.1;rna-XM_024099345.1;rna-XM_024099346.1;rna-XM_024099345.1;rna-XM_024099346.1;rna-XM_024099345.1;rna-XM_024099346.1;rna-XM_024099345.1;rna-XM_024099346.1;rna-XM_024099345.1;…	0.855500690081706	5.826378825055314	164.8689160722312	8.52333272065257e-20	8.816090670622811e-18	season	2.45555362783583e-17
LOC112051828	NW_019863106.1;NW_019863106.1;NW_019863106.1;NW_019863106.1;NW_019863106.1;NW_019863106.1;NW_019863106.1;NW_019863106.1;NW_019863106.1;NW_019863106.1;NW_019863106.1;NW_019863106.1;NW_019863106.1;NW_019863106.1	247997;249731;251721;253197;253425;253425;255374;255374;255733;255733;256315;256315;256916;256916	248174;249905;251810;253349;253625;253625;255643;255643;256075;256075;256571;256571;257694;257694	+;+;+;+;+;+;+;+;+;+;+;+;+;+	2446	rna-XM_024090627.1;rna-XM_024090627.1;rna-XM_024090627.1;rna-XM_024090628.1;rna-XM_024090627.1;rna-XM_024090628.1;rna-XM_024090627.1;rna-XM_024090628.1;rna-XM_024090628.1;rna-XM_024090627.1;rna-XM_024090628.1;rna-XM_024090627.1;rna-XM_024090628.1;rna-XM_024090627.1	1.2554222669422523	7.744671960164182	164.5665078306311	8.908850287683068e-20	9.115765520171191e-18	season	2.5390223319896744e-17
LOC112051508	NW_019863086.1;NW_019863086.1;NW_019863086.1;NW_019863086.1;NW_019863086.1;NW_019863086.1;NW_019863086.1;NW_019863086.1;NW_019863086.1;NW_019863086.1;NW_019863086.1;NW_019863086.1;NW_019863086.1;NW_019863086.1;NW_019863086.1;NW_019863086.1;NW_019863086.1;NW_019863086.1;NW_019863086.1;NW_019863086.1;NW_019863086.1;NW_019863086.1;NW_019863086.1;NW_019863086.1	334127;334127;334127;335970;335970;335970;336896;336896;336896;337812;337812;337812;338634;338634;338634;339222;339222;339222;339854;339854;339854;340396;340438;340572	335100;335100;335100;336189;336189;336189;337167;337167;337167;338007;338007;338007;338794;338794;338794;339337;339337;339337;340089;340089;340089;340500;340519;340873	-;-;-;-;-;-;-;-;-;-;-;-;-;-;-;-;-;-;-;-;-;-;-;-	2601	rna-XM_024090176.1;rna-XM_024090178.1;rna-XM_024090177.1;rna-XM_024090176.1;rna-XM_024090178.1;rna-XM_024090177.1;rna-XM_024090176.1;rna-XM_024090178.1;rna-XM_024090177.1;rna-XM_024090176.1;rna-XM_024090178.1;rna-XM_024090177.1;rna-XM_024090176.1;rna-XM_024090178.1;rna-XM_024090177.1;rna-XM_024090176.1;rna-XM_024090178.1;rna-XM_024090177.1;rna-XM_024090176.1;rna-XM_024090177.1;rna-XM_024090178.1;…	1.29667973058971	1.6955675613977794	163.69216594599376	1.0127715894198216e-19	1.0252696217998959e-17	season	2.8556926571885504e-17
LOC112048185	NW_019862920.1;NW_019862920.1;NW_019862920.1;NW_019862920.1;NW_019862920.1;NW_019862920.1;NW_019862920.1;NW_019862920.1;NW_019862920.1;NW_019862920.1;NW_019862920.1;NW_019862920.1	109466;109466;110813;110813;111190;111190;112037;112037;112705;112705;114944;114944	109809;109809;110978;110975;111350;111350;112183;112183;112826;112826;115032;115032	-;-;-;-;-;-;-;-;-;-;-;-	1029	rna-XM_024085622.1;rna-XM_024085623.1;rna-XM_024085622.1;rna-XM_024085623.1;rna-XM_024085623.1;rna-XM_024085622.1;rna-XM_024085623.1;rna-XM_024085622.1;rna-XM_024085623.1;rna-XM_024085622.1;rna-XM_024085623.1;rna-XM_024085622.1	-2.305557916811391	0.16114672987578718	162.44970240124493	1.2162266902674399e-19	1.2182750720615743e-17	season	3.3932724658461574e-17
LOC112049549	NW_019862978.1;NW_019862978.1;NW_019862978.1;NW_019862978.1;NW_019862978.1;NW_019862978.1;NW_019862978.1;NW_019862978.1;NW_019862978.1;NW_019862978.1;NW_019862978.1;NW_019862978.1;NW_019862978.1;NW_019862978.1;NW_019862978.1;NW_019862978.1;NW_019862978.1;NW_019862978.1;NW_019862978.1;NW_019862978.1;NW_019862978.1;NW_019862978.1;NW_019862978.1;NW_019862978.1;NW_019862978.1;NW_019862978.1;NW_019862…	493078;493276;493405;495795;495795;496307;496307;497282;497282;497806;497806;499242;499242;500895;500895;501835;501835;502485;502485;504095;504095;505022;505022;508764;508764;509864;509864;511233;511233	493169;493619;493619;495887;495887;496441;496441;497410;497410;498469;498469;499423;499423;501025;501025;501909;501909;502623;502623;504198;504198;505109;505109;508904;508904;510064;510064;511649;511649	+;+;+;+;+;+;+;+;+;+;+;+;+;+;+;+;+;+;+;+;+;+;+;+;+;+;+;+;+	2935	rna-XM_024087485.1;rna-XM_024087486.1;rna-XM_024087485.1;rna-XM_024087486.1;rna-XM_024087485.1;rna-XM_024087486.1;rna-XM_024087485.1;rna-XM_024087486.1;rna-XM_024087485.1;rna-XM_024087486.1;rna-XM_024087485.1;rna-XM_024087486.1;rna-XM_024087485.1;rna-XM_024087486.1;rna-XM_024087485.1;rna-XM_024087486.1;rna-XM_024087485.1;rna-XM_024087486.1;rna-XM_024087485.1;rna-XM_024087486.1;rna-XM_024087485.1;…	0.8469579023668373	2.742737180920662	162.26507233872158	1.2498722178932845e-19	1.2389358359867182e-17	season	3.45081907658974e-17
LOC112047348	NW_019862889.1;NW_019862889.1;NW_019862889.1;NW_019862889.1;NW_019862889.1;NW_019862889.1;NW_019862889.1;NW_019862889.1;NW_019862889.1;NW_019862889.1	198595;198596;202175;202175;202930;202930;203929;203929;204828;204828	198813;198813;202409;202409;203150;203528;204151;204151;205500;205500	+;+;+;+;+;+;+;+;+;+	1949	rna-XM_024084444.1;rna-XM_024084445.1;rna-XM_024084445.1;rna-XM_024084444.1;rna-XM_024084445.1;rna-XM_024084444.1;rna-XM_024084444.1;rna-XM_024084445.1;rna-XM_024084444.1;rna-XM_024084445.1	-1.353168830565441	4.722785513486222	161.83975471525886	1.33107517577692e-19	1.3058259147106362e-17	season	3.637128611749203e-17
LOC112046215	NW_019862752.1;NW_019862752.1;NW_019862752.1;NW_019862752.1;NW_019862752.1;NW_019862752.1;NW_019862752.1;NW_019862752.1;NW_019862752.1;NW_019862752.1	2235321;2242066;2243318;2244367;2245991;2247014;2247625;2248738;2517249;2532929	2241266;2242276;2243514;2244494;2246135;2247076;2247678;2248815;2517993;2533099	-;-;-;-;-;-;-;-;-;-	7738	rna-XM_024082787.1	-0.6759109412223424	5.972861494355507	161.2019719930655	1.463158945114053e-19	1.4207571960923805e-17	season	3.957247738800814e-17
LOC112049128	NW_019862960.1;NW_019862960.1;NW_019862960.1;NW_019862960.1;NW_019862960.1;NW_019862960.1;NW_019862960.1;NW_019862960.1;NW_019862960.1	155822;156734;157203;157910;158534;159594;159824;160296;161368	156237;156907;157350;158061;158657;159718;159993;160431;163942	+;+;+;+;+;+;+;+;+	4020	rna-XM_024086918.1	-1.1042138763917528	5.176811773895558	159.73523102191547	1.8206468789204666e-19	1.7500278484653698e-17	season	4.777846091662076e-17
LOC112049640	NW_019862982.1;NW_019862982.1;NW_019862982.1;NW_019862982.1;NW_019862982.1;NW_019862982.1	99639;101123;101803;102095;102671;102968	100789;101259;101896;102153;102773;103151	-;-;-;-;-;-	1728	rna-XM_024087614.1	1.0386687475976266	5.215392135366331	159.1596206948943	1.9844984080808437e-19	1.8884486851297307e-17	season	5.1567774809983104e-17
LOC112046868	NW_019862753.1;NW_019862753.1	1182631;1183749	1183094;1184282	-;-	998	rna-XM_024083691.1	0.7819297353004829	6.469672748839879	158.7744961351275	2.1025402766221044e-19	1.9809676507263314e-17	season	5.410468935132901e-17
LOC112058283	NW_019862773.1;NW_019862773.1;NW_019862773.1;NW_019862773.1;NW_019862773.1;NW_019862773.1;NW_019862773.1;NW_019862773.1;NW_019862773.1;NW_019862773.1;NW_019862773.1;NW_019862773.1;NW_019862773.1	1018536;1028557;1032365;1033554;1037499;1037872;1039507;1041548;1042022;1042469;1043098;1044104;1045796	1019068;1028765;1032524;1033619;1037550;1037939;1039661;1041688;1042246;1042650;1043339;1044382;1047742	+;+;+;+;+;+;+;+;+;+;+;+;+	4259	rna-XM_024098998.1	-1.1469433866974283	4.40618298798871	158.564895152417	2.169798477645659e-19	2.0242943444388327e-17	season	5.529856600961365e-17
LOC112046202	NW_019862850.1;NW_019862850.1;NW_019862850.1;NW_019862850.1;NW_019862850.1;NW_019862850.1;NW_019862850.1;NW_019862850.1;NW_019862850.1;NW_019862850.1;NW_019862850.1	670517;673114;673639;674741;675426;676784;677651;678649;680195;680839;681841	671906;673308;673897;674895;675497;676896;677855;678811;680479;681086;682066	-;-;-;-;-;-;-;-;-;-;-	3311	rna-XM_024082755.1	0.9088259512083106	3.9689614556478054	158.24961454248717	2.2751679787405204e-19	2.1019901442422126e-17	season	5.743174026335e-17
LOC112057545	NW_019866338.1;NW_019866338.1;NW_019866338.1	186;1092;1745	441;1267;1906	-;-;-	594	rna-XM_024098003.1	0.8726560302162514	5.558854231434399	157.64828003445095	2.490996059669558e-19	2.2792613945976456e-17	season	6.228665147315248e-17
LOC112057974	NW_019862770.1;NW_019862770.1;NW_019862770.1;NW_019862770.1;NW_019862770.1;NW_019862770.1;NW_019862770.1;NW_019862770.1;NW_019862770.1;NW_019862770.1;NW_019862770.1;NW_019862770.1;NW_019862770.1;NW_019862770.1;NW_019862770.1;NW_019862770.1;NW_019862770.1;NW_019862770.1;NW_019862770.1;NW_019862770.1;NW_019862770.1;NW_019862770.1;NW_019862770.1;NW_019862770.1;NW_019862770.1;NW_019862770.1;NW_019862…	501697;545199;545199;545199;545199;577245;577245;577245;577245;577245;602394;602394;602394;602394;602394;606454;606454;606454;606454;606454;607495;607495;607495;607495;607495;609331;609331;609331;609331;609331;610990;610990;610990;610990;610990;612205;612205;612205;612205;612205;613542;613542;613542;613542;613542;618233;618233;618233;618233;619397;619397;619397;619397;619397;620341;620341;620341;…	501744;545405;545405;545405;545405;577294;577294;577294;577294;577294;602553;602553;602553;602553;602553;606600;606600;606600;606600;606600;607662;607662;607662;607662;607662;609495;609495;609495;609495;609495;611109;611109;611109;611109;611109;612360;612360;612360;612360;612360;613685;613685;613685;613685;613685;618427;618427;618427;618427;619555;619555;619555;619555;619555;620634;620634;620634;…	+;+;+;+;+;+;+;+;+;+;+;+;+;+;+;+;+;+;+;+;+;+;+;+;+;+;+;+;+;+;+;+;+;+;+;+;+;+;+;+;+;+;+;+;+;+;+;+;+;+;+;+;+;+;+;+;+;+;+;+;+;+;+;+;+;+;+;+;+;+;+;+;+;+;+;+;+;+;+;+;+;+;+;+;+;+;+;+;+;+;+;+;+;+;+;+;+;+;+	7496	rna-XM_024098589.1;rna-XM_024098592.1;rna-XM_024098591.1;rna-XM_024098590.1;rna-XM_024098588.1;rna-XM_024098592.1;rna-XM_024098591.1;rna-XM_024098590.1;rna-XM_024098588.1;rna-XM_024098589.1;rna-XM_024098592.1;rna-XM_024098591.1;rna-XM_024098590.1;rna-XM_024098588.1;rna-XM_024098589.1;rna-XM_024098592.1;rna-XM_024098591.1;rna-XM_024098590.1;rna-XM_024098588.1;rna-XM_024098589.1;rna-XM_024098592.1;…	-0.7490972108702252	5.999457734715202	156.73833361814093	2.8584750845175927e-19	2.590595133739944e-17	season	7.080736646274653e-17
LOC112056791	NW_019862764.1;NW_019862764.1;NW_019862764.1;NW_019862764.1;NW_019862764.1;NW_019862764.1;NW_019862764.1;NW_019862764.1;NW_019862764.1;NW_019862764.1;NW_019862764.1	134064;137335;140964;142268;142346;142489;143007;145951;147898;224457;243624	136486;137419;141016;142343;142393;142511;143256;146130;148065;225120;243853	-;-;-;-;-;-;-;-;-;-;-	4200	rna-XM_024097279.1	-0.6033718935306729	6.2095193047863475	156.41004734086854	3.004380151671429e-19	2.6872758179625683e-17	season	7.347555902367691e-17
LOC112048701	NW_019862941.1;NW_019862941.1;NW_019862941.1;NW_019862941.1;NW_019862941.1;NW_019862941.1;NW_019862941.1;NW_019862941.1;NW_019862941.1;NW_019862941.1;NW_019862941.1;NW_019862941.1;NW_019862941.1;NW_019862941.1;NW_019862941.1;NW_019862941.1;NW_019862941.1;NW_019862941.1;NW_019862941.1;NW_019862941.1	72882;73091;81702;81702;106165;114531;114531;114531;120285;120285;120285;121270;121270;121270;122256;122256;122256;122692;122692;122692	72996;73113;81734;81734;106461;114760;114760;114760;120476;120476;120476;121443;121443;121443;122405;122405;122405;123723;123723;123723	+;+;+;+;+;+;+;+;+;+;+;+;+;+;+;+;+;+;+;+	2246	rna-XM_024086347.1;rna-XM_024086346.1;rna-XM_024086346.1;rna-XM_024086347.1;rna-XM_024086345.1;rna-XM_024086346.1;rna-XM_024086345.1;rna-XM_024086347.1;rna-XM_024086346.1;rna-XM_024086345.1;rna-XM_024086347.1;rna-XM_024086345.1;rna-XM_024086346.1;rna-XM_024086347.1;rna-XM_024086345.1;rna-XM_024086346.1;rna-XM_024086347.1;rna-XM_024086345.1;rna-XM_024086346.1;rna-XM_024086347.1	-1.0586968289254537	7.332346624454571	156.37232019581356	3.0216321198191973e-19	2.6872758179625683e-17	season	7.347555902367691e-17
LOC112058413	NW_019862776.1;NW_019862776.1;NW_019862776.1;NW_019862776.1;NW_019862776.1;NW_019862776.1;NW_019862776.1;NW_019862776.1	603542;603545;605473;605473;606743;606743;607191;607191	604474;604030;605670;605670;606846;606846;607969;607969	+;+;+;+;+;+;+;+	2014	rna-XM_024099221.1;rna-XM_024099222.1;rna-XM_024099221.1;rna-XM_024099222.1;rna-XM_024099221.1;rna-XM_024099222.1;rna-XM_024099221.1;rna-XM_024099222.1	0.8866677507794386	4.603069274186873	155.38496331612694	3.5113311736025515e-19	3.093872911852026e-17	season	8.460712068757784e-17
LOC112058498	NW_019862777.1;NW_019862777.1;NW_019862777.1;NW_019862777.1;NW_019862777.1;NW_019862777.1;NW_019862777.1;NW_019862777.1;NW_019862777.1;NW_019862777.1;NW_019862777.1;NW_019862777.1;NW_019862777.1;NW_019862777.1;NW_019862777.1;NW_019862777.1;NW_019862777.1;NW_019862777.1;NW_019862777.1	1669482;1669482;1671746;1671746;1672411;1672411;1672800;1672800;1673863;1673863;1674550;1674550;1675052;1675052;1675535;1675535;1676179;1676179;1681632	1670897;1670897;1671851;1671851;1672545;1672545;1672994;1672994;1674034;1674034;1674758;1674758;1675192;1675192;1675871;1675871;1676334;1677327;1681918	-;-;-;-;-;-;-;-;-;-;-;-;-;-;-;-;-;-;-	4147	rna-XM_024099375.1;rna-XM_024099374.1;rna-XM_024099375.1;rna-XM_024099374.1;rna-XM_024099375.1;rna-XM_024099374.1;rna-XM_024099375.1;rna-XM_024099374.1;rna-XM_024099375.1;rna-XM_024099374.1;rna-XM_024099375.1;rna-XM_024099374.1;rna-XM_024099375.1;rna-XM_024099374.1;rna-XM_024099375.1;rna-XM_024099374.1;rna-XM_024099375.1;rna-XM_024099374.1;rna-XM_024099375.1	-0.9849199232409449	6.046573409477111	154.94037570405902	3.757845207026912e-19	3.280702292666798e-17	season	8.973124974076424e-17
LOC112057083	NW_019864292.1;NW_019864292.1;NW_019864292.1;NW_019864292.1;NW_019864292.1	1252;4560;5849;7257;8379	1633;4820;6634;7371;8420	-;-;-;-;-	1586	rna-XM_024097576.1	1.1446290492266642	3.4797985828014992	154.8727968256834	3.796847795888976e-19	3.284618511425409e-17	season	8.98530810982476e-17
LOC112048763	NW_019862944.1;NW_019862944.1;NW_019862944.1;NW_019862944.1;NW_019862944.1;NW_019862944.1;NW_019862944.1;NW_019862944.1;NW_019862944.1	525022;525589;526185;526596;530491;531603;533412;534477;535993	525218;525678;526289;526811;530591;531707;533619;534716;536156	+;+;+;+;+;+;+;+;+	1426	rna-XM_024086404.1	1.2564731315088553	8.763889853613968	153.575288123604	4.632217359470979e-19	3.971187422768093e-17	season	1.0865214257767992e-16
LOC112054206	NW_019863329.1;NW_019863329.1;NW_019863329.1;NW_019863329.1;NW_019863329.1;NW_019863329.1;NW_019863329.1;NW_019863329.1;NW_019863329.1;NW_019863329.1;NW_019863329.1;NW_019863329.1;NW_019863329.1;NW_019863329.1;NW_019863329.1;NW_019863329.1;NW_019863329.1;NW_019863329.1;NW_019863329.1	187507;187582;187725;189328;189805;194015;194141;194911;194911;194911;196144;196144;196144;197708;197708;197708;198498;198498;198498	187525;187807;187807;189500;192894;194240;194240;195706;195706;195706;196530;196530;196530;197903;197903;197903;198703;198703;198703	+;+;+;+;+;+;+;+;+;+;+;+;+;+;+;+;+;+;+	5319	rna-XM_024093899.1;rna-XM_024093900.1;rna-XM_024093901.1;rna-XM_024093901.1;rna-XM_024093901.1;rna-XM_024093898.1;rna-XM_024093899.1;rna-XM_024093898.1;rna-XM_024093899.1;rna-XM_024093900.1;rna-XM_024093898.1;rna-XM_024093899.1;rna-XM_024093900.1;rna-XM_024093898.1;rna-XM_024093899.1;rna-XM_024093900.1;rna-XM_024093900.1;rna-XM_024093898.1;rna-XM_024093899.1	0.8845376049977541	3.5830902247390592	153.0097275098032	5.053523541693313e-19	4.293690180602997e-17	season	1.1749442234436953e-16
LOC112054798	NW_019863415.1;NW_019863415.1;NW_019863415.1;NW_019863415.1;NW_019863415.1;NW_019863415.1;NW_019863415.1;NW_019863415.1;NW_019863415.1;NW_019863415.1;NW_019863415.1;NW_019863415.1;NW_019863415.1;NW_019863415.1;NW_019863415.1;NW_019863415.1;NW_019863415.1;NW_019863415.1;NW_019863415.1;NW_019863415.1;NW_019863415.1;NW_019863415.1;NW_019863415.1	100414;100414;100414;103684;103684;103684;104302;104302;104302;105178;105178;105178;106365;106365;106365;107044;107044;107044;107750;107750;108504;108504;108504	102683;102683;102683;103935;103935;103935;104433;104433;104433;105566;105611;105611;106472;106472;106472;107225;107225;107225;107789;107789;108695;108695;108694	-;-;-;-;-;-;-;-;-;-;-;-;-;-;-;-;-;-;-;-;-;-;-	3610	rna-XM_024094697.1;rna-XM_024094699.1;rna-XM_024094698.1;rna-XM_024094697.1;rna-XM_024094699.1;rna-XM_024094698.1;rna-XM_024094699.1;rna-XM_024094697.1;rna-XM_024094698.1;rna-XM_024094699.1;rna-XM_024094697.1;rna-XM_024094698.1;rna-XM_024094699.1;rna-XM_024094697.1;rna-XM_024094698.1;rna-XM_024094699.1;rna-XM_024094697.1;rna-XM_024094698.1;rna-XM_024094699.1;rna-XM_024094697.1;rna-XM_024094699.1;…	0.5514780749441748	4.747020412162351	152.02651835817264	5.88235330149116e-19	4.9536702669902546e-17	season	1.3557545587480277e-16
LOC112043572	NW_019862792.1;NW_019862792.1;NW_019862792.1;NW_019862792.1;NW_019862792.1	1052078;1064120;1064969;1065290;1065783	1052558;1064351;1065133;1065422;1066673	+;+;+;+;+	1902	rna-XM_024079051.1	-0.8990200258214274	4.074830541279575	151.79629624418712	6.095905009727044e-19	5.088476497593206e-17	season	1.3928617438173733e-16
LOC112049703	NW_019862985.1;NW_019862985.1;NW_019862985.1;NW_019862985.1;NW_019862985.1;NW_019862985.1;NW_019862985.1;NW_019862985.1;NW_019862985.1	425224;425225;426550;426550;427367;427367;428414;433193;433193	425860;425860;426725;426725;427474;427474;428509;434694;434694	+;+;+;+;+;+;+;+;+	2519	rna-XM_024087706.1;rna-XR_002887104.1;rna-XM_024087706.1;rna-XR_002887104.1;rna-XM_024087706.1;rna-XR_002887104.1;rna-XR_002887104.1;rna-XM_024087706.1;rna-XR_002887104.1	1.1372626641558465	7.461145208290524	151.12424651228267	6.766141769050206e-19	5.598835223850587e-17	season	1.5327913469117583e-16
LOC112045761	NW_019862840.1;NW_019862840.1;NW_019862840.1;NW_019862840.1;NW_019862840.1;NW_019862840.1;NW_019862840.1;NW_019862840.1	419684;426491;427107;427709;429552;430131;430937;431594	419783;426576;427266;427788;429625;430290;431049;431960	+;+;+;+;+;+;+;+	1140	rna-XM_024082069.1	-1.0247927676758886	8.078875347650307	150.9658627422028	6.934868075435451e-19	5.688983155676185e-17	season	1.5577006638933613e-16
LOC112044606	NW_019862813.1;NW_019862813.1;NW_019862813.1;NW_019862813.1;NW_019862813.1;NW_019862813.1;NW_019862813.1;NW_019862813.1;NW_019862813.1;NW_019862813.1	895812;897295;897882;898809;899975;900718;901735;901955;902267;902391	896037;897503;897978;898935;900107;900886;901874;902128;902304;902574	-;-;-;-;-;-;-;-;-;-	1497	rna-XM_024080489.1	-0.6844029846556218	6.19966901831681	150.66346569698186	7.269149445768989e-19	5.902672900169749e-17	season	1.6166754882865616e-16
LOC112058262	NW_019862773.1;NW_019862773.1;NW_019862773.1;NW_019862773.1;NW_019862773.1;NW_019862773.1;NW_019862773.1;NW_019862773.1;NW_019862773.1;NW_019862773.1;NW_019862773.1;NW_019862773.1;NW_019862773.1;NW_019862773.1;NW_019862773.1;NW_019862773.1;NW_019862773.1;NW_019862773.1;NW_019862773.1;NW_019862773.1;NW_019862773.1;NW_019862773.1;NW_019862773.1;NW_019862773.1	373380;373381;373382;413819;413819;413825;414134;414134;414134;415381;415381;415381;418218;418218;418218;419843;419843;419897;420472;420472;420472;420711;420711;420711	373865;373865;373865;413897;413897;413897;414274;414274;414274;415472;415472;415472;418421;418421;418421;420059;420059;420059;420630;420630;420630;422990;422990;422990	+;+;+;+;+;+;+;+;+;+;+;+;+;+;+;+;+;+;+;+;+;+;+;+	3658	rna-XM_024098971.1;rna-XM_024098972.1;rna-XM_024098970.1;rna-XM_024098970.1;rna-XM_024098972.1;rna-XM_024098971.1;rna-XM_024098970.1;rna-XM_024098972.1;rna-XM_024098971.1;rna-XM_024098970.1;rna-XM_024098971.1;rna-XM_024098972.1;rna-XM_024098970.1;rna-XM_024098971.1;rna-XM_024098972.1;rna-XM_024098970.1;rna-XM_024098971.1;rna-XM_024098972.1;rna-XM_024098972.1;rna-XM_024098970.1;rna-XM_024098971.1;…	-0.8595564890518442	5.097452313851532	150.61923778275818	7.319413642497166e-19	5.902672900169749e-17	season	1.6166754882865616e-16
LOC112054800	NW_019863415.1;NW_019863415.1;NW_019863415.1	98588;99288;100158	98837;99384;100742	+;+;+	932	rna-XM_024094700.1	0.8828512625603617	3.452324538419345	150.1588586898416	7.864377740819841e-19	6.2888587043396306e-17	season	1.722688694383718e-16
LOC112055530	NW_019863546.1;NW_019863546.1	116063;121242	119157;121365	-;-	3219	rna-XM_024095694.1	4.384694704252849	5.78748009352438	149.81472110526914	8.29891337992045e-19	6.581038310276917e-17	season	1.8029729437277993e-16
LOC112053841	NW_019863287.1;NW_019863287.1;NW_019863287.1;NW_019863287.1;NW_019863287.1;NW_019863287.1;NW_019863287.1;NW_019863287.1;NW_019863287.1;NW_019863287.1;NW_019863287.1;NW_019863287.1;NW_019863287.1;NW_019863287.1;NW_019863287.1	49400;49400;49400;50879;50879;50879;52835;52835;52835;72126;72276;87614;91629;92267;94368	49774;49774;49774;51455;51455;51455;52993;52993;52993;72221;72594;87725;91716;92390;94786	-;-;-;-;-;-;-;-;-;-;-;-;-;-;-	2269	rna-XM_024093406.1;rna-XM_024093405.1;rna-XM_024093407.1;rna-XM_024093405.1;rna-XM_024093407.1;rna-XM_024093406.1;rna-XM_024093405.1;rna-XM_024093406.1;rna-XM_024093407.1;rna-XM_024093407.1;rna-XM_024093406.1;rna-XM_024093405.1;rna-XM_024093405.1;rna-XM_024093405.1;rna-XM_024093405.1	-1.0772512989403957	3.152778067077481	149.65123463699865	8.5139334908379555e-19	6.608678956572286e-17	season	1.8112697264821905e-16
LOC112055823	NW_019863624.1;NW_019863624.1;NW_019863624.1	66844;69717;71476	69231;71337;71737	-;-;-	4271	rna-XM_024096069.1	-0.5305694655371654	5.130255853643862	149.6330379812255	8.53821822751188e-19	6.608678956572286e-17	season	1.8112697264821905e-16
LOC112051080	NW_019863061.1;NW_019863061.1;NW_019863061.1;NW_019863061.1;NW_019863061.1;NW_019863061.1;NW_019863061.1;NW_019863061.1;NW_019863061.1;NW_019863061.1;NW_019863061.1;NW_019863061.1	262305;263379;263653;264852;290965;295043;296113;301502;303049;303568;306363;307822	262522;263484;263761;264960;291272;295268;296370;301736;303108;303679;307819;308073	+;+;+;+;+;+;+;+;+;+;+;+	3450	rna-XM_024089557.1	-1.1094183480040616	3.4538867142765755	149.63012426814748	8.542113405405539e-19	6.608678956572286e-17	season	1.8112697264821905e-16
LOC112045067	NW_019862823.1;NW_019862823.1;NW_019862823.1;NW_019862823.1;NW_019862823.1;NW_019862823.1;NW_019862823.1	304546;304821;305138;307937;308446;309315;310131	304706;304925;305373;308134;308655;309659;310768	+;+;+;+;+;+;+	1893	rna-XM_024081131.1	-0.649785933081421	7.43416808091651	149.22766933279948	9.09810848882016e-19	6.982064546742953e-17	season	1.9138521071125264e-16
LOC112045879	NW_019862752.1;NW_019862752.1;NW_019862752.1;NW_019862752.1;NW_019862752.1;NW_019862752.1;NW_019862752.1;NW_019862752.1;NW_019862752.1;NW_019862752.1;NW_019862752.1;NW_019862752.1;NW_019862752.1;NW_019862752.1;NW_019862752.1;NW_019862752.1;NW_019862752.1;NW_019862752.1;NW_019862752.1;NW_019862752.1;NW_019862752.1;NW_019862752.1;NW_019862752.1;NW_019862752.1;NW_019862752.1;NW_019862752.1;NW_019862…	1687301;1687301;1688652;1688652;1689618;1689618;1690129;1690129;1690987;1690987;1691953;1691953;1692336;1692336;1693171;1693171;1694271;1694271;1694996;1694996;1696204;1696204;1697137;1697137;1698577;1698577;1699997;1699997;1700487;1700487;1701053;1701053;1702139;1702139	1687606;1687606;1688762;1688768;1689692;1689692;1690437;1690437;1691078;1691078;1692072;1692072;1692521;1692521;1693332;1693332;1694468;1694468;1695250;1695250;1696427;1696427;1697274;1697274;1698775;1698775;1700225;1700225;1700599;1700599;1701208;1701208;1702373;1702373	+;+;+;+;+;+;+;+;+;+;+;+;+;+;+;+;+;+;+;+;+;+;+;+;+;+;+;+;+;+;+;+;+;+	3114	rna-XM_024082264.1;rna-XM_024082256.1;rna-XM_024082264.1;rna-XM_024082256.1;rna-XM_024082264.1;rna-XM_024082256.1;rna-XM_024082264.1;rna-XM_024082256.1;rna-XM_024082264.1;rna-XM_024082256.1;rna-XM_024082264.1;rna-XM_024082256.1;rna-XM_024082264.1;rna-XM_024082256.1;rna-XM_024082264.1;rna-XM_024082256.1;rna-XM_024082264.1;rna-XM_024082256.1;rna-XM_024082264.1;rna-XM_024082256.1;rna-XM_024082264.1;…	1.8080696194023789	2.7318742954848276	149.01533509638233	9.406335453976305e-19	7.117470220658078e-17	season	1.951459800682431e-16
LOC112052882	NW_019863184.1;NW_019863184.1;NW_019863184.1;NW_019863184.1;NW_019863184.1;NW_019863184.1;NW_019863184.1;NW_019863184.1;NW_019863184.1;NW_019863184.1	146893;165431;178303;178468;178813;178815;181832;181832;182033;182033	147164;165489;178528;178527;181694;181694;181949;181949;183397;183397	+;+;+;+;+;+;+;+;+;+	4922	rna-XM_024092119.1;rna-XM_024092119.1;rna-XM_024092119.1;rna-XM_024092120.1;rna-XM_024092120.1;rna-XM_024092119.1;rna-XM_024092120.1;rna-XM_024092119.1;rna-XM_024092119.1;rna-XM_024092120.1	-0.8253559400848642	4.847531302033134	149.0032889000883	9.42414089746656e-19	7.117470220658078e-17	season	1.951459800682431e-16
LOC112046496	NW_019862859.1;NW_019862859.1	459800;464619	461800;464837	-;-	2220	rna-XM_024083132.1	2.8374809343212384	1.9269159994542884	148.39039000185707	1.0377436456076684e-18	7.775723253230372e-17	season	2.1322011881264536e-16
LOC112044442	NW_019862809.1;NW_019862809.1;NW_019862809.1;NW_019862809.1;NW_019862809.1;NW_019862809.1;NW_019862809.1;NW_019862809.1;NW_019862809.1;NW_019862809.1;NW_019862809.1;NW_019862809.1;NW_019862809.1;NW_019862809.1;NW_019862809.1;NW_019862809.1;NW_019862809.1;NW_019862809.1;NW_019862809.1;NW_019862809.1;NW_019862809.1;NW_019862809.1;NW_019862809.1;NW_019862809.1;NW_019862809.1;NW_019862809.1;NW_019862…	574251;732124;791622;791622;791776;791777;791777;817817;817832;817832;817832;817832;819151;819151;819151;819151;819151;819891;819891;819891;819891;819891;821506;821506;821506;821506;821506;822368;822368;822368;822368;822368;823975;823975;823975;823975;823975;825695;825695;825695;825695;826441;826441;826441;826441;826441	574426;732189;791840;791840;791840;791840;791840;818094;818094;818094;818094;818094;819209;819209;819209;819209;819209;820015;819982;820015;820015;820015;821700;821700;821700;821700;821700;822511;822511;822511;822511;822511;824238;824238;824238;824238;824238;825733;825733;825733;825733;831042;831042;831042;831042;831042	+;+;+;+;+;+;+;+;+;+;+;+;+;+;+;+;+;+;+;+;+;+;+;+;+;+;+;+;+;+;+;+;+;+;+;+;+;+;+;+;+;+;+;+;+;+	6167	rna-XM_024080289.1;rna-XM_024080290.1;rna-XM_024080290.1;rna-XM_024080289.1;rna-XM_024080291.1;rna-XM_024080293.1;rna-XM_024080292.1;rna-XM_024080291.1;rna-XM_024080293.1;rna-XM_024080292.1;rna-XM_024080290.1;rna-XM_024080289.1;rna-XM_024080293.1;rna-XM_024080292.1;rna-XM_024080291.1;rna-XM_024080290.1;rna-XM_024080289.1;rna-XM_024080293.1;rna-XM_024080292.1;rna-XM_024080291.1;rna-XM_024080290.1;…	-0.5025231035727062	7.436454185407321	146.88549762936898	1.3162965217296787e-18	9.709982713782652e-17	season	2.683726100649626e-16
LOC112051699	NW_019863098.1;NW_019863098.1;NW_019863098.1	217160;220954;221812	217997;221249;223912	+;+;+	3235	rna-XM_024090473.1	1.1475802419084542	4.974832007783579	146.69094180973957	1.3575544227457646e-18	9.937298374498997e-17	season	2.746716028616526e-16
LOC112049075	NW_019862958.1;NW_019862958.1;NW_019862958.1;NW_019862958.1;NW_019862958.1;NW_019862958.1;NW_019862958.1;NW_019862958.1;NW_019862958.1;NW_019862958.1;NW_019862958.1;NW_019862958.1;NW_019862958.1;NW_019862958.1;NW_019862958.1;NW_019862958.1;NW_019862958.1;NW_019862958.1;NW_019862958.1;NW_019862958.1;NW_019862958.1;NW_019862958.1;NW_019862958.1	47365;51384;51384;59805;59805;59805;60417;60417;60417;60902;60902;60902;61545;61545;61545;62389;62389;62389;62794;63148;63148;63907;63907	47463;51590;51590;60018;60018;60018;60528;60528;60528;61142;61142;61142;61703;61703;61703;62470;62470;62470;63136;63266;63266;64982;64984	+;+;+;+;+;+;+;+;+;+;+;+;+;+;+;+;+;+;+;+;+;+;+	2654	rna-XM_024086836.1;rna-XM_024086835.1;rna-XM_024086837.1;rna-XM_024086835.1;rna-XM_024086836.1;rna-XM_024086837.1;rna-XM_024086837.1;rna-XM_024086835.1;rna-XM_024086836.1;rna-XM_024086835.1;rna-XM_024086837.1;rna-XM_024086836.1;rna-XM_024086835.1;rna-XM_024086837.1;rna-XM_024086836.1;rna-XM_024086835.1;rna-XM_024086837.1;rna-XM_024086836.1;rna-XM_024086837.1;rna-XM_024086835.1;rna-XM_024086836.1;…	-1.692663119700181	2.1692900095206875	143.00423677947117	2.4495940660000402e-18	1.7659346312163927e-16	season	4.857995801258458e-16
LOC112044623	NW_019862813.1;NW_019862813.1;NW_019862813.1;NW_019862813.1;NW_019862813.1;NW_019862813.1;NW_019862813.1;NW_019862813.1;NW_019862813.1;NW_019862813.1;NW_019862813.1;NW_019862813.1	774768;776311;777564;785450;786043;787089;787481;794890;798515;799648;800429;800864	775571;776486;777740;785558;786134;787239;787601;795023;798672;799760;800601;801197	-;-;-;-;-;-;-;-;-;-;-;-	2542	rna-XM_024080518.1	-0.9739828374251771	5.5503227440068015	142.3554393799663	2.7206554048982155e-18	1.9440352923514302e-16	season	5.335110392084077e-16
LOC112048556	NW_019862935.1;NW_019862935.1;NW_019862935.1;NW_019862935.1;NW_019862935.1;NW_019862935.1;NW_019862935.1;NW_019862935.1;NW_019862935.1;NW_019862935.1;NW_019862935.1;NW_019862935.1;NW_019862935.1;NW_019862935.1;NW_019862935.1;NW_019862935.1;NW_019862935.1;NW_019862935.1;NW_019862935.1;NW_019862935.1;NW_019862935.1;NW_019862935.1;NW_019862935.1;NW_019862935.1;NW_019862935.1;NW_019862935.1;NW_019862…	515004;515292;515912;516678;516947;517537;517916;518693;519457;519856;520130;520501;521184;523698;524752;525729;526477;527460;528111;528311;528661;528983;529698;530959;531827;533344;534153;534867;535709;536443;537480;538567;540382;541251;542610;543447;544507	515201;515410;516040;516796;517072;517648;518055;518789;519546;519941;520242;520656;521328;523814;525049;525903;526854;527806;528218;528424;528775;529166;529816;531128;531933;533473;534274;535086;535963;536632;537622;538718;540574;541389;542837;543518;544716	+;+;+;+;+;+;+;+;+;+;+;+;+;+;+;+;+;+;+;+;+;+;+;+;+;+;+;+;+;+;+;+;+;+;+;+;+	5916	rna-XM_024086124.1	-0.5163847854664843	4.997136860750345	142.31734016620996	2.737502408313279e-18	1.9440352923514302e-16	season	5.335110392084077e-16
LOC112044142	NW_019862748.1;NW_019862748.1;NW_019862748.1;NW_019862748.1;NW_019862748.1;NW_019862748.1;NW_019862748.1;NW_019862748.1;NW_019862748.1;NW_019862748.1;NW_019862748.1;NW_019862748.1;NW_019862748.1;NW_019862748.1;NW_019862748.1;NW_019862748.1;NW_019862748.1;NW_019862748.1;NW_019862748.1;NW_019862748.1;NW_019862748.1;NW_019862748.1;NW_019862748.1;NW_019862748.1;NW_019862748.1;NW_019862748.1;NW_019862…	1105604;1105604;1105604;1108162;1108769;1109104;1109104;1109104;1110904;1112474;1112474;1112474;1112474;1112863;1112863;1112863;1112863;1113170;1113170;1113170;1113170;1113620;1113620;1113620;1113620;1114008;1114008;1114008;1114008;1114295;1114295;1114295;1114295;1114494;1114494;1114494;1114494;1114939;1114939;1114939;1114939;1115165;1115165;1115165;1115165;1115396;1115396;1115396;1115396;1115719…	1107821;1107821;1107821;1108182;1108873;1109299;1109299;1109299;1111614;1112666;1112666;1112666;1112666;1113010;1113010;1113010;1113010;1113444;1113444;1113444;1113444;1113812;1113812;1113812;1113812;1114158;1114158;1114158;1114158;1114416;1114416;1114416;1114416;1114801;1114801;1114801;1114801;1115073;1115073;1115073;1115073;1115305;1115305;1115305;1115305;1115520;1115520;1115520;1115520;1115879…	-;-;-;-;-;-;-;-;-;-;-;-;-;-;-;-;-;-;-;-;-;-;-;-;-;-;-;-;-;-;-;-;-;-;-;-;-;-;-;-;-;-;-;-;-;-;-;-;-;-;-;-;-;-;-;-;-	5381	rna-XM_024080077.1;rna-XM_024079996.1;rna-XM_024079924.1;rna-XM_024079996.1;rna-XM_024079924.1;rna-XM_024080077.1;rna-XM_024079996.1;rna-XM_024079924.1;rna-XM_024080154.1;rna-XM_024080154.1;rna-XM_024080077.1;rna-XM_024079996.1;rna-XM_024079924.1;rna-XM_024080154.1;rna-XM_024080077.1;rna-XM_024079996.1;rna-XM_024079924.1;rna-XM_024080154.1;rna-XM_024080077.1;rna-XM_024079996.1;rna-XM_024079924.1;…	-0.9010579806803102	4.292786178797947	141.97239145658205	2.8950116064491734e-18	2.0406615145903952e-16	season	5.560310335430097e-16
LOC112055010	NW_019863446.1;NW_019863446.1;NW_019863446.1;NW_019863446.1;NW_019863446.1;NW_019863446.1;NW_019863446.1;NW_019863446.1;NW_019863446.1;NW_019863446.1	759;1181;2392;3214;4602;5151;6253;7230;8385;8806	882;1243;2547;3356;4731;5310;6385;7346;8637;9022	-;-;-;-;-;-;-;-;-;-	1496	rna-XM_024094975.1	-0.7139796907709279	3.6991027939702508	141.70067379900516	3.0256359641696766e-18	2.1170552819881355e-16	season	5.769387138871747e-16
LOC112054005	NW_019863305.1;NW_019863305.1;NW_019863305.1;NW_019863305.1;NW_019863305.1;NW_019863305.1;NW_019863305.1;NW_019863305.1;NW_019863305.1;NW_019863305.1;NW_019863305.1;NW_019863305.1;NW_019863305.1;NW_019863305.1	80800;83313;83470;84213;85235;88399;89561;91404;92344;93042;93442;94701;96878;116464	82832;83391;83613;84380;85434;88679;89762;91663;92500;93225;93741;94856;97612;116605	-;-;-;-;-;-;-;-;-;-;-;-;-;-	5041	rna-XM_024093636.1	-1.0904384334920252	5.408813942577128	141.5531080946753	3.0991041086699757e-18	2.1526331896425902e-16	season	5.867268171449837e-16
LOC112045483	NW_019862833.1;NW_019862833.1	366635;367170	366800;367903	+;+	900	rna-XM_024081662.1	-2.3291993012177246	4.023739455075184	141.28995605835405	3.234711499134015e-18	2.2176354127932916e-16	season	6.01655668388555e-16
LOC112046958	NW_019862879.1;NW_019862879.1;NW_019862879.1;NW_019862879.1;NW_019862879.1;NW_019862879.1;NW_019862879.1;NW_019862879.1	295119;295119;295119;295119;297447;297459;297646;298776	296232;296232;296232;296232;297625;297625;297765;298897	-;-;-;-;-;-;-;-	1535	rna-XM_024083826.1;rna-XM_024083827.1;rna-XM_024083829.1;rna-XM_024083828.1;rna-XM_024083826.1;rna-XM_024083827.1;rna-XM_024083829.1;rna-XM_024083828.1	1.3902588842733228	3.941251827753921	141.28126101939236	3.239295106959516e-18	2.2176354127932916e-16	season	6.01655668388555e-16
LOC112046260	NW_019862852.1;NW_019862852.1;NW_019862852.1;NW_019862852.1;NW_019862852.1;NW_019862852.1;NW_019862852.1;NW_019862852.1;NW_019862852.1;NW_019862852.1;NW_019862852.1;NW_019862852.1;NW_019862852.1;NW_019862852.1;NW_019862852.1;NW_019862852.1;NW_019862852.1;NW_019862852.1;NW_019862852.1;NW_019862852.1	695025;698170;699014;699980;700728;702007;703519;704343;704933;705861;707528;715460;716464;726323;729105;731022;732427;734751;770034;789617	697148;698420;699194;700094;700954;702135;703694;704548;705081;705973;707731;715600;716694;726501;729319;731376;733001;735001;770285;789740	-;-;-;-;-;-;-;-;-;-;-;-;-;-;-;-;-;-;-;-	6198	rna-XM_024082854.1	-1.1346189502295185	3.170224738733816	140.93456992956695	3.427611339533429e-18	2.329796393357151e-16	season	6.308947121828718e-16
LOC112051030	NW_019863058.1;NW_019863058.1;NW_019863058.1;NW_019863058.1;NW_019863058.1;NW_019863058.1;NW_019863058.1;NW_019863058.1;NW_019863058.1;NW_019863058.1;NW_019863058.1	157988;161111;163278;164478;164757;172957;174585;175824;178735;181440;182119	158513;161350;163481;164618;164919;173249;174824;176027;178875;181608;182470	-;-;-;-;-;-;-;-;-;-;-	2673	rna-XM_024089491.1	-0.7158375548515902	6.341678957637106	140.27130779575197	3.819940846920052e-18	2.5780536949851924e-16	season	6.982588423973517e-16
LOC112047509	NW_019862895.1;NW_019862895.1;NW_019862895.1	60299;60612;61448	60538;61082;61687	+;+;+	951	rna-XM_024084647.1	-0.8297254265788505	4.986174238861939	139.85484381870242	4.089653383236295e-18	2.7300423376067913e-16	season	7.397099492035128e-16
LOC112058259	NW_019862773.1;NW_019862773.1;NW_019862773.1	340564;342048;342883	341760;342308;343348	-;-;-	1924	rna-XM_024098968.1	0.9755370721947438	3.2875530050191806	139.83568554508093	4.102522638480151e-18	2.7300423376067913e-16	season	7.397099492035128e-16
LOC112054820	NW_019863418.1;NW_019863418.1;NW_019863418.1;NW_019863418.1;NW_019863418.1;NW_019863418.1	49598;50755;52159;53423;54546;63010	49714;51005;52318;53632;54722;63418	+;+;+;+;+;+	1324	rna-XM_024094725.1	-1.0569183365973036	3.5281554292766875	138.9681815637955	4.7311843545105625e-18	3.12652432760573e-16	season	8.472975764615031e-16
LOC112044883	NW_019862819.1;NW_019862819.1;NW_019862819.1;NW_019862819.1;NW_019862819.1;NW_019862819.1;NW_019862819.1;NW_019862819.1	817742;818193;837002;837002;837473;837473;839405;839405	818285;818474;837078;837078;838904;838904;842781;842781	+;+;+;+;+;+;+;+	5619	rna-XM_024080875.1;rna-XM_024080876.1;rna-XM_024080876.1;rna-XM_024080875.1;rna-XM_024080876.1;rna-XM_024080875.1;rna-XM_024080876.1;rna-XM_024080875.1	-1.0283015512547444	3.62025901351644	138.90854927151705	4.777886452408014e-18	3.129204274799974e-16	season	8.483379331877332e-16
LOC112044916	NW_019862820.1;NW_019862820.1;NW_019862820.1;NW_019862820.1;NW_019862820.1;NW_019862820.1;NW_019862820.1;NW_019862820.1;NW_019862820.1;NW_019862820.1;NW_019862820.1;NW_019862820.1;NW_019862820.1;NW_019862820.1;NW_019862820.1	551611;551612;553523;553523;554168;554168;555698;555698;556448;556448;558067;558067;558872;560388;560458	552541;552541;553626;553626;554274;554274;555930;555930;556498;556498;558326;558326;558913;560432;560637	-;-;-;-;-;-;-;-;-;-;-;-;-;-;-	1953	rna-XM_024080923.1;rna-XM_024080922.1;rna-XM_024080922.1;rna-XM_024080923.1;rna-XM_024080922.1;rna-XM_024080923.1;rna-XM_024080922.1;rna-XM_024080923.1;rna-XM_024080922.1;rna-XM_024080923.1;rna-XM_024080922.1;rna-XM_024080923.1;rna-XM_024080923.1;rna-XM_024080923.1;rna-XM_024080922.1	1.643946592512994	5.854634629436706	138.8792492147445	4.801006978991133e-18	3.129204274799974e-16	season	8.483379331877332e-16
LOC112054537	NW_019863373.1;NW_019863373.1;NW_019863373.1;NW_019863373.1;NW_019863373.1;NW_019863373.1;NW_019863373.1;NW_019863373.1;NW_019863373.1;NW_019863373.1	92410;92503;105237;105237;136929;136929;137876;137876;138911;138911	92484;92783;105296;105296;137094;137094;137997;137997;139833;139833	+;+;+;+;+;+;+;+;+;+	1627	rna-XM_024094361.1;rna-XM_024094362.1;rna-XM_024094362.1;rna-XM_024094361.1;rna-XM_024094361.1;rna-XM_024094362.1;rna-XM_024094362.1;rna-XM_024094361.1;rna-XM_024094362.1;rna-XM_024094361.1	-0.7537933359329303	6.87705696115198	138.14557880554057	5.419098199065269e-18	3.508036630088783e-16	season	9.449552484620064e-16
LOC112046205	NW_019862850.1;NW_019862850.1;NW_019862850.1;NW_019862850.1;NW_019862850.1;NW_019862850.1;NW_019862850.1;NW_019862850.1;NW_019862850.1;NW_019862850.1;NW_019862850.1;NW_019862850.1;NW_019862850.1;NW_019862850.1;NW_019862850.1;NW_019862850.1;NW_019862850.1;NW_019862850.1	365693;365950;366078;366402;367505;368334;368880;369210;370099;370937;371968;372409;374951;375846;377104;377921;379551;380364	365867;366006;366296;366487;367711;368492;369009;369435;370332;371085;372070;372575;375080;376003;377288;378126;379669;380654	+;+;+;+;+;+;+;+;+;+;+;+;+;+;+;+;+;+	3001	rna-XM_024082763.1	-0.5987458143437555	6.312694271261801	138.020149130782	5.53270697147763e-18	3.5573810500392654e-16	season	9.584601194706836e-16
LOC112053104	NW_019863206.1;NW_019863206.1;NW_019863206.1;NW_019863206.1;NW_019863206.1;NW_019863206.1;NW_019863206.1;NW_019863206.1;NW_019863206.1;NW_019863206.1;NW_019863206.1;NW_019863206.1;NW_019863206.1;NW_019863206.1;NW_019863206.1;NW_019863206.1;NW_019863206.1;NW_019863206.1;NW_019863206.1;NW_019863206.1;NW_019863206.1;NW_019863206.1;NW_019863206.1;NW_019863206.1;NW_019863206.1;NW_019863206.1;NW_019863…	63665;63666;68647;68647;76943;76943;76943;76943;89274;89277;90489;90489;90489;90492;90492;90492;91296;91296;91296;91296;91296;91296;91964;91964;91964;91964;91964;91964;92727;92727;92727;92727;92727;92727;93483;93483;93483;93483;93483;93483;95118;95118;95118;95118;95118;95118;96035;96035;96035;96035;96035;96035;96835;96835;96835;96835;96835;96835;97566;97566;97566;97566;97566;97566	63944;63944;68834;68834;76995;76995;76995;76995;89402;89402;90631;90631;90631;90631;90631;90631;91433;91433;91433;91433;91433;91433;92125;92125;92125;92125;92125;92125;92916;92916;92916;92916;92916;92916;93683;93683;93683;93683;93683;93683;95344;95344;95344;95344;95344;95344;96294;96294;96294;96294;96294;96294;96938;96938;96938;96938;96938;96938;98554;98554;98554;98554;98554;98554	+;+;+;+;+;+;+;+;+;+;+;+;+;+;+;+;+;+;+;+;+;+;+;+;+;+;+;+;+;+;+;+;+;+;+;+;+;+;+;+;+;+;+;+;+;+;+;+;+;+;+;+;+;+;+;+;+;+;+;+;+;+;+;+	3064	rna-XM_024092401.1;rna-XM_024092399.1;rna-XM_024092400.1;rna-XM_024092398.1;rna-XM_024092400.1;rna-XM_024092398.1;rna-XM_024092399.1;rna-XM_024092401.1;rna-XM_024092403.1;rna-XM_024092402.1;rna-XM_024092402.1;rna-XM_024092398.1;rna-XM_024092399.1;rna-XM_024092403.1;rna-XM_024092400.1;rna-XM_024092401.1;rna-XM_024092402.1;rna-XM_024092403.1;rna-XM_024092400.1;rna-XM_024092398.1;rna-XM_024092399.1;…	1.1266694767203322	7.602393322805626	137.79567626033688	5.7421862971954444e-18	3.6672915975913996e-16	season	9.882899208257484e-16
LOC112044586	NW_019862751.1;NW_019862751.1;NW_019862751.1;NW_019862751.1;NW_019862751.1;NW_019862751.1;NW_019862751.1;NW_019862751.1;NW_019862751.1;NW_019862751.1;NW_019862751.1;NW_019862751.1;NW_019862751.1;NW_019862751.1;NW_019862751.1;NW_019862751.1;NW_019862751.1;NW_019862751.1;NW_019862751.1;NW_019862751.1	809574;809756;828116;828121;840993;840993;842849;842849;848855;848855;851252;851252;851889;851889;852591;852591;853300;853300;854278;854278	809843;809843;828233;828233;841179;841179;842994;842994;849093;849093;851362;851362;852040;852040;852777;852777;853556;853556;856351;856351	+;+;+;+;+;+;+;+;+;+;+;+;+;+;+;+;+;+;+;+	3741	rna-XM_024080468.1;rna-XM_024080476.1;rna-XM_024080468.1;rna-XM_024080476.1;rna-XM_024080476.1;rna-XM_024080468.1;rna-XM_024080476.1;rna-XM_024080468.1;rna-XM_024080476.1;rna-XM_024080468.1;rna-XM_024080476.1;rna-XM_024080468.1;rna-XM_024080476.1;rna-XM_024080468.1;rna-XM_024080476.1;rna-XM_024080468.1;rna-XM_024080476.1;rna-XM_024080468.1;rna-XM_024080476.1;rna-XM_024080468.1	-0.9470417631001581	3.2286148352715274	137.6698485534204	5.863164678800996e-18	3.7195916722313515e-16	season	1.0026011600749703e-15
LOC112045435	NW_019862831.1;NW_019862831.1;NW_019862831.1;NW_019862831.1;NW_019862831.1;NW_019862831.1;NW_019862831.1;NW_019862831.1;NW_019862831.1;NW_019862831.1;NW_019862831.1	549019;549023;550286;550286;551751;551751;553989;553989;555167;567615;571519	549385;549385;551035;551035;552065;552065;554182;554182;555216;567822;571553	-;-;-;-;-;-;-;-;-;-;-	1919	rna-XM_024081603.1;rna-XM_024081602.1;rna-XM_024081603.1;rna-XM_024081602.1;rna-XM_024081603.1;rna-XM_024081602.1;rna-XM_024081602.1;rna-XM_024081603.1;rna-XM_024081602.1;rna-XM_024081602.1;rna-XM_024081603.1	3.7386676725576105	3.6563360569013987	135.97065508650337	7.779679328317393e-18	4.870488716333442e-16	season	1.3217974397246956e-15
LOC112046460	NW_019862858.1;NW_019862858.1;NW_019862858.1;NW_019862858.1;NW_019862858.1;NW_019862858.1	125947;126795;127616;128601;129066;129470	125986;126943;127745;128804;129177;129659	-;-;-;-;-;-	825	rna-XM_024083078.1	0.8715902926061866	3.7124977274033517	135.48067103395113	8.444494655785235e-18	5.218039684704694e-16	season	1.425613572303106e-15
LOC112047541	NW_019862896.1;NW_019862896.1;NW_019862896.1;NW_019862896.1;NW_019862896.1;NW_019862896.1;NW_019862896.1	479705;481700;482614;483880;484401;484924;485110	480336;481822;482703;483986;484704;485019;485278	-;-;-;-;-;-;-	1521	rna-XM_024084678.1	0.7098356628833118	5.764934057071582	134.46272037437356	1.0019281536187095e-17	6.151192457958477e-16	season	1.6701953277776036e-15
LOC112044745	NW_019862817.1;NW_019862817.1;NW_019862817.1;NW_019862817.1;NW_019862817.1;NW_019862817.1;NW_019862817.1;NW_019862817.1;NW_019862817.1;NW_019862817.1;NW_019862817.1;NW_019862817.1;NW_019862817.1;NW_019862817.1;NW_019862817.1;NW_019862817.1;NW_019862817.1;NW_019862817.1;NW_019862817.1;NW_019862817.1;NW_019862817.1;NW_019862817.1;NW_019862817.1;NW_019862817.1;NW_019862817.1;NW_019862817.1;NW_019862…	1013383;1013384;1013384;1013427;1013503;1013542;1013793;1013793;1013793;1013793;1013793;1013793;1014712;1014712;1014712;1014712;1014712;1014712;1014921;1014921;1014921;1014921;1014921;1014921;1016327;1016327;1016327;1016327;1016327;1016558;1018454;1018454;1018454;1018454;1018454;1019707	1013493;1013493;1013493;1013530;1013521;1013637;1014298;1014298;1014298;1014298;1014298;1014298;1014806;1014806;1014806;1014806;1014806;1014806;1014979;1014979;1014979;1014979;1014979;1014979;1016557;1016557;1016557;1016557;1016557;1016695;1020006;1020006;1020006;1019640;1020006;1020007	+;+;+;+;+;+;+;+;+;+;+;+;+;+;+;+;+;+;+;+;+;+;+;+;+;+;+;+;+;+;+;+;+;+;+;+	2827	rna-XM_024080697.1;rna-XM_024080692.1;rna-XM_024080696.1;rna-XM_024080694.1;rna-XM_024080695.1;rna-XM_024080693.1;rna-XM_024080693.1;rna-XM_024080695.1;rna-XM_024080694.1;rna-XM_024080692.1;rna-XM_024080696.1;rna-XM_024080697.1;rna-XM_024080693.1;rna-XM_024080695.1;rna-XM_024080694.1;rna-XM_024080692.1;rna-XM_024080696.1;rna-XM_024080697.1;rna-XM_024080693.1;rna-XM_024080695.1;rna-XM_024080696.1;…	1.9830613900301515	2.0790376766394276	134.34739622113628	1.0215830943446264e-17	6.231656875502221e-16	season	1.69231624472527e-15
LOC112046508	NW_019862859.1;NW_019862859.1;NW_019862859.1;NW_019862859.1	708312;763252;763803;763803	708481;763484;764731;763892	+;+;+;+	1332	rna-XM_024083144.1;rna-XR_002886891.1;rna-XM_024083144.1;rna-XR_002886891.1	-1.7303673343218895	1.333608541841201	134.3043578561287	1.0290195664183946e-17	6.237038340151238e-16	season	1.6940474290633261e-15
LOC112050401	NW_019863021.1;NW_019863021.1;NW_019863021.1	235516;239547;242106	235728;239839;243154	-;-;-	1555	rna-XM_024088664.1	-1.5343944976886152	2.4087196658299157	133.86708346474097	1.1078114306709151e-17	6.672109857129384e-16	season	1.8125025907365804e-15
LOC112056036	NW_019863690.1;NW_019863690.1;NW_019863690.1;NW_019863690.1;NW_019863690.1;NW_019863690.1;NW_019863690.1;NW_019863690.1;NW_019863690.1;NW_019863690.1;NW_019863690.1;NW_019863690.1;NW_019863690.1;NW_019863690.1;NW_019863690.1;NW_019863690.1;NW_019863690.1;NW_019863690.1;NW_019863690.1;NW_019863690.1;NW_019863690.1;NW_019863690.1	64225;64225;64225;68242;68242;68242;69408;69408;69408;76938;76938;76938;77857;77857;77857;80782;80782;80782;82411;82411;82877;82896	65876;65876;65876;68376;68376;68376;69559;69559;69559;77129;77129;77129;78072;78072;78072;80913;80913;80913;82469;82609;83018;83014	-;-;-;-;-;-;-;-;-;-;-;-;-;-;-;-;-;-;-;-;-;-	2820	rna-XM_024096369.1;rna-XM_024096368.1;rna-XM_024096367.1;rna-XM_024096369.1;rna-XM_024096368.1;rna-XM_024096367.1;rna-XM_024096369.1;rna-XM_024096368.1;rna-XM_024096367.1;rna-XM_024096369.1;rna-XM_024096368.1;rna-XM_024096367.1;rna-XM_024096369.1;rna-XM_024096368.1;rna-XM_024096367.1;rna-XM_024096369.1;rna-XM_024096368.1;rna-XM_024096367.1;rna-XM_024096369.1;rna-XM_024096367.1;rna-XM_024096369.1;…	0.5222253613753388	5.972296070429156	133.76402683487768	1.1272695357448018e-17	6.746601825250021e-16	season	1.8330232542893233e-15
LOC112045363	NW_019862829.1;NW_019862829.1;NW_019862829.1;NW_019862829.1;NW_019862829.1;NW_019862829.1;NW_019862829.1;NW_019862829.1;NW_019862829.1;NW_019862829.1;NW_019862829.1;NW_019862829.1;NW_019862829.1;NW_019862829.1;NW_019862829.1;NW_019862829.1;NW_019862829.1;NW_019862829.1;NW_019862829.1;NW_019862829.1;NW_019862829.1;NW_019862829.1;NW_019862829.1	151166;151443;151541;152515;152515;153536;153536;155543;155543;156288;156288;157363;157363;158543;158543;159234;159234;160371;160371;161220;161220;162886;162886	151436;151659;151659;152656;152656;153693;153693;155689;155689;156510;156510;157523;157523;158728;158728;159419;159419;160473;160473;161352;161352;163197;163197	+;+;+;+;+;+;+;+;+;+;+;+;+;+;+;+;+;+;+;+;+;+;+	2239	rna-XM_024081515.1;rna-XM_024081514.1;rna-XM_024081515.1;rna-XM_024081514.1;rna-XM_024081515.1;rna-XM_024081514.1;rna-XM_024081515.1;rna-XM_024081514.1;rna-XM_024081515.1;rna-XM_024081514.1;rna-XM_024081515.1;rna-XM_024081514.1;rna-XM_024081515.1;rna-XM_024081514.1;rna-XM_024081515.1;rna-XM_024081514.1;rna-XM_024081515.1;rna-XM_024081514.1;rna-XM_024081515.1;rna-XM_024081514.1;rna-XM_024081515.1;…	-0.8377034669906142	3.498031650173276	133.3255484393887	1.214075071852807e-17	7.220711489844571e-16	season	1.9615085525510816e-15
LOC112058000	NW_019862770.1;NW_019862770.1;NW_019862770.1;NW_019862770.1;NW_019862770.1;NW_019862770.1;NW_019862770.1;NW_019862770.1;NW_019862770.1;NW_019862770.1;NW_019862770.1;NW_019862770.1;NW_019862770.1;NW_019862770.1;NW_019862770.1;NW_019862770.1;NW_019862770.1;NW_019862770.1	1442660;1442660;1446935;1446965;1448503;1448503;1449855;1449855;1451314;1451314;1457031;1457031;1465119;1465119;1468505;1468505;1499713;1499713	1444739;1444739;1447172;1447172;1448697;1448697;1449910;1449910;1451417;1451417;1457182;1457182;1465334;1465334;1468634;1468634;1500071;1500071	-;-;-;-;-;-;-;-;-;-;-;-;-;-;-;-;-;-	3530	rna-XM_024098643.1;rna-XM_024098642.1;rna-XM_024098642.1;rna-XM_024098643.1;rna-XM_024098642.1;rna-XM_024098643.1;rna-XM_024098642.1;rna-XM_024098643.1;rna-XM_024098643.1;rna-XM_024098642.1;rna-XM_024098643.1;rna-XM_024098642.1;rna-XM_024098643.1;rna-XM_024098642.1;rna-XM_024098643.1;rna-XM_024098642.1;rna-XM_024098643.1;rna-XM_024098642.1	-1.0223844600153442	7.975342827105675	133.22937128396634	1.2340188307101002e-17	7.259693534354587e-16	season	1.9615085525510816e-15
LOC112047825	NW_019862905.1;NW_019862905.1;NW_019862905.1;NW_019862905.1;NW_019862905.1;NW_019862905.1;NW_019862905.1;NW_019862905.1;NW_019862905.1;NW_019862905.1;NW_019862905.1;NW_019862905.1;NW_019862905.1;NW_019862905.1;NW_019862905.1;NW_019862905.1;NW_019862905.1;NW_019862905.1;NW_019862905.1;NW_019862905.1;NW_019862905.1;NW_019862905.1;NW_019862905.1;NW_019862905.1;NW_019862905.1;NW_019862905.1;NW_019862…	257889;257889;259752;259752;260979;260979;262395;262395;263740;263740;264719;264719;265425;265425;266841;266841;267950;267950;269145;269145;273491;273491;274929;274929;279893;279893;284893;293761;293761;310952;310952;349642;349642	258390;258390;259892;259892;261110;261110;262513;262513;263908;263908;264869;264869;265514;265514;267025;267025;268055;268055;269230;269230;273667;273667;275140;275140;280138;280138;285003;293900;293900;311002;311002;349790;349790	-;-;-;-;-;-;-;-;-;-;-;-;-;-;-;-;-;-;-;-;-;-;-;-;-;-;-;-;-;-;-;-;-	2767	rna-XM_024085085.1;rna-XM_024085084.1;rna-XM_024085085.1;rna-XM_024085084.1;rna-XM_024085085.1;rna-XM_024085084.1;rna-XM_024085085.1;rna-XM_024085084.1;rna-XM_024085085.1;rna-XM_024085084.1;rna-XM_024085085.1;rna-XM_024085084.1;rna-XM_024085085.1;rna-XM_024085084.1;rna-XM_024085085.1;rna-XM_024085084.1;rna-XM_024085085.1;rna-XM_024085084.1;rna-XM_024085085.1;rna-XM_024085084.1;rna-XM_024085085.1;…	-1.0770814073365238	3.456827494589206	133.22044288457184	1.2358872977778932e-17	7.259693534354587e-16	season	1.9615085525510816e-15
LOC112050022	NW_019863002.1;NW_019863002.1;NW_019863002.1;NW_019863002.1;NW_019863002.1;NW_019863002.1;NW_019863002.1;NW_019863002.1;NW_019863002.1	205951;207448;208068;209944;210643;211870;212864;213822;217331	206795;207623;208201;210138;210858;211966;213059;213986;217549	-;-;-;-;-;-;-;-;-	2243	rna-XM_024088142.1	-0.9036626176607068	4.823772235750158	132.93587675435882	1.2969907373749638e-17	7.571879666785372e-16	season	2.0462344936978223e-15
LOC112052252	NW_019863136.1;NW_019863136.1	121422;122751	121960;123568	+;+	1357	rna-XM_024091258.1	-1.7439159197765568	2.967624809365203	132.80194436616205	1.3268177254359325e-17	7.677261844868674e-16	season	2.0754618325612772e-15
LOC112054526	NW_019863370.1;NW_019863370.1;NW_019863370.1;NW_019863370.1	161851;163953;164758;168318	162815;164131;164909;168476	-;-;-;-	1455	rna-XM_024094346.1	-1.7398269928061265	1.5366425269121922	132.78262912155628	1.3311771799110249e-17	7.677261844868674e-16	season	2.0754618325612772e-15
LOC112055548	NW_019863549.1;NW_019863549.1;NW_019863549.1;NW_019863549.1	59403;60277;61016;61362	59608;60447;61281;61549	-;-;-;-	831	rna-XM_024095721.1	-0.7303894424546128	4.8821168419232945	132.2592514068148	1.455092525362883e-17	8.34136172973084e-16	season	2.2553934143124686e-15
LOC112049658	NW_019862983.1;NW_019862983.1	248865;262459	250656;262577	-;-	1911	rna-XM_024087637.1	-1.1647517542045338	6.489334655482818	132.07391355718107	1.5017703235820292e-17	8.557393053417119e-16	season	2.314210606194284e-15
LOC112046018	NW_019862845.1;NW_019862845.1;NW_019862845.1;NW_019862845.1;NW_019862845.1;NW_019862845.1;NW_019862845.1;NW_019862845.1;NW_019862845.1;NW_019862845.1;NW_019862845.1;NW_019862845.1	50093;50093;79627;79627;83067;83067;83904;83904;85258;85315;85947;85947	50155;50155;79762;79762;83189;83189;84996;84996;85837;85837;87649;87649	+;+;+;+;+;+;+;+;+;+;+;+	3698	rna-XM_024082464.1;rna-XM_024082463.1;rna-XM_024082464.1;rna-XM_024082463.1;rna-XM_024082463.1;rna-XM_024082464.1;rna-XM_024082463.1;rna-XM_024082464.1;rna-XM_024082463.1;rna-XM_024082464.1;rna-XM_024082464.1;rna-XM_024082463.1	-0.9140897372949859	7.03566600728403	131.36774012218356	1.6942229399158992e-17	9.539778400141833e-16	season	2.5807689093374082e-15
LOC112055838	NW_019863632.1;NW_019863632.1;NW_019863632.1;NW_019863632.1	22053;51140;52541;54312	22592;51537;53302;55388	+;+;+;+	2777	rna-XM_024096102.1	0.5893006822637452	8.42977891779019	131.19077322532905	1.7463173547468686e-17	9.775268204571294e-16	season	2.644922370718043e-15
LOC112046270	NW_019862853.1;NW_019862853.1;NW_019862853.1;NW_019862853.1;NW_019862853.1;NW_019862853.1;NW_019862853.1;NW_019862853.1;NW_019862853.1;NW_019862853.1;NW_019862853.1;NW_019862853.1;NW_019862853.1;NW_019862853.1;NW_019862853.1;NW_019862853.1;NW_019862853.1	729520;729523;729999;750068;750068;752330;752330;753423;753423;754786;754786;756753;756753;757427;757427;758450;758450	729792;729792;730049;750161;750161;752519;752519;753604;753604;754878;754878;756910;756910;757535;757535;760308;760308	+;+;+;+;+;+;+;+;+;+;+;+;+;+;+;+;+	3009	rna-XM_024082871.1;rna-XM_024082869.1;rna-XM_024082869.1;rna-XM_024082869.1;rna-XM_024082871.1;rna-XM_024082869.1;rna-XM_024082871.1;rna-XM_024082869.1;rna-XM_024082871.1;rna-XM_024082869.1;rna-XM_024082871.1;rna-XM_024082871.1;rna-XM_024082869.1;rna-XM_024082869.1;rna-XM_024082871.1;rna-XM_024082869.1;rna-XM_024082871.1	-1.0135175228229796	4.317203842815058	130.97554839965377	1.811903930788515e-17	1.0083086435896789e-15	season	2.7286655503153174e-15
LOC112049677	NW_019862984.1;NW_019862984.1;NW_019862984.1;NW_019862984.1;NW_019862984.1;NW_019862984.1;NW_019862984.1;NW_019862984.1;NW_019862984.1;NW_019862984.1;NW_019862984.1;NW_019862984.1;NW_019862984.1;NW_019862984.1;NW_019862984.1;NW_019862984.1;NW_019862984.1;NW_019862984.1;NW_019862984.1;NW_019862984.1	129034;129034;131214;131214;131924;131924;133253;133253;143664;143664;145580;145580;147992;147992;149711;149711;156003;156003;156418;156418	129934;129934;131330;131330;132045;132045;133469;133469;143831;143831;145789;145789;148228;148228;149910;149910;156269;156170;156844;156844	-;-;-;-;-;-;-;-;-;-;-;-;-;-;-;-;-;-;-;-	2866	rna-XM_024087668.1;rna-XM_024087667.1;rna-XM_024087668.1;rna-XM_024087667.1;rna-XM_024087668.1;rna-XM_024087667.1;rna-XM_024087668.1;rna-XM_024087667.1;rna-XM_024087668.1;rna-XM_024087667.1;rna-XM_024087668.1;rna-XM_024087667.1;rna-XM_024087668.1;rna-XM_024087667.1;rna-XM_024087668.1;rna-XM_024087667.1;rna-XM_024087668.1;rna-XM_024087667.1;rna-XM_024087668.1;rna-XM_024087667.1	-0.959737770230137	5.940629889155377	130.6622874454794	1.911930504315113e-17	1.0577866673873613e-15	season	2.863034916207462e-15
LOC112052099	NW_019863124.1;NW_019863124.1;NW_019863124.1;NW_019863124.1	27509;33035;36476;37723	27604;33892;36736;37853	+;+;+;+	1346	rna-XM_024091031.1	0.9591772216283607	2.7367201324668606	130.51356427179343	1.96139270446269e-17	1.0788793627553154e-15	season	2.920601889426045e-15
LOC112047735	NW_019862903.1;NW_019862903.1;NW_019862903.1;NW_019862903.1;NW_019862903.1;NW_019862903.1;NW_019862903.1;NW_019862903.1;NW_019862903.1;NW_019862903.1;NW_019862903.1;NW_019862903.1;NW_019862903.1;NW_019862903.1;NW_019862903.1	114963;116215;117371;117948;118481;119331;120279;120813;121333;122359;123080;123871;129963;140802;164156	115286;116281;117561;118067;118603;119446;120364;120922;121416;122543;123202;123986;130221;140999;164293	-;-;-;-;-;-;-;-;-;-;-;-;-;-;-	2240	rna-XM_024084950.1	-1.2840311111030205	4.198707333591745	130.41392538010092	1.995265943822708e-17	1.0912040644492464e-15	season	2.9544426726827304e-15
LOC112042994	NW_019862784.1;NW_019862784.1;NW_019862784.1;NW_019862784.1;NW_019862784.1;NW_019862784.1;NW_019862784.1;NW_019862784.1;NW_019862784.1;NW_019862784.1;NW_019862784.1;NW_019862784.1;NW_019862784.1	129844;132515;137201;137857;139942;140806;141543;143624;144308;146367;147035;147740;160856	130163;132658;137495;138030;140079;140927;141721;143721;144453;146541;147120;148249;161202	-;-;-;-;-;-;-;-;-;-;-;-;-	2734	rna-XM_024078233.1	1.0458636922655717	4.047103838562877	130.2187750067489	2.0633656207385583e-17	1.1219992712541784e-15	season	3.038305876537527e-15
LOC112047429	NW_019862893.1;NW_019862893.1;NW_019862893.1	446870;447557;448626	447482;447850;448923	+;+;+	1205	rna-XM_024084554.1	0.6731246432832986	3.575614047130787	129.46617070289597	2.3492174338746443e-17	1.2650463821841322e-15	season	3.426744327473281e-15
LOC112044999	NW_019862821.1;NW_019862821.1;NW_019862821.1;NW_019862821.1;NW_019862821.1;NW_019862821.1;NW_019862821.1;NW_019862821.1;NW_019862821.1;NW_019862821.1;NW_019862821.1;NW_019862821.1;NW_019862821.1;NW_019862821.1	311234;311556;326956;326956;336168;336168;356425;356425;358152;358152;359286;359286;360788;360788	311484;311576;327859;327859;336289;336289;356549;356549;358352;358352;359411;359411;362387;362387	+;+;+;+;+;+;+;+;+;+;+;+;+;+	3350	rna-XM_024081024.1;rna-XM_024081025.1;rna-XM_024081025.1;rna-XM_024081024.1;rna-XM_024081025.1;rna-XM_024081024.1;rna-XM_024081025.1;rna-XM_024081024.1;rna-XM_024081025.1;rna-XM_024081024.1;rna-XM_024081025.1;rna-XM_024081024.1;rna-XM_024081025.1;rna-XM_024081024.1	-0.7568654582738766	4.378458980618401	129.45681176658778	2.3530181761936882e-17	1.2650463821841322e-15	season	3.426744327473281e-15
LOC112050296	NW_019863016.1;NW_019863016.1;NW_019863016.1;NW_019863016.1;NW_019863016.1;NW_019863016.1;NW_019863016.1;NW_019863016.1;NW_019863016.1;NW_019863016.1;NW_019863016.1;NW_019863016.1;NW_019863016.1;NW_019863016.1;NW_019863016.1;NW_019863016.1	305434;328270;375037;377174;384118;389436;398092;399827;401113;403108;403892;404674;405434;406187;407541;408404	305689;328333;375130;377292;384236;389631;398293;399941;401285;403170;404047;404908;405558;406311;407785;409388	+;+;+;+;+;+;+;+;+;+;+;+;+;+;+;+	3272	rna-XM_024088529.1	-0.8795489260420652	4.1194244418818515	128.70264098257692	2.6810877141034802e-17	1.4332024582438817e-15	season	3.883181959689221e-15
LOC112046606	NW_019862863.1;NW_019862863.1;NW_019862863.1;NW_019862863.1;NW_019862863.1;NW_019862863.1;NW_019862863.1;NW_019862863.1;NW_019862863.1;NW_019862863.1;NW_019862863.1;NW_019862863.1;NW_019862863.1;NW_019862863.1	851770;855812;859386;859386;860865;860865;861769;861769;862803;862803;863606;863606;876059;876059	852248;856280;859535;859535;861076;861076;861970;861970;863019;863019;864510;864510;876318;876330	-;-;-;-;-;-;-;-;-;-;-;-;-;-	2906	rna-XM_024083300.1;rna-XM_024083299.1;rna-XM_024083299.1;rna-XM_024083300.1;rna-XM_024083299.1;rna-XM_024083300.1;rna-XM_024083299.1;rna-XM_024083300.1;rna-XM_024083299.1;rna-XM_024083300.1;rna-XM_024083299.1;rna-XM_024083300.1;rna-XM_024083299.1;rna-XM_024083300.1	-1.1589801786030989	4.215748542776443	128.5475199661511	2.754214047227081e-17	1.4560611596340502e-15	season	3.9674153979214005e-15
LOC112047184	NW_019862883.1;NW_019862883.1;NW_019862883.1;NW_019862883.1;NW_019862883.1;NW_019862883.1;NW_019862883.1;NW_019862883.1;NW_019862883.1;NW_019862883.1;NW_019862883.1;NW_019862883.1;NW_019862883.1;NW_019862883.1;NW_019862883.1;NW_019862883.1;NW_019862883.1;NW_019862883.1;NW_019862883.1;NW_019862883.1;NW_019862883.1;NW_019862883.1;NW_019862883.1;NW_019862883.1	680240;680240;681259;681414;681925;681925;683615;683615;684529;684529;685187;685187;685879;685879;687432;687432;688513;688513;689295;689295;690360;690360;691816;691816	680786;680786;681593;681593;682036;682036;683797;683797;684594;684594;685343;685343;685952;685952;687607;687607;688627;688627;689402;689402;690538;690538;691961;691961	-;-;-;-;-;-;-;-;-;-;-;-;-;-;-;-;-;-;-;-;-;-;-;-	2198	rna-XM_024084201.1;rna-XM_024084200.1;rna-XM_024084200.1;rna-XM_024084201.1;rna-XM_024084201.1;rna-XM_024084200.1;rna-XM_024084201.1;rna-XM_024084200.1;rna-XM_024084201.1;rna-XM_024084200.1;rna-XM_024084201.1;rna-XM_024084200.1;rna-XM_024084201.1;rna-XM_024084200.1;rna-XM_024084201.1;rna-XM_024084200.1;rna-XM_024084201.1;rna-XM_024084200.1;rna-XM_024084201.1;rna-XM_024084200.1;rna-XM_024084201.1;…	-1.4245314284583792	1.617497970716992	127.8074418726659	3.13244488226261e-17	1.6468699171055799e-15	season	4.463733957224219e-15
LOC112045223	NW_019862826.1;NW_019862826.1;NW_019862826.1;NW_019862826.1;NW_019862826.1;NW_019862826.1;NW_019862826.1;NW_019862826.1;NW_019862826.1;NW_019862826.1;NW_019862826.1;NW_019862826.1;NW_019862826.1;NW_019862826.1	351270;352774;363581;363581;365303;365303;368316;368316;369387;369387;370049;370049;371732;371732	351442;353200;363769;363769;365544;365544;368585;368585;369608;369608;370242;370242;373542;373542	+;+;+;+;+;+;+;+;+;+;+;+;+;+	3528	rna-XM_024081323.1;rna-XM_024081324.1;rna-XM_024081323.1;rna-XM_024081324.1;rna-XM_024081323.1;rna-XM_024081324.1;rna-XM_024081323.1;rna-XM_024081324.1;rna-XM_024081323.1;rna-XM_024081324.1;rna-XM_024081324.1;rna-XM_024081323.1;rna-XM_024081324.1;rna-XM_024081323.1	0.9890408206412594	8.83363992152677	127.65547168416856	3.216515876963707e-17	1.681778301383881e-15	season	4.559024241653639e-15
LOC112054202	NW_019863329.1;NW_019863329.1;NW_019863329.1;NW_019863329.1;NW_019863329.1;NW_019863329.1;NW_019863329.1;NW_019863329.1;NW_019863329.1;NW_019863329.1;NW_019863329.1;NW_019863329.1;NW_019863329.1;NW_019863329.1	118480;119997;120914;121456;125631;126998;129426;131024;131721;132968;134343;135226;137144;137752	118891;120181;120987;121561;125800;127488;129610;131152;131882;133133;134444;135413;137307;137903	+;+;+;+;+;+;+;+;+;+;+;+;+;+	2686	rna-XM_024093895.1	-0.7993126121602872	5.515874086979102	126.84843659994182	3.703568524471076e-17	1.9153890260253676e-15	season	5.221440624526908e-15
LOC112043674	NW_019862794.1;NW_019862794.1	1247097;1264177	1251366;1264459	-;-	4553	rna-XM_024079188.1	-1.1082110518308466	4.566313251465801	126.701750175317	3.799950887292933e-17	1.954612575323219e-15	season	5.328978744322709e-15
LOC112051943	NW_019863113.1;NW_019863113.1;NW_019863113.1;NW_019863113.1;NW_019863113.1	257605;258279;258750;259333;260058	257964;258448;258886;259427;261395	+;+;+;+;+	2100	rna-XM_024090793.1	-1.1822432714874984	3.4282793081473746	126.47076216707167	3.956992318774745e-17	2.0136224013615228e-15	season	5.520004284690769e-15
LOC112050433	NW_019863023.1;NW_019863023.1;NW_019863023.1;NW_019863023.1;NW_019863023.1;NW_019863023.1;NW_019863023.1;NW_019863023.1;NW_019863023.1;NW_019863023.1	62331;64204;64722;72487;74205;76668;78094;79947;80582;81003	63654;64298;64814;72664;74367;76766;78252;80013;80788;81502	-;-;-;-;-;-;-;-;-;-	2885	rna-XM_024088706.1	-0.6275263359957077	4.979030830508523	125.99892577712382	4.298889801539566e-17	2.1759699655026864e-15	season	5.9655536225029415e-15
LOC112050828	NW_019863045.1;NW_019863045.1;NW_019863045.1;NW_019863045.1;NW_019863045.1;NW_019863045.1;NW_019863045.1;NW_019863045.1;NW_019863045.1;NW_019863045.1;NW_019863045.1;NW_019863045.1;NW_019863045.1;NW_019863045.1;NW_019863045.1;NW_019863045.1;NW_019863045.1;NW_019863045.1;NW_019863045.1;NW_019863045.1;NW_019863045.1;NW_019863045.1;NW_019863045.1;NW_019863045.1;NW_019863045.1;NW_019863045.1	176465;176465;176465;177018;177018;177018;181419;181419;181419;182971;182971;182971;185132;185132;185132;188498;188498;188498;192723;192723;192723;194947;194947;194947;198238;204047	176679;176679;176679;177192;177192;177192;181559;181559;181559;183078;183078;183078;185278;185278;185278;188681;188681;188681;192876;192876;192876;195039;195039;195043;198283;204420	+;+;+;+;+;+;+;+;+;+;+;+;+;+;+;+;+;+;+;+;+;+;+;+;+;+	1641	rna-XM_024089188.1;rna-XM_024089187.1;rna-XM_024089189.1;rna-XM_024089188.1;rna-XM_024089187.1;rna-XM_024089189.1;rna-XM_024089188.1;rna-XM_024089187.1;rna-XM_024089189.1;rna-XM_024089188.1;rna-XM_024089187.1;rna-XM_024089189.1;rna-XM_024089188.1;rna-XM_024089187.1;rna-XM_024089189.1;rna-XM_024089188.1;rna-XM_024089187.1;rna-XM_024089189.1;rna-XM_024089188.1;rna-XM_024089187.1;rna-XM_024089189.1;…	-1.0406046349788198	11.870937965972967	125.48824711038728	4.703383480103188e-17	2.368116253791637e-15	season	6.459232079799741e-15
LOC112047952	NW_019862909.1;NW_019862909.1;NW_019862909.1;NW_019862909.1;NW_019862909.1;NW_019862909.1;NW_019862909.1;NW_019862909.1;NW_019862909.1;NW_019862909.1	334456;335839;337174;337997;339314;340332;346435;347413;348592;349314	334998;335967;337303;338166;339491;340512;346553;347553;349150;349514	-;-;-;-;-;-;-;-;-;-	2351	rna-XM_024085277.1	0.936329782271682	3.77304186584765	124.90853317530964	5.210396437129202e-17	2.6095859208274467e-15	season	7.11863698794379e-15
LOC112042808	NW_019862779.1;NW_019862779.1;NW_019862779.1;NW_019862779.1;NW_019862779.1	1377580;1378624;1379194;1379875;1382108	1377795;1378856;1379385;1379947;1382514	+;+;+;+;+	1121	rna-XM_024077977.1	-0.7009940379618979	10.251444585977545	124.87516640019477	5.2412383376717663e-17	2.611289215774059e-15	season	7.124052417435394e-15
LOC112054851	NW_019863425.1;NW_019863425.1;NW_019863425.1;NW_019863425.1;NW_019863425.1;NW_019863425.1;NW_019863425.1;NW_019863425.1;NW_019863425.1	131943;134114;135370;135917;137012;137616;138450;139275;140948	132244;134321;135447;136055;137307;137804;138639;139421;141260	-;-;-;-;-;-;-;-;-	1862	rna-XM_024094768.1	0.8474517914985474	4.040862784300741	124.65505132349598	5.4494641140959875e-17	2.7008906515488237e-15	season	7.369288078781334e-15
LOC112046334	NW_019862855.1;NW_019862855.1;NW_019862855.1	589449;590165;593373	589723;590333;593470	-;-;-	542	rna-XR_002886858.1	2.720460310935764	2.0109427976618437	124.17767974015442	5.930837445785241e-17	2.924240887776806e-15	season	7.97953535535725e-15
LOC112054328	NW_019863345.1;NW_019863345.1;NW_019863345.1;NW_019863345.1;NW_019863345.1;NW_019863345.1;NW_019863345.1;NW_019863345.1;NW_019863345.1;NW_019863345.1;NW_019863345.1;NW_019863345.1;NW_019863345.1;NW_019863345.1;NW_019863345.1;NW_019863345.1;NW_019863345.1;NW_019863345.1;NW_019863345.1;NW_019863345.1;NW_019863345.1;NW_019863345.1	15163;44554;77083;77083;85332;85332;85953;85953;88148;88148;88927;88927;89670;89670;91069;91069;91592;91592;92306;92306;93305;93305	15316;44730;77216;77216;85661;85661;86106;86106;88278;88278;89199;89199;90986;90986;91402;91402;91764;91764;92652;92652;95399;95399	+;+;+;+;+;+;+;+;+;+;+;+;+;+;+;+;+;+;+;+;+;+	5619	rna-XM_024094080.1;rna-XM_024094081.1;rna-XM_024094081.1;rna-XM_024094080.1;rna-XM_024094081.1;rna-XM_024094080.1;rna-XM_024094081.1;rna-XM_024094080.1;rna-XM_024094081.1;rna-XM_024094080.1;rna-XM_024094081.1;rna-XM_024094080.1;rna-XM_024094081.1;rna-XM_024094080.1;rna-XM_024094081.1;rna-XM_024094080.1;rna-XM_024094081.1;rna-XM_024094080.1;rna-XM_024094081.1;rna-XM_024094080.1;rna-XM_024094081.1;…	-1.6353083716289556	3.78425357628527	124.08782112192947	6.026239063934667e-17	2.942587589533789e-15	season	8.031271527781642e-15
LOC112048039	NW_019862913.1;NW_019862913.1;NW_019862913.1;NW_019862913.1;NW_019862913.1;NW_019862913.1;NW_019862913.1;NW_019862913.1;NW_019862913.1;NW_019862913.1;NW_019862913.1;NW_019862913.1;NW_019862913.1;NW_019862913.1;NW_019862913.1;NW_019862913.1;NW_019862913.1;NW_019862913.1;NW_019862913.1;NW_019862913.1;NW_019862913.1;NW_019862913.1	377057;377057;451401;461045;492993;492993;492993;494557;494557;494557;496967;496967;496967;497750;497750;497750;503523;503523;503523;504467;504467;504467	377248;377248;451424;461111;493681;493681;493681;494779;494779;494779;497129;497129;497129;498017;498017;498017;503719;503719;503719;505571;505571;505571	+;+;+;+;+;+;+;+;+;+;+;+;+;+;+;+;+;+;+;+;+;+	2928	rna-XM_024085390.1;rna-XM_024085389.1;rna-XM_024085388.1;rna-XM_024085390.1;rna-XM_024085388.1;rna-XM_024085390.1;rna-XM_024085389.1;rna-XM_024085388.1;rna-XM_024085390.1;rna-XM_024085389.1;rna-XM_024085388.1;rna-XM_024085390.1;rna-XM_024085389.1;rna-XM_024085388.1;rna-XM_024085390.1;rna-XM_024085389.1;rna-XM_024085388.1;rna-XM_024085390.1;rna-XM_024085389.1;rna-XM_024085388.1;rna-XM_024085390.1;…	-0.9537339817718997	5.361996959503385	124.08440904741678	6.029892601503667e-17	2.942587589533789e-15	season	8.031271527781642e-15
LOC112047143	NW_019862883.1;NW_019862883.1;NW_019862883.1;NW_019862883.1;NW_019862883.1;NW_019862883.1;NW_019862883.1;NW_019862883.1;NW_019862883.1;NW_019862883.1;NW_019862883.1;NW_019862883.1;NW_019862883.1;NW_019862883.1;NW_019862883.1;NW_019862883.1;NW_019862883.1;NW_019862883.1;NW_019862883.1;NW_019862883.1;NW_019862883.1;NW_019862883.1;NW_019862883.1;NW_019862883.1;NW_019862883.1;NW_019862883.1;NW_019862…	157906;259361;269180;270115;271657;274778;287697;291408;295794;301516;306413;309113;311587;313855;318546;322684;323495;324533;325621;327755;330233;330731;332721;337032;338205;339499;341614;343267;345215;348452;349709;351472;352204;354926;355494	158505;259443;269336;270328;271816;274914;287853;291555;295983;301774;306596;309302;311798;314007;318617;322884;323652;324723;325766;327976;330466;330853;332912;337118;338222;339688;341731;343284;345357;348620;349882;351639;352322;355094;360562	+;+;+;+;+;+;+;+;+;+;+;+;+;+;+;+;+;+;+;+;+;+;+;+;+;+;+;+;+;+;+;+;+;+;+	10825	rna-XM_024084145.1	-1.168647489985243	3.1291822368355953	123.71880952289654	6.434885784284208e-17	3.1242027103698228e-15	season	8.527832385622647e-15
LOC112043066	NW_019862749.1;NW_019862749.1;NW_019862749.1	2744170;2745257;2745573	2744536;2745496;2745762	-;-;-	797	rna-XM_024078333.1	1.2497835632055843	4.417467417023863	123.6137715376393	6.556346182115039e-17	3.167014734467346e-15	season	8.64556992820692e-15
LOC112044288	NW_019862806.1;NW_019862806.1;NW_019862806.1;NW_019862806.1;NW_019862806.1;NW_019862806.1;NW_019862806.1;NW_019862806.1;NW_019862806.1;NW_019862806.1;NW_019862806.1;NW_019862806.1;NW_019862806.1;NW_019862806.1;NW_019862806.1;NW_019862806.1;NW_019862806.1;NW_019862806.1;NW_019862806.1;NW_019862806.1;NW_019862806.1;NW_019862806.1;NW_019862806.1;NW_019862806.1;NW_019862806.1	535505;535659;535833;535888;536092;536248;536248;536248;536248;536248;536421;536421;536421;536421;536421;537316;537316;537316;537316;537316;537874;537874;537874;537874;537874	535566;535706;535989;535909;536176;536342;536342;536342;536342;536342;537234;537234;537234;537234;537234;537424;537424;537424;537424;537424;539920;539920;539920;539920;539920	+;+;+;+;+;+;+;+;+;+;+;+;+;+;+;+;+;+;+;+;+;+;+;+;+	3417	rna-XM_024080088.1;rna-XM_024080090.1;rna-XM_024080091.1;rna-XM_024080093.1;rna-XM_024080092.1;rna-XM_024080092.1;rna-XM_024080091.1;rna-XM_024080093.1;rna-XM_024080090.1;rna-XM_024080088.1;rna-XM_024080093.1;rna-XM_024080092.1;rna-XM_024080091.1;rna-XM_024080090.1;rna-XM_024080088.1;rna-XM_024080093.1;rna-XM_024080092.1;rna-XM_024080091.1;rna-XM_024080090.1;rna-XM_024080088.1;rna-XM_024080092.1;…	-0.95477929874942	6.908180457021997	123.4557343313029	6.743557514282682e-17	3.240994611409798e-15	season	8.848415441389231e-15
LOC112051549	NW_019863089.1;NW_019863089.1;NW_019863089.1;NW_019863089.1;NW_019863089.1;NW_019863089.1;NW_019863089.1	167948;168164;169396;170481;170696;171246;172182	168052;168284;169550;170610;170838;171464;172398	+;+;+;+;+;+;+	1090	rna-XM_024090237.1	-0.5726263369547637	4.8768620235447	123.12916173871102	7.148059148665895e-17	3.418137229080636e-15	season	9.332970824403424e-15
LOC112054894	NW_019863429.1;NW_019863429.1;NW_019863429.1;NW_019863429.1;NW_019863429.1;NW_019863429.1;NW_019863429.1;NW_019863429.1;NW_019863429.1;NW_019863429.1	129523;129523;129523;129523;129523;132818;132818;133019;133661;133661	131408;131408;131404;131408;131404;133012;133012;133644;133813;133853	-;-;-;-;-;-;-;-;-;-	2900	rna-XM_024094834.1;rna-XM_024094831.1;rna-XM_024094832.1;rna-XM_024094833.1;rna-XM_024094835.1;rna-XM_024094831.1;rna-XM_024094832.1;rna-XM_024094833.1;rna-XM_024094835.1;rna-XM_024094834.1	0.9392262950641553	4.6770754319164825	122.94432977205459	7.387988590141631e-17	3.5152049711893876e-15	season	9.598952822632546e-15
LOC112045891	NW_019862752.1;NW_019862752.1;NW_019862752.1;NW_019862752.1;NW_019862752.1;NW_019862752.1;NW_019862752.1;NW_019862752.1;NW_019862752.1;NW_019862752.1;NW_019862752.1;NW_019862752.1;NW_019862752.1;NW_019862752.1;NW_019862752.1;NW_019862752.1;NW_019862752.1;NW_019862752.1;NW_019862752.1;NW_019862752.1;NW_019862752.1;NW_019862752.1;NW_019862752.1;NW_019862752.1;NW_019862752.1;NW_019862752.1;NW_019862…	1671862;1671862;1671862;1671862;1673237;1673237;1673237;1673237;1674352;1674352;1674352;1674352;1674832;1674832;1674832;1674832;1675849;1675849;1675849;1675849;1677034;1677034;1677034;1677034;1677676;1677676;1677676;1677676;1678841;1678841;1678841;1678841;1679516;1679516;1679516;1679516;1680752;1680752;1680752;1680752;1682253;1682253;1682253;1682253;1683521;1683521;1683521;1683521;1684334;1684334…	1672768;1672768;1672768;1672768;1673389;1673389;1673389;1673389;1674467;1674467;1674467;1674467;1675063;1675063;1675063;1675063;1676047;1676047;1676047;1676047;1677171;1677171;1677171;1677171;1677899;1677899;1677899;1677899;1679074;1679074;1679074;1679074;1679710;1679710;1679710;1679710;1680925;1680925;1680925;1680925;1682396;1682399;1682399;1682399;1683735;1683735;1683735;1683735;1684496;1684496…	-;-;-;-;-;-;-;-;-;-;-;-;-;-;-;-;-;-;-;-;-;-;-;-;-;-;-;-;-;-;-;-;-;-;-;-;-;-;-;-;-;-;-;-;-;-;-;-;-;-;-;-;-;-;-;-;-;-;-;-	3592	rna-XM_024082284.1;rna-XM_024082276.1;rna-XM_024082291.1;rna-XM_024082299.1;rna-XM_024082284.1;rna-XM_024082276.1;rna-XM_024082291.1;rna-XM_024082299.1;rna-XM_024082284.1;rna-XM_024082276.1;rna-XM_024082291.1;rna-XM_024082299.1;rna-XM_024082284.1;rna-XM_024082276.1;rna-XM_024082291.1;rna-XM_024082299.1;rna-XM_024082284.1;rna-XM_024082276.1;rna-XM_024082291.1;rna-XM_024082299.1;rna-XM_024082284.1;…	1.6101694736956311	2.7519567698284515	122.74434100249226	7.656951994727862e-17	3.603495314952202e-15	season	9.842899014997394e-15
LOC112052914	NW_019863186.1;NW_019863186.1;NW_019863186.1;NW_019863186.1;NW_019863186.1;NW_019863186.1;NW_019863186.1;NW_019863186.1;NW_019863186.1;NW_019863186.1;NW_019863186.1;NW_019863186.1;NW_019863186.1;NW_019863186.1;NW_019863186.1;NW_019863186.1;NW_019863186.1	86;3812;4499;9077;18941;27641;28136;28748;29722;30823;33107;34494;35222;35535;36017;37200;43250	1357;4117;5977;10594;24325;27679;28193;28870;29829;32303;33181;34714;35307;35584;36169;42269;43385	-;-;-;-;-;-;-;-;-;-;-;-;-;-;-;-;-	17560	rna-XM_024092160.1	0.9935228381554516	10.58619204735046	122.74240815460112	7.659600099020038e-17	3.603495314952202e-15	season	9.842899014997394e-15
LOC112051697	NW_019863098.1;NW_019863098.1;NW_019863098.1;NW_019863098.1;NW_019863098.1;NW_019863098.1;NW_019863098.1;NW_019863098.1;NW_019863098.1;NW_019863098.1;NW_019863098.1	191976;192314;193095;193416;194059;194765;195583;196139;197321;197484;197701	192238;192411;193185;193475;194184;194937;195857;196323;197406;197611;197876	+;+;+;+;+;+;+;+;+;+;+	1661	rna-XM_024090471.1	0.5166748304909058	4.886181438394964	122.72233752613899	7.687153729879119e-17	3.603495314952202e-15	season	9.842899014997394e-15
LOC112049912	NW_019862756.1;NW_019862756.1;NW_019862756.1;NW_019862756.1;NW_019862756.1;NW_019862756.1;NW_019862756.1;NW_019862756.1;NW_019862756.1;NW_019862756.1;NW_019862756.1;NW_019862756.1	654023;654911;655053;655621;656202;657211;657629;658855;659395;660060;661037;661840	654234;654966;655207;655777;656378;657390;657804;659004;659527;660270;661189;662058	+;+;+;+;+;+;+;+;+;+;+;+	1979	rna-XM_024087979.1	0.5370771116326938	4.32338795832295	122.38333262140378	8.168289583494755e-17	3.810266846889024e-15	season	1.0408678625506178e-14
LOC112052382	NW_019863144.1;NW_019863144.1;NW_019863144.1;NW_019863144.1;NW_019863144.1;NW_019863144.1;NW_019863144.1;NW_019863144.1;NW_019863144.1;NW_019863144.1;NW_019863144.1;NW_019863144.1;NW_019863144.1;NW_019863144.1;NW_019863144.1;NW_019863144.1;NW_019863144.1;NW_019863144.1;NW_019863144.1;NW_019863144.1	241103;241818;241884;242008;242043;242142;244692;245030;245829;246044;246808;248865;249977;258223;275163;276564;279809;279890;284295;284349	241816;241882;242005;242040;242139;243443;244818;245101;245972;246109;246948;249005;250045;258294;275234;276704;279887;280011;284347;284453	-;-;-;-;-;-;-;-;-;-;-;-;-;-;-;-;-;-;-;-	3737	rna-XM_024091421.1	-1.2022325169220298	3.308535842205088	122.14836560488467	8.519875709119776e-17	3.954884743804088e-15	season	1.0804751467474624e-14
LOC112054647	NW_019863390.1;NW_019863390.1;NW_019863390.1;NW_019863390.1;NW_019863390.1	179470;182257;182598;183554;185093	179929;182437;182710;183649;185186	+;+;+;+;+	944	rna-XM_024094494.1	1.0771296634160499	2.587788673876257	121.89872528469695	8.910528805313231e-17	4.116145248124306e-15	season	1.124636028499177e-14
LOC112042829	NW_019862749.1;NW_019862749.1;NW_019862749.1;NW_019862749.1;NW_019862749.1	2038069;2043748;2044946;2053849;2058817	2039307;2043881;2045094;2053940;2059270	-;-;-;-;-	2068	rna-XM_024078006.1	-1.3441936550484124	4.420305289070307	121.02545182591905	1.0428398290795265e-16	4.770992218038834e-15	season	1.3099748658650641e-14
LOC112050710	NW_019863039.1;NW_019863039.1;NW_019863039.1;NW_019863039.1;NW_019863039.1;NW_019863039.1	72088;91489;91855;108738;111639;112030	72871;91719;91964;108942;111729;115058	+;+;+;+;+;+	4450	rna-XM_024089046.1	-0.985031796566171	2.107982011561264	120.63164710799593	1.1197700013186534e-16	5.0984360442814865e-15	season	1.399976598346741e-14
LOC112047070	NW_019862881.1;NW_019862881.1;NW_019862881.1;NW_019862881.1;NW_019862881.1;NW_019862881.1;NW_019862881.1;NW_019862881.1;NW_019862881.1;NW_019862881.1;NW_019862881.1;NW_019862881.1;NW_019862881.1;NW_019862881.1;NW_019862881.1	409038;409495;410381;411300;415639;417015;418600;419267;420544;421388;422028;427456;428368;430313;432062	409146;409709;410574;411497;415774;417237;418746;419428;420708;421579;422207;427745;428470;430570;432451	+;+;+;+;+;+;+;+;+;+;+;+;+;+;+	2962	rna-XM_024083989.1	0.5119589340594476	10.267841843062975	120.57903601578292	1.1304814178389058e-16	5.122695796264299e-15	season	1.4067328629023567e-14
LOC112056069	NW_019863696.1;NW_019863696.1;NW_019863696.1;NW_019863696.1;NW_019863696.1	71591;72608;73309;74207;75028	72015;72792;73474;74378;75240	-;-;-;-;-	1161	rna-XM_024096408.1	0.7557359092629826	4.429537572984505	120.35435179700899	1.1774272614805114e-16	5.310141147037226e-15	season	1.458304185305652e-14
LOC112042810	NW_019862779.1;NW_019862779.1;NW_019862779.1;NW_019862779.1;NW_019862779.1;NW_019862779.1;NW_019862779.1;NW_019862779.1;NW_019862779.1;NW_019862779.1;NW_019862779.1;NW_019862779.1;NW_019862779.1;NW_019862779.1;NW_019862779.1;NW_019862779.1	1383114;1383119;1383119;1383122;1384258;1384258;1384258;1384258;1385259;1385259;1385259;1385259;1387453;1387740;1387914;1388044	1383599;1383599;1383599;1383599;1384456;1384456;1384456;1384456;1385404;1385404;1385404;1385404;1387542;1387839;1387980;1388155	-;-;-;-;-;-;-;-;-;-;-;-;-;-;-;-	1200	rna-XM_024077983.1;rna-XM_024077985.1;rna-XM_024077986.1;rna-XM_024077984.1;rna-XM_024077986.1;rna-XM_024077984.1;rna-XM_024077983.1;rna-XM_024077985.1;rna-XM_024077986.1;rna-XM_024077984.1;rna-XM_024077985.1;rna-XM_024077983.1;rna-XM_024077983.1;rna-XM_024077985.1;rna-XM_024077986.1;rna-XM_024077984.1	1.3122922896303642	3.8676568656365937	120.06480721596303	1.2409016348718582e-16	5.570009413887076e-15	season	1.5297719921990046e-14
LOC112045332	NW_019862829.1;NW_019862829.1;NW_019862829.1;NW_019862829.1;NW_019862829.1;NW_019862829.1;NW_019862829.1;NW_019862829.1;NW_019862829.1;NW_019862829.1	508942;510673;511696;512279;513995;514702;515446;516760;518287;520318	509128;510854;511822;512433;514125;514822;515626;516856;518459;520436	-;-;-;-;-;-;-;-;-;-	1473	rna-XM_024081480.1	1.1486057084855628	6.889826643889573	119.56214922627177	1.3595939728187363e-16	6.07412969264934e-15	season	1.6683351041463243e-14
LOC112051359	NW_019862757.1;NW_019862757.1	1118216;1119471	1118965;1119529	-;-	809	rna-XM_024089969.1	-3.08559586352734	0.19460446352688596	119.5140294260494	1.3715533421161219e-16	6.098925982979913e-15	season	1.6752544392989772e-14
LOC112055366	NW_019862762.1;NW_019862762.1;NW_019862762.1;NW_019862762.1;NW_019862762.1;NW_019862762.1;NW_019862762.1;NW_019862762.1;NW_019862762.1;NW_019862762.1;NW_019862762.1;NW_019862762.1	242835;247410;249355;250451;251555;251555;251555;251555;251878;251878;251878;251878	243037;247472;250617;250648;251807;251807;251807;251807;252576;252576;252576;252576	+;+;+;+;+;+;+;+;+;+;+;+	2512	rna-XM_024095461.1;rna-XM_024095469.1;rna-XM_024095453.1;rna-XM_024095445.1;rna-XM_024095445.1;rna-XM_024095469.1;rna-XM_024095453.1;rna-XM_024095461.1;rna-XM_024095445.1;rna-XM_024095453.1;rna-XM_024095469.1;rna-XM_024095461.1	-1.050039570345759	5.966602058888776	119.47898286166875	1.3803317163444773e-16	6.099878846732243e-15	season	1.6757306793964805e-14
LOC112051366	NW_019863078.1;NW_019863078.1;NW_019863078.1;NW_019863078.1;NW_019863078.1;NW_019863078.1	154471;156034;161469;161930;162584;163704	154939;156250;161596;161991;162724;165357	+;+;+;+;+;+	2671	rna-XM_024089970.1	-0.9319750093232909	5.318012146744923	119.4620731681689	1.3845878845041662e-16	6.099878846732243e-15	season	1.6757306793964805e-14
LOC112046209	NW_019862850.1;NW_019862850.1;NW_019862850.1	886215;903460;909492	886358;904502;909565	-;-;-	1261	rna-XM_024082770.1	1.449923668599271	1.4802901624172689	118.85437005451419	1.5468684938177393e-16	6.78341040883392e-15	season	1.8636249740290537e-14
LOC112046130	NW_019862848.1;NW_019862848.1;NW_019862848.1	683913;684145;685121	684067;684518;685400	+;+;+	809	rna-XM_024082631.1	0.88682176525727	4.383054532615274	118.75345685864013	1.5756565394477802e-16	6.847968977456559e-15	season	1.8815956476668717e-14
LOC112049522	NW_019862977.1;NW_019862977.1;NW_019862977.1;NW_019862977.1;NW_019862977.1;NW_019862977.1;NW_019862977.1;NW_019862977.1;NW_019862977.1;NW_019862977.1;NW_019862977.1;NW_019862977.1;NW_019862977.1;NW_019862977.1	40336;41764;44436;75495;76200;76803;77868;79404;79902;80679;83926;86153;87504;87944	40585;41888;44467;75547;76348;76889;78113;79522;80023;80811;84081;86282;87854;88093	-;-;-;-;-;-;-;-;-;-;-;-;-;-	2103	rna-XM_024087452.1	0.9400950101429257	3.964722824552438	118.75232419715229	1.575982772239372e-16	6.847968977456559e-15	season	1.8815956476668717e-14
LOC112045112	NW_019862824.1;NW_019862824.1;NW_019862824.1;NW_019862824.1;NW_019862824.1;NW_019862824.1;NW_019862824.1;NW_019862824.1;NW_019862824.1;NW_019862824.1;NW_019862824.1;NW_019862824.1;NW_019862824.1;NW_019862824.1;NW_019862824.1;NW_019862824.1;NW_019862824.1;NW_019862824.1;NW_019862824.1;NW_019862824.1;NW_019862824.1;NW_019862824.1;NW_019862824.1;NW_019862824.1;NW_019862824.1;NW_019862824.1;NW_019862…	871518;873917;874724;877468;881680;881680;893105;897937;897937;897937;900811;900811;900811;901863;901863;901863;902213;902213;902213;903460;903460;903460;904091;904091;904091;904556;904556;904556;905152;905152;905152;905566;905566;905566;906108;906108;906108;906952;906952;906952;908300;908300;908300;908847;908847;908847;909343;909343;909343;910104;910104;910104;910854;910854;910854;911140;911140;…	871718;874042;874812;877573;882591;882591;893178;898112;898112;898112;900910;900910;900910;902003;902003;902003;903022;903022;903022;903661;903661;903661;904213;904213;904213;904671;904671;904671;905243;905243;905243;905701;905701;905701;906228;906228;906228;907054;907054;907054;908418;908418;908418;908993;908993;908993;909501;909501;909501;910268;910268;910268;911005;911005;911005;911238;911238;…	+;+;+;+;+;+;+;+;+;+;+;+;+;+;+;+;+;+;+;+;+;+;+;+;+;+;+;+;+;+;+;+;+;+;+;+;+;+;+;+;+;+;+;+;+;+;+;+;+;+;+;+;+;+;+;+;+;+;+;+;+;+;+;+;+;+;+;+;+;+	6444	rna-XM_024081188.1;rna-XM_024081188.1;rna-XM_024081188.1;rna-XM_024081188.1;rna-XM_024081190.1;rna-XM_024081189.1;rna-XM_024081189.1;rna-XM_024081190.1;rna-XM_024081189.1;rna-XM_024081188.1;rna-XM_024081190.1;rna-XM_024081189.1;rna-XM_024081188.1;rna-XM_024081190.1;rna-XM_024081189.1;rna-XM_024081188.1;rna-XM_024081190.1;rna-XM_024081189.1;rna-XM_024081188.1;rna-XM_024081190.1;rna-XM_024081189.1;…	-1.0903651814035105	7.047933677454571	118.18154878294854	1.7495628710418425e-16	7.567654673106443e-15	season	2.0794692330477146e-14
LOC112052386	NW_019863144.1;NW_019863144.1;NW_019863144.1	224307;225327;225714	224835;225463;225936	-;-;-	889	rna-XM_024091424.1	0.7650484711741875	3.0882253827748993	117.9210450911035	1.8352160346700237e-16	7.902224337520337e-15	season	2.171535758880758e-14
LOC112055554	NW_019863549.1;NW_019863549.1	117012;117487	117400;118596	+;+	1499	rna-XM_024095727.1	-0.8503814297213127	4.714443826667329	117.28370378356618	2.063464430680054e-16	8.805348664731568e-15	season	2.4200055192555236e-14
LOC112058238	NW_019862773.1;NW_019862773.1;NW_019862773.1;NW_019862773.1	189304;190102;190858;192704	189481;190365;191021;193538	+;+;+;+	1441	rna-XM_024098944.1	0.9471114409379331	4.295242898023033	117.22853828279763	2.0845478686005537e-16	8.855606034644136e-15	season	2.4232868972481435e-14
LOC112054092	NW_019863317.1;NW_019863317.1;NW_019863317.1;NW_019863317.1	139832;140403;142878;145261	140009;140491;143138;145891	+;+;+;+	1159	rna-XM_024093748.1	-1.0763626430594215	3.006297723612744	116.94198016735228	2.1976906528706517e-16	9.294766334540943e-15	season	2.5216359633911958e-14
LOC112051205	NW_019863068.1;NW_019863068.1;NW_019863068.1;NW_019863068.1;NW_019863068.1;NW_019863068.1;NW_019863068.1	281728;283481;284834;286516;287551;288256;289603	283009;283653;285008;286598;287737;288328;289932	-;-;-;-;-;-;-	2303	rna-XM_024089744.1	0.7367981762189416	4.222221539553043	116.84855594727998	2.2359294492797913e-16	9.4146480705073e-15	season	2.554453019532796e-14
LOC112054286	NW_019863338.1;NW_019863338.1;NW_019863338.1;NW_019863338.1;NW_019863338.1;NW_019863338.1	54856;55058;55806;56736;57323;58104	54982;55335;55929;56912;57543;58432	+;+;+;+;+;+	1256	rna-XM_024093993.1	0.8004071479170614	4.862458248092879	116.59294296110257	2.3440935571283613e-16	9.826605413935456e-15	season	2.6665321773256317e-14
LOC112056190	NW_019863730.1;NW_019863730.1;NW_019863730.1;NW_019863730.1;NW_019863730.1;NW_019863730.1;NW_019863730.1;NW_019863730.1	24391;24391;25678;25678;26589;26589;26871;26871	25163;25163;25834;25834;26787;26784;27034;27034	-;-;-;-;-;-;-;-	1293	rna-XM_024096566.1;rna-XM_024096565.1;rna-XM_024096566.1;rna-XM_024096565.1;rna-XM_024096565.1;rna-XM_024096566.1;rna-XM_024096565.1;rna-XM_024096566.1	-0.6682387398451051	5.37072513812039	116.0934777320371	2.571271957715166e-16	1.0731677170884876e-14	season	2.912459967488909e-14
LOC112043722	NW_019862795.1;NW_019862795.1;NW_019862795.1;NW_019862795.1;NW_019862795.1;NW_019862795.1;NW_019862795.1;NW_019862795.1;NW_019862795.1;NW_019862795.1;NW_019862795.1;NW_019862795.1;NW_019862795.1;NW_019862795.1;NW_019862795.1;NW_019862795.1;NW_019862795.1;NW_019862795.1	1114813;1114813;1118200;1118200;1121534;1121534;1128225;1128225;1130730;1130730;1133582;1133582;1134518;1134518;1136350;1136350;1136632;1162299	1117008;1117008;1118355;1118355;1121670;1121670;1128330;1128330;1130786;1130786;1133662;1133662;1134625;1134625;1136495;1136495;1136742;1162457	-;-;-;-;-;-;-;-;-;-;-;-;-;-;-;-;-;-	3257	rna-XM_024079253.1;rna-XM_024079254.1;rna-XM_024079253.1;rna-XM_024079254.1;rna-XM_024079253.1;rna-XM_024079254.1;rna-XM_024079253.1;rna-XM_024079254.1;rna-XM_024079253.1;rna-XM_024079254.1;rna-XM_024079254.1;rna-XM_024079253.1;rna-XM_024079253.1;rna-XM_024079254.1;rna-XM_024079253.1;rna-XM_024079254.1;rna-XM_024079254.1;rna-XM_024079253.1	-0.827742427742972	4.773124396124271	115.77719342903158	2.7267461102497827e-16	1.1330880342854556e-14	season	3.075421517113638e-14
LOC112053962	NW_019863299.1;NW_019863299.1	197844;203922	198057;205701	+;+	1994	rna-XR_002887424.1	0.8371669365578256	5.763755132178869	115.69298570983408	2.769749321683375e-16	1.1459536758756084e-14	season	3.1106866852210957e-14
LOC112058531	NW_019862778.1;NW_019862778.1;NW_019862778.1;NW_019862778.1;NW_019862778.1;NW_019862778.1	509576;510393;511673;513630;552438;585898	509957;510533;511876;513736;552658;586198	-;-;-;-;-;-	1356	rna-XM_024099418.1	-1.4811240222205855	5.064427740569347	115.52031722496397	2.8601256786729405e-16	1.178223201655918e-14	season	3.198634224186763e-14
LOC112044630	NW_019862751.1;NW_019862751.1;NW_019862751.1;NW_019862751.1;NW_019862751.1;NW_019862751.1	937950;937950;941316;941316;942168;942512	940613;940613;941458;941458;942505;942530	-;-;-;-;-;-	3164	rna-XM_024080532.1;rna-XM_024080539.1;rna-XM_024080532.1;rna-XM_024080539.1;rna-XM_024080532.1;rna-XM_024080539.1	-0.950095493224164	5.952330172194817	115.33522243987488	2.960384445273688e-16	1.214268033673466e-14	season	3.2968483076461806e-14
LOC112053018	NW_019863196.1;NW_019863196.1;NW_019863196.1;NW_019863196.1;NW_019863196.1;NW_019863196.1;NW_019863196.1;NW_019863196.1;NW_019863196.1;NW_019863196.1	226914;226914;232309;232309;236904;236904;238991;238991;260825;261764	227983;227983;232438;232438;237014;237014;239073;239073;261024;262170	-;-;-;-;-;-;-;-;-;-	2001	rna-XM_024092277.1;rna-XM_024092276.1;rna-XM_024092276.1;rna-XM_024092277.1;rna-XM_024092276.1;rna-XM_024092277.1;rna-XM_024092276.1;rna-XM_024092277.1;rna-XM_024092277.1;rna-XM_024092276.1	-1.1643256444049577	3.0382050619575627	115.01408589480602	3.1430052233583445e-16	1.2836411032393994e-14	season	3.485579642054934e-14
LOC112058083	NW_019862748.1;NW_019862748.1;NW_019862748.1;NW_019862748.1;NW_019862748.1;NW_019862748.1;NW_019862748.1	579745;580525;581823;583464;584908;586569;587900	580097;580757;582000;583656;585031;586690;588404	+;+;+;+;+;+;+	1708	rna-XM_024098799.1	0.9068404049943314	3.4790506796102085	114.90410502604743	3.208182310300676e-16	1.3046608061889414e-14	season	3.543036338938309e-14
LOC112043472	NW_019862791.1;NW_019862791.1;NW_019862791.1;NW_019862791.1;NW_019862791.1;NW_019862791.1;NW_019862791.1;NW_019862791.1;NW_019862791.1;NW_019862791.1;NW_019862791.1;NW_019862791.1;NW_019862791.1;NW_019862791.1;NW_019862791.1;NW_019862791.1;NW_019862791.1;NW_019862791.1;NW_019862791.1;NW_019862791.1;NW_019862791.1;NW_019862791.1;NW_019862791.1;NW_019862791.1;NW_019862791.1;NW_019862791.1;NW_019862…	383476;383476;388535;388991;389645;389645;389645;391779;391779;391779;392676;392676;392676;394506;394506;394506;395565;395565;395565;396440;396440;396440;397669;397669;397669;398564;398564;398564;400738;400738;400738;401005;401005;401005;401354;401354;401354;401946;401946;401946;402605;402605;402605;403375;403375;403375;404243;404243;404243;404494;404494;404494	388625;388625;388625;389054;389782;389782;389782;391986;391986;391986;392814;392814;392814;394677;394677;394677;395696;395693;395696;396541;396541;396541;397810;397810;397810;398814;398814;398814;400911;400911;400911;401101;401101;401101;401625;401625;401625;402067;402067;402067;402815;402815;402815;403500;403500;403500;404394;404394;404394;405018;405018;405018	-;-;-;-;-;-;-;-;-;-;-;-;-;-;-;-;-;-;-;-;-;-;-;-;-;-;-;-;-;-;-;-;-;-;-;-;-;-;-;-;-;-;-;-;-;-;-;-;-;-;-;-	8177	rna-XM_024078885.1;rna-XM_024078884.1;rna-XR_002886685.1;rna-XR_002886685.1;rna-XR_002886685.1;rna-XM_024078885.1;rna-XM_024078884.1;rna-XR_002886685.1;rna-XM_024078885.1;rna-XM_024078884.1;rna-XR_002886685.1;rna-XM_024078885.1;rna-XM_024078884.1;rna-XR_002886685.1;rna-XM_024078885.1;rna-XM_024078884.1;rna-XR_002886685.1;rna-XM_024078885.1;rna-XM_024078884.1;rna-XR_002886685.1;rna-XM_024078885.1;…	-0.5368049938520761	6.745442503577796	114.50775992038781	3.4548402667019205e-16	1.3989897862951267e-14	season	3.7996075215325474e-14
LOC112053295	NW_019863225.1;NW_019863225.1;NW_019863225.1;NW_019863225.1;NW_019863225.1;NW_019863225.1;NW_019863225.1;NW_019863225.1	6360;12747;33347;42147;44554;45707;46481;49284	6659;12795;33484;42299;44732;45910;46627;52497	+;+;+;+;+;+;+;+	4384	rna-XM_024092681.1	-0.9321178583393436	7.169904032334884	114.1902838744149	3.666458630324697e-16	1.4783906917868565e-14	season	3.9991558023356416e-14
LOC112053483	NW_019863245.1;NW_019863245.1;NW_019863245.1;NW_019863245.1;NW_019863245.1;NW_019863245.1;NW_019863245.1;NW_019863245.1;NW_019863245.1;NW_019863245.1;NW_019863245.1;NW_019863245.1;NW_019863245.1;NW_019863245.1;NW_019863245.1;NW_019863245.1	137097;137097;138639;138639;139410;139410;141470;141470;142236;142236;142931;142931;143715;143715;144019;144019	137390;137390;138782;138797;139667;139667;141672;141672;142316;142316;143147;143147;143795;143795;144161;144161	-;-;-;-;-;-;-;-;-;-;-;-;-;-;-;-	1436	rna-XM_024092901.1;rna-XM_024092900.1;rna-XM_024092901.1;rna-XM_024092900.1;rna-XM_024092901.1;rna-XM_024092900.1;rna-XM_024092901.1;rna-XM_024092900.1;rna-XM_024092901.1;rna-XM_024092900.1;rna-XM_024092901.1;rna-XM_024092900.1;rna-XM_024092901.1;rna-XM_024092900.1;rna-XM_024092901.1;rna-XM_024092900.1	0.5514765964653519	3.425517037872068	113.72134976337733	4.003747379254338e-16	1.600826052982533e-14	season	4.349152634718698e-14
LOC112055837	NW_019863632.1;NW_019863632.1;NW_019863632.1	5661;6329;8505	5823;6585;10273	+;+;+	2189	rna-XM_024096101.1	-1.5603759282484628	0.629304072782458	113.3126650508979	4.3237220251725215e-16	1.721528819729779e-14	season	4.639686327012052e-14
LOC112051367	NW_019863078.1;NW_019863078.1;NW_019863078.1;NW_019863078.1;NW_019863078.1;NW_019863078.1;NW_019863078.1;NW_019863078.1;NW_019863078.1;NW_019863078.1;NW_019863078.1;NW_019863078.1;NW_019863078.1;NW_019863078.1	82450;83344;84318;84976;85680;86427;86920;87884;88378;90695;93439;100686;102355;103452	82932;83541;84613;85135;85873;86565;87149;88129;88606;90829;93595;100905;102517;103567	-;-;-;-;-;-;-;-;-;-;-;-;-;-	2966	rna-XM_024089971.1	-1.3549813454230082	0.9286279205801266	112.52828492211779	5.013710984826666e-16	1.9818752581561833e-14	season	5.342781169191496e-14
LOC112051517	NW_019863086.1;NW_019863086.1;NW_019863086.1;NW_019863086.1;NW_019863086.1	119027;173987;190716;191752;192137	119280;174051;191045;191928;196671	+;+;+;+;+	5361	rna-XM_024090189.1	-0.6604466173742068	3.6882673396621133	112.52244714287913	5.019251126688106e-16	1.9818752581561833e-14	season	5.342781169191496e-14
LOC112046579	NW_019862862.1;NW_019862862.1;NW_019862862.1;NW_019862862.1;NW_019862862.1;NW_019862862.1;NW_019862862.1;NW_019862862.1;NW_019862862.1;NW_019862862.1;NW_019862862.1;NW_019862862.1;NW_019862862.1;NW_019862862.1;NW_019862862.1;NW_019862862.1;NW_019862862.1;NW_019862862.1;NW_019862862.1;NW_019862862.1;NW_019862862.1;NW_019862862.1;NW_019862862.1;NW_019862862.1;NW_019862862.1;NW_019862862.1;NW_019862…	839160;839515;840696;842093;843003;843501;844826;845605;846733;848063;848680;849401;850143;850905;851789;852403;853191;854087;854958;855994;857031;858016;858944;859661;860280;861297;861862;863189	839331;839760;840901;842296;843094;843696;844963;845801;846934;848242;848935;849547;850283;851026;852072;852680;853294;854248;855117;856121;857120;858093;859102;859763;860353;861411;862029;863313	+;+;+;+;+;+;+;+;+;+;+;+;+;+;+;+;+;+;+;+;+;+;+;+;+;+;+;+	4527	rna-XM_024083277.1	-0.9603151264200953	3.0168015378842448	112.40321714439126	5.133791944361559e-16	2.0187257910142396e-14	season	5.4428462194121245e-14
LOC112044617	NW_019862751.1;NW_019862751.1;NW_019862751.1;NW_019862751.1	918218;931712;932586;933019	918594;931961;932665;938142	+;+;+;+	5831	rna-XM_024080508.1	-0.5694249766993686	5.698378530714859	111.40051114894817	6.210269611504413e-16	2.4319722478632096e-14	season	6.557896257088625e-14
LOC112053432	NW_019862760.1;NW_019862760.1;NW_019862760.1;NW_019862760.1;NW_019862760.1	9086;25360;28007;30018;30829	9166;25466;28129;30128;33352	+;+;+;+;+	2946	rna-XM_024092840.1	-1.3244960301180069	3.4664027135384283	111.32359100698427	6.301904589225801e-16	2.4577427897980624e-14	season	6.62825321973928e-14
LOC112055551	NW_019863549.1;NW_019863549.1;NW_019863549.1;NW_019863549.1;NW_019863549.1;NW_019863549.1	107997;108274;108429;108968;109452;110101	108149;108355;108656;109263;109616;110548	+;+;+;+;+;+	1372	rna-XM_024095723.1	0.7976981687860932	4.744973885864715	110.82532973666554	6.930199929885489e-16	2.6917462258281763e-14	season	7.231690911087201e-14
LOC112045405	NW_019862831.1;NW_019862831.1	123990;125749	124416;126074	+;+	753	rna-XM_024081569.1	-1.011788032213892	3.823331119348816	110.10210074773734	7.959091117975448e-16	3.078809393441234e-14	season	8.272772944389774e-14
LOC112043618	NW_019862793.1;NW_019862793.1;NW_019862793.1;NW_019862793.1;NW_019862793.1;NW_019862793.1;NW_019862793.1;NW_019862793.1;NW_019862793.1;NW_019862793.1;NW_019862793.1	465882;496034;528399;529252;530464;534515;534687;535001;535330;535898;536511	466084;496078;528791;529412;530665;534609;534928;535245;535579;536068;537815	+;+;+;+;+;+;+;+;+;+;+	3312	rna-XM_024079114.1	-1.7126399722163321	0.3392781875192094	110.01742314385942	8.089439605963843e-16	3.116563048192386e-14	season	8.37541393578405e-14
LOC112054181	NW_019863326.1;NW_019863326.1;NW_019863326.1;NW_019863326.1;NW_019863326.1;NW_019863326.1;NW_019863326.1;NW_019863326.1;NW_019863326.1;NW_019863326.1;NW_019863326.1;NW_019863326.1;NW_019863326.1;NW_019863326.1;NW_019863326.1;NW_019863326.1;NW_019863326.1;NW_019863326.1;NW_019863326.1;NW_019863326.1;NW_019863326.1;NW_019863326.1;NW_019863326.1;NW_019863326.1;NW_019863326.1;NW_019863326.1;NW_019863…	149446;149446;149446;149446;150537;150537;150537;150537;151445;151445;151445;151445;152244;152244;152244;152244;152782;152782;152782;152782;153175;153175;153175;153175;153514;153514;153514;153514;154183;154183;154183;154183;154637;154637;154637;154637;154875;154875;154875;154875;155126;155126;155126;155126;155641;155641;155641;155641;156190;156190;156190;156190;156415;156415;156415;156415;156720;…	149507;149507;149507;149507;150657;150657;150657;150657;151542;151542;151542;151542;152400;152400;152400;152400;152891;152891;152891;152891;153292;153292;153292;153292;153674;153674;153674;153674;154320;154320;154320;154320;154789;154789;154789;154789;154973;154973;154973;154973;155281;155281;155281;155281;155805;155805;155805;155805;156315;156315;156315;156315;156636;156636;156636;156636;156878;…	-;-;-;-;-;-;-;-;-;-;-;-;-;-;-;-;-;-;-;-;-;-;-;-;-;-;-;-;-;-;-;-;-;-;-;-;-;-;-;-;-;-;-;-;-;-;-;-;-;-;-;-;-;-;-;-;-;-;-;-;-;-;-;-;-;-;-;-;-;-;-;-;-;-;-;-;-;-;-;-;-;-;-;-;-;-;-;-;-;-;-;-;-;-;-;-;-;-;-;-;-;-;-;-;-;-;-;-;-;-;-;-;-;-;-;-;-;-;-;-;-;-;-;-;-;-;-;-;-;-;-;-;-;-;-;-;-;-;-;-;-;-;-;-;-;-;-;-;-;-;-;-;-;-;-;-;-;-;-;-;-;-;-;-	7774	rna-XM_024093871.1;rna-XM_024093872.1;rna-XM_024093870.1;rna-XM_024093873.1;rna-XM_024093871.1;rna-XM_024093872.1;rna-XM_024093870.1;rna-XM_024093873.1;rna-XM_024093871.1;rna-XM_024093872.1;rna-XM_024093870.1;rna-XM_024093873.1;rna-XM_024093871.1;rna-XM_024093872.1;rna-XM_024093870.1;rna-XM_024093873.1;rna-XM_024093871.1;rna-XM_024093872.1;rna-XM_024093870.1;rna-XM_024093873.1;rna-XM_024093871.1;…	0.6563270529152867	9.837661896087422	109.79765789487077	8.438091283561966e-16	3.2377772844506315e-14	season	8.702397255673537e-14
LOC112053885	NW_019863291.1;NW_019863291.1;NW_019863291.1;NW_019863291.1;NW_019863291.1;NW_019863291.1;NW_019863291.1;NW_019863291.1;NW_019863291.1;NW_019863291.1	70615;71406;71839;71839;78190;78190;122520;122520;124234;124234	70718;71694;72223;72223;78479;78479;122711;122711;126954;126954	+;+;+;+;+;+;+;+;+;+	3981	rna-XM_024093478.1;rna-XM_024093477.1;rna-XM_024093477.1;rna-XM_024093478.1;rna-XM_024093477.1;rna-XM_024093478.1;rna-XM_024093477.1;rna-XM_024093478.1;rna-XM_024093477.1;rna-XM_024093478.1	0.9757891127815129	5.870718740048168	109.48146807961318	8.967080655071266e-16	3.42693732986579e-14	season	9.176543349909804e-14
LOC112045593	NW_019862836.1;NW_019862836.1;NW_019862836.1;NW_019862836.1;NW_019862836.1;NW_019862836.1;NW_019862836.1;NW_019862836.1;NW_019862836.1;NW_019862836.1;NW_019862836.1;NW_019862836.1	1012157;1013658;1014204;1015894;1017353;1019146;1020079;1021293;1021894;1023495;1025368;1026237	1012437;1013845;1014338;1016046;1017522;1019245;1020190;1021388;1022028;1023604;1025553;1026487	+;+;+;+;+;+;+;+;+;+;+;+	1917	rna-XM_024081847.1	0.8663510239648036	1.9660562342373034	109.11919653201085	9.615354934374088e-16	3.659988702220153e-14	season	9.802114712907123e-14
LOC112052337	NW_019863141.1;NW_019863141.1;NW_019863141.1;NW_019863141.1;NW_019863141.1;NW_019863141.1;NW_019863141.1;NW_019863141.1;NW_019863141.1;NW_019863141.1;NW_019863141.1;NW_019863141.1;NW_019863141.1;NW_019863141.1;NW_019863141.1;NW_019863141.1;NW_019863141.1;NW_019863141.1;NW_019863141.1;NW_019863141.1;NW_019863141.1;NW_019863141.1;NW_019863141.1;NW_019863141.1;NW_019863141.1;NW_019863141.1;NW_019863…	170528;170528;170528;170528;170528;170528;170528;170528;171881;171881;171881;171881;171881;171881;171881;171881;172719;172719;172719;172719;172719;172719;172719;174420;174420;174420;174420;174420;174420;174420;174420;175898;175898;175898;175898;175898;175898;175898;175898;176345;176345;176345;176345;176345;176345;176345;176345;177916;177916;177916;177916;177916;177916;177916;177916;178252;178252;…	170695;170695;170695;170695;170695;170695;170695;170695;171932;171932;171932;171932;171932;171932;171932;171932;172826;172826;172826;172826;172826;172826;172826;174585;174585;174585;174585;174585;174585;174585;174585;175956;175956;175956;175956;175956;175956;175956;175956;176457;176457;176457;176457;176457;176457;176457;176457;178025;178025;178025;178025;178025;178025;178025;178025;178373;178373;…	-;-;-;-;-;-;-;-;-;-;-;-;-;-;-;-;-;-;-;-;-;-;-;-;-;-;-;-;-;-;-;-;-;-;-;-;-;-;-;-;-;-;-;-;-;-;-;-;-;-;-;-;-;-;-;-;-;-;-;-;-;-;-;-;-;-;-;-;-;-;-;-;-;-;-;-;-;-;-;-;-;-;-;-;-;-;-;-;-;-;-;-	1397	rna-XM_024091372.1;rna-XM_024091370.1;rna-XM_024091368.1;rna-XM_024091374.1;rna-XM_024091371.1;rna-XM_024091369.1;rna-XM_024091367.1;rna-XM_024091373.1;rna-XM_024091372.1;rna-XM_024091370.1;rna-XM_024091368.1;rna-XM_024091374.1;rna-XM_024091371.1;rna-XM_024091369.1;rna-XM_024091367.1;rna-XM_024091373.1;rna-XM_024091372.1;rna-XM_024091370.1;rna-XM_024091368.1;rna-XM_024091371.1;rna-XM_024091369.1;…	0.5809473434922526	4.412086784235556	108.72706122914457	1.0371692070360143e-15	3.932152260619407e-14	season	1.05326321197278e-13
LOC112043147	NW_019862786.1;NW_019862786.1;NW_019862786.1;NW_019862786.1;NW_019862786.1;NW_019862786.1;NW_019862786.1;NW_019862786.1;NW_019862786.1;NW_019862786.1;NW_019862786.1;NW_019862786.1;NW_019862786.1;NW_019862786.1;NW_019862786.1;NW_019862786.1;NW_019862786.1;NW_019862786.1;NW_019862786.1;NW_019862786.1;NW_019862786.1;NW_019862786.1;NW_019862786.1;NW_019862786.1;NW_019862786.1;NW_019862786.1;NW_019862…	747952;747952;747952;747952;747952;749417;749417;749417;749417;749417;749468;749975;749975;749975;749975;749975;749975;750684;750684;750684;750684;750684;751552;751552;751552;751552;751552;751552;752272;752272;752272;752272;753351;753351;753351;753351;754304;754304;754304;754304;754304;754304;755136;755136;755136;755136;755136;755136;758960;758960;758960;758960;758960;758960;760184;760184;760184;…	748453;748453;748453;748453;748453;749556;749556;749556;749556;749556;749556;750047;750047;750047;750047;750047;750047;751051;751051;751051;751012;751051;751702;751702;751702;751702;751702;751702;752349;752349;752349;752349;753443;753443;753443;753443;754428;754428;754428;754428;754428;754428;755982;755982;755982;755982;755982;755982;759266;759266;759266;759266;759266;759266;760411;760411;760411;…	-;-;-;-;-;-;-;-;-;-;-;-;-;-;-;-;-;-;-;-;-;-;-;-;-;-;-;-;-;-;-;-;-;-;-;-;-;-;-;-;-;-;-;-;-;-;-;-;-;-;-;-;-;-;-;-;-;-;-;-;-;-;-;-;-;-;-;-;-;-;-;-	3532	rna-XM_024078440.1;rna-XM_024078439.1;rna-XM_024078438.1;rna-XM_024078437.1;rna-XM_024078436.1;rna-XM_024078440.1;rna-XM_024078439.1;rna-XM_024078438.1;rna-XM_024078437.1;rna-XM_024078436.1;rna-XM_024078441.1;rna-XM_024078441.1;rna-XM_024078440.1;rna-XM_024078439.1;rna-XM_024078438.1;rna-XM_024078437.1;rna-XM_024078436.1;rna-XM_024078440.1;rna-XM_024078439.1;rna-XM_024078438.1;rna-XM_024078437.1;…	1.529318901483358	5.9902965095025245	108.42034585430761	1.100581888857706e-15	4.1560068469721946e-14	season	1.113394006266164e-13
LOC112049557	NW_019862978.1;NW_019862978.1;NW_019862978.1;NW_019862978.1;NW_019862978.1;NW_019862978.1;NW_019862978.1;NW_019862978.1;NW_019862978.1;NW_019862978.1;NW_019862978.1;NW_019862978.1;NW_019862978.1;NW_019862978.1;NW_019862978.1;NW_019862978.1;NW_019862978.1;NW_019862978.1;NW_019862978.1;NW_019862978.1;NW_019862978.1	85493;85493;85493;90136;90136;90136;95793;97793;97793;99692;99692;99692;100205;100205;100205;101191;101191;101191;102936;107294;108326	85595;85595;85595;90294;90294;90294;95924;97924;97924;99850;99850;99850;100330;100330;100330;101344;101344;101344;106558;107365;110103	+;+;+;+;+;+;+;+;+;+;+;+;+;+;+;+;+;+;+;+;+	6438	rna-XM_024087496.1;rna-XM_024087495.1;rna-XM_024087497.1;rna-XM_024087496.1;rna-XM_024087495.1;rna-XM_024087497.1;rna-XM_024087495.1;rna-XM_024087496.1;rna-XM_024087497.1;rna-XM_024087495.1;rna-XM_024087496.1;rna-XM_024087497.1;rna-XM_024087495.1;rna-XM_024087496.1;rna-XM_024087497.1;rna-XM_024087495.1;rna-XM_024087496.1;rna-XM_024087497.1;rna-XM_024087497.1;rna-XM_024087496.1;rna-XM_024087495.1	-0.5142614636138861	7.254777200522835	108.04600518716116	1.1834211514570342e-15	4.44045006406497e-14	season	1.1810069290819526e-13
LOC112051967	NW_019863116.1;NW_019863116.1;NW_019863116.1;NW_019863116.1;NW_019863116.1;NW_019863116.1;NW_019863116.1;NW_019863116.1;NW_019863116.1;NW_019863116.1;NW_019863116.1;NW_019863116.1;NW_019863116.1;NW_019863116.1;NW_019863116.1;NW_019863116.1;NW_019863116.1;NW_019863116.1;NW_019863116.1;NW_019863116.1;NW_019863116.1;NW_019863116.1;NW_019863116.1;NW_019863116.1;NW_019863116.1;NW_019863116.1;NW_019863…	170392;170392;170392;170392;170635;170637;171106;171106;171106;171146;171146;171146;171639;171639;171639;171639;171639;171639;172391;172391;172391;172391;172391;172391;173374;173374;173374;173374;173374;173374;174276;174276;174276;174276;174276;174276;175217;175217;175217;175217;175217;175217;176222;176222;176222;176222;176222;176222;177090;177090;177090;177090;177090;177090;177685;177685;177685;…	170556;170609;170556;170609;170816;170816;171276;171276;171276;171276;171276;171276;171797;171797;171797;171797;171797;171797;172586;172586;172586;172586;172586;172586;173506;173506;173506;173506;173506;173506;174494;174494;174494;174494;174494;174494;175423;175423;175423;175423;175423;175423;176336;176336;176336;176336;176336;176336;177167;177167;177167;177167;177167;177167;177770;177770;177770;…	+;+;+;+;+;+;+;+;+;+;+;+;+;+;+;+;+;+;+;+;+;+;+;+;+;+;+;+;+;+;+;+;+;+;+;+;+;+;+;+;+;+;+;+;+;+;+;+;+;+;+;+;+;+;+;+;+;+;+;+;+;+;+;+;+;+	2457	rna-XM_024090836.1;rna-XM_024090834.1;rna-XM_024090831.1;rna-XM_024090830.1;rna-XM_024090833.1;rna-XM_024090835.1;rna-XM_024090833.1;rna-XM_024090831.1;rna-XM_024090830.1;rna-XM_024090835.1;rna-XM_024090836.1;rna-XM_024090834.1;rna-XM_024090835.1;rna-XM_024090833.1;rna-XM_024090836.1;rna-XM_024090834.1;rna-XM_024090831.1;rna-XM_024090830.1;rna-XM_024090835.1;rna-XM_024090833.1;rna-XM_024090836.1;…	0.8295569642767336	2.433179725236033	108.03809230382153	1.1852399288277662e-15	4.44045006406497e-14	season	1.1810069290819526e-13
LOC112048140	NW_019862918.1;NW_019862918.1;NW_019862918.1;NW_019862918.1;NW_019862918.1;NW_019862918.1;NW_019862918.1;NW_019862918.1;NW_019862918.1;NW_019862918.1;NW_019862918.1;NW_019862918.1;NW_019862918.1;NW_019862918.1;NW_019862918.1;NW_019862918.1;NW_019862918.1;NW_019862918.1;NW_019862918.1	71334;71334;71527;72201;72201;73740;73740;74342;74342;75182;75182;75664;75664;76484;76484;77391;77391;78437;78437	71445;71727;71727;72376;72376;73931;73931;74478;74478;75436;75436;75795;75795;76585;76585;77563;77563;79647;79647	+;+;+;+;+;+;+;+;+;+;+;+;+;+;+;+;+;+;+	2772	rna-XM_024085542.1;rna-XM_024085541.1;rna-XM_024085542.1;rna-XM_024085542.1;rna-XM_024085541.1;rna-XM_024085542.1;rna-XM_024085541.1;rna-XM_024085542.1;rna-XM_024085541.1;rna-XM_024085542.1;rna-XM_024085541.1;rna-XM_024085542.1;rna-XM_024085541.1;rna-XM_024085542.1;rna-XM_024085541.1;rna-XM_024085542.1;rna-XM_024085541.1;rna-XM_024085542.1;rna-XM_024085541.1	1.4991917582362624	4.200069258988882	107.91452849031211	1.21401750226319e-15	4.5304276672692226e-14	season	1.205151082302841e-13
LOC112049632	NW_019862982.1;NW_019862982.1;NW_019862982.1;NW_019862982.1;NW_019862982.1;NW_019862982.1;NW_019862982.1;NW_019862982.1;NW_019862982.1;NW_019862982.1;NW_019862982.1;NW_019862982.1;NW_019862982.1;NW_019862982.1;NW_019862982.1;NW_019862982.1;NW_019862982.1;NW_019862982.1;NW_019862982.1;NW_019862982.1;NW_019862982.1;NW_019862982.1;NW_019862982.1;NW_019862982.1;NW_019862982.1;NW_019862982.1;NW_019862…	59983;59983;59983;62287;62287;62287;62521;62521;62521;63263;63263;63263;64068;64068;64068;64427;64427;64427;67286;67286;68028;68028;68028;68495;68495;68495;69058;69058;69058;69576;69576;69576;70391;70391;70391;71619;71619;71619;75348;75348;75348	61601;61601;61601;62401;62401;62401;62598;62598;62598;63386;63386;63386;64216;64216;64216;64616;64616;64616;67330;67330;68093;68093;68093;68643;68643;68643;69190;69190;69190;69709;69709;69709;70482;70471;70471;71788;71788;71788;75791;75791;75791	-;-;-;-;-;-;-;-;-;-;-;-;-;-;-;-;-;-;-;-;-;-;-;-;-;-;-;-;-;-;-;-;-;-;-;-;-;-;-;-;-	3508	rna-XM_024087601.1;rna-XM_024087600.1;rna-XM_024087599.1;rna-XM_024087601.1;rna-XM_024087600.1;rna-XM_024087599.1;rna-XM_024087601.1;rna-XM_024087600.1;rna-XM_024087599.1;rna-XM_024087601.1;rna-XM_024087600.1;rna-XM_024087599.1;rna-XM_024087601.1;rna-XM_024087600.1;rna-XM_024087599.1;rna-XM_024087601.1;rna-XM_024087600.1;rna-XM_024087599.1;rna-XM_024087601.1;rna-XM_024087599.1;rna-XM_024087601.1;…	-0.5962057609893759	3.6715916465679714	107.82745705629111	1.2347274993239591e-15	4.5897136263932794e-14	season	1.2211362824470723e-13
LOC112055583	NW_019863554.1;NW_019863554.1;NW_019863554.1;NW_019863554.1;NW_019863554.1;NW_019863554.1;NW_019863554.1;NW_019863554.1;NW_019863554.1;NW_019863554.1;NW_019863554.1;NW_019863554.1;NW_019863554.1;NW_019863554.1;NW_019863554.1;NW_019863554.1;NW_019863554.1;NW_019863554.1;NW_019863554.1;NW_019863554.1;NW_019863554.1	112203;112203;112203;113074;113074;113074;113790;113790;113790;114878;114878;114878;116259;116259;116259;116929;116929;116929;119931;120567;120869	112567;112567;112567;113171;113171;113171;113896;113896;113896;115110;115110;115110;116309;116309;116309;117188;117188;117188;119949;120655;121032	-;-;-;-;-;-;-;-;-;-;-;-;-;-;-;-;-;-;-;-;-	1386	rna-XM_024095764.1;rna-XM_024095765.1;rna-XM_024095766.1;rna-XM_024095764.1;rna-XM_024095765.1;rna-XM_024095766.1;rna-XM_024095764.1;rna-XM_024095765.1;rna-XM_024095766.1;rna-XM_024095764.1;rna-XM_024095766.1;rna-XM_024095765.1;rna-XM_024095764.1;rna-XM_024095766.1;rna-XM_024095765.1;rna-XM_024095764.1;rna-XM_024095766.1;rna-XM_024095765.1;rna-XM_024095766.1;rna-XM_024095765.1;rna-XM_024095764.1	1.4766674536588607	7.716181006207571	107.03253889124507	1.441482838179398e-15	5.332956434804094e-14	season	1.408939072373328e-13
LOC112049959	NW_019862756.1;NW_019862756.1;NW_019862756.1;NW_019862756.1;NW_019862756.1;NW_019862756.1;NW_019862756.1;NW_019862756.1;NW_019862756.1;NW_019862756.1;NW_019862756.1	681877;682666;683321;684740;685158;686104;686613;688100;689402;690522;691304	682234;682984;683458;684955;685307;686173;686897;688237;689466;690715;691563	-;-;-;-;-;-;-;-;-;-;-	2193	rna-XM_024088037.1	1.4452521268783567	3.774520746275752	107.01692475720132	1.4458835226770242e-15	5.332956434804094e-14	season	1.408939072373328e-13
LOC112051544	NW_019863088.1;NW_019863088.1;NW_019863088.1;NW_019863088.1;NW_019863088.1;NW_019863088.1;NW_019863088.1;NW_019863088.1;NW_019863088.1;NW_019863088.1;NW_019863088.1;NW_019863088.1;NW_019863088.1;NW_019863088.1;NW_019863088.1;NW_019863088.1;NW_019863088.1;NW_019863088.1;NW_019863088.1;NW_019863088.1;NW_019863088.1;NW_019863088.1;NW_019863088.1;NW_019863088.1;NW_019863088.1;NW_019863088.1;NW_019863…	61041;61041;81146;82411;82422;88793;88793;96923;96923;101256;101256;101788;101788;102478;102478;103097;103097;104085;104085;104373;104373;104952;104952;105122;105122;105485;105485;105695;105695;106904;106904;107472;107472;108647;108647;109412;109412;109920;109920;110942;110942;111628;111628;112156;112156;115082;115082;116523;116523;116754;116754;117323;117323;121971;121971;122484;122484	61196;61196;81162;82967;82967;88905;88905;97037;97037;101325;101325;101943;101943;102557;102557;103253;103253;104229;104229;104494;104494;105035;105035;105203;105203;105520;105520;105817;105817;106984;106984;107642;107642;108779;108779;109544;109544;110061;110061;111146;111146;111758;111758;112277;112277;115198;115198;116637;116637;116827;116827;117522;117522;122081;122081;128691;128691	+;+;+;+;+;+;+;+;+;+;+;+;+;+;+;+;+;+;+;+;+;+;+;+;+;+;+;+;+;+;+;+;+;+;+;+;+;+;+;+;+;+;+;+;+;+;+;+;+;+;+;+;+;+;+;+;+	9956	rna-XM_024090234.1;rna-XM_024090233.1;rna-XM_024090234.1;rna-XM_024090233.1;rna-XM_024090234.1;rna-XM_024090234.1;rna-XM_024090233.1;rna-XM_024090234.1;rna-XM_024090233.1;rna-XM_024090234.1;rna-XM_024090233.1;rna-XM_024090234.1;rna-XM_024090233.1;rna-XM_024090234.1;rna-XM_024090233.1;rna-XM_024090234.1;rna-XM_024090233.1;rna-XM_024090234.1;rna-XM_024090233.1;rna-XM_024090234.1;rna-XM_024090233.1;…	-0.603662366220541	5.057854217016681	106.96799319343083	1.4597642094992245e-15	5.3633653349786176e-14	season	1.417254592409412e-13
LOC112047062	NW_019862881.1;NW_019862881.1;NW_019862881.1	751791;752460;785318	752267;755872;785450	-;-;-	4023	rna-XM_024083975.1	-1.3544020545579238	1.6704020500616463	106.88705657310271	1.4830259066088224e-15	5.42787481818829e-14	season	1.43458400199514e-13
LOC112055670	NW_019863580.1;NW_019863580.1;NW_019863580.1	34207;34574;35537	34379;34737;35803	+;+;+	604	rna-XM_024095863.1	0.7310800522489572	5.1377967141913	106.70950161814942	1.5354031537403247e-15	5.598044601913e-14	season	1.479849475995902e-13
LOC112045923	NW_019862843.1;NW_019862843.1;NW_019862843.1;NW_019862843.1;NW_019862843.1;NW_019862843.1;NW_019862843.1;NW_019862843.1;NW_019862843.1;NW_019862843.1;NW_019862843.1;NW_019862843.1;NW_019862843.1;NW_019862843.1;NW_019862843.1;NW_019862843.1;NW_019862843.1;NW_019862843.1;NW_019862843.1;NW_019862843.1;NW_019862843.1;NW_019862843.1;NW_019862843.1;NW_019862843.1;NW_019862843.1;NW_019862843.1;NW_019862…	678265;678265;678265;681116;681116;681116;682312;682312;682312;683517;683517;683517;685758;685758;694315;694315;694315;694944;694944;694944;695953;695953;695953;697036;697036;697036;698704;698704;698704;700431;700431;700431;706032;706032;706032;735363;809605;809605	680654;680654;680654;681221;681221;681221;682450;682450;682450;683692;683692;683692;685895;685895;694429;694429;694429;695058;695058;695058;696065;696065;696065;697182;697182;697182;698918;698918;698918;700563;700563;700563;706160;706160;706160;737022;810885;810885	-;-;-;-;-;-;-;-;-;-;-;-;-;-;-;-;-;-;-;-;-;-;-;-;-;-;-;-;-;-;-;-;-;-;-;-;-;-	6857	rna-XM_024082313.1;rna-XM_024082312.1;rna-XM_024082314.1;rna-XM_024082313.1;rna-XM_024082312.1;rna-XM_024082314.1;rna-XM_024082313.1;rna-XM_024082312.1;rna-XM_024082314.1;rna-XM_024082313.1;rna-XM_024082312.1;rna-XM_024082314.1;rna-XM_024082312.1;rna-XM_024082314.1;rna-XM_024082313.1;rna-XM_024082312.1;rna-XM_024082314.1;rna-XM_024082313.1;rna-XM_024082312.1;rna-XM_024082314.1;rna-XM_024082313.1;…	-0.6339967111773984	4.1568628931028035	106.42240175022405	1.6241607901560893e-15	5.899051175238682e-14	season	1.5485029403988183e-13
LOC112051397	NW_019862757.1;NW_019862757.1;NW_019862757.1;NW_019862757.1;NW_019862757.1	1682522;1683557;1684267;1684931;1685096	1682700;1683676;1684463;1685016;1685266	-;-;-;-;-	753	rna-XM_024090023.1	0.8753172932271459	4.621517896368888	106.02499568910575	1.755821356346398e-15	6.353002291632062e-14	season	1.6680302885290782e-13
LOC112051927	NW_019863112.1;NW_019863112.1;NW_019863112.1;NW_019863112.1;NW_019863112.1;NW_019863112.1;NW_019863112.1	187907;187930;212124;220550;220550;225926;225926	188132;188132;212213;224923;224923;228033;228033	+;+;+;+;+;+;+	6798	rna-XM_024090785.1;rna-XM_024090786.1;rna-XM_024090786.1;rna-XM_024090786.1;rna-XM_024090785.1;rna-XM_024090786.1;rna-XM_024090785.1	-0.7464627212572147	6.646682500688966	105.82376884983867	1.8266315354850958e-15	6.584176398362187e-14	season	1.7291024588583023e-13
LOC112044099	NW_019862803.1;NW_019862803.1	1280573;1281868	1280767;1282251	+;+	579	rna-XM_024079841.1	0.9745655406462337	3.1115334421138523	105.16796974567166	2.078503264543043e-15	7.463787571845885e-14	season	1.9605241646517207e-13
LOC112056891	NW_019864067.1;NW_019864067.1;NW_019864067.1;NW_019864067.1	7745;9110;11141;11747	7921;9212;11166;11861	-;-;-;-	421	rna-XR_002887633.1	-2.2032784401336443	3.928804621647509	105.10161825326286	2.1059047478584482e-15	7.533755481436464e-14	season	1.9793264305669563e-13
LOC112050883	NW_019862757.1;NW_019862757.1;NW_019862757.1;NW_019862757.1;NW_019862757.1;NW_019862757.1;NW_019862757.1;NW_019862757.1;NW_019862757.1;NW_019862757.1;NW_019862757.1;NW_019862757.1;NW_019862757.1;NW_019862757.1;NW_019862757.1;NW_019862757.1;NW_019862757.1;NW_019862757.1;NW_019862757.1;NW_019862757.1;NW_019862757.1;NW_019862757.1;NW_019862757.1;NW_019862757.1;NW_019862757.1;NW_019862757.1;NW_019862…	1685538;1720800;1763384;1769798;1770720;1771064;1772399;1773840;1776623;1779326;1781049;1782180;1784377;1785324;1786003;1786733;1787430;1789633;1790478;1791898;1792575;1793330;1793800;1794393;1795110;1796433;1796937;1797743;1799445;1800243	1685775;1721106;1763468;1769881;1770880;1771197;1772542;1773928;1776718;1779452;1781156;1782403;1784539;1785437;1786236;1786925;1787722;1789785;1790608;1792044;1793006;1793469;1794086;1794578;1795339;1796578;1797214;1797994;1799692;1802472	+;+;+;+;+;+;+;+;+;+;+;+;+;+;+;+;+;+;+;+;+;+;+;+;+;+;+;+;+;+	7654	rna-XM_024089286.1	-0.7989546811023901	3.765435911581875	104.9944613409115	2.1509458861416185e-15	7.666067809933948e-14	season	2.01451663293935e-13
LOC112057112	NW_019864331.1;NW_019864331.1;NW_019864331.1;NW_019864331.1;NW_019864331.1;NW_019864331.1;NW_019864331.1;NW_019864331.1	145;844;1822;3179;3899;4995;8143;10326	360;1027;2088;3361;4511;5211;8311;10767	-;-;-;-;-;-;-;-	2291	rna-XM_024097603.1	-1.0728072472050771	2.121488474256706	104.75559102032888	2.2549559101409152e-15	8.006776283918265e-14	season	2.1044931830382028e-13
LOC112045684	NW_019862838.1;NW_019862838.1;NW_019862838.1;NW_019862838.1;NW_019862838.1;NW_019862838.1;NW_019862838.1;NW_019862838.1;NW_019862838.1;NW_019862838.1;NW_019862838.1	898854;900071;902749;903623;904653;905756;906620;908295;909009;909434;910245	899221;900157;902852;903777;904744;905894;906780;908445;909102;909584;910346	+;+;+;+;+;+;+;+;+;+;+	1604	rna-XM_024081966.1	1.025190185569335	1.4205904670645362	104.61665967512059	2.317818821538242e-15	8.199391786527105e-14	season	2.1555715040305651e-13
LOC112054899	NW_019863429.1;NW_019863429.1;NW_019863429.1;NW_019863429.1;NW_019863429.1;NW_019863429.1;NW_019863429.1;NW_019863429.1	41499;42538;43803;45055;45711;46393;47682;48053	41826;42670;43963;45228;45852;46498;47879;48215	-;-;-;-;-;-;-;-	1405	gene-LOC112054899	0.8769176918512978	8.16182403783279	104.43557653507514	2.4024736427420307e-15	8.467384883086358e-14	season	2.226488248282431e-13
LOC112050214	NW_019863013.1;NW_019863013.1;NW_019863013.1;NW_019863013.1;NW_019863013.1;NW_019863013.1;NW_019863013.1;NW_019863013.1;NW_019863013.1;NW_019863013.1;NW_019863013.1;NW_019863013.1;NW_019863013.1;NW_019863013.1;NW_019863013.1;NW_019863013.1;NW_019863013.1;NW_019863013.1;NW_019863013.1;NW_019863013.1;NW_019863013.1;NW_019863013.1;NW_019863013.1;NW_019863013.1;NW_019863013.1;NW_019863013.1;NW_019863…	128208;130804;130863;130863;131225;131225;131535;132034;132034;132034;132752;132752;132752;132885;132885;132885;133083;133083;133083;134533;134533;134533;135719;135719;135719;137797;137797;137797;138353;138353;138353;138940;138940;138940;142725;142725;142725;143307;143307;143307;149981;150207;150207;150285;173375;173375;173375;188359;188359;188359	130008;130974;130974;130974;131513;131513;131668;132101;132101;132101;132800;132800;132800;132943;132943;132943;133186;133186;133186;134709;134709;134709;135933;135933;135933;137941;137941;137941;138460;138460;138460;139116;139116;139116;142927;142927;142927;143552;143552;143552;150058;150349;150349;150349;173448;173448;173448;188576;188576;188576	-;-;-;-;-;-;-;-;-;-;-;-;-;-;-;-;-;-;-;-;-;-;-;-;-;-;-;-;-;-;-;-;-;-;-;-;-;-;-;-;-;-;-;-;-;-;-;-;-;-	4459	rna-XM_024088419.1;rna-XM_024088419.1;rna-XM_024088418.1;rna-XM_024088417.1;rna-XM_024088418.1;rna-XM_024088417.1;rna-XM_024088419.1;rna-XM_024088418.1;rna-XM_024088417.1;rna-XM_024088419.1;rna-XM_024088418.1;rna-XM_024088417.1;rna-XM_024088419.1;rna-XM_024088418.1;rna-XM_024088417.1;rna-XM_024088419.1;rna-XM_024088418.1;rna-XM_024088417.1;rna-XM_024088419.1;rna-XM_024088418.1;rna-XM_024088417.1;…	-1.323668598500991	4.574292537413924	104.3840395239677	2.4271441137421004e-15	8.5159281330198e-14	season	2.241514102255553e-13
LOC112052875	NW_019863183.1;NW_019863183.1;NW_019863183.1;NW_019863183.1	210535;214043;215250;239296	213552;214748;215350;239427	-;-;-;-	3957	rna-XM_024092109.1	-1.8828830902036544	1.8980418888120898	104.34624919489967	2.4453997970784626e-15	8.523965006959212e-14	season	2.2459040825314312e-13
LOC112043586	NW_019862792.1;NW_019862792.1;NW_019862792.1;NW_019862792.1;NW_019862792.1;NW_019862792.1	1218251;1219973;1221167;1222885;1227059;1227415	1218922;1220129;1222507;1223045;1227148;1227621	-;-;-;-;-;-	2628	rna-XM_024079070.1	-0.6113714092382738	5.75928999452955	104.09144028274785	2.5722410627213737e-15	8.93337443534912e-14	season	2.3509396333596555e-13
LOC112043849	NW_019862799.1;NW_019862799.1;NW_019862799.1	765036;775479;775652	765161;775580;779464	+;+;+	4041	rna-XM_024079473.1	-1.5683945649376976	0.27085668927158785	104.00356368641245	2.6175401937871483e-15	9.057640903301273e-14	season	2.384120372382418e-13
LOC112047065	NW_019862753.1;NW_019862753.1;NW_019862753.1;NW_019862753.1	1435621;1435893;1437277;1437966	1435822;1435982;1437451;1438095	+;+;+;+	597	rna-XM_024083982.1	0.8539136909168111	4.003764148708141	103.95399163140668	2.643455508682575e-15	9.114174862544704e-14	season	2.399479049918892e-13
LOC112049018	NW_019862955.1;NW_019862955.1;NW_019862955.1	339455;343204;345828	339718;343387;345931	-;-;-	552	rna-XM_024086745.1	2.0692206802488355	2.8030947031690374	103.80047946119856	2.7253975367855832e-15	9.361481106807687e-14	season	2.4654150755120093e-13
LOC112053963	NW_019863299.1;NW_019863299.1;NW_019863299.1	206322;207377;212496	206851;207511;212693	-;-;-	863	rna-XM_024093598.1	1.5094095538869226	2.3457621433268443	103.7830611451004	2.7348589193910647e-15	9.361481106807687e-14	season	2.4655590360020463e-13
LOC112043491	NW_019862791.1;NW_019862791.1;NW_019862791.1;NW_019862791.1;NW_019862791.1;NW_019862791.1;NW_019862791.1;NW_019862791.1;NW_019862791.1;NW_019862791.1;NW_019862791.1;NW_019862791.1	1363806;1364202;1364671;1364933;1365884;1366390;1366594;1367029;1367980;1368630;1369302;1370530	1364120;1364587;1364800;1365506;1366058;1366518;1366759;1367287;1368173;1368778;1369448;1370771	-;-;-;-;-;-;-;-;-;-;-;-	2866	rna-XM_024078947.1	1.0165787761529312	1.9771410845605326	103.63477232898194	2.8167898435951754e-15	9.607373531057954e-14	season	2.530814061169157e-13
LOC112054227	NW_019863330.1;NW_019863330.1;NW_019863330.1;NW_019863330.1;NW_019863330.1;NW_019863330.1;NW_019863330.1;NW_019863330.1	63171;63803;65271;65495;66240;67003;68038;69022	63405;64016;65363;65640;66400;67144;68130;69225	+;+;+;+;+;+;+;+	1288	rna-XM_024093933.1	0.720618288138034	3.754867139590811	103.59776254136182	2.837629477840475e-15	9.643886468260701e-14	season	2.5409246388568175e-13
LOC112050251	NW_019863014.1;NW_019863014.1;NW_019863014.1;NW_019863014.1;NW_019863014.1	448657;448898;449341;449871;450197	448812;449108;449531;449954;450628	+;+;+;+;+	1074	rna-XM_024088473.1	0.6322802758976139	3.6798836416706506	103.49225717971274	2.897913755995124e-15	9.813717901085266e-14	season	2.5861684883047396e-13
LOC112045091	NW_019862823.1;NW_019862823.1;NW_019862823.1;NW_019862823.1;NW_019862823.1;NW_019862823.1;NW_019862823.1;NW_019862823.1;NW_019862823.1;NW_019862823.1;NW_019862823.1;NW_019862823.1;NW_019862823.1;NW_019862823.1;NW_019862823.1;NW_019862823.1	965005;965005;969016;969016;996980;996980;997572;997572;999205;999205;1000604;1000604;1001344;1001349;1006709;1006709	965236;965236;969087;969087;997122;997122;997783;997783;999523;999523;1000780;1000780;1001520;1001520;1007168;1006816	+;+;+;+;+;+;+;+;+;+;+;+;+;+;+;+	1792	rna-XM_024081157.1;rna-XM_024081158.1;rna-XM_024081157.1;rna-XM_024081158.1;rna-XM_024081157.1;rna-XM_024081158.1;rna-XM_024081157.1;rna-XM_024081158.1;rna-XM_024081157.1;rna-XM_024081158.1;rna-XM_024081157.1;rna-XM_024081158.1;rna-XM_024081157.1;rna-XM_024081158.1;rna-XM_024081157.1;rna-XM_024081158.1	-1.0421511260000855	4.210527136401707	103.44649365031016	2.9244710133007378e-15	9.868534100202063e-14	season	2.6011108794475186e-13
LOC112044882	NW_019862819.1;NW_019862819.1;NW_019862819.1;NW_019862819.1;NW_019862819.1;NW_019862819.1;NW_019862819.1	845081;846240;847139;847861;848510;849339;849874	845501;846385;847706;848016;848628;849462;850508	+;+;+;+;+;+;+	2169	rna-XM_024080874.1	0.6301449158318664	4.930605425246561	103.34734720613399	2.982870313519314e-15	1.0030033181431021e-13	season	2.644179854843793e-13
LOC112049030	NW_019862955.1;NW_019862955.1;NW_019862955.1	375607;377107;380124	375875;377307;380229	-;-;-	576	rna-XM_024086764.1	-2.798376695141391	4.915350084369239	103.15502984198056	3.09959790219881e-15	1.0385835787790097e-13	season	2.7293967574013107e-13
LOC112047330	NW_019862888.1;NW_019862888.1	320258;320997	320348;322241	+;+	1336	rna-XM_024084418.1	0.9014768328083912	2.9644213994483177	103.05649282012358	3.161217689452466e-15	1.0555139485203393e-13	season	2.774439564865484e-13
LOC112044357	NW_019862807.1;NW_019862807.1;NW_019862807.1;NW_019862807.1;NW_019862807.1;NW_019862807.1;NW_019862807.1;NW_019862807.1;NW_019862807.1;NW_019862807.1;NW_019862807.1	244161;247113;247740;248399;249397;249711;250483;252253;252942;254424;255321	246008;247260;247946;248481;249499;249904;250542;252408;253311;254537;255749	-;-;-;-;-;-;-;-;-;-;-	3712	rna-XM_024080180.1	-0.5446518329783029	3.912367223350717	102.76291001666627	3.3523959354797644e-15	1.1154335567141762e-13	season	2.9228702062464194e-13
LOC112053172	NW_019863214.1;NW_019863214.1;NW_019863214.1;NW_019863214.1;NW_019863214.1;NW_019863214.1;NW_019863214.1;NW_019863214.1;NW_019863214.1;NW_019863214.1;NW_019863214.1;NW_019863214.1;NW_019863214.1;NW_019863214.1	157728;157955;159182;159792;160376;160849;162197;163087;164113;164776;166600;167414;168448;171660	157869;158107;159303;159927;160477;161091;162354;163228;164293;164885;166718;167547;168605;171878	+;+;+;+;+;+;+;+;+;+;+;+;+;+	2119	rna-XM_024092494.1	0.7598140415524569	5.85072884728749	102.67013457830335	3.4152551280219055e-15	1.1323891218904687e-13	season	2.9679126940400196e-13
LOC112058523	NW_019862778.1;NW_019862778.1;NW_019862778.1;NW_019862778.1;NW_019862778.1;NW_019862778.1;NW_019862778.1	129294;131107;131346;131739;133924;136091;137520	129457;131199;131457;131914;134079;136194;137766	+;+;+;+;+;+;+	1052	rna-XM_024099410.1	0.7348699170518368	3.2504852214324376	102.62574648307044	3.445757932754991e-15	1.1385358502811283e-13	season	2.9846344446951323e-13
LOC112047818	NW_019862904.1;NW_019862904.1;NW_019862904.1;NW_019862904.1	913422;915295;916771;920962	914421;915402;916971;923046	-;-;-;-	3394	rna-XM_024085076.1	-1.5920426894289357	1.9088126507343024	102.60801960194713	3.4580178311625295e-15	1.1386331377627208e-13	season	2.9854971535818514e-13
LOC112044574	NW_019862812.1;NW_019862812.1;NW_019862812.1;NW_019862812.1;NW_019862812.1;NW_019862812.1;NW_019862812.1;NW_019862812.1;NW_019862812.1;NW_019862812.1;NW_019862812.1;NW_019862812.1;NW_019862812.1;NW_019862812.1;NW_019862812.1;NW_019862812.1;NW_019862812.1;NW_019862812.1;NW_019862812.1;NW_019862812.1;NW_019862812.1;NW_019862812.1	683330;683330;687930;687930;688804;688804;691256;691256;693649;693655;695284;695284;697365;697365;702549;702549;705040;705040;707127;707127;794267;794267	684427;684427;688048;688048;688955;688955;691450;691450;693739;693739;695776;695776;697565;697565;702698;702698;705257;705257;707816;707816;794525;794525	-;-;-;-;-;-;-;-;-;-;-;-;-;-;-;-;-;-;-;-;-;-	3666	rna-XM_024080445.1;rna-XM_024080443.1;rna-XM_024080445.1;rna-XM_024080443.1;rna-XM_024080445.1;rna-XM_024080443.1;rna-XM_024080445.1;rna-XM_024080443.1;rna-XM_024080443.1;rna-XM_024080445.1;rna-XM_024080445.1;rna-XM_024080443.1;rna-XM_024080445.1;rna-XM_024080443.1;rna-XM_024080445.1;rna-XM_024080443.1;rna-XM_024080445.1;rna-XM_024080443.1;rna-XM_024080445.1;rna-XM_024080443.1;rna-XM_024080445.1;…	-1.186494314417466	1.6768575338036618	102.12743350738187	3.80808457288692e-15	1.2410182464243812e-13	season	3.2770545975444096e-13
LOC112053371	NW_019863234.1;NW_019863234.1;NW_019863234.1;NW_019863234.1;NW_019863234.1;NW_019863234.1;NW_019863234.1;NW_019863234.1;NW_019863234.1;NW_019863234.1;NW_019863234.1;NW_019863234.1;NW_019863234.1;NW_019863234.1;NW_019863234.1;NW_019863234.1;NW_019863234.1;NW_019863234.1	138126;138126;143405;145066;145066;145066;146145;146145;146148;147511;147511;147511;148396;148396;148396;149378;149378;149378	138383;138383;143838;145196;145196;145196;146408;146408;146408;147686;147686;147686;148565;148565;148565;150473;150473;150473	+;+;+;+;+;+;+;+;+;+;+;+;+;+;+;+;+;+	2529	rna-XM_024092772.1;rna-XM_024092773.1;rna-XM_024092774.1;rna-XM_024092774.1;rna-XM_024092773.1;rna-XM_024092772.1;rna-XM_024092774.1;rna-XM_024092772.1;rna-XM_024092773.1;rna-XM_024092774.1;rna-XM_024092773.1;rna-XM_024092772.1;rna-XM_024092774.1;rna-XM_024092773.1;rna-XM_024092772.1;rna-XM_024092774.1;rna-XM_024092773.1;rna-XM_024092772.1	0.573371515044203	5.990652800051259	101.44643956023488	4.3677379893857414e-15	1.41854589443668e-13	season	3.7465014695362165e-13
LOC112052138	NW_019862758.1;NW_019862758.1;NW_019862758.1;NW_019862758.1;NW_019862758.1;NW_019862758.1	2348328;2364374;2402866;2427212;2427212;2427212	2348477;2364476;2403329;2429929;2429929;2429929	+;+;+;+;+;+	3435	rna-XM_024091111.1;rna-XM_024091103.1;rna-XM_024091093.1;rna-XM_024091103.1;rna-XM_024091093.1;rna-XM_024091111.1	0.6712639722784266	7.547380833499827	101.38959578584229	4.418128390952766e-15	1.426756633354442e-13	season	3.769510023829404e-13
LOC112043187	NW_019862787.1;NW_019862787.1;NW_019862787.1;NW_019862787.1;NW_019862787.1;NW_019862787.1;NW_019862787.1;NW_019862787.1	563202;564822;566208;566427;567432;568255;568641;568878	563207;565577;566354;566490;567526;568543;568791;568930	-;-;-;-;-;-;-;-	1561	rna-XM_024078492.1	2.211749631509179	0.4654441360010716	101.38412951177952	4.423005536355195e-15	1.426756633354442e-13	season	3.769510023829404e-13
LOC112052339	NW_019863141.1;NW_019863141.1;NW_019863141.1;NW_019863141.1	281075;281720;282103;284155	281245;281916;282795;284212	+;+;+;+	1119	rna-XM_024091376.1	1.6645998483958144	7.32323869633039	101.33493157197289	4.4671514483082315e-15	1.4361288237196327e-13	season	3.7949310620964643e-13
LOC112042857	NW_019862749.1;NW_019862749.1;NW_019862749.1;NW_019862749.1;NW_019862749.1;NW_019862749.1	2109527;2122661;2123022;2125101;2133876;2135088	2109750;2122779;2123143;2125234;2134025;2135636	+;+;+;+;+;+	1298	rna-XM_024078041.1	-1.1215030458468778	4.606639051126217	100.84904332264038	4.928301149550383e-15	1.5737487831919948e-13	season	4.160019807924615e-13
LOC112053193	NW_019863216.1;NW_019863216.1	59637;60595	60364;60967	+;+	1101	rna-XM_024092522.1	-1.1692482231808705	4.8788104199619875	100.71945676765235	5.0593827654617014e-15	1.6102035583991154e-13	season	4.2571092126527745e-13
LOC112055397	NW_019863514.1;NW_019863514.1;NW_019863514.1;NW_019863514.1;NW_019863514.1;NW_019863514.1;NW_019863514.1;NW_019863514.1;NW_019863514.1;NW_019863514.1;NW_019863514.1;NW_019863514.1;NW_019863514.1;NW_019863514.1;NW_019863514.1;NW_019863514.1;NW_019863514.1;NW_019863514.1;NW_019863514.1;NW_019863514.1;NW_019863514.1;NW_019863514.1;NW_019863514.1;NW_019863514.1;NW_019863514.1;NW_019863514.1;NW_019863…	115599;115599;117679;117679;119182;119182;120014;120014;121099;121099;122005;122005;122514;122514;123535;123535;124359;124359;125507;125507;127186;127186;128106;128106;132914;132914;136628;136628;137034;137034	116627;116627;117830;117833;119319;119319;120183;120183;121264;121264;122132;122132;122721;122721;123699;123699;124552;124552;125719;125719;127396;127396;128298;128298;133167;133167;136733;136733;137145;137145	-;-;-;-;-;-;-;-;-;-;-;-;-;-;-;-;-;-;-;-;-;-;-;-;-;-;-;-;-;-	3442	rna-XM_024095482.1;rna-XM_024095481.1;rna-XM_024095482.1;rna-XM_024095481.1;rna-XM_024095482.1;rna-XM_024095481.1;rna-XM_024095482.1;rna-XM_024095481.1;rna-XM_024095482.1;rna-XM_024095481.1;rna-XM_024095482.1;rna-XM_024095481.1;rna-XM_024095482.1;rna-XM_024095481.1;rna-XM_024095482.1;rna-XM_024095481.1;rna-XM_024095482.1;rna-XM_024095481.1;rna-XM_024095482.1;rna-XM_024095481.1;rna-XM_024095482.1;…	-0.4463506008965953	7.4099946069650215	100.54805228818101	5.2383009203613486e-15	1.6611762769863762e-13	season	4.3809711245588954e-13
LOC112045463	NW_019862833.1;NW_019862833.1	6918;10798	7065;13509	+;+	2860	rna-XR_002886806.1	0.5693738510643533	5.449443218710083	100.52834299824585	5.259287754310266e-15	1.6611762769863762e-13	season	4.3809711245588954e-13
LOC112057236	NW_019864594.1;NW_019864594.1	2716;3620	2884;3827	+;+	377	rna-XM_024097732.1	-1.3544301298358308	4.674654952443801	100.51652532810391	5.271912942937007e-15	1.6611762769863762e-13	season	4.3809711245588954e-13
LOC112057830	NW_019862767.1;NW_019862767.1;NW_019862767.1;NW_019862767.1;NW_019862767.1;NW_019862767.1;NW_019862767.1;NW_019862767.1	544827;545917;546479;547351;550715;551436;552477;553290	545162;546056;546640;547517;550851;551684;552659;555354	+;+;+;+;+;+;+;+	3439	rna-XM_024098382.1	-0.8752033845073156	4.438332385081048	100.06871016960355	5.774065311942216e-15	1.8133995217307633e-13	season	4.782550034157139e-13
LOC112055474	NW_019863529.1;NW_019863529.1;NW_019863529.1;NW_019863529.1	94820;99227;100198;101303	95033;99338;100346;101691	-;-;-;-	864	rna-XM_024095604.1	0.7872667613656092	2.605990789005781	99.60551287460117	6.345492824285183e-15	1.983874789858129e-13	season	5.233974488890519e-13
LOC112049531	NW_019862977.1;NW_019862977.1	104129;105292	104826;105475	+;+	882	rna-XM_024087463.1	-1.1324345815963082	3.697019633561871	99.59541992000148	6.3585730444170804e-15	1.983874789858129e-13	season	5.233974488890519e-13
LOC112051778	NW_019863102.1;NW_019863102.1;NW_019863102.1;NW_019863102.1;NW_019863102.1;NW_019863102.1;NW_019863102.1;NW_019863102.1;NW_019863102.1;NW_019863102.1;NW_019863102.1;NW_019863102.1;NW_019863102.1;NW_019863102.1;NW_019863102.1;NW_019863102.1;NW_019863102.1;NW_019863102.1;NW_019863102.1	172104;253194;254151;255452;256142;256148;256473;256473;256473;257262;257262;257262;257262;257262;258043;258043;258043;258043;258234	172338;253272;254190;255642;256554;256554;256554;256554;256554;257474;257474;257474;257474;257474;258366;258326;258326;258326;258317	-;-;-;-;-;-;-;-;-;-;-;-;-;-;-;-;-;-;-	1495	rna-XM_024090565.1;rna-XM_024090567.1;rna-XM_024090567.1;rna-XM_024090568.1;rna-XM_024090566.1;rna-XM_024090563.1;rna-XM_024090567.1;rna-XM_024090568.1;rna-XM_024090565.1;rna-XM_024090566.1;rna-XM_024090563.1;rna-XM_024090567.1;rna-XM_024090568.1;rna-XM_024090565.1;rna-XM_024090563.1;rna-XM_024090567.1;rna-XM_024090568.1;rna-XM_024090565.1;rna-XM_024090566.1	0.5721724400034196	3.120744085590913	99.31034845800687	6.739717487559453e-15	2.0959199873077045e-13	season	5.530532879497316e-13
LOC112054409	NW_019863355.1;NW_019863355.1;NW_019863355.1;NW_019863355.1;NW_019863355.1;NW_019863355.1;NW_019863355.1;NW_019863355.1;NW_019863355.1	163213;166343;166572;168354;168354;168953;168953;170078;170078	163676;166495;166613;168473;168473;169041;169041;170523;170522	-;-;-;-;-;-;-;-;-	1314	rna-XM_024094188.1;rna-XM_024094187.1;rna-XM_024094187.1;rna-XM_024094187.1;rna-XM_024094188.1;rna-XM_024094187.1;rna-XM_024094188.1;rna-XM_024094187.1;rna-XM_024094188.1	0.6753408368032937	4.131596107962378	98.99493340151142	7.188958258275645e-15	2.2263094918101213e-13	season	5.880967241839382e-13
LOC112052029	NW_019863119.1;NW_019863119.1;NW_019863119.1;NW_019863119.1;NW_019863119.1;NW_019863119.1	12103;13510;14819;15602;16728;17931	12684;13585;14997;15764;16877;18297	-;-;-;-;-;-	1517	rna-XM_024090916.1	0.8728949243159291	6.302983640462237	98.8363749939678	7.426326917131681e-15	2.287020289431232e-13	season	6.056455228879237e-13
LOC112055931	NW_019863659.1;NW_019863659.1;NW_019863659.1	48233;48975;50383	48646;49286;50676	-;-;-	1020	rna-XM_024096225.1	0.9350929026704929	1.989448658201171	98.81313539882005	7.461789748100401e-15	2.290528749771723e-13	season	6.066709732312918e-13
LOC112058072	NW_019862771.1;NW_019862771.1;NW_019862771.1;NW_019862771.1;NW_019862771.1;NW_019862771.1;NW_019862771.1;NW_019862771.1;NW_019862771.1;NW_019862771.1;NW_019862771.1;NW_019862771.1;NW_019862771.1;NW_019862771.1;NW_019862771.1;NW_019862771.1;NW_019862771.1;NW_019862771.1;NW_019862771.1;NW_019862771.1;NW_019862771.1;NW_019862771.1;NW_019862771.1;NW_019862771.1;NW_019862771.1;NW_019862771.1;NW_019862…	334447;334447;334447;349639;349639;349639;350582;350582;350582;354539;354539;354539;354809;358744;358744;358744;358744;448054;448054;448054;448054;473444;473444;473444;473444;474382;474382;474382;474382;477100;477100;477100;477100;492225;492225;492225;492225;493065;493065;493065;493065;493920;493920;493920;493920;494539;494539;494539;494539;495538;495538;495538;495538;496060;496060;496060;496060;…	334703;334703;334703;349855;349855;349855;350855;350855;350855;354652;354652;354652;355066;358821;358821;358821;358821;448107;448107;448107;448107;473512;473512;473512;473512;474459;474459;474459;474459;477249;477249;477249;477249;492605;492605;492605;492605;493371;493371;493371;493371;494128;494128;494128;494128;494645;494645;494645;494645;495670;495670;495670;495670;496164;496164;496164;496164;…	+;+;+;+;+;+;+;+;+;+;+;+;+;+;+;+;+;+;+;+;+;+;+;+;+;+;+;+;+;+;+;+;+;+;+;+;+;+;+;+;+;+;+;+;+;+;+;+;+;+;+;+;+;+;+;+;+;+;+;+;+;+;+;+;+;+;+;+;+;+;+;+;+;+;+;+;+;+;+;+;+;+;+;+;+;+;+;+;+;+;+;+;+;+;+	4948	rna-XM_024098747.1;rna-XM_024098745.1;rna-XM_024098744.1;rna-XM_024098747.1;rna-XM_024098745.1;rna-XM_024098744.1;rna-XM_024098747.1;rna-XM_024098745.1;rna-XM_024098744.1;rna-XM_024098747.1;rna-XM_024098745.1;rna-XM_024098744.1;rna-XM_024098746.1;rna-XM_024098746.1;rna-XM_024098747.1;rna-XM_024098745.1;rna-XM_024098744.1;rna-XM_024098746.1;rna-XM_024098747.1;rna-XM_024098745.1;rna-XM_024098744.1;…	0.5391975356573407	11.703865934309976	98.51265109847145	7.936346080769727e-15	2.4283687879294124e-13	season	6.413196733865903e-13
LOC112044407	NW_019862751.1;NW_019862751.1;NW_019862751.1;NW_019862751.1;NW_019862751.1;NW_019862751.1;NW_019862751.1;NW_019862751.1;NW_019862751.1;NW_019862751.1;NW_019862751.1;NW_019862751.1;NW_019862751.1;NW_019862751.1;NW_019862751.1;NW_019862751.1;NW_019862751.1;NW_019862751.1;NW_019862751.1;NW_019862751.1;NW_019862751.1;NW_019862751.1;NW_019862751.1;NW_019862751.1;NW_019862751.1;NW_019862751.1;NW_019862…	271444;271444;271444;271444;271444;271444;272108;272108;272302;272302;272302;272302;272407;272421;272848;272848;272848;272848;272848;272848;273815;273815;273815;273815;273815;273815;274403;274403;274403;274403;274403;274403;275317;275317;275317;275317;275317;275317;276319;276319;276319;276319;276319;276319;277743;277743;277743;277743;277743;277743;279311;279311;279311;279311;279311;279311;280871;…	271570;271570;271570;271570;271570;271570;272226;272212;272504;272504;272504;272504;272504;272504;272941;272941;272941;272941;272941;272941;273921;273921;273921;273921;273921;273921;274531;274531;274531;274531;274531;274531;275406;275406;275406;275406;275406;275406;276438;276438;276438;276438;276438;276438;277850;277850;277850;277850;277850;277850;279478;279478;279478;279478;279478;279478;280985;…	-;-;-;-;-;-;-;-;-;-;-;-;-;-;-;-;-;-;-;-;-;-;-;-;-;-;-;-;-;-;-;-;-;-;-;-;-;-;-;-;-;-;-;-;-;-;-;-;-;-;-;-;-;-;-;-;-;-;-;-;-;-;-;-;-;-;-;-;-;-;-;-;-;-;-;-;-;-;-;-;-;-;-;-;-;-;-;-;-;-;-;-;-;-;-;-;-;-;-;-;-;-;-;-;-;-;-;-;-;-;-;-;-;-;-;-;-;-;-;-;-;-;-;-;-;-;-;-;-;-;-;-;-;-;-;-;-;-	3686	rna-XM_024080288.1;rna-XM_024080273.1;rna-XM_024080260.1;rna-XM_024080252.1;rna-XM_024080280.1;rna-XM_024080269.1;rna-XM_024080273.1;rna-XM_024080260.1;rna-XM_024080288.1;rna-XM_024080252.1;rna-XM_024080280.1;rna-XM_024080269.1;rna-XM_024080260.1;rna-XM_024080273.1;rna-XM_024080288.1;rna-XM_024080273.1;rna-XM_024080260.1;rna-XM_024080252.1;rna-XM_024080280.1;rna-XM_024080269.1;rna-XM_024080288.1;…	1.4722881192632333	6.541636924582818	98.33776778742461	8.226743408460506e-15	2.5091567395804544e-13	season	6.627654530129049e-13
LOC112046424	NW_019862857.1;NW_019862857.1;NW_019862857.1;NW_019862857.1	740489;743772;745737;748182	741034;743876;745962;748343	-;-;-;-	1039	rna-XM_024083037.1	0.7533577527325935	5.384361511132195	98.22044751201807	8.427669542970894e-15	2.562226944757541e-13	season	6.768950946558896e-13
LOC112053619	NW_019863262.1;NW_019863262.1;NW_019863262.1;NW_019863262.1;NW_019863262.1;NW_019863262.1;NW_019863262.1;NW_019863262.1;NW_019863262.1;NW_019863262.1;NW_019863262.1;NW_019863262.1	164598;170835;174770;183006;183784;188203;188977;189675;189741;189917;191090;192300	165249;170965;174885;183162;183988;188370;189098;189738;189806;189974;191276;193264	+;+;+;+;+;+;+;+;+;+;+;+	2891	rna-XM_024093094.1	-1.2346570338155063	1.114871314469083	97.921787912055	8.962291904072079e-15	2.7160882088901244e-13	season	7.176602625904244e-13
LOC112046564	NW_019862861.1;NW_019862861.1;NW_019862861.1;NW_019862861.1;NW_019862861.1;NW_019862861.1;NW_019862861.1;NW_019862861.1;NW_019862861.1;NW_019862861.1;NW_019862861.1;NW_019862861.1;NW_019862861.1;NW_019862861.1;NW_019862861.1	50446;50795;52552;76292;76647;77352;78221;78678;79238;80000;80249;80429;80429;80645;82896	50473;51813;52684;76426;76986;77571;78395;78805;79420;80327;80331;80564;80560;82234;83718	+;+;+;+;+;+;+;+;+;+;+;+;+;+;+	5242	rna-XM_024083249.1;rna-XM_024083249.1;rna-XM_024083249.1;rna-XM_024083249.1;rna-XM_024083249.1;rna-XM_024083249.1;rna-XM_024083249.1;rna-XM_024083249.1;rna-XM_024083249.1;rna-XM_024083249.1;rna-XM_024083250.1;rna-XM_024083249.1;rna-XM_024083250.1;rna-XM_024083250.1;rna-XM_024083250.1	-1.2276779681805057	1.125194777954905	97.75271089725572	9.280315803350908e-15	2.8035392122122935e-13	season	7.408878625536621e-13
LOC112043704	NW_019862795.1;NW_019862795.1;NW_019862795.1;NW_019862795.1;NW_019862795.1;NW_019862795.1;NW_019862795.1;NW_019862795.1;NW_019862795.1;NW_019862795.1;NW_019862795.1;NW_019862795.1;NW_019862795.1;NW_019862795.1;NW_019862795.1;NW_019862795.1;NW_019862795.1;NW_019862795.1;NW_019862795.1;NW_019862795.1;NW_019862795.1;NW_019862795.1;NW_019862795.1;NW_019862795.1;NW_019862795.1;NW_019862795.1;NW_019862…	138312;138317;210114;210114;211245;211245;236620;236620;277853;277853;286090;286090;292722;292722;293317;293317;301499;301499;303491;303491;303986;303986;331627;331627;342871;342871;346450;346450;348092;349241;350016;350878;352672;354142;355170;357122;357850	138954;138954;211023;211023;211427;211427;236728;236728;278075;278075;286254;286254;292802;292802;293502;293502;301627;301627;303568;303568;304054;304054;331784;331784;342980;342980;346617;346617;348190;349537;350081;351003;352758;354284;355400;357298;358486	+;+;+;+;+;+;+;+;+;+;+;+;+;+;+;+;+;+;+;+;+;+;+;+;+;+;+;+;+;+;+;+;+;+;+;+;+	5075	rna-XM_024079226.1;rna-XM_024079225.1;rna-XM_024079225.1;rna-XM_024079226.1;rna-XM_024079225.1;rna-XM_024079226.1;rna-XM_024079225.1;rna-XM_024079226.1;rna-XM_024079225.1;rna-XM_024079226.1;rna-XM_024079225.1;rna-XM_024079226.1;rna-XM_024079225.1;rna-XM_024079226.1;rna-XM_024079225.1;rna-XM_024079226.1;rna-XM_024079225.1;rna-XM_024079226.1;rna-XM_024079225.1;rna-XM_024079226.1;rna-XM_024079225.1;…	-1.1744342364711549	10.536041002390192	97.72061299524027	9.341990808214432e-15	2.8132400168028013e-13	season	7.435719710862568e-13
LOC112045293	NW_019862828.1;NW_019862828.1;NW_019862828.1;NW_019862828.1;NW_019862828.1;NW_019862828.1	286065;290273;300180;301429;358374;408934	289370;290495;300316;301566;358971;409113	-;-;-;-;-;-	4582	rna-XM_024081415.1	-0.4909498102411211	5.585315252455834	97.45432972141964	9.87020570512493e-15	2.962929889273465e-13	season	7.832628808812464e-13
LOC112051962	NW_019863116.1;NW_019863116.1;NW_019863116.1;NW_019863116.1;NW_019863116.1;NW_019863116.1;NW_019863116.1;NW_019863116.1;NW_019863116.1;NW_019863116.1;NW_019863116.1;NW_019863116.1	155019;155019;157091;157091;157664;157664;158338;158338;158969;158969;160011;169976	155757;155757;157195;157195;157749;157749;158539;158539;159085;159085;160303;170306	-;-;-;-;-;-;-;-;-;-;-;-	1873	rna-XM_024090824.1;rna-XM_024090822.1;rna-XM_024090824.1;rna-XM_024090822.1;rna-XM_024090822.1;rna-XM_024090824.1;rna-XM_024090822.1;rna-XM_024090824.1;rna-XM_024090822.1;rna-XM_024090824.1;rna-XM_024090822.1;rna-XM_024090824.1	0.700085416979679	4.315108747533456	97.1655287610155	1.0477971701419357e-14	3.125654505037825e-13	season	8.290108655108062e-13
LOC112058135	NW_019862749.1;NW_019862749.1;NW_019862749.1;NW_019862749.1;NW_019862749.1;NW_019862749.1;NW_019862749.1;NW_019862749.1;NW_019862749.1;NW_019862749.1;NW_019862749.1;NW_019862749.1	304469;306354;307203;311468;312059;313162;313640;314099;314576;315440;319863;342672	305989;306508;307378;311547;312291;313267;313832;314227;314705;315617;320092;342857	-;-;-;-;-;-;-;-;-;-;-;-	3317	rna-XM_024098822.1	-0.8328829081851571	2.860616591300129	97.1433201137926	1.052627605057405e-14	3.1302513405394583e-13	season	8.303540080966225e-13
LOC112048412	NW_019862929.1;NW_019862929.1;NW_019862929.1	186155;187202;192890	186462;187374;193046	+;+;+	638	rna-XM_024085931.1	1.4639160277549483	5.091370930162171	97.12428927949153	1.0567851010050163e-14	3.1328246171849644e-13	season	8.311599140100284e-13
LOC112045979	NW_019862845.1;NW_019862845.1;NW_019862845.1;NW_019862845.1;NW_019862845.1;NW_019862845.1;NW_019862845.1;NW_019862845.1;NW_019862845.1;NW_019862845.1;NW_019862845.1;NW_019862845.1;NW_019862845.1;NW_019862845.1;NW_019862845.1	377865;379761;380865;381638;382482;383084;383779;384598;385645;386498;387352;387982;388668;389542;389794	378075;379942;381063;381746;382623;383168;383897;384728;385819;386659;387448;388205;388896;389724;389962	-;-;-;-;-;-;-;-;-;-;-;-;-;-;-	2417	rna-XM_024082403.1	0.6887923456912383	3.8421928493916004	96.59456020061151	1.1795586340293496e-14	3.485925453858165e-13	season	9.222478346592303e-13
LOC112044257	NW_019862805.1;NW_019862805.1;NW_019862805.1;NW_019862805.1;NW_019862805.1;NW_019862805.1;NW_019862805.1;NW_019862805.1;NW_019862805.1;NW_019862805.1;NW_019862805.1;NW_019862805.1;NW_019862805.1;NW_019862805.1;NW_019862805.1;NW_019862805.1;NW_019862805.1;NW_019862805.1;NW_019862805.1;NW_019862805.1;NW_019862805.1;NW_019862805.1;NW_019862805.1;NW_019862805.1;NW_019862805.1;NW_019862805.1	959966;960077;960352;960352;962622;962697;963157;963157;963157;963157;963977;963977;963977;963977;964918;964918;964918;964918;966170;966170;966170;966170;968497;968497;968497;968497	960031;960170;960453;960453;962645;962772;963364;963364;963364;963364;964268;964268;964268;964268;965164;965164;965164;965164;966320;966320;966320;966320;968823;968823;968823;968823	+;+;+;+;+;+;+;+;+;+;+;+;+;+;+;+;+;+;+;+;+;+;+;+;+;+	1587	rna-XM_024080050.1;rna-XM_024080051.1;rna-XM_024080051.1;rna-XM_024080050.1;rna-XM_024080052.1;rna-XM_024080053.1;rna-XM_024080053.1;rna-XM_024080051.1;rna-XM_024080052.1;rna-XM_024080050.1;rna-XM_024080053.1;rna-XM_024080051.1;rna-XM_024080052.1;rna-XM_024080050.1;rna-XM_024080052.1;rna-XM_024080053.1;rna-XM_024080051.1;rna-XM_024080050.1;rna-XM_024080052.1;rna-XM_024080053.1;rna-XM_024080051.1;…	0.5848376010721145	4.466331218972865	96.42326927489171	1.22232789423733e-14	3.601136916892394e-13	season	9.528764951988362e-13
LOC112045025	NW_019862822.1;NW_019862822.1;NW_019862822.1;NW_019862822.1;NW_019862822.1;NW_019862822.1;NW_019862822.1;NW_019862822.1;NW_019862822.1;NW_019862822.1;NW_019862822.1;NW_019862822.1;NW_019862822.1;NW_019862822.1;NW_019862822.1;NW_019862822.1;NW_019862822.1;NW_019862822.1;NW_019862822.1;NW_019862822.1	1034859;1034859;1037605;1037632;1038674;1038674;1039831;1039831;1042076;1042076;1043455;1043455;1044386;1044386;1044958;1044958;1046727;1046727;1048068;1048068	1036625;1036625;1037756;1037756;1038812;1038812;1040064;1040064;1042244;1042244;1043680;1043680;1044501;1044501;1045120;1045120;1046922;1046922;1048243;1048243	-;-;-;-;-;-;-;-;-;-;-;-;-;-;-;-;-;-;-;-	3338	rna-XM_024081063.1;rna-XM_024081062.1;rna-XM_024081063.1;rna-XM_024081062.1;rna-XM_024081063.1;rna-XM_024081062.1;rna-XM_024081063.1;rna-XM_024081062.1;rna-XM_024081063.1;rna-XM_024081062.1;rna-XM_024081063.1;rna-XM_024081062.1;rna-XM_024081063.1;rna-XM_024081062.1;rna-XM_024081063.1;rna-XM_024081062.1;rna-XM_024081063.1;rna-XM_024081062.1;rna-XM_024081063.1;rna-XM_024081062.1	-0.5845841946725966	7.224821756856422	96.39512200892031	1.229507247940285e-14	3.6111083245060963e-13	season	9.556624518081308e-13
LOC112057899	NW_019862768.1;NW_019862768.1;NW_019862768.1;NW_019862768.1;NW_019862768.1;NW_019862768.1;NW_019862768.1;NW_019862768.1;NW_019862768.1;NW_019862768.1;NW_019862768.1;NW_019862768.1;NW_019862768.1;NW_019862768.1;NW_019862768.1;NW_019862768.1;NW_019862768.1;NW_019862768.1;NW_019862768.1;NW_019862768.1;NW_019862768.1;NW_019862768.1;NW_019862768.1;NW_019862768.1;NW_019862768.1;NW_019862768.1;NW_019862…	1554261;1554261;1600873;1600873;1604398;1604398;1604632;1604632;1604867;1606798;1606798;1606798;1609693;1609693;1609693;1616137;1616137;1616137;1616463;1616463;1616463;1617129;1617129;1617129;1618117;1618117;1618117;1618686;1618686;1618686;1619295;1619295;1619295;1619895;1619895;1619895;1620680;1620680;1620680;1621427;1621427;1621427;1622680;1622680;1622680;1623409;1623409;1623409;1624095;1624095…	1554506;1554506;1600927;1600927;1604483;1604483;1604731;1604731;1604879;1606949;1606949;1606949;1609925;1609925;1609925;1616266;1616266;1616266;1616648;1616648;1616648;1617357;1617357;1617357;1618222;1618222;1618222;1618835;1618835;1618835;1619395;1619395;1619395;1620017;1620017;1620017;1620912;1620912;1620912;1621529;1621529;1621529;1622821;1622821;1622821;1623525;1623525;1623525;1624307;1624307…	+;+;+;+;+;+;+;+;+;+;+;+;+;+;+;+;+;+;+;+;+;+;+;+;+;+;+;+;+;+;+;+;+;+;+;+;+;+;+;+;+;+;+;+;+;+;+;+;+;+;+;+;+;+;+;+;+;+;+;+;+;+;+	11788	rna-XM_024098503.1;rna-XM_024098501.1;rna-XM_024098503.1;rna-XM_024098501.1;rna-XM_024098503.1;rna-XM_024098501.1;rna-XM_024098503.1;rna-XM_024098501.1;rna-XM_024098502.1;rna-XM_024098502.1;rna-XM_024098503.1;rna-XM_024098501.1;rna-XM_024098502.1;rna-XM_024098503.1;rna-XM_024098501.1;rna-XM_024098502.1;rna-XM_024098503.1;rna-XM_024098501.1;rna-XM_024098502.1;rna-XM_024098503.1;rna-XM_024098501.1;…	-0.6221819851249394	6.994585693999655	96.32377088833275	1.2479015599648938e-14	3.6426476210508985e-13	season	9.671237089727928e-13
LOC112051193	NW_019862757.1;NW_019862757.1;NW_019862757.1;NW_019862757.1;NW_019862757.1;NW_019862757.1;NW_019862757.1;NW_019862757.1;NW_019862757.1;NW_019862757.1;NW_019862757.1;NW_019862757.1;NW_019862757.1;NW_019862757.1;NW_019862757.1;NW_019862757.1;NW_019862757.1;NW_019862757.1;NW_019862757.1;NW_019862757.1;NW_019862757.1;NW_019862757.1;NW_019862757.1;NW_019862757.1;NW_019862757.1;NW_019862757.1;NW_019862…	1813428;1815216;1817213;1817213;1817213;1819745;1819745;1819745;1819745;1820762;1820762;1820762;1820762;1821309;1821309;1821309;1821315;1821999;1821999;1821999;1821999;1822254;1822254;1822254;1822254;1825853;1825853;1825853;1825853;1826747;1826747;1826747;1826747;1827446;1827446;1827446;1827446;1844312;1844312;1844312;1844312;1844946;1844946;1844946;1844946;1853927;1853927;1853927;1853927;1892538…	1814614;1815317;1817351;1817351;1817351;1819841;1819841;1819841;1819841;1820914;1820914;1820914;1820914;1821476;1821476;1821476;1821476;1822168;1822168;1822168;1822168;1825769;1825769;1825769;1825769;1826200;1826200;1826200;1826200;1826904;1826904;1826904;1826904;1827574;1827574;1827574;1827574;1844467;1844455;1844467;1844467;1845018;1845018;1845018;1845018;1854115;1854115;1854115;1854115;1892603…	-;-;-;-;-;-;-;-;-;-;-;-;-;-;-;-;-;-;-;-;-;-;-;-;-;-;-;-;-;-;-;-;-;-;-;-;-;-;-;-;-;-;-;-;-;-;-;-;-;-;-;-;-;-	6717	rna-XM_024089732.1;rna-XM_024089732.1;rna-XM_024089758.1;rna-XM_024089749.1;rna-XM_024089741.1;rna-XM_024089758.1;rna-XM_024089749.1;rna-XM_024089741.1;rna-XM_024089732.1;rna-XM_024089758.1;rna-XM_024089749.1;rna-XM_024089741.1;rna-XM_024089732.1;rna-XM_024089758.1;rna-XM_024089749.1;rna-XM_024089732.1;rna-XM_024089741.1;rna-XM_024089758.1;rna-XM_024089749.1;rna-XM_024089741.1;rna-XM_024089732.1;…	-0.8927859634805547	6.37945027962477	96.0576782919189	1.319036788135131e-14	3.8352177919799707e-13	season	1.0185416851504918e-12
LOC112043486	NW_019862791.1;NW_019862791.1;NW_019862791.1;NW_019862791.1;NW_019862791.1;NW_019862791.1;NW_019862791.1;NW_019862791.1;NW_019862791.1;NW_019862791.1;NW_019862791.1;NW_019862791.1;NW_019862791.1;NW_019862791.1;NW_019862791.1;NW_019862791.1;NW_019862791.1;NW_019862791.1;NW_019862791.1;NW_019862791.1;NW_019862791.1;NW_019862791.1;NW_019862791.1;NW_019862791.1;NW_019862791.1;NW_019862791.1;NW_019862…	1179955;1179955;1179955;1179955;1179955;1179955;1179955;1179955;1179955;1179955;1179955;1179955;1179955;1179955;1179955;1179955;1179955;1179955;1179955;1179955;1179955;1179955;1179955;1183791;1183791;1183791;1183791;1183791;1183791;1183791;1183791;1183791;1183791;1183791;1183791;1183791;1183791;1183791;1183791;1183791;1183791;1183791;1183791;1183791;1183791;1183791;1185829;1185829;1185829;1185829…	1182714;1182714;1182714;1182714;1182714;1182714;1182714;1182714;1182714;1182714;1182714;1182714;1182714;1182714;1182714;1182714;1182714;1182714;1182714;1182714;1182714;1182714;1182714;1184016;1184016;1184016;1184016;1184016;1184016;1184016;1184016;1184016;1184016;1184016;1184016;1184016;1184016;1184016;1184016;1184016;1184016;1184016;1184016;1184016;1184016;1184016;1185965;1185965;1185965;1185965…	-;-;-;-;-;-;-;-;-;-;-;-;-;-;-;-;-;-;-;-;-;-;-;-;-;-;-;-;-;-;-;-;-;-;-;-;-;-;-;-;-;-;-;-;-;-;-;-;-;-;-;-;-;-;-;-;-;-;-;-;-;-;-;-;-;-;-;-;-;-;-;-;-;-;-;-;-;-;-;-;-;-;-;-;-;-;-;-;-;-;-;-;-;-;-;-;-;-;-;-;-;-;-;-;-;-;-;-;-;-;-;-;-;-;-;-;-;-;-;-;-;-;-;-;-;-;-;-;-;-;-;-;-;-;-;-;-;-;-;-;-;-;-;-;-;-;-;-;-;-;-;-;-;-;-;-;-;-;-;-;-;-;-;-;-;-;-;-;-;-;-;-;-;-;-;-;-;-;-;-;-;-;-;-;-;-;-;-;-;-;-;-;-;-;-;-;-;-;-;-…	7431	rna-XM_024078930.1;rna-XM_024078933.1;rna-XM_024078923.1;rna-XM_024078932.1;rna-XM_024078928.1;rna-XM_024078927.1;rna-XM_024078921.1;rna-XM_024078920.1;rna-XM_024078941.1;rna-XM_024078929.1;rna-XM_024078919.1;rna-XM_024078918.1;rna-XM_024078942.1;rna-XM_024078940.1;rna-XM_024078934.1;rna-XM_024078926.1;rna-XM_024078925.1;rna-XM_024078937.1;rna-XM_024078931.1;rna-XM_024078924.1;rna-XM_024078936.1;…	-0.7489819996327416	9.097639552837196	96.04715999629113	1.3219329926118437e-14	3.8352177919799707e-13	season	1.0185416851504918e-12
LOC112049794	NW_019862756.1;NW_019862756.1;NW_019862756.1;NW_019862756.1;NW_019862756.1;NW_019862756.1;NW_019862756.1;NW_019862756.1;NW_019862756.1;NW_019862756.1;NW_019862756.1;NW_019862756.1;NW_019862756.1;NW_019862756.1;NW_019862756.1;NW_019862756.1;NW_019862756.1;NW_019862756.1;NW_019862756.1;NW_019862756.1;NW_019862756.1;NW_019862756.1;NW_019862756.1;NW_019862756.1;NW_019862756.1;NW_019862756.1;NW_019862…	368715;368715;368716;368716;368716;371363;372000;372000;372000;372595;372595;372595;372595;372595;373875;373875;373875;373875;373875;374806;374806;374806;374806;374806;376098;376098;376098;376098;376098;377762;377762;377762;377762;377762;378607;378607;378607;378607;378607;382586;382586;382586;382586;382586;385195;385195;385195;385195;385195;385748;385748;385748;385748;385748;387197;397491;397491;…	368976;368976;368976;368976;368976;371393;372017;372017;372017;372742;372742;372742;372742;372742;373980;373980;373980;373980;373980;374950;374950;374950;374950;374950;376227;376227;376227;376227;376227;377941;377941;377941;377941;377941;378697;378697;378697;378697;378697;382699;382699;382699;382699;382699;385261;385261;385261;385261;385261;385829;385829;385829;385829;385829;390051;399808;399810;…	-;-;-;-;-;-;-;-;-;-;-;-;-;-;-;-;-;-;-;-;-;-;-;-;-;-;-;-;-;-;-;-;-;-;-;-;-;-;-;-;-;-;-;-;-;-;-;-;-;-;-;-;-;-;-;-;-;-;-;-	7779	rna-XM_024087852.1;rna-XM_024087835.1;rna-XM_024087865.1;rna-XM_024087843.1;rna-XM_024087857.1;rna-XM_024087852.1;rna-XM_024087865.1;rna-XM_024087857.1;rna-XM_024087835.1;rna-XM_024087865.1;rna-XM_024087843.1;rna-XM_024087857.1;rna-XM_024087852.1;rna-XM_024087835.1;rna-XM_024087865.1;rna-XM_024087843.1;rna-XM_024087857.1;rna-XM_024087852.1;rna-XM_024087835.1;rna-XM_024087865.1;rna-XM_024087843.1;…	0.49748561010542636	8.972789572150727	95.5495314107952	1.466715254270954e-14	4.242328984693738e-13	season	1.1268199366507719e-12
LOC112058116	NW_019862771.1;NW_019862771.1;NW_019862771.1	885230;885517;887405	885446;885701;887652	+;+;+	650	rna-XM_024098806.1	0.7342333365138047	3.0184110180928783	95.08012939765543	1.618267916960122e-14	4.666496211452279e-13	season	1.2396587034401168e-12
LOC112045567	NW_019862752.1;NW_019862752.1;NW_019862752.1;NW_019862752.1;NW_019862752.1;NW_019862752.1;NW_019862752.1	778713;780328;782217;783998;787023;788230;806456	779351;780440;782329;784093;787166;788713;806643	-;-;-;-;-;-;-	1777	rna-XM_024081803.1	-0.7075902259652301	3.3181886129945455	95.0471297667946	1.6295111323637526e-14	4.684721430686849e-13	season	1.2446741372709299e-12
LOC112048656	NW_019862939.1;NW_019862939.1;NW_019862939.1;NW_019862939.1;NW_019862939.1;NW_019862939.1;NW_019862939.1;NW_019862939.1;NW_019862939.1;NW_019862939.1;NW_019862939.1;NW_019862939.1;NW_019862939.1;NW_019862939.1;NW_019862939.1;NW_019862939.1;NW_019862939.1;NW_019862939.1;NW_019862939.1;NW_019862939.1;NW_019862939.1;NW_019862939.1;NW_019862939.1;NW_019862939.1;NW_019862939.1;NW_019862939.1	228312;228319;228901;240108;240108;240108;241907;241907;242197;242197;242197;242920;242920;242920;243472;243472;243472;244483;244483;244483;248710;248710;248710;250105;250105;250105	228554;228554;228963;240362;240362;240362;241996;241996;242415;242415;242415;243101;243101;243101;243571;243571;243571;244660;244660;244660;248969;248969;248969;250331;250331;250331	+;+;+;+;+;+;+;+;+;+;+;+;+;+;+;+;+;+;+;+;+;+;+;+;+;+	1817	rna-XM_024086288.1;rna-XM_024086289.1;rna-XM_024086290.1;rna-XM_024086290.1;rna-XM_024086289.1;rna-XM_024086288.1;rna-XM_024086290.1;rna-XM_024086288.1;rna-XM_024086290.1;rna-XM_024086289.1;rna-XM_024086288.1;rna-XM_024086290.1;rna-XM_024086289.1;rna-XM_024086288.1;rna-XM_024086290.1;rna-XM_024086289.1;rna-XM_024086288.1;rna-XM_024086290.1;rna-XM_024086288.1;rna-XM_024086289.1;rna-XM_024086290.1;…	0.8878966326907436	6.817564981580387	94.84932877367133	1.698610720624908e-14	4.8599940241525e-13	season	1.2917769560377745e-12
LOC112053181	NW_019863215.1;NW_019863215.1;NW_019863215.1;NW_019863215.1;NW_019863215.1;NW_019863215.1;NW_019863215.1;NW_019863215.1;NW_019863215.1;NW_019863215.1;NW_019863215.1;NW_019863215.1	300143;307680;309094;310129;311366;313485;313871;317229;334248;335618;361715;362248	306871;307783;309186;310225;311448;313556;313988;317361;334347;335815;361838;362291	-;-;-;-;-;-;-;-;-;-;-;-	7895	rna-XM_024092500.1	-0.6863663945171691	5.284870067597769	94.83942337007463	1.702149393463346e-14	4.8599940241525e-13	season	1.2917769560377745e-12
LOC112052921	NW_019862759.1;NW_019862759.1;NW_019862759.1;NW_019862759.1;NW_019862759.1	1235567;1237026;1237713;1238783;1239398	1235792;1237252;1237939;1238953;1240948	+;+;+;+;+	2402	rna-XM_024092170.1	-0.6766386370707242	7.735005850149493	94.82923058262145	1.705798659170802e-14	4.8599940241525e-13	season	1.2917769560377745e-12
LOC112049690	NW_019862984.1;NW_019862984.1;NW_019862984.1;NW_019862984.1;NW_019862984.1;NW_019862984.1;NW_019862984.1;NW_019862984.1;NW_019862984.1;NW_019862984.1;NW_019862984.1;NW_019862984.1;NW_019862984.1;NW_019862984.1;NW_019862984.1;NW_019862984.1;NW_019862984.1;NW_019862984.1;NW_019862984.1;NW_019862984.1;NW_019862984.1;NW_019862984.1;NW_019862984.1;NW_019862984.1;NW_019862984.1;NW_019862984.1;NW_019862…	414734;414959;414959;414959;415041;421718;421718;421718;421718;422327;422327;422327;422327;427103;427103;427103;427103;430270;430270;430270;430270;433563;433563;433563;433563;438711;443560;447673;447673	414993;415248;415248;415248;415248;421940;421940;421940;421940;422503;422503;422503;422503;427298;427298;427298;427298;430346;430346;430346;430346;433712;433712;433712;433712;438776;443659;447967;447967	-;-;-;-;-;-;-;-;-;-;-;-;-;-;-;-;-;-;-;-;-;-;-;-;-;-;-;-;-	1799	rna-XM_024087688.1;rna-XM_024087687.1;rna-XM_024087690.1;rna-XM_024087689.1;rna-XM_024087688.1;rna-XM_024087687.1;rna-XM_024087690.1;rna-XM_024087689.1;rna-XM_024087688.1;rna-XM_024087687.1;rna-XM_024087690.1;rna-XM_024087689.1;rna-XM_024087688.1;rna-XM_024087687.1;rna-XM_024087690.1;rna-XM_024087689.1;rna-XM_024087688.1;rna-XM_024087687.1;rna-XM_024087690.1;rna-XM_024087688.1;rna-XM_024087689.1;…	-1.362745106222187	6.817617947454785	94.7812918268953	1.723070265290005e-14	4.894548252089459e-13	season	1.3011389567382216e-12
LOC112047365	NW_019862890.1;NW_019862890.1;NW_019862890.1;NW_019862890.1;NW_019862890.1	136861;137656;139023;139884;140914	137044;138222;139138;140073;141391	+;+;+;+;+	1535	rna-XM_024084471.1	0.6526186481534383	5.579721835932386	94.7214644943685	1.7448780650800745e-14	4.941743948601783e-13	season	1.3101414480155064e-12
LOC112053755	NW_019863279.1;NW_019863279.1;NW_019863279.1;NW_019863279.1;NW_019863279.1;NW_019863279.1;NW_019863279.1;NW_019863279.1;NW_019863279.1;NW_019863279.1;NW_019863279.1;NW_019863279.1;NW_019863279.1;NW_019863279.1;NW_019863279.1;NW_019863279.1;NW_019863279.1;NW_019863279.1;NW_019863279.1;NW_019863279.1;NW_019863279.1;NW_019863279.1;NW_019863279.1;NW_019863279.1;NW_019863279.1;NW_019863279.1	79226;79227;79227;81062;81062;81062;81480;81480;81480;82105;82105;82105;82903;82903;82903;83427;83427;83427;84621;84624;85590;85590;85590;87088;87088;87088	79449;79449;79449;81258;81258;81258;81659;81659;81659;82317;82317;82317;83010;83010;83010;83567;83567;83567;84749;84749;86171;86171;86171;89886;89886;89886	+;+;+;+;+;+;+;+;+;+;+;+;+;+;+;+;+;+;+;+;+;+;+;+;+;+	4573	rna-XM_024093298.1;rna-XM_024093300.1;rna-XM_024093299.1;rna-XM_024093300.1;rna-XM_024093299.1;rna-XM_024093298.1;rna-XM_024093300.1;rna-XM_024093299.1;rna-XM_024093298.1;rna-XM_024093300.1;rna-XM_024093299.1;rna-XM_024093298.1;rna-XM_024093300.1;rna-XM_024093299.1;rna-XM_024093298.1;rna-XM_024093300.1;rna-XM_024093299.1;rna-XM_024093298.1;rna-XM_024093298.1;rna-XM_024093299.1;rna-XM_024093300.1;…	-0.48667973667284226	4.446930341111685	94.65279775624293	1.7702586263852012e-14	4.993187436669073e-13	season	1.3248993950387773e-12
LOC112051341	NW_019862757.1;NW_019862757.1;NW_019862757.1;NW_019862757.1;NW_019862757.1;NW_019862757.1	2523244;2526317;2527440;2528351;2530340;2531052	2523447;2526486;2527510;2528490;2530489;2531804	+;+;+;+;+;+	1488	rna-XM_024089947.1	-1.05388977760546	2.088184698762513	94.61462006944251	1.7845339870745823e-14	4.993187436669073e-13	season	1.3248993950387773e-12
LOC112055083	NW_019863457.1;NW_019863457.1;NW_019863457.1;NW_019863457.1;NW_019863457.1;NW_019863457.1;NW_019863457.1;NW_019863457.1;NW_019863457.1;NW_019863457.1;NW_019863457.1;NW_019863457.1;NW_019863457.1;NW_019863457.1;NW_019863457.1;NW_019863457.1;NW_019863457.1;NW_019863457.1;NW_019863457.1;NW_019863457.1	110523;110523;112024;112024;117298;117298;121529;121529;123901;123901;124454;124454;125671;125671;128622;128622;130578;130578;132008;132286	110782;110782;112151;112151;117465;117465;121683;121683;124038;124038;124546;124546;125811;125811;128732;128732;130696;130696;132250;132392	-;-;-;-;-;-;-;-;-;-;-;-;-;-;-;-;-;-;-;-	1663	rna-XM_024095074.1;rna-XM_024095073.1;rna-XM_024095074.1;rna-XM_024095073.1;rna-XM_024095074.1;rna-XM_024095073.1;rna-XM_024095074.1;rna-XM_024095073.1;rna-XM_024095074.1;rna-XM_024095073.1;rna-XM_024095074.1;rna-XM_024095073.1;rna-XM_024095074.1;rna-XM_024095073.1;rna-XM_024095074.1;rna-XM_024095073.1;rna-XM_024095074.1;rna-XM_024095073.1;rna-XM_024095073.1;rna-XM_024095074.1	1.4214645530186845	4.733993966781225	94.61307303764161	1.7851149445767964e-14	4.993187436669073e-13	season	1.3248993950387773e-12
LOC112044079	NW_019862803.1;NW_019862803.1;NW_019862803.1;NW_019862803.1;NW_019862803.1;NW_019862803.1;NW_019862803.1;NW_019862803.1;NW_019862803.1;NW_019862803.1	163310;163310;165962;165962;166745;166745;167418;167418;168914;170809	163645;163645;166234;166234;166830;166830;167632;167632;170500;171123	+;+;+;+;+;+;+;+;+;+	2812	rna-XM_024079810.1;rna-XM_024079809.1;rna-XM_024079810.1;rna-XM_024079809.1;rna-XM_024079809.1;rna-XM_024079810.1;rna-XM_024079809.1;rna-XM_024079810.1;rna-XM_024079809.1;rna-XM_024079810.1	0.9060880399031701	2.5649109897074722	94.60771858486389	1.78712720856229e-14	4.993187436669073e-13	season	1.3248993950387773e-12
LOC112045800	NW_019862841.1;NW_019862841.1;NW_019862841.1;NW_019862841.1;NW_019862841.1;NW_019862841.1	296110;298931;300017;302041;304055;305452	296906;298994;300403;302181;304319;305954	-;-;-;-;-;-	2157	rna-XM_024082138.1	0.9926484939853384	1.4701829538930278	94.5970180270101	1.7911556010115832e-14	4.993187436669073e-13	season	1.3248993950387773e-12
LOC112052769	NW_019863173.1;NW_019863173.1;NW_019863173.1;NW_019863173.1;NW_019863173.1;NW_019863173.1;NW_019863173.1;NW_019863173.1;NW_019863173.1;NW_019863173.1;NW_019863173.1;NW_019863173.1;NW_019863173.1;NW_019863173.1;NW_019863173.1;NW_019863173.1;NW_019863173.1;NW_019863173.1;NW_019863173.1;NW_019863173.1;NW_019863173.1;NW_019863173.1	69504;69510;69518;69584;70510;70510;70510;71896;71927;71927;73760;73760;73760;73760;74196;74196;74196;74196;74452;74452;74452;74452	69614;69614;69614;69614;70554;70554;70554;71936;71936;71936;73917;73917;73917;73917;74374;74374;74374;74374;74752;74752;74752;74752	-;-;-;-;-;-;-;-;-;-;-;-;-;-;-;-;-;-;-;-;-;-	835	rna-XM_024091983.1;rna-XR_002887330.1;rna-XM_024091984.1;rna-XM_024091985.1;rna-XM_024091985.1;rna-XM_024091984.1;rna-XR_002887330.1;rna-XR_002887330.1;rna-XM_024091984.1;rna-XM_024091983.1;rna-XM_024091985.1;rna-XM_024091984.1;rna-XR_002887330.1;rna-XM_024091983.1;rna-XM_024091984.1;rna-XM_024091985.1;rna-XR_002887330.1;rna-XM_024091983.1;rna-XM_024091985.1;rna-XM_024091984.1;rna-XR_002887330.1;…	0.7955320251507962	3.0857780612250627	94.58808664429512	1.794525119105531e-14	4.993187436669073e-13	season	1.3248993950387773e-12
LOC112044274	NW_019862806.1;NW_019862806.1;NW_019862806.1;NW_019862806.1;NW_019862806.1;NW_019862806.1;NW_019862806.1	615787;616977;617762;618181;618625;619734;620828	616328;617118;617901;618330;618764;619898;621015	+;+;+;+;+;+;+	1467	rna-XM_024080072.1	0.8046410070766291	2.2857925777787673	94.3483752823773	1.8874415738917215e-14	5.236412249899014e-13	season	1.3896288587777799e-12
LOC112054018	NW_019863306.1;NW_019863306.1;NW_019863306.1;NW_019863306.1;NW_019863306.1;NW_019863306.1;NW_019863306.1;NW_019863306.1;NW_019863306.1;NW_019863306.1;NW_019863306.1;NW_019863306.1;NW_019863306.1;NW_019863306.1;NW_019863306.1;NW_019863306.1;NW_019863306.1;NW_019863306.1	54370;54370;58799;58799;59652;59652;60589;60589;61490;61490;62057;62057;62482;62482;63218;63218;63982;64178	58034;58034;59032;59032;59834;59834;60940;60940;61654;61654;62142;62142;62691;62691;63385;63385;64124;64447	-;-;-;-;-;-;-;-;-;-;-;-;-;-;-;-;-;-	5476	rna-XM_024093655.1;rna-XM_024093656.1;rna-XM_024093655.1;rna-XM_024093656.1;rna-XM_024093655.1;rna-XM_024093656.1;rna-XM_024093655.1;rna-XM_024093656.1;rna-XM_024093655.1;rna-XM_024093656.1;rna-XM_024093655.1;rna-XM_024093656.1;rna-XM_024093655.1;rna-XM_024093656.1;rna-XM_024093655.1;rna-XM_024093656.1;rna-XM_024093656.1;rna-XM_024093655.1	0.7750261211371622	4.698731394735611	94.2123435427846	1.9423596554473086e-14	5.37310886082459e-13	season	1.4221613996583127e-12
LOC112050504	NW_019863026.1;NW_019863026.1;NW_019863026.1;NW_019863026.1;NW_019863026.1;NW_019863026.1;NW_019863026.1;NW_019863026.1;NW_019863026.1;NW_019863026.1;NW_019863026.1;NW_019863026.1;NW_019863026.1;NW_019863026.1;NW_019863026.1;NW_019863026.1;NW_019863026.1;NW_019863026.1;NW_019863026.1;NW_019863026.1;NW_019863026.1;NW_019863026.1;NW_019863026.1;NW_019863026.1;NW_019863026.1;NW_019863026.1;NW_019863…	41563;73767;153207;194120;195967;197071;205359;209957;210415;210949;211605;211858;212599;213957;214232;214977;215331;216435;218015;218779;219078;219443;220162;220438;220822;221094;221311;221536;222045;222600;223060;223278;223565;223921;224256;224936;225478	41734;73860;153611;194231;196100;197168;205530;210233;210507;211181;211719;211953;212752;214153;214415;215187;215540;216552;218149;218934;219212;219613;220368;220733;220982;221233;221419;221678;222193;222792;223209;223439;223783;224113;224825;225165;228088	+;+;+;+;+;+;+;+;+;+;+;+;+;+;+;+;+;+;+;+;+;+;+;+;+;+;+;+;+;+;+;+;+;+;+;+;+	9205	rna-XM_024088780.1	-0.5906096552428244	4.436910181606451	93.97343648064869	2.0428272947898255e-14	5.634650590498544e-13	season	1.4916015826006702e-12
LOC112058044	NW_019862770.1;NW_019862770.1;NW_019862770.1;NW_019862770.1	788472;800706;802011;803502	788694;800921;802232;804552	+;+;+;+	1712	rna-XM_024098716.1	-0.990210824502538	2.1047205615944913	93.89675853428385	2.0761950418330518e-14	5.710136421411364e-13	season	1.5118008127413475e-12
LOC112045284	NW_019862828.1;NW_019862828.1;NW_019862828.1;NW_019862828.1;NW_019862828.1;NW_019862828.1;NW_019862828.1;NW_019862828.1;NW_019862828.1;NW_019862828.1;NW_019862828.1;NW_019862828.1;NW_019862828.1;NW_019862828.1;NW_019862828.1;NW_019862828.1;NW_019862828.1;NW_019862828.1	861678;862294;864570;865854;865854;865854;869328;869328;869328;870295;870295;870295;872116;872116;872116;873288;873288;873288	861781;863081;864959;866390;866390;866390;869506;869506;869506;870452;870452;870452;872496;872496;872496;874427;874427;874427	+;+;+;+;+;+;+;+;+;+;+;+;+;+;+;+;+;+	3677	rna-XM_024081405.1;rna-XM_024081403.1;rna-XM_024081404.1;rna-XM_024081404.1;rna-XM_024081405.1;rna-XM_024081403.1;rna-XM_024081404.1;rna-XM_024081405.1;rna-XM_024081403.1;rna-XM_024081403.1;rna-XM_024081404.1;rna-XM_024081405.1;rna-XM_024081403.1;rna-XM_024081404.1;rna-XM_024081405.1;rna-XM_024081404.1;rna-XM_024081403.1;rna-XM_024081405.1	-1.7100348448127427	0.6281240158873844	93.58285076346058	2.2187581751898772e-14	6.084640574958752e-13	season	1.611183162559115e-12
LOC112049579	NW_019862979.1;NW_019862979.1;NW_019862979.1;NW_019862979.1;NW_019862979.1;NW_019862979.1;NW_019862979.1	78902;282282;336631;344175;349852;350924;351895	79288;282444;336834;344268;350049;351139;355668	+;+;+;+;+;+;+	5036	rna-XM_024087523.1	-1.3058792896539253	0.9691765805073902	93.30969480435441	2.3510076949395385e-14	6.428790007196738e-13	season	1.693300515064469e-12
LOC112049697	NW_019862985.1;NW_019862985.1;NW_019862985.1	330611;332946;333398	332318;333210;333594	-;-;-	2170	rna-XM_024087695.1	0.6932423355499174	2.8116092839603137	93.2765210781614	2.3676126822578906e-14	6.455645353686558e-13	season	1.7006388656706068e-12
LOC112052384	NW_019862759.1;NW_019862759.1;NW_019862759.1;NW_019862759.1;NW_019862759.1;NW_019862759.1	2423595;2424321;2425447;2428904;2430684;2438644	2423745;2424349;2425900;2429136;2430909;2440022	+;+;+;+;+;+	2472	rna-XM_024091426.1	-0.9395032209613245	1.9569070796482781	93.20498093308706	2.4038341810549705e-14	6.535681733405457e-13	season	1.717348381910027e-12
LOC112055210	NW_019863479.1;NW_019863479.1;NW_019863479.1;NW_019863479.1;NW_019863479.1	113423;132501;132502;138626;138626	113467;136014;136014;138798;138798	-;-;-;-;-	3732	rna-XM_024095229.1;rna-XM_024095230.1;rna-XM_024095229.1;rna-XM_024095230.1;rna-XM_024095229.1	1.1530826842103634	5.853516626316222	93.18268606864412	2.4152385498163165e-14	6.547980068390903e-13	season	1.7208574667441255e-12
LOC112052724	NW_019863171.1;NW_019863171.1;NW_019863171.1;NW_019863171.1;NW_019863171.1;NW_019863171.1;NW_019863171.1;NW_019863171.1;NW_019863171.1;NW_019863171.1;NW_019863171.1;NW_019863171.1;NW_019863171.1;NW_019863171.1;NW_019863171.1;NW_019863171.1;NW_019863171.1;NW_019863171.1;NW_019863171.1;NW_019863171.1;NW_019863171.1;NW_019863171.1;NW_019863171.1	77892;77892;81206;81206;82389;82389;82668;82668;83832;83832;85500;85500;85966;85966;91474;91474;91989;91989;95873;95873;96740;97237;97237	80951;80951;81400;81400;82449;82449;82730;82730;83985;83985;85671;85671;86105;86105;91699;91699;94145;94145;96664;96664;96964;97398;97398	-;-;-;-;-;-;-;-;-;-;-;-;-;-;-;-;-;-;-;-;-;-;-	7407	rna-XM_024091905.1;rna-XM_024091904.1;rna-XM_024091905.1;rna-XM_024091904.1;rna-XM_024091905.1;rna-XM_024091904.1;rna-XM_024091905.1;rna-XM_024091904.1;rna-XM_024091905.1;rna-XM_024091904.1;rna-XM_024091905.1;rna-XM_024091904.1;rna-XM_024091905.1;rna-XM_024091904.1;rna-XM_024091905.1;rna-XM_024091904.1;rna-XM_024091905.1;rna-XM_024091904.1;rna-XM_024091905.1;rna-XM_024091904.1;rna-XM_024091904.1;…	-0.6595675830419373	3.616373899401334	93.00609858501504	2.5075590396385434e-14	6.759754056997275e-13	season	1.7818459073892652e-12
LOC112051905	NW_019863111.1;NW_019863111.1;NW_019863111.1;NW_019863111.1;NW_019863111.1;NW_019863111.1;NW_019863111.1;NW_019863111.1;NW_019863111.1;NW_019863111.1;NW_019863111.1;NW_019863111.1;NW_019863111.1;NW_019863111.1;NW_019863111.1;NW_019863111.1;NW_019863111.1;NW_019863111.1;NW_019863111.1;NW_019863111.1	137770;138544;139352;140041;141567;141972;142570;143167;146821;147507;149197;149766;150173;150573;151226;151722;152397;153906;154093;155818	138224;138723;139497;140254;141630;142210;142755;143277;146913;147731;149367;149945;150324;150795;151286;151909;152582;154016;154185;156085	-;-;-;-;-;-;-;-;-;-;-;-;-;-;-;-;-;-;-;-	3546	rna-XM_024090738.1	-1.7160390720481158	0.14933621090560428	92.56661219273562	2.7534384735020432e-14	7.40161596436312e-13	season	1.9513338700580657e-12
LOC112058335	NW_019862774.1;NW_019862774.1;NW_019862774.1;NW_019862774.1;NW_019862774.1;NW_019862774.1;NW_019862774.1;NW_019862774.1;NW_019862774.1	677055;680124;680734;680942;681164;681595;682552;683613;683998	680035;680450;680864;681089;681512;682180;682795;683805;684073	-;-;-;-;-;-;-;-;-	5035	rna-XM_024099095.1	-0.8687326720406795	3.5340376349636706	92.37823245311125	2.8663097362169764e-14	7.664801735142378e-13	season	2.0159648169388242e-12
LOC112048691	NW_019862940.1;NW_019862940.1;NW_019862940.1	9931;41443;42035	10358;41625;42293	+;+;+	870	rna-XM_024086335.1	0.9001735566925844	4.114571181075672	92.37636173107008	2.8674542010410744e-14	7.664801735142378e-13	season	2.0159648169388242e-12
LOC112055762	NW_019863605.1;NW_019863605.1;NW_019863605.1;NW_019863605.1;NW_019863605.1;NW_019863605.1;NW_019863605.1;NW_019863605.1;NW_019863605.1;NW_019863605.1;NW_019863605.1;NW_019863605.1;NW_019863605.1;NW_019863605.1;NW_019863605.1;NW_019863605.1;NW_019863605.1;NW_019863605.1;NW_019863605.1;NW_019863605.1;NW_019863605.1;NW_019863605.1	21969;21995;22193;73127;73127;73127;76445;76445;76445;77873;77873;77873;80346;80346;80346;81713;81713;81713;83747;84712;91917;91917	22268;22156;22268;73287;73287;73287;76636;76636;76636;78515;78515;78515;80536;80536;80536;81799;81799;81799;84176;91794;95156;95156	+;+;+;+;+;+;+;+;+;+;+;+;+;+;+;+;+;+;+;+;+;+	12327	rna-XM_024095959.1;rna-XM_024095960.1;rna-XM_024095961.1;rna-XM_024095961.1;rna-XM_024095959.1;rna-XM_024095960.1;rna-XM_024095961.1;rna-XM_024095959.1;rna-XM_024095960.1;rna-XM_024095961.1;rna-XM_024095959.1;rna-XM_024095960.1;rna-XM_024095960.1;rna-XM_024095961.1;rna-XM_024095959.1;rna-XM_024095960.1;rna-XM_024095961.1;rna-XM_024095959.1;rna-XM_024095961.1;rna-XM_024095961.1;rna-XM_024095960.1;…	-1.0021025748551513	5.652035205031801	92.33215593046863	2.8946356809749934e-14	7.709317486919098e-13	season	2.0283043549678604e-12
LOC112044608	NW_019862813.1;NW_019862813.1;NW_019862813.1;NW_019862813.1;NW_019862813.1;NW_019862813.1;NW_019862813.1;NW_019862813.1;NW_019862813.1;NW_019862813.1;NW_019862813.1;NW_019862813.1;NW_019862813.1;NW_019862813.1;NW_019862813.1;NW_019862813.1	305840;307169;308196;308947;310343;311674;312841;313437;314046;315904;317051;318672;319277;320029;347805;353580	306150;307628;308349;309129;310562;311802;313009;313629;314197;316135;317206;318816;319368;320181;347859;353747	+;+;+;+;+;+;+;+;+;+;+;+;+;+;+;+	2972	rna-XM_024080491.1	-0.7533306009287288	1.3730524934725445	92.32298048586807	2.900310698105335e-14	7.709317486919098e-13	season	2.0283043549678604e-12
LOC112045481	NW_019862833.1;NW_019862833.1	347265;349842	348107;349944	-;-	946	rna-XM_024081659.1	-1.044683791571119	8.166216306369387	92.14806494272993	3.010714997989984e-14	7.980491342861474e-13	season	2.0944619690741345e-12
LOC112051368	NW_019863078.1;NW_019863078.1;NW_019863078.1;NW_019863078.1;NW_019863078.1;NW_019863078.1;NW_019863078.1;NW_019863078.1;NW_019863078.1;NW_019863078.1	80149;81005;81628;113648;114443;114965;115202;115652;118238;120752	80544;81195;81882;113755;114613;115059;115309;115767;118404;120859	+;+;+;+;+;+;+;+;+;+	1715	rna-XM_024089972.1	0.8269468411809096	6.031049768960514	92.04493102153072	3.07783119392696e-14	8.135733789280263e-13	season	2.1347956831787904e-12
LOC112058589	NW_019862778.1;NW_019862778.1	1342320;1343257	1342639;1343894	-;-	958	rna-XM_024099497.1	0.7709754478743298	3.485305397156791	92.01559212227077	3.097204108240427e-14	8.164264347372826e-13	season	2.1377967418987633e-12
LOC112054308	NW_019863341.1;NW_019863341.1;NW_019863341.1;NW_019863341.1;NW_019863341.1	16428;17028;19073;21070;26286	16527;17241;19280;21264;26448	-;-;-;-;-	880	gene-LOC112054308	-0.8482874943494899	6.02791198256754	91.76893026974571	3.2651281655381785e-14	8.583138017475499e-13	season	2.247849922794531e-12
LOC112046168	NW_019862849.1;NW_019862849.1;NW_019862849.1;NW_019862849.1;NW_019862849.1;NW_019862849.1;NW_019862849.1;NW_019862849.1;NW_019862849.1;NW_019862849.1;NW_019862849.1;NW_019862849.1;NW_019862849.1;NW_019862849.1;NW_019862849.1;NW_019862849.1;NW_019862849.1;NW_019862849.1;NW_019862849.1;NW_019862849.1;NW_019862849.1;NW_019862849.1;NW_019862849.1;NW_019862849.1;NW_019862849.1;NW_019862849.1;NW_019862…	52102;53225;53267;53267;53267;54980;54980;54980;54980;56472;56472;56472;56472;56472;57140;57140;57140;57140;57140;57814;57814;57814;57814;57814;58768;58768;58768;58768;58768;60122;60122;60122;60122;60122;61081;61081;61081;61081;61081;64032;64032;64032;64032;64551;65402;65402;65402;65402	53284;53284;53284;53284;53284;55480;55480;55480;55480;56539;56539;56539;56539;56539;57203;57203;57203;57203;57203;57950;57950;57950;57950;57950;58816;58816;58816;58816;58816;60240;60240;60240;60240;60240;61928;61928;61928;61928;61928;64376;64379;64379;64379;64666;65650;65650;65650;65650	-;-;-;-;-;-;-;-;-;-;-;-;-;-;-;-;-;-;-;-;-;-;-;-;-;-;-;-;-;-;-;-;-;-;-;-;-;-;-;-;-;-;-;-;-;-;-;-	3682	rna-XM_024082706.1;rna-XM_024082708.1;rna-XM_024082705.1;rna-XM_024082704.1;rna-XM_024082707.1;rna-XM_024082705.1;rna-XM_024082704.1;rna-XM_024082707.1;rna-XM_024082708.1;rna-XM_024082705.1;rna-XM_024082704.1;rna-XM_024082707.1;rna-XM_024082708.1;rna-XM_024082706.1;rna-XM_024082705.1;rna-XM_024082704.1;rna-XM_024082707.1;rna-XM_024082708.1;rna-XM_024082706.1;rna-XM_024082705.1;rna-XM_024082704.1;…	0.8116682450492396	3.6614807105153955	91.4951683378422	3.462519839900943e-14	9.076952836500654e-13	season	2.371423471746111e-12
LOC112053574	NW_019862760.1;NW_019862760.1;NW_019862760.1;NW_019862760.1;NW_019862760.1;NW_019862760.1;NW_019862760.1;NW_019862760.1;NW_019862760.1;NW_019862760.1;NW_019862760.1;NW_019862760.1;NW_019862760.1;NW_019862760.1;NW_019862760.1;NW_019862760.1;NW_019862760.1;NW_019862760.1;NW_019862760.1;NW_019862760.1;NW_019862760.1;NW_019862760.1;NW_019862760.1;NW_019862760.1;NW_019862760.1;NW_019862760.1;NW_019862…	160634;160634;161929;161929;164003;164003;164641;164641;165492;165492;166639;166639;168597;168597;169185;169185;169978;169978;170805;170805;171162;171162;174519;174519;192613;197720;213856	161141;161141;162167;162167;164166;164166;164774;164774;165638;165638;168064;168064;168751;168751;169406;169406;170106;170106;170941;170941;171272;171272;174653;174653;192662;197756;214080	-;-;-;-;-;-;-;-;-;-;-;-;-;-;-;-;-;-;-;-;-;-;-;-;-;-;-	3819	rna-XM_024093044.1;rna-XM_024093037.1;rna-XM_024093044.1;rna-XM_024093037.1;rna-XM_024093044.1;rna-XM_024093037.1;rna-XM_024093044.1;rna-XM_024093037.1;rna-XM_024093044.1;rna-XM_024093037.1;rna-XM_024093044.1;rna-XM_024093037.1;rna-XM_024093044.1;rna-XM_024093037.1;rna-XM_024093044.1;rna-XM_024093037.1;rna-XM_024093044.1;rna-XM_024093037.1;rna-XM_024093044.1;rna-XM_024093037.1;rna-XM_024093044.1;…	-0.937044884176206	9.309826104110673	91.44628034500417	3.4990431479280094e-14	9.14749851529751e-13	season	2.390261305047214e-12
LOC112053405	NW_019863238.1;NW_019863238.1;NW_019863238.1;NW_019863238.1;NW_019863238.1;NW_019863238.1;NW_019863238.1;NW_019863238.1;NW_019863238.1;NW_019863238.1	192019;192084;194482;194482;194992;194992;196392;196392;197847;197847	192073;192226;194542;194542;195114;195114;196501;196501;198027;198027	+;+;+;+;+;+;+;+;+;+	673	rna-XM_024092809.1;rna-XM_024092808.1;rna-XM_024092808.1;rna-XM_024092809.1;rna-XM_024092808.1;rna-XM_024092809.1;rna-XM_024092808.1;rna-XM_024092809.1;rna-XM_024092808.1;rna-XM_024092809.1	0.8231546090634528	4.043219738062346	91.23666631740275	3.660196134274461e-14	9.54258257911117e-13	season	2.487525603562682e-12
LOC112046893	NW_019862874.1;NW_019862874.1;NW_019862874.1;NW_019862874.1;NW_019862874.1;NW_019862874.1;NW_019862874.1	181670;182304;182631;183135;185331;185612;186081	181749;182545;182766;183317;185420;185703;186191	-;-;-;-;-;-;-	934	rna-XM_024083732.1	0.8345088663460696	5.298267020928251	91.03703953804411	3.820780908729538e-14	9.934030362696798e-13	season	2.5900204088459435e-12
LOC112050673	NW_019863036.1;NW_019863036.1;NW_019863036.1;NW_019863036.1;NW_019863036.1;NW_019863036.1;NW_019863036.1;NW_019863036.1	199364;201404;202034;202684;204040;205492;210509;211400	199695;201564;202278;202852;204170;205628;210609;211523	-;-;-;-;-;-;-;-	1400	rna-XM_024088984.1	1.46808622524698	2.951826041690264	91.00627353133986	3.8461676482139797e-14	9.972787831172813e-13	season	2.5939611581656877e-12
LOC112053990	NW_019863304.1;NW_019863304.1;NW_019863304.1	88147;89465;89775	88765;89706;89964	-;-;-	1051	rna-XM_024093621.1	0.7574476942647421	4.220564594910516	90.81444596390155	4.0084225974114035e-14	1.0365257999175792e-12	season	2.6965289579794226e-12
LOC112047138	NW_019862883.1;NW_019862883.1;NW_019862883.1;NW_019862883.1;NW_019862883.1;NW_019862883.1;NW_019862883.1;NW_019862883.1;NW_019862883.1;NW_019862883.1;NW_019862883.1;NW_019862883.1;NW_019862883.1;NW_019862883.1;NW_019862883.1;NW_019862883.1	406255;406799;407691;408436;408940;410158;410594;411237;412744;414061;414578;415071;416173;416899;417667;418858	406371;406867;407814;408561;409111;410302;410719;411357;412889;414215;414714;415233;416269;417039;417744;419411	+;+;+;+;+;+;+;+;+;+;+;+;+;+;+;+	2471	rna-XM_024084135.1	-0.6606308525827265	4.050402115889788	90.58463263541101	4.212127163549541e-14	1.0862493790877353e-12	season	2.826390644807103e-12
LOC112044102	NW_019862803.1;NW_019862803.1;NW_019862803.1;NW_019862803.1;NW_019862803.1;NW_019862803.1;NW_019862803.1	211647;212671;213781;214496;215030;215275;215867	212288;212821;213995;214626;215186;215402;216415	+;+;+;+;+;+;+	1973	rna-XM_024079846.1	0.6901896674195552	4.083154630023815	90.49988076044752	4.2899153248398295e-14	1.103319844085833e-12	season	2.8713183253757498e-12
LOC112050789	NW_019862756.1;NW_019862756.1;NW_019862756.1;NW_019862756.1	2584501;2585337;2588351;2593147	2584750;2585653;2588572;2593412	-;-;-;-	1055	rna-XM_024089145.1	1.0872122896473984	2.4302139751673324	90.2716531629965	4.506832070133353e-14	1.155984204296199e-12	season	3.008906398460567e-12
LOC112052982	NW_019863193.1;NW_019863193.1;NW_019863193.1;NW_019863193.1	6156;6842;7501;7752	6224;7047;7582;7899	-;-;-;-	505	rna-XM_024092235.1	0.6073366901831688	7.2393747523231164	90.08166280862321	4.69600925688145e-14	1.1980489031765114e-12	season	3.1273297827548453e-12
LOC112044802	NW_019862817.1;NW_019862817.1;NW_019862817.1;NW_019862817.1;NW_019862817.1;NW_019862817.1;NW_019862817.1;NW_019862817.1	930216;930458;932151;935173;936207;940234;944480;945262	930385;930632;932333;935396;936405;940412;944649;945590	+;+;+;+;+;+;+;+	1629	rna-XM_024080767.1	0.8154315358599182	4.797869603227815	89.67763141781147	5.1259881359208877e-14	1.3042487460273574e-12	season	3.3966078885645782e-12
LOC112043092	NW_019862785.1;NW_019862785.1;NW_019862785.1;NW_019862785.1;NW_019862785.1;NW_019862785.1;NW_019862785.1;NW_019862785.1	800145;816647;819701;855164;857072;858875;862784;867502	800262;816772;819880;855367;857225;859062;862957;871240	+;+;+;+;+;+;+;+	4883	rna-XM_024078359.1	0.8718540500893762	6.825018231309013	89.63873724816335	5.169465113915117e-14	1.3118034673071003e-12	season	3.4168746345217e-12
LOC112049384	NW_019862970.1;NW_019862970.1;NW_019862970.1;NW_019862970.1;NW_019862970.1;NW_019862970.1;NW_019862970.1;NW_019862970.1;NW_019862970.1;NW_019862970.1;NW_019862970.1;NW_019862970.1;NW_019862970.1;NW_019862970.1;NW_019862970.1;NW_019862970.1;NW_019862970.1;NW_019862970.1;NW_019862970.1;NW_019862970.1;NW_019862970.1	486912;486912;486912;488415;488415;488415;492827;492827;492827;504259;504259;504259;508753;508753;508753;519885;519885;519885;525902;526193;526375	487836;487836;487836;488629;488629;488629;492988;492988;492988;504359;504359;504359;508923;508923;508923;520075;520075;520075;526083;526368;526418	-;-;-;-;-;-;-;-;-;-;-;-;-;-;-;-;-;-;-;-;-	2167	rna-XM_024087241.1;rna-XM_024087242.1;rna-XM_024087243.1;rna-XM_024087241.1;rna-XM_024087242.1;rna-XM_024087243.1;rna-XM_024087241.1;rna-XM_024087243.1;rna-XM_024087242.1;rna-XM_024087241.1;rna-XM_024087243.1;rna-XM_024087242.1;rna-XM_024087241.1;rna-XM_024087243.1;rna-XM_024087242.1;rna-XM_024087241.1;rna-XM_024087243.1;rna-XM_024087242.1;rna-XM_024087242.1;rna-XM_024087243.1;rna-XM_024087241.1	1.0282770709790023	6.21474732065512	89.28256350295729	5.585711515834614e-14	1.4136603932096326e-12	season	3.6828180031640906e-12
LOC112045460	NW_019862833.1;NW_019862833.1;NW_019862833.1;NW_019862833.1;NW_019862833.1;NW_019862833.1;NW_019862833.1;NW_019862833.1;NW_019862833.1;NW_019862833.1;NW_019862833.1;NW_019862833.1;NW_019862833.1;NW_019862833.1;NW_019862833.1;NW_019862833.1;NW_019862833.1;NW_019862833.1;NW_019862833.1;NW_019862833.1;NW_019862833.1	243558;252152;274135;277140;277140;277140;315785;315785;315785;317220;317220;317220;317860;317860;317860;318761;318761;318761;319567;319567;319567	244103;252700;274202;277285;277285;277285;316008;316008;316008;317530;317530;317530;318062;318062;318062;318958;318958;318958;324918;324918;324918	+;+;+;+;+;+;+;+;+;+;+;+;+;+;+;+;+;+;+;+;+	7597	rna-XM_024081637.1;rna-XM_024081636.1;rna-XM_024081635.1;rna-XM_024081635.1;rna-XM_024081636.1;rna-XM_024081637.1;rna-XM_024081636.1;rna-XM_024081635.1;rna-XM_024081637.1;rna-XM_024081636.1;rna-XM_024081635.1;rna-XM_024081637.1;rna-XM_024081636.1;rna-XM_024081635.1;rna-XM_024081637.1;rna-XM_024081636.1;rna-XM_024081635.1;rna-XM_024081637.1;rna-XM_024081635.1;rna-XM_024081636.1;rna-XM_024081637.1	-1.513213341801038	2.0380883074324045	89.21756769591184	5.665318579872252e-14	1.4300045518849962e-12	season	3.726036450608289e-12
LOC112049205	NW_019862963.1;NW_019862963.1;NW_019862963.1	408746;409069;409875	408926;409153;410324	+;+;+	716	rna-XM_024087002.1	0.9993484853971112	2.831410094052883	89.07970353086142	5.838066071554755e-14	1.469709966585054e-12	season	3.830147060063336e-12
LOC112051483	NW_019863084.1;NW_019863084.1;NW_019863084.1;NW_019863084.1;NW_019863084.1;NW_019863084.1;NW_019863084.1;NW_019863084.1;NW_019863084.1;NW_019863084.1;NW_019863084.1;NW_019863084.1;NW_019863084.1;NW_019863084.1;NW_019863084.1;NW_019863084.1;NW_019863084.1;NW_019863084.1;NW_019863084.1;NW_019863084.1;NW_019863084.1;NW_019863084.1;NW_019863084.1	3796;3796;3796;11158;11158;11158;12286;12286;12286;14283;14283;14283;15399;15399;15399;17425;17425;20019;20019;20019;21217;22663;22663	4459;4459;4459;11378;11378;11378;12486;12486;12486;14441;14441;14441;15522;15522;15522;17598;17598;20286;20286;20286;21287;22887;22887	-;-;-;-;-;-;-;-;-;-;-;-;-;-;-;-;-;-;-;-;-;-;-	2107	rna-XM_024090148.1;rna-XM_024090150.1;rna-XM_024090149.1;rna-XM_024090150.1;rna-XM_024090148.1;rna-XM_024090149.1;rna-XM_024090150.1;rna-XM_024090148.1;rna-XM_024090149.1;rna-XM_024090150.1;rna-XM_024090148.1;rna-XM_024090149.1;rna-XM_024090150.1;rna-XM_024090148.1;rna-XM_024090149.1;rna-XM_024090148.1;rna-XM_024090149.1;rna-XM_024090150.1;rna-XM_024090148.1;rna-XM_024090149.1;rna-XM_024090149.1;…	1.5878811965264483	0.736663416023315	88.68599924239757	6.36188269544646e-14	1.5973529216324146e-12	season	4.163498786242183e-12
LOC112043793	NW_019862797.1;NW_019862797.1	781822;785193	782477;785382	+;+	846	rna-XM_024079369.1	-1.6073658888081688	0.19176116014478328	88.5278270800741	6.585742240510177e-14	1.6492085042288114e-12	season	4.2931100571716415e-12
LOC112044279	NW_019862806.1;NW_019862806.1;NW_019862806.1;NW_019862806.1;NW_019862806.1	24972;26771;27227;27941;28627	26639;26977;27356;28082;28921	+;+;+;+;+	2442	rna-XM_024080076.1	0.39695269477923195	4.567341266117942	88.31443172104817	6.900682413752122e-14	1.7235405209780888e-12	season	4.482906553345588e-12
LOC112043039	NW_019862784.1;NW_019862784.1;NW_019862784.1;NW_019862784.1;NW_019862784.1;NW_019862784.1;NW_019862784.1;NW_019862784.1;NW_019862784.1;NW_019862784.1;NW_019862784.1;NW_019862784.1;NW_019862784.1;NW_019862784.1;NW_019862784.1;NW_019862784.1;NW_019862784.1;NW_019862784.1	1373841;1373841;1374572;1374572;1381784;1381784;1388127;1388127;1389754;1389754;1397240;1397240;1397984;1397984;1406096;1406096;1407338;1422131	1374049;1374049;1374715;1374715;1381990;1381990;1388302;1388302;1389903;1389903;1397622;1397622;1398069;1398069;1406364;1406364;1407597;1423079	-;-;-;-;-;-;-;-;-;-;-;-;-;-;-;-;-;-	2833	rna-XM_024078297.1;rna-XM_024078298.1;rna-XM_024078297.1;rna-XM_024078298.1;rna-XM_024078297.1;rna-XM_024078298.1;rna-XM_024078297.1;rna-XM_024078298.1;rna-XM_024078297.1;rna-XM_024078298.1;rna-XM_024078297.1;rna-XM_024078298.1;rna-XM_024078297.1;rna-XM_024078298.1;rna-XM_024078297.1;rna-XM_024078298.1;rna-XM_024078298.1;rna-XM_024078297.1	0.5427020664490037	5.6890463357622725	88.06868047900856	7.282667315573855e-14	1.8141848736911206e-12	season	4.719488929077874e-12
LOC112050179	NW_019863009.1;NW_019863009.1;NW_019863009.1;NW_019863009.1;NW_019863009.1;NW_019863009.1;NW_019863009.1;NW_019863009.1;NW_019863009.1;NW_019863009.1;NW_019863009.1;NW_019863009.1;NW_019863009.1;NW_019863009.1;NW_019863009.1;NW_019863009.1;NW_019863009.1;NW_019863009.1;NW_019863009.1;NW_019863009.1;NW_019863009.1;NW_019863009.1;NW_019863009.1;NW_019863009.1;NW_019863009.1;NW_019863009.1;NW_019863…	169686;169686;169686;169686;169686;242568;242568;242568;242568;242568;246025;246025;246025;246025;246025;247320;247320;247320;247320;247320;247856;247856;247856;247856;247856;248872;248872;248872;248872;248872;250178;250178;250178;250178;250178;256626;256626;256626;256626;256626;260255;260255;260258;262048;262048;262048;262048;262072;262595;262595;262595;262595;262595;262996;262996;262996;262996;…	169958;169958;169958;169958;169958;242683;242683;242683;242683;242683;246075;246075;246075;246075;246075;247464;247464;247464;247464;247464;248007;248007;248007;248007;248007;249028;249028;249028;249028;249028;250315;250315;250315;250315;250315;256829;256829;256829;256829;256829;260284;260284;260284;262146;262146;262146;262146;262146;262688;262688;262688;262688;262688;263149;263149;263149;263149;…	+;+;+;+;+;+;+;+;+;+;+;+;+;+;+;+;+;+;+;+;+;+;+;+;+;+;+;+;+;+;+;+;+;+;+;+;+;+;+;+;+;+;+;+;+;+;+;+;+;+;+;+;+;+;+;+;+;+;+;+;+;+;+;+;+;+;+;+;+;+;+;+;+;+	5960	rna-XM_024088371.1;rna-XM_024088370.1;rna-XM_024088369.1;rna-XM_024088368.1;rna-XM_024088367.1;rna-XM_024088371.1;rna-XM_024088370.1;rna-XM_024088369.1;rna-XM_024088368.1;rna-XM_024088367.1;rna-XM_024088371.1;rna-XM_024088370.1;rna-XM_024088369.1;rna-XM_024088368.1;rna-XM_024088367.1;rna-XM_024088371.1;rna-XM_024088370.1;rna-XM_024088369.1;rna-XM_024088368.1;rna-XM_024088367.1;rna-XM_024088371.1;…	-0.7292647464089996	4.90363647781555	88.04208551570538	7.3252910185591e-14	1.820038363775676e-12	season	4.735532645046559e-12
LOC112053945	NW_019863297.1;NW_019863297.1;NW_019863297.1;NW_019863297.1;NW_019863297.1;NW_019863297.1;NW_019863297.1;NW_019863297.1	167225;167568;169048;169437;171707;172756;173281;175000	167330;167693;169171;169544;171838;172881;173506;175260	+;+;+;+;+;+;+;+	1209	rna-XM_024093567.1	-0.5849083343674222	5.104516151176491	87.81735080488328	7.695892438991798e-14	1.9071383450376548e-12	season	4.963008007189236e-12
LOC112045546	NW_019862835.1;NW_019862835.1;NW_019862835.1;NW_019862835.1;NW_019862835.1;NW_019862835.1	192474;192474;196068;196068;196291;196291	194696;194693;196202;196202;196494;196495	-;-;-;-;-;-	2563	rna-XM_024081773.1;rna-XM_024081774.1;rna-XM_024081773.1;rna-XM_024081774.1;rna-XM_024081773.1;rna-XM_024081774.1	0.6762845511457897	5.430019970105286	87.62375720468577	8.030606383518049e-14	1.9849155933911107e-12	season	5.166291800853056e-12
LOC112045484	NW_019862833.1;NW_019862833.1	373385;374818	374520;374980	-;-	1299	rna-XM_024081663.1	-1.7643430270252345	3.8603702364280843	87.4819393588456	8.285289939909182e-14	2.042560079486419e-12	season	5.317230262888447e-12
LOC112051151	NW_019862757.1;NW_019862757.1;NW_019862757.1;NW_019862757.1;NW_019862757.1;NW_019862757.1;NW_019862757.1;NW_019862757.1;NW_019862757.1;NW_019862757.1;NW_019862757.1;NW_019862757.1;NW_019862757.1;NW_019862757.1;NW_019862757.1;NW_019862757.1;NW_019862757.1;NW_019862757.1;NW_019862757.1;NW_019862757.1;NW_019862757.1;NW_019862757.1;NW_019862757.1;NW_019862757.1;NW_019862757.1;NW_019862757.1;NW_019862…	1467031;1467031;1467032;1470157;1470164;1470814;1470814;1470817;1470817;1490773;1490773;1490773;1490773;1490773;1491187;1491187;1491187;1491187;1491187;1491810;1491810;1491810;1491810;1491810;1492190;1492190;1492190;1492190;1492190;1492898;1492898;1492898;1492898;1492898;1493536;1493536;1493536;1493536;1493536;1494078;1494078;1494078;1494078;1494078;1495455;1495455;1495455;1495455;1495455;1496095…	1467184;1467184;1467184;1470211;1470211;1470861;1470861;1470861;1470861;1490882;1490882;1490882;1490882;1490882;1491378;1491378;1491378;1491378;1491378;1491958;1491958;1491958;1491958;1491958;1492385;1492385;1492385;1492385;1492385;1493033;1493033;1493033;1493033;1493033;1493689;1493689;1493689;1493689;1493689;1494187;1494187;1494187;1494187;1494187;1495624;1495624;1495624;1495624;1495624;1497979…	+;+;+;+;+;+;+;+;+;+;+;+;+;+;+;+;+;+;+;+;+;+;+;+;+;+;+;+;+;+;+;+;+;+;+;+;+;+;+;+;+;+;+;+;+;+;+;+;+;+;+;+;+;+	3359	rna-XM_024089695.1;rna-XM_024089676.1;rna-XM_024089660.1;rna-XM_024089668.1;rna-XM_024089686.1;rna-XM_024089668.1;rna-XM_024089660.1;rna-XM_024089686.1;rna-XM_024089676.1;rna-XM_024089686.1;rna-XM_024089668.1;rna-XM_024089660.1;rna-XM_024089676.1;rna-XM_024089695.1;rna-XM_024089686.1;rna-XM_024089668.1;rna-XM_024089660.1;rna-XM_024089695.1;rna-XM_024089676.1;rna-XM_024089686.1;rna-XM_024089668.1;…	-0.7452175602522335	2.262588139471522	87.34525027393231	8.538639495654497e-14	2.0995786418772147e-12	season	5.466585503196194e-12
LOC112051555	NW_019863089.1;NW_019863089.1;NW_019863089.1;NW_019863089.1;NW_019863089.1	244634;257478;261540;263356;266786	244743;257591;261731;263608;271076	+;+;+;+;+	4960	rna-XM_024090245.1	-0.8649590135747872	3.306636537847463	87.00583893979083	9.20281765805742e-14	2.257062186445217e-12	season	5.863477933336825e-12
LOC112050548	NW_019863028.1;NW_019863028.1;NW_019863028.1;NW_019863028.1;NW_019863028.1;NW_019863028.1;NW_019863028.1;NW_019863028.1;NW_019863028.1;NW_019863028.1;NW_019863028.1;NW_019863028.1;NW_019863028.1	384975;384975;387324;387324;388081;388081;389331;389331;390562;390562;392084;393377;393665	385413;385413;387429;387429;388615;388615;390072;390072;390733;390733;392122;393472;393803	-;-;-;-;-;-;-;-;-;-;-;-;-	2268	rna-XM_024088839.1;rna-XM_024088837.1;rna-XM_024088837.1;rna-XM_024088839.1;rna-XM_024088837.1;rna-XM_024088839.1;rna-XM_024088837.1;rna-XM_024088839.1;rna-XM_024088837.1;rna-XM_024088839.1;rna-XM_024088839.1;rna-XM_024088837.1;rna-XM_024088837.1	0.4626012724831377	4.6191450850809845	86.90414476223037	9.412007054766271e-14	2.2984108394908107e-12	season	5.972956633922655e-12
LOC112050446	NW_019863023.1;NW_019863023.1;NW_019863023.1;NW_019863023.1;NW_019863023.1;NW_019863023.1;NW_019863023.1;NW_019863023.1;NW_019863023.1;NW_019863023.1;NW_019863023.1;NW_019863023.1;NW_019863023.1;NW_019863023.1;NW_019863023.1;NW_019863023.1;NW_019863023.1;NW_019863023.1;NW_019863023.1;NW_019863023.1;NW_019863023.1;NW_019863023.1;NW_019863023.1;NW_019863023.1;NW_019863023.1;NW_019863023.1;NW_019863…	348435;353208;358293;358295;359192;359192;359192;359192;359977;359977;359977;359977;361776;361776;361776;361776;363273;363273;363273;363273;364425;364425;364425;364425;365441;365441;365441;365441;379822;379822;379822	348581;353315;358547;358547;359319;359319;359319;359319;360094;360094;360094;360094;361900;361900;361900;361900;363495;363495;363495;363495;364666;364666;364666;364666;366441;365575;365575;365575;380116;380117;380117	+;+;+;+;+;+;+;+;+;+;+;+;+;+;+;+;+;+;+;+;+;+;+;+;+;+;+;+;+;+;+	2643	rna-XM_024088721.1;rna-XM_024088720.1;rna-XM_024088718.1;rna-XM_024088719.1;rna-XM_024088719.1;rna-XM_024088718.1;rna-XM_024088720.1;rna-XM_024088721.1;rna-XM_024088719.1;rna-XM_024088718.1;rna-XM_024088720.1;rna-XM_024088721.1;rna-XM_024088719.1;rna-XM_024088718.1;rna-XM_024088720.1;rna-XM_024088721.1;rna-XM_024088719.1;rna-XM_024088720.1;rna-XM_024088718.1;rna-XM_024088721.1;rna-XM_024088719.1;…	1.890160281542314	4.115453678738576	86.90044151790718	9.419716555290209e-14	2.2984108394908107e-12	season	5.972956633922655e-12
LOC112055219	NW_019863480.1;NW_019863480.1;NW_019863480.1;NW_019863480.1;NW_019863480.1;NW_019863480.1	64775;64810;65528;65531;66978;66978	64881;64887;65870;65870;67196;67196	+;+;+;+;+;+	675	rna-XM_024095238.1;rna-XM_024095239.1;rna-XM_024095239.1;rna-XM_024095238.1;rna-XM_024095238.1;rna-XM_024095239.1	0.4952558217635046	4.6555127739631805	86.83736814756321	9.552027492282213e-14	2.3247338520858705e-12	season	6.042398297922197e-12
LOC112057653	NW_019862748.1;NW_019862748.1;NW_019862748.1;NW_019862748.1	1423723;1424748;1426237;1427491	1424168;1425574;1426466;1427692	+;+;+;+	1705	rna-XM_024098102.1	1.8530601285638735	4.452854116739648	86.77747448084756	9.679440177958904e-14	2.349733488098391e-12	season	6.093908834128284e-12
LOC112051017	NW_019862757.1;NW_019862757.1;NW_019862757.1	505770;508669;514001	508582;509875;514259	-;-;-	4279	rna-XM_024089480.1	-2.309749334417963	2.4213606346596976	86.61542221360199	1.0033024836092773e-13	2.4234253167051504e-12	season	6.287223081691053e-12
LOC112045763	NW_019862840.1;NW_019862840.1;NW_019862840.1;NW_019862840.1;NW_019862840.1;NW_019862840.1;NW_019862840.1;NW_019862840.1;NW_019862840.1;NW_019862840.1;NW_019862840.1;NW_019862840.1;NW_019862840.1;NW_019862840.1;NW_019862840.1;NW_019862840.1;NW_019862840.1;NW_019862840.1;NW_019862840.1;NW_019862840.1;NW_019862840.1;NW_019862840.1;NW_019862840.1;NW_019862840.1;NW_019862840.1;NW_019862840.1;NW_019862…	528883;535181;535189;540680;540680;540869;557954;568977;568977;568977;568977;568977;573051;573051;573051;573051;573051;573906;573906;573906;573906;573906;574970;574970;574970;574970;574970;577149;577149;577149;577149;577149;579231;579231;579231;579231;579231;588479;588479;588479;588479;588479	529071;535460;535460;540842;540893;540893;558127;569027;569027;569027;569027;569027;573114;573114;573114;573114;573114;574023;574023;574023;574023;574023;575291;575291;575252;575291;575291;577270;577270;577270;577270;577270;579393;579393;579393;579393;579393;588873;588873;588873;588873;588873	+;+;+;+;+;+;+;+;+;+;+;+;+;+;+;+;+;+;+;+;+;+;+;+;+;+;+;+;+;+;+;+;+;+;+;+;+;+;+;+;+;+	2092	rna-XM_024082076.1;rna-XM_024082071.1;rna-XM_024082075.1;rna-XM_024082075.1;rna-XM_024082071.1;rna-XM_024082074.1;rna-XM_024082077.1;rna-XM_024082077.1;rna-XM_024082074.1;rna-XM_024082075.1;rna-XM_024082076.1;rna-XM_024082071.1;rna-XM_024082077.1;rna-XM_024082074.1;rna-XM_024082071.1;rna-XM_024082075.1;rna-XM_024082076.1;rna-XM_024082077.1;rna-XM_024082075.1;rna-XM_024082074.1;rna-XM_024082071.1;…	0.8827248551573259	7.331828779665498	86.61501119309615	1.0033938364668234e-13	2.4234253167051504e-12	season	6.287223081691053e-12
LOC112056230	NW_019863741.1;NW_019863741.1;NW_019863741.1;NW_019863741.1;NW_019863741.1;NW_019863741.1;NW_019863741.1;NW_019863741.1;NW_019863741.1;NW_019863741.1;NW_019863741.1;NW_019863741.1;NW_019863741.1;NW_019863741.1;NW_019863741.1;NW_019863741.1;NW_019863741.1;NW_019863741.1	19299;19299;22316;22316;23624;23624;24464;24464;26619;26619;31471;31471;39666;39666;53774;53783;65243;65243	21475;21475;22388;22388;23747;23747;24748;24748;26741;26741;31591;31591;40415;40415;53990;53990;65971;65971	-;-;-;-;-;-;-;-;-;-;-;-;-;-;-;-;-;-	4599	rna-XM_024096618.1;rna-XM_024096617.1;rna-XM_024096618.1;rna-XM_024096617.1;rna-XM_024096618.1;rna-XM_024096617.1;rna-XM_024096618.1;rna-XM_024096617.1;rna-XM_024096618.1;rna-XM_024096617.1;rna-XM_024096618.1;rna-XM_024096617.1;rna-XM_024096618.1;rna-XM_024096617.1;rna-XM_024096617.1;rna-XM_024096618.1;rna-XM_024096618.1;rna-XM_024096617.1	-0.5134983096914607	4.43205399916612	86.59134166504913	1.0086690702582049e-13	2.4299987019182476e-12	season	6.3053711573570095e-12
LOC112042846	NW_019862780.1;NW_019862780.1	503721;532403	506085;532601	-;-	2564	rna-XM_024078018.1	-0.6533127215236554	6.199037582797442	86.52708459403209	1.023134558309301e-13	2.458623347694775e-12	season	6.3807485807030644e-12
LOC112044892	NW_019862819.1;NW_019862819.1;NW_019862819.1;NW_019862819.1;NW_019862819.1;NW_019862819.1;NW_019862819.1;NW_019862819.1	551501;551814;552640;553823;554161;556111;557433;559226	551699;551890;552894;553988;554445;556284;557565;559876	+;+;+;+;+;+;+;+	1940	rna-XM_024080887.1	0.6084385971711274	4.357534294329531	86.37172714033827	1.0589978958341633e-13	2.538393948805516e-12	season	6.588905922320305e-12
LOC112051724	NW_019863099.1;NW_019863099.1;NW_019863099.1;NW_019863099.1;NW_019863099.1;NW_019863099.1;NW_019863099.1;NW_019863099.1;NW_019863099.1;NW_019863099.1;NW_019863099.1;NW_019863099.1;NW_019863099.1;NW_019863099.1;NW_019863099.1;NW_019863099.1;NW_019863099.1;NW_019863099.1	4822;7053;27526;80773;81863;99993;101631;102234;103044;103483;103810;105747;106337;107595;108028;108757;109573;110466	4831;7155;27599;81180;81976;100168;101775;102362;103175;103688;105256;105994;106622;107705;108185;108836;109807;110865	+;+;+;+;+;+;+;+;+;+;+;+;+;+;+;+;+;+	4462	rna-XM_024090503.1	-0.771872365129588	4.750850830984017	86.32795246830203	1.0693349884587204e-13	2.5567315955209005e-12	season	6.63764025037433e-12
LOC112045798	NW_019862752.1;NW_019862752.1;NW_019862752.1;NW_019862752.1;NW_019862752.1;NW_019862752.1;NW_019862752.1;NW_019862752.1;NW_019862752.1;NW_019862752.1;NW_019862752.1;NW_019862752.1;NW_019862752.1;NW_019862752.1;NW_019862752.1;NW_019862752.1;NW_019862752.1;NW_019862752.1;NW_019862752.1;NW_019862752.1;NW_019862752.1;NW_019862752.1;NW_019862752.1;NW_019862752.1;NW_019862752.1;NW_019862752.1;NW_019862…	1296246;1296246;1296246;1296246;1296246;1297361;1297361;1297361;1297361;1297361;1298201;1298201;1298201;1298201;1298201;1299381;1299381;1299381;1299381;1299381;1300169;1300169;1300169;1300169;1300169;1300719;1300719;1300719;1300719;1300719;1301928;1301928;1301928;1301928;1301928;1303148;1303148;1303148;1303148;1303148;1310265;1310265;1310265;1310265;1310265;1333304;1333304;1333304;1361211;1361215…	1296625;1296625;1296625;1296625;1296625;1297575;1297581;1297581;1297581;1297581;1298304;1298304;1298304;1298304;1298304;1299507;1299507;1299507;1299507;1299507;1300306;1300306;1300306;1300306;1300306;1300940;1300940;1300940;1300940;1300940;1302235;1302235;1302235;1302235;1302235;1303307;1303307;1303307;1303307;1303307;1310438;1310438;1310438;1310438;1310438;1333783;1333783;1333783;1361523;1361523…	-;-;-;-;-;-;-;-;-;-;-;-;-;-;-;-;-;-;-;-;-;-;-;-;-;-;-;-;-;-;-;-;-;-;-;-;-;-;-;-;-;-;-;-;-;-;-;-;-;-;-;-;-;-;-;-;-	3677	rna-XM_024082149.1;rna-XM_024082140.1;rna-XM_024082170.1;rna-XM_024082165.1;rna-XM_024082158.1;rna-XM_024082149.1;rna-XM_024082140.1;rna-XM_024082170.1;rna-XM_024082165.1;rna-XM_024082158.1;rna-XM_024082149.1;rna-XM_024082140.1;rna-XM_024082170.1;rna-XM_024082165.1;rna-XM_024082158.1;rna-XM_024082149.1;rna-XM_024082140.1;rna-XM_024082170.1;rna-XM_024082165.1;rna-XM_024082158.1;rna-XM_024082149.1;…	1.2566900370870995	2.1998615503789485	86.20549222973692	1.098808701894265e-13	2.618833713612106e-12	season	6.786539807249736e-12
LOC112049288	NW_019862967.1;NW_019862967.1;NW_019862967.1	424537;428393;433925	427018;429471;434131	-;-;-	3768	rna-XM_024087125.1	-1.0713428866797714	1.4701641169372968	86.19439166464197	1.1015214115038442e-13	2.618833713612106e-12	season	6.786539807249736e-12
LOC112050421	NW_019863022.1;NW_019863022.1;NW_019863022.1;NW_019863022.1;NW_019863022.1;NW_019863022.1;NW_019863022.1;NW_019863022.1	380577;381058;382951;385126;385576;386758;388114;389351	380932;381154;383096;385270;385678;386989;388311;389505	+;+;+;+;+;+;+;+	1432	rna-XM_024088686.1	1.6191430497974748	5.879627390494211	86.18604833706995	1.1035648583001835e-13	2.618833713612106e-12	season	6.786539807249736e-12
LOC112051442	NW_019863083.1;NW_019863083.1;NW_019863083.1;NW_019863083.1;NW_019863083.1;NW_019863083.1;NW_019863083.1;NW_019863083.1;NW_019863083.1;NW_019863083.1	263802;263802;264092;264092;264895;264895;265923;265923;266259;266259	263944;263940;264386;264386;265230;265230;266074;266074;266880;266880	+;+;+;+;+;+;+;+;+;+	1548	rna-XM_024090080.1;rna-XM_024090079.1;rna-XM_024090080.1;rna-XM_024090079.1;rna-XM_024090079.1;rna-XM_024090080.1;rna-XM_024090079.1;rna-XM_024090080.1;rna-XM_024090079.1;rna-XM_024090080.1	0.6583255419311335	5.5163878257040615	86.10632834252422	1.1232878480457651e-13	2.6590067567172887e-12	season	6.891838984364121e-12
LOC112058542	NW_019862778.1;NW_019862778.1;NW_019862778.1;NW_019862778.1	1048988;1049905;1051591;1052259	1049230;1050067;1052016;1052497	-;-;-;-	1071	rna-XM_024099441.1	0.5799868060759158	6.00922711616492	85.82921681935049	1.1947162222891102e-13	2.8140890027978152e-12	season	7.296302643265637e-12
LOC112054547	NW_019863373.1;NW_019863373.1	142202;142618	142304;143531	+;+	1017	rna-XM_024094372.1	-1.775801360596725	0.5526149924017357	85.63014110814969	1.2489047442983742e-13	2.9344635917884763e-12	season	7.609705804052508e-12
LOC112051518	NW_019863086.1;NW_019863086.1;NW_019863086.1;NW_019863086.1	196999;198320;199707;200095	197689;198552;199874;200351	-;-;-;-	1349	rna-XM_024090190.1	0.7271907050457641	4.4870179076858845	85.56209071174541	1.2680033587852202e-13	2.9719999906896935e-12	season	7.708355280872079e-12
LOC112051168	NW_019863067.1;NW_019863067.1;NW_019863067.1;NW_019863067.1;NW_019863067.1;NW_019863067.1;NW_019863067.1;NW_019863067.1;NW_019863067.1;NW_019863067.1;NW_019863067.1;NW_019863067.1;NW_019863067.1;NW_019863067.1;NW_019863067.1;NW_019863067.1;NW_019863067.1;NW_019863067.1;NW_019863067.1;NW_019863067.1;NW_019863067.1;NW_019863067.1;NW_019863067.1;NW_019863067.1;NW_019863067.1;NW_019863067.1;NW_019863…	29167;29167;31261;31261;32948;40703;49327;49327;49327;49327;51935;51935;51935;51935;52520;52520;52520;52520;53508;53508;53508;53508;54152;54152;54152;54152;54700;54700;54700;54700;55161;55161;55161;55161;55425;55425;55425;55425;55744;55744;55744;55744;56326;56326;56326;56326;56571;56571;56571;56571;57338;57338;57338;57338;57871;57871;57871;57871;58438;58438;58438;58438;58755;58755;58755;58755;589…	29377;29377;31650;31650;33160;41157;49453;49453;49453;49453;52118;52118;52118;52118;52680;52680;52680;52680;53705;53705;53705;53705;54276;54276;54276;54276;54852;54852;54852;54852;55270;55270;55270;55270;55598;55598;55598;55598;56035;56035;56035;56035;56499;56499;56499;56499;56746;56746;56746;56746;57628;57628;57628;57628;58068;58068;58068;58068;58596;58596;58596;58596;58891;58891;58891;58891;590…	+;+;+;+;+;+;+;+;+;+;+;+;+;+;+;+;+;+;+;+;+;+;+;+;+;+;+;+;+;+;+;+;+;+;+;+;+;+;+;+;+;+;+;+;+;+;+;+;+;+;+;+;+;+;+;+;+;+;+;+;+;+;+;+;+;+;+;+;+;+;+;+;+;+;+;+;+;+;+;+;+;+;+;+;+;+;+;+;+;+;+;+;+;+;+;+;+;+	11027	rna-XM_024089690.1;rna-XM_024089691.1;rna-XM_024089690.1;rna-XM_024089691.1;rna-XM_024089689.1;rna-XM_024089688.1;rna-XM_024089688.1;rna-XM_024089689.1;rna-XM_024089690.1;rna-XM_024089691.1;rna-XM_024089688.1;rna-XM_024089689.1;rna-XM_024089690.1;rna-XM_024089691.1;rna-XM_024089688.1;rna-XM_024089689.1;rna-XM_024089690.1;rna-XM_024089691.1;rna-XM_024089688.1;rna-XM_024089689.1;rna-XM_024089690.1;…	0.6234930462383297	5.8021044450766635	85.52969600919256	1.277200482484342e-13	2.9808562888403627e-12	season	7.733934085964144e-12
LOC112051387	NW_019863080.1;NW_019863080.1;NW_019863080.1;NW_019863080.1;NW_019863080.1;NW_019863080.1;NW_019863080.1;NW_019863080.1;NW_019863080.1;NW_019863080.1;NW_019863080.1;NW_019863080.1;NW_019863080.1;NW_019863080.1;NW_019863080.1;NW_019863080.1;NW_019863080.1;NW_019863080.1;NW_019863080.1;NW_019863080.1;NW_019863080.1;NW_019863080.1;NW_019863080.1;NW_019863080.1;NW_019863080.1;NW_019863080.1;NW_019863…	165284;165284;165284;169501;169501;169501;170152;170152;170152;171255;171255;171255;172726;172726;172726;173463;173463;173463;174149;174149;174149;175162;175162;175162;175894;175894;175894;176607;176607;176607;177636;177636;177636;178573;178573;178573;179258;179258;179258;187376;187376;187376;211127;232156;247384;247384	168814;168814;168814;169626;169626;169626;170376;170376;170376;171401;171401;171401;172879;172879;172879;173619;173619;173619;174255;174255;174255;175336;175336;175336;176066;176066;176066;176746;176746;176746;177867;177867;177867;178777;178777;178777;179392;179392;179392;188073;188073;188073;211303;232181;247645;247645	-;-;-;-;-;-;-;-;-;-;-;-;-;-;-;-;-;-;-;-;-;-;-;-;-;-;-;-;-;-;-;-;-;-;-;-;-;-;-;-;-;-;-;-;-;-	6670	rna-XM_024090000.1;rna-XM_024089999.1;rna-XM_024089998.1;rna-XM_024090000.1;rna-XM_024089999.1;rna-XM_024089998.1;rna-XM_024090000.1;rna-XM_024089999.1;rna-XM_024089998.1;rna-XM_024090000.1;rna-XM_024089999.1;rna-XM_024089998.1;rna-XM_024090000.1;rna-XM_024089999.1;rna-XM_024089998.1;rna-XM_024090000.1;rna-XM_024089999.1;rna-XM_024089998.1;rna-XM_024090000.1;rna-XM_024089999.1;rna-XM_024089998.1;…	-0.42675175756692935	5.012470091908906	85.52672701991423	1.2780468325418958e-13	2.9808562888403627e-12	season	7.733934085964144e-12
LOC112043606	NW_019862793.1;NW_019862793.1;NW_019862793.1;NW_019862793.1;NW_019862793.1;NW_019862793.1;NW_019862793.1;NW_019862793.1;NW_019862793.1;NW_019862793.1;NW_019862793.1;NW_019862793.1;NW_019862793.1;NW_019862793.1;NW_019862793.1;NW_019862793.1;NW_019862793.1;NW_019862793.1;NW_019862793.1;NW_019862793.1;NW_019862793.1;NW_019862793.1;NW_019862793.1;NW_019862793.1;NW_019862793.1;NW_019862793.1;NW_019862…	85714;85714;85714;88454;89179;89372;89372;89372;95684;95684;95684;95684;95958;95958;95958;95958;96728;96728;96728;96728;97178;97178;97178;97178;97333;97333;97333;97333;107593;107593;107593;107593;120811;120811;120811;120811	88537;88537;88537;88537;89225;89542;89542;89542;95869;95869;95869;95869;96166;96166;96166;96166;96887;96887;96887;96887;97221;97221;97221;97221;98737;98737;98737;98629;107719;107719;107719;107719;120970;121048;120955;120945	-;-;-;-;-;-;-;-;-;-;-;-;-;-;-;-;-;-;-;-;-;-;-;-;-;-;-;-;-;-;-;-;-;-;-;-	5411	rna-XM_024079089.1;rna-XM_024079092.1;rna-XM_024079091.1;rna-XM_024079090.1;rna-XM_024079090.1;rna-XM_024079090.1;rna-XM_024079089.1;rna-XM_024079091.1;rna-XM_024079090.1;rna-XM_024079092.1;rna-XM_024079089.1;rna-XM_024079091.1;rna-XM_024079090.1;rna-XM_024079092.1;rna-XM_024079089.1;rna-XM_024079091.1;rna-XM_024079090.1;rna-XM_024079092.1;rna-XM_024079089.1;rna-XM_024079091.1;rna-XM_024079090.1;…	0.46449640727475844	6.835275464951819	85.4209499576396	1.308579928144929e-13	3.0431538595849128e-12	season	7.880296402526792e-12
LOC112043558	NW_019862792.1;NW_019862792.1;NW_019862792.1	571415;573480;587006	572338;573604;587189	-;-;-	1233	rna-XM_024079031.1	1.3284613227253117	7.067836758237487	85.41215277400957	1.3111528819144747e-13	3.0431538595849128e-12	season	7.880296402526792e-12
LOC112043043	NW_019862784.1;NW_019862784.1;NW_019862784.1;NW_019862784.1;NW_019862784.1;NW_019862784.1;NW_019862784.1;NW_019862784.1;NW_019862784.1;NW_019862784.1;NW_019862784.1;NW_019862784.1;NW_019862784.1;NW_019862784.1;NW_019862784.1;NW_019862784.1;NW_019862784.1;NW_019862784.1;NW_019862784.1;NW_019862784.1;NW_019862784.1;NW_019862784.1;NW_019862784.1;NW_019862784.1;NW_019862784.1;NW_019862784.1;NW_019862…	1432659;1432659;1432659;1435147;1435147;1435147;1435731;1435731;1435731;1438302;1438302;1438302;1439646;1439646;1439646;1446992;1446992;1447142;1450244;1450244;1450244;1452331;1452331;1452331;1456687;1456687;1456687;1457459;1457459;1457459;1457872;1457872;1457872	1434129;1434129;1434129;1435275;1435275;1435275;1435892;1435892;1435892;1438420;1438420;1438420;1439911;1439929;1439911;1447454;1447454;1447454;1450371;1450371;1450371;1452414;1452414;1452414;1456813;1456813;1456813;1457629;1457629;1457629;1458165;1458165;1458163	-;-;-;-;-;-;-;-;-;-;-;-;-;-;-;-;-;-;-;-;-;-;-;-;-;-;-;-;-;-;-;-;-	3432	rna-XM_024078302.1;rna-XM_024078301.1;rna-XM_024078303.1;rna-XM_024078302.1;rna-XM_024078301.1;rna-XM_024078303.1;rna-XM_024078302.1;rna-XM_024078301.1;rna-XM_024078303.1;rna-XM_024078302.1;rna-XM_024078301.1;rna-XM_024078303.1;rna-XM_024078302.1;rna-XM_024078301.1;rna-XM_024078303.1;rna-XM_024078302.1;rna-XM_024078301.1;rna-XM_024078303.1;rna-XM_024078302.1;rna-XM_024078301.1;rna-XM_024078303.1;…	-0.6315968535017202	3.7815674267009918	85.26458767983047	1.3550972266951201e-13	3.1312463383890385e-12	season	8.111181142461884e-12
LOC112054280	NW_019863336.1;NW_019863336.1;NW_019863336.1;NW_019863336.1;NW_019863336.1;NW_019863336.1	92199;94493;95429;95771;97278;105072	93338;94750;95551;95894;97402;105162	-;-;-;-;-;-	1861	rna-XM_024093985.1	-0.875126952598685	7.294998888480845	85.26263486215561	1.3556888308283774e-13	3.1312463383890385e-12	season	8.111181142461884e-12
LOC112056041	NW_019863691.1;NW_019863691.1;NW_019863691.1;NW_019863691.1;NW_019863691.1;NW_019863691.1	9400;13084;14826;15724;16610;22462	12079;13284;15014;15859;16691;22714	-;-;-;-;-;-	3541	rna-XM_024096385.1	-0.9962340256374823	8.247922657598053	84.80504294223813	1.5019208462227415e-13	3.4605746135507523e-12	season	8.965858565120216e-12
LOC112050384	NW_019862756.1;NW_019862756.1;NW_019862756.1;NW_019862756.1;NW_019862756.1;NW_019862756.1;NW_019862756.1;NW_019862756.1;NW_019862756.1;NW_019862756.1;NW_019862756.1;NW_019862756.1;NW_019862756.1;NW_019862756.1;NW_019862756.1;NW_019862756.1;NW_019862756.1;NW_019862756.1;NW_019862756.1;NW_019862756.1;NW_019862756.1;NW_019862756.1;NW_019862756.1;NW_019862756.1;NW_019862756.1;NW_019862756.1;NW_019862…	1780099;1780100;1782008;1782008;1782369;1782369;1783984;1783984;1784927;1784927;1786337;1786337;1787055;1787055;1787746;1787746;1789005;1789005;1793401;1793401;1796185;1796185;1798003;1798003;1799042;1799042;1801644;1801644;1802447;1802447;1802858;1802858	1780826;1780826;1782071;1782071;1782454;1782454;1784121;1784121;1785083;1785083;1786462;1786462;1787213;1787213;1787912;1787912;1789111;1789111;1793553;1793553;1796260;1796260;1798149;1798167;1799240;1799240;1801776;1801776;1802539;1802539;1803237;1803237	-;-;-;-;-;-;-;-;-;-;-;-;-;-;-;-;-;-;-;-;-;-;-;-;-;-;-;-;-;-;-;-	2931	rna-XM_024088641.1;rna-XM_024088648.1;rna-XM_024088648.1;rna-XM_024088641.1;rna-XM_024088648.1;rna-XM_024088641.1;rna-XM_024088648.1;rna-XM_024088641.1;rna-XM_024088648.1;rna-XM_024088641.1;rna-XM_024088648.1;rna-XM_024088641.1;rna-XM_024088648.1;rna-XM_024088641.1;rna-XM_024088648.1;rna-XM_024088641.1;rna-XM_024088648.1;rna-XM_024088641.1;rna-XM_024088648.1;rna-XM_024088641.1;rna-XM_024088648.1;…	-0.7786245911988444	3.7817656126575194	84.79428955636345	1.5055463325031646e-13	3.4605746135507523e-12	season	8.96730461640368e-12
LOC112057047	NW_019864247.1;NW_019864247.1;NW_019864247.1;NW_019864247.1;NW_019864247.1	238;1073;2295;2994;4123	457;1228;2481;3130;4745	+;+;+;+;+	1323	rna-XM_024097539.1	-0.6330964231791725	2.8881308683377416	84.50431859918234	1.6067845981184764e-13	3.6755197681960145e-12	season	9.548839859446237e-12
LOC112045596	NW_019862836.1;NW_019862836.1;NW_019862836.1	314947;315684;316280	315373;315881;316722	+;+;+	1068	rna-XM_024081850.1	2.245414997372328	4.309943352805757	84.23165139473647	1.7083811446356444e-13	3.8892236775963616e-12	season	1.0107286213966017e-11
LOC112052327	NW_019863141.1;NW_019863141.1;NW_019863141.1;NW_019863141.1;NW_019863141.1;NW_019863141.1;NW_019863141.1;NW_019863141.1;NW_019863141.1;NW_019863141.1	264663;266005;267877;270403;271166;275141;276393;281720;283020;286508	264773;266874;268048;270602;273580;275584;276705;281916;283104;286818	+;+;+;+;+;+;+;+;+;+	5118	rna-XM_024091345.1	1.5794394106900222	5.590135753467242	84.1676391039202	1.7331769714933863e-13	3.936255861749657e-12	season	1.0231148247089578e-11
LOC112048920	NW_019862951.1;NW_019862951.1;NW_019862951.1;NW_019862951.1;NW_019862951.1;NW_019862951.1	360542;378175;379036;381217;383940;385415	360634;378417;379173;381340;384168;385854	+;+;+;+;+;+	1267	rna-XM_024086625.1	-1.1168964596040107	3.3700610880711377	84.11021924870474	1.7557344643314055e-13	3.977992657756585e-12	season	1.0341275994911978e-11
LOC112045277	NW_019862828.1;NW_019862828.1;NW_019862828.1	824670;825844;826948	825544;825967;827516	-;-;-	1568	rna-XM_024081391.1	0.780895530591908	9.499078099992955	83.75460502275627	1.902338937747506e-13	4.289729225498879e-12	season	1.1179932049888613e-11
LOC112044932	NW_019862820.1;NW_019862820.1;NW_019862820.1;NW_019862820.1;NW_019862820.1	390086;392471;394582;396123;410040	390856;392474;394652;396308;410133	-;-;-;-;-	1126	rna-XM_024080946.1	-2.075150734339562	4.318220992144774	83.73498765015339	1.910784293789817e-13	4.298587077944184e-12	season	1.1204720731614847e-11
LOC112047449	NW_019862893.1;NW_019862893.1;NW_019862893.1;NW_019862893.1;NW_019862893.1;NW_019862893.1;NW_019862893.1;NW_019862893.1;NW_019862893.1;NW_019862893.1;NW_019862893.1;NW_019862893.1;NW_019862893.1;NW_019862893.1;NW_019862893.1;NW_019862893.1;NW_019862893.1;NW_019862893.1;NW_019862893.1;NW_019862893.1;NW_019862893.1;NW_019862893.1;NW_019862893.1;NW_019862893.1;NW_019862893.1;NW_019862893.1;NW_019862…	404577;406390;408639;410808;412082;417725;418862;419747;420970;421869;422845;423964;424412;425789;426461;426607;427423;427898;428124;429342;430244;431501;433457;434218;435342;436227;436929;442298;443516;444422;446030;446243	405640;406422;408701;410894;412174;417771;419051;419818;421144;421889;422962;424082;424604;425924;426604;426689;427511;427969;428239;429380;430356;431685;433534;434405;435607;436316;437041;442401;443624;444472;446127;446482	-;-;-;-;-;-;-;-;-;-;-;-;-;-;-;-;-;-;-;-;-;-;-;-;-;-;-;-;-;-;-;-	4589	rna-XM_024084578.1	-0.6011095157954467	2.9225123252852145	83.70550607802356	1.9235489095488644e-13	4.3077816657099885e-12	season	1.1232078652160697e-11
LOC112046562	NW_019862861.1;NW_019862861.1;NW_019862861.1;NW_019862861.1;NW_019862861.1;NW_019862861.1;NW_019862861.1;NW_019862861.1;NW_019862861.1;NW_019862861.1;NW_019862861.1;NW_019862861.1;NW_019862861.1;NW_019862861.1;NW_019862861.1;NW_019862861.1;NW_019862861.1;NW_019862861.1;NW_019862861.1;NW_019862861.1;NW_019862861.1;NW_019862861.1;NW_019862861.1;NW_019862861.1;NW_019862861.1;NW_019862861.1;NW_019862…	90242;94032;95346;96366;96366;96992;96992;97806;97806;98474;98474;99081;99081;100480;100480;101280;101280;102739;102739;103413;103413;104365;104365;105341;105341;106625;106625;107915;107915;109993;109993;110629;110629;111094;111094;111572;111572;111916;111916;112871;112871;113878;113878;114670;114670;116098;116098;116791;116791;118244;118244;121752;121752;125200;125200;189682;189682	94117;94117;95389;96529;96529;97174;97174;97955;97955;98593;98593;99335;99335;100650;100650;101528;101528;102867;102867;103516;103516;104530;104530;105472;105472;106763;106763;108077;108077;110163;110163;110862;110862;111214;111214;111700;111700;112062;112062;113038;113038;114048;114048;116012;116012;116527;116527;116883;116883;118267;118267;121873;121873;125356;125356;190456;190456	-;-;-;-;-;-;-;-;-;-;-;-;-;-;-;-;-;-;-;-;-;-;-;-;-;-;-;-;-;-;-;-;-;-;-;-;-;-;-;-;-;-;-;-;-;-;-;-;-;-;-;-;-;-;-;-;-	10130	rna-XM_024083247.1;rna-XM_024083248.1;rna-XM_024083248.1;rna-XM_024083248.1;rna-XM_024083247.1;rna-XM_024083248.1;rna-XM_024083247.1;rna-XM_024083248.1;rna-XM_024083247.1;rna-XM_024083248.1;rna-XM_024083247.1;rna-XM_024083248.1;rna-XM_024083247.1;rna-XM_024083248.1;rna-XM_024083247.1;rna-XM_024083248.1;rna-XM_024083247.1;rna-XM_024083248.1;rna-XM_024083247.1;rna-XM_024083248.1;rna-XM_024083247.1;…	-0.4265338871228503	7.352318159583379	83.70464007546376	1.923925186976403e-13	4.3077816657099885e-12	season	1.1232078652160697e-11
LOC112056160	NW_019863721.1;NW_019863721.1;NW_019863721.1;NW_019863721.1;NW_019863721.1;NW_019863721.1;NW_019863721.1;NW_019863721.1;NW_019863721.1;NW_019863721.1;NW_019863721.1;NW_019863721.1;NW_019863721.1;NW_019863721.1;NW_019863721.1;NW_019863721.1;NW_019863721.1;NW_019863721.1;NW_019863721.1;NW_019863721.1;NW_019863721.1;NW_019863721.1;NW_019863721.1;NW_019863721.1;NW_019863721.1;NW_019863721.1;NW_019863…	33490;33490;33490;35331;35331;35331;36145;36145;36145;38522;38522;38522;40109;40109;40109;40703;40703;40703;50338;50338;50338;53889;53889;53889;61697;62531;62924;62924	35227;35227;35227;35768;35768;35768;38378;38378;38378;38707;38707;38707;40218;40218;40218;50237;50237;50237;50404;50404;50404;54072;54072;54072;62135;62590;63134;63134	-;-;-;-;-;-;-;-;-;-;-;-;-;-;-;-;-;-;-;-;-;-;-;-;-;-;-;-	15202	rna-XM_024096527.1;rna-XM_024096525.1;rna-XM_024096526.1;rna-XM_024096527.1;rna-XM_024096526.1;rna-XM_024096525.1;rna-XM_024096527.1;rna-XM_024096526.1;rna-XM_024096525.1;rna-XM_024096525.1;rna-XM_024096527.1;rna-XM_024096526.1;rna-XM_024096525.1;rna-XM_024096527.1;rna-XM_024096526.1;rna-XM_024096527.1;rna-XM_024096525.1;rna-XM_024096526.1;rna-XM_024096527.1;rna-XM_024096525.1;rna-XM_024096526.1;…	0.669997514293024	8.194069830591635	83.68939982034759	1.9305594853470642e-13	4.312489216564005e-12	season	1.1246039375631635e-11
LOC112043329	NW_019862788.1;NW_019862788.1;NW_019862788.1;NW_019862788.1;NW_019862788.1;NW_019862788.1;NW_019862788.1;NW_019862788.1;NW_019862788.1	1183208;1184536;1185385;1185938;1186142;1186595;1187003;1187662;1188041	1183419;1184633;1185486;1186062;1186237;1186757;1187131;1187857;1188239	-;-;-;-;-;-;-;-;-	1320	rna-XM_024078680.1	0.7186007611730602	4.697643778058373	83.36214548852163	2.0788475539262822e-13	4.632860263035714e-12	season	1.2056860922716873e-11
LOC112051940	NW_019863113.1;NW_019863113.1;NW_019863113.1;NW_019863113.1;NW_019863113.1;NW_019863113.1;NW_019863113.1;NW_019863113.1;NW_019863113.1;NW_019863113.1;NW_019863113.1;NW_019863113.1;NW_019863113.1	300494;302447;318248;326355;326355;328032;328032;328540;328540;329343;329343;331053;331053	300876;302550;318599;327946;327946;328466;328466;328761;328761;329652;329652;333271;333271	+;+;+;+;+;+;+;+;+;+;+;+;+	5617	rna-XM_024090791.1;rna-XM_024090791.1;rna-XM_024090790.1;rna-XM_024090790.1;rna-XM_024090791.1;rna-XM_024090790.1;rna-XM_024090791.1;rna-XM_024090791.1;rna-XM_024090790.1;rna-XM_024090791.1;rna-XM_024090790.1;rna-XM_024090791.1;rna-XM_024090790.1	-0.5125194397568423	7.017827431863902	83.16758956935743	2.1725189460100814e-13	4.8303014696803584e-12	season	1.257262328908236e-11
LOC112043626	NW_019862793.1;NW_019862793.1;NW_019862793.1;NW_019862793.1;NW_019862793.1;NW_019862793.1;NW_019862793.1;NW_019862793.1	1103204;1103205;1104936;1104936;1111050;1111089;1111374;1111374	1103587;1103587;1105136;1105136;1111287;1111287;1111521;1111523	-;-;-;-;-;-;-;-	973	rna-XM_024079131.1;rna-XM_024079132.1;rna-XM_024079131.1;rna-XM_024079132.1;rna-XM_024079131.1;rna-XM_024079132.1;rna-XM_024079132.1;rna-XM_024079131.1	-1.3163408501176477	2.019362575774413	83.12063310992679	2.1957710216903594e-13	4.87061935720407e-12	season	1.2679501291917859e-11
LOC112047785	NW_019862904.1;NW_019862904.1;NW_019862904.1;NW_019862904.1	404450;405414;406153;407103	404908;405573;406347;407503	-;-;-;-	1215	rna-XM_024085024.1	0.6658991220421339	3.821333089972523	83.07452921032744	2.2188503406673142e-13	4.91036740506748e-12	season	1.2784919191171123e-11
LOC112043420	NW_019862790.1;NW_019862790.1;NW_019862790.1	605239;606240;606773	605602;606430;608228	+;+;+	2011	rna-XM_024078826.1	1.6732380765314245	3.5642475777375693	82.92600158899714	2.2949157608547333e-13	5.066918417701541e-12	season	1.3194521093591043e-11
LOC112055330	NW_019863501.1;NW_019863501.1;NW_019863501.1;NW_019863501.1;NW_019863501.1;NW_019863501.1	103683;106064;107112;108207;118221;119239	104717;106258;107274;108265;118396;119326	-;-;-;-;-;-	1716	rna-XM_024095393.1	-0.7491808508814437	4.855314736994232	82.91115208172396	2.3026668669200024e-13	5.069234585373507e-12	season	1.320452155213991e-11
LOC112046580	NW_019862753.1;NW_019862753.1;NW_019862753.1;NW_019862753.1;NW_019862753.1;NW_019862753.1;NW_019862753.1;NW_019862753.1;NW_019862753.1;NW_019862753.1;NW_019862753.1;NW_019862753.1	137213;144010;157638;158969;160751;165479;169621;172143;172768;173569;174602;175209	137648;144221;157831;159233;160911;165647;169814;172272;172957;173711;174698;175398	+;+;+;+;+;+;+;+;+;+;+;+	2381	rna-XM_024083278.1	-0.8141823344818766	3.503108769571613	82.90360055003339	2.3066189317641116e-13	5.069234585373507e-12	season	1.320452155213991e-11
LOC112048772	NW_019862755.1;NW_019862755.1;NW_019862755.1;NW_019862755.1;NW_019862755.1;NW_019862755.1;NW_019862755.1;NW_019862755.1;NW_019862755.1;NW_019862755.1;NW_019862755.1;NW_019862755.1;NW_019862755.1;NW_019862755.1;NW_019862755.1;NW_019862755.1;NW_019862755.1;NW_019862755.1;NW_019862755.1;NW_019862755.1;NW_019862755.1;NW_019862755.1;NW_019862755.1;NW_019862755.1;NW_019862755.1;NW_019862755.1;NW_019862…	1108263;1108263;1110744;1110744;1111582;1111582;1111984;1111984;1112415;1112415;1112845;1112845;1113337;1113337;1113925;1114258;1114258;1114558;1114558;1114914;1114914;1115133;1115133;1115426;1115426;1121949;1121949;1150288;1150288	1110283;1110283;1111368;1111368;1111702;1111702;1112116;1112116;1112616;1112616;1112977;1112977;1113465;1113465;1113954;1114383;1114383;1114777;1114777;1115049;1115049;1115344;1115344;1121640;1121640;1122112;1122112;1151009;1151009	-;-;-;-;-;-;-;-;-;-;-;-;-;-;-;-;-;-;-;-;-;-;-;-;-;-;-;-;-	11189	rna-XM_024086432.1;rna-XM_024086423.1;rna-XM_024086432.1;rna-XM_024086423.1;rna-XM_024086432.1;rna-XM_024086423.1;rna-XM_024086432.1;rna-XM_024086423.1;rna-XM_024086432.1;rna-XM_024086423.1;rna-XM_024086432.1;rna-XM_024086423.1;rna-XM_024086432.1;rna-XM_024086423.1;rna-XM_024086423.1;rna-XM_024086432.1;rna-XM_024086423.1;rna-XM_024086432.1;rna-XM_024086423.1;rna-XM_024086432.1;rna-XM_024086423.1;…	-0.4974273534994305	4.0366954246734315	82.7332085168519	2.397674609291472e-13	5.257205433644619e-12	season	1.3696199465360014e-11
LOC112043153	NW_019862786.1;NW_019862786.1;NW_019862786.1;NW_019862786.1;NW_019862786.1;NW_019862786.1;NW_019862786.1;NW_019862786.1;NW_019862786.1;NW_019862786.1;NW_019862786.1;NW_019862786.1	916495;917088;919266;920244;921616;925983;926904;928411;928862;929561;929889;931477	917004;918049;919455;920357;921750;926075;927053;928688;929081;929683;930410;932206	+;+;+;+;+;+;+;+;+;+;+;+	4027	rna-XM_024078447.1	-0.7668433545699395	3.9272630999065283	82.71704378004809	2.4065029611443763e-13	5.264432684655146e-12	season	1.3717066878522944e-11
LOC112054465	NW_019862761.1;NW_019862761.1;NW_019862761.1;NW_019862761.1;NW_019862761.1;NW_019862761.1;NW_019862761.1;NW_019862761.1;NW_019862761.1;NW_019862761.1;NW_019862761.1;NW_019862761.1;NW_019862761.1;NW_019862761.1	1172599;1174198;1175031;1175728;1177559;1178297;1179030;1180085;1181197;1181935;1183319;1184044;1185403;1186315	1172996;1174371;1175176;1175883;1177703;1178430;1179333;1180908;1181349;1182061;1183533;1184245;1185531;1187162	+;+;+;+;+;+;+;+;+;+;+;+;+;+	3955	rna-XM_024094260.1	0.8570938307047234	6.28982196675464	82.62158672959531	2.459323715956918e-13	5.3676432295977136e-12	season	1.3988063324342941e-11
LOC112043902	NW_019862800.1;NW_019862800.1;NW_019862800.1;NW_019862800.1;NW_019862800.1;NW_019862800.1;NW_019862800.1;NW_019862800.1;NW_019862800.1;NW_019862800.1;NW_019862800.1;NW_019862800.1;NW_019862800.1	173781;173782;177781;177781;179309;179309;180808;180808;182223;182223;183613;185066;185066	174136;174136;178002;178002;179431;179431;180940;180940;182404;182404;183672;185186;185186	+;+;+;+;+;+;+;+;+;+;+;+;+	1197	rna-XM_024079566.1;rna-XM_024079565.1;rna-XM_024079565.1;rna-XM_024079566.1;rna-XM_024079566.1;rna-XM_024079565.1;rna-XM_024079566.1;rna-XM_024079565.1;rna-XM_024079566.1;rna-XM_024079565.1;rna-XM_024079565.1;rna-XM_024079565.1;rna-XM_024079566.1	0.6354226782948236	5.725016239530464	82.56118421950761	2.4933626444255535e-13	5.418251447933573e-12	season	1.412410014955378e-11
LOC112052504	NW_019863154.1;NW_019863154.1;NW_019863154.1;NW_019863154.1;NW_019863154.1;NW_019863154.1;NW_019863154.1;NW_019863154.1;NW_019863154.1;NW_019863154.1;NW_019863154.1;NW_019863154.1;NW_019863154.1;NW_019863154.1;NW_019863154.1;NW_019863154.1;NW_019863154.1;NW_019863154.1;NW_019863154.1;NW_019863154.1;NW_019863154.1;NW_019863154.1;NW_019863154.1;NW_019863154.1	176790;179658;179658;182759;182759;182759;184568;184568;184568;184941;184941;184941;186244;186244;186244;186726;186726;186726;187287;187287;187287;188864;188864;188864	178583;180714;180714;182923;182938;182938;184696;184696;184696;185652;185652;185652;186419;186419;186419;186875;186875;186875;187469;187469;187469;189097;189096;189096	-;-;-;-;-;-;-;-;-;-;-;-;-;-;-;-;-;-;-;-;-;-;-;-	4615	rna-XM_024091614.1;rna-XM_024091615.1;rna-XM_024091613.1;rna-XM_024091615.1;rna-XM_024091613.1;rna-XM_024091614.1;rna-XM_024091615.1;rna-XM_024091613.1;rna-XM_024091614.1;rna-XM_024091615.1;rna-XM_024091613.1;rna-XM_024091614.1;rna-XM_024091615.1;rna-XM_024091613.1;rna-XM_024091614.1;rna-XM_024091615.1;rna-XM_024091613.1;rna-XM_024091614.1;rna-XM_024091615.1;rna-XM_024091613.1;rna-XM_024091614.1;…	0.9691478513253934	7.372463110007442	82.56023954541298	2.493898837951771e-13	5.418251447933573e-12	season	1.412410014955378e-11
LOC112051795	NW_019863104.1;NW_019863104.1;NW_019863104.1;NW_019863104.1	100241;102896;103798;104937	101982;103050;103945;105192	-;-;-;-	2301	rna-XM_024090585.1	-0.9028772276301985	2.5452527797169426	82.48131705757687	2.539116977564272e-13	5.503926459795355e-12	season	1.4349529955296593e-11
LOC112054357	NW_019863349.1;NW_019863349.1;NW_019863349.1;NW_019863349.1;NW_019863349.1;NW_019863349.1;NW_019863349.1;NW_019863349.1;NW_019863349.1;NW_019863349.1	90313;91365;91607;94895;95504;96503;98366;99078;99560;100353	90482;91504;91728;94971;96003;96650;98445;99210;99646;100751	+;+;+;+;+;+;+;+;+;+	1856	rna-XM_024094127.1	-0.8019239785166944	2.8085756796101786	82.4354706458263	2.5657712706966124e-13	5.549063502715674e-12	season	1.4438591832232211e-11
LOC112051954	NW_019863115.1;NW_019863115.1;NW_019863115.1;NW_019863115.1;NW_019863115.1;NW_019863115.1;NW_019863115.1;NW_019863115.1;NW_019863115.1	189988;192013;193405;193986;194613;195708;196337;202285;208866	190654;192245;193670;194169;194770;195856;196461;202471;209727	-;-;-;-;-;-;-;-;-	2831	rna-XM_024090806.1	-0.5637750058677565	3.777555952472007	82.13925235966694	2.7450776978516376e-13	5.9233921480172754e-12	season	1.5414890758804587e-11
LOC112053076	NW_019863203.1;NW_019863203.1;NW_019863203.1;NW_019863203.1;NW_019863203.1;NW_019863203.1;NW_019863203.1;NW_019863203.1;NW_019863203.1;NW_019863203.1;NW_019863203.1;NW_019863203.1;NW_019863203.1;NW_019863203.1	15745;26821;29577;30629;32816;33401;34923;44221;45748;46323;47316;49237;50670;51520	15968;27023;29699;30735;32918;33527;35353;44394;46079;46401;47514;49365;50798;51647	+;+;+;+;+;+;+;+;+;+;+;+;+;+	2488	rna-XM_024092358.1	-1.6317234336333977	0.5046196595957727	81.95761466611651	2.861362530335078e-13	6.160345212368463e-12	season	1.603391413668737e-11
LOC112055895	NW_019863652.1;NW_019863652.1;NW_019863652.1;NW_019863652.1;NW_019863652.1;NW_019863652.1;NW_019863652.1;NW_019863652.1;NW_019863652.1;NW_019863652.1;NW_019863652.1;NW_019863652.1;NW_019863652.1;NW_019863652.1;NW_019863652.1;NW_019863652.1;NW_019863652.1;NW_019863652.1;NW_019863652.1;NW_019863652.1;NW_019863652.1;NW_019863652.1;NW_019863652.1;NW_019863652.1;NW_019863652.1;NW_019863652.1;NW_019863…	31634;44244;44708;48968;48968;48968;51161;51161;51161;53918;53918;53918;54912;54912;54912;55256;55256;55256;56133;56133;56133;57162;57162;57162;58052;58052;58052	31755;44282;45124;49150;49150;49150;51380;51380;51380;54135;54135;54135;55041;55041;55041;55395;55395;55395;56273;56273;56273;57431;57431;57431;58532;58532;58532	+;+;+;+;+;+;+;+;+;+;+;+;+;+;+;+;+;+;+;+;+;+;+;+;+;+;+	2361	rna-XM_024096194.1;rna-XM_024096193.1;rna-XM_024096192.1;rna-XM_024096192.1;rna-XM_024096193.1;rna-XM_024096194.1;rna-XM_024096192.1;rna-XM_024096193.1;rna-XM_024096194.1;rna-XM_024096192.1;rna-XM_024096193.1;rna-XM_024096194.1;rna-XM_024096192.1;rna-XM_024096193.1;rna-XM_024096194.1;rna-XM_024096192.1;rna-XM_024096193.1;rna-XM_024096194.1;rna-XM_024096192.1;rna-XM_024096193.1;rna-XM_024096194.1;…	-1.1645726530221745	2.923476933807396	81.76433179401911	2.9906863255429987e-13	6.424237262723967e-12	season	1.6723236510235693e-11
LOC112056439	NW_019863821.1;NW_019863821.1;NW_019863821.1	19593;20356;20539	19892;20453;20711	-;-;-	571	rna-XM_024096873.1	0.9065826720767101	5.336417130665116	81.57316187913928	3.124524497914624e-13	6.696616018503504e-12	season	1.74348466983636e-11
LOC112044462	NW_019862809.1;NW_019862809.1;NW_019862809.1;NW_019862809.1;NW_019862809.1;NW_019862809.1	917439;918616;920237;921096;921861;923752	917618;918821;920386;921365;922549;924080	-;-;-;-;-;-	1824	rna-XM_024080327.1	0.529177026457993	3.3576445629509863	81.56015853908269	3.133849259080751e-13	6.699019721569806e-12	season	1.7448747500561232e-11
LOC112047642	NW_019862899.1;NW_019862899.1;NW_019862899.1;NW_019862899.1;NW_019862899.1	673481;673481;677602;677602;678120	674250;674250;678113;678050;678205	-;-;-;-;-	1368	rna-XM_024084818.1;rna-XM_024084819.1;rna-XM_024084818.1;rna-XM_024084819.1;rna-XM_024084819.1	0.6156256075223557	3.531489285789919	81.54517918488817	3.1446265622222243e-13	6.699019721569806e-12	season	1.7448747500561232e-11
LOC112054383	NW_019863353.1;NW_019863353.1;NW_019863353.1;NW_019863353.1;NW_019863353.1	190474;191639;192457;193449;194563	190631;191812;192571;193532;194691	+;+;+;+;+	660	rna-XM_024094154.1	1.5379135151016017	3.9175466851130984	81.54221290882523	3.1467652538269265e-13	6.699019721569806e-12	season	1.7448747500561232e-11
LOC112043762	NW_019862797.1;NW_019862797.1	558074;559850	558466;560782	+;+	1326	rna-XM_024079324.1	0.9050982710527207	3.484376997411957	81.50190410924476	3.1759769286827223e-13	6.74611527976446e-12	season	1.7573960019777777e-11
LOC112047923	NW_019862754.1;NW_019862754.1;NW_019862754.1;NW_019862754.1;NW_019862754.1;NW_019862754.1;NW_019862754.1;NW_019862754.1;NW_019862754.1;NW_019862754.1;NW_019862754.1;NW_019862754.1;NW_019862754.1;NW_019862754.1;NW_019862754.1;NW_019862754.1;NW_019862754.1;NW_019862754.1;NW_019862754.1;NW_019862754.1;NW_019862754.1;NW_019862754.1;NW_019862754.1;NW_019862754.1;NW_019862754.1;NW_019862754.1;NW_019862…	974120;974120;974120;976188;976188;976188;977177;977177;977177;978157;978157;978157;979679;979679;979679;980417;980417;980417;981262;981262;981262;984586;984586;984586;987887;1010192;1025758	975470;975470;975470;976381;976381;976381;977411;977411;977411;978289;978289;978289;979780;979780;979780;980524;980524;980524;981456;981456;981456;984677;984677;984677;987964;1010319;1025845	-;-;-;-;-;-;-;-;-;-;-;-;-;-;-;-;-;-;-;-;-;-;-;-;-;-;-	2704	rna-XM_024085247.1;rna-XM_024085230.1;rna-XM_024085239.1;rna-XM_024085247.1;rna-XM_024085230.1;rna-XM_024085239.1;rna-XM_024085247.1;rna-XM_024085230.1;rna-XM_024085239.1;rna-XM_024085247.1;rna-XM_024085230.1;rna-XM_024085239.1;rna-XM_024085247.1;rna-XM_024085230.1;rna-XM_024085239.1;rna-XM_024085247.1;rna-XM_024085230.1;rna-XM_024085239.1;rna-XM_024085247.1;rna-XM_024085230.1;rna-XM_024085239.1;…	1.3984157197446025	6.572765844636267	81.3491150477395	3.289262293127653e-13	6.971184851091926e-12	season	1.812513452793107e-11
LOC112057667	NW_019862765.1;NW_019862765.1;NW_019862765.1;NW_019862765.1;NW_019862765.1;NW_019862765.1;NW_019862765.1;NW_019862765.1;NW_019862765.1;NW_019862765.1;NW_019862765.1;NW_019862765.1	421891;421891;423115;423115;423814;423814;424716;424716;428148;428148;432851;432967	422709;422709;423249;423249;424005;424005;425022;425022;428344;428344;432944;433279	-;-;-;-;-;-;-;-;-;-;-;-	2057	rna-XM_024098163.1;rna-XM_024098164.1;rna-XM_024098163.1;rna-XM_024098164.1;rna-XM_024098163.1;rna-XM_024098164.1;rna-XM_024098163.1;rna-XM_024098164.1;rna-XM_024098163.1;rna-XM_024098164.1;rna-XM_024098164.1;rna-XM_024098163.1	-0.9140751383651974	3.234905473886569	81.08807774150593	3.4925329397202265e-13	7.385542989861707e-12	season	1.920530820898021e-11
LOC112053443	NW_019862760.1;NW_019862760.1;NW_019862760.1;NW_019862760.1;NW_019862760.1;NW_019862760.1;NW_019862760.1;NW_019862760.1;NW_019862760.1;NW_019862760.1;NW_019862760.1;NW_019862760.1;NW_019862760.1;NW_019862760.1;NW_019862760.1;NW_019862760.1;NW_019862760.1;NW_019862760.1;NW_019862760.1;NW_019862760.1;NW_019862760.1;NW_019862760.1;NW_019862760.1;NW_019862760.1;NW_019862760.1;NW_019862760.1;NW_019862…	36068;36068;36068;36068;36068;36068;52342;52372;52379;52379;55266;55266;55461;55461;55471;55471;55471;55471;80325;80325;80325;80325;80325;80325;80325;80325;80325;80325;85481;85481;85481;85481;85481;85481;85481;85481;85481;85481;87242;87242;87242;87242;87242;87242;87242;87242;87242;87242;88547;88547;88547;88547;88547;88547;88547;88547;88547;88547;90009;90009;90009;90009;90009;90009;90009;90009;900…	36247;36251;36247;36251;36247;36251;52425;52474;52425;52474;55591;55591;55591;55591;55591;55591;55591;55591;80375;80375;80375;80375;80375;80375;80375;80375;80375;80375;85626;85626;85626;85626;85626;85626;85626;85626;85626;85626;87460;87460;87460;87460;87460;87460;87460;87460;87460;87460;88680;88680;88680;88680;88680;88680;88680;88680;88680;88680;90191;90191;90191;90191;90191;90191;90191;90191;901…	+;+;+;+;+;+;+;+;+;+;+;+;+;+;+;+;+;+;+;+;+;+;+;+;+;+;+;+;+;+;+;+;+;+;+;+;+;+;+;+;+;+;+;+;+;+;+;+;+;+;+;+;+;+;+;+;+;+;+;+;+;+;+;+;+;+;+;+;+;+;+;+;+;+;+;+;+;+;+;+;+;+;+;+;+;+;+;+	5138	rna-XM_024092924.1;rna-XM_024092915.1;rna-XM_024092873.1;rna-XM_024092867.1;rna-XM_024092859.1;rna-XM_024092851.1;rna-XM_024092890.1;rna-XM_024092882.1;rna-XM_024092906.1;rna-XM_024092897.1;rna-XM_024092859.1;rna-XM_024092851.1;rna-XM_024092906.1;rna-XM_024092897.1;rna-XM_024092882.1;rna-XM_024092890.1;rna-XM_024092873.1;rna-XM_024092867.1;rna-XM_024092906.1;rna-XM_024092897.1;rna-XM_024092882.1;…	-0.8764510619187025	7.8043507064005215	81.04374660566623	3.528318469785137e-13	7.444673738021146e-12	season	1.9333259801496063e-11
LOC112049772	NW_019862756.1;NW_019862756.1;NW_019862756.1;NW_019862756.1;NW_019862756.1;NW_019862756.1;NW_019862756.1	320273;321354;321900;322370;323367;324344;324524	320600;321498;322012;322486;323506;324445;324711	-;-;-;-;-;-;-	1133	rna-XM_024087803.1	1.9735345594454032	4.717597960268808	80.88656756891348	3.6582705806501105e-13	7.701792664926207e-12	season	1.9992260152604366e-11
LOC112048144	NW_019862918.1;NW_019862918.1;NW_019862918.1;NW_019862918.1;NW_019862918.1	166148;167309;168588;175838;323202	166743;167386;168819;176034;323700	-;-;-;-;-	1602	rna-XM_024085549.1	-0.7585213246278788	2.7725720468674435	80.84905744603024	3.690005332470241e-13	7.751454910328215e-12	season	2.012419574837937e-11
LOC112054299	NW_019863339.1;NW_019863339.1;NW_019863339.1;NW_019863339.1;NW_019863339.1;NW_019863339.1;NW_019863339.1;NW_019863339.1;NW_019863339.1;NW_019863339.1;NW_019863339.1;NW_019863339.1;NW_019863339.1;NW_019863339.1;NW_019863339.1;NW_019863339.1;NW_019863339.1;NW_019863339.1;NW_019863339.1;NW_019863339.1	80863;80863;81499;81510;82134;82134;88689;88689;89954;89954;89954;89954;90227;90227;90227;90227;91229;91243;91243;91243	81071;81071;81601;81601;82212;82212;89878;89878;90146;90146;90146;90146;90446;90446;90446;90446;91590;91588;91588;91588	+;+;+;+;+;+;+;+;+;+;+;+;+;+;+;+;+;+;+;+	2356	rna-XM_024094016.1;rna-XM_024094014.1;rna-XM_024094016.1;rna-XM_024094014.1;rna-XM_024094016.1;rna-XM_024094014.1;rna-XM_024094013.1;rna-XM_024094015.1;rna-XM_024094013.1;rna-XM_024094015.1;rna-XM_024094016.1;rna-XM_024094014.1;rna-XM_024094013.1;rna-XM_024094015.1;rna-XM_024094014.1;rna-XM_024094016.1;rna-XM_024094015.1;rna-XM_024094013.1;rna-XM_024094014.1;rna-XM_024094016.1	0.9376996788599112	2.945160074046986	80.79428072803597	3.736858333525459e-13	7.831896098239221e-12	season	2.0337870663263306e-11
LOC112056236	NW_019863742.1;NW_019863742.1;NW_019863742.1;NW_019863742.1;NW_019863742.1;NW_019863742.1;NW_019863742.1	51674;53101;54328;59632;61537;63720;65523	51777;53190;54510;59748;61704;63917;66038	+;+;+;+;+;+;+	1376	rna-XM_024096625.1	1.3607321772551453	4.408923075792428	80.7851135719139	3.7447590633657477e-13	7.831896098239221e-12	season	2.0339106347235482e-11
LOC112044263	NW_019862805.1;NW_019862805.1;NW_019862805.1;NW_019862805.1;NW_019862805.1;NW_019862805.1;NW_019862805.1;NW_019862805.1;NW_019862805.1;NW_019862805.1;NW_019862805.1;NW_019862805.1;NW_019862805.1;NW_019862805.1;NW_019862805.1;NW_019862805.1;NW_019862805.1;NW_019862805.1;NW_019862805.1;NW_019862805.1	969398;969398;970859;970859;972798;972798;973839;973839;974419;974419;974982;974982;976194;976194;977367;977367;980303;980303;980621;980762	969639;969639;970997;970997;972875;972875;973966;973966;974578;974578;975122;975122;976362;976362;977505;977505;980409;980409;980658;980880	-;-;-;-;-;-;-;-;-;-;-;-;-;-;-;-;-;-;-;-	1460	rna-XM_024080062.1;rna-XM_024080061.1;rna-XM_024080062.1;rna-XM_024080061.1;rna-XM_024080062.1;rna-XM_024080061.1;rna-XM_024080062.1;rna-XM_024080061.1;rna-XM_024080062.1;rna-XM_024080061.1;rna-XM_024080062.1;rna-XM_024080061.1;rna-XM_024080062.1;rna-XM_024080061.1;rna-XM_024080062.1;rna-XM_024080061.1;rna-XM_024080062.1;rna-XM_024080061.1;rna-XM_024080061.1;rna-XM_024080062.1	1.03837579776326	1.7412629255128356	80.77099739030962	3.756958776622338e-13	7.840179762793457e-12	season	2.0363638522367088e-11
LOC112044000	NW_019862801.1;NW_019862801.1;NW_019862801.1;NW_019862801.1;NW_019862801.1;NW_019862801.1;NW_019862801.1;NW_019862801.1;NW_019862801.1;NW_019862801.1;NW_019862801.1	746609;747253;748240;750215;751731;753108;754478;756230;757023;757934;758780	746765;747545;748403;750440;752001;753265;754665;756515;757095;758059;759081	+;+;+;+;+;+;+;+;+;+;+	2244	rna-XM_024079715.1	-0.8133739633831136	4.648263993502438	80.74424429091415	3.7801921924993793e-13	7.871402385957132e-12	season	2.0447753890244093e-11
LOC112058538	NW_019862778.1;NW_019862778.1;NW_019862778.1;NW_019862778.1;NW_019862778.1;NW_019862778.1;NW_019862778.1	1018866;1021143;1021616;1022335;1023467;1024482;1029912	1020498;1021277;1021689;1022535;1023621;1024671;1030447	-;-;-;-;-;-;-	2924	rna-XM_024099433.1	-0.7235924232263125	5.152061969955964	80.68946298450808	3.8282292263369446e-13	7.954023868520167e-12	season	2.062341781383348e-11
LOC112058272	NW_019862773.1;NW_019862773.1;NW_019862773.1;NW_019862773.1;NW_019862773.1	603670;645546;650360;652144;653162	603760;646482;651765;652339;657781	+;+;+;+;+	7250	rna-XM_024098983.1	-1.1249955566256078	6.11626430156647	80.5574654983862	3.946575884088278e-13	8.182051440737267e-12	season	2.121784864254763e-11
LOC112046904	NW_019862874.1;NW_019862874.1;NW_019862874.1	67643;69322;70620	69159;70106;71155	-;-;-	2838	rna-XM_024083749.1	-0.4204565110413623	11.005267405387343	80.44133720930115	4.0538089273198593e-13	8.386096902690387e-12	season	2.1750244052350782e-11
LOC112051979	NW_019862758.1;NW_019862758.1;NW_019862758.1;NW_019862758.1;NW_019862758.1;NW_019862758.1;NW_019862758.1;NW_019862758.1;NW_019862758.1;NW_019862758.1;NW_019862758.1;NW_019862758.1;NW_019862758.1;NW_019862758.1;NW_019862758.1;NW_019862758.1;NW_019862758.1;NW_019862758.1;NW_019862758.1;NW_019862758.1;NW_019862758.1;NW_019862758.1;NW_019862758.1;NW_019862758.1;NW_019862758.1;NW_019862758.1;NW_019862…	2135301;2135301;2135301;2135301;2135301;2135301;2137142;2137142;2137142;2137142;2137142;2137142;2137826;2137826;2137826;2137826;2137826;2137826;2138505;2138505;2138505;2138505;2138505;2138505;2139543;2139543;2139543;2139543;2139543;2139543;2140341;2140341;2140341;2140341;2140341;2140341;2142565;2142565;2142565;2142565;2142565;2142565;2144976;2144976;2144976;2144976;2144976;2144976;2150523;2155989…	2136784;2136784;2136784;2136784;2136784;2136784;2137365;2137365;2137365;2137365;2137365;2137365;2137994;2137994;2137994;2137994;2137994;2137994;2138745;2138745;2138745;2138745;2138745;2138745;2139729;2139729;2139729;2139729;2139729;2139729;2140655;2140655;2140655;2140655;2140655;2140655;2142705;2142705;2142705;2142705;2142705;2142705;2145116;2145116;2145116;2145116;2145116;2145116;2150686;2156012…	-;-;-;-;-;-;-;-;-;-;-;-;-;-;-;-;-;-;-;-;-;-;-;-;-;-;-;-;-;-;-;-;-;-;-;-;-;-;-;-;-;-;-;-;-;-;-;-;-;-;-;-;-;-	3796	rna-XM_024090874.1;rna-XM_024090882.1;rna-XM_024090895.1;rna-XM_024090865.1;rna-XM_024090891.1;rna-XM_024090857.1;rna-XM_024090874.1;rna-XM_024090882.1;rna-XM_024090895.1;rna-XM_024090865.1;rna-XM_024090891.1;rna-XM_024090857.1;rna-XM_024090874.1;rna-XM_024090882.1;rna-XM_024090895.1;rna-XM_024090865.1;rna-XM_024090891.1;rna-XM_024090857.1;rna-XM_024090874.1;rna-XM_024090882.1;rna-XM_024090895.1;…	-0.6074821077003925	3.407139204485317	80.40850698630452	4.08466520674392e-13	8.431599589452308e-12	season	2.1871525516110628e-11
LOC112048471	NW_019862932.1;NW_019862932.1;NW_019862932.1	227631;228270;229373	227958;229277;229576	-;-;-	1540	rna-XM_024086003.1	0.9275506639305429	2.0520701351154274	80.3762689415713	4.1152003337363003e-13	8.476243804293212e-12	season	2.1990601783403356e-11
LOC112043819	NW_019862750.1;NW_019862750.1;NW_019862750.1;NW_019862750.1;NW_019862750.1;NW_019862750.1;NW_019862750.1;NW_019862750.1;NW_019862750.1;NW_019862750.1;NW_019862750.1;NW_019862750.1;NW_019862750.1;NW_019862750.1;NW_019862750.1;NW_019862750.1;NW_019862750.1;NW_019862750.1;NW_019862750.1;NW_019862750.1;NW_019862750.1;NW_019862750.1;NW_019862750.1;NW_019862750.1;NW_019862750.1;NW_019862750.1;NW_019862…	1528482;1528483;1528484;1528600;1531048;1531048;1531051;1532083;1532083;1532083;1532083;1532929;1532929;1532929;1532929;1533518;1533518;1533518;1533518;1534603;1534603;1534603;1534603;1535003;1535726;1535726;1535726	1528688;1528688;1528688;1528688;1531088;1531088;1531088;1532228;1532228;1532228;1532228;1532987;1532987;1532987;1532987;1533665;1533665;1533665;1533665;1534796;1534796;1534796;1534796;1535165;1535866;1535866;1535866	+;+;+;+;+;+;+;+;+;+;+;+;+;+;+;+;+;+;+;+;+;+;+;+;+;+;+	1099	rna-XM_024079432.1;rna-XM_024079450.1;rna-XM_024079442.1;rna-XM_024079423.1;rna-XM_024079423.1;rna-XM_024079450.1;rna-XM_024079432.1;rna-XM_024079423.1;rna-XM_024079442.1;rna-XM_024079450.1;rna-XM_024079432.1;rna-XM_024079423.1;rna-XM_024079442.1;rna-XM_024079432.1;rna-XM_024079450.1;rna-XM_024079423.1;rna-XM_024079442.1;rna-XM_024079432.1;rna-XM_024079450.1;rna-XM_024079423.1;rna-XM_024079450.1;…	1.0843189508935	2.899168712255306	80.35828700864376	4.13233444086481e-13	8.493152168308754e-12	season	2.2037731258575814e-11
LOC112042856	NW_019862780.1;NW_019862780.1;NW_019862780.1;NW_019862780.1;NW_019862780.1;NW_019862780.1;NW_019862780.1;NW_019862780.1;NW_019862780.1;NW_019862780.1;NW_019862780.1;NW_019862780.1;NW_019862780.1;NW_019862780.1;NW_019862780.1;NW_019862780.1;NW_019862780.1;NW_019862780.1;NW_019862780.1;NW_019862780.1;NW_019862780.1;NW_019862780.1;NW_019862780.1;NW_019862780.1;NW_019862780.1;NW_019862780.1;NW_019862…	913799;913799;913799;913800;913801;913802;914338;914338;914338;914338;914338;914338;920908;920908;920908;920908;920908;920908;925352;932873;932873;932873;932873;932873;932873;932873;933427;933427;933427;933427;933427;947771;947771;947771;947771;947771;947771;947771;948170;948170;948170;948170;948170;948173;948173;949898;949898;949898;949898;949898;949898;949898;952123;952123;952123;952123;952123;…	913901;913901;913901;913901;913901;913901;914429;914429;914429;914429;914429;914429;921049;921049;921049;921049;921049;921049;925459;932976;932976;932976;932976;932976;932976;932976;933591;933591;933591;933591;933591;947832;947832;947832;947832;947832;947832;947832;948544;948544;948544;948544;948544;948544;948544;950111;950111;950111;950111;950111;950111;950111;952241;952241;952241;952241;952241;…	+;+;+;+;+;+;+;+;+;+;+;+;+;+;+;+;+;+;+;+;+;+;+;+;+;+;+;+;+;+;+;+;+;+;+;+;+;+;+;+;+;+;+;+;+;+;+;+;+;+;+;+;+;+;+;+;+;+;+;+;+;+;+;+;+;+;+	2540	rna-XM_024078033.1;rna-XR_002886637.1;rna-XM_024078034.1;rna-XM_024078032.1;rna-XM_024078037.1;rna-XM_024078036.1;rna-XM_024078036.1;rna-XM_024078037.1;rna-XM_024078032.1;rna-XM_024078033.1;rna-XR_002886637.1;rna-XM_024078034.1;rna-XM_024078036.1;rna-XM_024078037.1;rna-XM_024078032.1;rna-XM_024078033.1;rna-XR_002886637.1;rna-XM_024078034.1;rna-XM_024078035.1;rna-XM_024078036.1;rna-XM_024078035.1;…	1.0485526570428743	11.413146904823178	80.27202387703078	4.2155578542372533e-13	8.64552770278485e-12	season	2.2436417856738634e-11
LOC112046927	NW_019862877.1;NW_019862877.1;NW_019862877.1;NW_019862877.1;NW_019862877.1;NW_019862877.1;NW_019862877.1;NW_019862877.1;NW_019862877.1;NW_019862877.1	165665;167234;168109;168497;168881;169446;172188;172942;174868;175583	166905;167312;168256;168638;169023;169630;172386;173128;175079;175823	-;-;-;-;-;-;-;-;-;-	2777	rna-XM_024083778.1	-1.283467282277603	1.3207523481721648	80.17707458866357	4.309159588746845e-13	8.818486590648383e-12	season	2.2888632244435897e-11
LOC112054489	NW_019863363.1;NW_019863363.1	55986;56528	56352;56714	-;-	554	rna-XM_024094285.1	1.727751419893939	0.4870487845889045	80.16245746996643	4.3237582492821864e-13	8.829374141667229e-12	season	2.292024247944487e-11
LOC112047713	NW_019862754.1;NW_019862754.1;NW_019862754.1;NW_019862754.1	175188;176035;176595;177146	175732;176141;176772;177348	-;-;-;-	1033	rna-XM_024084930.1	-1.1567278396496943	2.25559824495515	80.05419727371694	4.433479756429503e-13	9.034045687833651e-12	season	2.3454966256320154e-11
LOC112054845	NW_019862761.1;NW_019862761.1;NW_019862761.1;NW_019862761.1	2301507;2301507;2304379;2304699	2304014;2304014;2304593;2304898	-;-;-;-	2923	rna-XM_024094763.1;rna-XM_024094772.1;rna-XM_024094772.1;rna-XM_024094763.1	1.5763403795936217	2.8847621854406946	80.00222627967189	4.4871670237649893e-13	9.123906281655478e-12	season	2.365572732960436e-11
LOC112050190	NW_019863011.1;NW_019863011.1	211278;213105	212577;213417	-;-	1613	rna-XM_024088382.1	1.4212566825214774	1.1588705413590312	79.80298767441681	4.699266736781971e-13	9.523479951491979e-12	season	2.463862049141255e-11
LOC112047214	NW_019862884.1;NW_019862884.1;NW_019862884.1;NW_019862884.1;NW_019862884.1;NW_019862884.1;NW_019862884.1;NW_019862884.1;NW_019862884.1;NW_019862884.1;NW_019862884.1;NW_019862884.1;NW_019862884.1;NW_019862884.1;NW_019862884.1;NW_019862884.1;NW_019862884.1;NW_019862884.1;NW_019862884.1;NW_019862884.1;NW_019862884.1;NW_019862884.1;NW_019862884.1;NW_019862884.1;NW_019862884.1;NW_019862884.1	337912;341157;342569;343432;344472;345151;346121;347246;348151;349330;350129;351254;353544;354793;356984;357477;357687;358097;359694;360733;361658;362537;365404;369130;369940;374031	339654;341332;342763;343585;344641;345284;346239;347445;348346;349518;350256;351498;353789;355055;357277;357633;357965;359521;359871;360886;361868;362581;365529;369246;370080;374558	-;-;-;-;-;-;-;-;-;-;-;-;-;-;-;-;-;-;-;-;-;-;-;-;-;-	7813	rna-XM_024084243.1	-0.7569858439277093	5.622084689991601	79.79892786202156	4.703694385457367e-13	9.523479951491979e-12	season	2.463862049141255e-11
LOC112048277	NW_019862923.1;NW_019862923.1;NW_019862923.1;NW_019862923.1;NW_019862923.1;NW_019862923.1;NW_019862923.1;NW_019862923.1;NW_019862923.1	569440;570616;570637;573690;573690;580955;580955;581846;581846	569456;570756;570756;573773;573773;581170;581170;582927;582927	+;+;+;+;+;+;+;+;+	1540	rna-XM_024085759.1;rna-XM_024085757.1;rna-XM_024085759.1;rna-XM_024085759.1;rna-XM_024085757.1;rna-XM_024085759.1;rna-XM_024085757.1;rna-XM_024085759.1;rna-XM_024085757.1	-1.1952608141485948	6.013263276510361	79.59844004831047	4.927779457160509e-13	9.95599773128225e-12	season	2.5710786321267575e-11
LOC112058438	NW_019862776.1;NW_019862776.1	1246368;1246682	1246597;1247167	+;+	716	rna-XM_024099281.1	0.589969224675528	3.448135029124264	79.55146936213099	4.981850327189501e-13	1.0043916888460867e-11	season	2.589096920042308e-11
LOC112053645	NW_019862760.1;NW_019862760.1;NW_019862760.1	327760;329213;329999	328305;329406;330362	-;-;-	1104	rna-XM_024093131.1	0.5849181312823497	4.093808073507582	79.49471774980738	5.047996682475816e-13	1.015575823053697e-11	season	2.6183395708223386e-11
LOC112043483	NW_019862791.1;NW_019862791.1;NW_019862791.1;NW_019862791.1;NW_019862791.1;NW_019862791.1;NW_019862791.1;NW_019862791.1;NW_019862791.1;NW_019862791.1;NW_019862791.1;NW_019862791.1;NW_019862791.1;NW_019862791.1;NW_019862791.1;NW_019862791.1;NW_019862791.1;NW_019862791.1;NW_019862791.1;NW_019862791.1;NW_019862791.1;NW_019862791.1;NW_019862791.1;NW_019862791.1;NW_019862791.1;NW_019862791.1;NW_019862…	926803;966151;966151;966152;966152;966153;966153;966154;993465;993489;993947;993947;993947;993947;993947;993947;993947;993947;993947;993947;1001504;1001504;1001504;1001504;1001504;1001504;1001504;1001504;1001504;1001504;1002815;1002815;1002815;1002815;1002815;1002815;1002815;1002815;1002815;1002815;1005794;1005794;1005794;1005794;1005794;1005794;1005794;1005794;1005794;1005794;1006408;1006408;100…	927005;966547;966547;966547;966547;966547;966547;966547;993560;993570;994099;994099;994099;994099;994099;994099;994099;994099;994099;994099;1001671;1001671;1001671;1001671;1001671;1001671;1001671;1001671;1001671;1001671;1002938;1002938;1002938;1002938;1002938;1002938;1002938;1002938;1002938;1002938;1005909;1005909;1005909;1005909;1005909;1005909;1005909;1005909;1005909;1005909;1006512;1006512;100…	+;+;+;+;+;+;+;+;+;+;+;+;+;+;+;+;+;+;+;+;+;+;+;+;+;+;+;+;+;+;+;+;+;+;+;+;+;+;+;+;+;+;+;+;+;+;+;+;+;+;+;+;+;+;+;+;+;+;+;+;+;+;+;+;+;+;+;+;+;+;+;+;+;+;+;+;+;+;+;+;+;+;+;+;+;+;+;+;+;+;+;+;+;+;+;+;+;+;+;+;+;+;+;+;+;+;+;+;+;+;+	3709	rna-XM_024078908.1;rna-XR_002886688.1;rna-XR_002886687.1;rna-XM_024078909.1;rna-XM_024078907.1;rna-XR_002886689.1;rna-XM_024078904.1;rna-XM_024078912.1;rna-XM_024078910.1;rna-XM_024078911.1;rna-XM_024078911.1;rna-XM_024078910.1;rna-XM_024078912.1;rna-XR_002886689.1;rna-XM_024078904.1;rna-XM_024078909.1;rna-XM_024078907.1;rna-XR_002886688.1;rna-XR_002886687.1;rna-XM_024078908.1;rna-XM_024078911.1;…	-0.7405049978432369	8.52791311160386	79.40392691922914	5.15570415038251e-13	1.0350565547476786e-11	season	2.6689831739431335e-11
LOC112053476	NW_019863244.1;NW_019863244.1;NW_019863244.1;NW_019863244.1;NW_019863244.1;NW_019863244.1;NW_019863244.1;NW_019863244.1;NW_019863244.1;NW_019863244.1;NW_019863244.1;NW_019863244.1;NW_019863244.1;NW_019863244.1;NW_019863244.1;NW_019863244.1;NW_019863244.1;NW_019863244.1	37786;53952;66387;71938;72748;73448;105657;119558;130678;131751;133035;133593;133672;134163;134184;134228;134567;134996	37930;54109;66569;72110;72811;73562;105805;119681;130786;131895;133180;133669;133694;134181;134225;134295;134725;138623	+;+;+;+;+;+;+;+;+;+;+;+;+;+;+;+;+;+	5527	rna-XM_024092891.1	-0.6207434129310317	3.6176103560381274	79.38210793273205	5.181939529791567e-13	1.0381334013788749e-11	season	2.6773354237256427e-11
LOC112048461	NW_019862931.1;NW_019862931.1;NW_019862931.1	316752;411693;413249	317033;412743;414072	+;+;+	2157	rna-XM_024085988.1	0.7733201796329437	4.1513070848345155	79.34852894067023	5.222584182697557e-13	1.043134895182629e-11	season	2.6914854968209086e-11
LOC112046650	NW_019862748.1;NW_019862748.1;NW_019862748.1;NW_019862748.1;NW_019862748.1;NW_019862748.1;NW_019862748.1;NW_019862748.1;NW_019862748.1;NW_019862748.1;NW_019862748.1;NW_019862748.1;NW_019862748.1;NW_019862748.1;NW_019862748.1;NW_019862748.1;NW_019862748.1;NW_019862748.1;NW_019862748.1;NW_019862748.1;NW_019862748.1;NW_019862748.1;NW_019862748.1	1869466;1870412;1871691;1873328;1874172;1875535;1876205;1876916;1878233;1879196;1879707;1880668;1881419;1882446;1882755;1883214;1884749;1885214;1886052;1887006;1887342;1887574;1889982	1869678;1870650;1871904;1873474;1874273;1875667;1876473;1877031;1878362;1879391;1879910;1880816;1881592;1882637;1882829;1883342;1884877;1885345;1886305;1887118;1887478;1887887;1890780	-;-;-;-;-;-;-;-;-;-;-;-;-;-;-;-;-;-;-;-;-;-;-	4560	rna-XM_024083395.1	0.8254347253960831	2.2405125122301826	79.3407493757565	5.232047472283104e-13	1.043134895182629e-11	season	2.6914854968209086e-11
LOC112043868	NW_019862799.1;NW_019862799.1;NW_019862799.1;NW_019862799.1	1339372;1342561;1343959;1344194	1340025;1342774;1344099;1344285	-;-;-;-	1101	rna-XM_024079525.1	2.7920298298532464	4.282709735708619	79.33439463540904	5.239790667268775e-13	1.043134895182629e-11	season	2.6914854968209086e-11
LOC112054656	NW_019863390.1;NW_019863390.1;NW_019863390.1;NW_019863390.1;NW_019863390.1	170134;171566;173220;175592;177388	171062;171708;173387;175728;177487	-;-;-;-;-	1477	rna-XM_024094505.1	0.6856622118225529	5.320056447782198	79.29588261807312	5.286970393851555e-13	1.048646115653792e-11	season	2.7104671235790222e-11
LOC112043597	NW_019862793.1;NW_019862793.1;NW_019862793.1;NW_019862793.1;NW_019862793.1;NW_019862793.1;NW_019862793.1;NW_019862793.1;NW_019862793.1	167018;168764;170181;170405;170844;171792;172680;174258;174985	167510;169040;170334;170474;171218;171859;172859;174371;175028	-;-;-;-;-;-;-;-;-	1775	rna-XM_024079081.1	1.3596383995307448	1.3940864919172467	79.27497164356052	5.312770750559349e-13	1.0510670782187685e-11	season	2.7184360761308023e-11
LOC112055220	NW_019863480.1;NW_019863480.1;NW_019863480.1;NW_019863480.1;NW_019863480.1;NW_019863480.1	60856;60856;64671;64671;65531;66978	60944;60944;64890;64881;65870;67192	+;+;+;+;+;+	864	rna-XM_024095241.1;rna-XR_002887492.1;rna-XM_024095241.1;rna-XR_002887492.1;rna-XR_002887492.1;rna-XR_002887492.1	0.48219039119497736	4.9089701732690445	78.87183632495143	5.836334556783815e-13	1.1522522747376513e-11	season	2.980578948507804e-11
LOC112052888	NW_019863184.1;NW_019863184.1;NW_019863184.1;NW_019863184.1;NW_019863184.1;NW_019863184.1	280644;281948;283339;284661;285483;286000	281601;282036;283491;284745;285594;286424	-;-;-;-;-;-	1822	rna-XM_024092126.1	0.7842451575824351	6.144525132830005	78.799471744418085	5.935803843867113e-13	1.1694639622823902e-11	season	3.02554770926342e-11
LOC112045053	NW_019862822.1;NW_019862822.1	932623;935047	934660;935173	-;-	2165	rna-XM_024081108.1	-0.8390900434862545	5.7042602589057605	78.72422562241736	6.041086951260809e-13	1.1877475914916914e-11	season	3.0733015286596494e-11
LOC112052064	NW_019863122.1;NW_019863122.1;NW_019863122.1;NW_019863122.1	197907;199063;200316;200599	198231;199297;200510;200795	-;-;-;-	952	rna-XM_024090975.1	0.7142651622970134	4.6318259096879455	78.51100403228524	6.349995369892298e-13	1.2459083698947446e-11	season	3.22426489040221e-11
LOC112045177	NW_019862825.1;NW_019862825.1;NW_019862825.1;NW_019862825.1;NW_019862825.1	528586;534379;536627;539941;555644	531608;534535;536848;540042;556942	-;-;-;-;-	4803	rna-XM_024081267.1	-1.5538649332256391	0.33749188196509405	78.31700822484977	6.645182663464191e-13	1.3011431733647169e-11	season	3.367697256120811e-11
LOC112050878	NW_019863048.1;NW_019863048.1;NW_019863048.1;NW_019863048.1;NW_019863048.1;NW_019863048.1;NW_019863048.1;NW_019863048.1;NW_019863048.1;NW_019863048.1;NW_019863048.1;NW_019863048.1;NW_019863048.1;NW_019863048.1;NW_019863048.1;NW_019863048.1;NW_019863048.1;NW_019863048.1;NW_019863048.1;NW_019863048.1;NW_019863048.1;NW_019863048.1;NW_019863048.1;NW_019863048.1;NW_019863048.1;NW_019863048.1;NW_019863…	69675;81940;81942;81942;81942;81942;81942;81945;81946;81946;81948;81949;81949;81949;82784;82784;82784;82784;82784;82784;82784;82784;82784;94897;94897;94897;94897;94897;94897;94897;94897;94897;94897;99405;99405;99405;99405;99405;99405;99405;99405;99405;99405;99405;99405;99405;99405;101249;101249;101249;101249;101249;101249;101249;101249;101249;101249;101249;101249;101249;101249;101439;101510;10224…	70011;82101;82101;82101;82101;82101;82101;82101;82101;82101;82101;82101;82101;82101;82883;82883;82883;82883;82883;82883;82883;82883;82883;94943;94943;94943;94943;94943;94943;94943;94943;94943;94943;99521;99521;99521;99521;99521;99521;99521;99521;99521;99521;99521;99521;99521;99521;101368;101368;101368;101368;101368;101368;101368;101368;101368;101368;101368;101368;101368;101368;101483;101598;10242…	+;+;+;+;+;+;+;+;+;+;+;+;+;+;+;+;+;+;+;+;+;+;+;+;+;+;+;+;+;+;+;+;+;+;+;+;+;+;+;+;+;+;+;+;+;+;+;+;+;+;+;+;+;+;+;+;+;+;+;+;+;+;+;+;+;+;+;+;+;+;+;+;+;+;+;+;+;+;+;+;+;+;+;+;+;+;+;+;+;+;+;+;+;+;+;+;+;+;+;+;+;+;+;+;+;+;+;+;+;+;+;+;+;+;+;+;+;+;+;+;+;+;+;+;+;+;+;+;+;+;+;+;+;+;+;+;+;+;+;+;+;+;+;+;+;+;+;+;+;+;+;+;+;+;+;+;+;+;+;+;+;+;+;+;+;+;+;+;+;+;+;+;+;+;+;+;+;+;+;+;+;+;+;+;+;+;+;+;+;+;+;+;+;+;+;+;+;+;+;+…	9002	rna-XM_024089269.1;rna-XM_024089271.1;rna-XM_024089276.1;rna-XM_024089273.1;rna-XM_024089272.1;rna-XM_024089268.1;rna-XM_024089266.1;rna-XM_024089278.1;rna-XR_002887189.1;rna-XM_024089277.1;rna-XM_024089265.1;rna-XM_024089275.1;rna-XM_024089270.1;rna-XM_024089267.1;rna-XM_024089270.1;rna-XM_024089267.1;rna-XM_024089265.1;rna-XR_002887189.1;rna-XM_024089277.1;rna-XM_024089278.1;rna-XM_024089272.1;…	-0.7337783495796053	7.766209469371042	78.20165293571598	6.827374654271749e-13	1.3340718112946603e-11	season	3.453426817012838e-11
LOC112055147	NW_019862762.1;NW_019862762.1;NW_019862762.1;NW_019862762.1	47030;49400;50016;50825	48170;49524;50252;51113	-;-;-;-	1792	rna-XM_024095152.1	-0.861635148900837	7.745578051214635	77.88099224493983	7.361343709964684e-13	1.4354620234431133e-11	season	3.709361502521178e-11
LOC112055603	NW_019863559.1;NW_019863559.1;NW_019863559.1;NW_019863559.1;NW_019863559.1;NW_019863559.1;NW_019863559.1;NW_019863559.1;NW_019863559.1;NW_019863559.1;NW_019863559.1;NW_019863559.1;NW_019863559.1;NW_019863559.1;NW_019863559.1;NW_019863559.1;NW_019863559.1	11059;11997;12849;14428;15054;17078;18069;18917;19703;20313;20720;20922;23765;38305;58409;82440;93945	11241;12136;13178;14502;15209;17227;18208;19144;19931;20429;20920;20969;23932;38436;58567;82643;94155	-;-;-;-;-;-;-;-;-;-;-;-;-;-;-;-;-	2871	rna-XM_024095783.1	-0.9350313867683809	3.316567673875148	77.74688934719322	7.597238548195118e-13	1.4784319432438597e-11	season	3.820964093356957e-11
LOC112051551	NW_019863089.1;NW_019863089.1;NW_019863089.1;NW_019863089.1;NW_019863089.1;NW_019863089.1	104384;104869;105843;106728;107097;107321	104590;104982;105963;106949;107195;107754	+;+;+;+;+;+	1197	rna-XM_024090239.1	0.7757552393171537	3.4009333176794203	77.57077397615701	7.918914647455623e-13	1.537885546636484e-11	season	3.975205165356274e-11
LOC112043847	NW_019862799.1;NW_019862799.1;NW_019862799.1;NW_019862799.1;NW_019862799.1;NW_019862799.1;NW_019862799.1;NW_019862799.1;NW_019862799.1;NW_019862799.1;NW_019862799.1;NW_019862799.1;NW_019862799.1;NW_019862799.1;NW_019862799.1;NW_019862799.1;NW_019862799.1;NW_019862799.1;NW_019862799.1	698855;698855;698855;702270;702270;702270;703644;703644;703644;704013;704013;705428;705428;705428;708266;708266;708266;708603;736721	700750;700750;700750;702336;702336;702336;703837;703837;703837;704243;704243;705532;705532;705532;708482;708482;708756;708756;736771	-;-;-;-;-;-;-;-;-;-;-;-;-;-;-;-;-;-;-	3035	rna-XM_024079471.1;rna-XM_024079469.1;rna-XM_024079468.1;rna-XM_024079471.1;rna-XM_024079469.1;rna-XM_024079468.1;rna-XM_024079471.1;rna-XM_024079469.1;rna-XM_024079468.1;rna-XM_024079469.1;rna-XM_024079468.1;rna-XM_024079471.1;rna-XM_024079469.1;rna-XM_024079468.1;rna-XM_024079471.1;rna-XM_024079469.1;rna-XM_024079468.1;rna-XM_024079469.1;rna-XM_024079471.1	-0.9454745130656632	4.8550038869434875	77.52392160524064	8.0068305568574915e-13	1.5517922521192643e-11	season	4.011739960482189e-11
LOC112047020	NW_019862880.1;NW_019862880.1;NW_019862880.1;NW_019862880.1;NW_019862880.1;NW_019862880.1;NW_019862880.1;NW_019862880.1;NW_019862880.1;NW_019862880.1;NW_019862880.1;NW_019862880.1;NW_019862880.1;NW_019862880.1;NW_019862880.1;NW_019862880.1;NW_019862880.1;NW_019862880.1;NW_019862880.1;NW_019862880.1;NW_019862880.1;NW_019862880.1;NW_019862880.1;NW_019862880.1;NW_019862880.1;NW_019862880.1;NW_019862…	229364;229364;229364;291581;291581;291581;292640;292640;292640;308070;308070;308070;309281;309281;309281;310329;310329;310329;310625;310625;310625;311350;311350;311365;311997;311997;311997;314749;314749;314749;315147;315147;315147	229973;230610;229973;291860;291860;291860;293013;293013;293013;308220;308220;308220;309412;309412;309412;310559;310559;310559;310818;310818;310818;311680;311680;311680;312813;312813;312813;314818;314818;314818;321042;321042;321042	+;+;+;+;+;+;+;+;+;+;+;+;+;+;+;+;+;+;+;+;+;+;+;+;+;+;+;+;+;+;+;+;+	9723	rna-XM_024083918.1;rna-XM_024083917.1;rna-XM_024083914.1;rna-XM_024083918.1;rna-XM_024083917.1;rna-XM_024083914.1;rna-XM_024083918.1;rna-XM_024083917.1;rna-XM_024083914.1;rna-XM_024083918.1;rna-XM_024083917.1;rna-XM_024083914.1;rna-XM_024083918.1;rna-XM_024083917.1;rna-XM_024083914.1;rna-XM_024083918.1;rna-XM_024083917.1;rna-XM_024083914.1;rna-XM_024083918.1;rna-XM_024083917.1;rna-XM_024083914.1;…	-0.5080137698556194	5.095391294699335	77.49526876696585	8.061090801070105e-13	1.559132928109413e-11	season	4.031305880799305e-11
LOC112052535	NW_019863155.1;NW_019863155.1;NW_019863155.1	40912;42956;44943	42174;44040;45070	-;-;-	2476	rna-XM_024091655.1	0.9101798516461818	1.7272533017876428	77.4111021696094	8.222678824054699e-13	1.58716048052139e-11	season	4.104371040142558e-11
LOC112044211	NW_019862805.1;NW_019862805.1;NW_019862805.1;NW_019862805.1;NW_019862805.1;NW_019862805.1;NW_019862805.1;NW_019862805.1;NW_019862805.1;NW_019862805.1;NW_019862805.1;NW_019862805.1;NW_019862805.1;NW_019862805.1;NW_019862805.1;NW_019862805.1	436539;437727;438994;439569;440230;441380;442122;442557;443743;444982;446294;447516;448524;449035;449952;450393	437079;437949;439216;439742;440444;441538;442298;442777;443955;445195;446500;447747;448633;449191;450323;450587	-;-;-;-;-;-;-;-;-;-;-;-;-;-;-;-	3633	rna-XM_024079963.1	0.6246534580492553	3.8537097457686205	77.39495374909286	8.254061001078585e-13	1.5899928033656643e-11	season	4.1122911058945093e-11
LOC112045027	NW_019862822.1;NW_019862822.1;NW_019862822.1;NW_019862822.1;NW_019862822.1;NW_019862822.1;NW_019862822.1;NW_019862822.1;NW_019862822.1;NW_019862822.1;NW_019862822.1;NW_019862822.1;NW_019862822.1;NW_019862822.1;NW_019862822.1;NW_019862822.1;NW_019862822.1;NW_019862822.1;NW_019862822.1;NW_019862822.1;NW_019862822.1;NW_019862822.1;NW_019862822.1;NW_019862822.1;NW_019862822.1;NW_019862822.1;NW_019862…	554145;555795;555795;555795;555795;555940;564090;564090;564090;564090;564090;565410;565410;565410;565410;565410;571770;571770;571770;571770;571770;573528;573528;573528;573528;573528;573797;573797;573797;573797;573797;574823;575249;575249;575249;575249;575249;576932;576932;576932;576932;576932;587684;587790;639244;639244;639244;676482;676482;676482;680814;680814;680814	555484;556155;556155;556155;556155;556155;564307;564307;564307;564307;564307;565550;565550;565550;565550;565550;571910;571910;571910;571910;571910;573700;573700;573700;573700;573700;574735;575030;575030;575030;575030;575030;576676;576676;576676;576676;576676;577092;577092;577092;577092;577092;587979;587979;639333;639333;639333;676544;676544;676544;680888;680888;680888	-;-;-;-;-;-;-;-;-;-;-;-;-;-;-;-;-;-;-;-;-;-;-;-;-;-;-;-;-;-;-;-;-;-;-;-;-;-;-;-;-;-;-;-;-;-;-;-;-;-;-;-;-	5721	rna-XM_024081066.1;rna-XM_024081069.1;rna-XM_024081065.1;rna-XM_024081068.1;rna-XM_024081067.1;rna-XM_024081066.1;rna-XM_024081069.1;rna-XM_024081065.1;rna-XM_024081068.1;rna-XM_024081067.1;rna-XM_024081066.1;rna-XM_024081069.1;rna-XM_024081065.1;rna-XM_024081068.1;rna-XM_024081067.1;rna-XM_024081066.1;rna-XM_024081069.1;rna-XM_024081065.1;rna-XM_024081068.1;rna-XM_024081067.1;rna-XM_024081066.1;…	-0.7145600883304222	9.134679288284332	77.14256989999173	8.760885246367796e-13	1.684213818271433e-11	season	4.3566090704498764e-11
LOC112045666	NW_019862837.1;NW_019862837.1;NW_019862837.1;NW_019862837.1;NW_019862837.1;NW_019862837.1;NW_019862837.1;NW_019862837.1	186301;204769;206989;207166;208579;209517;210940;211736	186440;204961;207089;207303;208746;209661;211182;215325	+;+;+;+;+;+;+;+	4718	rna-XM_024081944.1	-1.0547740186802876	1.6496549676946761	77.00647812667141	9.047372499548843e-13	1.732289672147018e-11	season	4.4906480917704506e-11
LOC112050584	NW_019863030.1;NW_019863030.1;NW_019863030.1	375355;380046;392972	375649;380109;393358	+;+;+	746	rna-XR_002887165.1	0.786044124498201	5.219595954817204	76.95044630258467	9.168113166840602e-13	1.7518828292300235e-11	season	4.5420717661142086e-11
LOC112045121	NW_019862824.1;NW_019862824.1;NW_019862824.1	499832;499963;500493	499874;500092;500752	+;+;+	433	rna-XM_024081202.1	0.5110087191410462	4.378489175813469	76.90085009053774	9.276370344173093e-13	1.7690168375781796e-11	season	4.5871305218714143e-11
LOC112049572	NW_019862979.1;NW_019862979.1;NW_019862979.1;NW_019862979.1	418534;420260;421398;422695	418780;420391;421533;424268	+;+;+;+	2089	rna-XM_024087516.1	0.4587658308325354	6.4554048958501	76.8058924264882	9.487329832313555e-13	1.8056286136859157e-11	season	4.682712797122361e-11
LOC112044971	NW_019862820.1;NW_019862820.1;NW_019862820.1;NW_019862820.1;NW_019862820.1;NW_019862820.1;NW_019862820.1;NW_019862820.1;NW_019862820.1;NW_019862820.1;NW_019862820.1;NW_019862820.1;NW_019862820.1;NW_019862820.1;NW_019862820.1;NW_019862820.1	99978;99978;100196;100213;104151;104151;106691;106691;107420;107420;108187;108187;109289;109289;110371;110371	100112;100112;100309;100309;105594;105594;106919;106919;107578;107578;108537;108537;109444;109444;113305;113305	+;+;+;+;+;+;+;+;+;+;+;+;+;+;+;+	5523	rna-XM_024080992.1;rna-XM_024080991.1;rna-XM_024080992.1;rna-XM_024080991.1;rna-XM_024080992.1;rna-XM_024080991.1;rna-XM_024080992.1;rna-XM_024080991.1;rna-XM_024080992.1;rna-XM_024080991.1;rna-XM_024080992.1;rna-XM_024080991.1;rna-XM_024080992.1;rna-XM_024080991.1;rna-XM_024080992.1;rna-XM_024080991.1	-0.3650314450261742	7.777902011802338	76.70866342103763	9.708459501220783e-13	1.8434020220144732e-11	season	4.781986950975214e-11
LOC112044886	NW_019862819.1;NW_019862819.1;NW_019862819.1	1073823;1075391;1078121	1074146;1075562;1078372	-;-;-	748	rna-XR_002886774.1	1.7666087377988182	5.961088927270698	76.7016794580505	9.724546185910735e-13	1.8434020220144732e-11	season	4.781986950975214e-11
LOC112054287	NW_019863338.1;NW_019863338.1;NW_019863338.1;NW_019863338.1;NW_019863338.1;NW_019863338.1;NW_019863338.1;NW_019863338.1;NW_019863338.1;NW_019863338.1;NW_019863338.1;NW_019863338.1	41538;41863;42179;42179;42796;42796;43350;43350;47197;47197;50066;50066	41754;42073;42390;42390;43263;43263;43406;43406;47318;47318;50942;50942	+;+;+;+;+;+;+;+;+;+;+;+	2164	rna-XM_024093995.1;rna-XM_024093994.1;rna-XM_024093995.1;rna-XM_024093994.1;rna-XM_024093995.1;rna-XM_024093994.1;rna-XM_024093994.1;rna-XM_024093995.1;rna-XM_024093994.1;rna-XM_024093995.1;rna-XM_024093994.1;rna-XM_024093995.1	-0.8386035840176451	2.1062982215032617	76.5701766752182	1.0032625449604467e-12	1.894255233699129e-11	season	4.924346991514193e-11
LOC112047140	NW_019862883.1;NW_019862883.1;NW_019862883.1;NW_019862883.1;NW_019862883.1;NW_019862883.1;NW_019862883.1;NW_019862883.1;NW_019862883.1;NW_019862883.1;NW_019862883.1;NW_019862883.1;NW_019862883.1;NW_019862883.1;NW_019862883.1;NW_019862883.1;NW_019862883.1;NW_019862883.1;NW_019862883.1;NW_019862883.1;NW_019862883.1;NW_019862883.1;NW_019862883.1;NW_019862883.1;NW_019862883.1;NW_019862883.1;NW_019862…	589685;589685;589685;589685;589685;590008;590008;590031;590031;591431;591431;591431;592489;592489;592489;594670;594670;594670;594670;594670;594670;594670;601306;601306;601306;601306;601306;601306;601306;602470;602470;602470;602470;602470;602470;602470;608836;608836;608836;608836;608836;608836;608836;609649;609649;609649;609649;609649;609649;609649;611522;611522;611522;611522;611522;611522;611522	589889;589889;589889;589889;589889;590120;590120;590120;590120;591476;591476;591476;592536;592536;592536;594746;594746;594746;594746;594746;594746;594746;601512;601512;601512;601512;601512;601512;601512;602644;602644;602644;602644;602644;602644;602644;609108;609108;609108;609108;609108;609108;609108;609835;609835;609835;609835;609835;609835;609835;612775;612775;612775;612775;612775;612775;612775	+;+;+;+;+;+;+;+;+;+;+;+;+;+;+;+;+;+;+;+;+;+;+;+;+;+;+;+;+;+;+;+;+;+;+;+;+;+;+;+;+;+;+;+;+;+;+;+;+;+;+;+;+;+;+;+;+	2585	rna-XM_024084142.1;rna-XM_024084141.1;rna-XM_024084139.1;rna-XM_024084138.1;rna-XM_024084137.1;rna-XM_024084138.1;rna-XM_024084137.1;rna-XM_024084143.1;rna-XM_024084140.1;rna-XM_024084143.1;rna-XM_024084140.1;rna-XM_024084142.1;rna-XM_024084140.1;rna-XM_024084139.1;rna-XM_024084137.1;rna-XM_024084143.1;rna-XM_024084140.1;rna-XM_024084142.1;rna-XM_024084141.1;rna-XM_024084139.1;rna-XM_024084137.1;…	0.848056085532229	6.287123801412454	76.54680110126468	1.0088432419916247e-12	1.9010202556024356e-11	season	4.942585975783366e-11
LOC112056780	NW_019863978.1;NW_019863978.1;NW_019863978.1;NW_019863978.1;NW_019863978.1	17023;18858;19819;25299;25668	17141;19176;20071;25525;25737	-;-;-;-;-	988	rna-XM_024097256.1	0.7403074837090245	2.9385682919144904	76.49950860875903	1.0202318625179337e-12	1.9186811074546752e-11	season	4.979971549914886e-11
LOC112043743	NW_019862796.1;NW_019862796.1;NW_019862796.1;NW_019862796.1;NW_019862796.1;NW_019862796.1;NW_019862796.1;NW_019862796.1;NW_019862796.1;NW_019862796.1	934124;934124;936143;936143;940063;940063;941906;941906;950983;968689	935397;935397;936305;936305;940134;940134;942032;942032;951279;968913	-;-;-;-;-;-;-;-;-;-	2158	rna-XM_024079296.1;rna-XM_024079295.1;rna-XM_024079296.1;rna-XM_024079295.1;rna-XM_024079296.1;rna-XM_024079295.1;rna-XM_024079296.1;rna-XM_024079295.1;rna-XM_024079295.1;rna-XM_024079296.1	0.7325570019676962	3.9025142390511176	76.33273171136938	1.06146167004152e-12	1.9922819037702375e-11	season	5.171698816994574e-11
LOC112045118	NW_019862824.1;NW_019862824.1;NW_019862824.1;NW_019862824.1;NW_019862824.1;NW_019862824.1	491604;493691;494547;495071;496603;497463	491821;493874;494692;495178;496754;497922	-;-;-;-;-;-	1268	rna-XM_024081200.1	0.5225622880988486	4.538369417907757	76.26918659213487	1.0776190842813062e-12	2.018575898306928e-11	season	5.240787858509362e-11
LOC112043734	NW_019862796.1;NW_019862796.1;NW_019862796.1;NW_019862796.1;NW_019862796.1;NW_019862796.1;NW_019862796.1;NW_019862796.1;NW_019862796.1;NW_019862796.1;NW_019862796.1;NW_019862796.1;NW_019862796.1;NW_019862796.1;NW_019862796.1;NW_019862796.1;NW_019862796.1;NW_019862796.1;NW_019862796.1;NW_019862796.1;NW_019862796.1;NW_019862796.1;NW_019862796.1;NW_019862796.1;NW_019862796.1;NW_019862796.1;NW_019862…	25897;25897;25897;25897;25897;25897;27223;27223;27223;27223;27223;27223;28158;28158;28158;28158;28158;28158;28915;28915;28915;28915;28915;28915;29647;29647;29647;29647;29647;29647;29974;29974;29974;29974;29974;29974;31485;31485;31485;31485;31485;31485;33005;33005;33005;33005;33005;33005;33749;33749;33749;33749;33749;33749;40253;40253;40253;40253;40253;40253;56187;56187;56187;56187;65667;65667;686…	26524;26524;26524;26524;26524;26524;27414;27414;27414;27414;27414;27414;28324;28324;28324;28324;28324;28324;29201;29201;29201;29201;29201;29201;29882;29882;29882;29882;29882;29882;31295;31295;31295;31295;31295;31295;31730;31730;31730;31730;31730;31730;33449;33449;33449;33449;33449;33449;33909;33909;33909;33909;33909;33909;40408;40408;40408;40408;40408;40408;56243;56243;56243;56243;66110;66109;687…	-;-;-;-;-;-;-;-;-;-;-;-;-;-;-;-;-;-;-;-;-;-;-;-;-;-;-;-;-;-;-;-;-;-;-;-;-;-;-;-;-;-;-;-;-;-;-;-;-;-;-;-;-;-;-;-;-;-;-;-;-;-;-;-;-;-;-;-;-;-;-	5741	rna-XM_024079272.1;rna-XM_024079274.1;rna-XM_024079273.1;rna-XM_024079275.1;rna-XM_024079276.1;rna-XM_024079277.1;rna-XM_024079272.1;rna-XM_024079274.1;rna-XM_024079273.1;rna-XM_024079275.1;rna-XM_024079276.1;rna-XM_024079277.1;rna-XM_024079272.1;rna-XM_024079274.1;rna-XM_024079273.1;rna-XM_024079275.1;rna-XM_024079276.1;rna-XM_024079277.1;rna-XM_024079272.1;rna-XM_024079274.1;rna-XM_024079273.1;…	0.5592616591284759	8.999248783217599	76.26102239531568	1.0797132537181867e-12	2.018575898306928e-11	season	5.241355272857241e-11
LOC112043866	NW_019862799.1;NW_019862799.1;NW_019862799.1;NW_019862799.1;NW_019862799.1;NW_019862799.1;NW_019862799.1;NW_019862799.1;NW_019862799.1;NW_019862799.1;NW_019862799.1;NW_019862799.1;NW_019862799.1;NW_019862799.1;NW_019862799.1;NW_019862799.1;NW_019862799.1;NW_019862799.1;NW_019862799.1;NW_019862799.1;NW_019862799.1;NW_019862799.1;NW_019862799.1;NW_019862799.1;NW_019862799.1;NW_019862799.1;NW_019862…	1262825;1262832;1262832;1262832;1269836;1269836;1269836;1269836;1270582;1270582;1270582;1270582;1272574;1273614;1273614;1273614;1273614;1273614;1275897;1275897;1275897;1275897;1275897;1277984;1277984;1277984;1277984;1277984;1278759;1278759;1278759;1278759;1278759;1279696;1279696;1279696;1279696;1279696;1281313;1281313;1281313;1281313;1281851;1281851;1281851;1281851;1281851;1283003;1283003;1283003…	1262912;1263127;1263123;1263127;1270083;1270083;1270083;1270083;1270770;1270770;1270770;1270770;1272675;1273714;1273714;1273714;1273714;1273714;1276073;1276073;1276073;1276073;1276073;1278108;1278108;1278108;1278108;1278108;1278872;1278872;1278872;1278872;1278872;1279806;1279806;1279806;1279806;1279806;1281411;1281411;1281411;1281411;1282035;1282035;1282035;1282035;1282035;1283125;1283125;1283125…	+;+;+;+;+;+;+;+;+;+;+;+;+;+;+;+;+;+;+;+;+;+;+;+;+;+;+;+;+;+;+;+;+;+;+;+;+;+;+;+;+;+;+;+;+;+;+;+;+;+;+;+;+;+;+;+;+;+;+;+;+;+;+;+;+;+;+;+;+;+;+;+;+;+;+;+;+;+;+;+;+;+;+;+;+;+;+;+;+;+;+;+;+;+;+;+;+;+;+;+;+;+;+;+;+;+;+;+;+;+;+;+;+;+;+;+;+;+;+;+;+;+;+;+;+;+;+;+;+;+;+;+;+;+;+;+;+;+;+;+;+;+;+;+;+;+;+;+;+;+;+;+;+;+;+;+;+;+;+;+;+;+;+;+;+;+;+;+;+;+;+;+;+;+;+;+;+;+;+;+;+;+;+;+;+;+;+	6637	rna-XM_024079522.1;rna-XM_024079523.1;rna-XM_024079521.1;rna-XM_024079520.1;rna-XM_024079523.1;rna-XM_024079521.1;rna-XM_024079520.1;rna-XM_024079522.1;rna-XM_024079523.1;rna-XM_024079521.1;rna-XM_024079520.1;rna-XM_024079522.1;rna-XM_024079524.1;rna-XM_024079524.1;rna-XM_024079523.1;rna-XM_024079521.1;rna-XM_024079520.1;rna-XM_024079522.1;rna-XM_024079524.1;rna-XM_024079523.1;rna-XM_024079521.1;…	-0.5045126381536027	4.507807914762083	75.94989941333456	1.1627228993273176e-12	2.1680111071601596e-11	season	5.63086635416726e-11
LOC112055913	NW_019863655.1;NW_019863655.1;NW_019863655.1	51048;54546;72926	51065;55579;73534	+;+;+	1661	gene-LOC112055913	1.2083951718283545	1.5702814720146117	75.94456902271985	1.1642010043703674e-12	2.1680111071601596e-11	season	5.63086635416726e-11
LOC112045527	NW_019862834.1;NW_019862834.1;NW_019862834.1;NW_019862834.1;NW_019862834.1;NW_019862834.1;NW_019862834.1;NW_019862834.1;NW_019862834.1;NW_019862834.1;NW_019862834.1;NW_019862834.1;NW_019862834.1;NW_019862834.1;NW_019862834.1;NW_019862834.1;NW_019862834.1;NW_019862834.1;NW_019862834.1;NW_019862834.1;NW_019862834.1;NW_019862834.1;NW_019862834.1;NW_019862834.1;NW_019862834.1;NW_019862834.1;NW_019862…	226195;226195;226195;226195;228564;228564;228564;228564;230186;230186;230186;230186;230876;230876;230876;230876;233516;233516;233516;233516;234731;234731;234731;234731;236534;236534;236534;236534;237620;237620;237620;237620;238366;238473;241560;246646	227251;227251;227251;227251;228745;228745;228745;228745;230364;230364;230364;230364;231154;231154;231154;231154;233722;233722;233722;233722;234881;234881;234881;234881;236593;236593;236593;236593;237755;237755;237755;237755;238466;238559;241747;246753	-;-;-;-;-;-;-;-;-;-;-;-;-;-;-;-;-;-;-;-;-;-;-;-;-;-;-;-;-;-;-;-;-;-;-;-	2735	rna-XM_024081738.1;rna-XM_024081736.1;rna-XM_024081739.1;rna-XM_024081737.1;rna-XM_024081738.1;rna-XM_024081736.1;rna-XM_024081739.1;rna-XM_024081737.1;rna-XM_024081738.1;rna-XM_024081736.1;rna-XM_024081739.1;rna-XM_024081737.1;rna-XM_024081738.1;rna-XM_024081736.1;rna-XM_024081739.1;rna-XM_024081737.1;rna-XM_024081738.1;rna-XM_024081736.1;rna-XM_024081739.1;rna-XM_024081737.1;rna-XM_024081738.1;…	-1.0533430542005044	4.035050182842121	75.87905985429698	1.1825253937255685e-12	2.1978343059946307e-11	season	5.709077515609507e-11
LOC112051419	NW_019863082.1;NW_019863082.1;NW_019863082.1;NW_019863082.1;NW_019863082.1;NW_019863082.1;NW_019863082.1;NW_019863082.1;NW_019863082.1;NW_019863082.1;NW_019863082.1;NW_019863082.1;NW_019863082.1;NW_019863082.1;NW_019863082.1;NW_019863082.1;NW_019863082.1;NW_019863082.1;NW_019863082.1;NW_019863082.1;NW_019863082.1;NW_019863082.1;NW_019863082.1;NW_019863082.1;NW_019863082.1;NW_019863082.1;NW_019863…	265130;265130;265130;265131;265132;266513;266513;266513;266513;266513;266867;266867;266867;266867;266867;267530;267530;267530;267530;267530;268426;268426;268426;268426;268426;269278;269278;269278;269278;269278;269908;269908;269908;269908;269908;270595;270595;270595;271767;271767;271767;271767;271767;272369;272369;276601;276616;276616;276616;276616;281624;281624;281624;281624;281624	265310;265310;265310;265310;265310;266677;266677;266677;266677;266677;266955;266955;266955;266955;266955;267625;267625;267625;267625;267625;268604;268604;268604;268604;268604;269393;269393;269393;269393;269393;270126;270126;270126;270126;270126;270618;270618;270618;271902;271902;271902;271902;271902;272395;272395;276760;276760;276760;276760;276760;282812;282812;282812;282812;282812	+;+;+;+;+;+;+;+;+;+;+;+;+;+;+;+;+;+;+;+;+;+;+;+;+;+;+;+;+;+;+;+;+;+;+;+;+;+;+;+;+;+;+;+;+;+;+;+;+;+;+;+;+;+;+	2581	rna-XM_024090049.1;rna-XM_024090047.1;rna-XM_024090046.1;rna-XM_024090048.1;rna-XM_024090050.1;rna-XM_024090050.1;rna-XM_024090048.1;rna-XM_024090049.1;rna-XM_024090047.1;rna-XM_024090046.1;rna-XM_024090050.1;rna-XM_024090048.1;rna-XM_024090049.1;rna-XM_024090047.1;rna-XM_024090046.1;rna-XM_024090050.1;rna-XM_024090048.1;rna-XM_024090049.1;rna-XM_024090047.1;rna-XM_024090046.1;rna-XM_024090050.1;…	-0.372532012267892	5.709347855766673	75.85646545777757	1.1889142329450468e-12	2.2054011385389993e-11	season	5.729485771674266e-11
LOC112055980	NW_019863673.1;NW_019863673.1	85209;87452	86363;88069	-;-	1773	rna-XM_024096295.1	0.7538959665677936	3.4649656437298546	75.77837356756133	1.2112707544476599e-12	2.2425004862497924e-11	season	5.826630008463744e-11
LOC112044534	NW_019862811.1;NW_019862811.1;NW_019862811.1	750564;751741;752847	751312;751926;754583	-;-;-	2672	rna-XM_024080416.1	1.1009566114345897	6.480355288392497	75.46264969772373	1.3061643016835553e-12	2.408809979616417e-11	season	6.271718263790332e-11
LOC112053244	NW_019863219.1;NW_019863219.1;NW_019863219.1;NW_019863219.1;NW_019863219.1;NW_019863219.1;NW_019863219.1	123898;124818;132521;134433;135534;136460;137551	124317;124866;132788;134581;135760;136616;138369	+;+;+;+;+;+;+	2089	rna-XM_024092616.1	-1.5502967756730606	0.5012101080540363	75.09802319947991	1.4253458052761018e-12	2.623518507351525e-11	season	6.806989291683438e-11
LOC112044113	NW_019862804.1;NW_019862804.1;NW_019862804.1;NW_019862804.1;NW_019862804.1;NW_019862804.1;NW_019862804.1;NW_019862804.1;NW_019862804.1;NW_019862804.1;NW_019862804.1;NW_019862804.1;NW_019862804.1;NW_019862804.1	65891;74548;74834;74936;74962;75018;75075;75181;75343;75418;75499;75751;76551;77624	66857;74832;74933;74959;75015;75073;75179;75340;75416;75496;75749;75799;76746;77681	+;+;+;+;+;+;+;+;+;+;+;+;+;+	2458	rna-XM_024079857.1	-1.0550450327946914	1.5549212669369636	74.8695410739796	1.5056837224408205e-12	2.766039826785106e-11	season	7.164837892871445e-11
LOC112054660	NW_019863391.1;NW_019863391.1;NW_019863391.1;NW_019863391.1;NW_019863391.1;NW_019863391.1;NW_019863391.1;NW_019863391.1;NW_019863391.1;NW_019863391.1;NW_019863391.1;NW_019863391.1;NW_019863391.1;NW_019863391.1;NW_019863391.1;NW_019863391.1;NW_019863391.1;NW_019863391.1;NW_019863391.1;NW_019863391.1;NW_019863391.1;NW_019863391.1;NW_019863391.1;NW_019863391.1;NW_019863391.1	146974;149870;150611;151130;151972;152741;166598;172587;172937;173032;173059;173135;179134;179862;182796;183471;183907;184804;185618;186329;187220;192287;194645;221834;247963	149107;150015;150737;151291;152212;152995;166761;172646;173029;173057;173133;177449;179303;179956;182828;183585;184129;184839;185684;186477;187315;192443;194841;221881;248240	-;-;-;-;-;-;-;-;-;-;-;-;-;-;-;-;-;-;-;-;-;-;-;-;-	9462	rna-XM_024094508.1	0.36850278620478194	8.164771420978512	74.79081727338851	1.5344324912674349e-12	2.8134218857227185e-11	season	7.288554333520315e-11
LOC112052781	NW_019863175.1;NW_019863175.1;NW_019863175.1;NW_019863175.1;NW_019863175.1;NW_019863175.1	132328;133830;136355;181159;203837;242555	133259;134006;136516;181356;203988;242804	-;-;-;-;-;-	1871	rna-XM_024092002.1	-0.8689244313561447	1.8771219002137745	74.62356700963993	1.597401524267568e-12	2.9232447894096496e-11	season	7.5740836137230575e-11
LOC112043084	NW_019862785.1;NW_019862785.1;NW_019862785.1;NW_019862785.1	586224;586497;587565;589776	586427;587058;589195;589980	+;+;+;+	2602	rna-XM_024078350.1	0.47100363295561487	4.149804396454362	74.56700909249795	1.6192925510533084e-12	2.957617642192569e-11	season	7.664169476012133e-11
LOC112048323	NW_019862925.1;NW_019862925.1;NW_019862925.1;NW_019862925.1;NW_019862925.1;NW_019862925.1;NW_019862925.1	614491;615502;618581;619442;621903;623058;624282	615039;615559;619113;619585;621945;623671;624350	-;-;-;-;-;-;-	2010	rna-XM_024085812.1	-1.706938266286697	6.340519547097693	74.51676594798664	1.6389985316318577e-12	2.987875484101295e-11	season	7.743610709608268e-11
LOC112053217	NW_019863217.1;NW_019863217.1;NW_019863217.1;NW_019863217.1;NW_019863217.1;NW_019863217.1;NW_019863217.1;NW_019863217.1;NW_019863217.1;NW_019863217.1;NW_019863217.1;NW_019863217.1;NW_019863217.1;NW_019863217.1;NW_019863217.1;NW_019863217.1;NW_019863217.1;NW_019863217.1;NW_019863217.1;NW_019863217.1;NW_019863217.1;NW_019863217.1;NW_019863217.1;NW_019863217.1;NW_019863217.1;NW_019863217.1;NW_019863…	224491;225017;226688;226690;227381;229549;229578;229578;229578;229578;231126;231126;231126;231126;231126;232404;232404;232404;232404;232404;232698;232698;232698;232698;232698;233141;233141;233141;233141;233141;233677;233677;233677;233677;233677;234437;234437;234437;234437;234437;235247;235247;235247;235247;235247;235638;235638;235638;235638;235638	225104;225104;226744;226744;228483;229683;229683;229683;229683;229683;231233;231233;231233;231233;231233;232475;232475;232475;232475;232475;232856;232856;232856;232856;232856;233235;233235;233235;233235;233235;233845;233845;233845;233845;233845;234667;234667;234667;234667;234667;235461;235461;235461;235461;235461;235846;235846;235846;235846;235846	-;-;-;-;-;-;-;-;-;-;-;-;-;-;-;-;-;-;-;-;-;-;-;-;-;-;-;-;-;-;-;-;-;-;-;-;-;-;-;-;-;-;-;-;-;-;-;-;-;-	3167	rna-XM_024092559.1;rna-XM_024092560.1;rna-XM_024092561.1;rna-XM_024092560.1;rna-XM_024092558.1;rna-XM_024092562.1;rna-XM_024092558.1;rna-XM_024092561.1;rna-XM_024092560.1;rna-XM_024092559.1;rna-XM_024092562.1;rna-XM_024092558.1;rna-XM_024092561.1;rna-XM_024092560.1;rna-XM_024092559.1;rna-XM_024092562.1;rna-XM_024092558.1;rna-XM_024092561.1;rna-XM_024092560.1;rna-XM_024092559.1;rna-XM_024092562.1;…	0.7616153489154721	5.432190396079094	74.41310347968805	1.6804405696210258e-12	3.0575664360446806e-11	season	7.925280657972471e-11
LOC112054650	NW_019862761.1;NW_019862761.1;NW_019862761.1;NW_019862761.1	1928450;1929227;1930254;1933757	1929057;1929435;1930441;1935413	+;+;+;+	2662	rna-XM_024094501.1	0.5595310294715051	5.110797879352175	74.34487971186499	1.7083024871546021e-12	3.102329478580762e-11	season	8.042372543877928e-11
LOC112058233	NW_019862773.1;NW_019862773.1;NW_019862773.1;NW_019862773.1;NW_019862773.1	100049;103897;112217;116560;151385	100374;104142;112326;116728;151892	-;-;-;-;-	1359	rna-XM_024098940.1	0.9357362971097669	3.471738794006467	74.33502941538123	1.7123643810866448e-12	3.10378275246105e-11	season	8.047201758989631e-11
LOC112049647	NW_019862982.1;NW_019862982.1;NW_019862982.1;NW_019862982.1	214413;216996;218059;219033	214700;217105;218146;220407	+;+;+;+	1861	rna-XM_024087627.1	-0.6137964744153621	2.3468469657378477	74.2895210900527	1.731259849561942e-12	3.132066298180882e-11	season	8.121600409316685e-11
LOC112050922	NW_019863051.1;NW_019863051.1;NW_019863051.1;NW_019863051.1	262431;265299;274505;284647	262778;265489;274757;286591	+;+;+;+	2737	rna-XM_024089337.1	-1.3508606114482617	1.9638244883229377	74.13003794781908	1.7991908533673033e-12	3.24878560923022e-11	season	8.410503274867791e-11
LOC112043953	NW_019862800.1;NW_019862800.1;NW_019862800.1;NW_019862800.1;NW_019862800.1;NW_019862800.1;NW_019862800.1	1298661;1304782;1305755;1308444;1311027;1311692;1313635	1298774;1304958;1305885;1308649;1311212;1311798;1313863	+;+;+;+;+;+;+	1150	rna-XM_024079648.1	-1.2273239675287821	1.5554698144536192	73.96759178416839	1.8712101591599628e-12	3.37243103684966e-11	season	8.731765012065988e-11
LOC112046876	NW_019862874.1;NW_019862874.1;NW_019862874.1;NW_019862874.1;NW_019862874.1;NW_019862874.1;NW_019862874.1;NW_019862874.1;NW_019862874.1;NW_019862874.1;NW_019862874.1;NW_019862874.1;NW_019862874.1;NW_019862874.1;NW_019862874.1;NW_019862874.1;NW_019862874.1;NW_019862874.1;NW_019862874.1;NW_019862874.1;NW_019862874.1;NW_019862874.1;NW_019862874.1;NW_019862874.1;NW_019862874.1;NW_019862874.1;NW_019862…	437483;439235;439651;440295;441079;441079;441764;441764;442788;442788;443363;443363;443799;443799;444934;444934;447427;447427;448397;448397;448992;448992;449374;449374;450282;450282;451291;451291;455953;455953	437822;439486;439836;440390;441145;441145;441953;441953;442873;442873;443519;443519;444124;444124;445074;445074;447642;447642;448684;448684;449105;449105;449517;449517;450406;450406;451398;451398;456583;456583	+;+;+;+;+;+;+;+;+;+;+;+;+;+;+;+;+;+;+;+;+;+;+;+;+;+;+;+;+;+	3467	rna-XM_024083702.1;rna-XM_024083702.1;rna-XM_024083702.1;rna-XM_024083703.1;rna-XM_024083703.1;rna-XM_024083702.1;rna-XM_024083703.1;rna-XM_024083702.1;rna-XM_024083703.1;rna-XM_024083702.1;rna-XM_024083703.1;rna-XM_024083702.1;rna-XM_024083703.1;rna-XM_024083702.1;rna-XM_024083703.1;rna-XM_024083702.1;rna-XM_024083703.1;rna-XM_024083702.1;rna-XM_024083703.1;rna-XM_024083702.1;rna-XM_024083703.1;…	0.4732331853568664	3.696173892268037	73.84400839950762	1.9279842442009623e-12	3.4681848899463814e-11	season	8.980882670043323e-11
LOC112048543	NW_019862934.1;NW_019862934.1;NW_019862934.1	295851;296106;296910	296031;296396;297129	+;+;+	692	rna-XM_024086112.1	0.6139669121481373	4.880080634521876	73.73941259047317	1.9774206289046837e-12	3.550402774463579e-11	season	9.195005924406779e-11
LOC112054224	NW_019863330.1;NW_019863330.1;NW_019863330.1;NW_019863330.1;NW_019863330.1;NW_019863330.1;NW_019863330.1;NW_019863330.1;NW_019863330.1;NW_019863330.1;NW_019863330.1;NW_019863330.1;NW_019863330.1;NW_019863330.1;NW_019863330.1;NW_019863330.1;NW_019863330.1;NW_019863330.1;NW_019863330.1;NW_019863330.1;NW_019863330.1;NW_019863330.1;NW_019863330.1;NW_019863330.1;NW_019863330.1;NW_019863330.1;NW_019863…	24370;25863;26686;27268;27891;28578;29036;29569;30401;31918;32587;34039;35325;36322;37275;37660;37868;38334;38728;38946;40155;41050;41687;43786;44490;45363;47140;48785;50855;52043;52530;53234;54004;54673;55465;56293;57235;57866;58550;58814;59529;59859	24776;25985;26797;27391;28144;28754;29161;29658;30528;32105;32747;34197;35512;36533;37501;37757;37982;38455;38788;39075;40267;41252;41789;43980;44626;45518;47449;49098;50994;52166;52655;53431;54090;54777;55686;56448;57412;57960;58683;58947;59626;60075	-;-;-;-;-;-;-;-;-;-;-;-;-;-;-;-;-;-;-;-;-;-;-;-;-;-;-;-;-;-;-;-;-;-;-;-;-;-;-;-;-;-	6747	rna-XM_024093928.1	0.4782640556880755	4.135809656826694	73.72423140125868	1.9847036461634054e-12	3.5567683421640234e-11	season	9.21270930675325e-11
LOC112058550	NW_019862778.1;NW_019862778.1;NW_019862778.1;NW_019862778.1;NW_019862778.1;NW_019862778.1;NW_019862778.1;NW_019862778.1;NW_019862778.1;NW_019862778.1	1099883;1099883;1101544;1101544;1102969;1103235;1104624;1104624;1105885;1105885	1101363;1101363;1101693;1101693;1103081;1103365;1104759;1104759;1106184;1106096	-;-;-;-;-;-;-;-;-;-	2311	rna-XM_024099451.1;rna-XM_024099452.1;rna-XM_024099452.1;rna-XM_024099451.1;rna-XM_024099452.1;rna-XM_024099451.1;rna-XM_024099452.1;rna-XM_024099451.1;rna-XM_024099452.1;rna-XM_024099451.1	-0.524617113805629	9.46466226674136	73.670302508547607	2.0107996202736718e-12	3.596761125286515e-11	season	9.317525163523369e-11
LOC112055501	NW_019863537.1;NW_019863537.1;NW_019863537.1	35218;36633;37328	36028;36814;37952	+;+;+	1618	rna-XM_024095645.1	0.5587927303912996	3.0533807588901922	73.64754200536643	2.0219191416073603e-12	3.6098653942843605e-11	season	9.352699275445564e-11
LOC112046931	NW_019862753.1;NW_019862753.1;NW_019862753.1;NW_019862753.1;NW_019862753.1	1210818;1211090;1212309;1212710;1213210	1210973;1211346;1212487;1212822;1213920	+;+;+;+;+	1416	rna-XM_024083789.1	-0.8405740745187658	3.674581647615136	73.60792207906668	2.041426556052291e-12	3.6378679976392506e-11	season	9.42648272964564e-11
LOC112047055	NW_019862753.1;NW_019862753.1;NW_019862753.1;NW_019862753.1;NW_019862753.1;NW_019862753.1;NW_019862753.1;NW_019862753.1;NW_019862753.1;NW_019862753.1;NW_019862753.1;NW_019862753.1;NW_019862753.1;NW_019862753.1;NW_019862753.1;NW_019862753.1;NW_019862753.1;NW_019862753.1;NW_019862753.1;NW_019862753.1	1438177;1438568;1439643;1440483;1441550;1441775;1444672;1445695;1446713;1447514;1447986;1461402;1463973;1464270;1464532;1464883;1465863;1467104;1467408;1500660	1438566;1438577;1439809;1440623;1441692;1444593;1445028;1445866;1446733;1447645;1448126;1461455;1464192;1464459;1464768;1465035;1465952;1467178;1467470;1501210	-;-;-;-;-;-;-;-;-;-;-;-;-;-;-;-;-;-;-;-	6126	rna-XM_024083971.1	0.43581858300323045	8.247548071439349	73.47949872371275	2.106000603010359e-12	3.745925558550762e-11	season	9.707747127441665e-11
LOC112043423	NW_019862790.1;NW_019862790.1;NW_019862790.1;NW_019862790.1;NW_019862790.1;NW_019862790.1	629368;633165;634584;635054;635851;636614	630548;633325;634662;635151;636012;636867	-;-;-;-;-;-	1935	rna-XM_024078829.1	1.2414407366559697	5.971315728003793	73.31522303749051	2.1916810555263775e-12	3.883805758731659e-11	season	1.0085157357070596e-10
LOC112043645	NW_019862793.1;NW_019862793.1;NW_019862793.1;NW_019862793.1	1266984;1268883;1290720;1294733	1267319;1269056;1290830;1296035	+;+;+;+	1924	rna-XM_024079157.1	0.7560529966881214	3.248069637668097	73.21733930237524	2.244432967832388e-12	3.969892959459667e-11	season	1.0292161905259072e-10
LOC112046143	NW_019862849.1;NW_019862849.1;NW_019862849.1;NW_019862849.1;NW_019862849.1;NW_019862849.1;NW_019862849.1;NW_019862849.1;NW_019862849.1;NW_019862849.1;NW_019862849.1;NW_019862849.1;NW_019862849.1;NW_019862849.1;NW_019862849.1;NW_019862849.1;NW_019862849.1;NW_019862849.1;NW_019862849.1;NW_019862849.1;NW_019862849.1;NW_019862849.1;NW_019862849.1;NW_019862849.1;NW_019862849.1;NW_019862849.1;NW_019862…	151479;159139;160444;160444;162276;162276;163957;163957;165138;165138;165819;165819;167894;167894;168813;168813;169226;169226;169666;169666;170645;170645;172113;172113;172756;172756;173692;173692;174272;174272;175332;175332;176495;176495	151573;159157;160541;160541;162447;162447;164069;164069;165273;165273;165914;165914;168090;168090;168899;168899;169315;169315;169796;169796;170797;170797;172242;172242;172933;172933;173783;173783;174385;174385;175450;175450;176567;176567	+;+;+;+;+;+;+;+;+;+;+;+;+;+;+;+;+;+;+;+;+;+;+;+;+;+;+;+;+;+;+;+;+;+	2093	rna-XM_024082653.1;rna-XM_024082652.1;rna-XM_024082652.1;rna-XM_024082653.1;rna-XM_024082652.1;rna-XM_024082653.1;rna-XM_024082652.1;rna-XM_024082653.1;rna-XM_024082652.1;rna-XM_024082653.1;rna-XM_024082652.1;rna-XM_024082653.1;rna-XM_024082652.1;rna-XM_024082653.1;rna-XM_024082652.1;rna-XM_024082653.1;rna-XM_024082652.1;rna-XM_024082653.1;rna-XM_024082652.1;rna-XM_024082653.1;rna-XM_024082652.1;…	0.5569618963973875	5.558346678779915	73.1795619122159	2.2651402939712245e-12	3.9990862778163585e-11	season	1.0369178495977083e-10
LOC112045747	NW_019862840.1;NW_019862840.1;NW_019862840.1;NW_019862840.1;NW_019862840.1;NW_019862840.1;NW_019862840.1;NW_019862840.1;NW_019862840.1;NW_019862840.1;NW_019862840.1;NW_019862840.1;NW_019862840.1	286058;287671;288258;289177;290192;291491;291750;294364;295523;300536;303167;305572;308071	286341;287813;288444;289324;290365;291594;291828;294530;295607;300647;303524;305711;308302	-;-;-;-;-;-;-;-;-;-;-;-;-	2213	rna-XM_024082053.1	-1.2857813322753842	0.7207762793915781	73.04970726803937	2.337831910917388e-12	4.119779345238864e-11	season	1.0683488758425065e-10
LOC112055217	NW_019862762.1;NW_019862762.1;NW_019862762.1;NW_019862762.1;NW_019862762.1;NW_019862762.1;NW_019862762.1;NW_019862762.1;NW_019862762.1;NW_019862762.1;NW_019862762.1;NW_019862762.1;NW_019862762.1;NW_019862762.1;NW_019862762.1;NW_019862762.1;NW_019862762.1;NW_019862762.1;NW_019862762.1;NW_019862762.1;NW_019862762.1;NW_019862762.1;NW_019862762.1;NW_019862762.1;NW_019862762.1;NW_019862762.1;NW_019862…	132139;132142;132145;132145;132145;149781;149781;149781;149781;149781;161973;161973;161973;161973;161973;163763;163763;163763;163763;163763;164407;164407;164407;164407;164407;165032;165032;165032;165032;165032;165853;166911;166911;166911;166911;168468;168468;168468;168468;168468;169096;169096;169096;169096;169096;169863;169863;169863;169863;169863;171939;171939;171939;172292;172292;172292;172292;…	132353;132353;132353;132353;132353;149885;149885;149885;149885;149885;162124;162124;162124;162124;162124;163934;163934;163934;163934;163934;164537;164537;164537;164537;164537;165123;165123;165123;165123;165123;166000;167112;167112;167112;167112;168656;168656;168656;168656;168656;169186;169186;169186;169186;169186;170034;170034;170034;170034;170034;171962;171962;171962;174863;174863;174863;174863;…	+;+;+;+;+;+;+;+;+;+;+;+;+;+;+;+;+;+;+;+;+;+;+;+;+;+;+;+;+;+;+;+;+;+;+;+;+;+;+;+;+;+;+;+;+;+;+;+;+;+;+;+;+;+;+;+;+;+;+;+;+;+;+;+;+;+;+;+;+;+;+;+;+;+;+	6706	rna-XM_024095270.1;rna-XM_024095262.1;rna-XM_024095255.1;rna-XM_024095247.1;rna-XM_024095240.1;rna-XM_024095255.1;rna-XM_024095247.1;rna-XM_024095240.1;rna-XM_024095262.1;rna-XM_024095270.1;rna-XM_024095255.1;rna-XM_024095247.1;rna-XM_024095240.1;rna-XM_024095262.1;rna-XM_024095270.1;rna-XM_024095255.1;rna-XM_024095247.1;rna-XM_024095240.1;rna-XM_024095262.1;rna-XM_024095270.1;rna-XM_024095255.1;…	0.6205429738786024	11.823310450082026	73.0208915132864	2.354285952209727e-12	4.14110630706613e-11	season	1.074016336718052e-10
LOC112046255	NW_019862852.1;NW_019862852.1;NW_019862852.1;NW_019862852.1;NW_019862852.1;NW_019862852.1;NW_019862852.1;NW_019862852.1;NW_019862852.1;NW_019862852.1	85405;86930;88161;89037;90787;91342;91572;92931;101789;113770	85980;87043;88295;89188;90949;91445;91723;93058;101967;114112	-;-;-;-;-;-;-;-;-;-	2046	rna-XM_024082848.1	0.7691485766273398	4.941725480975099	72.92900536907186	2.407554786568457e-12	4.2269910237980514e-11	season	1.0964302339862019e-10
LOC112051719	NW_019863099.1;NW_019863099.1;NW_019863099.1;NW_019863099.1;NW_019863099.1;NW_019863099.1;NW_019863099.1;NW_019863099.1;NW_019863099.1;NW_019863099.1;NW_019863099.1;NW_019863099.1;NW_019863099.1;NW_019863099.1;NW_019863099.1;NW_019863099.1;NW_019863099.1;NW_019863099.1;NW_019863099.1;NW_019863099.1;NW_019863099.1;NW_019863099.1;NW_019863099.1;NW_019863099.1;NW_019863099.1;NW_019863099.1;NW_019863…	161489;161490;168063;182504;224422;236192;256228;256228;256228;256228;256228;256228;259610;259610;259610;259610;259610;259613;261422;261422;261422;261422;261422;261422;262125;262125;262125;262125;262125;262125;263109;263109;263109;263109;263109;263109	161741;161741;168428;182719;224760;236236;258688;258688;258688;258688;258688;258688;260223;260223;260223;260223;260223;260223;261734;261734;261734;261734;261734;261734;262443;262443;262443;262443;262443;262443;264651;264651;264651;264651;264652;264652	+;+;+;+;+;+;+;+;+;+;+;+;+;+;+;+;+;+;+;+;+;+;+;+;+;+;+;+;+;+;+;+;+;+;+;+	6470	rna-XM_024090494.1;rna-XM_024090493.1;rna-XM_024090495.1;rna-XM_024090498.1;rna-XM_024090497.1;rna-XM_024090496.1;rna-XM_024090497.1;rna-XM_024090496.1;rna-XM_024090498.1;rna-XM_024090493.1;rna-XM_024090495.1;rna-XM_024090494.1;rna-XM_024090497.1;rna-XM_024090496.1;rna-XM_024090495.1;rna-XM_024090498.1;rna-XM_024090493.1;rna-XM_024090494.1;rna-XM_024090496.1;rna-XM_024090497.1;rna-XM_024090498.1;…	-0.442166546242994	5.946055319369821	72.9130835057585	2.4169105571673297e-12	4.232278425053878e-11	season	1.0980791826615889e-10
LOC112054183	NW_019863326.1;NW_019863326.1;NW_019863326.1;NW_019863326.1;NW_019863326.1;NW_019863326.1;NW_019863326.1;NW_019863326.1;NW_019863326.1;NW_019863326.1;NW_019863326.1;NW_019863326.1;NW_019863326.1;NW_019863326.1;NW_019863326.1;NW_019863326.1;NW_019863326.1;NW_019863326.1;NW_019863326.1;NW_019863326.1;NW_019863326.1;NW_019863326.1;NW_019863326.1;NW_019863326.1	122352;122697;126087;126712;127788;128574;129568;129974;130370;132036;134745;135339;136201;137111;138495;139388;142767;143471;144371;145247;146445;147042;147762;148964	122575;122866;126300;126846;127945;128736;129741;130082;130503;132196;134950;135511;136329;137242;138666;139536;142927;143669;144490;145384;146633;147285;147908;149437	+;+;+;+;+;+;+;+;+;+;+;+;+;+;+;+;+;+;+;+;+;+;+;+	4275	rna-XM_024093875.1	0.4602407545741417	6.040876537442386	72.90875344426107	2.4194613947344573e-12	4.232278425053878e-11	season	1.0980791826615889e-10
LOC112045770	NW_019862840.1;NW_019862840.1;NW_019862840.1;NW_019862840.1;NW_019862840.1;NW_019862840.1;NW_019862840.1;NW_019862840.1;NW_019862840.1;NW_019862840.1;NW_019862840.1;NW_019862840.1;NW_019862840.1;NW_019862840.1;NW_019862840.1;NW_019862840.1;NW_019862840.1;NW_019862840.1;NW_019862840.1;NW_019862840.1;NW_019862840.1;NW_019862840.1;NW_019862840.1;NW_019862840.1;NW_019862840.1;NW_019862840.1;NW_019862…	872343;872343;872343;872343;874726;874726;874726;874726;876191;876191;876191;876191;877235;877235;877235;877235;878094;878094;878094;878094;878550;878550;878550;878550;881211;881302;881393;881666;997439	874390;874390;874390;874390;875053;875053;875053;875053;876416;876416;876416;876416;877407;877407;877407;877407;878280;878280;878280;878280;881004;881004;881004;881004;881239;881330;881396;881819;998101	-;-;-;-;-;-;-;-;-;-;-;-;-;-;-;-;-;-;-;-;-;-;-;-;-;-;-;-;-	6296	rna-XM_024082086.1;rna-XM_024082087.1;rna-XM_024082089.1;rna-XM_024082088.1;rna-XM_024082089.1;rna-XM_024082086.1;rna-XM_024082087.1;rna-XM_024082088.1;rna-XM_024082089.1;rna-XM_024082086.1;rna-XM_024082087.1;rna-XM_024082088.1;rna-XM_024082089.1;rna-XM_024082086.1;rna-XM_024082087.1;rna-XM_024082088.1;rna-XM_024082086.1;rna-XM_024082089.1;rna-XM_024082088.1;rna-XM_024082087.1;rna-XM_024082086.1;…	-0.46573300076484087	5.604955457496119	72.89158963193374	2.4295998996042648e-12	4.242215164153061e-11	season	1.1007956468207014e-10
LOC112050835	NW_019862757.1;NW_019862757.1	30926;34161	31412;34648	+;+	975	rna-XM_024089201.1	1.0589723075818935	2.773809927246265	72.74023451381416	2.520920498850533e-12	4.393604297996643e-11	season	1.1402218058367471e-10
LOC112048590	NW_019862936.1;NW_019862936.1;NW_019862936.1;NW_019862936.1;NW_019862936.1;NW_019862936.1	29867;45576;50419;51559;52324;55625	30052;45643;50553;52197;52435;55807	+;+;+;+;+;+	1323	rna-XM_024086189.1	-0.5174841968308748	6.310955149375459	72.60923039442942	2.6028145291577826e-12	4.52133711569845e-11	season	1.1696847068963228e-10
LOC112048231	NW_019862921.1;NW_019862921.1;NW_019862921.1;NW_019862921.1;NW_019862921.1	412103;413263;414747;415490;416306	412575;413404;414844;415549;416610	-;-;-;-;-	1078	rna-XM_024085692.1	0.42767957917764327	4.810041057690028	72.60781770059248	2.603712420557746e-12	4.52133711569845e-11	season	1.1696847068963228e-10
LOC112055425	NW_019862762.1;NW_019862762.1;NW_019862762.1;NW_019862762.1;NW_019862762.1;NW_019862762.1;NW_019862762.1;NW_019862762.1;NW_019862762.1;NW_019862762.1	402910;403364;403594;403894;404309;404496;404948;405262;408162;408949	403082;403508;403806;404034;404407;404699;405091;405356;408270;408977	-;-;-;-;-;-;-;-;-;-	1352	rna-XM_024095531.1	1.624799350123315	0.9417029003934598	72.42235822504975	2.7244028081812936e-12	4.7137122041187615e-11	season	1.213618427409163e-10
LOC112048782	NW_019862945.1;NW_019862945.1;NW_019862945.1;NW_019862945.1;NW_019862945.1;NW_019862945.1;NW_019862945.1;NW_019862945.1;NW_019862945.1;NW_019862945.1;NW_019862945.1;NW_019862945.1;NW_019862945.1;NW_019862945.1;NW_019862945.1;NW_019862945.1;NW_019862945.1;NW_019862945.1;NW_019862945.1;NW_019862945.1;NW_019862945.1;NW_019862945.1;NW_019862945.1;NW_019862945.1	461615;461615;462367;462367;462748;462757;463643;463643;464723;464723;465251;465251;467019;467019;468211;468211;469020;469020;469821;469821;470514;470514;471541;471541	461769;461769;462478;462478;462882;462882;463744;463744;464850;464850;465418;465418;467133;467133;468281;468281;469159;469159;469980;469980;470615;470615;471855;471627	+;+;+;+;+;+;+;+;+;+;+;+;+;+;+;+;+;+;+;+;+;+;+;+	1703	rna-XM_024086439.1;rna-XM_024086441.1;rna-XM_024086439.1;rna-XM_024086441.1;rna-XM_024086439.1;rna-XM_024086441.1;rna-XM_024086439.1;rna-XM_024086441.1;rna-XM_024086439.1;rna-XM_024086441.1;rna-XM_024086439.1;rna-XM_024086441.1;rna-XM_024086439.1;rna-XM_024086441.1;rna-XM_024086439.1;rna-XM_024086441.1;rna-XM_024086439.1;rna-XM_024086441.1;rna-XM_024086439.1;rna-XM_024086441.1;rna-XM_024086439.1;…	-0.7247170186810145	5.283994814505597	72.21499997518282	2.8661892016827688e-12	4.950028392597682e-11	season	1.2746366575604327e-10
LOC112056348	NW_019863781.1;NW_019863781.1	53598;53944	53860;54696	+;+	1016	rna-XM_024096768.1	1.0505039701465948	1.596699149493903	72.05712344801778	2.979223003637086e-12	5.1292626417173945e-11	season	1.3211503982423532e-10
LOC112043319	NW_019862788.1;NW_019862788.1;NW_019862788.1;NW_019862788.1;NW_019862788.1;NW_019862788.1;NW_019862788.1	906203;907185;909361;910231;910780;911254;912034	906700;907322;909555;910369;910992;911393;912450	-;-;-;-;-;-;-	1740	rna-XM_024078661.1	0.8293553308518312	4.471765554847206	72.05503236749131	2.9807505683792764e-12	5.1292626417173945e-11	season	1.3211503982423532e-10
LOC112047145	NW_019862883.1;NW_019862883.1;NW_019862883.1	272169;273314;278557	272347;273506;279057	-;-;-	873	rna-XM_024084152.1	2.2186682214054536	2.841973704766092	71.805694147351	3.168804591216831e-12	5.4332152234269126e-11	season	1.4021563554290834e-10
LOC112052611	NW_019863163.1;NW_019863163.1;NW_019863163.1;NW_019863163.1;NW_019863163.1;NW_019863163.1;NW_019863163.1;NW_019863163.1;NW_019863163.1;NW_019863163.1;NW_019863163.1;NW_019863163.1;NW_019863163.1;NW_019863163.1	175930;175930;223319;234627;234627;234627;265571;265571;265571;282986;286830;298208;298208;298208	176153;176153;223337;235162;235162;235162;265751;265751;265751;284034;286833;299503;299503;299503	+;+;+;+;+;+;+;+;+;+;+;+;+;+	3309	rna-XM_024091758.1;rna-XM_024091761.1;rna-XM_024091760.1;rna-XM_024091761.1;rna-XM_024091760.1;rna-XM_024091758.1;rna-XM_024091761.1;rna-XM_024091760.1;rna-XM_024091758.1;rna-XM_024091761.1;rna-XM_024091761.1;rna-XM_024091761.1;rna-XM_024091760.1;rna-XM_024091758.1	-0.9210331436658056	3.190166344081873	71.75947918121615	3.204981588699801e-12	5.4853605751919614e-11	season	1.4158006168081369e-10
LOC112050220	NW_019863013.1;NW_019863013.1;NW_019863013.1;NW_019863013.1;NW_019863013.1;NW_019863013.1;NW_019863013.1;NW_019863013.1;NW_019863013.1;NW_019863013.1;NW_019863013.1;NW_019863013.1;NW_019863013.1;NW_019863013.1;NW_019863013.1;NW_019863013.1;NW_019863013.1;NW_019863013.1;NW_019863013.1;NW_019863013.1	92215;93396;93748;94349;95161;95445;96328;97034;97818;98675;99084;100397;101363;101578;102119;103010;103326;104048;104720;105236	92402;93548;93837;94494;95322;95588;96466;97215;97999;98790;99245;100537;101508;101776;102256;103217;103495;104277;104808;105425	-;-;-;-;-;-;-;-;-;-;-;-;-;-;-;-;-;-;-;-	3175	rna-XM_024088435.1	0.4854520800283381	4.591694959446705	71.70796602489766	3.2458077321033672e-12	5.5452614683475116e-11	season	1.4314498159633902e-10
LOC112051099	NW_019863063.1;NW_019863063.1	161316;161648	161481;162073	+;+	592	rna-XM_024089581.1	0.6710007475221872	4.927998778300599	71.59820949630904	3.3345901582133896e-12	5.686731173039179e-11	season	1.4681613312864765e-10
LOC112048052	NW_019862914.1;NW_019862914.1;NW_019862914.1	550839;551956;552916	551190;552197;553193	-;-;-	872	rna-XM_024085404.1	0.6084163390333999	4.467766524962346	71.56880583797957	3.3587970336756388e-12	5.711091708952318e-11	season	1.474835550888804e-10
LOC112052032	NW_019863119.1;NW_019863119.1;NW_019863119.1;NW_019863119.1	127916;136809;145102;146211	128228;136940;145204;146357	+;+;+;+	695	rna-XM_024090922.1	0.6375855258957507	2.8930714682464314	71.566288508692	3.360877844696614e-12	5.711091708952318e-11	season	1.474835550888804e-10
LOC112048882	NW_019862755.1;NW_019862755.1;NW_019862755.1;NW_019862755.1;NW_019862755.1;NW_019862755.1;NW_019862755.1;NW_019862755.1;NW_019862755.1;NW_019862755.1;NW_019862755.1;NW_019862755.1;NW_019862755.1;NW_019862755.1;NW_019862755.1	1256682;1259079;1259492;1259701;1260780;1261269;1262727;1264237;1264961;1265652;1266904;1268239;1269029;1269804;1270719	1257736;1259165;1259626;1259734;1260938;1261389;1262832;1264459;1265060;1265741;1267044;1268365;1269204;1270073;1271271	-;-;-;-;-;-;-;-;-;-;-;-;-;-;-	3377	rna-XM_024086572.1	-0.7400158815308321	4.060856585459951	71.52368041990972	3.396299589314265e-12	5.7609958809116833e-11	season	1.4879160432194147e-10
LOC112044558	NW_019862751.1;NW_019862751.1;NW_019862751.1;NW_019862751.1;NW_019862751.1;NW_019862751.1;NW_019862751.1;NW_019862751.1	449982;451430;452636;454220;454936;455539;456100;470151	450398;451586;452856;454371;455049;455677;456157;470255	-;-;-;-;-;-;-;-	1363	rna-XM_024080434.1	-0.7197376020626796	4.959225565386351	71.40524595165625	3.496792563809902e-12	5.920903565340752e-11	season	1.5294139753099248e-10
LOC112047675	NW_019862754.1;NW_019862754.1;NW_019862754.1;NW_019862754.1;NW_019862754.1;NW_019862754.1;NW_019862754.1;NW_019862754.1;NW_019862754.1;NW_019862754.1;NW_019862754.1;NW_019862754.1;NW_019862754.1;NW_019862754.1;NW_019862754.1;NW_019862754.1;NW_019862754.1;NW_019862754.1;NW_019862754.1;NW_019862754.1;NW_019862754.1;NW_019862754.1;NW_019862754.1;NW_019862754.1;NW_019862754.1;NW_019862754.1;NW_019862…	64488;64488;64813;64899;65031;65330;65353;65652;65652;65652;65652;65652;66277;66277;66277;66277;66277;66277;66556;66556;66556;66556;66556;66556;66836;66836;66836;66836;66836;66836	64814;64814;64852;64938;65210;65346;65824;65824;65824;65824;65824;65824;66412;66412;66412;66412;66412;66412;66756;66756;66756;66756;66756;66756;66936;66936;66936;66936;66936;66936	+;+;+;+;+;+;+;+;+;+;+;+;+;+;+;+;+;+;+;+;+;+;+;+;+;+;+;+;+;+	1512	rna-XR_002886971.1;rna-XR_002886970.1;rna-XR_002886972.1;rna-XR_002886974.1;rna-XR_002886970.1;rna-XR_002886973.1;rna-XR_002886969.1;rna-XR_002886973.1;rna-XR_002886972.1;rna-XR_002886974.1;rna-XR_002886971.1;rna-XR_002886970.1;rna-XR_002886973.1;rna-XR_002886969.1;rna-XR_002886972.1;rna-XR_002886974.1;rna-XR_002886971.1;rna-XR_002886970.1;rna-XR_002886973.1;rna-XR_002886969.1;rna-XR_002886972.1;…	1.3625290391238745	1.5025064216022106	71.34365412009086	3.5502594363053096e-12	6.000758223069508e-11	season	1.5502409614377633e-10
LOC112048850	NW_019862948.1;NW_019862948.1;NW_019862948.1	357929;358221;361484	358137;358484;364282	+;+;+	3272	rna-XM_024086531.1	-0.43414174399146294	6.162936760954011	71.31093185281327	3.579006896873955e-12	6.038622274938397e-11	season	1.56022331910599e-10
LOC112042807	NW_019862749.1;NW_019862749.1;NW_019862749.1;NW_019862749.1;NW_019862749.1	1982255;2001156;2005114;2007080;2007960	1982668;2001396;2005247;2007229;2008608	+;+;+;+;+	1588	rna-XM_024077979.1	-0.9202822568915096	5.5724645010945455	71.28703187681872	3.600155141113996e-12	6.063553331476245e-11	season	1.5668655503321258e-10
LOC112053126	NW_019863209.1;NW_019863209.1;NW_019863209.1;NW_019863209.1;NW_019863209.1;NW_019863209.1	215103;216462;219107;220111;222552;234714	215801;216630;219275;220186;222598;235055	-;-;-;-;-;-	1502	rna-XM_024092425.1	-0.8152150746184532	1.5374530035811451	71.06899194218306	3.7991371896312736e-12	6.378943619976534e-11	season	1.6434054513685897e-10
LOC112053610	NW_019863260.1;NW_019863260.1;NW_019863260.1;NW_019863260.1;NW_019863260.1;NW_019863260.1;NW_019863260.1;NW_019863260.1;NW_019863260.1;NW_019863260.1;NW_019863260.1;NW_019863260.1;NW_019863260.1;NW_019863260.1;NW_019863260.1;NW_019863260.1;NW_019863260.1;NW_019863260.1;NW_019863260.1;NW_019863260.1;NW_019863260.1;NW_019863260.1;NW_019863260.1;NW_019863260.1;NW_019863260.1;NW_019863260.1;NW_019863…	173315;173315;173315;173315;173315;173315;174147;174147;174147;174147;174147;174147;174609;174609;174609;174609;174609;174609;176171;176171;176171;176171;176171;176171;177551;177551;177551;177551;177551;177551;178388;178388;178388;178388;178388;178388;196837;197843;197843;197843;197843;197843;203499;203499;203499;203499;203499;203499;211423;211423;211423;211423;211423;212980;213002;213025;227405	173765;173765;173765;173765;173765;173765;174272;174272;174272;174272;174272;174272;175625;175625;175625;175625;175625;175625;176356;176356;176356;176356;176356;176356;177666;177666;177666;177666;177666;177666;178476;178476;178476;178476;178476;178476;196962;197968;197968;197968;197968;197968;203620;203620;203620;203620;203620;203620;211786;211786;211786;211847;211847;213036;213052;213046;227712	-;-;-;-;-;-;-;-;-;-;-;-;-;-;-;-;-;-;-;-;-;-;-;-;-;-;-;-;-;-;-;-;-;-;-;-;-;-;-;-;-;-;-;-;-;-;-;-;-;-;-;-;-;-;-;-;-	3165	rna-XM_024093078.1;rna-XM_024093073.1;rna-XM_024093077.1;rna-XM_024093074.1;rna-XM_024093076.1;rna-XM_024093072.1;rna-XM_024093078.1;rna-XM_024093073.1;rna-XM_024093077.1;rna-XM_024093074.1;rna-XM_024093076.1;rna-XM_024093072.1;rna-XM_024093078.1;rna-XM_024093073.1;rna-XM_024093077.1;rna-XM_024093074.1;rna-XM_024093076.1;rna-XM_024093072.1;rna-XM_024093078.1;rna-XM_024093073.1;rna-XM_024093077.1;…	0.7900614601041709	2.693010166358551	71.06719772813297	3.8008207571739125e-12	6.378943619976534e-11	season	1.6434054513685897e-10
LOC112047231	NW_019862885.1;NW_019862885.1;NW_019862885.1;NW_019862885.1;NW_019862885.1;NW_019862885.1;NW_019862885.1;NW_019862885.1;NW_019862885.1;NW_019862885.1;NW_019862885.1;NW_019862885.1;NW_019862885.1;NW_019862885.1;NW_019862885.1;NW_019862885.1;NW_019862885.1;NW_019862885.1	587984;587984;590187;590187;590732;590732;591459;591459;592760;592760;593446;593446;596780;596780;598106;598115;624156;624156	589954;589954;590277;590277;590878;590878;591628;591628;592954;592954;593607;593607;596963;596963;598220;598220;624589;624589	-;-;-;-;-;-;-;-;-;-;-;-;-;-;-;-;-;-	3469	rna-XM_024084268.1;rna-XM_024084267.1;rna-XM_024084268.1;rna-XM_024084267.1;rna-XM_024084268.1;rna-XM_024084267.1;rna-XM_024084268.1;rna-XM_024084267.1;rna-XM_024084268.1;rna-XM_024084267.1;rna-XM_024084268.1;rna-XM_024084267.1;rna-XM_024084268.1;rna-XM_024084267.1;rna-XM_024084267.1;rna-XM_024084268.1;rna-XM_024084268.1;rna-XM_024084267.1	1.10762235870102	3.819834442655951	70.90091086485604	3.960237119197561e-12	6.634791624345773e-11	season	1.709545355770869e-10
LOC112051672	NW_019863096.1;NW_019863096.1;NW_019863096.1;NW_019863096.1;NW_019863096.1;NW_019863096.1;NW_019863096.1;NW_019863096.1;NW_019863096.1;NW_019863096.1;NW_019863096.1;NW_019863096.1;NW_019863096.1;NW_019863096.1;NW_019863096.1;NW_019863096.1;NW_019863096.1;NW_019863096.1;NW_019863096.1;NW_019863096.1;NW_019863096.1;NW_019863096.1;NW_019863096.1;NW_019863096.1;NW_019863096.1;NW_019863096.1;NW_019863…	37765;148317;194902;203900;203900;203907;204496;204496;204496;204496;208891;208891;208891;208891;210254;210254;210254;210254;211440;211440;211440;211440;212187;212187;212187;212187;212927;212927;212927;212927;215322;215322;215322;217185;217185;217185;217185;218080;218080;218080;218080;219375;219375;219375;219375;221029;221029;221029;227290	37803;148366;194958;204104;204104;204104;204707;204707;204707;204707;208947;208947;208947;208947;210370;210370;210370;210370;211592;211592;211592;211592;212294;212294;212294;212294;213046;213046;213046;213046;215423;215423;215423;217278;217278;217278;217278;218204;218204;218204;218204;219529;219529;219529;219529;224794;224794;224794;228881	+;+;+;+;+;+;+;+;+;+;+;+;+;+;+;+;+;+;+;+;+;+;+;+;+;+;+;+;+;+;+;+;+;+;+;+;+;+;+;+;+;+;+;+;+;+;+;+;+	6952	rna-XM_024090402.1;rna-XM_024090402.1;rna-XM_024090402.1;rna-XM_024090403.1;rna-XM_024090401.1;rna-XM_024090405.1;rna-XM_024090405.1;rna-XM_024090403.1;rna-XM_024090401.1;rna-XM_024090402.1;rna-XM_024090405.1;rna-XM_024090403.1;rna-XM_024090401.1;rna-XM_024090402.1;rna-XM_024090405.1;rna-XM_024090403.1;rna-XM_024090401.1;rna-XM_024090402.1;rna-XM_024090405.1;rna-XM_024090403.1;rna-XM_024090401.1;…	-0.6907620329496833	6.6618293004822915	70.8918585550188	3.969110590620118e-12	6.637971244348162e-11	season	1.7105898569818899e-10
LOC112058409	NW_019862776.1;NW_019862776.1;NW_019862776.1;NW_019862776.1;NW_019862776.1;NW_019862776.1;NW_019862776.1;NW_019862776.1;NW_019862776.1;NW_019862776.1	493719;495183;496143;497563;500394;501666;501842;502933;504398;505759	494920;495366;496385;497688;500554;501759;501940;503019;504553;505846	-;-;-;-;-;-;-;-;-;-	2440	rna-XM_024099213.1	0.9019718273733682	6.870506668740574	70.87513274561947	3.985559875689008e-12	6.653787329308177e-11	season	1.714890657550928e-10
LOC112058475	NW_019862777.1;NW_019862777.1;NW_019862777.1;NW_019862777.1;NW_019862777.1;NW_019862777.1;NW_019862777.1;NW_019862777.1;NW_019862777.1;NW_019862777.1;NW_019862777.1;NW_019862777.1;NW_019862777.1;NW_019862777.1;NW_019862777.1;NW_019862777.1	822933;825899;827289;838013;856500;856500;856500;856500;858964;858964;858964;858964;864974;864974;864974;864974	823811;826798;828204;839159;856725;856725;856725;856725;859180;859180;859180;859180;865370;865370;865370;865370	+;+;+;+;+;+;+;+;+;+;+;+;+;+;+;+	4682	rna-XM_024099335.1;rna-XM_024099337.1;rna-XM_024099334.1;rna-XM_024099338.1;rna-XM_024099334.1;rna-XM_024099338.1;rna-XM_024099335.1;rna-XM_024099337.1;rna-XM_024099334.1;rna-XM_024099338.1;rna-XM_024099337.1;rna-XM_024099335.1;rna-XM_024099334.1;rna-XM_024099338.1;rna-XM_024099337.1;rna-XM_024099335.1	-1.0166184879687359	5.574976622087977	70.80476020249021	4.05554185514917e-12	6.746946904475439e-11	season	1.7421740173537885e-10
LOC112051462	NW_019863083.1;NW_019863083.1;NW_019863083.1;NW_019863083.1;NW_019863083.1;NW_019863083.1;NW_019863083.1;NW_019863083.1;NW_019863083.1;NW_019863083.1;NW_019863083.1;NW_019863083.1;NW_019863083.1;NW_019863083.1;NW_019863083.1;NW_019863083.1;NW_019863083.1;NW_019863083.1;NW_019863083.1;NW_019863083.1;NW_019863083.1;NW_019863083.1;NW_019863083.1;NW_019863083.1;NW_019863083.1;NW_019863083.1;NW_019863…	297508;301030;301327;302902;303234;303835;304397;304610;305197;305657;305999;306465;306828;307353;308735;309119;310497;311285;312101;312303;314721;314907;315574;315684;315728;315804;315908;315940;316128;316577;317493;320789;320990	300196;301206;301603;302978;303349;304016;304530;304683;305399;305920;306072;306575;306968;307652;308851;309350;310597;311363;312226;312439;314834;315571;315681;315726;315801;315905;315937;316125;316252;316620;318536;320922;321425	-;-;-;-;-;-;-;-;-;-;-;-;-;-;-;-;-;-;-;-;-;-;-;-;-;-;-;-;-;-;-;-;-	8716	rna-XM_024090112.1	0.4604661412570247	4.495791958793498	70.66033875208032	4.203153608340215e-12	6.980315835421551e-11	season	1.8026632101789226e-10
LOC112044998	NW_019862821.1;NW_019862821.1;NW_019862821.1	152389;160261;181417	154368;160443;181635	-;-;-	2382	rna-XM_024081023.1	0.5207472007713217	8.196714971822857	70.64375218139135	4.220457251356724e-12	6.996841673155154e-11	season	1.8071602495510495e-10
LOC112047639	NW_019862899.1;NW_019862899.1;NW_019862899.1;NW_019862899.1	553509;555342;556296;558879	553726;555513;556427;559677	+;+;+;+	1321	rna-XM_024084813.1	0.8132854881883887	3.7818426041533835	70.55693258823422	4.312234903162006e-12	7.13656127625907e-11	season	1.8405118535959576e-10
LOC112055968	NW_019863669.1;NW_019863669.1;NW_019863669.1;NW_019863669.1;NW_019863669.1;NW_019863669.1;NW_019863669.1;NW_019863669.1;NW_019863669.1;NW_019863669.1;NW_019863669.1;NW_019863669.1;NW_019863669.1;NW_019863669.1;NW_019863669.1;NW_019863669.1;NW_019863669.1;NW_019863669.1;NW_019863669.1;NW_019863669.1;NW_019863669.1;NW_019863669.1;NW_019863669.1;NW_019863669.1;NW_019863669.1;NW_019863669.1;NW_019863…	9465;9465;11573;11573;13507;13507;14323;14323;14757;14757;15521;15521;17113;17119;18574;18574;19505;19505;20795;20795;21611;21611;23545;23545;24199;24199;25015;25015;25400;25400;25989;25989;26300;26300	10429;10429;11713;11713;13727;13727;14438;14438;14890;14890;15627;15627;17258;17258;18676;18676;19750;19750;21022;21022;21882;21882;23758;23758;24486;24486;25138;25138;25657;25657;26212;26212;26550;26549	-;-;-;-;-;-;-;-;-;-;-;-;-;-;-;-;-;-;-;-;-;-;-;-;-;-;-;-;-;-;-;-;-;-	4038	rna-XM_024096276.1;rna-XM_024096275.1;rna-XM_024096276.1;rna-XM_024096275.1;rna-XM_024096276.1;rna-XM_024096275.1;rna-XM_024096276.1;rna-XM_024096275.1;rna-XM_024096276.1;rna-XM_024096275.1;rna-XM_024096276.1;rna-XM_024096275.1;rna-XM_024096275.1;rna-XM_024096276.1;rna-XM_024096276.1;rna-XM_024096275.1;rna-XM_024096276.1;rna-XM_024096275.1;rna-XM_024096276.1;rna-XM_024096275.1;rna-XM_024096276.1;…	-0.40223984953626674	5.354251791951759	70.42319880780981	4.4576469873598195e-12	7.329080394528451e-11	season	1.894160757610486e-10
LOC112054706	NW_019863400.1;NW_019863400.1	113812;118297	117785;118685	-;-	4363	rna-XM_024094573.1	1.276622722542144	2.0293693797537076	70.42164024287736	4.4593711101639055e-12	7.329080394528451e-11	season	1.894160757610486e-10
LOC112053285	NW_019863225.1;NW_019863225.1;NW_019863225.1;NW_019863225.1;NW_019863225.1;NW_019863225.1;NW_019863225.1;NW_019863225.1;NW_019863225.1;NW_019863225.1;NW_019863225.1;NW_019863225.1;NW_019863225.1	243565;246232;247948;248520;249115;249730;250370;251337;252194;253053;253689;254556;254753	243881;246480;248076;248675;249219;249876;250518;251434;252333;253155;253837;254751;254783	+;+;+;+;+;+;+;+;+;+;+;+;+	1969	rna-XM_024092670.1	-1.276401559411953	1.9040388153578864	70.4074012139513	4.47515451021448e-12	7.332164800425414e-11	season	1.8954284374676037e-10
LOC112051187	NW_019863067.1;NW_019863067.1;NW_019863067.1;NW_019863067.1;NW_019863067.1;NW_019863067.1	197243;198201;200243;200504;201236;202232	198064;198392;200438;200633;201482;202336	-;-;-;-;-;-	1692	rna-XM_024089715.1	-0.7442905161343668	4.290885390979022	70.40604754003208	4.4766579960562905e-12	7.332164800425414e-11	season	1.8954284374676037e-10
LOC112045003	NW_019862821.1;NW_019862821.1;NW_019862821.1;NW_019862821.1;NW_019862821.1	363976;364205;364995;365338;366218	364126;364434;365180;365525;366449	+;+;+;+;+	987	rna-XM_024081028.1	0.7335973468342207	5.863958333052036	70.3848460640864	4.500273854220754e-12	7.352088005524262e-11	season	1.9010475648435757e-10
LOC112047050	NW_019862881.1;NW_019862881.1;NW_019862881.1;NW_019862881.1;NW_019862881.1;NW_019862881.1	184180;186344;187060;187914;189504;190767	185046;186653;187243;188088;189685;191047	-;-;-;-;-;-	1999	rna-XM_024083962.1	-0.4733777847423321	3.8282214445415192	70.38126606857668	4.5042741774071515e-12	7.352088005524262e-11	season	1.9010475648435757e-10
LOC112054886	NW_019863428.1;NW_019863428.1;NW_019863428.1;NW_019863428.1;NW_019863428.1;NW_019863428.1;NW_019863428.1;NW_019863428.1;NW_019863428.1;NW_019863428.1;NW_019863428.1;NW_019863428.1;NW_019863428.1;NW_019863428.1;NW_019863428.1;NW_019863428.1;NW_019863428.1;NW_019863428.1;NW_019863428.1;NW_019863428.1;NW_019863428.1;NW_019863428.1;NW_019863428.1;NW_019863428.1;NW_019863428.1;NW_019863428.1;NW_019863…	130403;130403;130403;130403;130403;130403;131261;131261;131261;131261;131261;131261;132976;132976;132976;132976;132976;132976;133514;133514;133514;133514;133514;133514;135871;135871;135871;135871;135871;135871;138300;138300;138300;138300;138300;138300;139398;139978;140141;140141;140144;140491;140552;141148	130610;130610;130610;130610;130610;130610;131477;131477;131477;131477;131477;131477;133069;133069;133069;133069;133069;133069;133672;133672;133672;133672;133672;133672;136024;136024;136024;136024;136024;136024;138446;138444;138444;138444;138444;138444;139483;140061;140169;140169;140585;140507;140568;141291	-;-;-;-;-;-;-;-;-;-;-;-;-;-;-;-;-;-;-;-;-;-;-;-;-;-;-;-;-;-;-;-;-;-;-;-;-;-;-;-;-;-;-;-	1738	rna-XM_024094822.1;rna-XM_024094821.1;rna-XM_024094823.1;rna-XM_024094825.1;rna-XM_024094824.1;rna-XM_024094820.1;rna-XM_024094822.1;rna-XM_024094821.1;rna-XM_024094824.1;rna-XM_024094823.1;rna-XM_024094825.1;rna-XM_024094820.1;rna-XM_024094822.1;rna-XM_024094821.1;rna-XM_024094824.1;rna-XM_024094823.1;rna-XM_024094825.1;rna-XM_024094820.1;rna-XM_024094822.1;rna-XM_024094823.1;rna-XM_024094821.1;…	-0.7552162386511946	1.963755303492206	70.35784187783118	4.530539144076247e-12	7.382296317642048e-11	season	1.90909284600542e-10
LOC112048984	NW_019862954.1;NW_019862954.1;NW_019862954.1;NW_019862954.1;NW_019862954.1;NW_019862954.1;NW_019862954.1;NW_019862954.1;NW_019862954.1;NW_019862954.1;NW_019862954.1	344823;369434;370877;371891;372976;373895;374547;375098;375966;376785;377939	345170;369604;371013;372036;373214;374145;374715;375198;376121;376990;378214	+;+;+;+;+;+;+;+;+;+;+	2200	rna-XM_024086699.1	-0.7910429012414735	3.11264378284258	70.21881200240807	4.6897102813837934e-12	7.62859539105097e-11	season	1.9730281112393245e-10
LOC112044371	NW_019862807.1;NW_019862807.1;NW_019862807.1;NW_019862807.1;NW_019862807.1	1008604;1009689;1010845;1011641;1011803	1008781;1009887;1011015;1011733;1011940	-;-;-;-;-	779	rna-XM_024080199.1	0.6714593479934994	4.427940807776172	70.19295198082571	4.719946273045763e-12	7.664677258413564e-11	season	1.9826018378300783e-10
LOC112050461	NW_019863024.1;NW_019863024.1;NW_019863024.1;NW_019863024.1;NW_019863024.1;NW_019863024.1;NW_019863024.1;NW_019863024.1;NW_019863024.1	60997;60997;62909;62909;70179;70179;98458;112741;116904	61675;61675;63182;63182;70532;70532;98829;112864;117087	-;-;-;-;-;-;-;-;-	1987	rna-XM_024088729.1;rna-XM_024088730.1;rna-XM_024088729.1;rna-XM_024088730.1;rna-XM_024088729.1;rna-XM_024088730.1;rna-XM_024088729.1;rna-XM_024088730.1;rna-XM_024088730.1	-0.9252150333062942	2.0668339123676063	70.05589396701714	4.883582610552941e-12	7.890696840373177e-11	season	2.0450329890086115e-10
LOC112052751	NW_019863172.1;NW_019863172.1;NW_019863172.1	273266;273504;274895	273370;273782;275210	+;+;+	700	rna-XM_024091947.1	-0.7261219167502037	5.004806074236043	70.0555452293995	4.884006346132621e-12	7.890696840373177e-11	season	2.0450329890086115e-10
LOC112043713	NW_019862795.1;NW_019862795.1;NW_019862795.1;NW_019862795.1;NW_019862795.1;NW_019862795.1	878062;878378;879241;880278;881093;881567	878289;878626;879545;880835;881452;881809	+;+;+;+;+;+	1943	rna-XM_024079240.1	0.6493097238804879	2.494254988746596	69.97315512595205	4.985183867738584e-12	8.040510116169554e-11	season	2.0841056532241512e-10
LOC112052674	NW_019862759.1;NW_019862759.1;NW_019862759.1;NW_019862759.1;NW_019862759.1;NW_019862759.1;NW_019862759.1;NW_019862759.1;NW_019862759.1;NW_019862759.1;NW_019862759.1;NW_019862759.1;NW_019862759.1;NW_019862759.1;NW_019862759.1;NW_019862759.1;NW_019862759.1;NW_019862759.1;NW_019862759.1;NW_019862759.1;NW_019862759.1	550639;551665;552566;553844;554621;555329;556059;557848;559048;559811;560436;561493;562528;563924;564980;566004;567182;567532;568026;568829;569677	550832;551881;552778;554089;554799;555511;556247;558006;559340;559969;560634;561696;562811;564113;565230;566196;567382;567611;568152;569097;569845	-;-;-;-;-;-;-;-;-;-;-;-;-;-;-;-;-;-;-;-;-	4199	rna-XM_024091854.1	-0.34703521324409675	5.143031887913155	69.91915969087384	5.052660667246669e-12	8.135553114977885e-11	season	2.1089885194546923e-10
LOC112051504	NW_019863086.1;NW_019863086.1;NW_019863086.1	310161;310525;311531	310437;310726;312783	+;+;+	1732	rna-XM_024090172.1	0.6876533807009318	4.740818761618718	69.9121288986068	5.061515839924372e-12	8.136044718364919e-11	season	2.1093628512137657e-10
LOC112054344	NW_019863348.1;NW_019863348.1;NW_019863348.1;NW_019863348.1;NW_019863348.1;NW_019863348.1;NW_019863348.1;NW_019863348.1;NW_019863348.1;NW_019863348.1;NW_019863348.1;NW_019863348.1;NW_019863348.1;NW_019863348.1;NW_019863348.1;NW_019863348.1;NW_019863348.1;NW_019863348.1;NW_019863348.1;NW_019863348.1;NW_019863348.1;NW_019863348.1;NW_019863348.1;NW_019863348.1	16432;16432;16432;16531;16531;17368;17368;17368;17450;17450;18382;18382;18382;18382;18382;19094;19094;19094;19094;19094;19370;19370;19434;19475	16618;16618;16618;16618;16618;17578;17578;17578;17578;17578;18487;18487;18487;18487;18487;19289;19289;19306;19289;19289;19642;19641;19642;19642	-;-;-;-;-;-;-;-;-;-;-;-;-;-;-;-;-;-;-;-;-;-;-;-	990	rna-XM_024094107.1;rna-XM_024094106.1;rna-XM_024094104.1;rna-XM_024094105.1;rna-XM_024094108.1;rna-XM_024094107.1;rna-XM_024094104.1;rna-XM_024094106.1;rna-XM_024094105.1;rna-XM_024094108.1;rna-XM_024094105.1;rna-XM_024094107.1;rna-XM_024094108.1;rna-XM_024094104.1;rna-XM_024094106.1;rna-XM_024094105.1;rna-XM_024094107.1;rna-XM_024094108.1;rna-XM_024094104.1;rna-XM_024094106.1;rna-XM_024094105.1;…	0.8341864644448532	3.7604513185760786	69.90042048088638	5.076297898441691e-12	8.1460456663695e-11	season	2.1122021318398276e-10
LOC112047258	NW_019862886.1;NW_019862886.1;NW_019862886.1;NW_019862886.1;NW_019862886.1;NW_019862886.1;NW_019862886.1;NW_019862886.1;NW_019862886.1;NW_019862886.1;NW_019862886.1;NW_019862886.1;NW_019862886.1;NW_019862886.1	596907;632568;633565;634497;637529;638732;639471;640459;641753;642975;644033;645140;645642;649205	597040;632714;633751;634691;637723;638803;639591;640602;641937;643130;644131;645173;645804;649707	+;+;+;+;+;+;+;+;+;+;+;+;+;+	2335	rna-XM_024084313.1	-0.5283448584157805	3.632119201320859	69.83997638233468	5.153319887831765e-12	8.241847403799509e-11	season	2.1408893985420212e-10
LOC112045340	NW_019862829.1;NW_019862829.1;NW_019862829.1;NW_019862829.1;NW_019862829.1	164540;165336;165836;167075;167376	164785;165483;165965;167267;167695	-;-;-;-;-	1037	rna-XM_024081487.1	-0.49369271162934913	5.317213865171112	69.81295540976829	5.1881401936649786e-12	8.274730912078492e-11	season	2.1499165955087213e-10
LOC112053735	NW_019863277.1;NW_019863277.1	60009;60261	60188;61119	+;+	1039	rna-XM_024093265.1	-1.1588608528027962	3.1200499593925213	69.81053431783214	5.1912719152068725e-12	8.274730912078492e-11	season	2.1499165955087213e-10
LOC112042803	NW_019862779.1;NW_019862779.1;NW_019862779.1;NW_019862779.1;NW_019862779.1;NW_019862779.1;NW_019862779.1;NW_019862779.1;NW_019862779.1;NW_019862779.1;NW_019862779.1	1293370;1320818;1321871;1329433;1330022;1331386;1331721;1332262;1333221;1334030;1335204	1293620;1320937;1321994;1329576;1330304;1331491;1331852;1332400;1333360;1334227;1335834	+;+;+;+;+;+;+;+;+;+;+	2268	rna-XM_024077970.1	-0.703192586680595	5.679089968020216	69.70534900964225	5.329227788252861e-12	8.480423350002378e-11	season	2.199327085351402e-10
LOC112047865	NW_019862907.1;NW_019862907.1;NW_019862907.1;NW_019862907.1;NW_019862907.1;NW_019862907.1;NW_019862907.1;NW_019862907.1;NW_019862907.1;NW_019862907.1;NW_019862907.1	13362;13363;13524;15874;15874;15996;15996;17459;17459;18398;18398	13492;13740;13740;15919;15919;16077;16077;17683;17683;18852;18852	+;+;+;+;+;+;+;+;+;+;+	1187	rna-XM_024085138.1;rna-XM_024085137.1;rna-XM_024085138.1;rna-XM_024085138.1;rna-XM_024085137.1;rna-XM_024085138.1;rna-XM_024085137.1;rna-XM_024085137.1;rna-XM_024085138.1;rna-XM_024085137.1;rna-XM_024085138.1	0.6088272939100047	3.3556953092109536	69.6102435237265	5.4572136510477806e-12	8.669590167507626e-11	season	2.2460162705127552e-10
LOC112046254	NW_019862852.1;NW_019862852.1;NW_019862852.1;NW_019862852.1;NW_019862852.1;NW_019862852.1;NW_019862852.1;NW_019862852.1;NW_019862852.1;NW_019862852.1;NW_019862852.1;NW_019862852.1;NW_019862852.1;NW_019862852.1;NW_019862852.1;NW_019862852.1;NW_019862852.1;NW_019862852.1;NW_019862852.1;NW_019862852.1;NW_019862852.1;NW_019862852.1;NW_019862852.1;NW_019862852.1;NW_019862852.1;NW_019862852.1;NW_019862…	147146;147152;147154;198678;198678;198678;199381;199381;199381;204660;204660;204660;206159;206159;206159;206857;206857;206857;207760;207760;207760;208272;208272;208475;208982;208982;208982	147423;147423;147423;198820;198820;198820;199533;199533;199533;204800;204800;204800;206273;206273;206273;206953;206953;206953;207844;207844;207844;208313;208313;208539;210573;210573;209223	+;+;+;+;+;+;+;+;+;+;+;+;+;+;+;+;+;+;+;+;+;+;+;+;+;+;+	2711	rna-XM_024082846.1;rna-XM_024082844.1;rna-XM_024082845.1;rna-XM_024082845.1;rna-XM_024082844.1;rna-XM_024082846.1;rna-XM_024082845.1;rna-XM_024082844.1;rna-XM_024082846.1;rna-XM_024082845.1;rna-XM_024082844.1;rna-XM_024082846.1;rna-XM_024082845.1;rna-XM_024082844.1;rna-XM_024082846.1;rna-XM_024082845.1;rna-XM_024082844.1;rna-XM_024082846.1;rna-XM_024082845.1;rna-XM_024082844.1;rna-XM_024082846.1;…	0.6087655717570096	4.398579652604228	69.56048217263101	5.52543613733337e-12	8.763341713810725e-11	season	2.27056875689955e-10
[truncated: 8,275 more rows]
