# Supplementary material for: Alternative splicing in seasonal plasticity and the potential for adaptation to environmental change
Source: Nat Commun. 2022 Feb 8;13:755. doi: 10.1038/s41467-022-28306-8 (PMC8825856; doi:10.1038/s41467-022-28306-8)
Supplement: Supplementary file 10 — Source Data [file 41467_2022_28306_MOESM10_ESM.zip › SourceData_B_anynana_AS/Data_in/edgeR_DS_ab_allgenes.tsv]

GeneID
LOC112052021
LOC112052914
LOC112055541
LOC112048780
LOC112050866
LOC112058417
LOC112055016
LOC112056949
LOC112055499
LOC112052995
LOC112044845
LOC112048504
LOC112053437
LOC112048785
LOC112052787
LOC112057680
LOC112052988
LOC112053438
LOC112055182
LOC112048533
LOC112051329
LOC112056909
LOC112057150
LOC112058465
LOC112046593
LOC112050805
LOC112047891
LOC112047873
LOC112053881
LOC112050082
LOC112045055
LOC112051150
LOC112054318
LOC112049136
LOC112055406
LOC112054719
LOC112056262
LOC112050953
LOC112050652
LOC112055471
LOC112045914
LOC112058536
LOC112047804
LOC112048374
LOC112052339
LOC112056453
LOC112056251
LOC112047462
LOC112050026
LOC112053485
LOC112057679
LOC112058416
LOC112051764
LOC112050998
LOC112054664
LOC112051409
LOC112048034
LOC112046056
LOC112046370
LOC112054801
LOC112055118
LOC112049806
LOC112047665
LOC112055395
LOC112046088
LOC112045952
LOC112055884
LOC112054667
LOC112051559
LOC112053614
LOC112052147
LOC112049540
LOC112049204
LOC112054185
LOC112055094
LOC112056249
LOC112045656
LOC112043711
LOC112055519
LOC112055434
LOC112057131
LOC112050873
LOC112046876
LOC112043477
LOC112055853
LOC112050695
LOC112057146
LOC112053871
LOC112057766
LOC112049165
LOC112056982
LOC112044376
LOC112043787
LOC112052401
LOC112044825
LOC112055864
LOC112058257
LOC112045794
LOC112047882
LOC112050911
LOC112050790
LOC112053604
LOC112043265
LOC112045160
LOC112046558
LOC112053802
LOC112051307
LOC112058443
LOC112052614
LOC112047140
LOC112051339
LOC112049870
LOC112048476
LOC112057004
LOC112044400
LOC112056683
LOC112056628
LOC112058424
LOC112053713
LOC112053868
LOC112045029
LOC112046677
LOC112057548
LOC112049741
LOC112046874
LOC112051973
LOC112052141
LOC112050093
LOC112058243
LOC112052786
LOC112055862
LOC112056221
LOC112057012
LOC112056437
LOC112053184
LOC112043489
LOC112044057
LOC112054769
LOC112046781
LOC112048422
LOC112057017
LOC112055070
LOC112055478
LOC112051523
LOC112043860
LOC112053924
LOC112045746
LOC112051830
LOC112049020
LOC112049011
LOC112058281
LOC112043478
LOC112045027
LOC112050527
LOC112055603
LOC112052538
LOC112055925
LOC112046296
LOC112053259
LOC112056852
LOC112057194
LOC112057830
LOC112049052
LOC112047142
LOC112046953
LOC112046724
LOC112049141
LOC112058370
LOC112043094
LOC112057271
LOC112051655
LOC112056545
LOC112049890
LOC112050198
LOC112055843
LOC112043296
LOC112043577
LOC112050641
LOC112049906
LOC112057325
LOC112054708
LOC112045593
LOC112046986
LOC112044836
LOC112048901
LOC112050446
LOC112046984
LOC112055150
LOC112052048
LOC112052885
LOC112051279
LOC112046119
LOC112047274
LOC112055932
LOC112048577
LOC112050407
LOC112049370
LOC112052764
LOC112045059
LOC112046942
LOC112053402
LOC112054875
LOC112051646
LOC112058410
LOC112046976
LOC112056946
LOC112054730
LOC112051002
LOC112045975
LOC112056380
LOC112048117
LOC112045202
LOC112043412
LOC112048611
LOC112057763
LOC112056705
LOC112045558
LOC112054365
LOC112044813
LOC112043274
LOC112056120
LOC112051572
LOC112051056
LOC112044828
LOC112051320
LOC112049649
LOC112047656
LOC112054660
LOC112056174
LOC112050691
LOC112049097
LOC112056595
LOC112058156
LOC112054505
LOC112056434
LOC112049384
LOC112055416
LOC112050810
LOC112052168
LOC112056343
LOC112051779
LOC112054463
LOC112053808
LOC112051694
LOC112055467
LOC112054244
LOC112053284
LOC112050934
LOC112047011
LOC112046723
LOC112045998
LOC112048626
LOC112049763
LOC112046460
LOC112043413
LOC112046844
LOC112057332
LOC112052880
LOC112051879
LOC112056790
LOC112043086
LOC112052488
LOC112054323
LOC112050343
LOC112045235
LOC112048204
LOC112045542
LOC112046894
LOC112055171
LOC112052592
LOC112050258
LOC112050384
LOC112052522
LOC112047834
LOC112045428
LOC112043184
LOC112045223
LOC112051334
LOC112049398
LOC112050845
LOC112058060
LOC112050512
LOC112053120
LOC112045960
LOC112054349
LOC112046812
LOC112049536
LOC112056334
LOC112056431
LOC112049329
LOC112056436
LOC112056170
LOC112050214
LOC112058180
LOC112053197
LOC112053026
LOC112046825
LOC112048127
LOC112051976
LOC112047767
LOC112045802
LOC112057192
LOC112045954
LOC112043980
LOC112052138
LOC112056208
LOC112050379
LOC112054600
LOC112056858
LOC112051468
LOC112055036
LOC112057496
LOC112052248
LOC112055789
LOC112053941
LOC112055985
LOC112043574
LOC112056844
LOC112050737
LOC112045539
LOC112052001
LOC112051959
LOC112043839
LOC112055941
LOC112052566
LOC112044654
LOC112050747
LOC112051439
LOC112049557
LOC112056779
LOC112051832
LOC112055881
LOC112058559
LOC112050521
LOC112053897
LOC112045057
LOC112051969
LOC112049503
LOC112057100
LOC112052487
LOC112056702
LOC112044295
LOC112053315
LOC112046372
LOC112056098
LOC112046213
LOC112052045
LOC112043046
LOC112046134
LOC112053352
LOC112046947
LOC112056935
LOC112052626
LOC112056868
LOC112042856
LOC112043199
LOC112056939
LOC112045056
LOC112054488
LOC112053885
LOC112052396
LOC112043781
LOC112057083
LOC112046330
LOC112054429
LOC112048994
LOC112045272
LOC112046161
LOC112058513
LOC112048517
LOC112055048
LOC112046961
LOC112049582
LOC112043163
LOC112044025
LOC112048584
LOC112052627
LOC112055713
LOC112057734
LOC112051476
LOC112046965
LOC112056425
LOC112051766
LOC112046070
LOC112046810
LOC112054155
LOC112046366
LOC112052633
LOC112052331
LOC112048946
LOC112051981
LOC112049641
LOC112043576
LOC112048849
LOC112043934
LOC112045818
LOC112057686
LOC112050103
LOC112044812
LOC112055483
LOC112051462
LOC112058238
LOC112047276
LOC112053696
LOC112046667
LOC112045713
LOC112053121
LOC112054515
LOC112042982
LOC112044672
LOC112047038
LOC112043162
LOC112044568
LOC112056030
LOC112053035
LOC112047275
LOC112055210
LOC112045797
LOC112058105
LOC112047058
LOC112048782
LOC112044444
LOC112057119
LOC112053015
LOC112045468
LOC112045707
LOC112047020
LOC112046207
LOC112046049
LOC112058604
LOC112054298
LOC112046465
LOC112054154
LOC112045061
LOC112052931
LOC112046053
LOC112051303
LOC112055447
LOC112049207
LOC112045098
LOC112045354
LOC112049219
LOC112046077
LOC112047364
LOC112056762
LOC112046979
LOC112047167
LOC112045232
LOC112055327
LOC112044713
LOC112050337
LOC112052842
LOC112047208
LOC112055189
LOC112052434
LOC112046085
LOC112052587
LOC112052750
LOC112046842
LOC112055993
LOC112056800
LOC112050077
LOC112046869
LOC112051637
LOC112044960
LOC112049129
LOC112044852
LOC112043742
LOC112050038
LOC112048441
LOC112053201
LOC112047985
LOC112055178
LOC112053018
LOC112056889
LOC112050245
LOC112055455
LOC112057028
LOC112051986
LOC112055144
LOC112049126
LOC112045690
LOC112045825
LOC112053000
LOC112051235
LOC112043772
LOC112048525
LOC112053208
LOC112043219
LOC112049756
LOC112051355
LOC112051008
LOC112056754
LOC112044152
LOC112047076
LOC112049069
LOC112051923
LOC112044041
LOC112053016
LOC112052999
LOC112056089
LOC112052382
LOC112050883
LOC112057705
LOC112055964
LOC112053774
LOC112051399
LOC112057863
LOC112048381
LOC112046058
LOC112054111
LOC112046892
LOC112058439
LOC112048035
LOC112047782
LOC112051326
LOC112054858
LOC112054597
LOC112050202
LOC112052126
LOC112049502
LOC112047417
LOC112047151
LOC112057902
LOC112048516
LOC112056662
LOC112057890
LOC112052483
LOC112051723
LOC112050798
LOC112043133
LOC112050672
LOC112046200
LOC112048239
LOC112045745
LOC112046145
LOC112054792
LOC112043700
LOC112044703
LOC112056569
LOC112052642
LOC112042872
LOC112049074
LOC112043745
LOC112050976
LOC112057979
LOC112048346
LOC112043386
LOC112043011
LOC112056022
LOC112047055
LOC112056802
LOC112044372
LOC112055642
LOC112054812
LOC112049616
LOC112056865
LOC112046641
LOC112048883
LOC112058450
LOC112058013
LOC112058269
LOC112051132
LOC112044802
LOC112052767
LOC112056541
LOC112054183
LOC112051201
LOC112052541
LOC112052412
LOC112055631
LOC112052171
LOC112052421
LOC112057268
LOC112046117
LOC112047927
LOC112047284
LOC112057182
LOC112045044
LOC112057063
LOC112047884
LOC112051274
LOC112048406
LOC112054601
LOC112048373
LOC112051014
LOC112047404
LOC112044775
LOC112045229
LOC112052433
LOC112050201
LOC112052337
LOC112043840
LOC112055453
LOC112058428
LOC112055376
LOC112042829
LOC112049408
LOC112047635
LOC112047703
LOC112053886
LOC112047056
LOC112056309
LOC112049867
LOC112054178
LOC112045994
LOC112049772
LOC112058415
LOC112051357
LOC112046692
LOC112045070
LOC112050120
LOC112050173
LOC112045733
LOC112044352
LOC112053622
LOC112043674
LOC112055283
LOC112046612
LOC112056691
LOC112043155
LOC112053434
LOC112054625
LOC112051567
LOC112053186
LOC112048397
LOC112052867
LOC112058058
LOC112050345
LOC112053429
LOC112055449
LOC112054356
LOC112053154
LOC112056596
LOC112058527
LOC112047290
LOC112055740
LOC112058059
LOC112057738
LOC112058400
LOC112047923
LOC112051946
LOC112056515
LOC112057675
LOC112057688
LOC112044096
LOC112045475
LOC112047441
LOC112053625
LOC112053836
LOC112053596
LOC112053170
LOC112046887
LOC112052870
LOC112052785
LOC112056247
LOC112049094
LOC112045504
LOC112048541
LOC112046898
LOC112050921
LOC112054142
LOC112053469
LOC112051353
LOC112046137
LOC112054370
LOC112050749
LOC112056333
LOC112044761
LOC112045297
LOC112049660
LOC112043990
LOC112055258
LOC112045682
LOC112048536
LOC112050424
LOC112048418
LOC112047280
LOC112051166
LOC112056361
LOC112052765
LOC112045569
LOC112043003
LOC112056989
LOC112056888
LOC112054470
LOC112054850
LOC112053719
LOC112043898
LOC112050397
LOC112047300
LOC112046850
LOC112058560
LOC112054588
LOC112056145
LOC112043252
LOC112050816
LOC112043077
LOC112055663
LOC112047456
LOC112045497
LOC112054851
LOC112046452
LOC112054326
LOC112058449
LOC112054266
LOC112052282
LOC112053634
LOC112043200
LOC112052400
LOC112043775
LOC112043146
LOC112054325
LOC112058155
LOC112043581
LOC112049949
LOC112047357
LOC112049386
LOC112052063
LOC112045922
LOC112043653
LOC112046338
LOC112048847
LOC112057460
LOC112055045
LOC112055459
LOC112055155
LOC112047416
LOC112045988
LOC112043538
LOC112053325
LOC112053097
LOC112053676
LOC112055475
LOC112056339
LOC112050670
LOC112054232
LOC112044957
LOC112057723
LOC112055217
LOC112045572
LOC112046475
LOC112055897
LOC112054524
LOC112055788
LOC112056516
LOC112054632
LOC112049632
LOC112054631
LOC112047608
LOC112053130
LOC112046017
LOC112045058
LOC112049910
LOC112052217
LOC112051907
LOC112049185
LOC112045389
LOC112043514
LOC112052779
LOC112056319
LOC112043451
LOC112044682
LOC112055436
LOC112055866
LOC112056106
LOC112056777
LOC112043202
LOC112043866
LOC112053538
LOC112051774
LOC112050893
LOC112054741
LOC112051144
LOC112052726
LOC112053354
LOC112056241
LOC112058090
LOC112047711
LOC112053060
LOC112056991
LOC112053371
LOC112050048
LOC112058123
LOC112046474
LOC112050352
LOC112051137
LOC112045039
LOC112048498
LOC112043191
LOC112053838
LOC112056351
LOC112055500
LOC112055587
LOC112051906
LOC112051465
LOC112049727
LOC112049395
LOC112051371
LOC112046202
LOC112051019
LOC112054219
LOC112048234
LOC112043271
LOC112049232
LOC112044422
LOC112044298
LOC112043773
LOC112058422
LOC112044286
LOC112051872
LOC112044490
LOC112056845
LOC112053916
LOC112050867
LOC112052743
LOC112051227
LOC112046034
LOC112048895
LOC112051015
LOC112043377
LOC112057230
LOC112043407
LOC112055181
LOC112051678
LOC112048567
LOC112056837
LOC112047648
LOC112045990
LOC112048689
LOC112044125
LOC112054148
LOC112044294
LOC112055364
LOC112053895
LOC112058420
LOC112044831
LOC112048214
LOC112055621
LOC112052068
LOC112049132
LOC112046315
LOC112047813
LOC112054690
LOC112044445
LOC112054424
LOC112048115
LOC112052781
LOC112053874
LOC112047385
LOC112052285
LOC112055428
LOC112048983
LOC112055972
LOC112043991
LOC112054299
LOC112055617
LOC112054904
LOC112043877
LOC112055117
LOC112053820
LOC112055328
LOC112053287
LOC112054694
LOC112045007
LOC112054767
LOC112051724
LOC112052804
LOC112047003
LOC112050768
LOC112053028
LOC112052763
LOC112045074
LOC112045073
LOC112057880
LOC112058412
LOC112056407
LOC112056423
LOC112047381
LOC112053616
LOC112049886
LOC112052466
LOC112045096
LOC112053115
LOC112051781
LOC112045940
LOC112049328
LOC112050707
LOC112056701
LOC112044341
LOC112043828
LOC112052122
LOC112047339
LOC112056215
LOC112058302
LOC112052475
LOC112055867
LOC112044440
LOC112046165
LOC112043746
LOC112044145
LOC112056544
LOC112054536
LOC112055567
LOC112049394
LOC112044777
LOC112056239
LOC112043643
LOC112048010
LOC112047328
LOC112045835
LOC112043853
LOC112051403
LOC112046856
LOC112049687
LOC112053368
LOC112053528
LOC112054619
LOC112046794
LOC112054894
LOC112057727
LOC112051082
LOC112056206
LOC112047017
LOC112043177
LOC112053065
LOC112049406
LOC112051962
LOC112058260
LOC112044303
LOC112043960
LOC112053389
LOC112053203
LOC112044442
LOC112056503
LOC112055637
LOC112056316
LOC112049829
LOC112044663
LOC112057270
LOC112046081
LOC112043411
LOC112046375
LOC112046466
LOC112055758
LOC112053045
LOC112048292
LOC112050680
LOC112057065
LOC112052454
LOC112054527
LOC112055564
LOC112055058
LOC112048681
LOC112043832
LOC112043861
LOC112042935
LOC112056694
LOC112050661
LOC112045293
LOC112047247
LOC112056801
LOC112057691
LOC112056977
LOC112049480
LOC112051407
LOC112045001
LOC112052443
LOC112054507
LOC112045407
LOC112050613
LOC112051486
LOC112044485
LOC112056825
LOC112052504
LOC112049752
LOC112051408
LOC112051501
LOC112055437
LOC112055173
LOC112051528
LOC112049005
LOC112057410
LOC112052395
LOC112054766
LOC112044313
LOC112058307
LOC112052731
LOC112046302
LOC112055851
LOC112055304
LOC112047007
LOC112058399
LOC112055605
LOC112052502
LOC112049971
LOC112043676
LOC112050297
LOC112048145
LOC112050961
LOC112053322
LOC112043057
LOC112050828
LOC112048594
LOC112056232
LOC112054857
LOC112047455
LOC112054112
LOC112046042
LOC112051579
LOC112052989
LOC112048793
LOC112045384
LOC112043007
LOC112054265
LOC112043629
LOC112048013
LOC112046093
LOC112052336
LOC112056782
LOC112057167
LOC112056182
LOC112053470
LOC112053472
LOC112044318
LOC112043036
LOC112045767
LOC112053958
LOC112052855
LOC112043409
LOC112054925
LOC112050909
LOC112053800
LOC112047859
LOC112055285
LOC112044528
LOC112056072
LOC112043789
LOC112054866
LOC112057099
LOC112052616
LOC112045976
LOC112048448
LOC112046624
LOC112058289
LOC112053364
LOC112045173
LOC112052247
LOC112051039
LOC112056409
LOC112051819
LOC112049543
LOC112051699
LOC112054514
LOC112048325
LOC112050663
LOC112053048
LOC112055014
LOC112056990
LOC112048130
LOC112053159
LOC112043750
LOC112044718
LOC112049554
LOC112052298
LOC112051315
LOC112057038
LOC112052491
LOC112058546
LOC112054104
LOC112048794
LOC112042852
LOC112046656
LOC112043093
LOC112049055
LOC112047910
LOC112045759
LOC112056570
LOC112048795
LOC112045660
LOC112058437
LOC112050330
LOC112043454
LOC112052201
LOC112056138
LOC112051479
LOC112049150
LOC112042920
LOC112058362
LOC112050889
LOC112054849
LOC112045547
LOC112045934
LOC112050417
LOC112056135
LOC112054590
LOC112046670
LOC112047795
LOC112049143
LOC112046706
LOC112053119
LOC112044311
LOC112051433
LOC112054869
LOC112042811
LOC112052799
LOC112046673
LOC112058252
LOC112049067
LOC112044491
LOC112051183
LOC112046470
LOC112052769
LOC112054022
LOC112051945
LOC112045758
LOC112054501
LOC112054770
LOC112043131
LOC112058611
LOC112055308
LOC112052865
LOC112047797
LOC112049677
LOC112051862
LOC112058258
LOC112043309
LOC112048064
LOC112052521
LOC112044150
LOC112053096
LOC112053123
LOC112050094
LOC112050546
LOC112046749
LOC112046600
LOC112047317
LOC112048838
LOC112051684
LOC112045857
LOC112053693
LOC112051529
LOC112047634
LOC112044331
LOC112057820
LOC112043090
LOC112052277
LOC112045898
LOC112045757
LOC112047438
LOC112053935
LOC112047712
LOC112052613
LOC112044621
LOC112055487
LOC112055209
LOC112043423
LOC112051823
LOC112043283
LOC112055751
LOC112052039
LOC112057940
LOC112052067
LOC112047350
LOC112052746
LOC112054935
LOC112045423
LOC112043448
LOC112054863
LOC112055752
LOC112044512
LOC112045470
LOC112045048
LOC112045941
LOC112056078
LOC112047431
LOC112048437
LOC112054023
LOC112049999
LOC112043139
LOC112051093
LOC112053061
LOC112048149
LOC112048819
LOC112055337
LOC112050710
LOC112049170
LOC112043136
LOC112050228
LOC112056438
LOC112045728
LOC112054414
LOC112053807
LOC112058067
LOC112055848
LOC112047678
LOC112044717
LOC112051018
LOC112051885
LOC112058469
LOC112058000
LOC112048229
LOC112045685
LOC112044647
LOC112053181
LOC112050250
LOC112053023
LOC112045805
LOC112055185
LOC112056771
LOC112054096
LOC112044049
LOC112058313
LOC112052036
LOC112058158
LOC112052677
LOC112049131
LOC112049274
LOC112043281
LOC112051192
LOC112056973
LOC112055784
LOC112047948
LOC112052235
LOC112048787
LOC112057904
LOC112051193
LOC112054862
LOC112043723
LOC112057677
LOC112044516
LOC112046606
LOC112055415
LOC112054899
LOC112048683
LOC112050220
LOC112043400
LOC112043279
LOC112057618
LOC112057424
LOC112043547
LOC112050124
LOC112049335
LOC112049981
LOC112048097
LOC112043159
LOC112055544
LOC112043475
LOC112049679
LOC112053956
LOC112047440
LOC112058229
LOC112043098
LOC112049107
LOC112049144
LOC112049916
LOC112055543
LOC112052789
LOC112057996
LOC112055679
LOC112047640
LOC112058353
LOC112044519
LOC112051763
LOC112056336
LOC112045973
LOC112049865
LOC112058363
LOC112043999
LOC112054475
LOC112047110
LOC112053580
LOC112052077
LOC112050108
LOC112053105
LOC112052374
LOC112049401
LOC112046147
LOC112051253
LOC112051074
LOC112045899
LOC112049425
LOC112052364
LOC112048047
LOC112054718
LOC112044778
LOC112050541
LOC112045548
LOC112055420
LOC112050836
LOC112049270
LOC112051318
LOC112043720
LOC112047465
LOC112045842
LOC112053286
LOC112058369
LOC112047667
LOC112045706
LOC112043458
LOC112057313
LOC112044809
LOC112047138
LOC112057669
LOC112049079
LOC112055071
LOC112058496
LOC112048836
LOC112055393
LOC112049589
LOC112043441
LOC112045150
LOC112049404
LOC112044484
LOC112047476
LOC112053626
LOC112052966
LOC112042913
LOC112055169
LOC112051896
LOC112053172
LOC112045257
LOC112048735
LOC112045030
LOC112051661
LOC112044501
LOC112055890
LOC112049700
LOC112053321
LOC112051543
LOC112051880
LOC112043603
LOC112053533
LOC112053870
LOC112046888
LOC112053588
LOC112053654
LOC112048778
LOC112050772
LOC112044985
LOC112058299
LOC112054511
LOC112047901
LOC112056755
LOC112055812
LOC112043280
LOC112054506
LOC112047706
LOC112043932
LOC112053975
LOC112054810
LOC112047979
LOC112045795
LOC112050837
LOC112051454
LOC112052560
LOC112051109
LOC112050405
LOC112054432
LOC112052334
LOC112048937
LOC112043029
LOC112056927
LOC112043550
LOC112055794
LOC112053574
LOC112046150
LOC112048125
LOC112052525
LOC112056229
LOC112050151
LOC112047903
LOC112043670
LOC112050528
LOC112053524
LOC112057243
LOC112051185
LOC112055962
LOC112049154
LOC112044476
LOC112051754
LOC112056768
LOC112044134
LOC112056186
LOC112047485
LOC112049178
LOC112049407
LOC112058297
LOC112052495
LOC112050069
LOC112051340
LOC112048898
LOC112049911
LOC112052234
LOC112047816
LOC112052087
LOC112048380
LOC112042909
LOC112044535
LOC112051369
LOC112056514
LOC112058147
LOC112058145
LOC112056204
LOC112043731
LOC112050705
LOC112047824
LOC112048362
LOC112055279
LOC112051625
LOC112058003
LOC112052459
LOC112050750
LOC112048976
LOC112043030
LOC112055647
LOC112046003
LOC112050197
LOC112043257
LOC112055796
LOC112044547
LOC112051728
LOC112049347
LOC112057281
LOC112053563
LOC112044658
LOC112050404
LOC112049331
LOC112052272
LOC112056687
LOC112054371
LOC112044492
LOC112050879
LOC112043912
LOC112051571
LOC112052140
LOC112046917
LOC112052500
LOC112053684
LOC112050363
LOC112044617
LOC112057916
LOC112046029
LOC112057145
LOC112055281
LOC112048560
LOC112047057
LOC112056471
LOC112044712
LOC112053887
LOC112051715
LOC112044461
LOC112056414
LOC112050886
LOC112052468
LOC112043740
LOC112052057
LOC112050499
LOC112045525
LOC112050164
LOC112043520
LOC112045936
LOC112047036
LOC112046950
LOC112056199
LOC112052840
LOC112043230
LOC112048521
LOC112049249
LOC112046978
LOC112055419
LOC112053101
LOC112057061
LOC112053878
LOC112047987
LOC112053819
LOC112056816
LOC112052625
LOC112044477
LOC112054320
LOC112049246
LOC112053526
LOC112054136
LOC112052249
LOC112043907
LOC112044019
LOC112045145
LOC112053258
LOC112054951
LOC112054102
LOC112045104
LOC112052882
LOC112048992
LOC112044270
LOC112053486
LOC112050336
LOC112045992
LOC112047144
LOC112047547
LOC112049018
LOC112043421
LOC112047184
LOC112058191
LOC112050249
LOC112046473
LOC112047495
LOC112048889
LOC112058430
LOC112055397
LOC112045168
LOC112044922
LOC112046220
LOC112056240
LOC112058280
LOC112054045
LOC112052394
LOC112051026
LOC112051551
LOC112044533
LOC112047306
LOC112047930
LOC112048004
LOC112054606
LOC112053831
LOC112054729
LOC112044684
LOC112052451
LOC112058623
LOC112052397
LOC112044981
LOC112044500
LOC112048398
LOC112051368
LOC112050624
LOC112056021
LOC112044967
LOC112044290
LOC112048084
LOC112051117
LOC112053766
LOC112056109
LOC112045721
LOC112056556
LOC112049293
LOC112055522
LOC112048444
LOC112050723
LOC112046127
LOC112054263
LOC112045072
LOC112045408
LOC112045770
LOC112058561
LOC112049382
LOC112058108
LOC112050146
LOC112058266
LOC112050284
LOC112050193
LOC112044635
LOC112049415
LOC112050914
LOC112045140
LOC112044157
LOC112055531
LOC112047607
LOC112053442
LOC112057097
LOC112051080
LOC112057396
LOC112052530
LOC112058446
LOC112056018
LOC112045981
LOC112044009
LOC112051313
LOC112053873
LOC112056507
LOC112056881
LOC112044854
LOC112049138
LOC112045602
LOC112052043
LOC112056604
LOC112055334
LOC112043748
LOC112051731
LOC112058170
LOC112045392
LOC112051886
LOC112056277
LOC112051607
LOC112057899
LOC112053377
LOC112056041
LOC112049507
LOC112050791
LOC112045463
LOC112049337
LOC112045601
LOC112055113
LOC112055928
LOC112047200
LOC112053875
LOC112048439
LOC112050745
LOC112053597
LOC112046735
LOC112056054
LOC112049191
LOC112047666
LOC112043846
LOC112055665
LOC112054363
LOC112053734
LOC112054359
LOC112048699
LOC112046164
LOC112048839
LOC112055006
LOC112046015
LOC112052847
LOC112058102
LOC112050949
LOC112052906
LOC112056293
LOC112044003
LOC112047434
LOC112045951
LOC112046041
LOC112045315
LOC112052020
LOC112052933
LOC112048194
LOC112055664
LOC112045067
LOC112044023
LOC112054604
LOC112048421
LOC112057909
LOC112056185
LOC112050538
LOC112058392
LOC112058537
LOC112047449
LOC112050515
LOC112058096
LOC112052946
LOC112050835
LOC112046185
LOC112043852
LOC112045827
LOC112058076
LOC112047209
LOC112044493
LOC112043585
LOC112050700
LOC112056580
LOC112044833
LOC112054277
LOC112047132
LOC112044237
LOC112053535
LOC112055463
LOC112050561
LOC112044884
LOC112046173
LOC112056223
LOC112051327
LOC112054434
LOC112048609
LOC112043709
LOC112058080
LOC112049488
LOC112056230
LOC112050433
LOC112048899
LOC112046732
LOC112056029
LOC112049684
LOC112046371
LOC112057882
LOC112052127
LOC112049226
LOC112046269
LOC112053782
LOC112053476
LOC112048433
LOC112054908
LOC112043157
LOC112053832
LOC112044770
LOC112046772
LOC112052296
LOC112046777
LOC112046019
LOC112055832
LOC112044644
LOC112050394
LOC112048608
LOC112046342
LOC112052182
LOC112051748
LOC112056879
LOC112044744
LOC112049611
LOC112048642
LOC112050231
LOC112046700
LOC112046889
LOC112058593
LOC112048859
LOC112054991
LOC112047214
LOC112044074
LOC112055429
LOC112048074
LOC112048225
LOC112048128
LOC112047134
LOC112046427
LOC112054065
LOC112049036
LOC112044156
LOC112054020
LOC112053806
LOC112057910
LOC112052803
LOC112047360
LOC112055728
LOC112048622
LOC112054615
LOC112050431
LOC112051535
LOC112043379
LOC112046727
LOC112055716
LOC112046614
LOC112051176
LOC112058127
LOC112043539
LOC112058406
LOC112047928
LOC112051765
LOC112047992
LOC112058494
LOC112050906
LOC112050029
LOC112049054
LOC112052202
LOC112046524
LOC112051954
LOC112044100
LOC112052477
LOC112048290
LOC112056454
LOC112058234
LOC112047518
LOC112049186
LOC112054744
LOC112050375
LOC112047826
LOC112051328
LOC112051364
LOC112046721
LOC112052623
LOC112048489
LOC112055290
LOC112050015
LOC112046574
LOC112058500
LOC112055302
LOC112057683
LOC112047182
LOC112056008
LOC112050276
LOC112051710
LOC112055983
LOC112047401
LOC112058473
LOC112051050
LOC112044824
LOC112048345
LOC112056393
LOC112050289
LOC112047915
LOC112056359
LOC112044467
LOC112049188
LOC112053720
LOC112053171
LOC112053400
LOC112049970
LOC112057816
LOC112048813
LOC112050643
LOC112054042
LOC112045716
LOC112047641
LOC112051835
LOC112047747
LOC112050721
LOC112054798
LOC112055257
LOC112052194
LOC112055165
LOC112043845
LOC112051215
LOC112047336
LOC112044683
LOC112054206
LOC112046192
LOC112051449
LOC112053898
LOC112045651
LOC112046832
LOC112056281
LOC112055061
LOC112051078
LOC112048558
LOC112053348
LOC112056040
LOC112051619
LOC112047457
LOC112048434
LOC112056287
LOC112050505
LOC112058014
LOC112056811
LOC112048605
LOC112046463
LOC112046643
LOC112045524
LOC112042985
LOC112047388
LOC112047746
LOC112055310
LOC112046699
LOC112043857
LOC112047068
LOC112044887
LOC112057928
LOC112047696
LOC112054458
LOC112051729
LOC112045738
LOC112043921
LOC112055792
LOC112044398
LOC112055597
LOC112047222
LOC112044600
LOC112052473
LOC112043856
LOC112057867
LOC112046148
LOC112053106
LOC112053755
LOC112046191
LOC112045364
LOC112049848
LOC112049434
LOC112043560
LOC112055029
LOC112047916
LOC112045537
LOC112043316
LOC112046813
LOC112051202
LOC112045752
LOC112054391
LOC112050072
LOC112045661
LOC112053815
LOC112049276
LOC112047931
LOC112055861
LOC112046975
LOC112058275
LOC112045697
LOC112046113
LOC112050519
LOC112047395
LOC112043160
LOC112055921
LOC112051840
LOC112043223
LOC112044459
LOC112046815
LOC112054771
LOC112050905
LOC112052391
LOC112045840
LOC112043847
LOC112058408
LOC112043753
LOC112048058
LOC112057998
LOC112045292
LOC112055680
LOC112050566
LOC112051245
LOC112049196
LOC112054558
LOC112046963
LOC112046216
LOC112045807
LOC112044540
LOC112044926
LOC112051186
LOC112044293
LOC112044925
LOC112052325
LOC112047691
LOC112052903
LOC112050166
LOC112046885
LOC112043236
LOC112046298
LOC112050179
LOC112057567
LOC112051647
LOC112058474
LOC112052749
LOC112044811
LOC112043178
LOC112053233
LOC112046886
LOC112045636
LOC112046293
LOC112049721
LOC112044184
LOC112048140
LOC112053737
LOC112046318
LOC112051083
LOC112051517
LOC112048568
LOC112052601
LOC112044953
LOC112052529
LOC112044495
LOC112057881
LOC112047618
LOC112050007
LOC112050147
LOC112051337
LOC112052180
LOC112048176
LOC112042839
LOC112050057
LOC112056415
LOC112044616
LOC112056130
LOC112053274
LOC112055293
LOC112048044
LOC112043682
LOC112048186
LOC112056217
LOC112058261
LOC112043717
LOC112048503
LOC112050817
LOC112056502
LOC112050638
LOC112047808
LOC112043371
LOC112044935
LOC112047869
LOC112051065
LOC112052976
LOC112054166
LOC112053692
LOC112043821
LOC112052511
LOC112052994
LOC112053266
LOC112055168
LOC112052543
LOC112055571
LOC112046482
LOC112047659
LOC112051927
LOC112049959
LOC112056405
LOC112049668
LOC112045684
LOC112044510
LOC112051358
LOC112056791
LOC112050458
LOC112048165
LOC112048602
LOC112056419
LOC112054202
LOC112055842
LOC112045872
LOC112043315
[truncated: 6,880 more rows]
