# Supplementary material for: Alternative splicing in seasonal plasticity and the potential for adaptation to environmental change
Source: Nat Commun. 2022 Feb 8;13:755. doi: 10.1038/s41467-022-28306-8 (PMC8825856; doi:10.1038/s41467-022-28306-8)
Supplement: Supplementary file 10 — Source Data [file 41467_2022_28306_MOESM10_ESM.zip › SourceData_B_anynana_AS/Data_in/edgeR_DS_season_logFC_abdomen.tsv]

GeneID	Chr	Start	End	Strand	Length	transcript_id	ExonID	logFC	exon.F	P.Value	FDR.x	effect	adjPvalBH	FDR.y	fill_fdr
gene-LOC112047364	NW_019862890.1	149870	149902	-	33	rna-XM_024084467.1, rna-XM_024084466.1, rna-XM_024084470.1	gene-LOC112047364_61489	2.144173013437176	282.6347073771674	8.871703636067461e-54	5.95202596943766e-49	season	5.95202596943766e-49	1.0240341356003588e-48	seasonWet
gene-LOC112050866	NW_019863047.1	228567	233360	+	4794	rna-XM_024089233.1, rna-XM_024089234.1, rna-XM_024089235.1, rna-XM_024089236.1	gene-LOC112050866_104263	1.1707849307533302	215.08787345235845	2.0807172650221617e-47	3.4898830327584207e-43	season	3.4898830327584207e-43	2.124589188555154e-42	seasonWet
gene-LOC112050866	NW_019863047.1	228568	233360	+	4793	rna-XM_024089237.1, rna-XM_024089239.1	gene-LOC112050866_104497	1.1707849307533302	215.08787345235845	2.0807172650221617e-47	3.4898830327584207e-43	season	3.4898830327584207e-43	2.124589188555154e-42	seasonWet
gene-LOC112050866	NW_019863047.1	228569	233360	+	4792	rna-XM_024089240.1	gene-LOC112050866_104612	1.1707849307533302	215.08787345235845	2.0807172650221617e-47	3.4898830327584207e-43	season	3.4898830327584207e-43	2.124589188555154e-42	seasonWet
gene-LOC112050069	NW_019863004.1	114236	114411	-	176	rna-XM_024088202.1	gene-LOC112050069_95504	1.7711334630860534	215.59393950642027	7.21655336469996e-40	8.442337133728578e-36	season	8.442337133728578e-36	3.1842988153163174e-35	seasonWet
gene-LOC112051327	NW_019863075.1	316211	316231	+	21	rna-XM_024089928.1	gene-LOC112051327_111020	1.8753385195434311	337.70612224131474	7.55015990495923e-40	8.442337133728578e-36	season	8.442337133728578e-36	3.1842988153163174e-35	seasonWet
gene-LOC112045357	NW_019862829.1	359266	359441	-	176	rna-XM_024081507.1	gene-LOC112045357_33726	-1.405168847321814	173.17193248068114	9.0852654936806e-34	7.809197519685092e-30	season	7.809197519685092e-30	1.7746975910045808e-29	seasonDry
gene-LOC112052090	NW_019863124.1	252052	252150	-	99	rna-XM_024091021.1, rna-XM_024091020.1	gene-LOC112052090_121323	1.0694287615588627	158.07416974082372	9.311906417868645e-34	7.809197519685092e-30	season	7.809197519685092e-30	2.4804125125276707e-29	seasonWet
gene-LOC112052465	NW_019863150.1	119543	119636	+	94	rna-XM_024091554.1	gene-LOC112052465_125902	1.0688673681872303	179.33289488754798	1.7312183718630118e-29	1.2905271174254384e-25	season	1.2905271174254384e-25	3.7330756386302653e-25	seasonWet
gene-LOC112050422	NW_019863022.1	323981	324323	-	343	rna-XM_024088688.1	gene-LOC112050422_99503	-1.1690185984232884	137.60221697152258	3.739357712756061e-26	2.5087350894880412e-22	season	2.5087350894880412e-22	2.0751098207225667e-22	seasonDry
gene-LOC112042856	NW_019862780.1	933427	933591	+	165	rna-XM_024078034.1, rna-XR_002886637.1, rna-XM_024078033.1, rna-XM_024078032.1, rna-XM_024078035.1	gene-LOC112042856_823	-1.0609539222977646	155.72905790585784	1.424304776308805e-25	8.686964312959793e-22	season	8.686964312959793e-22	2.529280421769176e-21	seasonDry
gene-LOC112058252	NW_019862773.1	309143	309372	-	230	rna-XM_024098959.1	gene-LOC112058252_189897	-1.07072293023513	172.19403347984812	5.35779458937051e-25	2.9954536583405625e-21	season	2.9954536583405625e-21	5.622128691520634e-21	seasonDry
gene-LOC112046819	NW_019862872.1	368061	369329	-	1269	rna-XM_024083625.1	gene-LOC112046819_54479	1.261223969771327	138.61299621254224	7.650964529309337e-25	3.948486232856641e-21	season	3.948486232856641e-21	5.434633124459008e-21	seasonWet
gene-LOC112054652	NW_019863390.1	152630	152718	-	89	rna-XM_024094502.1	gene-LOC112054652_150905	1.481875856450192	118.27071584573659	1.3496900625390215e-24	6.467907592553067e-21	season	6.467907592553067e-21	7.989265376855981e-21	seasonWet
gene-LOC112057654	NW_019862765.1	62759	62929	-	171	rna-XM_024098104.1	gene-LOC112057654_182125	1.0033657464894594	101.84441365835602	2.0368314682474027e-23	9.110068213647883e-20	season	9.110068213647883e-20	5.286392392689309e-19	seasonWet
gene-LOC112045975	NW_019862845.1	171019	172428	+	1410	rna-XM_024082399.1	gene-LOC112045975_41838	0.7123202040317452	145.67512392153623	1.2364304977228505e-21	5.184507630764127e-18	season	5.184507630764127e-18	5.489133194640594e-18	seasonWet
gene-LOC112043992	NW_019862801.1	472107	472254	+	148	rna-XM_024079702.1	gene-LOC112043992_17760	-1.006709068517728	96.30372090667699	1.6529366676473226e-21	6.523265943085816e-18	season	6.523265943085816e-18	1.3697996360571205e-17	seasonDry
gene-LOC112056771	NW_019863975.1	14865	14951	-	87	rna-XM_024097245.1	gene-LOC112056771_177170	1.2959867821050857	127.35014154226046	2.2161314505817693e-21	8.260014389973939e-18	season	8.260014389973939e-18	2.213666004342997e-17	seasonWet
gene-LOC112047727	NW_019862902.1	304960	305079	-	120	rna-XM_024084941.1	gene-LOC112047727_65679	-1.004827850295127	88.15193051120798	4.425592613710481e-20	1.4146443676098354e-16	season	1.4146443676098354e-16	3.711179032729451e-16	seasonDry
gene-LOC112051544	NW_019863088.1	82411	82967	+	557	rna-XM_024090233.1	gene-LOC112051544_113690	0.8503827159440265	105.06948585110632	4.4280118825169986e-20	1.4146443676098354e-16	season	1.4146443676098354e-16	1.7345434193324305e-16	seasonWet
gene-LOC112051544	NW_019863088.1	82422	82967	+	546	rna-XM_024090234.1	gene-LOC112051544_113719	0.8503827159440265	105.06948585110632	4.4280118825169986e-20	1.4146443676098354e-16	season	1.4146443676098354e-16	1.7345434193324305e-16	seasonWet
gene-LOC112047727	NW_019862902.1	305955	306076	-	122	rna-XM_024084941.1	gene-LOC112047727_65680	-1.0295508116122007	82.64160587009003	5.695567201314114e-19	1.7024642371385322e-15	season	1.7024642371385322e-15	3.711179032729451e-16	seasonDry
gene-LOC112047727	NW_019862902.1	306598	306730	-	133	rna-XM_024084941.1	gene-LOC112047727_65681	-1.0560703094049886	82.58907118554865	5.836440222713704e-19	1.7024642371385322e-15	season	1.7024642371385322e-15	3.711179032729451e-16	seasonDry
gene-LOC112055197	NW_019862762.1	111661	111704	-	44	rna-XM_024095223.1	gene-LOC112055197_157231	-1.3611257865071198	94.18837610953007	7.431805128047827e-19	2.0774991918363697e-15	season	2.0774991918363697e-15	1.389199952251298e-15	seasonDry
gene-LOC112047727	NW_019862902.1	313718	313971	-	254	rna-XM_024084941.1	gene-LOC112047727_65686	-1.2516686200942588	81.82251941438912	8.337742772812104e-19	2.2375166505118563e-15	season	2.2375166505118563e-15	3.711179032729451e-16	seasonDry
gene-LOC112055195	NW_019863475.1	45722	45834	+	113	rna-XM_024095209.1	gene-LOC112055195_157197	-0.872809949179751	82.84640653791563	1.0114645975481277e-18	2.60996768651938e-15	season	2.60996768651938e-15	5.388476496977895e-15	seasonDry
gene-LOC112050069	NW_019863004.1	106143	106817	-	675	rna-XM_024088202.1	gene-LOC112050069_95502	0.8472261663820003	94.83909362335987	1.8741063684029204e-18	4.656807268746368e-15	season	4.656807268746368e-15	3.1842988153163174e-35	seasonWet
gene-LOC112047425	NW_019862892.1	406079	406266	-	188	rna-XM_024084550.1	gene-LOC112047425_62374	-0.9391798462140486	79.50957331287593	2.0793036938342686e-18	4.982160172119324e-15	season	4.982160172119324e-15	1.5944573293342496e-14	seasonDry
gene-LOC112045923	NW_019862843.1	809605	810885	-	1281	rna-XM_024082312.1, rna-XM_024082313.1	gene-LOC112045923_40951	-0.9294809139649587	103.49861590244193	3.2498571974489203e-18	7.51837653023614e-15	season	7.51837653023614e-15	1.6309620292605935e-14	seasonDry
gene-LOC112051116	NW_019863064.1	291346	291432	+	87	rna-XM_024089606.1	gene-LOC112051116_107972	-0.6839155691513003	83.14690676371953	4.002467367629484e-18	8.950851189808736e-15	season	8.950851189808736e-15	1.1845969252394065e-14	seasonDry
gene-LOC112055487	NW_019863535.1	98631	98660	+	30	rna-XM_024095621.1	gene-LOC112055487_160731	-0.7941052050752446	86.70858214348887	1.08225748286873e-17	2.3422146621181642e-14	season	2.3422146621181642e-14	2.0019508729982195e-14	seasonDry
gene-LOC112055487	NW_019863535.1	98545	98664	+	120	rna-XM_024095620.1	gene-LOC112055487_160728	-0.7787901188139474	84.93961311129549	2.310291127547485e-17	4.843669742098774e-14	season	4.843669742098774e-14	2.0019508729982195e-14	seasonDry
gene-LOC112050884	NW_019863048.1	323523	323719	+	197	rna-XM_024089284.1, rna-XM_024089285.1	gene-LOC112050884_105143	-0.9494108290424134	83.97493010453064	3.0365505683532484e-17	6.173399322146043e-14	season	6.173399322146043e-14	4.2781306350281316e-14	seasonDry
gene-LOC112047425	NW_019862892.1	411511	411608	-	98	rna-XM_024084550.1	gene-LOC112047425_62377	-1.0342056902319503	73.44725206087126	3.637426765320313e-17	7.17749887309823e-14	season	7.17749887309823e-14	1.5944573293342496e-14	seasonDry
gene-LOC112058408	NW_019862749.1	851970	852100	+	131	rna-XM_024099214.1	gene-LOC112058408_192489	-0.6297775018737318	102.40291177163571	4.921455656402479e-17	9.171679444112286e-14	season	9.171679444112286e-14	1.1329008644903083e-13	seasonDry
gene-LOC112058408	NW_019862749.1	851970	852102	+	133	rna-XM_024099223.1	gene-LOC112058408_192500	-0.6297775018737318	102.40291177163571	4.921455656402479e-17	9.171679444112286e-14	season	9.171679444112286e-14	1.1329008644903083e-13	seasonDry
gene-LOC112047727	NW_019862902.1	303210	303422	-	213	rna-XM_024084941.1	gene-LOC112047727_65678	-0.9358852457734577	72.79900238924068	5.683283608927695e-17	1.0305175603323217e-13	season	1.0305175603323217e-13	3.711179032729451e-16	seasonDry
gene-LOC112047425	NW_019862892.1	409194	409268	-	75	rna-XM_024084550.1	gene-LOC112047425_62376	-1.0302888117878166	72.43997288501035	5.862367418248037e-17	1.0350163949743705e-13	season	1.0350163949743705e-13	1.5944573293342496e-14	seasonDry
gene-LOC112049354	NW_019862968.1	378335	378522	-	188	rna-XR_002887085.1	gene-LOC112049354_86686	0.6728740384802039	96.00814272104421	6.263734458313516e-17	1.0775229354057788e-13	season	1.0775229354057788e-13	4.2781306350281316e-14	seasonWet
gene-LOC112047425	NW_019862892.1	407698	407750	-	53	rna-XM_024084550.1	gene-LOC112047425_62375	-1.0382699409378775	71.79269853271235	7.968696444469118e-17	1.3365496111485827e-13	season	1.3365496111485827e-13	1.5944573293342496e-14	seasonDry
gene-LOC112053447	NW_019863241.1	137279	137554	+	276	rna-XM_024092853.1	gene-LOC112053447_136836	1.0745614622826163	83.36849208417975	1.0830519907395211e-16	1.7681619816108528e-13	season	1.7681619816108528e-13	2.6528051381451606e-13	seasonWet
gene-LOC112043789	NW_019862750.1	1478551	1478996	+	446	rna-XM_024079402.1	gene-LOC112043789_14026	0.9681831568191533	92.06508731124865	1.1069131499128906e-16	1.7681619816108528e-13	season	1.7681619816108528e-13	5.241750324307496e-13	seasonWet
gene-LOC112047727	NW_019862902.1	314586	314712	-	127	rna-XM_024084941.1	gene-LOC112047727_65687	-1.3735294102115705	70.32423112024532	1.8230668548436632e-16	2.8444082625921246e-13	season	2.8444082625921246e-13	3.711179032729451e-16	seasonDry
gene-LOC112044295	NW_019862806.1	577231	577341	+	111	rna-XM_024080100.1	gene-LOC112044295_21240	-0.6778759525830661	83.17881290509511	1.9104098094732863e-16	2.912940775399154e-13	season	2.912940775399154e-13	1.8174137891049973e-13	seasonDry
gene-LOC112050884	NW_019863048.1	322508	322834	+	327	rna-XM_024089284.1	gene-LOC112050884_105142	-1.1377907468030504	77.60593428775434	3.275215132804497e-16	4.882981850218972e-13	season	4.882981850218972e-13	4.2781306350281316e-14	seasonDry
gene-LOC112047434	NW_019862893.1	382106	382575	-	470	rna-XR_002886951.1	gene-LOC112047434_62463	0.6959732774313876	70.33905301741224	5.075587317236445e-16	7.402633763334632e-13	season	7.402633763334632e-13	1.30837180034736e-12	seasonWet
gene-LOC112058377	NW_019862775.1	1754601	1754652	-	52	rna-XM_024099168.1	gene-LOC112058377_192049	-0.6925084023445045	86.63989403382597	6.864260510869052e-16	9.398433421922544e-13	season	9.398433421922544e-13	1.4159582714627731e-12	seasonDry
gene-LOC112058377	NW_019862775.1	1754601	1754688	-	88	rna-XM_024099166.1	gene-LOC112058377_192067	-0.6925084023445045	86.63989403382597	6.864260510869052e-16	9.398433421922544e-13	season	9.398433421922544e-13	1.4159582714627731e-12	seasonDry
gene-LOC112058377	NW_019862775.1	1754601	1754694	-	94	rna-XM_024099163.1, rna-XM_024099164.1, rna-XM_024099165.1	gene-LOC112058377_192084	-0.6925084023445045	86.63989403382597	6.864260510869052e-16	9.398433421922544e-13	season	9.398433421922544e-13	1.4159582714627731e-12	seasonDry
gene-LOC112049013	NW_019862955.1	212139	212579	+	441	rna-XM_024086739.1	gene-LOC112049013_82012	-0.6087413601911205	95.02282882981292	9.465913713753169e-16	1.2701363021114e-12	season	1.2701363021114e-12	1.3132476228814747e-12	seasonDry
gene-LOC112050069	NW_019863004.1	89815	89984	-	170	rna-XM_024088202.1	gene-LOC112050069_95497	0.8854012626058726	79.33291820563024	1.0910818838649414e-15	1.4353075213431162e-12	season	1.4353075213431162e-12	3.1842988153163174e-35	seasonWet
gene-LOC112058377	NW_019862775.1	1682580	1682660	-	81	rna-XM_024099167.1, rna-XM_024099166.1, rna-XM_024099163.1, rna-XM_024099164.1, rna-XM_024099165.1	gene-LOC112058377_192016	-0.6279737900837132	85.28151136497719	1.1529401953945783e-15	1.487514571327351e-12	season	1.487514571327351e-12	1.4159582714627731e-12	seasonDry
gene-LOC112053447	NW_019863241.1	166423	166490	+	68	rna-XM_024092853.1	gene-LOC112053447_136837	0.9809610350627365	77.23268076435292	1.414231857096871e-15	1.7902040621250767e-12	season	1.7902040621250767e-12	2.6528051381451606e-13	seasonWet
gene-LOC112042856	NW_019862780.1	925352	925459	+	108	rna-XM_024078035.1	gene-LOC112042856_878	0.6875683678711417	90.57601034451615	1.5653431988683462e-15	1.94479398540884e-12	season	1.94479398540884e-12	2.529280421769176e-21	seasonWet
gene-LOC112046162	NW_019862849.1	281299	281363	+	65	rna-XM_024082690.1	gene-LOC112046162_44736	1.390534696210028	64.02847101559556	1.8172406699990607e-15	2.2167032100043087e-12	season	2.2167032100043087e-12	2.093225501697945e-11	seasonWet
gene-LOC112050069	NW_019863004.1	88888	89012	-	125	rna-XM_024088202.1	gene-LOC112050069_95496	0.8114956841686524	77.64239932860524	2.1864400218574516e-15	2.6194332333288647e-12	season	2.6194332333288647e-12	3.1842988153163174e-35	seasonWet
gene-LOC112043483	NW_019862791.1	1012900	1012984	+	85	rna-XM_024078907.1, rna-XR_002886689.1	gene-LOC112043483_9277	0.586887519079444	77.39255949623019	3.0981195853692674e-15	3.64654110495481e-12	season	3.64654110495481e-12	1.571897359913927e-11	seasonWet
gene-LOC112046162	NW_019862849.1	281151	281363	+	213	rna-XM_024082689.1	gene-LOC112046162_44692	1.3487556528970668	62.43132284714973	4.011681342026564e-15	4.640408642009693e-12	season	4.640408642009693e-12	2.093225501697945e-11	seasonWet
gene-LOC112048069	NW_019862915.1	638228	640321	-	2094	rna-XM_024085437.1	gene-LOC112048069_70592	1.2482287694400411	72.81114841564091	7.995346350048096e-15	9.091657400419098e-12	season	9.091657400419098e-12	6.263883550771503e-12	seasonWet
gene-LOC112047727	NW_019862902.1	308085	308308	-	224	rna-XM_024084941.1	gene-LOC112047727_65683	-1.0121712153733697	61.9150480987904	9.818647041303892e-15	1.0978883833351303e-11	season	1.0978883833351303e-11	3.711179032729451e-16	seasonDry
gene-LOC112050069	NW_019863004.1	79035	79278	-	244	rna-XM_024088202.1	gene-LOC112050069_95495	0.7868787670934788	73.33281568895387	1.2875380508272027e-14	1.4160807840983118e-11	season	1.4160807840983118e-11	3.1842988153163174e-35	seasonWet
gene-LOC112048290	NW_019862924.1	389923	390098	+	176	rna-XM_024085774.1, rna-XR_002887014.1	gene-LOC112048290_73524	0.7031517836753652	60.9780255123749	1.624355951466881e-14	1.7299503820614186e-11	season	1.7299503820614186e-11	5.916987279210025e-11	seasonWet
gene-LOC112043681	NW_019862794.1	1401516	1401989	-	474	rna-XR_002886697.1	gene-LOC112043681_12626	1.27596421019348	65.67715211716506	1.624487614694729e-14	1.7299503820614186e-11	season	1.7299503820614186e-11	2.003309101510347e-11	seasonWet
gene-LOC112047727	NW_019862902.1	307248	307400	-	153	rna-XM_024084941.1	gene-LOC112047727_65682	-1.015968240014808	58.893617870736925	4.1539194645927525e-14	4.354475888742621e-11	season	4.354475888742621e-11	3.711179032729451e-16	seasonDry
gene-LOC112053580	NW_019863256.1	14882	15904	-	1023	rna-XM_024093040.1	gene-LOC112053580_138232	-0.9027111693107315	59.999168940003216	6.473211028915384e-14	6.681349660460509e-11	season	6.681349660460509e-11	1.1495128145147939e-10	seasonDry
gene-LOC112043013	NW_019862784.1	717622	717770	+	149	rna-XM_024078257.1	gene-LOC112043013_3480	1.7249281366106772	63.19214091165297	9.055590119567745e-14	9.067754345101492e-11	season	9.067754345101492e-11	4.231820245875895e-11	seasonWet
gene-LOC112043013	NW_019862784.1	717649	717770	+	122	rna-XM_024078256.1	gene-LOC112043013_3482	1.7249281366106772	63.19214091165297	9.055590119567745e-14	9.067754345101492e-11	season	9.067754345101492e-11	4.231820245875895e-11	seasonWet
gene-LOC112050884	NW_019863048.1	324287	324416	+	130	rna-XM_024089284.1, rna-XM_024089285.1	gene-LOC112050884_105144	-0.8376477762224303	62.46589677670891	1.1597263365641945e-13	1.1442064694131148e-10	season	1.1442064694131148e-10	4.2781306350281316e-14	seasonDry
gene-LOC112051663	NW_019863094.1	296202	296302	+	101	rna-XM_024090393.1	gene-LOC112051663_114912	-0.8092585963634131	59.87472151398511	1.182182730957069e-13	1.1494585423175327e-10	season	1.1494585423175327e-10	1.536087873390412e-10	seasonDry
gene-LOC112054590	NW_019863380.1	120513	120716	-	204	rna-XM_024094428.1	gene-LOC112054590_150241	-0.860351484571872	55.45172163878097	2.0692752270248582e-13	1.9832524997299678e-10	season	1.9832524997299678e-10	7.874183460323021e-10	seasonDry
gene-LOC112058428	NW_019862776.1	1068362	1068421	-	60	rna-XM_024099264.1, rna-XM_024099265.1, rna-XM_024099266.1, rna-XM_024099267.1	gene-LOC112058428_193552	0.7163632661192265	54.44102305123516	2.601701039776008e-13	2.458424264205245e-10	season	2.458424264205245e-10	1.4373646642239843e-9	seasonWet
gene-LOC112048155	NW_019862918.1	619182	619367	-	186	rna-XM_024085566.1	gene-LOC112048155_71667	-0.8718784318160947	101.31360418160995	3.580844738252414e-13	3.3366510206854786e-10	season	3.3366510206854786e-10	1.2284169257409866e-9	seasonDry
gene-LOC112047425	NW_019862892.1	405377	405546	-	170	rna-XM_024084550.1	gene-LOC112047425_62373	-0.7717780556424787	54.08390150067268	3.8559191902501693e-13	3.520989121019737e-10	season	3.520989121019737e-10	1.5944573293342496e-14	seasonDry
gene-LOC112050866	NW_019863047.1	213530	213726	+	197	rna-XM_024089242.1, rna-XM_024089245.1	gene-LOC112050866_103903	-0.8216090205787518	53.0766579073822	3.8836368304584963e-13	3.520989121019737e-10	season	3.520989121019737e-10	2.124589188555154e-42	seasonDry
gene-LOC112050866	NW_019863047.1	213554	213726	+	173	rna-XM_024089244.1, rna-XM_024089246.1	gene-LOC112050866_103963	-0.8202650046809499	52.88842831297483	4.26856833285182e-13	3.818376659347048e-10	season	3.818376659347048e-10	2.124589188555154e-42	seasonDry
gene-LOC112044221	NW_019862805.1	751555	751653	-	99	rna-XM_024079981.1	gene-LOC112044221_20197	1.2700956607807632	54.60557790478181	4.420775589233227e-13	3.90249781949549e-10	season	3.90249781949549e-10	1.0954065057712139e-9	seasonWet
gene-LOC112050866	NW_019863047.1	213620	213726	+	107	rna-XM_024089243.1, rna-XM_024089247.1, rna-XM_024089241.1	gene-LOC112050866_103843	-0.8179968088523215	52.567673046448164	5.014569799039265e-13	4.369188153474601e-10	season	4.369188153474601e-10	2.124589188555154e-42	seasonDry
gene-LOC112050866	NW_019863047.1	233605	233720	+	116	rna-XM_024089243.1, rna-XM_024089242.1, rna-XM_024089244.1, rna-XM_024089247.1, rna-XM_024089245.1, rna-XM_024089241.1, rna-XM_024089246.1, rna-XM_024089233.1, rna-XM_024089234.1, rna-XM_024089235.1, rna-XM_024089236.1, rna-XM_024089237.1, rna-XM_024089239.1, rna-XM_024089240.1	gene-LOC112050866_103844	0.607888341839016	51.709267572119074	7.717975036703708e-13	6.638448015544253e-10	season	6.638448015544253e-10	2.124589188555154e-42	seasonWet
gene-LOC112046203	NW_019862850.1	365590	365766	+	177	rna-XM_024082757.1	gene-LOC112046203_45500	0.5728047154439666	66.48784905957937	1.170751379671978e-12	9.942494944581393e-10	season	9.942494944581393e-10	3.031904604198018e-9	seasonWet
gene-LOC112056595	NW_019863897.1	34312	34499	+	188	rna-XM_024097042.1	gene-LOC112056595_175834	0.7473386112529031	101.650843108572	2.391521393448655e-12	2.0055896285808783e-9	season	2.0055896285808783e-9	2.308078092655501e-9	seasonWet
gene-LOC112046876	NW_019862874.1	455953	456583	+	631	rna-XM_024083702.1, rna-XM_024083703.1	gene-LOC112046876_55374	0.6246013130984139	89.47472569532826	2.4623892612556913e-12	2.0395271054030166e-9	season	2.0395271054030166e-9	7.139119755327113e-9	seasonWet
gene-LOC112054660	NW_019863391.1	173135	177449	-	4315	rna-XM_024094508.1	gene-LOC112054660_150966	0.5129035860756526	56.45892412946446	4.0495469980683185e-12	3.3132208304927255e-9	season	3.3132208304927255e-9	1.3074882834854036e-8	seasonWet
gene-LOC112055621	NW_019863566.1	116645	116801	+	157	rna-XR_002887515.1	gene-LOC112055621_162197	1.3487624863318193	58.77255599037101	6.6481981941829045e-12	5.373826709008808e-9	season	5.373826709008808e-9	2.511887309197873e-9	seasonWet
gene-LOC112047727	NW_019862902.1	312875	313060	-	186	rna-XM_024084941.1	gene-LOC112047727_65685	-1.0594850873163206	48.15351969564603	7.329082093960853e-12	5.853668067664686e-9	season	5.853668067664686e-9	3.711179032729451e-16	seasonDry
gene-LOC112045973	NW_019862844.1	588467	589917	+	1451	rna-XM_024082397.1	gene-LOC112045973_41825	0.7012713013578028	118.84203352924368	7.590584107383147e-12	5.991203385462768e-9	season	5.991203385462768e-9	9.250540667180093e-9	seasonWet
gene-LOC112046732	NW_019862869.1	35612	35653	-	42	rna-XM_024083497.1, rna-XM_024083498.1	gene-LOC112046732_53201	0.5760049840611485	48.18459198859279	9.207658295598516e-12	7.1830441285081906e-9	season	7.1830441285081906e-9	1.6914785794472942e-8	seasonWet
gene-LOC112055429	NW_019862762.1	349751	349872	-	122	rna-XM_024095669.1	gene-LOC112055429_160143	0.8038123353901429	46.678121462098105	1.1084452429129946e-11	8.547769120348597e-9	season	8.547769120348597e-9	5.536060487901269e-8	seasonWet
gene-LOC112056035	NW_019863690.1	59999	60203	+	205	rna-XM_024096366.1	gene-LOC112056035_170084	-0.6037876253431698	54.571876166167584	1.4817558642960698e-11	1.1296704651775377e-8	season	1.1296704651775377e-8	7.893906191450883e-9	seasonDry
gene-LOC112044042	NW_019862802.1	796997	797103	+	107	rna-XM_024079769.1	gene-LOC112044042_18319	-0.5056517623698319	47.82047042015516	1.619795889836448e-11	1.2210349016755877e-8	season	1.2210349016755877e-8	1.950124434692586e-8	seasonDry
gene-LOC112050866	NW_019863047.1	210657	210811	+	155	rna-XM_024089241.1	gene-LOC112050866_104143	-0.9108170287707482	45.577804013442666	1.6907492788738992e-11	1.260359656884999e-8	season	1.260359656884999e-8	2.124589188555154e-42	seasonDry
gene-LOC112052803	NW_019863177.1	205257	205852	-	596	rna-XM_024092027.1	gene-LOC112052803_129634	-0.5107107868354321	69.24181392534125	1.7292722265122447e-11	1.2749106997440273e-8	season	1.2749106997440273e-8	1.1810929307078631e-08	seasonDry
gene-LOC112051439	NW_019863083.1	207502	207590	+	89	rna-XM_024090076.1	gene-LOC112051439_112346	0.6328716949492362	65.92329616906753	1.808279610086646e-11	1.3186682504425336e-8	season	1.3186682504425336e-8	1.690075227153614e-8	seasonWet
gene-LOC112047727	NW_019862902.1	308777	308915	-	139	rna-XM_024084941.1	gene-LOC112047727_65684	-0.9534249896427236	46.20792899042852	1.8860243000399872e-11	1.36057387408261e-8	season	1.36057387408261e-8	3.711179032729451e-16	seasonDry
gene-LOC112053795	NW_019863282.1	371274	371355	-	82	rna-XM_024093357.1, rna-XM_024093354.1	gene-LOC112053795_141247	0.9403132986965526	49.84667929194113	1.996130454102571e-11	1.4246850230398031e-8	season	1.4246850230398031e-8	1.3074882834854036e-8	seasonWet
gene-LOC112047425	NW_019862892.1	400871	401108	-	238	rna-XM_024084550.1	gene-LOC112047425_62369	-0.669254278889176	45.89633557476558	2.0708830515282103e-11	1.4624794097581856e-8	season	1.4624794097581856e-8	1.5944573293342496e-14	seasonDry
gene-LOC112046772	NW_019862870.1	643811	643905	+	95	rna-XM_024083560.1	gene-LOC112046772_53886	-0.5663657695600668	50.90369745981233	2.5706288529711298e-11	1.7906121600351652e-8	season	1.7906121600351652e-8	1.2919592595583393e-8	seasonDry
gene-LOC112047425	NW_019862892.1	404555	404779	-	225	rna-XM_024084550.1	gene-LOC112047425_62372	-0.7565160714525245	45.41911138224876	2.615534477456055e-11	1.7906121600351652e-8	season	1.7906121600351652e-8	1.5944573293342496e-14	seasonDry
gene-LOC112047425	NW_019862892.1	400170	400317	-	148	rna-XM_024084550.1	gene-LOC112047425_62368	-0.6982364512746297	45.41906732780533	2.6155908732068293e-11	1.7906121600351652e-8	season	1.7906121600351652e-8	1.5944573293342496e-14	seasonDry
gene-LOC112045444	NW_019862832.1	312126	312306	-	181	rna-XM_024081616.1	gene-LOC112045444_34483	0.6736557542722523	50.693468413709844	2.7923322736201567e-11	1.8882924624291188e-8	season	1.8882924624291188e-8	1.3282027637932164e-8	seasonWet
gene-LOC112050069	NW_019863004.1	92252	92492	-	241	rna-XM_024088202.1	gene-LOC112050069_95500	0.8022764628570117	54.694392789703926	2.8145661982845713e-11	1.8882924624291188e-8	season	1.8882924624291188e-8	3.1842988153163174e-35	seasonWet
gene-LOC112053795	NW_019863282.1	362509	362914	-	406	rna-XM_024093358.1	gene-LOC112053795_141244	0.5753095250309985	48.11187293741122	4.1324585209255094e-11	2.7450162590979446e-8	season	2.7450162590979446e-8	1.3074882834854036e-8	seasonWet
gene-LOC112052839	NW_019862748.1	4100409	4100534	-	126	rna-XM_024092245.1, rna-XM_024092395.1, rna-XM_024092473.1, rna-XM_024092102.1, rna-XM_024092174.1	gene-LOC112052839_129827	-0.7609925260275329	56.49299815393797	5.175221263987415e-11	3.403976417656036e-8	season	3.403976417656036e-8	1.0811950494810413e-7	seasonDry
gene-LOC112050828	NW_019863045.1	198238	198283	+	46	rna-XM_024089187.1	gene-LOC112050828_103533	-0.837522587719652	44.632444841072754	5.34610438101325e-11	3.482234397302708e-8	season	3.482234397302708e-8	7.911343466502775e-8	seasonDry
gene-LOC112045952	NW_019862844.1	182595	183105	+	511	rna-XM_024082357.1	gene-LOC112045952_41500	0.586037247802804	43.307544271155606	7.989635281579842e-11	5.154082990780688e-8	season	5.154082990780688e-8	1.6449848502063167e-7	seasonWet
gene-LOC112055333	NW_019863502.1	80857	81254	-	398	rna-XM_024095397.1	gene-LOC112055333_158768	0.7194400370196874	92.55996577772507	8.845588690784458e-11	5.6519099549021835e-8	season	5.6519099549021835e-8	7.249844490966942e-8	seasonWet
gene-LOC112052077	NW_019863123.1	279258	279402	-	145	rna-XM_024090998.1	gene-LOC112052077_121091	0.9181370310238779	44.04388452593722	9.304652400160058e-11	5.889142731384323e-8	season	5.889142731384323e-8	9.864598049077153e-8	seasonWet
gene-LOC112050069	NW_019863004.1	90489	90695	-	207	rna-XM_024088202.1	gene-LOC112050069_95498	0.7843278216449695	51.72135863196569	9.637350402037445e-11	6.042708770772824e-8	season	6.042708770772824e-8	3.1842988153163174e-35	seasonWet
gene-LOC112049829	NW_019862993.1	78810	78912	+	103	rna-XM_024087870.1	gene-LOC112049829_92468	-0.7357298777779144	56.51490830927934	1.0170188329001846e-10	6.317758657340128e-8	season	6.317758657340128e-8	4.523900875614059e-8	seasonDry
gene-LOC112054254	NW_019863334.1	1511	2073	+	563	rna-XM_024093956.1	gene-LOC112054254_146382	0.986654671443295	50.29788071811411	1.0666391648381199e-10	6.565212987980685e-8	season	6.565212987980685e-8	3.1568963815325554e-8	seasonWet
gene-LOC112049741	NW_019862987.1	692728	692740	+	13	rna-XM_024087754.1	gene-LOC112049741_91428	0.9406228383612133	50.29443474073944	1.0881112751713906e-10	6.636489586477145e-8	season	6.636489586477145e-8	3.1676524630317305e-8	seasonWet
gene-LOC112044107	NW_019862750.1	68327	68504	-	178	rna-XM_024079854.1	gene-LOC112044107_19115	-0.7536461799508973	42.645079044936786	1.103539853014597e-10	6.669953940427866e-8	season	6.669953940427866e-8	2.2396183668380815e-7	seasonDry
gene-LOC112050466	NW_019863024.1	241486	241615	-	130	rna-XM_024088738.1	gene-LOC112050466_100060	0.5160363789619522	55.69543929534494	1.1351810654162448e-10	6.799937292747844e-8	season	6.799937292747844e-8	4.799653657062303e-8	seasonWet
gene-LOC112049829	NW_019862993.1	78041	78176	+	136	rna-XM_024087870.1	gene-LOC112049829_92467	-0.8315226527810509	55.351137684914626	1.5794675880621221e-10	9.377564644521042e-8	season	9.377564644521042e-8	4.523900875614059e-8	seasonDry
gene-LOC112048503	NW_019862933.1	114027	114222	+	196	rna-XM_024086031.1, rna-XM_024086033.1, rna-XM_024086034.1	gene-LOC112048503_75789	-0.6551924315512339	58.94986066475372	2.3175830072857925e-10	1.3639179294631914e-7	season	1.3639179294631914e-7	2.3186275517397803e-7	seasonDry
gene-LOC112056668	NW_019863935.1	28838	28966	+	129	rna-XM_024097123.1, rna-XM_024097124.1, rna-XM_024097126.1	gene-LOC112056668_176243	-0.690062337585152	86.73545170810394	2.3816218187493294e-10	1.383090632783003e-7	season	1.383090632783003e-7	3.2307030752142813e-7	seasonDry
gene-LOC112050866	NW_019863047.1	205357	205372	+	16	rna-XM_024089246.1	gene-LOC112050866_104203	-0.8331291004927404	40.33610409501586	2.3913923595592245e-10	1.383090632783003e-7	season	1.383090632783003e-7	2.124589188555154e-42	seasonDry
gene-LOC112050866	NW_019863047.1	205296	205372	+	77	rna-XM_024089247.1	gene-LOC112050866_104022	-0.8300221249634983	40.150588933790836	2.626983316346545e-10	1.4935958533363536e-7	season	1.4935958533363536e-7	2.124589188555154e-42	seasonDry
gene-LOC112050866	NW_019863047.1	205302	205372	+	71	rna-XM_024089245.1	gene-LOC112050866_104082	-0.8300221249634983	40.150588933790836	2.626983316346545e-10	1.4935958533363536e-7	season	1.4935958533363536e-7	2.124589188555154e-42	seasonDry
gene-LOC112045998	NW_019862845.1	446810	446954	-	145	rna-XM_024082438.1	gene-LOC112045998_42128	0.614529482303032	40.49925003446643	3.4925487406077163e-10	1.9641433219619484e-7	season	1.9641433219619484e-7	5.447762479488201e-7	seasonWet
gene-LOC112047425	NW_019862892.1	403532	403764	-	233	rna-XM_024084550.1	gene-LOC112047425_62371	-0.6993828328155693	40.16968203149431	3.5131494803314025e-10	1.9641433219619484e-7	season	1.9641433219619484e-7	1.5944573293342496e-14	seasonDry
gene-LOC112049569	NW_019862979.1	472141	472313	-	173	rna-XM_024087512.1, rna-XM_024087513.1	gene-LOC112049569_88973	0.4754727438658998	63.7907156662077	3.6964244077591676e-10	2.049529863773244e-7	season	2.049529863773244e-7	7.153197299748615e-7	seasonWet
gene-LOC112056973	NW_019862764.1	1340995	1341131	-	137	rna-XM_024097462.1, rna-XM_024097468.1	gene-LOC112056973_178645	-0.7796858025771186	40.11652550326467	4.0454202892343935e-10	2.2246495672519298e-7	season	2.2246495672519298e-7	6.616710716757506e-7	seasonDry
gene-LOC112049390	NW_019862970.1	467354	469438	+	2085	rna-XM_024087258.1	gene-LOC112049390_87057	0.7799896852494719	59.34675856953862	4.12332747493251e-10	2.2490572381562774e-7	season	2.2490572381562774e-7	6.345910939320465e-7	seasonWet
gene-LOC112050866	NW_019863047.1	205317	205377	+	61	rna-XM_024089241.1	gene-LOC112050866_104142	-0.8179216550530777	39.18698060203548	4.2807093799751397e-10	2.3160709056655816e-7	season	2.3160709056655816e-7	2.124589188555154e-42	seasonDry
gene-LOC112050866	NW_019863047.1	205274	205377	+	104	rna-XM_024089243.1	gene-LOC112050866_103842	-0.8158137492361757	39.005488691199034	4.693266591177723e-10	2.4793012252134914e-7	season	2.4793012252134914e-7	2.124589188555154e-42	seasonDry
gene-LOC112050866	NW_019863047.1	205281	205377	+	97	rna-XM_024089242.1	gene-LOC112050866_103902	-0.8158137492361757	39.005488691199034	4.693266591177723e-10	2.4793012252134914e-7	season	2.4793012252134914e-7	2.124589188555154e-42	seasonDry
gene-LOC112050866	NW_019863047.1	205282	205377	+	96	rna-XM_024089244.1	gene-LOC112050866_103962	-0.8158137492361757	39.005488691199034	4.693266591177723e-10	2.4793012252134914e-7	season	2.4793012252134914e-7	2.124589188555154e-42	seasonDry
gene-LOC112055571	NW_019863550.1	2374	2575	+	202	rna-XM_024095753.1	gene-LOC112055571_161766	0.9540951184990935	41.07585455234453	5.006581412042178e-10	2.6241527104211695e-7	season	2.6241527104211695e-7	3.6537070978785613e-7	seasonWet
gene-LOC112043486	NW_019862791.1	1197062	1197130	-	69	rna-XM_024078936.1, rna-XM_024078924.1, rna-XM_024078925.1, rna-XM_024078926.1, rna-XM_024078918.1, rna-XM_024078919.1, rna-XM_024078920.1, rna-XM_024078921.1, rna-XM_024078927.1, rna-XM_024078928.1, rna-XM_024078923.1	gene-LOC112043486_9437	-0.5720990476447687	62.171765982002135	5.19949954650051e-10	2.69940209699439e-7	season	2.69940209699439e-7	1.949246162209294e-6	seasonDry
gene-LOC112047425	NW_019862892.1	402376	402601	-	226	rna-XM_024084550.1	gene-LOC112047425_62370	-0.6572442608027207	39.37681393229381	5.230619654334039e-10	2.69940209699439e-7	season	2.69940209699439e-7	1.5944573293342496e-14	seasonDry
gene-LOC112050918	NW_019863051.1	361651	361747	+	97	rna-XM_024089332.1	gene-LOC112050918_105712	-0.4863366576963162	53.39286209669406	5.646320510519708e-10	2.891691931685246e-7	season	2.891691931685246e-7	1.498247902454617e-6	seasonDry
gene-LOC112042907	NW_019862781.1	1648252	1652028	+	3777	rna-XM_024078111.1	gene-LOC112042907_2005	0.4446647358202296	49.86535024791498	6.427238961194672e-10	3.2612650664182206e-7	season	3.2612650664182206e-7	1.4598651211649357e-6	seasonWet
gene-LOC112047017	NW_019862753.1	1428189	1433061	+	4873	rna-XM_024083916.1, rna-XM_024083933.1	gene-LOC112047017_57218	0.5933277282609051	46.0106935856492	6.465169978143141e-10	3.2612650664182206e-7	season	3.2612650664182206e-7	7.26636002986493e-7	seasonWet
gene-LOC112050866	NW_019863047.1	321477	321737	+	261	rna-XM_024089243.1, rna-XM_024089242.1, rna-XM_024089244.1, rna-XM_024089247.1, rna-XM_024089245.1, rna-XM_024089241.1, rna-XM_024089246.1, rna-XM_024089233.1, rna-XM_024089234.1, rna-XM_024089235.1, rna-XM_024089236.1, rna-XM_024089237.1, rna-XM_024089239.1, rna-XM_024089240.1, rna-XM_024089248.1	gene-LOC112050866_103887	-0.5266587373115093	38.348820774255984	6.547973060818403e-10	3.278384422763482e-7	season	3.278384422763482e-7	2.124589188555154e-42	seasonDry
gene-LOC112055343	NW_019863505.1	19148	22137	+	2990	rna-XM_024095414.1	gene-LOC112055343_158906	0.4583373126392003	39.811395881033064	8.238945758498064e-10	4.0944508958343346e-07	season	4.0944508958343346e-07	1.0705404788737217e-6	seasonWet
gene-LOC112044295	NW_019862806.1	573953	574203	+	251	rna-XM_024080100.1	gene-LOC112044295_21239	-0.5296577702256448	44.105069736395336	1.0038210734200464e-9	4.951937927628744e-7	season	4.951937927628744e-7	1.8174137891049973e-13	seasonDry
gene-LOC112049613	NW_019862981.1	236597	237262	+	666	rna-XM_024087573.1, rna-XM_024087575.1, rna-XM_024087576.1	gene-LOC112049613_89784	0.7020045640837449	38.38325394973331	1.0169284118618196e-9	4.979980084073684e-7	season	4.979980084073684e-7	1.3054420292416044e-6	seasonWet
gene-LOC112042852	NW_019862780.1	743642	745548	+	1907	rna-XM_024078025.1	gene-LOC112042852_619	0.4228371387245184	71.94706232410336	1.1993290798126964e-9	5.830651301785057e-7	season	5.830651301785057e-7	9.20270374044426e-7	seasonWet
gene-LOC112054114	NW_019863320.1	45410	45585	+	176	rna-XM_024093777.1	gene-LOC112054114_144615	1.0462815036048054	37.98944207677239	1.3667625175866456e-9	6.59684153272576e-7	season	6.59684153272576e-7	1.444700523053789e-6	seasonWet
gene-LOC112050918	NW_019863051.1	362450	362779	+	330	rna-XM_024089332.1	gene-LOC112050918_105713	-0.44254287800438297	50.79362762856637	1.473801325044118e-9	7.062666492657848e-7	season	7.062666492657848e-7	1.498247902454617e-6	seasonDry
gene-LOC112052443	NW_019863149.1	237846	238475	-	630	rna-XM_024091524.1	gene-LOC112052443_125667	0.7167324447898606	38.66441427447225	1.804446438196073e-9	8.585837697771243e-7	season	8.585837697771243e-7	6.762308522040899e-7	seasonWet
gene-LOC112043210	NW_019862787.1	393049	393239	-	191	rna-XM_024078519.1	gene-LOC112043210_5462	0.6884234004583014	87.44436693257572	2.3171208651533795e-9	1.0878942164387497e-6	season	1.0878942164387497e-6	1.4522623172962486e-6	seasonWet
gene-LOC112046614	NW_019862863.1	823962	824161	+	200	rna-XM_024083310.1, rna-XM_024083313.1, rna-XM_024083317.1	gene-LOC112046614_51075	-0.5989775123031369	71.01249404743743	2.318808659274724e-9	1.0878942164387497e-6	season	1.0878942164387497e-6	1.6626712375696785e-6	seasonDry
gene-LOC112052443	NW_019863149.1	241048	241225	-	178	rna-XM_024091524.1	gene-LOC112052443_125668	0.697150779108191	38.08280159892654	2.345749549260724e-9	1.0928912309715414e-6	season	1.0928912309715414e-6	6.762308522040899e-7	seasonWet
gene-LOC112050466	NW_019863024.1	243697	243824	-	128	rna-XM_024088738.1	gene-LOC112050466_100061	0.5310958376799655	47.72871458580399	2.3897187033531684e-9	1.1056981228135453e-6	season	1.1056981228135453e-6	4.799653657062303e-8	seasonWet
gene-LOC112055261	NW_019863485.1	23858	24979	-	1122	rna-XM_024095287.1	gene-LOC112055261_157717	-0.6390037303825693	46.525938538026345	2.7391129017800267e-9	1.2545237151349903e-6	season	1.2545237151349903e-6	9.120218795589321e-7	seasonDry
gene-LOC112048271	NW_019862923.1	508698	509071	-	374	rna-XM_024085749.1	gene-LOC112048271_73346	0.5335161231660029	43.583037961056014	2.764157056730344e-9	1.2545237151349903e-6	season	1.2545237151349903e-6	2.1576220225678e-6	seasonWet
gene-LOC112043862	NW_019862799.1	1110011	1111572	-	1562	rna-XM_024079515.1	gene-LOC112043862_15633	0.618973806089959	37.31531782613222	2.7674692180649656e-9	1.2545237151349903e-6	season	1.2545237151349903e-6	1.6626712375696785e-6	seasonWet
gene-LOC112050866	NW_019863047.1	316882	317060	+	179	rna-XM_024089243.1, rna-XM_024089242.1, rna-XM_024089244.1, rna-XM_024089247.1, rna-XM_024089245.1, rna-XM_024089241.1, rna-XM_024089246.1, rna-XM_024089233.1, rna-XM_024089234.1, rna-XM_024089235.1, rna-XM_024089236.1, rna-XM_024089237.1, rna-XM_024089239.1, rna-XM_024089240.1, rna-XM_024089248.1	gene-LOC112050866_103880	-0.5168737994721375	35.41879775826414	2.900537090662901e-9	1.2986601642864569e-6	season	1.2986601642864569e-6	2.124589188555154e-42	seasonDry
gene-LOC112044107	NW_019862750.1	69512	69646	-	135	rna-XM_024079854.1	gene-LOC112044107_19117	-0.7110811271541457	35.97739312422948	2.9035478408550982e-9	1.2986601642864569e-6	season	1.2986601642864569e-6	2.2396183668380815e-7	seasonDry
gene-LOC112046614	NW_019862863.1	823962	824178	+	217	rna-XM_024083315.1, rna-XM_024083316.1	gene-LOC112046614_51089	-0.593924982618167	69.97540365421584	3.0301884967328713e-9	1.3463267963298566e-6	season	1.3463267963298566e-6	1.6626712375696785e-6	seasonDry
gene-LOC112055283	NW_019863491.1	111025	111083	-	59	rna-XM_024095310.1	gene-LOC112055283_157914	0.760209490209944	41.90263658529519	3.962462564874788e-9	1.7489579834042734e-6	season	1.7489579834042734e-6	6.891457702648883e-6	seasonWet
gene-LOC112050866	NW_019863047.1	326115	326590	+	476	rna-XM_024089243.1, rna-XM_024089242.1, rna-XM_024089244.1, rna-XM_024089247.1, rna-XM_024089245.1, rna-XM_024089241.1, rna-XM_024089246.1, rna-XM_024089233.1, rna-XM_024089234.1, rna-XM_024089235.1, rna-XM_024089236.1, rna-XM_024089237.1, rna-XM_024089239.1, rna-XM_024089240.1, rna-XM_024089248.1	gene-LOC112050866_103894	-0.4807493522725508	34.74619924185362	4.084195208085879e-9	1.7909062517024942e-6	season	1.7909062517024942e-6	2.124589188555154e-42	seasonDry
gene-LOC112056867	NW_019862764.1	869794	870056	+	263	rna-XM_024097356.1, rna-XM_024097363.1	gene-LOC112056867_177985	0.45922059875956917	37.84349383728882	4.754830986793858e-9	2.0655475818489117e-6	season	2.0655475818489117e-6	4.888416712096519e-6	seasonWet
gene-LOC112056035	NW_019863690.1	58616	59032	+	417	rna-XM_024096366.1	gene-LOC112056035_170083	-0.5758501761459125	41.06260625908768	4.77209532250084e-9	2.0655475818489117e-6	season	2.0655475818489117e-6	7.893906191450883e-9	seasonDry
gene-LOC112045276	NW_019862828.1	823545	824309	-	765	rna-XM_024081390.1	gene-LOC112045276_32249	0.6655468965611036	36.76305301552512	5.721676812515204e-9	2.460687803536186e-6	season	2.460687803536186e-6	2.208816018187935e-6	seasonWet
gene-LOC112054929	NW_019863433.1	135664	136104	+	441	rna-XM_024094873.1	gene-LOC112054929_154087	-0.5003053533690969	39.58593916115314	6.060957243031032e-9	2.5899975887576556e-6	season	2.5899975887576556e-6	9.31417604322794e-6	seasonDry
gene-LOC112057680	NW_019862765.1	966217	966521	+	305	rna-XM_024098186.1, rna-XM_024098183.1	gene-LOC112057680_183314	0.4039645121487471	42.7390833708476	6.406649815358742e-9	2.720393266534291e-6	season	2.720393266534291e-6	5.3828017393961006e-6	seasonWet
gene-LOC112057680	NW_019862765.1	966217	966520	+	304	rna-XM_024098185.1, rna-XM_024098184.1	gene-LOC112057680_183301	0.4038611190011087	42.7161269207043	6.466556130971026e-9	2.728561325955007e-6	season	2.728561325955007e-6	5.3828017393961006e-6	seasonWet
gene-LOC112050866	NW_019863047.1	317378	317574	+	197	rna-XM_024089243.1, rna-XM_024089242.1, rna-XM_024089244.1, rna-XM_024089247.1, rna-XM_024089245.1, rna-XM_024089241.1, rna-XM_024089246.1, rna-XM_024089233.1, rna-XM_024089234.1, rna-XM_024089235.1, rna-XM_024089236.1, rna-XM_024089237.1, rna-XM_024089239.1, rna-XM_024089240.1, rna-XM_024089248.1	gene-LOC112050866_103881	-0.5395993464006716	33.57914496243957	7.400040433328538e-9	3.1029294542000724e-6	season	3.1029294542000724e-6	2.124589188555154e-42	seasonDry
gene-LOC112052021	NW_019863119.1	91854	92119	+	266	rna-XR_002887278.1	gene-LOC112052021_119869	0.5289898694362465	45.951168021596054	7.647101749542555e-9	3.1704183321644864e-6	season	3.1704183321644864e-6	8.147833972102602e-6	seasonWet
gene-LOC112056973	NW_019862764.1	1340319	1340466	-	148	rna-XM_024097462.1, rna-XM_024097468.1	gene-LOC112056973_178644	-0.7942807833103865	34.10909453196491	7.655504096149155e-9	3.1704183321644864e-6	season	3.1704183321644864e-6	6.616710716757506e-7	seasonDry
gene-LOC112044107	NW_019862750.1	71245	71386	-	142	rna-XM_024079854.1	gene-LOC112044107_19118	-0.7642987781354156	33.84249832639749	8.338388418846888e-9	3.4320397485916425e-6	season	3.4320397485916425e-6	2.2396183668380815e-7	seasonDry
gene-LOC112044568	NW_019862812.1	1197971	1198071	+	101	rna-XM_024080438.1	gene-LOC112044568_24514	0.3979567604836613	53.04595435109753	8.826823691672523e-9	3.5901125521945333e-6	season	3.5901125521945333e-6	8.535713298435285e-6	seasonWet
gene-LOC112044935	NW_019862820.1	466454	466765	+	312	rna-XM_024080950.1	gene-LOC112044935_28685	1.3572670903652722	36.62892792446631	8.829461486243822e-9	3.5901125521945333e-6	season	3.5901125521945333e-6	2.5289286624631903e-6	seasonWet
gene-LOC112045525	NW_019862834.1	946464	946833	+	370	rna-XM_024081731.1, rna-XM_024081733.1	gene-LOC112045525_35509	-0.7735617958488576	34.18575045809716	9.026477094133585e-9	3.636006540425333e-6	season	3.636006540425333e-6	7.360355214992947e-6	seasonDry
gene-LOC112050866	NW_019863047.1	324892	325072	+	181	rna-XM_024089243.1, rna-XM_024089242.1, rna-XM_024089244.1, rna-XM_024089247.1, rna-XM_024089245.1, rna-XM_024089241.1, rna-XM_024089246.1, rna-XM_024089233.1, rna-XM_024089234.1, rna-XM_024089235.1, rna-XM_024089236.1, rna-XM_024089237.1, rna-XM_024089239.1, rna-XM_024089240.1, rna-XM_024089248.1	gene-LOC112050866_103892	-0.48929873389206024	33.1840842031529	9.050724284558513e-9	3.636006540425333e-6	season	3.636006540425333e-6	2.124589188555154e-42	seasonDry
gene-LOC112047890	NW_019862907.1	672845	673069	+	225	rna-XM_024085175.1	gene-LOC112047890_68250	-0.5250490409011862	33.60143775210354	9.222616560496631e-9	3.6830080062126126e-6	season	3.6830080062126126e-6	9.31417604322794e-6	seasonDry
gene-LOC112056973	NW_019862764.1	1342503	1342694	-	192	rna-XM_024097462.1, rna-XM_024097468.1	gene-LOC112056973_178646	-0.7246423159629783	33.603719223063976	9.81914755315266e-9	3.898027274207172e-6	season	3.898027274207172e-6	6.616710716757506e-7	seasonDry
gene-LOC112043486	NW_019862791.1	1197998	1198033	-	36	rna-XM_024078935.1, rna-XM_024078934.1, rna-XM_024078940.1, rna-XM_024078942.1	gene-LOC112043486_9412	0.6518524180847816	52.87658146646265	1.0059351158052772e-8	3.969893348198591e-6	season	3.969893348198591e-6	1.949246162209294e-6	seasonWet
gene-LOC112055429	NW_019862762.1	347124	347251	-	128	rna-XM_024095623.1, rna-XM_024095647.1, rna-XM_024095639.1	gene-LOC112055429_160133	0.528593337886989	33.02077864505151	1.0528165933169373e-8	4.130612002668616e-6	season	4.130612002668616e-6	5.536060487901269e-8	seasonWet
gene-LOC112047727	NW_019862902.1	290567	290971	-	405	rna-XM_024084941.1	gene-LOC112047727_65671	0.5802459979445671	33.312495343866175	1.0647941185609746e-8	4.153316128735801e-6	season	4.153316128735801e-6	3.711179032729451e-16	seasonWet
gene-LOC112043483	NW_019862791.1	993465	993560	+	96	rna-XM_024078910.1	gene-LOC112043483_9322	-0.530797127068223	40.52387202345942	1.1495163245154434e-08	4.457864174089081e-6	season	4.457864174089081e-6	1.571897359913927e-11	seasonDry
gene-LOC112050866	NW_019863047.1	314849	315027	+	179	rna-XM_024089243.1, rna-XM_024089242.1, rna-XM_024089244.1, rna-XM_024089247.1, rna-XM_024089245.1, rna-XM_024089241.1, rna-XM_024089246.1, rna-XM_024089233.1, rna-XM_024089234.1, rna-XM_024089235.1, rna-XM_024089236.1, rna-XM_024089237.1, rna-XM_024089239.1, rna-XM_024089240.1, rna-XM_024089248.1	gene-LOC112050866_103876	-0.5328749606298864	32.67592687756625	1.1727920490173538e-8	4.521989572906567e-6	season	4.521989572906567e-6	2.124589188555154e-42	seasonDry
gene-LOC112051951	NW_019862758.1	2123358	2123452	-	95	rna-XM_024090823.1	gene-LOC112051951_118958	-0.7198079079356066	52.12609634930091	1.2545657353067304e-8	4.809646581813059e-6	season	4.809646581813059e-6	7.876265065304972e-6	seasonDry
gene-LOC112047890	NW_019862907.1	674135	674547	+	413	rna-XM_024085175.1	gene-LOC112047890_68251	-0.5018816793364013	32.955286464866305	1.2712399150229209e-8	4.845879880618623e-6	season	4.845879880618623e-6	9.31417604322794e-6	seasonDry
gene-LOC112050866	NW_019863047.1	322203	322438	+	236	rna-XM_024089243.1, rna-XM_024089242.1, rna-XM_024089244.1, rna-XM_024089247.1, rna-XM_024089245.1, rna-XM_024089241.1, rna-XM_024089246.1, rna-XM_024089233.1, rna-XM_024089234.1, rna-XM_024089235.1, rna-XM_024089236.1, rna-XM_024089237.1, rna-XM_024089239.1, rna-XM_024089240.1, rna-XM_024089248.1	gene-LOC112050866_103888	-0.5306098152646133	32.50080739448677	1.2823826026673025e-8	4.847720755494146e-6	season	4.847720755494146e-6	2.124589188555154e-42	seasonDry
gene-LOC112043476	NW_019862791.1	424793	424883	-	91	rna-XM_024078891.1	gene-LOC112043476_9159	-0.39295673923601976	40.6077445075632	1.2861742353226381e-8	4.847720755494146e-6	season	4.847720755494146e-6	1.2807410507023967e-5	seasonDry
gene-LOC112050527	NW_019863028.1	300143	300335	+	193	rna-XM_024088815.1, rna-XM_024088810.1, rna-XM_024088811.1, rna-XM_024088812.1, rna-XM_024088813.1, rna-XM_024088814.1	gene-LOC112050527_100667	-0.7512442666517964	33.021837787272965	1.3082010655937918e-8	4.903196060932262e-6	season	4.903196060932262e-6	1.4650201951324496e-5	seasonDry
gene-LOC112050918	NW_019863051.1	360805	360898	+	94	rna-XM_024089332.1	gene-LOC112050918_105711	-0.45372152976054947	44.7919451216876	1.3571070810834196e-8	5.058239670549257e-6	season	5.058239670549257e-6	1.498247902454617e-6	seasonDry
gene-LOC112055169	NW_019863470.1	184196	184477	+	282	rna-XM_024095172.1	gene-LOC112055169_156886	-0.7569107552901592	33.045007271593434	1.370281265381416e-8	5.079125419582277e-6	season	5.079125419582277e-6	1.3394562226042121e-5	seasonDry
gene-LOC112056185	NW_019863730.1	42965	42988	+	24	rna-XM_024096558.1, rna-XM_024096560.1	gene-LOC112056185_171612	0.6732613322678018	75.7475669422661	1.4213959315387721e-8	5.239640277304187e-6	season	5.239640277304187e-6	1.0064196859152798e-5	seasonWet
gene-LOC112045998	NW_019862845.1	442939	443032	-	94	rna-XM_024082438.1	gene-LOC112045998_42127	-0.7295792223327026	32.80120051655901	1.4976818477835314e-8	5.490681703158312e-6	season	5.490681703158312e-6	5.447762479488201e-7	seasonDry
gene-LOC112056185	NW_019863730.1	29677	29765	+	89	rna-XM_024096558.1, rna-XM_024096560.1	gene-LOC112056185_171611	0.6997189150228551	74.92796011288573	1.7002247199830158e-8	6.1993519817206815e-6	season	6.1993519817206815e-6	1.0064196859152798e-5	seasonWet
gene-LOC112052885	NW_019862759.1	1111626	1111975	+	350	rna-XM_024092141.1	gene-LOC112052885_130360	-0.7143554553769992	32.92626089237931	1.7661914813796425e-8	6.3782216413136455e-6	season	6.3782216413136455e-6	1.1835482387297998e-5	seasonDry
gene-LOC112054724	NW_019863402.1	30411	35728	+	5318	rna-XM_024094602.1	gene-LOC112054724_151735	0.5248814973058444	40.92270636450926	1.7767476730485418e-8	6.3782216413136455e-6	season	6.3782216413136455e-6	2.386246778167765e-5	seasonWet
gene-LOC112044107	NW_019862750.1	68756	68855	-	100	rna-XM_024079854.1	gene-LOC112044107_19116	-0.6939163028372239	32.31498270581784	1.7782720456228517e-8	6.3782216413136455e-6	season	6.3782216413136455e-6	2.2396183668380815e-7	seasonDry
gene-LOC112050918	NW_019863051.1	356105	356201	+	97	rna-XM_024089332.1	gene-LOC112050918_105706	-0.49296811695081977	44.048976515428095	1.7873090901281344e-8	6.3782216413136455e-6	season	6.3782216413136455e-6	1.498247902454617e-6	seasonDry
gene-LOC112057892	NW_019862768.1	1329993	1330488	-	496	rna-XM_024098488.1	gene-LOC112057892_185720	0.7540490773687631	32.07304989490306	1.8184366376304323e-8	6.454968995694482e-6	season	6.454968995694482e-6	3.176242407643398e-5	seasonWet
gene-LOC112050918	NW_019863051.1	357107	357317	+	211	rna-XM_024089332.1	gene-LOC112050918_105707	-0.4627202166337019	43.93554777954611	1.8640672478018685e-8	6.5821195607909135e-6	season	6.5821195607909135e-6	1.498247902454617e-6	seasonDry
gene-LOC112046939	NW_019862748.1	2042747	2042851	-	105	rna-XM_024083915.1, rna-XM_024083836.1	gene-LOC112046939_56098	-0.6380259844726393	31.828497164995895	1.940375617479145e-8	6.815696344328579e-6	season	6.815696344328579e-6	2.835043122041623e-5	seasonDry
gene-LOC112050866	NW_019863047.1	314114	314289	+	176	rna-XM_024089243.1, rna-XM_024089242.1, rna-XM_024089244.1, rna-XM_024089247.1, rna-XM_024089245.1, rna-XM_024089241.1, rna-XM_024089246.1, rna-XM_024089233.1, rna-XM_024089234.1, rna-XM_024089235.1, rna-XM_024089236.1, rna-XM_024089237.1, rna-XM_024089239.1, rna-XM_024089240.1, rna-XM_024089248.1	gene-LOC112050866_103875	-0.5358554404202605	31.483447013150556	2.155537124246262e-8	7.532030503420923e-6	season	7.532030503420923e-6	2.124589188555154e-42	seasonDry
gene-LOC112054781	NW_019863409.1	79568	81906	-	2339	rna-XM_024094678.1	gene-LOC112054781_152546	0.5029766448890971	45.063003669166406	2.425517356221888e-8	8.431500488545413e-6	season	8.431500488545413e-6	4.582163533168967e-6	seasonWet
gene-LOC112044107	NW_019862750.1	67721	67847	-	127	rna-XM_024079854.1	gene-LOC112044107_19114	-0.6948572702866589	31.633435244160786	2.4949606601438128e-8	8.628191272631361e-6	season	8.628191272631361e-6	2.2396183668380815e-7	seasonDry
gene-LOC112050866	NW_019863047.1	316527	316648	+	122	rna-XM_024089243.1, rna-XM_024089242.1, rna-XM_024089244.1, rna-XM_024089247.1, rna-XM_024089245.1, rna-XM_024089241.1, rna-XM_024089246.1, rna-XM_024089233.1, rna-XM_024089234.1, rna-XM_024089235.1, rna-XM_024089236.1, rna-XM_024089237.1, rna-XM_024089239.1, rna-XM_024089240.1, rna-XM_024089248.1	gene-LOC112050866_103879	-0.4998263837779795	31.14215846702081	2.566099610180969e-8	8.828698607540575e-6	season	8.828698607540575e-6	2.124589188555154e-42	seasonDry
gene-LOC112045526	NW_019862834.1	923088	923336	-	249	rna-XM_024081735.1	gene-LOC112045526_35523	0.8368233826274192	33.324872486657654	2.5912209994228435e-8	8.869643716901968e-6	season	8.869643716901968e-6	9.02252990348056e-6	seasonWet
gene-LOC112051320	NW_019863075.1	386581	387085	+	505	rna-XM_024089919.1	gene-LOC112051320_110965	-0.8921636371503832	32.48644027031424	2.6469099019151996e-8	9.01427336647161e-6	season	9.01427336647161e-6	1.3056618343947255e-5	seasonDry
gene-LOC112049829	NW_019862993.1	79721	79847	+	127	rna-XM_024087870.1	gene-LOC112049829_92469	-0.6572043125917177	41.62464486969492	2.8926228917958252e-8	9.801316657100096e-6	season	9.801316657100096e-6	4.523900875614059e-8	seasonDry
gene-LOC112051357	NW_019863077.1	297697	297747	-	51	rna-XM_024089961.1, rna-XM_024089962.1, rna-XM_024089964.1	gene-LOC112051357_111259	-0.7947117825386842	31.3923604538487	2.931480267392378e-8	9.88306588639973e-6	season	9.88306588639973e-6	3.011575091888239e-5	seasonDry
gene-LOC112045998	NW_019862845.1	447379	447570	-	192	rna-XM_024082438.1	gene-LOC112045998_42129	0.5522668290696756	31.422675515331058	2.9542366120417567e-8	9.909986715094073e-6	season	9.909986715094073e-6	5.447762479488201e-7	seasonWet
gene-LOC112058374	NW_019862775.1	1556308	1556480	+	173	rna-XM_024099155.1	gene-LOC112058374_191954	0.7141778628315931	84.56229251926112	2.988589571356327e-8	9.97534698220378e-6	season	9.97534698220378e-6	1.6438036073319452e-5	seasonWet
gene-LOC112043483	NW_019862791.1	993489	993570	+	82	rna-XM_024078911.1	gene-LOC112043483_9333	-0.5123408060381418	38.10673423006379	3.1260304643519075e-8	1.038244474521631e-5	season	1.038244474521631e-5	1.571897359913927e-11	seasonDry
gene-LOC112046778	NW_019862753.1	884621	884774	-	154	rna-XM_024083572.1	gene-LOC112046778_54056	0.4347520480956541	32.270987548564094	3.332521149439015e-8	1.1013736153490813e-5	season	1.1013736153490813e-5	1.3449752402667733e-5	seasonWet
gene-LOC112053123	NW_019862759.1	1746515	1746733	-	219	rna-XM_024092449.1	gene-LOC112053123_132837	0.661438454096253	40.10548763487866	3.41147019012913e-8	1.1219388973321733e-5	season	1.1219388973321733e-5	1.6227023474012436e-5	seasonWet
gene-LOC112049783	NW_019862756.1	325731	325797	+	67	rna-XM_024087822.1	gene-LOC112049783_91886	0.7585805901907752	31.06337784142423	3.5281862539916324e-8	1.1546634916112127e-5	season	1.1546634916112127e-5	3.284257699512034e-5	seasonWet
gene-LOC112046939	NW_019862748.1	2040979	2041284	-	306	rna-XM_024083915.1, rna-XM_024083836.1	gene-LOC112046939_56096	-0.4988190924672628	30.597237501154854	3.620998136686179e-8	1.179285266943086e-5	season	1.179285266943086e-5	2.835043122041623e-5	seasonDry
gene-LOC112051371	NW_019863078.1	21918	22264	-	347	rna-XR_002887233.1	gene-LOC112051371_111421	0.4293366724869185	48.44242965632329	3.6962988899388266e-8	1.1979936837004632e-5	season	1.1979936837004632e-5	1.2163847592445056e-4	seasonWet
gene-LOC112052443	NW_019863149.1	255990	256161	-	172	rna-XM_024091524.1	gene-LOC112052443_125670	-0.6545465488716233	31.931916539460133	3.8978395103210584e-8	1.2572406382088451e-5	season	1.2572406382088451e-5	6.762308522040899e-7	seasonDry
gene-LOC112045443	NW_019862832.1	315558	315975	+	418	rna-XM_024081615.1	gene-LOC112045443_34438	-0.5597843197823842	33.1128082819709	4.312139851935212e-8	1.3842175247192982e-5	season	1.3842175247192982e-5	2.2712917645536373e-5	seasonDry
gene-LOC112046090	NW_019862847.1	435972	436169	-	198	rna-XM_024082576.1, rna-XM_024082577.1, rna-XM_024082578.1, rna-XM_024082579.1, rna-XM_024082581.1	gene-LOC112046090_43722	0.4899851048003512	50.12287878722152	4.4151773555246066e-8	1.4105440418197422e-5	season	1.4105440418197422e-5	6.53372662328383e-5	seasonWet
gene-LOC112046939	NW_019862748.1	2044092	2044265	-	174	rna-XM_024083915.1	gene-LOC112046939_56099	-0.6480645940962169	30.165449822500875	4.5077303968384725e-8	1.4223272748541321e-5	season	1.4223272748541321e-5	2.835043122041623e-5	seasonDry
gene-LOC112046939	NW_019862748.1	2044092	2044270	-	179	rna-XM_024083836.1	gene-LOC112046939_56132	-0.6480645940962169	30.165449822500875	4.5077303968384725e-8	1.4223272748541321e-5	season	1.4223272748541321e-5	2.835043122041623e-5	seasonDry
gene-LOC112045027	NW_019862822.1	639244	639333	-	90	rna-XM_024081066.1, rna-XM_024081065.1, rna-XM_024081069.1	gene-LOC112045027_29533	-0.7452210354963734	30.410452296500765	4.5156611945734114e-8	1.4223272748541321e-5	season	1.4223272748541321e-5	5.2837786642829024e-5	seasonDry
gene-LOC112056160	NW_019863721.1	62924	63134	-	211	rna-XM_024096525.1, rna-XM_024096527.1	gene-LOC112056160_171313	0.6597148214221722	30.745991158298857	4.5458416542560856e-8	1.4251426008600036e-5	season	1.4251426008600036e-5	3.281506345377218e-5	seasonWet
gene-LOC112048857	NW_019862948.1	353929	354057	+	129	rna-XM_024086540.1	gene-LOC112048857_80490	0.3801618780775121	42.12122232563305	4.569933179609742e-8	1.4260317070698492e-5	season	1.4260317070698492e-5	2.1170314800915603e-5	seasonWet
gene-LOC112050866	NW_019863047.1	324511	324635	+	125	rna-XM_024089243.1, rna-XM_024089242.1, rna-XM_024089244.1, rna-XM_024089247.1, rna-XM_024089245.1, rna-XM_024089241.1, rna-XM_024089246.1, rna-XM_024089233.1, rna-XM_024089234.1, rna-XM_024089235.1, rna-XM_024089236.1, rna-XM_024089237.1, rna-XM_024089239.1, rna-XM_024089240.1, rna-XM_024089248.1	gene-LOC112050866_103891	-0.5065232171139946	29.91269016128702	4.811649953645886e-8	1.4945073860652895e-5	season	1.4945073860652895e-5	2.124589188555154e-42	seasonDry
gene-LOC112050918	NW_019863051.1	355225	355306	+	82	rna-XM_024089332.1	gene-LOC112050918_105705	-0.48420330904671904	41.358301825204634	4.8501849486807035e-8	1.4995341392027117e-5	season	1.4995341392027117e-5	1.498247902454617e-6	seasonDry
gene-LOC112052638	NW_019863165.1	250286	250918	-	633	rna-XM_024091807.1	gene-LOC112052638_127939	0.9362047912898317	31.143859749713148	4.937869345695734e-8	1.5196406165262698e-5	season	1.5196406165262698e-5	2.248376508740124e-5	seasonWet
gene-LOC112050953	NW_019862757.1	54218	54317	+	100	rna-XM_024089386.1	gene-LOC112050953_105980	0.7978251499509956	30.33631362142151	5.1905770958926385e-8	1.590117887504279e-5	season	1.590117887504279e-5	4.389250860421975e-5	seasonWet
gene-LOC112052511	NW_019863154.1	107290	107397	+	108	rna-XM_024091624.1	gene-LOC112052511_126378	-0.4627733971501793	58.366541248798946	5.6476354401215065e-8	1.7222720985352355e-5	season	1.7222720985352355e-5	1.7594861429066264e-5	seasonDry
gene-LOC112049207	NW_019862963.1	104237	104543	-	307	rna-XM_024087005.1	gene-LOC112049207_84529	0.5983863045582538	34.32043255022417	5.7157355550298636e-8	1.73515248138893e-5	season	1.73515248138893e-5	4.3956706765685965e-5	seasonWet
gene-LOC112049503	NW_019862976.1	432367	432845	-	479	rna-XM_024087418.1, rna-XM_024087419.1, rna-XM_024087420.1, rna-XM_024087422.1, rna-XM_024087423.1, rna-XM_024087424.1, rna-XM_024087425.1, rna-XM_024087387.1, rna-XM_024087390.1, rna-XM_024087391.1, rna-XM_024087388.1, rna-XM_024087392.1, rna-XM_024087393.1, rna-XM_024087394.1, rna-XM_024087395.1, rna-XM_024087411.1, rna-XM_024087417.1, rna-XM_024087414.1, rna-XM_024087409.1, rna-XM_024087410.1,…	gene-LOC112049503_88070	0.3894280051525255	34.62978381727923	5.9431844316340524e-8	1.79607316900148e-5	season	1.79607316900148e-5	1.5077009876708215e-4	seasonWet
gene-LOC112043219	NW_019862787.1	769362	771809	+	2448	rna-XM_024078531.1, rna-XM_024078532.1, rna-XM_024078533.1	gene-LOC112043219_5574	0.552346309407443	29.62399107766746	6.090025438415086e-8	1.83219644243618e-5	season	1.83219644243618e-5	8.014198870161651e-5	seasonWet
gene-LOC112055571	NW_019863550.1	1806	1963	+	158	rna-XM_024095753.1	gene-LOC112055571_161765	0.871867238943986	30.54561841260698	6.593177125593249e-8	1.974715416768085e-5	season	1.974715416768085e-5	3.6537070978785613e-7	seasonWet
gene-LOC112055516	NW_019863543.1	119843	120061	-	219	rna-XM_024095665.1	gene-LOC112055516_161099	-0.597948600414173	32.21318110493586	6.94259544675924e-8	2.0701276823247885e-5	season	2.0701276823247885e-5	2.1256312059232856e-5	seasonDry
gene-LOC112049613	NW_019862981.1	237175	237252	+	78	rna-XM_024087566.1, rna-XM_024087568.1, rna-XM_024087570.1, rna-XM_024087569.1	gene-LOC112049613_89744	0.7578586805631617	29.70915929196266	7.071111802838881e-8	2.099118986072834e-5	season	2.099118986072834e-5	1.3054420292416044e-6	seasonWet
gene-LOC112058473	NW_019862777.1	626194	626426	+	233	rna-XM_024099330.1	gene-LOC112058473_194257	-0.46029659663202643	30.78854509752735	7.416794823565484e-8	2.192038611070521e-5	season	2.192038611070521e-5	6.07880503739427e-5	seasonDry
gene-LOC112043866	NW_019862799.1	1309449	1311154	+	1706	rna-XM_024079522.1, rna-XM_024079520.1, rna-XM_024079521.1, rna-XM_024079523.1, rna-XM_024079524.1	gene-LOC112043866_15785	0.3890654541583208	36.319341280068855	7.719974370216508e-8	2.271636317972919e-5	season	2.271636317972919e-5	1.5622233226530026e-4	seasonWet
gene-LOC112056182	NW_019862763.1	791981	792165	-	185	rna-XR_002887577.1, rna-XR_002887576.1	gene-LOC112056182_171558	0.5351701276005999	31.623095238349126	8.077490536605182e-8	2.366457817034243e-5	season	2.366457817034243e-5	4.482502404657338e-5	seasonWet
gene-LOC112055429	NW_019862762.1	342870	342929	-	60	rna-XM_024095631.1	gene-LOC112055429_160172	-0.49738913479101277	28.98566253297232	8.154302893994558e-8	2.3785747006873693e-5	season	2.3785747006873693e-5	5.536060487901269e-8	seasonDry
gene-LOC112043219	NW_019862787.1	772370	772996	+	627	rna-XM_024078531.1, rna-XM_024078532.1, rna-XM_024078533.1	gene-LOC112043219_5576	0.6000570322202801	28.918943142818378	8.703657486137618e-8	2.5278284880734756e-5	season	2.5278284880734756e-5	8.014198870161651e-5	seasonWet
gene-LOC112047321	NW_019862887.1	458787	459259	-	473	rna-XM_024084404.1, rna-XM_024084405.1	gene-LOC112047321_60995	-0.5169417197862509	68.61497390102666	9.216450712264991e-8	2.6537840269779324e-5	season	2.6537840269779324e-5	4.255309025458444e-5	seasonDry
gene-LOC112047321	NW_019862887.1	458787	459260	-	474	rna-XM_024084408.1	gene-LOC112047321_61015	-0.5169417197862509	68.61497390102666	9.216450712264991e-8	2.6537840269779324e-5	season	2.6537840269779324e-5	4.255309025458444e-5	seasonDry
gene-LOC112050866	NW_019863047.1	327475	328897	+	1423	rna-XM_024089243.1, rna-XM_024089242.1, rna-XM_024089244.1, rna-XM_024089247.1, rna-XM_024089245.1, rna-XM_024089241.1, rna-XM_024089246.1, rna-XM_024089233.1, rna-XM_024089234.1, rna-XM_024089235.1, rna-XM_024089236.1, rna-XM_024089237.1, rna-XM_024089239.1, rna-XM_024089240.1, rna-XM_024089248.1	gene-LOC112050866_103898	-0.4074247316026782	28.527027413636795	9.78353344544889e-8	2.805031020748573e-5	season	2.805031020748573e-5	2.124589188555154e-42	seasonDry
gene-LOC112050866	NW_019863047.1	327164	327302	+	139	rna-XM_024089243.1, rna-XM_024089242.1, rna-XM_024089244.1, rna-XM_024089247.1, rna-XM_024089245.1, rna-XM_024089241.1, rna-XM_024089246.1, rna-XM_024089233.1, rna-XM_024089234.1, rna-XM_024089235.1, rna-XM_024089236.1, rna-XM_024089237.1, rna-XM_024089239.1, rna-XM_024089240.1, rna-XM_024089248.1	gene-LOC112050866_103897	-0.4422549544427343	28.463954901937097	1.0105028296821288e-7	2.8848780784414477e-5	season	2.8848780784414477e-5	2.124589188555154e-42	seasonDry
gene-LOC112045734	NW_019862839.1	924839	925819	-	981	rna-XM_024082037.1	gene-LOC112045734_38478	0.40228664645242845	44.93070326674839	1.0513141949914416e-7	2.9886724297447378e-5	season	2.9886724297447378e-5	1.1334894181042369e-4	seasonWet
gene-LOC112050866	NW_019863047.1	320721	320908	+	188	rna-XM_024089243.1, rna-XM_024089242.1, rna-XM_024089244.1, rna-XM_024089247.1, rna-XM_024089245.1, rna-XM_024089241.1, rna-XM_024089246.1, rna-XM_024089233.1, rna-XM_024089234.1, rna-XM_024089235.1, rna-XM_024089236.1, rna-XM_024089237.1, rna-XM_024089239.1, rna-XM_024089240.1, rna-XM_024089248.1	gene-LOC112050866_103886	-0.48473233004874094	28.296438307747966	1.101126868462023e-7	3.117071797684267e-5	season	3.117071797684267e-5	2.124589188555154e-42	seasonDry
gene-LOC112049011	NW_019862755.1	2068136	2069824	+	1689	rna-XM_024086775.1	gene-LOC112049011_81996	0.5474123551776122	48.76517255473772	1.1348934868579441e-7	3.199159833331911e-5	season	3.199159833331911e-5	1.1434575057942339e-4	seasonWet
gene-LOC112045998	NW_019862845.1	440860	441456	-	597	rna-XM_024082438.1	gene-LOC112045998_42124	-0.5205661874692254	28.645112757730956	1.1685646505699189e-7	3.280292987729534e-5	season	3.280292987729534e-5	5.447762479488201e-7	seasonDry
gene-LOC112056973	NW_019862764.1	1335938	1336360	-	423	rna-XM_024097462.1, rna-XM_024097468.1	gene-LOC112056973_178643	-0.6096315412273433	28.449737614561627	1.2619582961001517e-7	3.527699253556633e-5	season	3.527699253556633e-5	6.616710716757506e-7	seasonDry
gene-LOC112046939	NW_019862748.1	2036281	2036406	-	126	rna-XM_024083915.1, rna-XM_024083836.1	gene-LOC112046939_56093	-0.5295203084717717	28.128492944771963	1.2693107279801161e-7	3.533529325318921e-5	season	3.533529325318921e-5	2.835043122041623e-5	seasonDry
gene-LOC112053327	NW_019863229.1	83774	83866	-	93	rna-XM_024092719.1	gene-LOC112053327_135643	-0.4653971980851189	28.839013908109656	1.349778096904417e-7	3.742008781872617e-5	season	3.742008781872617e-5	6.404027332587805e-5	seasonDry
gene-LOC112047557	NW_019862896.1	79094	79201	+	108	rna-XM_024084698.1	gene-LOC112047557_63607	-0.6456699099012337	61.32541194633795	1.38385692558004e-7	3.8206979891837397e-5	season	3.8206979891837397e-5	9.865687741932621e-5	seasonDry
gene-LOC112055429	NW_019862762.1	342802	342929	-	128	rna-XM_024095615.1, rna-XM_024095560.1	gene-LOC112055429_160083	-0.4835014220691928	27.89075750538174	1.4240548792957983e-7	3.9155672890145534e-5	season	3.9155672890145534e-5	5.536060487901269e-8	seasonDry
gene-LOC112057899	NW_019862768.1	1657813	1658101	+	289	rna-XM_024098503.1	gene-LOC112057899_185974	-0.5418631225375863	28.86413879868046	1.4551678791852357e-7	3.984784204674998e-5	season	3.984784204674998e-5	6.780066187715293e-5	seasonDry
gene-LOC112046939	NW_019862748.1	2041719	2041900	-	182	rna-XM_024083915.1, rna-XM_024083836.1	gene-LOC112046939_56097	-0.5207165456837208	27.822567981186964	1.4832617157412524e-7	4.045204410938237e-5	season	4.045204410938237e-5	2.835043122041623e-5	seasonDry
gene-LOC112050866	NW_019863047.1	318320	318478	+	159	rna-XM_024089243.1, rna-XM_024089242.1, rna-XM_024089244.1, rna-XM_024089247.1, rna-XM_024089245.1, rna-XM_024089241.1, rna-XM_024089246.1, rna-XM_024089233.1, rna-XM_024089234.1, rna-XM_024089235.1, rna-XM_024089236.1, rna-XM_024089237.1, rna-XM_024089239.1, rna-XM_024089240.1, rna-XM_024089248.1	gene-LOC112050866_103882	-0.4933580010826648	27.693433925562314	1.5002856555266841e-7	4.075067393898188e-5	season	4.075067393898188e-5	2.124589188555154e-42	seasonDry
gene-LOC112050866	NW_019863047.1	325503	325620	+	118	rna-XM_024089243.1, rna-XM_024089242.1, rna-XM_024089244.1, rna-XM_024089247.1, rna-XM_024089245.1, rna-XM_024089241.1, rna-XM_024089246.1, rna-XM_024089233.1, rna-XM_024089234.1, rna-XM_024089235.1, rna-XM_024089236.1, rna-XM_024089237.1, rna-XM_024089239.1, rna-XM_024089240.1, rna-XM_024089248.1	gene-LOC112050866_103893	-0.4710909055961139	27.681260029251508	1.5096879209733808e-7	4.08407107331065e-5	season	4.08407107331065e-5	2.124589188555154e-42	seasonDry
gene-LOC112046939	NW_019862748.1	2037702	2037872	-	171	rna-XM_024083915.1, rna-XM_024083836.1	gene-LOC112046939_56094	-0.5397834796183061	27.50523179124557	1.743518981369598e-7	4.697698331730374e-5	season	4.697698331730374e-5	2.835043122041623e-5	seasonDry
gene-LOC112058377	NW_019862775.1	1670354	1670448	-	95	rna-XM_024099164.1	gene-LOC112058377_192088	0.40235879020342086	36.27143628755207	1.756649736215285e-7	4.7141452321073386e-5	season	4.7141452321073386e-5	1.4159582714627731e-12	seasonWet
gene-LOC112050866	NW_019863047.1	320065	320240	+	176	rna-XM_024089243.1, rna-XM_024089242.1, rna-XM_024089244.1, rna-XM_024089247.1, rna-XM_024089245.1, rna-XM_024089241.1, rna-XM_024089246.1, rna-XM_024089233.1, rna-XM_024089234.1, rna-XM_024089235.1, rna-XM_024089236.1, rna-XM_024089237.1, rna-XM_024089239.1, rna-XM_024089240.1, rna-XM_024089248.1	gene-LOC112050866_103885	-0.47152705042432896	27.11958723701472	2.0142736618967704e-7	5.3839689233726824e-05	season	5.3839689233726824e-05	2.124589188555154e-42	seasonDry
gene-LOC112050866	NW_019863047.1	318792	319036	+	245	rna-XM_024089243.1, rna-XM_024089242.1, rna-XM_024089244.1, rna-XM_024089247.1, rna-XM_024089245.1, rna-XM_024089241.1, rna-XM_024089246.1, rna-XM_024089233.1, rna-XM_024089234.1, rna-XM_024089235.1, rna-XM_024089236.1, rna-XM_024089237.1, rna-XM_024089239.1, rna-XM_024089240.1, rna-XM_024089248.1	gene-LOC112050866_103883	-0.4589079321411298	26.91575579664608	2.2366064633663696e-7	5.9545209375892756e-5	season	5.9545209375892756e-5	2.124589188555154e-42	seasonDry
gene-LOC112044491	NW_019862810.1	733352	733465	+	114	rna-XM_024080363.1, rna-XM_024080366.1, rna-XM_024080362.1	gene-LOC112044491_23859	0.383915211609339	79.92950021653812	2.386685673369742e-7	6.328962127524743e-5	season	6.328962127524743e-5	1.5622233226530026e-4	seasonWet
gene-LOC112050866	NW_019863047.1	316079	316236	+	158	rna-XM_024089243.1, rna-XM_024089242.1, rna-XM_024089244.1, rna-XM_024089247.1, rna-XM_024089245.1, rna-XM_024089241.1, rna-XM_024089246.1, rna-XM_024089233.1, rna-XM_024089234.1, rna-XM_024089235.1, rna-XM_024089236.1, rna-XM_024089237.1, rna-XM_024089239.1, rna-XM_024089240.1, rna-XM_024089248.1	gene-LOC112050866_103878	-0.4989078250890788	26.744278949439803	2.442605185362566e-7	6.451747318345454e-5	season	6.451747318345454e-5	2.124589188555154e-42	seasonDry
gene-LOC112054834	NW_019863423.1	41143	43290	+	2148	rna-XM_024094743.1, rna-XM_024094745.1	gene-LOC112054834_153092	0.36351858488201233	44.523217694591814	2.639187953575294e-7	6.943651757073195e-5	season	6.943651757073195e-5	1.5622233226530026e-4	seasonWet
gene-LOC112055964	NW_019863667.1	41552	41671	-	120	rna-XM_024096270.1	gene-LOC112055964_169424	-0.48258717693447944	70.86153868437314	2.7139805521570853e-7	7.112537314227299e-5	season	7.112537314227299e-5	1.3295135626263592e-4	seasonDry
gene-LOC112049495	NW_019862976.1	82662	83159	-	498	rna-XM_024087378.1, rna-XM_024087381.1, rna-XM_024087380.1	gene-LOC112049495_87942	0.6116940375197066	54.27275735495139	2.7479950682591446e-7	7.173657164572218e-5	season	7.173657164572218e-5	1.2027897005458495e-4	seasonWet
gene-LOC112045998	NW_019862845.1	442317	442587	-	271	rna-XM_024082438.1	gene-LOC112045998_42126	-0.5755465994158472	26.80605289257515	2.9189688280065205e-7	7.590450336083622e-5	season	7.590450336083622e-5	5.447762479488201e-7	seasonDry
gene-LOC112051684	NW_019863097.1	160536	163072	-	2537	rna-XM_024090453.1	gene-LOC112051684_115722	-0.4712623477603267	26.835546225968038	2.937283933640297e-7	7.608586065943147e-5	season	7.608586065943147e-5	1.3421063732649765e-4	seasonDry
gene-LOC112057718	NW_019862765.1	1850377	1856485	+	6109	rna-XM_024098247.1, rna-XM_024098246.1	gene-LOC112057718_183827	0.35718553438885303	78.62015161778083	3.0076587006365443e-7	7.760916239450222e-5	season	7.760916239450222e-5	2.745120514844805e-4	seasonWet
gene-LOC112051307	NW_019863073.1	170555	172091	-	1537	rna-XM_024089894.1, rna-XM_024089896.1	gene-LOC112051307_110618	-0.3841469030268524	26.40551359956093	3.04656951184283e-7	7.831201093851934e-5	season	7.831201093851934e-5	5.536650142385012e-4	seasonDry
gene-LOC112043624	NW_019862793.1	1084429	1084995	+	567	rna-XM_024079129.1	gene-LOC112043624_12095	0.573696491036602	61.72066249758455	3.225668275580574e-7	8.259926893461858e-5	season	8.259926893461858e-5	2.9003249234308776e-4	seasonWet
gene-LOC112058443	NW_019862776.1	1309453	1309776	+	324	rna-XM_024099287.1	gene-LOC112058443_193870	-0.35409039076698556	28.79764595374821	3.410777749573336e-7	8.700725445584604e-5	season	8.700725445584604e-5	6.780066187715293e-5	seasonDry
gene-LOC112056560	NW_019863879.1	8626	8699	-	74	rna-XM_024097002.1, rna-XM_024096999.1, rna-XM_024097000.1	gene-LOC112056560_175534	0.47994176951635587	31.36387293000299	3.445037249334623e-7	8.754831403706813e-5	season	8.754831403706813e-5	2.745120514844805e-4	seasonWet
gene-LOC112054431	NW_019863356.1	132214	132275	+	62	rna-XM_024094220.1	gene-LOC112054431_148753	-0.5519678076285583	27.552064043295786	3.502536981601615e-7	8.867366267760467e-5	season	8.867366267760467e-5	9.146772311659041e-5	seasonDry
gene-LOC112051684	NW_019863097.1	164843	164939	-	97	rna-XM_024090453.1	gene-LOC112051684_115724	0.4410043489684229	26.383643528484495	3.678108092065296e-7	9.276852326942131e-5	season	9.276852326942131e-5	1.3421063732649765e-4	seasonWet
gene-LOC112054318	NW_019863343.1	120181	120267	+	87	rna-XM_024094066.1	gene-LOC112054318_147237	0.47501883096123554	25.92288940021399	3.9729231098840777e-7	9.982899304948419e-5	season	9.982899304948419e-5	5.879264048776788e-4	seasonWet
gene-LOC112046132	NW_019862848.1	352347	352516	-	170	rna-XM_024082635.1, rna-XM_024082636.1, rna-XM_024082637.1, rna-XM_024082638.1	gene-LOC112046132_44206	-0.704600244220423	27.27032772936394	3.9887421472864856e-7	9.98525039781531e-5	season	9.98525039781531e-5	1.0265519282828029e-4	seasonDry
gene-LOC112050918	NW_019863051.1	360194	360299	+	106	rna-XM_024089332.1	gene-LOC112050918_105710	-0.4305953173711934	35.55659500204641	4.202914803723389e-7	1.0482288259546548e-4	season	1.0482288259546548e-4	1.498247902454617e-6	seasonDry
gene-LOC112049700	NW_019862985.1	276514	276719	+	206	rna-XM_024087701.1	gene-LOC112049700_90966	-0.4368664672158637	27.279433187001242	4.506162296275347e-7	1.1196978831744928e-4	season	1.1196978831744928e-4	1.5898098686872373e-4	seasonDry
gene-LOC112045998	NW_019862845.1	441773	442111	-	339	rna-XM_024082438.1	gene-LOC112045998_42125	-0.5555578541962961	25.90449181306606	4.5793113088122824e-7	1.1336752609159263e-4	season	1.1336752609159263e-4	5.447762479488201e-7	seasonDry
gene-LOC112045027	NW_019862822.1	680814	680888	-	75	rna-XM_024081066.1, rna-XM_024081065.1, rna-XM_024081069.1	gene-LOC112045027_29535	-0.7383539887100864	25.754825691366058	4.6694022762185623e-7	1.1517286717334682e-4	season	1.1517286717334682e-4	5.2837786642829024e-5	seasonDry
gene-LOC112045960	NW_019862844.1	125774	127705	+	1932	rna-XM_024082373.1, rna-XM_024082374.1, rna-XM_024082375.1, rna-XM_024082376.1, rna-XM_024082377.1, rna-XM_024082380.1, rna-XM_024082381.1	gene-LOC112045960_41590	0.5412691193731107	47.23500959606061	5.207275361311729e-7	1.2796926886095379e-4	season	1.2796926886095379e-4	3.3530311141305756e-4	seasonWet
gene-LOC112050918	NW_019863051.1	363228	364007	+	780	rna-XM_024089332.1	gene-LOC112050918_105714	-0.3460666125025331	34.93309128694695	5.304094467571468e-7	1.2987288241947802e-4	season	1.2987288241947802e-4	1.498247902454617e-6	seasonDry
gene-LOC112052150	NW_019863130.1	186327	186514	-	188	rna-XM_024091117.1	gene-LOC112052150_122083	-0.38032572006532284	25.41022574780085	5.501683650781647e-7	1.342210749567057e-4	season	1.342210749567057e-4	5.202899907900736e-4	seasonDry
gene-LOC112051544	NW_019863088.1	88793	88905	+	113	rna-XM_024090233.1, rna-XM_024090234.1	gene-LOC112051544_113691	0.646772664460564	31.257088606882572	5.573522296026911e-7	1.3548101842045127e-4	season	1.3548101842045127e-4	1.7345434193324305e-16	seasonWet
gene-LOC112047425	NW_019862892.1	399274	399434	-	161	rna-XM_024084550.1	gene-LOC112047425_62367	-0.5174235749160077	25.433247373641354	5.96178948023965e-7	1.4439583257374661e-4	season	1.4439583257374661e-4	1.5944573293342496e-14	seasonDry
gene-LOC112052999	NW_019863194.1	216442	216591	-	150	rna-XM_024092254.1	gene-LOC112052999_131355	-0.7496796654958047	25.367539740064824	6.113269917565902e-7	1.4616321546613003e-4	season	1.4616321546613003e-4	2.1426206683447754e-4	seasonDry
gene-LOC112052999	NW_019863194.1	216442	216592	-	151	rna-XM_024092255.1	gene-LOC112052999_131364	-0.7496796654958047	25.367539740064824	6.113269917565902e-7	1.4616321546613003e-4	season	1.4616321546613003e-4	2.1426206683447754e-4	seasonDry
gene-LOC112048273	NW_019862923.1	530679	530835	+	157	rna-XM_024085752.1	gene-LOC112048273_73356	0.5449094307277248	25.61116103559214	6.114752498271837e-7	1.4616321546613003e-4	season	1.4616321546613003e-4	2.7665165570525164e-4	seasonWet
gene-LOC112045098	NW_019862823.1	49058	49490	-	433	rna-XM_024081173.1	gene-LOC112045098_30404	-0.3775069047146422	42.913786909933805	6.121905432401631e-7	1.4616321546613003e-4	season	1.4616321546613003e-4	4.882311227631205e-4	seasonDry
gene-LOC112056973	NW_019862764.1	1346368	1346560	-	193	rna-XM_024097462.1, rna-XM_024097468.1	gene-LOC112056973_178651	-0.6544733825781136	25.25017055477495	6.25214964939126e-7	1.4874351772257432e-4	season	1.4874351772257432e-4	6.616710716757506e-7	seasonDry
gene-LOC112052995	NW_019863194.1	285021	285228	+	208	rna-XM_024092251.1	gene-LOC112052995_131333	-0.45409692366526216	25.71901834829283	6.532266311930008e-7	1.5485856779766225e-4	season	1.5485856779766225e-4	2.274509513083394e-4	seasonDry
gene-LOC112046939	NW_019862748.1	2039870	2040074	-	205	rna-XM_024083915.1, rna-XM_024083836.1	gene-LOC112046939_56095	-0.4893081686179159	24.908847987879906	6.566007489926436e-7	1.5511036707717063e-4	season	1.5511036707717063e-4	2.835043122041623e-5	seasonDry
gene-LOC112058428	NW_019862776.1	1069981	1070031	-	51	rna-XM_024099264.1, rna-XM_024099265.1, rna-XM_024099266.1, rna-XM_024099267.1	gene-LOC112058428_193553	0.510758349434848	24.902443677806705	6.711526595482385e-7	1.579916909792678e-4	season	1.579916909792678e-4	1.4373646642239843e-9	seasonWet
gene-LOC112058082	NW_019862771.1	915915	916099	+	185	rna-XM_024098761.1	gene-LOC112058082_188269	-0.6295373748660189	25.15859392567114	6.776648020926247e-7	1.5896689360976992e-4	season	1.5896689360976992e-4	4.349628273094276e-4	seasonDry
gene-LOC112056973	NW_019862764.1	1343489	1343613	-	125	rna-XM_024097462.1, rna-XM_024097468.1	gene-LOC112056973_178647	-0.7048227939248873	25.031246148245124	6.978853711755915e-7	1.628931375216638e-4	season	1.628931375216638e-4	6.616710716757506e-7	seasonDry
gene-LOC112045305	NW_019862828.1	642546	643362	+	817	rna-XM_024081430.1	gene-LOC112045305_32668	0.49734517782967824	27.593256520847742	6.992580653784346e-7	1.628931375216638e-4	season	1.628931375216638e-4	0.00232826713593567	seasonWet
gene-LOC112047816	NW_019862904.1	934356	935130	-	775	rna-XM_024085074.1	gene-LOC112047816_67002	0.8836013717345567	26.531972750347638	7.039919231735778e-7	1.6342843642116033e-4	season	1.6342843642116033e-4	1.3022383928871245e-4	seasonWet
gene-LOC112053847	NW_019863288.1	87199	87216	+	18	rna-XM_024093417.1, rna-XM_024093415.1, rna-XM_024093416.1, rna-XM_024093414.1, rna-XM_024093419.1, rna-XM_024093420.1, rna-XM_024093418.1	gene-LOC112053847_141632	0.3756647572569752	24.81347369367639	7.111989825955114e-7	1.6451591593836563e-4	season	1.6451591593836563e-4	8.44216011559565e-4	seasonWet
gene-LOC112050866	NW_019863047.1	319497	319622	+	126	rna-XM_024089243.1, rna-XM_024089242.1, rna-XM_024089244.1, rna-XM_024089247.1, rna-XM_024089245.1, rna-XM_024089241.1, rna-XM_024089246.1, rna-XM_024089233.1, rna-XM_024089234.1, rna-XM_024089235.1, rna-XM_024089236.1, rna-XM_024089237.1, rna-XM_024089239.1, rna-XM_024089240.1, rna-XM_024089248.1	gene-LOC112050866_103884	-0.4778228244547511	24.661307115678948	7.135807354011686e-7	1.6451591593836563e-4	season	1.6451591593836563e-4	2.124589188555154e-42	seasonDry
gene-LOC112043423	NW_019862790.1	629368	630548	-	1181	rna-XM_024078829.1	gene-LOC112043423_8682	-0.356047907439636	35.963202193105886	7.312246378679266e-7	1.6800637313205203e-4	season	1.6800637313205203e-4	2.5295624258296054e-4	seasonDry
gene-LOC112047890	NW_019862907.1	676766	676938	+	173	rna-XM_024085175.1	gene-LOC112047890_68253	-0.43632752180355217	24.77946750881251	7.641338150715266e-7	1.7496838789470551e-4	season	1.7496838789470551e-4	9.31417604322794e-6	seasonDry
gene-LOC112052168	NW_019863132.1	94091	94279	-	189	rna-XM_024091146.1	gene-LOC112052168_122344	-0.3601320422782798	28.263782238245117	8.043585935782254e-7	1.8355244232368416e-4	season	1.8355244232368416e-4	3.6380404321101833e-4	seasonDry
gene-LOC112049557	NW_019862978.1	108326	110103	+	1778	rna-XM_024087495.1	gene-LOC112049557_88892	0.3505639715468718	50.75301917448896	8.272747229858613e-7	1.8814190225464894e-4	season	1.8814190225464894e-4	4.0309969749099494e-4	seasonWet
gene-LOC112052705	NW_019863169.1	205403	205756	+	354	rna-XM_024091884.1, rna-XM_024091883.1	gene-LOC112052705_128424	-0.49578176825587206	33.36357033231939	8.311289587931319e-7	1.883798710994298e-4	season	1.883798710994298e-4	3.6380404321101833e-4	seasonDry
gene-LOC112052168	NW_019863132.1	94091	94351	-	261	rna-XM_024091143.1	gene-LOC112052168_122351	-0.35958347801979096	28.1806222552592	8.348358351643765e-7	1.8858295010497648e-4	season	1.8858295010497648e-4	3.6380404321101833e-4	seasonDry
gene-LOC112050768	NW_019863042.1	397495	399569	+	2075	rna-XM_024089111.1	gene-LOC112050768_102981	-0.5034657713131938	37.626488047707795	8.827211462445324e-7	1.987307439649184e-4	season	1.987307439649184e-4	1.1277238931662164e-4	seasonDry
gene-LOC112051320	NW_019863075.1	387828	387967	+	140	rna-XM_024089919.1	gene-LOC112051320_110966	-0.9720357855388106	25.06193491767117	9.019320856292449e-7	2.0237666764169243e-4	season	2.0237666764169243e-4	1.3056618343947255e-5	seasonDry
gene-LOC112051371	NW_019863078.1	45698	45893	-	196	rna-XM_024089976.1	gene-LOC112051371_111550	0.46683928869857344	38.52699389101329	9.145483263600667e-7	2.045234907183229e-4	season	2.045234907183229e-4	1.2163847592445056e-4	seasonWet
gene-LOC112047714	NW_019862902.1	692491	692764	+	274	rna-XM_024084925.1	gene-LOC112047714_65561	0.4559307048484862	28.585534089643577	9.182483781818837e-7	2.0466871658545707e-4	season	2.0466871658545707e-4	8.418990198242497e-4	seasonWet
gene-LOC112046441	NW_019862857.1	290230	292230	+	2001	rna-XM_024083058.1, rna-XM_024083059.1	gene-LOC112046441_48003	0.33921046345015365	42.43368166125061	9.79220830377422e-7	2.175361771855008e-4	season	2.175361771855008e-4	6.955601402336905e-4	seasonWet
gene-LOC112045960	NW_019862844.1	125837	127705	+	1869	rna-XM_024082379.1	gene-LOC112045960_41653	0.5330149068590408	44.851567995199076	1.0070296547300599e-6	2.2297564203247432e-4	season	2.2297564203247432e-4	3.3530311141305756e-4	seasonWet
gene-LOC112050866	NW_019863047.1	323268	323425	+	158	rna-XM_024089243.1, rna-XM_024089242.1, rna-XM_024089244.1, rna-XM_024089247.1, rna-XM_024089245.1, rna-XM_024089241.1, rna-XM_024089246.1, rna-XM_024089233.1, rna-XM_024089234.1, rna-XM_024089235.1, rna-XM_024089236.1, rna-XM_024089237.1, rna-XM_024089239.1, rna-XM_024089240.1, rna-XM_024089248.1	gene-LOC112050866_103890	-0.467906030695455	23.95954845835137	1.024829472592119e-6	2.2617042538225415e-4	season	2.2617042538225415e-4	2.124589188555154e-42	seasonDry
gene-LOC112047890	NW_019862907.1	677747	677891	+	145	rna-XM_024085175.1	gene-LOC112047890_68254	-0.43033349768135054	24.125926173426432	1.0635359535704163e-6	2.3394303975422698e-4	season	2.3394303975422698e-4	9.31417604322794e-6	seasonDry
gene-LOC112050918	NW_019863051.1	354955	355054	+	100	rna-XM_024089332.1	gene-LOC112050918_105704	-0.4678061738655708	33.041134989383885	1.0755950101018346e-6	2.3582244845664078e-4	season	2.3582244845664078e-4	1.498247902454617e-6	seasonDry
gene-LOC112050424	NW_019863022.1	352860	353503	-	644	rna-XM_024088690.1	gene-LOC112050424_99525	0.520163213267963	24.6624224225089	1.0867837087861926e-6	2.3691289903885886e-4	season	2.3691289903885886e-4	3.596106540489169e-4	seasonWet
gene-LOC112054110	NW_019862760.1	229752	229818	-	67	rna-XM_024093776.1	gene-LOC112054110_144589	-0.5583825841892152	24.532742458671088	1.0876311358469001e-6	2.3691289903885886e-4	season	2.3691289903885886e-4	4.0969416961389324e-4	seasonDry
gene-LOC112049207	NW_019862963.1	212970	213700	-	731	rna-XM_024087005.1	gene-LOC112049207_84534	-0.6300198593732482	27.608416055263145	1.1278761624270244e-6	2.448841803793821e-4	season	2.448841803793821e-4	4.3956706765685965e-5	seasonDry
gene-LOC112051307	NW_019863073.1	172439	172702	-	264	rna-XM_024089894.1, rna-XM_024089896.1	gene-LOC112051307_110619	-0.46244458594869176	23.831901644423564	1.137569749583282e-6	2.4546447013753934e-4	season	2.4546447013753934e-4	5.536650142385012e-4	seasonDry
gene-LOC112053041	NW_019863199.1	13418	16129	+	2712	rna-XM_024092309.1	gene-LOC112053041_131845	-0.393894916244352	37.10786623745154	1.1378663021728234e-6	2.4546447013753934e-4	season	2.4546447013753934e-4	5.839950807510115e-4	seasonDry
gene-LOC112051326	NW_019863075.1	73691	75284	-	1594	rna-XM_024089926.1, rna-XM_024089927.1	gene-LOC112051326_110994	0.36496914552216536	48.63926349448235	1.193544797817541e-6	2.56650386171727e-4	season	2.56650386171727e-4	5.545195252232414e-4	seasonWet
gene-LOC112045027	NW_019862822.1	676482	676544	-	63	rna-XM_024081066.1, rna-XM_024081065.1, rna-XM_024081069.1	gene-LOC112045027_29534	-0.6823487282103052	23.880157508752603	1.2044056680011775e-6	2.5815839062683386e-4	season	2.5815839062683386e-4	5.2837786642829024e-5	seasonDry
gene-LOC112051233	NW_019863069.1	316971	317217	-	247	rna-XM_024089790.1	gene-LOC112051233_109657	-0.5495672912894614	23.92427406268218	1.2569794085996829e-6	2.6856926281195137e-4	season	2.6856926281195137e-4	7.399372487706023e-4	seasonDry
gene-LOC112050866	NW_019863047.1	326677	326792	+	116	rna-XM_024089243.1, rna-XM_024089242.1, rna-XM_024089244.1, rna-XM_024089247.1, rna-XM_024089245.1, rna-XM_024089241.1, rna-XM_024089246.1, rna-XM_024089233.1, rna-XM_024089234.1, rna-XM_024089235.1, rna-XM_024089236.1, rna-XM_024089237.1, rna-XM_024089239.1, rna-XM_024089240.1, rna-XM_024089248.1	gene-LOC112050866_103895	-0.4163272710306025	23.423800355706227	1.3514432088113876e-6	2.878359519973206e-4	season	2.878359519973206e-4	2.124589188555154e-42	seasonDry
gene-LOC112046252	NW_019862852.1	634963	636741	-	1779	rna-XM_024082841.1, rna-XM_024082842.1, rna-XM_024082843.1	gene-LOC112046252_46280	0.4698516588725178	24.05600214819349	1.3735066924681636e-6	2.9160937973952245e-4	season	2.9160937973952245e-4	5.08140246767701e-4	seasonWet
gene-LOC112043046	NW_019862784.1	1537503	1538811	-	1309	rna-XM_024078310.1, rna-XM_024078306.1	gene-LOC112043046_3907	0.37988254964516954	28.273331342757068	1.402137564197791e-6	2.9671329383614285e-4	season	2.9671329383614285e-4	8.163658644270285e-4	seasonWet
gene-LOC112045098	NW_019862823.1	57261	57734	-	474	rna-XM_024081170.1, rna-XM_024081172.1, rna-XM_024081171.1, rna-XM_024081169.1, rna-XM_024081174.1	gene-LOC112045098_30414	0.34823460005456996	40.15063532811605	1.4063918235190555e-6	2.9671329383614285e-4	season	2.9671329383614285e-4	4.882311227631205e-4	seasonWet
gene-LOC112043483	NW_019862791.1	966151	966547	+	397	rna-XR_002886687.1, rna-XR_002886688.1	gene-LOC112043483_9244	0.46025790036743736	28.8269129414152	1.4835706445738986e-6	3.0910793336789706e-4	season	3.0910793336789706e-4	1.571897359913927e-11	seasonWet
gene-LOC112043483	NW_019862791.1	966152	966547	+	396	rna-XM_024078907.1, rna-XM_024078909.1	gene-LOC112043483_9268	0.46025790036743736	28.8269129414152	1.4835706445738986e-6	3.0910793336789706e-4	season	3.0910793336789706e-4	1.571897359913927e-11	seasonWet
gene-LOC112043483	NW_019862791.1	966153	966547	+	395	rna-XM_024078904.1, rna-XR_002886689.1	gene-LOC112043483_9290	0.46025790036743736	28.8269129414152	1.4835706445738986e-6	3.0910793336789706e-4	season	3.0910793336789706e-4	1.571897359913927e-11	seasonWet
gene-LOC112043483	NW_019862791.1	966154	966547	+	394	rna-XM_024078912.1	gene-LOC112043483_9312	0.46025790036743736	28.8269129414152	1.4835706445738986e-6	3.0910793336789706e-4	season	3.0910793336789706e-4	1.571897359913927e-11	seasonWet
gene-LOC112055429	NW_019862762.1	348338	348465	-	128	rna-XR_002887507.1, rna-XM_024095599.1	gene-LOC112055429_160112	0.48640007967660404	23.17685060962124	1.589180175067569e-6	3.300477007730374e-4	season	3.300477007730374e-4	5.536060487901269e-8	seasonWet
gene-LOC112046714	NW_019862869.1	204617	204851	-	235	rna-XM_024083471.1, rna-XM_024083469.1	gene-LOC112046714_52910	-0.6211950163357369	46.62864652641186	1.5939104941193042e-6	3.300477007730374e-4	season	3.300477007730374e-4	7.776006196310605e-4	seasonDry
gene-LOC112047428	NW_019862893.1	451338	453171	-	1834	rna-XM_024084552.1	gene-LOC112047428_62403	0.3381860937072936	26.082618367709784	1.6420101191420376e-6	3.3896141197919786e-4	season	3.3896141197919786e-4	7.289703923931076e-4	seasonWet
gene-LOC112047890	NW_019862907.1	671029	671164	+	136	rna-XM_024085175.1	gene-LOC112047890_68249	-0.4785146210675809	23.260875534341714	1.6487776436124208e-6	3.393143929753292e-4	season	3.393143929753292e-4	9.31417604322794e-6	seasonDry
gene-LOC112045525	NW_019862834.1	947054	947203	+	150	rna-XM_024081731.1, rna-XM_024081733.1	gene-LOC112045525_35510	-0.6399299533277825	23.347981669434066	1.7984132267505492e-6	3.6897719688897354e-4	season	3.6897719688897354e-4	7.360355214992947e-6	seasonDry
gene-LOC112049613	NW_019862981.1	236597	236738	+	142	rna-XR_002887100.1	gene-LOC112049613_89813	0.6376470620654835	23.072095926632702	1.928215363374861e-6	3.935922774649556e-4	season	3.935922774649556e-4	1.3054420292416044e-6	seasonWet
gene-LOC112057848	NW_019862767.1	1829147	1829831	+	685	rna-XM_024098409.1	gene-LOC112057848_185116	0.41152989332296364	37.89280631884665	1.9301216170214697e-6	3.935922774649556e-4	season	3.935922774649556e-4	9.974235355178303e-4	seasonWet
gene-LOC112049503	NW_019862976.1	432066	432261	-	196	rna-XM_024087396.1, rna-XM_024087397.1, rna-XM_024087398.1	gene-LOC112049503_88046	0.41476470922743636	26.683429198064562	1.9540364788175408e-6	3.972615374662691e-4	season	3.972615374662691e-4	1.5077009876708215e-4	seasonWet
gene-LOC112043800	NW_019862798.1	485133	485317	+	185	rna-XM_024079387.1	gene-LOC112043800_14193	0.5721276984673872	24.06873481287314	1.999071298679384e-6	4.041241378024473e-4	season	4.041241378024473e-4	0.0010276173403721935	seasonWet
gene-LOC112056405	NW_019863803.1	45222	45440	-	219	rna-XM_024096834.1, rna-XM_024096835.1, rna-XM_024096829.1, rna-XM_024096831.1, rna-XM_024096832.1, rna-XM_024096833.1	gene-LOC112056405_173985	0.7506994576074235	23.290548411110308	1.999839227163698e-6	4.041241378024473e-4	season	4.041241378024473e-4	7.062273152608256e-4	seasonWet
gene-LOC112058377	NW_019862775.1	1671429	1671523	-	95	rna-XM_024099169.1, rna-XM_024099168.1, rna-XM_024099166.1, rna-XM_024099163.1	gene-LOC112058377_192021	-0.3642648609221529	29.977144095565695	2.0482234067513904e-6	4.126585836605128e-4	season	4.126585836605128e-4	1.4159582714627731e-12	seasonDry
gene-LOC112047714	NW_019862902.1	693005	693171	+	167	rna-XM_024084925.1	gene-LOC112047714_65562	0.4198534100935005	26.620792766149407	2.172152648763015e-6	4.3631653055542117e-4	season	4.3631653055542117e-4	8.418990198242497e-4	seasonWet
gene-LOC112048087	NW_019862916.1	150302	150354	-	53	rna-XR_002887001.1	gene-LOC112048087_70814	0.5490599850977331	44.89216752282599	2.1964128651820225e-6	4.3987265410466237e-4	season	4.3987265410466237e-4	0.00203751714641281	seasonWet
gene-LOC112046558	NW_019862861.1	421439	421638	-	200	rna-XM_024083229.1, rna-XM_024083231.1, rna-XM_024083232.1, rna-XM_024083234.1, rna-XM_024083235.1, rna-XM_024083237.1, rna-XM_024083238.1	gene-LOC112046558_49856	-0.3284594961416068	24.069838501814022	2.2468999946825186e-6	4.486444066763398e-4	season	4.486444066763398e-4	0.0033250375087976805	seasonDry
gene-LOC112050866	NW_019863047.1	312742	312931	+	190	rna-XM_024089243.1, rna-XM_024089242.1, rna-XM_024089244.1, rna-XM_024089247.1, rna-XM_024089245.1, rna-XM_024089241.1, rna-XM_024089246.1, rna-XM_024089233.1, rna-XM_024089234.1, rna-XM_024089235.1, rna-XM_024089236.1, rna-XM_024089237.1, rna-XM_024089239.1, rna-XM_024089240.1, rna-XM_024089248.1	gene-LOC112050866_103872	-0.46260438363985346	22.390961477405206	2.3054150212045785e-6	4.5896229606117264e-4	season	4.5896229606117264e-4	2.124589188555154e-42	seasonDry
gene-LOC112045305	NW_019862828.1	735247	746248	+	11002	rna-XM_024081430.1, rna-XM_024081429.1, rna-XM_024081435.1, rna-XM_024081431.1, rna-XM_024081432.1, rna-XM_024081434.1	gene-LOC112045305_32698	0.33302771646817053	24.98874814325254	2.3398819886230356e-6	4.644458065583416e-4	season	4.644458065583416e-4	0.00232826713593567	seasonWet
gene-LOC112046328	NW_019862855.1	606488	606572	+	85	rna-XM_024082940.1, rna-XM_024082941.1	gene-LOC112046328_46981	-0.4173952071592385	22.727432758130604	2.3855163447208994e-6	4.721070547708706e-4	season	4.721070547708706e-4	0.0011031770637904617	seasonDry
gene-LOC112051307	NW_019863073.1	166996	167210	-	215	rna-XM_024089894.1, rna-XM_024089896.1	gene-LOC112051307_110613	-0.4775866924393547	22.36365195325791	2.419286974447865e-6	4.7738224445796254e-4	season	4.7738224445796254e-4	5.536650142385012e-4	seasonDry
gene-LOC112043184	NW_019862787.1	244592	244816	+	225	rna-XM_024078489.1	gene-LOC112043184_5168	-0.35690548640847075	23.16086299233537	2.45623360403272e-6	4.8206047402800785e-4	season	4.8206047402800785e-4	0.003489423707233043	seasonDry
gene-LOC112048701	NW_019862941.1	106165	106461	+	297	rna-XM_024086345.1	gene-LOC112048701_78958	-0.46052277868270686	30.065917499355436	2.4573659579308194e-6	4.8206047402800785e-4	season	4.8206047402800785e-4	7.289703923931076e-4	seasonDry
gene-LOC112047727	NW_019862902.1	291305	291424	-	120	rna-XM_024084941.1	gene-LOC112047727_65672	0.46880624948412547	22.462300004446625	2.47381687099763e-6	4.8387281013186875e-4	season	4.8387281013186875e-4	3.711179032729451e-16	seasonWet
gene-LOC112054104	NW_019863319.1	156591	156681	-	91	rna-XM_024093760.1	gene-LOC112054104_144539	0.665226218025597	22.817794582315372	2.5201474975932056e-6	4.915020221323493e-4	season	4.915020221323493e-4	8.421221904188736e-4	seasonWet
gene-LOC112047514	NW_019862895.1	200749	201565	+	817	rna-XM_024084655.1	gene-LOC112047514_63273	0.538602517767499	23.306255363935893	2.5387045353726106e-6	4.936860500815897e-4	season	4.936860500815897e-4	5.303801781076096e-4	seasonWet
gene-LOC112047716	NW_019862902.1	749440	749670	-	231	rna-XM_024084927.1	gene-LOC112047716_65587	-0.43232812265328924	23.288715828357702	2.611369755556728e-6	5.06349123989309e-4	season	5.06349123989309e-4	0.001756541822696075	seasonDry
gene-LOC112053194	NW_019863216.1	70334	70439	-	106	rna-XM_024092523.1	gene-LOC112053194_133754	0.4374934949580343	22.20037216885131	2.6314701516766e-6	5.087761742823721e-4	season	5.087761742823721e-4	0.002607936594600681	seasonWet
gene-LOC112050866	NW_019863047.1	326912	327023	+	112	rna-XM_024089243.1, rna-XM_024089242.1, rna-XM_024089244.1, rna-XM_024089247.1, rna-XM_024089245.1, rna-XM_024089241.1, rna-XM_024089246.1, rna-XM_024089233.1, rna-XM_024089234.1, rna-XM_024089235.1, rna-XM_024089236.1, rna-XM_024089237.1, rna-XM_024089239.1, rna-XM_024089240.1, rna-XM_024089248.1	gene-LOC112050866_103896	-0.39397472566647607	22.05337573615405	2.745749758665281e-6	5.293458370944071e-4	season	5.293458370944071e-4	2.124589188555154e-42	seasonDry
gene-LOC112056022	NW_019863685.1	81167	81332	-	166	rna-XM_024096344.1, rna-XM_024096343.1, rna-XR_002887557.1	gene-LOC112056022_169932	0.7970947397143281	22.34166553485263	2.785214462956891e-6	5.354155825781599e-4	season	5.354155825781599e-4	0.0015140766867302595	seasonWet
gene-LOC112054462	NW_019863361.1	80529	80724	-	196	rna-XM_024094254.1	gene-LOC112054462_149044	-0.37410883478936774	24.220774996083215	2.8280026044802774e-6	5.420876992416623e-4	season	5.420876992416623e-4	3.1584698270667146e-4	seasonDry
gene-LOC112058375	NW_019862775.1	1569383	1569668	+	286	rna-XM_024099159.1	gene-LOC112058375_191966	-0.47272848643579196	38.0518514663852	2.8540102596463308e-6	5.428938171274509e-4	season	5.428938171274509e-4	7.158405959152478e-4	seasonDry
gene-LOC112058375	NW_019862775.1	1569392	1569668	+	277	rna-XM_024099157.1	gene-LOC112058375_191972	-0.47272848643579196	38.0518514663852	2.8540102596463308e-6	5.428938171274509e-4	season	5.428938171274509e-4	7.158405959152478e-4	seasonDry
gene-LOC112049794	NW_019862756.1	371363	371393	-	31	rna-XM_024087852.1	gene-LOC112049794_92035	0.42227389843771246	34.78189207877682	2.8564840877327496e-6	5.428938171274509e-4	season	5.428938171274509e-4	0.0021344865230427945	seasonWet
gene-LOC112051307	NW_019863073.1	167905	168217	-	313	rna-XM_024089894.1, rna-XM_024089896.1	gene-LOC112051307_110614	-0.3837176105603529	22.023568350265627	2.8822967520722104e-6	5.462522290862276e-4	season	5.462522290862276e-4	5.536650142385012e-4	seasonDry
gene-LOC112047245	NW_019862885.1	353043	354353	+	1311	rna-XM_024084291.1	gene-LOC112047245_60104	0.4477265160263651	22.33666804891572	3.069301001277421e-6	5.800546596498653e-4	season	5.800546596498653e-4	0.001129629993382061	seasonWet
gene-LOC112046090	NW_019862847.1	435363	435521	-	159	rna-XM_024082576.1, rna-XM_024082577.1, rna-XM_024082578.1, rna-XM_024082579.1, rna-XM_024082581.1	gene-LOC112046090_43720	0.41286255179992715	36.40724088744809	3.0893503119747853e-6	5.822036866022144e-4	season	5.822036866022144e-4	6.53372662328383e-5	seasonWet
gene-LOC112050866	NW_019863047.1	330616	330765	+	150	rna-XM_024089234.1	gene-LOC112050866_104379	-0.5564399842006642	21.75716245992498	3.201185981913941e-6	6.015898250044994e-4	season	6.015898250044994e-4	2.124589188555154e-42	seasonDry
gene-LOC112054036	NW_019863307.1	139804	139895	+	92	rna-XM_024093681.1, rna-XM_024093682.1	gene-LOC112054036_143853	0.553042948602889	29.359390142183205	3.224814312119907e-6	6.043374083802362e-4	season	6.043374083802362e-4	9.138231790631699e-4	seasonWet
gene-LOC112052443	NW_019863149.1	253775	253893	-	119	rna-XM_024091524.1	gene-LOC112052443_125669	-0.545594881723608	22.520655630583857	3.3064888569387156e-6	6.179173744067366e-4	season	6.179173744067366e-4	6.762308522040899e-7	seasonDry
gene-LOC112053194	NW_019863216.1	93786	93866	-	81	rna-XM_024092523.1	gene-LOC112053194_133786	-0.5637905723872991	21.57854370977995	3.6253394329074837e-6	6.756222848715641e-4	season	6.756222848715641e-4	0.002607936594600681	seasonDry
gene-LOC112055353	NW_019863506.1	32355	34734	-	2380	rna-XM_024095429.1	gene-LOC112055353_159001	0.553787668266184	33.62412236405415	3.655565216460036e-6	6.793680619731408e-4	season	6.793680619731408e-4	7.289703923931076e-4	seasonWet
gene-LOC112050866	NW_019863047.1	333164	333846	+	683	rna-XM_024089243.1, rna-XM_024089242.1, rna-XM_024089244.1, rna-XM_024089247.1, rna-XM_024089245.1, rna-XM_024089241.1, rna-XM_024089246.1, rna-XM_024089233.1, rna-XM_024089234.1, rna-XM_024089235.1, rna-XM_024089236.1, rna-XM_024089237.1, rna-XM_024089239.1, rna-XM_024089240.1, rna-XM_024089248.1	gene-LOC112050866_103901	-0.3537755885489362	21.43516401936605	3.7827501786713447e-6	7.0106273338967e-4	season	7.0106273338967e-4	2.124589188555154e-42	seasonDry
gene-LOC112047727	NW_019862902.1	292938	293087	-	150	rna-XM_024084941.1	gene-LOC112047727_65675	0.49754869872349566	21.58738411461501	3.861818470566764e-6	7.137449068603972e-4	season	7.137449068603972e-4	3.711179032729451e-16	seasonWet
gene-LOC112051951	NW_019862758.1	2123282	2123431	-	150	rna-XM_024090815.1	gene-LOC112051951_118954	-0.492677292834436	34.02886981403431	4.2434342310283105e-6	7.821208861529926e-4	season	7.821208861529926e-4	7.876265065304972e-6	seasonDry
gene-LOC112047727	NW_019862902.1	292136	292257	-	122	rna-XM_024084941.1	gene-LOC112047727_65673	0.47183924133397276	21.39105370682232	4.2683556060297205e-6	7.845588427631067e-4	season	7.845588427631067e-4	3.711179032729451e-16	seasonWet
gene-LOC112043934	NW_019862800.1	682876	682926	+	51	rna-XR_002886712.1	gene-LOC112043934_16777	0.4422213045679313	32.86255203748262	4.50948045660733e-6	8.266148738628027e-4	season	8.266148738628027e-4	0.002925273203595725	seasonWet
gene-LOC112046887	NW_019862874.1	22775	22872	-	98	rna-XM_024083724.1, rna-XM_024083725.1	gene-LOC112046887_55469	-0.569867002867762	23.308008389530613	4.585510434823402e-6	8.382612944749375e-4	season	8.382612944749375e-4	0.0022062178259052555	seasonDry
gene-LOC112049139	NW_019862961.1	177417	177884	+	468	rna-XM_024086933.1, rna-XM_024086934.1, rna-XM_024086935.1	gene-LOC112049139_83896	-0.5025762432596032	21.164128778096103	4.602486831761712e-6	8.390783737578622e-4	season	8.390783737578622e-4	0.004347391550980025	seasonDry
gene-LOC112051307	NW_019863073.1	169671	169869	-	199	rna-XM_024089894.1, rna-XM_024089896.1	gene-LOC112051307_110617	-0.4117365969550483	21.07304482422472	4.705525606250466e-6	8.555385174074357e-4	season	8.555385174074357e-4	5.536650142385012e-4	seasonDry
gene-LOC112053041	NW_019863199.1	11569	12002	+	434	rna-XM_024092309.1	gene-LOC112053041_131843	-0.518593554879354	32.814750778188184	4.739015486588498e-6	8.592987810681684e-4	season	8.592987810681684e-4	5.839950807510115e-4	seasonDry
gene-LOC112050866	NW_019863047.1	313145	313323	+	179	rna-XM_024089243.1, rna-XM_024089242.1, rna-XM_024089244.1, rna-XM_024089247.1, rna-XM_024089245.1, rna-XM_024089241.1, rna-XM_024089246.1, rna-XM_024089233.1, rna-XM_024089234.1, rna-XM_024089235.1, rna-XM_024089236.1, rna-XM_024089237.1, rna-XM_024089239.1, rna-XM_024089240.1, rna-XM_024089248.1	gene-LOC112050866_103873	-0.4513425066763661	20.989567227051438	4.766630762144506e-6	8.619764362055927e-4	season	8.619764362055927e-4	2.124589188555154e-42	seasonDry
gene-LOC112047727	NW_019862902.1	292603	292735	-	133	rna-XM_024084941.1	gene-LOC112047727_65674	0.46279293188041787	21.155385420473213	4.813610736922657e-6	8.681321084412394e-4	season	8.681321084412394e-4	3.711179032729451e-16	seasonWet
gene-LOC112048262	NW_019862923.1	336010	336356	-	347	rna-XM_024085735.1	gene-LOC112048262_73206	-0.40332562790752335	27.151352029898376	4.839465885963037e-6	8.70455137504719e-4	season	8.70455137504719e-4	0.002929746654645396	seasonDry
gene-LOC112043322	NW_019862788.1	1048092	1048197	+	106	rna-XR_002886675.1, rna-XR_002886673.1, rna-XR_002886674.1	gene-LOC112043322_7107	0.38304909028912204	23.49482974263237	4.8878913784950765e-6	8.768145256236221e-4	season	8.768145256236221e-4	0.0023923810373988577	seasonWet
gene-LOC112046939	NW_019862748.1	2035722	2036021	-	300	rna-XM_024083915.1, rna-XM_024083836.1	gene-LOC112046939_56092	-0.41574110951889803	20.985896668162262	4.9309415907950615e-6	8.808527815712913e-4	season	8.808527815712913e-4	2.835043122041623e-5	seasonDry
gene-LOC112052396	NW_019863145.1	117564	117700	-	137	rna-XM_024091447.1	gene-LOC112052396_124985	0.46885690688666715	24.76379596646955	4.936661885091751e-6	8.808527815712913e-4	season	8.808527815712913e-4	0.00232826713593567	seasonWet
gene-LOC112053798	NW_019863282.1	203287	204374	-	1088	rna-XM_024093362.1, rna-XM_024093361.1	gene-LOC112053798_141260	0.3998172133481507	36.41402779806616	4.988914641608989e-6	8.878150750810266e-4	season	8.878150750810266e-4	0.001780766757903365	seasonWet
gene-LOC112054431	NW_019863356.1	132030	132124	+	95	rna-XM_024094220.1	gene-LOC112054431_148752	-0.5174975614415613	21.823875635483205	5.1138347314454436e-6	9.076380215150126e-4	season	9.076380215150126e-4	9.146772311659041e-5	seasonDry
gene-LOC112049207	NW_019862963.1	104634	104763	-	130	rna-XM_024087005.1	gene-LOC112049207_84530	0.5500229825637448	24.212702501684394	5.1466208429823016e-6	9.110469455295056e-4	season	9.110469455295056e-4	4.3956706765685965e-5	seasonWet
gene-LOC112052077	NW_019863123.1	293296	293559	-	264	rna-XM_024090999.1	gene-LOC112052077_121098	-0.4115360499241836	21.27303649147765	5.206558255463482e-6	9.192315614711712e-4	season	9.192315614711712e-4	9.864598049077153e-8	seasonDry
gene-LOC112047641	NW_019862899.1	513691	527816	-	14126	rna-XM_024084817.1, rna-XM_024084816.1	gene-LOC112047641_64575	0.34341482202573337	23.565661564387707	5.317965984538174e-6	9.347607587863754e-4	season	9.347607587863754e-4	0.0023033278037421683	seasonWet
gene-LOC112052999	NW_019863194.1	209845	209974	-	130	rna-XM_024092254.1, rna-XM_024092255.1	gene-LOC112052999_131354	-0.6476001388752533	21.06034711813012	5.322382022006191e-6	9.347607587863754e-4	season	9.347607587863754e-4	2.1426206683447754e-4	seasonDry
gene-LOC112047890	NW_019862907.1	675358	675491	+	134	rna-XM_024085175.1	gene-LOC112047890_68252	-0.41538709122947115	20.946155736166077	5.355611594919997e-6	9.381409449169258e-4	season	9.381409449169258e-4	9.31417604322794e-6	seasonDry
gene-LOC112052747	NW_019862759.1	624037	624146	-	110	rna-XM_024091987.1, rna-XM_024091960.1, rna-XM_024091968.1, rna-XM_024091977.1, rna-XM_024091950.1, rna-XR_002887331.1, rna-XM_024091942.1	gene-LOC112052747_128806	0.343615294136731	35.89040451923826	5.3737549627259665e-6	9.388677615866799e-4	season	9.388677615866799e-4	0.00358907387318029	seasonWet
gene-LOC112046192	NW_019862850.1	396622	397183	+	562	rna-XM_024082743.1	gene-LOC112046192_45348	0.48370520891220714	26.451970526554426	5.451166590819951e-6	9.499188742288585e-4	season	9.499188742288585e-4	0.0014892587126120107	seasonWet
gene-LOC112053321	NW_019863229.1	50256	51283	-	1028	rna-XM_024092712.1	gene-LOC112053321_135606	0.6181449961198312	21.107335139169493	5.654516469674863e-6	9.82801839249965e-4	season	9.82801839249965e-4	0.0020082580693697246	seasonWet
gene-LOC112051056	NW_019863060.1	6297	6433	+	137	rna-XM_024089518.1	gene-LOC112051056_107288	-0.6736295158146178	20.993448443487484	5.694089387067225e-6	9.87122627851008e-4	season	9.87122627851008e-4	0.0023963021862082315	seasonDry
gene-LOC112052779	NW_019863175.1	20239	21197	+	959	rna-XM_024092000.1	gene-LOC112052779_129339	0.3488781034466987	29.25198500672455	5.731987042670941e-6	9.911314708577151e-4	season	9.911314708577151e-4	0.002603895081258736	seasonWet
gene-LOC112056973	NW_019862764.1	1346642	1346780	-	139	rna-XM_024097462.1, rna-XM_024097468.1	gene-LOC112056973_178652	-0.612514902745895	20.80493522210471	5.906459904216989e-6	0.0010186745372080148	season	0.0010186745372080148	6.616710716757506e-7	seasonDry
gene-LOC112052940	NW_019863189.1	244990	245184	+	195	rna-XR_002887343.1	gene-LOC112052940_130923	1.4376803468333377	21.541851058198525	5.92898246377189e-6	0.0010199370089601439	season	0.0010199370089601439	0.0011024803203315311	seasonWet
gene-LOC112043219	NW_019862787.1	776093	777100	+	1008	rna-XM_024078531.1	gene-LOC112043219_5577	0.5304477086453654	20.632192445545666	5.996714547821995e-6	0.0010263254566667797	season	0.0010263254566667797	8.014198870161651e-5	seasonWet
gene-LOC112043219	NW_019862787.1	776093	777101	+	1009	rna-XM_024078532.1, rna-XM_024078533.1	gene-LOC112043219_5603	0.5304477086453654	20.632192445545666	5.996714547821995e-6	0.0010263254566667797	season	0.0010263254566667797	8.014198870161651e-5	seasonWet
gene-LOC112048229	NW_019862921.1	220059	222002	-	1944	rna-XM_024085690.1	gene-LOC112048229_72764	-0.3896924418363745	20.628113905972924	6.043436753643314e-6	0.0010316900045850635	season	0.0010316900045850635	0.0033575320255032196	seasonDry
gene-LOC112056973	NW_019862764.1	1351926	1352110	-	185	rna-XM_024097462.1, rna-XM_024097468.1	gene-LOC112056973_178659	-0.6682403175896013	20.749784579970267	6.074455799143938e-6	0.001034353399910068	season	0.001034353399910068	6.616710716757506e-7	seasonDry
gene-LOC112047339	NW_019862888.1	474369	474735	-	367	rna-XM_024084436.1	gene-LOC112047339_61255	0.31676024936922026	31.590888792360488	6.108037282800772e-6	0.0010374385349445666	season	0.0010374385349445666	0.004189694139964743	seasonWet
gene-LOC112043992	NW_019862801.1	471673	471729	+	57	rna-XM_024079701.1, rna-XM_024079703.1	gene-LOC112043992_17738	0.45580301633881776	20.673383782019602	6.316925056438748e-6	0.0010702083384759485	season	0.0010702083384759485	1.3697996360571205e-17	seasonWet
gene-LOC112052867	NW_019863182.1	232772	232937	-	166	rna-XM_024092101.1	gene-LOC112052867_130184	0.45167499760840135	43.05649236707561	6.354351576193016e-6	0.0010738373986065226	season	0.0010738373986065226	0.002212560299804619	seasonWet
gene-LOC112048229	NW_019862921.1	220060	222002	-	1943	rna-XM_024085691.1	gene-LOC112048229_72788	-0.38854053562498003	20.49070093653922	6.486607480807938e-6	0.0010934334067522727	season	0.0010934334067522727	0.0033575320255032196	seasonDry
gene-LOC112043322	NW_019862788.1	1046891	1046979	+	89	rna-XM_024078667.1, rna-XM_024078670.1, rna-XM_024078671.1, rna-XM_024078672.1	gene-LOC112043322_7059	0.4048596706397153	22.839760584724836	6.625118578753056e-6	0.0011139829710489788	season	0.0011139829710489788	0.0023923810373988577	seasonWet
gene-LOC112057979	NW_019862770.1	1005083	1005286	-	204	rna-XM_024098605.1	gene-LOC112057979_186796	-0.46683117354378223	28.31213388627228	6.852376747983235e-6	0.001148022131675576	season	0.001148022131675576	0.003967973031218031	seasonDry
gene-LOC112052061	NW_019863122.1	186038	186284	-	247	rna-XM_024090967.1	gene-LOC112052061_120837	-0.5612437482181905	20.357363445671822	6.861780813860576e-6	0.001148022131675576	season	0.001148022131675576	0.007494834552517101	seasonDry
gene-LOC112054318	NW_019863343.1	84656	84816	+	161	rna-XM_024094061.1, rna-XM_024094062.1	gene-LOC112054318_147420	-0.5708687544271922	20.324318425832125	7.011052176609668e-6	0.0011700783346486135	season	0.0011700783346486135	5.879264048776788e-4	seasonDry
gene-LOC112045029	NW_019862822.1	1071939	1072119	+	181	rna-XM_024081073.1, rna-XM_024081074.1	gene-LOC112045029_29591	0.40041334979372845	20.330717074114656	7.065619268015113e-6	0.0011738054965195145	season	0.0011738054965195145	0.006400247500532829	seasonWet
gene-LOC112050527	NW_019863028.1	280880	281034	+	155	rna-XM_024088815.1, rna-XM_024088810.1, rna-XM_024088811.1, rna-XM_024088812.1, rna-XM_024088813.1, rna-XM_024088814.1	gene-LOC112050527_100663	-0.40306782978214323	20.45195776940906	7.068377114232879e-6	0.0011738054965195145	season	0.0011738054965195145	1.4650201951324496e-5	seasonDry
gene-LOC112054600	NW_019863381.1	97008	97012	-	5	rna-XM_024094443.1	gene-LOC112054600_150459	0.5621578924163856	19.848936886872156	8.56544843648634e-6	0.00141890354470091	season	0.00141890354470091	0.021729319047874916	seasonWet
gene-LOC112053774	NW_019863280.1	70216	70880	-	665	rna-XM_024093329.1	gene-LOC112053774_140933	-0.5224639307220232	21.614593352364945	8.789529252920925e-6	0.001452437235414938	season	0.001452437235414938	8.421221904188736e-4	seasonDry
gene-LOC112044436	NW_019862809.1	329217	329414	+	198	rna-XM_024080282.1, rna-XM_024080281.1	gene-LOC112044436_23285	-0.31894802707229475	39.61237735704312	9.143171120104898e-6	0.00150716302321336	season	0.00150716302321336	0.0029387227647207745	seasonDry
gene-LOC112050918	NW_019863051.1	359287	359377	+	91	rna-XM_024089332.1	gene-LOC112050918_105709	-0.3954394324606727	27.259927255728208	9.41943170302935e-6	0.0015462785642867038	season	0.0015462785642867038	1.498247902454617e-6	seasonDry
gene-LOC112047846	NW_019862906.1	103934	104059	-	126	rna-XM_024085112.1	gene-LOC112047846_67480	0.5265506869388561	31.549969839104108	9.426560333779428e-6	0.0015462785642867038	season	0.0015462785642867038	0.00492343701197809	seasonWet
gene-LOC112050918	NW_019863051.1	358420	358501	+	82	rna-XM_024089332.1	gene-LOC112050918_105708	-0.4013677291759852	27.154268797846203	9.802034156583898e-6	0.0015986580067386363	season	0.0015986580067386363	1.498247902454617e-6	seasonDry
gene-LOC112047716	NW_019862902.1	746639	746781	-	143	rna-XM_024084927.1	gene-LOC112047716_65586	-0.4484180615722967	20.61711070460942	9.802394608376757e-6	0.0015986580067386363	season	0.0015986580067386363	0.001756541822696075	seasonDry
gene-LOC112047608	NW_019862898.1	236553	236650	+	98	rna-XM_024084763.1	gene-LOC112047608_64070	0.45663350410502224	20.156170517526277	9.81736620623518e-6	0.0015986580067386363	season	0.0015986580067386363	0.0024554477336665393	seasonWet
gene-LOC112046065	NW_019862846.1	250323	250401	+	79	rna-XM_024082533.1	gene-LOC112046065_43159	0.4060275256092676	29.177203697007112	9.852114717978818e-6	0.0016004319041869224	season	0.0016004319041869224	0.0054901836766276515	seasonWet
gene-LOC112050026	NW_019863002.1	427370	427484	-	115	rna-XM_024088148.1	gene-LOC112050026_95136	0.4970180422513951	19.854598459114516	9.93599887161379e-6	0.0016101598171414714	season	0.0016101598171414714	0.004182927042205376	seasonWet
gene-LOC112050527	NW_019863028.1	290763	290916	+	154	rna-XM_024088815.1, rna-XM_024088810.1, rna-XM_024088811.1, rna-XM_024088812.1, rna-XM_024088813.1, rna-XM_024088814.1	gene-LOC112050527_100664	-0.3890070919848018	19.7701922278723	1.0004865987912814e-5	0.0016174131545278812	season	0.0016174131545278812	1.4650201951324496e-5	seasonDry
gene-LOC112043219	NW_019862787.1	771900	772145	+	246	rna-XM_024078531.1, rna-XM_024078532.1, rna-XM_024078533.1	gene-LOC112043219_5575	0.6058544218235142	19.595231560549113	1.0241053008647543e-5	0.001651615976803278	season	0.001651615976803278	8.014198870161651e-5	seasonWet
gene-LOC112043945	NW_019862800.1	1119818	1120173	-	356	rna-XM_024079634.1, rna-XM_024079635.1, rna-XM_024079632.1, rna-XM_024079633.1	gene-LOC112043945_17062	-0.31116256524006414	20.471299161600804	1.0433985808981594e-5	0.0016786957024570147	season	0.0016786957024570147	0.008551694769041315	seasonDry
gene-LOC112049370	NW_019862969.1	201525	205206	-	3682	rna-XM_024087229.1	gene-LOC112049370_86811	0.48652765713186497	25.844120408865273	1.0875744302071133e-5	0.0017455829790094552	season	0.0017455829790094552	0.004180334790393489	seasonWet
gene-LOC112051320	NW_019863075.1	388828	388942	+	115	rna-XM_024089919.1	gene-LOC112051320_110967	-0.9824250513535644	19.942174020350695	1.0947891511258114e-5	0.0017529690727692288	season	0.0017529690727692288	1.3056618343947255e-5	seasonDry
gene-LOC112053041	NW_019863199.1	16774	16856	+	83	rna-XM_024092309.1	gene-LOC112053041_131846	-0.5566618073247472	30.277644472087598	1.1048576625354683e-5	0.0017648785852262992	season	0.0017648785852262992	5.839950807510115e-4	seasonDry
gene-LOC112044107	NW_019862750.1	56845	56978	-	134	rna-XM_024079854.1	gene-LOC112044107_19103	0.4317945793784775	19.53658619345638	1.1090212020857404e-5	0.00176732143581787	season	0.00176732143581787	2.2396183668380815e-7	seasonWet
gene-LOC112043934	NW_019862800.1	681154	681703	+	550	rna-XR_002886712.1	gene-LOC112043934_16776	0.3033631734069393	30.017872206350056	1.16839095259366e-5	0.0018575201187087359	season	0.0018575201187087359	0.002925273203595725	seasonWet
gene-LOC112042847	NW_019862780.1	568018	568948	-	931	rna-XM_024078021.1	gene-LOC112042847_596	0.45909168947184203	19.878445967113997	1.1917444727341975e-5	0.0018901687157384707	season	0.0018901687157384707	0.0024723128909829297	seasonWet
gene-LOC112044096	NW_019862803.1	1161530	1161927	+	398	rna-XM_024079837.1	gene-LOC112044096_18903	-0.40779807611049174	19.33290198021292	1.2036907160277865e-5	0.001904613446658118	season	0.001904613446658118	0.008317174994249586	seasonDry
gene-LOC112045113	NW_019862824.1	926727	926999	+	273	rna-XM_024081191.1	gene-LOC112045113_30671	-0.5011573655524734	22.54104029360854	1.2193274893334842e-5	0.0019248160296325518	season	0.0019248160296325518	0.0037987399220322828	seasonDry
gene-LOC112046101	NW_019862848.1	666281	666340	+	60	rna-XM_024082591.1, rna-XR_002886847.1	gene-LOC112046101_43878	-0.5600601540963434	21.43522327246365	1.2563389777070212e-5	0.001978586432262067	season	0.001978586432262067	0.0074954772455348186	seasonDry
gene-LOC112044107	NW_019862750.1	64716	64896	-	181	rna-XM_024079854.1	gene-LOC112044107_19112	-0.5066146901653825	19.201993365435918	1.3164426991377875e-5	0.0020683873696757415	season	0.0020683873696757415	2.2396183668380815e-7	seasonDry
gene-LOC112044644	NW_019862814.1	977649	978922	-	1274	rna-XM_024080545.1	gene-LOC112044644_25478	-0.5140178855850669	20.677424781281466	1.3299940471437773e-5	0.0020847967435251406	season	0.0020847967435251406	0.001217424447895835	seasonDry
gene-LOC112050069	NW_019863004.1	140890	141111	-	222	rna-XM_024088202.1	gene-LOC112050069_95526	-0.32161559756848784	23.400746433499076	1.3388542709939883e-5	0.0020937933109787103	season	0.0020937933109787103	3.1842988153163174e-35	seasonDry
gene-LOC112053194	NW_019863216.1	69629	69778	-	150	rna-XM_024092523.1	gene-LOC112053194_133753	0.41450385663783834	19.04431083379344	1.3445889723204077e-5	0.002097871491929678	season	0.002097871491929678	0.002607936594600681	seasonWet
gene-LOC112051061	NW_019862757.1	638808	639206	+	399	rna-XM_024089526.1	gene-LOC112051061_107312	0.5442181881115492	30.61202927249567	1.3569371964793509e-5	0.002112225441109041	season	0.002112225441109041	0.00232826713593567	seasonWet
gene-LOC112044621	NW_019862813.1	761209	761389	+	181	rna-XM_024080513.1, rna-XM_024080514.1, rna-XM_024080511.1, rna-XM_024080512.1, rna-XM_024080517.1, rna-XM_024080516.1, rna-XM_024080515.1	gene-LOC112044621_25073	-0.5325992121409022	22.36140065900848	1.3797940808766494e-5	0.002142832983472556	season	0.002142832983472556	0.002822855217535431	seasonDry
gene-LOC112056422	NW_019863809.1	30521	31710	+	1190	rna-XM_024096858.1	gene-LOC112056422_174165	0.40342683934632084	19.123249817206602	1.4058039275426613e-5	0.002178184422605939	season	0.002178184422605939	0.006569543722448047	seasonWet
gene-LOC112050866	NW_019863047.1	315664	315789	+	126	rna-XM_024089243.1, rna-XM_024089242.1, rna-XM_024089244.1, rna-XM_024089247.1, rna-XM_024089245.1, rna-XM_024089241.1, rna-XM_024089246.1, rna-XM_024089233.1, rna-XM_024089234.1, rna-XM_024089235.1, rna-XM_024089236.1, rna-XM_024089237.1, rna-XM_024089239.1, rna-XM_024089240.1, rna-XM_024089248.1	gene-LOC112050866_103877	-0.45476666430840007	18.904216788775624	1.4106350143858777e-5	0.0021806337123306116	season	0.0021806337123306116	2.124589188555154e-42	seasonDry
gene-LOC112052248	NW_019863136.1	160270	160494	-	225	rna-XM_024091255.1	gene-LOC112052248_123498	-0.6857869339741243	19.627439766167928	1.463819211802833e-5	0.002257646687812691	season	0.002257646687812691	0.002452311468225916	seasonDry
gene-LOC112055421	NW_019863521.1	105173	106238	-	1066	rna-XM_024095516.1, rna-XM_024095518.1, rna-XM_024095519.1, rna-XM_024095520.1, rna-XM_024095521.1, rna-XM_024095522.1, rna-XM_024095523.1	gene-LOC112055421_159774	0.4584458359824455	31.198558666965408	1.4696437296515943e-5	0.002261431142713887	season	0.002261431142713887	0.00433784498855522	seasonWet
gene-LOC112055428	NW_019863522.1	93876	94242	-	367	rna-XM_024095543.1	gene-LOC112055428_159983	0.4049108194501861	29.19086036102486	1.5198402087285416e-5	0.0023333198993958316	season	0.0023333198993958316	0.0028945760089081826	seasonWet
gene-LOC112051684	NW_019863097.1	164011	164154	-	144	rna-XM_024090453.1	gene-LOC112051684_115723	0.3680992604535479	18.956891583962225	1.5469844059428583e-5	0.002369570406271835	season	0.002369570406271835	1.3421063732649765e-4	seasonWet
gene-LOC112047890	NW_019862907.1	678754	678833	+	80	rna-XM_024085175.1	gene-LOC112047890_68255	-0.385977220108065	18.83753527495195	1.5772554877707818e-5	0.0024080749360599852	season	0.0024080749360599852	9.31417604322794e-6	seasonDry
gene-LOC112055428	NW_019863522.1	93876	94239	-	364	rna-XM_024095544.1	gene-LOC112055428_159990	0.4041422261767272	29.076712173903815	1.5793008971029865e-5	0.0024080749360599852	season	0.0024080749360599852	0.0028945760089081826	seasonWet
gene-LOC112058090	NW_019862771.1	1499558	1499669	-	112	rna-XM_024098769.1	gene-LOC112058090_188405	-0.4957081037024902	21.476859991533104	1.5843949064433532e-5	0.002410364042478108	season	0.002410364042478108	0.006296299576710387	seasonDry
gene-LOC112043046	NW_019862784.1	1537441	1537496	-	56	rna-XM_024078309.1	gene-LOC112043046_3889	0.42999350214841037	22.604154157315037	1.6035676482821896e-5	0.0024289164876990514	season	0.0024289164876990514	8.163658644270285e-4	seasonWet
gene-LOC112043046	NW_019862784.1	1537399	1537496	-	98	rna-XM_024078308.1	gene-LOC112043046_3898	0.4299110079188867	22.603774371107388	1.6038306812500815e-5	0.0024289164876990514	season	0.0024289164876990514	8.163658644270285e-4	seasonWet
gene-LOC112043643	NW_019862793.1	1336744	1338919	-	2176	rna-XM_024079156.1	gene-LOC112043643_12304	0.38253245318885903	22.729367072574117	1.61259253102817e-5	0.0024366854258261244	season	0.0024366854258261244	0.005941165594605445	seasonWet
gene-LOC112054082	NW_019863315.1	75266	75668	+	403	rna-XM_024093739.1	gene-LOC112054082_144377	0.4047395611009063	18.74217340677003	1.64727103542753e-5	0.0024834924441984943	season	0.0024834924441984943	0.009897374113687922	seasonWet
gene-LOC112048699	NW_019862941.1	198250	199360	-	1111	rna-XM_024086341.1	gene-LOC112048699_78934	-0.2984340237891953	28.453028282334913	1.6836430353539567e-5	0.002526413447840981	season	0.002526413447840981	0.003916785985390685	seasonDry
gene-LOC112044107	NW_019862750.1	57498	57678	-	181	rna-XM_024079854.1	gene-LOC112044107_19104	0.3880974828795421	18.72216152201673	1.6839532850180398e-5	0.002526413447840981	season	0.002526413447840981	2.2396183668380815e-7	seasonWet
gene-LOC112058614	NW_019862779.1	309889	310094	-	206	rna-XM_024099522.1	gene-LOC112058614_195731	0.3791884895107297	18.841471164966407	1.687037151040035e-5	0.002526413447840981	season	0.002526413447840981	0.006189753249621682	seasonWet
gene-LOC112055895	NW_019863652.1	44708	45124	+	417	rna-XM_024096192.1	gene-LOC112055895_166155	-0.3890689226490478	24.05776763827594	1.7173863628483587e-5	0.002565047277665965	season	0.002565047277665965	0.005718252568398966	seasonDry
gene-LOC112053188	NW_019863215.1	39017	39118	-	102	rna-XM_024092514.1	gene-LOC112053188_133687	-0.46823980947014904	29.90510768598442	1.7204818526601343e-5	0.002565047277665965	season	0.002565047277665965	0.00673186520248629	seasonDry
gene-LOC112058090	NW_019862771.1	1499558	1499684	-	127	rna-XM_024098773.1, rna-XM_024098774.1, rna-XM_024098770.1, rna-XM_024098772.1, rna-XM_024098771.1	gene-LOC112058090_188358	-0.49295688392674153	21.28336968865122	1.730259147108159e-5	0.0025739043498777467	season	0.0025739043498777467	0.006296299576710387	seasonDry
gene-LOC112051088	NW_019863062.1	100064	100217	-	154	rna-XM_024089567.1	gene-LOC112051088_107695	-0.5260191257125144	20.083227674985846	1.7511219263122086e-5	0.0025991763282364176	season	0.0025991763282364176	0.0015784986379417361	seasonDry
gene-LOC112054484	NW_019863363.1	24603	24707	-	105	rna-XM_024094279.1	gene-LOC112054484_149228	-0.2963986677896997	20.433054902825532	1.8453161302679002e-5	0.00273294170374555	season	0.00273294170374555	0.0036089343437552173	seasonDry
gene-LOC112046976	NW_019862879.1	365897	365991	+	95	rna-XM_024083854.1, rna-XM_024083853.1	gene-LOC112046976_56711	0.7549609618122585	19.358523707546343	1.898185836580459e-5	0.0028050503915458807	season	0.0028050503915458807	0.0023963021862082315	seasonWet
gene-LOC112051973	NW_019863117.1	315421	315780	-	360	rna-XM_024090843.1, rna-XM_024090844.1	gene-LOC112051973_119412	0.2962137046992336	24.11606842125857	2.0045448818696345e-5	0.0029529609577897535	season	0.0029529609577897535	0.011003305604710674	seasonWet
gene-LOC112043159	NW_019862786.1	1007339	1007427	-	89	rna-XM_024078453.1	gene-LOC112043159_4880	0.3032530680672682	37.14140585090841	2.0070803350009354e-5	0.0029529609577897535	season	0.0029529609577897535	0.010599771773664422	seasonWet
gene-LOC112046132	NW_019862848.1	352056	352251	-	196	rna-XM_024082635.1, rna-XM_024082636.1, rna-XM_024082637.1, rna-XM_024082638.1	gene-LOC112046132_44205	-0.6217489474211776	18.923501498641954	2.054686222085292e-5	0.003016387278768101	season	0.003016387278768101	1.0265519282828029e-4	seasonDry
gene-LOC112051307	NW_019863073.1	195182	195433	-	252	rna-XM_024089894.1, rna-XM_024089896.1	gene-LOC112051307_110623	-0.44316986540863057	18.169971864305282	2.1176921080368286e-5	0.0031020952735412847	season	0.0031020952735412847	5.536650142385012e-4	seasonDry
gene-LOC112058515	NW_019862777.1	1743458	1743550	-	93	rna-XM_024099399.1	gene-LOC112058515_194781	-0.5012432497597885	18.84096479589231	2.1395108806733677e-5	0.003125043682071707	season	0.003125043682071707	0.0033922709124105054	seasonDry
gene-LOC112047122	NW_019862882.1	615550	616826	-	1277	rna-XM_024084055.1	gene-LOC112047122_58310	0.3718013345001922	39.44303425333704	2.1426741597152856e-5	0.003125043682071707	season	0.003125043682071707	0.012100581963039448	seasonWet
gene-LOC112056600	NW_019863899.1	34260	34414	-	155	rna-XM_024097050.1, rna-XM_024097052.1, rna-XM_024097048.1, rna-XM_024097049.1	gene-LOC112056600_175858	-0.4498467799294479	19.272495811448504	2.216551533296368e-5	0.0032196973340900873	season	0.0032196973340900873	0.006400247500532829	seasonDry
gene-LOC112056405	NW_019863803.1	44423	44547	-	125	rna-XM_024096834.1, rna-XM_024096835.1, rna-XM_024096829.1, rna-XM_024096831.1, rna-XM_024096832.1, rna-XM_024096833.1	gene-LOC112056405_173984	0.6469935980404338	18.436970185292044	2.2171712153072294e-5	0.0032196973340900873	season	0.0032196973340900873	7.062273152608256e-4	seasonWet
gene-LOC112058339	NW_019862774.1	1959322	1959366	-	45	rna-XM_024099099.1	gene-LOC112058339_191433	-0.32478305341100355	28.604935076018872	2.244383047484756e-5	0.003252174053040006	season	0.003252174053040006	0.014430531677619313	seasonDry
gene-LOC112055421	NW_019863521.1	105173	105520	-	348	rna-XM_024095515.1	gene-LOC112055421_159759	0.4591578455762022	29.799417255616063	2.2864190276425756e-5	0.0033059450983737152	season	0.0033059450983737152	0.00433784498855522	seasonWet
gene-LOC112056405	NW_019863803.1	59007	59233	-	227	rna-XM_024096834.1, rna-XM_024096829.1, rna-XM_024096833.1	gene-LOC112056405_173987	0.6830767016710291	18.300936670763054	2.3736164945409623e-5	0.003417294648471098	season	0.003417294648471098	7.062273152608256e-4	seasonWet
gene-LOC112056405	NW_019863803.1	59007	59219	-	213	rna-XM_024096835.1, rna-XM_024096832.1	gene-LOC112056405_173993	0.6830767016710291	18.300936670763054	2.3736164945409623e-5	0.003417294648471098	season	0.003417294648471098	7.062273152608256e-4	seasonWet
gene-LOC112046090	NW_019862847.1	435663	435839	-	177	rna-XM_024082576.1, rna-XM_024082577.1, rna-XM_024082578.1, rna-XM_024082579.1, rna-XM_024082581.1	gene-LOC112046090_43721	0.36597105436051547	29.864629663175453	2.390450281331321e-5	0.0034341608003108847	season	0.0034341608003108847	6.53372662328383e-5	seasonWet
gene-LOC112044866	NW_019862819.1	576345	576453	+	109	rna-XM_024080850.1	gene-LOC112044866_27966	-0.40989157040261437	17.950929238656503	2.4231572952238095e-5	0.0034707596105912814	season	0.0034707596105912814	0.01732768882493332	seasonDry
gene-LOC112056405	NW_019863803.1	59007	59248	-	242	rna-XM_024096831.1	gene-LOC112056405_174005	0.6820450782066101	18.257179524989247	2.426272555324655e-5	0.0034707596105912814	season	0.0034707596105912814	7.062273152608256e-4	seasonWet
gene-LOC112055306	NW_019862762.1	216321	216365	-	45	rna-XM_024095403.1, rna-XM_024095428.1, rna-XM_024095381.1, rna-XM_024095421.1, rna-XM_024095366.1, rna-XM_024095412.1, rna-XM_024095388.1, rna-XM_024095374.1, rna-XM_024095435.1	gene-LOC112055306_158451	0.33887765616953547	17.953537350108533	2.4732831799877294e-5	0.003530480181816527	season	0.003530480181816527	0.011609403179767224	seasonWet
gene-LOC112053194	NW_019863216.1	94938	95174	-	237	rna-XM_024092523.1	gene-LOC112053194_133787	-0.5364961529718555	17.838860045510057	2.5159663957954288e-5	0.0035837831315056333	season	0.0035837831315056333	0.002607936594600681	seasonDry
gene-LOC112043184	NW_019862787.1	224280	224406	+	127	rna-XM_024078489.1	gene-LOC112043184_5167	-0.3337890785721548	18.499470056154635	2.5427137808436885e-5	0.0036142090584068446	season	0.0036142090584068446	0.003489423707233043	seasonDry
gene-LOC112046132	NW_019862848.1	355951	356088	-	138	rna-XM_024082635.1, rna-XM_024082636.1	gene-LOC112046132_44211	0.43394180197862064	18.439295129523007	2.5979477952178608e-5	0.0036849115767688435	season	0.0036849115767688435	1.0265519282828029e-4	seasonWet
gene-LOC112049458	NW_019862975.1	453784	454429	-	646	rna-XM_024087333.1	gene-LOC112049458_87620	-0.464461812844836	20.387561489416203	2.6601841564654743e-5	0.0037652268999423767	season	0.0037652268999423767	0.011791818741910964	seasonDry
gene-LOC112045113	NW_019862824.1	929638	929792	+	155	rna-XM_024081191.1	gene-LOC112045113_30672	-0.44300635151667084	20.707703567668013	2.7595656490663002e-5	0.00389766861886017	season	0.00389766861886017	0.0037987399220322828	seasonDry
gene-LOC112054059	NW_019863311.1	185528	186251	-	724	rna-XM_024093707.1	gene-LOC112054059_144133	0.28938728723243523	22.963707350882867	2.776961628294181e-5	0.003913999068114635	season	0.003913999068114635	0.00673186520248629	seasonWet
gene-LOC112047425	NW_019862892.1	398353	398564	-	212	rna-XM_024084550.1	gene-LOC112047425_62366	-0.43232594058087415	17.89223401388948	2.8215959562463918e-5	0.003968571754812797	season	0.003968571754812797	1.5944573293342496e-14	seasonDry
gene-LOC112051973	NW_019863117.1	323509	323782	-	274	rna-XM_024090843.1, rna-XM_024090844.1	gene-LOC112051973_119419	-0.3331576162834141	23.24798421811692	2.827530047235551e-5	0.003968598135335421	season	0.003968598135335421	0.011003305604710674	seasonDry
gene-LOC112056405	NW_019863803.1	58177	58239	-	63	rna-XM_024096834.1, rna-XM_024096835.1, rna-XM_024096829.1, rna-XM_024096831.1, rna-XM_024096832.1, rna-XM_024096833.1	gene-LOC112056405_173986	0.6902134773216959	17.902671940145613	2.898783694200976e-5	0.004060022394535618	season	0.004060022394535618	7.062273152608256e-4	seasonWet
gene-LOC112055436	NW_019863523.1	8020	8385	-	366	rna-XM_024095552.1	gene-LOC112055436_160278	-0.39692537302907216	18.935528244925436	2.9047708292995918e-5	0.004060022394535618	season	0.004060022394535618	0.004371433931076453	seasonDry
gene-LOC112053194	NW_019863216.1	93418	93567	-	150	rna-XM_024092523.1	gene-LOC112053194_133785	-0.45312879918944476	17.51151270201539	2.9837768774820847e-5	0.00416177943264601	season	0.00416177943264601	0.002607936594600681	seasonDry
gene-LOC112047727	NW_019862902.1	293670	293887	-	218	rna-XM_024084941.1	gene-LOC112047727_65676	0.4385433101449175	17.572410386580003	3.026412435682068e-5	0.0042124898404545625	season	0.0042124898404545625	3.711179032729451e-16	seasonWet
gene-LOC112043386	NW_019862789.1	1180155	1180193	-	39	rna-XM_024078785.1, rna-XM_024078786.1, rna-XM_024078782.1, rna-XM_024078783.1	gene-LOC112043386_8300	-0.3225289868543913	17.79757785954795	3.142479342460136e-5	0.0043649883868664705	season	0.0043649883868664705	0.019994971654640977	seasonDry
gene-LOC112054059	NW_019863311.1	185528	186358	-	831	rna-XM_024093708.1, rna-XM_024093709.1	gene-LOC112054059_144126	0.2873189381662882	22.643304342405727	3.159076286033661e-5	0.004378975785743766	season	0.004378975785743766	0.00673186520248629	seasonWet
gene-LOC112043945	NW_019862800.1	1118672	1119228	-	557	rna-XM_024079636.1	gene-LOC112043945_17046	0.339001541419235	18.242098732050536	3.167712278375178e-5	0.004381893128993623	season	0.004381893128993623	0.008551694769041315	seasonWet
gene-LOC112045058	NW_019862823.1	236826	236966	+	141	rna-XM_024081115.1, rna-XM_024081116.1	gene-LOC112045058_30072	0.3199939654594726	17.507000722450794	3.2453234848344394e-5	0.004480015485546143	season	0.004480015485546143	0.01015086392832859	seasonWet
gene-LOC112058458	NW_019862749.1	1378722	1378950	+	229	rna-XM_024099315.1	gene-LOC112058458_194093	0.35740222501325797	17.6043303396902	3.281011663082035e-5	0.004519980954336216	season	0.004519980954336216	0.008895298490535997	seasonWet
gene-LOC112055839	NW_019863632.1	62253	62491	-	239	rna-XM_024096103.1	gene-LOC112055839_165415	0.3238464994928376	21.81081572773123	3.29325371093216e-5	0.004527549005459808	season	0.004527549005459808	0.006989832597458164	seasonWet
gene-LOC112046354	NW_019862855.1	816986	817282	-	297	rna-XM_024082979.1, rna-XM_024082980.1, rna-XM_024082981.1	gene-LOC112046354_47270	0.41460971529165	23.30775077650212	3.42325688685812e-5	0.004696652444566693	season	0.004696652444566693	0.012842999112005597	seasonWet
gene-LOC112051940	NW_019863113.1	318248	318599	+	352	rna-XM_024090790.1	gene-LOC112051940_118865	-0.38405558952481944	18.24357619512349	3.430286631123128e-5	0.0046966924506540945	season	0.0046966924506540945	0.009229549999315835	seasonDry
gene-LOC112055343	NW_019863505.1	17010	20629	+	3620	rna-XM_024095413.1	gene-LOC112055343_158902	0.346976769874473	18.108407790373764	3.455425877001918e-5	0.0047169497295875065	season	0.0047169497295875065	1.0705404788737217e-6	seasonWet
gene-LOC112049326	NW_019862968.1	192580	193062	+	483	rna-XM_024087176.1	gene-LOC112049326_86402	0.5189025620630366	19.177873030425232	3.45914334022515e-5	0.0047169497295875065	season	0.0047169497295875065	0.008333183566860998	seasonWet
gene-LOC112050866	NW_019863047.1	329424	329605	+	182	rna-XM_024089234.1	gene-LOC112050866_104378	-0.45090399805292836	17.151207564485208	3.527195326016452e-5	0.004799990556236182	season	0.004799990556236182	2.124589188555154e-42	seasonDry
gene-LOC112046939	NW_019862748.1	2034683	2034850	-	168	rna-XM_024083915.1, rna-XM_024083836.1	gene-LOC112046939_56091	-0.39258005649928446	17.1876170176657	3.5371501748474865e-5	0.004803793628148136	season	0.004803793628148136	2.835043122041623e-5	seasonDry
gene-LOC112045747	NW_019862840.1	291750	291828	-	79	rna-XM_024082053.1	gene-LOC112045747_38594	-0.42993862367927027	17.30800602006342	3.560943909168437e-5	0.004826337916487079	season	0.004826337916487079	0.014263617786005005	seasonDry
gene-LOC112046693	NW_019862867.1	596300	596605	+	306	rna-XM_024083419.1	gene-LOC112046693_51960	-0.40276352198114784	17.105318302627154	3.6623241375941856e-5	0.004953736419177296	season	0.004953736419177296	0.03924559174549852	seasonDry
gene-LOC112045725	NW_019862752.1	1236897	1237119	+	223	rna-XM_024082031.1	gene-LOC112045725_38289	-0.5623785333898941	17.485225735506795	3.694497688563188e-5	0.004987200199712359	season	0.004987200199712359	0.007748845270099027	seasonDry
gene-LOC112056836	NW_019862764.1	839084	839089	+	6	rna-XM_024097321.1	gene-LOC112056836_177723	0.5251235763643813	34.29713654076427	3.717236622092972e-5	0.005007819377032479	season	0.005007819377032479	0.008852007960649213	seasonWet
gene-LOC112056170	NW_019863725.1	29863	29945	+	83	rna-XM_024096542.1	gene-LOC112056170_171372	0.447807458910202	17.103694264927853	3.744217392835623e-5	0.0050340590157383165	season	0.0050340590157383165	0.02643024377888979	seasonWet
gene-LOC112053194	NW_019863216.1	88817	89112	-	296	rna-XM_024092523.1	gene-LOC112053194_133780	-0.38882896338581546	17.07139602368383	3.753709359778317e-5	0.0050367272189505465	season	0.0050367272189505465	0.002607936594600681	seasonDry
gene-LOC112053695	NW_019863272.1	179495	179605	+	111	rna-XM_024093186.1	gene-LOC112053695_139644	0.48116434795365337	17.12302776479751	3.783249560828409e-5	0.0050662317971253085	season	0.0050662317971253085	0.020654950943731827	seasonWet
gene-LOC112046939	NW_019862748.1	2014079	2014607	-	529	rna-XM_024083915.1, rna-XM_024083836.1	gene-LOC112046939_56073	0.30421847358018056	17.04629162594699	3.8078140832671585e-5	0.005088969060685133	season	0.005088969060685133	2.835043122041623e-5	seasonWet
gene-LOC112058444	NW_019862776.1	1318529	1318763	-	235	rna-XM_024099288.1	gene-LOC112058444_193875	-0.30964170734844626	17.829319626772044	3.902656602628212e-5	0.005205352514320611	season	0.005205352514320611	0.004386289617055176	seasonDry
gene-LOC112051307	NW_019863073.1	203184	203438	-	255	rna-XM_024089894.1, rna-XM_024089896.1	gene-LOC112051307_110625	-0.4314258931983449	16.958606172003595	3.981340674511525e-5	0.005299764798670203	season	0.005299764798670203	5.536650142385012e-4	seasonDry
gene-LOC112046328	NW_019862855.1	604550	604782	+	233	rna-XM_024082941.1	gene-LOC112046328_46986	-0.4500227224022836	17.131600821755125	4.02712400151599e-5	0.005350094044786292	season	0.005350094044786292	0.0011031770637904617	seasonDry
gene-LOC112055306	NW_019862762.1	229187	229282	-	96	rna-XM_024095403.1, rna-XM_024095381.1, rna-XM_024095366.1, rna-XM_024095412.1, rna-XM_024095395.1, rna-XM_024095388.1, rna-XM_024095374.1, rna-XM_024095435.1	gene-LOC112055306_158455	-0.3901177110537106	16.997907615922347	4.0532886425586664e-5	0.005374212154728477	season	0.005374212154728477	0.011609403179767224	seasonDry
gene-LOC112047852	NW_019862906.1	10688	10732	-	45	rna-XM_024085121.1	gene-LOC112047852_67542	0.3919554644820755	18.302885695486943	4.078051806862411e-5	0.005396380586240614	season	0.005396380586240614	0.00838819042311923	seasonWet
gene-LOC112048504	NW_019862933.1	145563	145633	-	71	rna-XM_024086038.1	gene-LOC112048504_75817	0.5449353005833759	18.77076787692945	4.0942996791830536e-5	0.00540721585583447	season	0.00540721585583447	0.009602755017368465	seasonWet
gene-LOC112046090	NW_019862847.1	436729	436899	-	171	rna-XM_024082576.1, rna-XM_024082578.1, rna-XM_024082579.1, rna-XM_024082581.1	gene-LOC112046090_43723	0.44059489865063517	28.104898053384403	4.157664633817657e-5	0.005480112382766731	season	0.005480112382766731	6.53372662328383e-5	seasonWet
gene-LOC112054209	NW_019863329.1	143473	143557	-	85	rna-XM_024093908.1	gene-LOC112054209_145837	-0.44482807818933745	17.05416292748702	4.1740755047342225e-5	0.005490955404169	season	0.005490955404169	0.01735326520707332	seasonDry
gene-LOC112058093	NW_019862771.1	1718055	1718130	+	76	rna-XR_002887757.1	gene-LOC112058093_188546	0.44250495415495594	30.100321492970497	4.204614119004458e-5	0.005520304525323073	season	0.005520304525323073	0.019584403285319647	seasonWet
gene-LOC112043483	NW_019862791.1	926803	927005	+	203	rna-XM_024078908.1	gene-LOC112043483_9233	0.39852371228778133	20.82964545409297	4.283390742935856e-5	0.005612747752804035	season	0.005612747752804035	1.571897359913927e-11	seasonWet
gene-LOC112043772	NW_019862797.1	623795	624158	-	364	rna-XM_024079334.1	gene-LOC112043772_13695	-0.4927688165846531	17.116224794648936	4.305356975566934e-5	0.005630534103134221	season	0.005630534103134221	0.010022129292225155	seasonDry
gene-LOC112047732	NW_019862903.1	353293	353539	-	247	rna-XM_024084947.1	gene-LOC112047732_65737	-0.45522455240381154	37.45873141130879	4.323701625278645e-5	0.00564352416420125	season	0.00564352416420125	0.015722926988743655	seasonDry
gene-LOC112055429	NW_019862762.1	343727	343877	-	151	rna-XM_024095707.1	gene-LOC112055429_160182	0.457566573375331	16.776529047441816	4.3736968226368936e-5	0.0056976955306933825	season	0.0056976955306933825	5.536060487901269e-8	seasonWet
gene-LOC112047462	NW_019862894.1	522855	523066	+	212	rna-XR_002886956.1	gene-LOC112047462_62808	0.48501531550098576	25.776021153509465	4.430998842398848e-5	0.005761157215824394	season	0.005761157215824394	0.03345871914745226	seasonWet
gene-LOC112043994	NW_019862801.1	523320	523941	-	622	rna-XM_024079707.1	gene-LOC112043994_17782	0.3097826245539562	33.06368965019191	4.556836795768248e-5	0.005913311037293844	season	0.005913311037293844	0.020815513265402586	seasonWet
gene-LOC112052767	NW_019863173.1	28612	28701	-	90	rna-XM_024091980.1	gene-LOC112052767_129195	-0.3970826235320807	25.879050466488483	4.6163561942101526e-5	0.00597898334111118	season	0.00597898334111118	0.012905057516077614	seasonDry
gene-LOC112047923	NW_019862754.1	1025758	1025845	-	88	rna-XM_024085247.1	gene-LOC112047923_68727	-0.4296809968792482	16.853289504292963	4.642623651487157e-5	0.00600141851210546	season	0.00600141851210546	0.014263617786005005	seasonDry
gene-LOC112057680	NW_019862765.1	953549	953844	+	296	rna-XM_024098185.1, rna-XM_024098184.1	gene-LOC112057680_183289	-0.31187514234007835	21.010971670515357	4.686821237384194e-5	0.00604690070800203	season	0.00604690070800203	5.3828017393961006e-6	seasonDry
gene-LOC112044621	NW_019862813.1	760596	760816	+	221	rna-XM_024080513.1, rna-XM_024080514.1, rna-XM_024080511.1, rna-XM_024080512.1, rna-XM_024080517.1, rna-XM_024080516.1, rna-XM_024080515.1	gene-LOC112044621_25072	-0.4959984316651942	19.597731391767454	4.710050181532082e-5	0.006065206654107243	season	0.006065206654107243	0.002822855217535431	seasonDry
gene-LOC112043162	NW_019862786.1	1021952	1022091	-	140	rna-XR_002886661.1, rna-XR_002886660.1	gene-LOC112043162_4906	0.38066285583394277	16.88418708757655	4.726059117403187e-5	0.006074162953765898	season	0.006074162953765898	0.011904306071893021	seasonWet
gene-LOC112048612	NW_019862937.1	403072	403176	-	105	rna-XM_024086220.1	gene-LOC112048612_77888	-0.38181319902944955	21.293421051192816	4.737914399602611e-5	0.006077756731727326	season	0.006077756731727326	0.00673186520248629	seasonDry
gene-LOC112050424	NW_019863022.1	348619	348747	-	129	rna-XM_024088690.1	gene-LOC112050424_99522	0.49418642913666844	16.97524049029329	4.769193125144034e-5	0.006106205472631932	season	0.006106205472631932	3.596106540489169e-4	seasonWet
gene-LOC112056973	NW_019862764.1	1347374	1347497	-	124	rna-XM_024097462.1, rna-XM_024097468.1	gene-LOC112056973_178653	-0.5756026174176238	16.713132196762142	4.800217098372506e-5	0.006134220288186884	season	0.006134220288186884	6.616710716757506e-7	seasonDry
gene-LOC112055735	NW_019863598.1	90793	90831	-	39	rna-XM_024095929.1	gene-LOC112055735_163260	0.5575113276468415	16.754827564185913	4.8236941596087596e-5	0.006152502683805165	season	0.006152502683805165	0.01597628360469417	seasonWet
gene-LOC112055429	NW_019862762.1	343799	343877	-	79	rna-XM_024095574.1	gene-LOC112055429_160191	0.4549688443967147	16.56232498796753	4.89192106715225e-5	0.006215889855970539	season	0.006215889855970539	5.536060487901269e-8	seasonWet
gene-LOC112055429	NW_019862762.1	343804	343877	-	74	rna-XM_024095647.1	gene-LOC112055429_160201	0.4549688443967147	16.56232498796753	4.89192106715225e-5	0.006215889855970539	season	0.006215889855970539	5.536060487901269e-8	seasonWet
gene-LOC112043184	NW_019862787.1	246576	248888	+	2313	rna-XM_024078489.1	gene-LOC112043184_5169	-0.28991284666804773	17.164649570492216	4.987539311695527e-5	0.006325406662035026	season	0.006325406662035026	0.003489423707233043	seasonDry
gene-LOC112045058	NW_019862823.1	237161	237440	+	280	rna-XM_024081115.1, rna-XM_024081116.1	gene-LOC112045058_30073	0.3138004455816526	16.624067832478655	5.106490094214931e-5	0.0064640456683184855	season	0.0064640456683184855	0.01015086392832859	seasonWet
gene-LOC112052488	NW_019862759.1	191397	191498	+	102	rna-XM_024091602.1	gene-LOC112052488_126143	0.5143569956021623	29.83797252913386	5.1236621918932594e-5	0.006473568671452331	season	0.006473568671452331	0.014263617786005005	seasonWet
gene-LOC112054600	NW_019863381.1	54008	54076	-	69	rna-XM_024094443.1	gene-LOC112054600_150406	0.5408703650616199	16.39713497919922	5.2146681784548995e-5	0.006576167069408632	season	0.006576167069408632	0.021729319047874916	seasonWet
gene-LOC112053194	NW_019863216.1	70973	71137	-	165	rna-XM_024092523.1	gene-LOC112053194_133755	0.3627291226314438	16.418433356493455	5.279964547710288e-5	0.006646019165213569	season	0.006646019165213569	0.002607936594600681	seasonWet
gene-LOC112058407	NW_019862776.1	475094	475187	+	94	rna-XM_024099208.1, rna-XM_024099209.1, rna-XM_024099210.1, rna-XM_024099211.1, rna-XM_024099212.1	gene-LOC112058407_192397	0.48918528556356267	19.554060653354483	5.3080343094771716e-5	0.006668839359977968	season	0.006668839359977968	0.01597628360469417	seasonWet
gene-LOC112051427	NW_019863082.1	299048	299163	-	116	rna-XM_024090058.1	gene-LOC112051427_112177	-0.28614439338063463	27.773895656425438	5.4169652481614795e-5	0.006792975672881377	season	0.006792975672881377	0.01345377187088833	seasonDry
gene-LOC112048611	NW_019862937.1	409346	409425	+	80	rna-XM_024086218.1	gene-LOC112048611_77883	-0.290964300350512	19.598973334089838	5.5485906874505776e-5	0.006945055022780956	season	0.006945055022780956	0.01091658554741345	seasonDry
gene-LOC112049794	NW_019862756.1	397491	399810	-	2320	rna-XM_024087835.1, rna-XM_024087852.1	gene-LOC112049794_92033	0.2815214373732885	25.77480757117634	5.590155311508271e-5	0.006971069142176392	season	0.006971069142176392	0.0021344865230427945	seasonWet
gene-LOC112049794	NW_019862756.1	397491	399808	-	2318	rna-XM_024087843.1	gene-LOC112049794_92068	0.2815214373732885	25.77480757117634	5.590155311508271e-5	0.006971069142176392	season	0.006971069142176392	0.0021344865230427945	seasonWet
gene-LOC112044400	NW_019862808.1	1295946	1296155	+	210	rna-XM_024080240.1	gene-LOC112044400_22901	-0.9250379565928419	16.46285791438502	5.604490773028981e-5	0.006975979331401008	season	0.006975979331401008	0.018065511858447774	seasonDry
gene-LOC112056775	NW_019863977.1	32641	32939	-	299	rna-XM_024097252.1	gene-LOC112056775_177243	-0.44538343268123376	16.83577367983734	5.679890137420006e-5	0.007054920270046602	season	0.007054920270046602	0.007910861887082704	seasonDry
gene-LOC112046825	NW_019862753.1	1142716	1142903	+	188	rna-XM_024083640.1	gene-LOC112046825_54683	0.3075085739953358	16.256246778162144	5.688943011022823e-5	0.007054920270046602	season	0.007054920270046602	0.06414238094586876	rest
gene-LOC112055531	NW_019863546.1	111628	111693	-	66	rna-XM_024095696.1	gene-LOC112055531_161295	-0.5299820053644907	17.02755549667042	5.72342786897194e-5	0.007084589958105673	season	0.007084589958105673	0.006273866178839736	seasonDry
gene-LOC112049069	NW_019862755.1	2202393	2202596	+	204	rna-XM_024086832.1	gene-LOC112049069_82680	-0.392216075955276	16.33396606354496	5.743307049333755e-5	0.007091652514034237	season	0.007091652514034237	0.02643024377888979	seasonDry
gene-LOC112043184	NW_019862787.1	249264	249452	+	189	rna-XM_024078489.1	gene-LOC112043184_5170	-0.276334895931709	16.883311836352387	5.7502742102170594e-5	0.007091652514034237	season	0.007091652514034237	0.003489423707233043	seasonDry
gene-LOC112055429	NW_019862762.1	338826	338917	-	92	rna-XM_024095567.1	gene-LOC112055429_160052	0.3857938162594893	16.13697171962671	6.11155924880759e-5	0.007509606410302219	season	0.007509606410302219	5.536060487901269e-8	seasonWet
gene-LOC112055429	NW_019862762.1	338831	338917	-	87	rna-XM_024095607.1	gene-LOC112055429_160062	0.3857938162594893	16.13697171962671	6.11155924880759e-5	0.007509606410302219	season	0.007509606410302219	5.536060487901269e-8	seasonWet
gene-LOC112048035	NW_019862913.1	291541	291782	-	242	rna-XM_024085382.1, rna-XM_024085378.1, rna-XM_024085375.1, rna-XM_024085376.1, rna-XM_024085380.1	gene-LOC112048035_70103	0.33901513157916896	28.001171728885524	6.160452184929948e-5	0.007555845284953386	season	0.007555845284953386	0.015076569083557067	seasonWet
gene-LOC112048035	NW_019862913.1	291541	291773	-	233	rna-XM_024085381.1, rna-XM_024085383.1, rna-XM_024085379.1	gene-LOC112048035_70088	0.3390134673803935	27.992586373836623	6.176486095443048e-5	0.007561687082906462	season	0.007561687082906462	0.015076569083557067	seasonWet
gene-LOC112055429	NW_019862762.1	338765	338917	-	153	rna-XM_024095677.1	gene-LOC112055429_160043	0.3854524430378786	16.109329812717057	6.200679552595834e-5	0.0075774788922341445	season	0.0075774788922341445	5.536060487901269e-8	seasonWet
gene-LOC112048545	NW_019862934.1	262434	262578	-	145	rna-XM_024086115.1	gene-LOC112048545_76869	-0.5011793618218288	19.162229679015976	6.219733953667795e-5	0.007586944562755861	season	0.007586944562755861	0.011791818741910964	seasonDry
gene-LOC112052443	NW_019863149.1	257996	258390	-	395	rna-XM_024091524.1	gene-LOC112052443_125671	-0.5438450905688648	16.515932106613647	6.258021719470763e-5	0.007619794503798429	season	0.007619794503798429	6.762308522040899e-7	seasonDry
gene-LOC112044107	NW_019862750.1	66991	67085	-	95	rna-XM_024079854.1	gene-LOC112044107_19113	-0.5199043570793989	16.165035939009115	6.298967878008347e-5	0.007655756429992391	season	0.007655756429992391	2.2396183668380815e-7	seasonDry
gene-LOC112049139	NW_019862961.1	184968	185206	+	239	rna-XM_024086933.1, rna-XM_024086934.1, rna-XM_024086935.1	gene-LOC112049139_83897	-0.4374574410236437	16.09682820010437	6.341152006300676e-5	0.007693090200772375	season	0.007693090200772375	0.004347391550980025	seasonDry
gene-LOC112054303	NW_019863340.1	167530	167643	-	114	rna-XM_024094020.1, rna-XM_024094021.1, rna-XM_024094022.1	gene-LOC112054303_146809	0.5236530193489861	16.14768467115941	6.389735415715438e-5	0.007738038791342035	season	0.007738038791342035	0.026104813231351554	seasonWet
gene-LOC112044436	NW_019862809.1	322318	322566	+	249	rna-XM_024080282.1	gene-LOC112044436_23284	-0.2917129368951622	32.09738671139303	6.508852239790497e-5	0.007868088230045846	season	0.007868088230045846	0.0029387227647207745	seasonDry
gene-LOC112055532	NW_019863546.1	66005	66287	+	283	rna-XM_024095700.1	gene-LOC112055532_161308	-0.5035464851837632	16.208993068351464	6.547788128199994e-5	0.007890398857302045	season	0.007890398857302045	0.010985499804369305	seasonDry
gene-LOC112044436	NW_019862809.1	322343	322566	+	224	rna-XM_024080281.1	gene-LOC112044436_23290	-0.2916033315050818	32.07289627104074	6.550830471780055e-5	0.007890398857302045	season	0.007890398857302045	0.0029387227647207745	seasonDry
gene-LOC112047890	NW_019862907.1	665903	666081	+	179	rna-XM_024085175.1	gene-LOC112047890_68247	0.3507799291345769	16.065737197603138	6.601264296348488e-5	0.007936896445197492	season	0.007936896445197492	9.31417604322794e-6	seasonWet
gene-LOC112051105	NW_019863063.1	106418	106864	+	447	rna-XM_024089591.1	gene-LOC112051105_107851	0.40484402428801614	17.863548931645855	6.754893585374767e-5	0.008107080691284314	season	0.008107080691284314	0.019600228805406066	seasonWet
gene-LOC112055589	NW_019863555.1	34312	34523	-	212	rna-XM_024095773.1	gene-LOC112055589_161873	0.6051350744047244	16.356607290072382	6.791092996262473e-5	0.008131382296529868	season	0.008131382296529868	0.011003305604710674	seasonWet
gene-LOC112050918	NW_019863051.1	353122	353239	+	118	rna-XM_024089332.1	gene-LOC112050918_105701	-0.4722932467647951	22.037575460506645	6.799382126029596e-5	0.008131382296529868	season	0.008131382296529868	1.498247902454617e-6	seasonDry
gene-LOC112056160	NW_019863721.1	50338	50404	-	67	rna-XM_024096526.1, rna-XM_024096525.1, rna-XM_024096527.1	gene-LOC112056160_171302	0.4389995065538577	16.05629498348409	6.983665626961093e-5	0.008336906172825974	season	0.008336906172825974	3.281506345377218e-5	seasonWet
gene-LOC112052465	NW_019863150.1	124467	124590	+	124	rna-XM_024091557.1, rna-XM_024091555.1, rna-XM_024091556.1, rna-XM_024091552.1, rna-XM_024091553.1, rna-XM_024091554.1	gene-LOC112052465_125866	-0.2731045553071059	22.302145352969173	6.998162495790703e-5	0.008339373389744196	season	0.008339373389744196	3.7330756386302653e-25	seasonDry
gene-LOC112044277	NW_019862806.1	508262	508397	-	136	rna-XM_024080074.1	gene-LOC112044277_21113	0.4977952816894323	16.268160752037335	7.082579698943891e-5	0.008425004822733078	season	0.008425004822733078	0.011351304178144912	seasonWet
gene-LOC112045998	NW_019862845.1	436249	437647	-	1399	rna-XM_024082438.1	gene-LOC112045998_42122	-0.31377888658264375	15.89979259549418	7.357925080000152e-5	0.008737047674640888	season	0.008737047674640888	5.447762479488201e-7	seasonDry
gene-LOC112056556	NW_019863878.1	10	977	-	968	rna-XM_024096995.1	gene-LOC112056556_175509	0.5063152097735965	16.579067258581066	7.376292881511266e-5	0.008743383205310791	season	0.008743383205310791	0.01570064148851266	seasonWet
gene-LOC112055532	NW_019863546.1	65999	66287	+	289	rna-XM_024095697.1	gene-LOC112055532_161302	-0.4991949172508709	15.94922817678075	7.478459653335464e-5	0.008848851113620392	season	0.008848851113620392	0.010985499804369305	seasonDry
gene-LOC112049945	NW_019862998.1	45877	45994	+	118	rna-XM_024088018.1	gene-LOC112049945_93558	0.3134531801235332	15.866569334841877	7.544231347347083e-5	0.008910959174181617	season	0.008910959174181617	0.024733008049142677	seasonWet
gene-LOC112054241	NW_019863332.1	178904	179103	-	200	rna-XM_024093947.1, rna-XM_024093946.1	gene-LOC112054241_146215	0.3724783172002473	15.728074795986233	7.635391137494347e-5	0.009002783680395357	season	0.009002783680395357	0.05313633782120424	rest
gene-LOC112043574	NW_019862750.1	766048	766246	+	199	rna-XM_024079056.1	gene-LOC112043574_10862	0.5984452255599706	15.867323282936088	7.695864419220933e-5	0.009058167436588289	season	0.009058167436588289	0.021729319047874916	seasonWet
gene-LOC112044019	NW_019862802.1	255742	255825	-	84	rna-XM_024079736.1	gene-LOC112044019_17991	0.4907776127822045	18.18948719904483	7.883763445722019e-5	0.009263076875192474	season	0.009263076875192474	0.020454526646464036	seasonWet
gene-LOC112058339	NW_019862774.1	1922285	1924148	-	1864	rna-XM_024099099.1	gene-LOC112058339_191418	0.2716506239355828	24.739745800707823	8.070696221743841e-5	0.009466136530013887	season	0.009466136530013887	0.014430531677619313	seasonWet
gene-LOC112053580	NW_019863256.1	14251	14318	-	68	rna-XR_002887395.1, rna-XM_024093041.1	gene-LOC112053580_138226	-0.4333506763064083	15.787176260805937	8.267099042940478e-5	0.009662712104370674	season	0.009662712104370674	1.1495128145147939e-10	seasonDry
gene-LOC112053580	NW_019863256.1	14252	14318	-	67	rna-XM_024093040.1	gene-LOC112053580_138231	-0.4333506763064083	15.787176260805937	8.267099042940478e-5	0.009662712104370674	season	0.009662712104370674	1.1495128145147939e-10	seasonDry
gene-LOC112042894	NW_019862781.1	957179	957484	+	306	rna-XM_024078082.1, rna-XM_024078083.1, rna-XM_024078084.1	gene-LOC112042894_1296	0.6447749301169841	15.480886720267629	8.502882138666542e-5	0.009921015003185013	season	0.009921015003185013	0.10635848778435182	rest
gene-LOC112047890	NW_019862907.1	664871	665013	+	143	rna-XM_024085175.1	gene-LOC112047890_68246	0.3476583411708235	15.54390986060867	8.657988038557957e-5	0.010084451692827314	season	0.010084451692827314	9.31417604322794e-6	seasonWet
gene-LOC112049328	NW_019862968.1	172499	172639	+	141	rna-XM_024087180.1, rna-XM_024087179.1	gene-LOC112049328_86414	-0.29155885829793615	15.690060450241825	8.861221689802935e-5	0.010303281857346254	season	0.010303281857346254	0.017614776361801518	seasonDry
gene-LOC112047743	NW_019862903.1	400536	403091	-	2556	rna-XM_024084961.1, rna-XM_024084960.1, rna-XM_024084962.1, rna-XM_024084963.1, rna-XM_024084964.1	gene-LOC112047743_65868	0.29015054824984676	28.41481029090417	8.930141623639505e-5	0.010356516392234444	season	0.010356516392234444	0.03666623235898042	seasonWet
gene-LOC112051307	NW_019863073.1	197587	197748	-	162	rna-XM_024089894.1, rna-XM_024089896.1	gene-LOC112051307_110624	-0.4361268453072046	15.41389236586974	8.937878955289527e-5	0.010356516392234444	season	0.010356516392234444	5.536650142385012e-4	seasonDry
gene-LOC112050866	NW_019863047.1	307181	307349	+	169	rna-XM_024089243.1, rna-XM_024089242.1, rna-XM_024089244.1, rna-XM_024089247.1, rna-XM_024089245.1, rna-XM_024089241.1, rna-XM_024089246.1, rna-XM_024089233.1, rna-XM_024089234.1, rna-XM_024089235.1, rna-XM_024089236.1, rna-XM_024089237.1, rna-XM_024089239.1, rna-XM_024089240.1, rna-XM_024089248.1	gene-LOC112050866_103865	-0.39153248217403824	15.371425542061068	8.98765290712162e-5	0.010396235061013613	season	0.010396235061013613	2.124589188555154e-42	seasonDry
gene-LOC112052767	NW_019863173.1	28674	28923	-	250	rna-XM_024091978.1	gene-LOC112052767_129199	-0.3799684849248529	23.842399319539325	9.205094147444333e-5	0.01062942799228985	season	0.01062942799228985	0.012905057516077614	seasonDry
gene-LOC112044436	NW_019862809.1	457693	458065	+	373	rna-XM_024080282.1	gene-LOC112044436_23287	-0.3082537144413525	30.630997032534605	9.568947511922638e-5	0.011030596023623536	season	0.011030596023623536	0.0029387227647207745	seasonDry
gene-LOC112057834	NW_019862767.1	874513	874563	+	51	rna-XM_024098386.1, rna-XM_024098387.1	gene-LOC112057834_184803	0.36916233433682877	15.296170044729932	9.655144961695232e-5	0.011110869219213261	season	0.011110869219213261	0.05530840781605932	rest
gene-LOC112048699	NW_019862941.1	200346	200526	-	181	rna-XM_024086341.1	gene-LOC112048699_78935	-0.270012057847502	23.32408620891892	9.776329647905396e-5	0.011231060891746112	season	0.011231060891746112	0.003916785985390685	seasonDry
gene-LOC112045998	NW_019862845.1	447668	449200	-	1533	rna-XM_024082438.1	gene-LOC112045998_42130	0.294580376285977	15.335301461276696	9.8546994535041e-5	0.011301739937360514	season	0.011301739937360514	5.447762479488201e-7	seasonWet
gene-LOC112047246	NW_019862885.1	509064	509802	-	739	rna-XM_024084292.1, rna-XM_024084293.1, rna-XM_024084294.1, rna-XM_024084295.1	gene-LOC112047246_60118	-0.5083452609863108	15.331356192326382	1.0034035027391003e-4	0.011487771501495946	season	0.011487771501495946	0.029254154241500057	seasonDry
gene-LOC112043184	NW_019862787.1	254678	254909	+	232	rna-XM_024078489.1	gene-LOC112043184_5174	-0.26734736408829474	15.771364570106615	1.0103131921264917e-4	0.011547174115803463	season	0.011547174115803463	0.003489423707233043	seasonDry
gene-LOC112053596	NW_019863259.1	313090	313125	+	36	rna-XM_024093058.1	gene-LOC112053596_138387	0.29987531421141783	18.01916756932767	1.0145994004328264e-4	0.011576441118203797	season	0.011576441118203797	0.06603182883256697	rest
gene-LOC112051805	NW_019863105.1	184965	185406	+	442	rna-XM_024090596.1	gene-LOC112051805_117050	-0.36055796918144944	15.3768474563305	1.0188960100460822e-4	0.011605727217995188	season	0.011605727217995188	0.02254648641295742	seasonDry
gene-LOC112053580	NW_019863256.1	15911	16175	-	265	rna-XM_024093041.1	gene-LOC112053580_138229	-0.45020106183672154	15.358383059924694	1.0291976074910909e-4	0.011703197879080897	season	0.011703197879080897	1.1495128145147939e-10	seasonDry
gene-LOC112053524	NW_019863249.1	191046	191148	-	103	rna-XM_024092967.1, rna-XM_024092968.1	gene-LOC112053524_137688	-0.4636130173556188	19.94012381225364	1.0627816299510212e-4	0.012044260059698313	season	0.012044260059698313	0.022325957631707694	seasonDry
gene-LOC112053524	NW_019863249.1	191046	191153	-	108	rna-XM_024092966.1	gene-LOC112053524_137717	-0.4636130173556188	19.94012381225364	1.0627816299510212e-4	0.012044260059698313	season	0.012044260059698313	0.022325957631707694	seasonDry
gene-LOC112052488	NW_019862759.1	191397	191534	+	138	rna-XM_024091594.1	gene-LOC112052488_126136	0.4860067850839478	27.310089281356078	1.068166014502439e-4	0.012084866427144795	season	0.012084866427144795	0.014263617786005005	seasonWet
gene-LOC112043821	NW_019862799.1	45037	48158	+	3122	rna-XM_024079421.1	gene-LOC112043821_14522	0.2699754956430984	29.834356208163893	1.0883330270530053e-4	0.012292300132152547	season	0.012292300132152547	0.03144863858557396	seasonWet
gene-LOC112046593	NW_019862863.1	284327	284518	+	192	rna-XM_024083279.1, rna-XM_024083280.1, rna-XM_024083282.1	gene-LOC112046593_50645	-0.31446649674583593	18.197572408934786	1.144394298981527e-4	0.01290376697792784	season	0.01290376697792784	0.0800695007314713	rest
gene-LOC112055366	NW_019862762.1	247410	247472	+	63	rna-XM_024095469.1	gene-LOC112055366_159119	-0.3677233843121862	24.25982578836794	1.1582434056789497e-4	0.013038011759563881	season	0.013038011759563881	0.011215456971906427	seasonDry
gene-LOC112054521	NW_019863369.1	155563	155969	-	407	rna-XM_024094337.1	gene-LOC112054521_149621	-0.5003885289507595	29.010055439627394	1.1620926246372241e-4	0.013039771132301644	season	0.013039771132301644	0.011215456971906427	seasonDry
gene-LOC112050417	NW_019862756.1	1857654	1857716	+	63	rna-XM_024088685.1, rna-XM_024088692.1	gene-LOC112050417_99452	-0.28336101192194635	22.30466214869123	1.1622869484448327e-4	0.013039771132301644	season	0.013039771132301644	0.02806027563056647	seasonDry
gene-LOC112055975	NW_019863672.1	12577	12902	+	326	rna-XM_024096285.1	gene-LOC112055975_169553	-0.6244821828155547	15.005219773488623	1.1779386302340631e-4	0.01319330596033444	season	0.01319330596033444	0.03637884207947216	seasonDry
gene-LOC112055553	NW_019863549.1	120014	120650	-	637	rna-XM_024095725.1	gene-LOC112055553_161470	-0.3262983732429345	15.859760464195771	1.1862495580148629e-4	0.013264247141202858	season	0.013264247141202858	0.008228679551260913	seasonDry
gene-LOC112054059	NW_019863311.1	185409	185483	-	75	rna-XM_024093711.1	gene-LOC112054059_144120	0.46442392556092105	19.360286100373287	1.1899932761912279e-4	0.013283968202940014	season	0.013283968202940014	0.00673186520248629	seasonWet
gene-LOC112054082	NW_019863315.1	63668	63784	+	117	rna-XM_024093739.1	gene-LOC112054082_144361	-0.48415814473384217	14.90055133663926	1.2062097534580763e-4	0.013442626637791085	season	0.013442626637791085	0.009897374113687922	seasonDry
gene-LOC112050527	NW_019863028.1	294604	294764	+	161	rna-XM_024088811.1	gene-LOC112050527_100684	-0.36923629254282225	14.886632364988975	1.2363316166187483e-4	0.013712001092588706	season	0.013712001092588706	1.4650201951324496e-5	seasonDry
gene-LOC112046056	NW_019862846.1	310910	311119	-	210	rna-XM_024082523.1, rna-XM_024082522.1, rna-XM_024082519.1, rna-XM_024082521.1	gene-LOC112046056_42960	-0.40606933053259237	14.79157225514218	1.2365253151731391e-4	0.013712001092588706	season	0.013712001092588706	0.09863028708984575	rest
gene-LOC112054059	NW_019863311.1	185409	185508	-	100	rna-XM_024093710.1	gene-LOC112054059_144123	0.4602309844062591	19.265337634339577	1.2367201856393586e-4	0.013712001092588706	season	0.013712001092588706	0.00673186520248629	seasonWet
gene-LOC112050527	NW_019863028.1	294604	294773	+	170	rna-XM_024088815.1, rna-XM_024088810.1, rna-XM_024088812.1, rna-XM_024088813.1, rna-XM_024088814.1	gene-LOC112050527_100665	-0.36909410501106626	14.878945803253465	1.2412841628003747e-4	0.013712001092588706	season	0.013712001092588706	1.4650201951324496e-5	seasonDry
gene-LOC112047890	NW_019862907.1	679669	679811	+	143	rna-XM_024085175.1	gene-LOC112047890_68256	-0.33697086415942323	14.850615920880228	1.2425626935815278e-4	0.013712001092588706	season	0.013712001092588706	9.31417604322794e-6	seasonDry
gene-LOC112052103	NW_019863124.1	289936	290106	+	171	rna-XM_024091036.1	gene-LOC112052103_121473	-0.2730641645731067	20.487902507750075	1.24264371207243e-4	0.013712001092588706	season	0.013712001092588706	0.021150351794551638	seasonDry
gene-LOC112052090	NW_019863124.1	251695	251817	-	123	rna-XM_024091021.1, rna-XM_024091020.1	gene-LOC112052090_121322	0.34778398260045085	14.794787950808503	1.2747246774757082e-4	0.014042902891928614	season	0.014042902891928614	2.4804125125276707e-29	seasonWet
gene-LOC112058407	NW_019862776.1	475797	475858	+	62	rna-XM_024099208.1, rna-XM_024099209.1, rna-XM_024099210.1, rna-XM_024099211.1, rna-XM_024099212.1	gene-LOC112058407_192398	0.46225176070045493	17.55100775651865	1.2864648127751182e-4	0.014149003981816833	season	0.014149003981816833	0.01597628360469417	seasonWet
gene-LOC112045059	NW_019862823.1	227824	227991	+	168	rna-XM_024081117.1	gene-LOC112045059_30095	0.39808980263058513	14.842550536461834	1.2922373275805219e-4	0.01418335540179653	season	0.01418335540179653	0.020984002012971605	seasonWet
gene-LOC112043184	NW_019862787.1	223184	223362	+	179	rna-XM_024078489.1	gene-LOC112043184_5166	-0.29101467184826946	15.284617174960779	1.2938162924280036e-4	0.01418335540179653	season	0.01418335540179653	0.003489423707233043	seasonDry
gene-LOC112044436	NW_019862809.1	397189	398523	+	1335	rna-XM_024080281.1	gene-LOC112044436_23292	0.26666136003618746	29.455460349822282	1.3041312773324988e-4	0.014273110505095814	season	0.014273110505095814	0.0029387227647207745	seasonWet
gene-LOC112044453	NW_019862809.1	1021578	1021836	+	259	rna-XM_024080309.1	gene-LOC112044453_23497	0.4506215440919184	20.637354911164763	1.3073083564906542e-4	0.014284579419699999	season	0.014284579419699999	0.02233446012910673	seasonWet
gene-LOC112048123	NW_019862917.1	468394	468671	+	278	rna-XM_024085510.1	gene-LOC112048123_71092	-0.6196966020098192	15.006090751006981	1.332760303344541e-4	0.014496391206843718	season	0.014496391206843718	0.01091658554741345	seasonDry
gene-LOC112048123	NW_019862917.1	468394	468705	+	312	rna-XM_024085511.1	gene-LOC112048123_71096	-0.6196966020098192	15.006090751006981	1.332760303344541e-4	0.014496391206843718	season	0.014496391206843718	0.01091658554741345	seasonDry
gene-LOC112044453	NW_019862809.1	1023166	1023427	+	262	rna-XM_024080310.1, rna-XM_024080311.1, rna-XM_024080308.1	gene-LOC112044453_23468	-0.43154730699495153	20.58527284574229	1.333175342766817e-4	0.014496391206843718	season	0.014496391206843718	0.02233446012910673	seasonDry
gene-LOC112045059	NW_019862823.1	227018	227158	+	141	rna-XM_024081117.1	gene-LOC112045059_30094	0.39637336389670275	14.77149433215643	1.3406523314556595e-4	0.014554104355559903	season	0.014554104355559903	0.020984002012971605	seasonWet
gene-LOC112050534	NW_019863028.1	156311	156455	+	145	rna-XM_024088821.1	gene-LOC112050534_100758	-0.4994444844151056	15.553400970028951	1.3682902166722483e-4	0.01483014388312458	season	0.01483014388312458	0.009229549999315835	seasonDry
gene-LOC112054181	NW_019863326.1	158433	158657	-	225	rna-XM_024093873.1, rna-XM_024093870.1, rna-XM_024093871.1	gene-LOC112054181_145415	0.39680396443500215	14.586348854817466	1.3723635793398123e-4	0.014850302022243226	season	0.014850302022243226	0.11914433638270233	rest
gene-LOC112057680	NW_019862765.1	952586	953844	+	1259	rna-XM_024098186.1	gene-LOC112057680_183302	-0.2858231694589873	18.36619726846049	1.412878211716148e-4	0.015231265002432553	season	0.015231265002432553	5.3828017393961006e-6	seasonDry
gene-LOC112057680	NW_019862765.1	952587	953844	+	1258	rna-XM_024098183.1	gene-LOC112057680_183329	-0.2858231694589873	18.36619726846049	1.412878211716148e-4	0.015231265002432553	season	0.015231265002432553	5.3828017393961006e-6	seasonDry
gene-LOC112046377	NW_019862856.1	38211	38369	+	159	rna-XM_024083007.1	gene-LOC112046377_47616	0.8411892007392603	14.736856945511509	1.4143803989440275e-4	0.015231265002432553	season	0.015231265002432553	0.029900675148152426	seasonWet
gene-LOC112045998	NW_019862845.1	439426	439617	-	192	rna-XM_024082438.1	gene-LOC112045998_42123	-0.4122262038880872	14.635294211495122	1.417285821626952e-4	0.015238093873870547	season	0.015238093873870547	5.447762479488201e-7	seasonDry
gene-LOC112051523	NW_019863087.1	157206	157373	+	168	rna-XM_024090203.1	gene-LOC112051523_113356	-0.5833908078302515	14.538915981217034	1.4333758732772557e-4	0.015368745727414724	season	0.015368745727414724	0.07889995856796882	rest
gene-LOC112055884	NW_019863649.1	78670	78771	-	102	rna-XM_024096173.1, rna-XM_024096172.1	gene-LOC112055884_165988	-0.3356050249154331	18.19297515659673	1.434019201872353e-4	0.015368745727414724	season	0.015368745727414724	0.03350699077217006	seasonDry
gene-LOC112053018	NW_019863196.1	260825	261024	-	200	rna-XM_024092277.1	gene-LOC112053018_131596	-0.46072571159321096	19.37689404333515	1.4474833870432364e-4	0.015488303099957055	season	0.015488303099957055	0.02387406500351126	seasonDry
gene-LOC112051684	NW_019863097.1	185900	186660	-	761	rna-XM_024090453.1	gene-LOC112051684_115738	-0.43317351147197203	14.59735942573519	1.4552488368796732e-4	0.015541724389250146	season	0.015541724389250146	1.3421063732649765e-4	seasonDry
gene-LOC112047350	NW_019862889.1	67252	67439	+	188	rna-XM_024084448.1, rna-XM_024084447.1	gene-LOC112047350_61353	-0.42491542142116356	14.91472194370484	1.4572223955299873e-4	0.015541724389250146	season	0.015541724389250146	0.040433367655971116	seasonDry
gene-LOC112047417	NW_019862753.1	324342	324698	-	357	rna-XM_024084538.1	gene-LOC112047417_62223	-0.38948586130798796	17.480661510531952	1.4594256022101046e-4	0.015541724389250146	season	0.015541724389250146	0.07774943953214111	rest
gene-LOC112056516	NW_019863857.1	26672	27187	-	516	rna-XM_024096958.1, rna-XM_024096959.1	gene-LOC112056516_175219	0.44763046308738963	18.054882580487405	1.4651717546641045e-4	0.015578189068211533	season	0.015578189068211533	0.03088251634341266	seasonWet
gene-LOC112050918	NW_019863051.1	353311	353392	+	82	rna-XM_024089332.1	gene-LOC112050918_105702	-0.43119694424635413	20.016724676016864	1.4694390629247983e-4	0.01559883967272543	season	0.01559883967272543	1.498247902454617e-6	seasonDry
gene-LOC112054337	NW_019863347.1	53048	54782	-	1735	rna-XM_024094091.1, rna-XM_024094094.1, rna-XM_024094092.1, rna-XM_024094093.1	gene-LOC112054337_147686	0.35475567764627836	14.54126825825088	1.498353827331193e-4	0.015880656915584476	season	0.015880656915584476	0.04459402335041451	seasonWet
gene-LOC112054082	NW_019863315.1	64193	64373	+	181	rna-XM_024093739.1	gene-LOC112054082_144362	-0.4680558914628133	14.470375615277895	1.5103738530492859e-4	0.015982804700485267	season	0.015982804700485267	0.009897374113687922	seasonDry
gene-LOC112055684	NW_019863585.1	68901	69018	-	118	rna-XM_024095875.1	gene-LOC112055684_162716	-0.3640163501380197	18.522200152304656	1.5205747543242245e-4	0.016065411065765704	season	0.016065411065765704	0.04185045765423412	seasonDry
gene-LOC112053194	NW_019863216.1	89474	89669	-	196	rna-XM_024092523.1	gene-LOC112053194_133781	-0.3780305913314809	14.356924221827237	1.5585247996301193e-4	0.016426628251492135	season	0.016426628251492135	0.002607936594600681	seasonDry
gene-LOC112056421	NW_019863809.1	54268	54758	-	491	rna-XM_024096855.1	gene-LOC112056421_174152	-0.3435922246542019	14.693362536374389	1.559660485348113e-4	0.016426628251492135	season	0.016426628251492135	0.021911749128806793	seasonDry
gene-LOC112043386	NW_019862789.1	1171193	1171285	-	93	rna-XM_024078786.1	gene-LOC112043386_8316	-0.2825085699736081	14.623830065478082	1.609706581678567e-4	0.01692714961830957	season	0.01692714961830957	0.019994971654640977	seasonDry
gene-LOC112051307	NW_019863073.1	168300	168521	-	222	rna-XM_024089894.1, rna-XM_024089896.1	gene-LOC112051307_110615	-0.3273501381039413	14.289777433974416	1.614683066181187e-4	0.01695290874962376	season	0.01695290874962376	5.536650142385012e-4	seasonDry
gene-LOC112055428	NW_019863522.1	102769	102997	-	229	rna-XM_024095542.1, rna-XM_024095540.1, rna-XM_024095536.1, rna-XM_024095537.1, rna-XM_024095543.1, rna-XM_024095544.1, rna-XM_024095545.1, rna-XM_024095541.1, rna-XM_024095539.1, rna-XM_024095538.1	gene-LOC112055428_159958	-0.3900614496682557	22.13668609956194	1.6520390081856923e-4	0.017318015165496577	season	0.017318015165496577	0.0028945760089081826	seasonDry
gene-LOC112055832	NW_019862762.1	2136006	2136110	+	105	rna-XM_024096107.1	gene-LOC112055832_165359	-0.4537388909839622	23.640883300624825	1.6651411892854058e-4	0.017410087289405515	season	0.017410087289405515	0.01744872114184445	seasonDry
gene-LOC112058407	NW_019862776.1	470582	470679	+	98	rna-XM_024099208.1, rna-XM_024099209.1, rna-XM_024099210.1, rna-XM_024099211.1, rna-XM_024099212.1	gene-LOC112058407_192395	0.4676289318929935	16.968177660596055	1.6660122283199195e-4	0.017410087289405515	season	0.017410087289405515	0.01597628360469417	seasonWet
gene-LOC112043745	NW_019862796.1	1033958	1034613	-	656	rna-XM_024079297.1	gene-LOC112043745_13474	-0.38406365209454363	14.556896427739666	1.67093577144842e-4	0.017434382722624337	season	0.017434382722624337	0.023037637755730624	seasonDry
gene-LOC112043296	NW_019862788.1	335222	335410	+	189	rna-XM_024078622.1, rna-XM_024078623.1, rna-XM_024078624.1, rna-XM_024078625.1, rna-XM_024078626.1, rna-XM_024078628.1	gene-LOC112043296_6437	-0.3698755447792551	18.403815986111464	1.6780993789830578e-4	0.017481939027325054	season	0.017481939027325054	0.1618896573125736	rest
gene-LOC112055832	NW_019862762.1	2136006	2136118	+	113	rna-XM_024096099.1	gene-LOC112055832_165350	-0.4532508728951384	23.604746866319157	1.6844291804267967e-4	0.017520674994547875	season	0.017520674994547875	0.01744872114184445	seasonDry
gene-LOC112043675	NW_019862794.1	1295583	1295773	-	191	rna-XM_024079192.1, rna-XM_024079193.1	gene-LOC112043675_12584	0.41378150744094405	14.38284800959388	1.6967451323056748e-4	0.017604703520919928	season	0.017604703520919928	0.03513795925304277	seasonWet
gene-LOC112051438	NW_019863083.1	200811	201531	-	721	rna-XM_024090073.1	gene-LOC112051438_112337	0.4414888871416912	14.300740908811344	1.6977557278335362e-4	0.017604703520919928	season	0.017604703520919928	0.049559582818960994	seasonWet
gene-LOC112049328	NW_019862968.1	117773	118062	+	290	rna-XM_024087180.1	gene-LOC112049328_86409	-0.3017088671129856	14.40590302260504	1.7061276800483507e-4	0.01766421389729072	season	0.01766421389729072	0.017614776361801518	seasonDry
gene-LOC112051546	NW_019863089.1	146750	146946	-	197	rna-XM_024090235.1	gene-LOC112051546_113789	0.3130493791557112	20.92752451048435	1.7248510360672902e-4	0.01783054792137974	season	0.01783054792137974	0.10635383575862131	rest
gene-LOC112052325	NW_019863140.1	261521	261899	+	379	rna-XM_024091343.1	gene-LOC112052325_124133	-0.26070313875975654	41.14969990480013	1.7380217337481377e-4	0.017939058171871164	season	0.017939058171871164	0.1092211744731601	rest
gene-LOC112049503	NW_019862976.1	430867	431151	-	285	rna-XM_024087399.1, rna-XM_024087400.1, rna-XM_024087401.1, rna-XM_024087428.1, rna-XM_024087429.1, rna-XM_024087430.1	gene-LOC112049503_87992	0.2698169341956188	16.585329593305023	1.759510285730994e-4	0.018132956231903596	season	0.018132956231903596	1.5077009876708215e-4	seasonWet
gene-LOC112054527	NW_019862761.1	1238227	1238370	+	144	rna-XM_024094350.1	gene-LOC112054527_149655	0.3635070842413889	22.595139251321886	1.7657221215948137e-4	0.018169063978189577	season	0.018169063978189577	0.03237313481518656	seasonWet
gene-LOC112045061	NW_019862823.1	239225	239664	-	440	rna-XM_024081118.1	gene-LOC112045061_30127	-0.38745839893271883	14.982834495292748	1.7898018411795393e-4	0.01838863790577876	season	0.01838863790577876	0.01143284212074326	seasonDry
gene-LOC112046170	NW_019862849.1	99283	100481	+	1199	rna-XM_024082710.1	gene-LOC112046170_45098	-0.40049304301598077	14.200210793520744	1.8188693022329035e-4	0.018658706649358637	season	0.018658706649358637	0.04498534967834526	seasonDry
gene-LOC112053194	NW_019863216.1	88174	88350	-	177	rna-XM_024092523.1	gene-LOC112053194_133779	-0.37276844383613467	14.044158709400312	1.8381030309437462e-4	0.018827226312368845	season	0.018827226312368845	0.002607936594600681	seasonDry
gene-LOC112054082	NW_019863315.1	61478	61583	+	106	rna-XM_024093739.1	gene-LOC112054082_144360	-0.49003628588419895	14.085545863538547	1.847635283290878e-4	0.01889601389572942	season	0.01889601389572942	0.009897374113687922	seasonDry
gene-LOC112046939	NW_019862748.1	2033578	2033700	-	123	rna-XM_024083915.1, rna-XM_024083836.1	gene-LOC112046939_56090	-0.39677329753117146	14.024983919659826	1.8583583734671738e-4	0.018976752401204364	season	0.018976752401204364	2.835043122041623e-5	seasonDry
gene-LOC112050886	NW_019863048.1	243949	244099	+	151	rna-XM_024089288.1	gene-LOC112050886_105153	-0.5430163838111527	14.080819349891076	1.8652363986838388e-4	0.019018041031565156	season	0.019018041031565156	0.06844771340484983	rest
gene-LOC112050337	NW_019863018.1	149120	149488	-	369	rna-XM_024088585.1	gene-LOC112050337_98599	-0.4606269077022271	19.44627654597204	1.9304592981854584e-4	0.01965318881870446	season	0.01965318881870446	0.01731368495817039	seasonDry
gene-LOC112043945	NW_019862800.1	1120523	1120708	-	186	rna-XM_024079634.1, rna-XM_024079635.1, rna-XM_024079632.1, rna-XM_024079633.1	gene-LOC112043945_17063	-0.28108104930670164	14.62865817496557	1.943692837866289e-4	0.019757932195825657	season	0.019757932195825657	0.008551694769041315	seasonDry
gene-LOC112053886	NW_019863292.1	150498	150566	+	69	rna-XM_024093483.1, rna-XM_024093484.1, rna-XM_024093479.1, rna-XM_024093482.1, rna-XM_024093480.1	gene-LOC112053886_142295	-0.434790033601599	13.913757331913569	1.99140096362812e-4	0.02021226787440402	season	0.02021226787440402	0.1037655466904582	rest
gene-LOC112058537	NW_019862778.1	1011985	1013375	-	1391	rna-XM_024099431.1, rna-XM_024099432.1	gene-LOC112058537_195083	-0.36836179929192026	15.867903249356878	2.0090408742477934e-4	0.020360506382671367	season	0.020360506382671367	0.02236774159554377	seasonDry
gene-LOC112043934	NW_019862800.1	680564	680620	+	57	rna-XR_002886712.1	gene-LOC112043934_16775	0.2715179073314773	21.583575512445798	2.01665999018512e-4	0.020406895737785778	season	0.020406895737785778	0.002925273203595725	seasonWet
gene-LOC112054505	NW_019863366.1	116360	116407	+	48	rna-XM_024094310.1	gene-LOC112054505_149443	-0.4474244338318546	19.397063580524055	2.030817123186144e-4	0.02051920493893952	season	0.02051920493893952	0.07780319155298457	rest
gene-LOC112057979	NW_019862770.1	968288	968634	-	347	rna-XM_024098606.1	gene-LOC112057979_186785	-0.330286197559428	19.30753141661712	2.034840008094545e-4	0.020528934758355342	season	0.020528934758355342	0.003967973031218031	seasonDry
gene-LOC112052100	NW_019863124.1	283376	283445	+	70	rna-XM_024091033.1	gene-LOC112052100_121446	0.4626706405993935	16.82482065678754	2.0436289662781567e-4	0.020586646748889117	season	0.020586646748889117	0.02861563165412504	seasonWet
gene-LOC112052485	NW_019863151.1	11377	11615	+	239	rna-XM_024091586.1	gene-LOC112052485_126098	-0.6173232128284732	14.010903490612685	2.0899871789249516e-4	0.021022074937642427	season	0.021022074937642427	0.037434862573983436	seasonDry
gene-LOC112046939	NW_019862748.1	2032554	2032856	-	303	rna-XM_024083915.1, rna-XM_024083836.1	gene-LOC112046939_56089	-0.3360057390314341	13.79574171842375	2.0975163820816084e-4	0.021066223663750765	season	0.021066223663750765	2.835043122041623e-5	seasonDry
gene-LOC112047706	NW_019862901.1	585634	586580	+	947	rna-XM_024084911.1, rna-XM_024084912.1	gene-LOC112047706_65419	-0.40089132891675666	15.416236777486974	2.1020331903993608e-4	0.02108003090342199	season	0.02108003090342199	0.018418374372588083	seasonDry
gene-LOC112045357	NW_019862829.1	373986	374457	-	472	rna-XM_024081505.1	gene-LOC112045357_33735	0.289080644889977	16.20724671408251	2.1099199081715185e-4	0.0210960546407194	season	0.0210960546407194	1.7746975910045808e-29	seasonWet
gene-LOC112045357	NW_019862829.1	373990	374457	-	468	rna-XM_024081506.1	gene-LOC112045357_33744	0.289080644889977	16.20724671408251	2.1099199081715185e-4	0.0210960546407194	season	0.0210960546407194	1.7746975910045808e-29	seasonWet
gene-LOC112056973	NW_019862764.1	1363235	1364650	-	1416	rna-XM_024097462.1, rna-XM_024097468.1	gene-LOC112056973_178672	-0.5045769469796412	13.856067486343735	2.1159261797718974e-4	0.021124626101323898	season	0.021124626101323898	6.616710716757506e-7	seasonDry
gene-LOC112052100	NW_019863124.1	289222	289411	+	190	rna-XM_024091032.1, rna-XM_024091033.1, rna-XM_024091034.1	gene-LOC112052100_121445	0.2552457388891039	16.719256845373927	2.1399683994074815e-4	0.02133290934862525	season	0.02133290934862525	0.02861563165412504	seasonWet
gene-LOC112051655	NW_019863094.1	187388	187548	-	161	rna-XM_024090382.1	gene-LOC112051655_114840	-0.5357147725732192	13.836162209847336	2.1492749246211821e-4	0.021393895355020048	season	0.021393895355020048	0.0651140043895667	rest
gene-LOC112049678	NW_019862984.1	173670	176187	-	2518	rna-XM_024087672.1, rna-XM_024087671.1, rna-XM_024087669.1, rna-XM_024087670.1	gene-LOC112049678_90745	0.3651753087256946	13.813884421017955	2.2035631737610633e-4	0.02190178567816737	season	0.02190178567816737	0.05769968139894619	rest
gene-LOC112052001	NW_019863118.1	148848	150646	-	1799	rna-XM_024090884.1, rna-XM_024090885.1, rna-XM_024090886.1	gene-LOC112052001_119684	0.33572999075149174	13.718277557963376	2.2109393066987708e-4	0.021942591432902447	season	0.021942591432902447	0.10806016571107369	rest
gene-LOC112047772	NW_019862904.1	992544	993148	-	605	rna-XM_024085011.1	gene-LOC112047772_66427	0.5626740980315577	13.882801637332047	2.2322579577728168e-4	0.02210658502360627	season	0.02210658502360627	0.03964043681412968	seasonWet
gene-LOC112049069	NW_019862755.1	2183195	2183417	+	223	rna-XM_024086832.1	gene-LOC112049069_82668	-0.5032445080115047	13.729477668351784	2.234053457445976e-4	0.02210658502360627	season	0.02210658502360627	0.02643024377888979	seasonDry
gene-LOC112055428	NW_019863522.1	93876	94951	-	1076	rna-XM_024095540.1, rna-XM_024095536.1, rna-XM_024095537.1, rna-XM_024095545.1, rna-XM_024095541.1, rna-XM_024095539.1, rna-XM_024095538.1	gene-LOC112055428_159962	0.3326902825059304	21.23810933239898	2.2444993839545606e-4	0.02217724059933895	season	0.02217724059933895	0.0028945760089081826	seasonWet
gene-LOC112056039	NW_019863690.1	45220	45450	+	231	rna-XM_024096376.1, rna-XM_024096377.1, rna-XM_024096378.1, rna-XM_024096379.1, rna-XM_024096380.1	gene-LOC112056039_170161	0.3031511464404567	13.73776184100676	2.2625926627400927e-4	0.022323138491651885	season	0.022323138491651885	0.06773970518979729	rest
gene-LOC112056160	NW_019863721.1	53889	54072	-	184	rna-XM_024096526.1, rna-XM_024096525.1, rna-XM_024096527.1	gene-LOC112056160_171303	0.3677969630746199	13.76104194353045	2.2839045014738153e-4	0.022500316153286088	season	0.022500316153286088	3.281506345377218e-5	seasonWet
gene-LOC112049752	NW_019862987.1	691685	691717	-	33	rna-XM_024087777.1, rna-XM_024087776.1	gene-LOC112049752_91550	0.3555169893520786	14.24505249169805	2.2922024352696458e-4	0.02254895328185345	season	0.02254895328185345	0.06427094344029216	rest
gene-LOC112045537	NW_019862835.1	89320	89437	-	118	rna-XM_024081758.1, rna-XM_024081756.1, rna-XM_024081757.1	gene-LOC112045537_35660	-0.326395586649716	14.854940994885219	2.327043540018319e-4	0.02285817732061918	season	0.02285817732061918	0.04573701741490035	seasonDry
gene-LOC112049337	NW_019862968.1	388867	388874	+	8	rna-XM_024087191.1	gene-LOC112049337_86495	0.38765956144772673	17.82315226258699	2.3544523764695586e-4	0.02309359794405595	season	0.02309359794405595	0.03637884207947216	seasonWet
gene-LOC112053194	NW_019863216.1	87744	87937	-	194	rna-XM_024092523.1	gene-LOC112053194_133778	-0.3671243565589459	13.571574331443724	2.3595438161137306e-4	0.02310975103986426	season	0.02310975103986426	0.002607936594600681	seasonDry
gene-LOC112045029	NW_019862822.1	1071110	1071357	+	248	rna-XM_024081073.1, rna-XM_024081074.1	gene-LOC112045029_29590	0.30579237200941034	13.568797235056403	2.3884783225261945e-4	0.023359039454560113	season	0.023359039454560113	0.006400247500532829	seasonWet
gene-LOC112058543	NW_019862778.1	1046936	1047043	-	108	rna-XM_024099442.1	gene-LOC112058543_195149	-0.3351517981075005	19.027596361299956	2.4090050355914076e-4	0.02352549459065903	season	0.02352549459065903	0.020699570042918815	seasonDry
gene-LOC112050953	NW_019862757.1	65179	66817	+	1639	rna-XM_024089369.1	gene-LOC112050953_105976	-0.4575055099569132	13.621227324904746	2.4190914044495976e-4	0.023589657314610973	season	0.023589657314610973	4.389250860421975e-5	seasonDry
gene-LOC112051427	NW_019863082.1	300300	300522	-	223	rna-XM_024090058.1	gene-LOC112051427_112178	-0.27259242546038326	22.95381115093448	2.4265129143959035e-4	0.023627685257884057	season	0.023627685257884057	0.01345377187088833	seasonDry
gene-LOC112051307	NW_019863073.1	165651	165817	-	167	rna-XM_024089894.1, rna-XM_024089896.1	gene-LOC112051307_110611	-0.31153323895719043	13.493615790069928	2.458895504080792e-4	0.023908304256344975	season	0.023908304256344975	5.536650142385012e-4	seasonDry
gene-LOC112051307	NW_019863073.1	169181	169305	-	125	rna-XM_024089894.1, rna-XM_024089896.1	gene-LOC112051307_110616	-0.34180356059657113	13.488619438027948	2.465405668718965e-4	0.023936912635941443	season	0.023936912635941443	5.536650142385012e-4	seasonDry
gene-LOC112042961	NW_019862783.1	1131291	1131344	+	54	rna-XM_024078188.1	gene-LOC112042961_3034	-0.3782239466652798	13.78197472696033	2.4830095008443036e-4	0.024072992400526638	season	0.024072992400526638	0.043350137501678654	seasonDry
gene-LOC112056249	NW_019863746.1	72033	72175	+	143	rna-XM_024096642.1, rna-XM_024096641.1	gene-LOC112056249_172336	0.9080745482374657	13.641184110243227	2.503545403662462e-4	0.024237065098371514	season	0.024237065098371514	0.0271707017737305	seasonWet
gene-LOC112057896	NW_019862768.1	1527254	1527779	+	526	rna-XM_024098498.1	gene-LOC112057896_185908	0.25264593964737553	20.281582037373614	2.5140337899138394e-4	0.024303534144858717	season	0.024303534144858717	0.04905957367174721	seasonWet
gene-LOC112056249	NW_019863746.1	72603	72744	+	142	rna-XM_024096642.1, rna-XM_024096641.1	gene-LOC112056249_172337	0.9080147224873258	13.624956880825335	2.5245893640418586e-4	0.024370460494038602	season	0.024370460494038602	0.0271707017737305	seasonWet
gene-LOC112044866	NW_019862819.1	574694	574880	+	187	rna-XM_024080850.1	gene-LOC112044866_27965	-0.36074180061787275	13.427122275072254	2.5778332740297846e-4	0.024848683096933655	season	0.024848683096933655	0.01732768882493332	seasonDry
gene-LOC112051307	NW_019863073.1	161043	161318	-	276	rna-XM_024089894.1, rna-XM_024089896.1	gene-LOC112051307_110607	-0.2811049751585656	13.34766499364359	2.6564103331712765e-4	0.025533882453348453	season	0.025533882453348453	5.536650142385012e-4	seasonDry
gene-LOC112047428	NW_019862893.1	452534	453171	-	638	rna-XM_024084553.1	gene-LOC112047428_62401	0.28034128209359466	15.097600542185369	2.656528536657806e-4	0.025533882453348453	season	0.025533882453348453	7.289703923931076e-4	seasonWet
gene-LOC112046735	NW_019862753.1	419939	420258	-	320	rna-XM_024083504.1, rna-XM_024083521.1, rna-XM_024083529.1, rna-XM_024083512.1	gene-LOC112046735_53244	-0.44287703378230064	15.277157503007908	2.691103361797615e-4	0.025829202366666953	season	0.025829202366666953	0.04607717554980914	seasonDry
gene-LOC112051208	NW_019863068.1	230562	231722	+	1161	rna-XM_024089747.1	gene-LOC112051208_109355	0.256412605662803	17.157138612501285	2.696973049018271e-4	0.0258485602655194	season	0.0258485602655194	0.09166095197027073	rest
gene-LOC112053293	NW_019862748.1	4259309	4259480	+	172	rna-XM_024092710.1	gene-LOC112053293_135240	-0.4095120600664359	13.326754657896334	2.710252377331845e-4	0.02587941240120929	season	0.02587941240120929	0.12256773837528237	rest
gene-LOC112043754	NW_019862796.1	1267303	1267477	+	175	rna-XM_024079314.1	gene-LOC112043754_13556	-0.33111507511397903	15.412291857541522	2.715520417177765e-4	0.02587941240120929	season	0.02587941240120929	0.02254648641295742	seasonDry
gene-LOC112043754	NW_019862796.1	1267303	1267476	+	174	rna-XM_024079313.1	gene-LOC112043754_13560	-0.33111507511397903	15.412291857541522	2.715520417177765e-4	0.02587941240120929	season	0.02587941240120929	0.02254648641295742	seasonDry
gene-LOC112043497	NW_019862791.1	1452991	1453074	+	84	rna-XM_024078954.1	gene-LOC112043497_10066	-0.2771083114733495	13.681654748060948	2.715621751446019e-4	0.02587941240120929	season	0.02587941240120929	0.028963370007314353	seasonDry
gene-LOC112054938	NW_019863435.1	9522	9908	-	387	rna-XM_024094888.1	gene-LOC112054938_154203	-0.33816731080277956	18.285223736984708	2.729250092249849e-4	0.025972395558729412	season	0.025972395558729412	0.02902157074142085	seasonDry
gene-LOC112053847	NW_019863288.1	86589	86755	+	167	rna-XM_024093430.1, rna-XM_024093429.1, rna-XM_024093432.1, rna-XM_024093431.1	gene-LOC112053847_141668	0.3207111345371468	13.297816466938102	2.7557903620694697e-4	0.0261878152112239	season	0.0261878152112239	8.44216011559565e-4	seasonWet
gene-LOC112044617	NW_019862751.1	931712	931961	+	250	rna-XM_024080508.1	gene-LOC112044617_25037	-0.4552819914432751	19.50971412249558	2.7722519965056467e-4	0.026306985352979324	season	0.026306985352979324	0.016631638835792998	seasonDry
gene-LOC112043184	NW_019862787.1	258787	258848	+	62	rna-XM_024078489.1	gene-LOC112043184_5177	-0.26105751331380367	13.758951746345758	2.8169100927565694e-4	0.02669300820946868	season	0.02669300820946868	0.003489423707233043	seasonDry
gene-LOC112047142	NW_019862883.1	799959	800196	-	238	rna-XM_024084144.1	gene-LOC112047142_58860	-0.345728618664433	13.369835460317962	2.8265525070276046e-4	0.02674660193180282	season	0.02674660193180282	0.060232703303755436	rest
gene-LOC112058515	NW_019862777.1	1743991	1744123	-	133	rna-XM_024099399.1	gene-LOC112058515_194782	-0.5126455583427902	13.56351364466759	2.8824852596534426e-4	0.027237455784528096	season	0.027237455784528096	0.0033922709124105054	seasonDry
gene-LOC112051307	NW_019863073.1	166500	166661	-	162	rna-XM_024089894.1, rna-XM_024089896.1	gene-LOC112051307_110612	-0.35022555704734815	13.171563863659522	2.916170242489226e-4	0.027516998814149395	season	0.027516998814149395	5.536650142385012e-4	seasonDry
gene-LOC112044442	NW_019862809.1	823975	824238	+	264	rna-XM_024080289.1, rna-XM_024080290.1, rna-XM_024080291.1, rna-XM_024080292.1, rna-XM_024080293.1	gene-LOC112044442_23332	-0.4445329651978812	13.28702764172847	2.9225136002023903e-4	0.02753812323561494	season	0.02753812323561494	0.06773970518979729	rest
gene-LOC112044107	NW_019862750.1	63910	64030	-	121	rna-XM_024079854.1	gene-LOC112044107_19111	-0.4194433800936119	13.19753861576633	2.964005604003352e-4	0.02788992089377067	season	0.02788992089377067	2.2396183668380815e-7	seasonDry
gene-LOC112057654	NW_019862765.1	63646	63816	-	171	rna-XM_024098100.1, rna-XM_024098117.1, rna-XM_024098120.1, rna-XM_024098139.1, rna-XM_024098105.1, rna-XM_024098106.1, rna-XM_024098107.1, rna-XM_024098108.1, rna-XM_024098112.1, rna-XM_024098113.1, rna-XM_024098114.1, rna-XM_024098115.1, rna-XM_024098121.1, rna-XM_024098124.1, rna-XM_024098125.1, rna-XM_024098126.1, rna-XM_024098128.1, rna-XM_024098132.1, rna-XM_024098133.1, rna-XM_024098136.1,…	gene-LOC112057654_181949	0.2826279897030266	13.120509627473997	2.990192550592282e-4	0.02807143332899255	season	0.02807143332899255	5.286392392689309e-19	seasonWet
gene-LOC112051350	NW_019862757.1	2541514	2541748	+	235	rna-XM_024089956.1	gene-LOC112051350_111196	-0.4710394793913953	13.214490546540834	2.991664157136633e-4	0.02807143332899255	season	0.02807143332899255	0.07889995856796882	rest
gene-LOC112051392	NW_019863080.1	336784	336919	-	136	rna-XM_024090004.1	gene-LOC112051392_111768	-0.3188404250604142	13.6200521156164	2.9984224837728394e-4	0.028095553692223434	season	0.028095553692223434	0.024650919660573187	seasonDry
gene-LOC112058339	NW_019862774.1	1929583	1929651	-	69	rna-XM_024099099.1	gene-LOC112058339_191419	0.3492226070875285	20.78168450552791	3.024467053529459e-4	0.02830006898483841	season	0.02830006898483841	0.014430531677619313	seasonWet
gene-LOC112057910	NW_019862768.1	1945792	1945907	+	116	rna-XR_002887741.1	gene-LOC112057910_186176	0.36827680238680616	18.669552833350085	3.052197706149171e-4	0.028519769374031737	season	0.028519769374031737	0.017947326776753966	seasonWet
gene-LOC112051307	NW_019863073.1	158280	158405	-	126	rna-XM_024089894.1, rna-XM_024089896.1	gene-LOC112051307_110604	-0.28121301564853407	13.055854643676787	3.1006603614488343e-4	0.02893230926976388	season	0.02893230926976388	5.536650142385012e-4	seasonDry
gene-LOC112056304	NW_019863763.1	45675	46022	-	348	rna-XM_024096709.1, rna-XM_024096707.1, rna-XM_024096708.1, rna-XM_024096710.1	gene-LOC112056304_173158	-0.3362572778099078	25.321628403007434	3.116140161825287e-4	0.029036367146785907	season	0.029036367146785907	0.1574613491690464	rest
gene-LOC112046939	NW_019862748.1	2030912	2031046	-	135	rna-XM_024083915.1, rna-XM_024083836.1	gene-LOC112046939_56087	-0.3569967316863433	13.033043158407523	3.140702584784637e-4	0.029224651374923895	season	0.029224651374923895	2.835043122041623e-5	seasonDry
gene-LOC112043877	NW_019862799.1	789063	789275	+	213	rna-XM_024079540.1	gene-LOC112043877_16058	-0.31058683365576956	13.100554963765747	3.158074090441426e-4	0.029345594283617073	season	0.029345594283617073	0.08826320049331295	rest
gene-LOC112045055	NW_019862823.1	405366	405690	-	325	rna-XR_002886782.1	gene-LOC112045055_29922	-0.24877911107749706	13.928690212721296	3.216569271038036e-4	0.029847805310365398	season	0.029847805310365398	0.04045314243278572	seasonDry
gene-LOC112052061	NW_019863122.1	185375	185548	-	174	rna-XM_024090967.1	gene-LOC112052061_120835	-0.4196154106853464	12.98266029478176	3.23372956985265e-4	0.02996559624881413	season	0.02996559624881413	0.007494834552517101	seasonDry
gene-LOC112055839	NW_019863632.1	63365	63670	-	306	rna-XM_024096103.1	gene-LOC112055839_165416	0.2870058810814555	16.33970119935521	3.2580510676434045e-4	0.030149330500440826	season	0.030149330500440826	0.006989832597458164	seasonWet
gene-LOC112052061	NW_019863122.1	166363	166955	-	593	rna-XM_024090967.1	gene-LOC112052061_120808	0.3216369837277991	12.953755366200618	3.2836576484580665e-4	0.03034443410951125	season	0.03034443410951125	0.007494834552517101	seasonWet
gene-LOC112045029	NW_019862822.1	1085132	1085262	+	131	rna-XM_024081073.1, rna-XM_024081074.1	gene-LOC112045029_29593	0.3641509291179975	12.957117628935231	3.299691694448834e-4	0.030448669432070478	season	0.030448669432070478	0.006400247500532829	seasonWet
gene-LOC112049139	NW_019862961.1	185729	185935	+	207	rna-XM_024086933.1, rna-XM_024086934.1, rna-XM_024086935.1	gene-LOC112049139_83898	-0.4073513526341609	12.954723674249342	3.3040142117375627e-4	0.030448669432070478	season	0.030448669432070478	0.004347391550980025	seasonDry
gene-LOC112054615	NW_019863384.1	15908	18669	-	2762	rna-XM_024094461.1	gene-LOC112054615_150574	0.4811960482516923	12.973351655723228	3.324880914835632e-4	0.030598938350661534	season	0.030598938350661534	0.11277921346697412	rest
gene-LOC112042856	NW_019862780.1	953003	953109	+	107	rna-XR_002886637.1	gene-LOC112042856_838	-0.2765180886089271	18.333316396529494	3.352221166062629e-4	0.030808290141252297	season	0.030808290141252297	2.529280421769176e-21	seasonDry
gene-LOC112058082	NW_019862771.1	923994	924170	+	177	rna-XM_024098760.1, rna-XM_024098761.1	gene-LOC112058082_188260	-0.2626298587329803	12.976585518151474	3.3884316930576626e-4	0.031081050696982554	season	0.031081050696982554	4.349628273094276e-4	seasonDry
gene-LOC112044620	NW_019862813.1	471715	471960	+	246	rna-XM_024080507.1, rna-XM_024080509.1, rna-XM_024080510.1	gene-LOC112044620_25054	-0.25314569214287097	20.94932449938142	3.391165465820723e-4	0.031081050696982554	season	0.031081050696982554	0.03333061644779565	seasonDry
gene-LOC112042856	NW_019862780.1	953003	953113	+	111	rna-XM_024078034.1	gene-LOC112042856_828	-0.27611665731353674	18.281174251046558	3.418403293914931e-4	0.03125826514834556	season	0.03125826514834556	2.529280421769176e-21	seasonDry
gene-LOC112043945	NW_019862800.1	1123374	1123457	-	84	rna-XM_024079633.1	gene-LOC112043945_17120	-0.4379763665879143	13.51234128880559	3.419819141285682e-4	0.03125826514834556	season	0.03125826514834556	0.008551694769041315	seasonDry
gene-LOC112047339	NW_019862888.1	475044	475814	-	771	rna-XM_024084436.1	gene-LOC112047339_61256	0.2470113160023319	19.798733883358132	3.4311380063343404e-4	0.031311060685126055	season	0.031311060685126055	0.004189694139964743	seasonWet
gene-LOC112047608	NW_019862898.1	235715	235831	+	117	rna-XM_024084764.1	gene-LOC112047608_64064	-0.4552815543816726	13.08271436468717	3.4370501069888734e-4	0.031311060685126055	season	0.031311060685126055	0.0024554477336665393	seasonDry
gene-LOC112053194	NW_019863216.1	86762	86879	-	118	rna-XM_024092523.1	gene-LOC112053194_133777	-0.3492037344735061	12.860334829992045	3.4395963220953794e-4	0.031311060685126055	season	0.031311060685126055	0.002607936594600681	seasonDry
gene-LOC112052201	NW_019863133.1	164382	164621	-	240	rna-XM_024091193.1, rna-XM_024091196.1, rna-XM_024091191.1, rna-XM_024091194.1	gene-LOC112052201_122805	0.26398167037177694	23.54379999313274	3.4931613075921456e-4	0.03175558158893727	season	0.03175558158893727	0.12371473549089201	rest
gene-LOC112043210	NW_019862787.1	388349	388481	-	133	rna-XM_024078518.1	gene-LOC112043210_5457	-0.2992845311872728	31.266576228148143	3.540712025961707e-4	0.03214429902865642	season	0.03214429902865642	1.4522623172962486e-6	seasonDry
gene-LOC112054077	NW_019863315.1	109148	109225	+	78	rna-XM_024093732.1, rna-XM_024093733.1	gene-LOC112054077_144276	-0.2995872504071859	17.20399987951423	3.5497070551070387e-4	0.032182411665828546	season	0.032182411665828546	0.12850625105227736	rest
gene-LOC112051307	NW_019863073.1	206526	206915	-	390	rna-XM_024089894.1	gene-LOC112051307_110626	-0.4088520916985391	12.790195049467425	3.5700813600801406e-4	0.032279886583258303	season	0.032279886583258303	5.536650142385012e-4	seasonDry
gene-LOC112051307	NW_019863073.1	206526	206832	-	307	rna-XM_024089896.1	gene-LOC112051307_110654	-0.4088520916985391	12.790195049467425	3.5700813600801406e-4	0.032279886583258303	season	0.032279886583258303	5.536650142385012e-4	seasonDry
gene-LOC112050527	NW_019863028.1	266803	266949	+	147	rna-XM_024088815.1, rna-XM_024088810.1, rna-XM_024088811.1, rna-XM_024088812.1, rna-XM_024088813.1, rna-XM_024088814.1	gene-LOC112050527_100662	-0.3664214950883384	12.852503304287907	3.5806195148838533e-4	0.03233159666938866	season	0.03233159666938866	1.4650201951324496e-5	seasonDry
gene-LOC112049139	NW_019862961.1	186312	186470	+	159	rna-XM_024086933.1, rna-XM_024086934.1, rna-XM_024086935.1	gene-LOC112049139_83899	-0.4336524899390838	12.797564396362196	3.590649181428361e-4	0.03233426118835528	season	0.03233426118835528	0.004347391550980025	seasonDry
gene-LOC112052061	NW_019863122.1	185624	185955	-	332	rna-XM_024090967.1	gene-LOC112052061_120836	-0.4462647980503624	12.783711564079086	3.5935454782781614e-4	0.03233426118835528	season	0.03233426118835528	0.007494834552517101	seasonDry
gene-LOC112049716	NW_019862987.1	246554	246970	+	417	rna-XM_024087723.1, rna-XM_024087724.1	gene-LOC112049716_91157	0.2931644401413833	12.8634577052249	3.595373207111796e-4	0.03233426118835528	season	0.03233426118835528	0.09166095197027073	rest
gene-LOC112058321	NW_019862774.1	928550	928954	+	405	rna-XM_024099046.1	gene-LOC112058321_190737	0.3741844697801594	17.511453312375224	3.6284391263466446e-4	0.03258794926192723	season	0.03258794926192723	0.06307547930368386	rest
gene-LOC112055922	NW_019862763.1	85988	86190	+	203	rna-XM_024096373.1	gene-LOC112055922_166424	-0.4319912511700922	12.71649066689657	3.6481178904135427e-4	0.032705105793841484	season	0.032705105793841484	0.5328685125275064	rest
gene-LOC112053412	NW_019863239.1	335290	336464	-	1175	rna-XM_024092818.1	gene-LOC112053412_136426	0.45997471752583013	26.212604521261852	3.651233304454803e-4	0.032705105793841484	season	0.032705105793841484	0.11002025060041018	rest
gene-LOC112045124	NW_019862824.1	177879	178712	+	834	rna-XM_024081205.1	gene-LOC112045124_30874	0.512035399542651	12.851285111976914	3.670265435038723e-4	0.03280537332304932	season	0.03280537332304932	0.0800695007314713	rest
gene-LOC112051393	NW_019863080.1	323052	323197	+	146	rna-XM_024090006.1, rna-XM_024090005.1	gene-LOC112051393_111771	-0.41861044038543294	12.953157872465319	3.672206791714121e-4	0.03280537332304932	season	0.03280537332304932	0.053017112363625496	rest
gene-LOC112046091	NW_019862847.1	417869	417955	+	87	rna-XM_024082585.1	gene-LOC112046091_43828	0.4381292041101267	18.127587608391703	3.691579273224716e-4	0.03293458157455401	season	0.03293458157455401	0.07430674843895725	rest
gene-LOC112049097	NW_019862958.1	15428	15708	-	281	rna-XM_024086860.1	gene-LOC112049097_83005	0.2951065507057162	16.941720406777943	3.703849970365205e-4	0.032983947755989215	season	0.032983947755989215	0.07436642084971204	rest
gene-LOC112054505	NW_019863366.1	114211	114252	+	42	rna-XM_024094310.1	gene-LOC112054505_149438	0.3894359706217406	17.81191202805055	3.7069453879886525e-4	0.032983947755989215	season	0.032983947755989215	0.07780319155298457	rest
gene-LOC112058424	NW_019862776.1	928667	929019	-	353	rna-XM_024099255.1	gene-LOC112058424_193376	0.47696925461814743	12.843313365527795	3.718364797650664e-4	0.03299802834317236	season	0.03299802834317236	0.04185045765423412	seasonWet
gene-LOC112058424	NW_019862776.1	928667	929016	-	350	rna-XM_024099257.1	gene-LOC112058424_193395	0.47696925461814743	12.843313365527795	3.718364797650664e-4	0.03299802834317236	season	0.03299802834317236	0.04185045765423412	seasonWet
gene-LOC112043980	NW_019862801.1	351198	351263	+	66	rna-XM_024079680.1	gene-LOC112043980_17584	0.5675552570762102	12.776809247686968	3.7263352581955747e-4	0.0330250769448271	season	0.0330250769448271	0.10672945405651132	rest
gene-LOC112050866	NW_019863047.1	306451	306626	+	176	rna-XM_024089243.1, rna-XM_024089242.1, rna-XM_024089244.1, rna-XM_024089247.1, rna-XM_024089245.1, rna-XM_024089241.1, rna-XM_024089246.1, rna-XM_024089233.1, rna-XM_024089234.1, rna-XM_024089235.1, rna-XM_024089236.1, rna-XM_024089237.1, rna-XM_024089239.1, rna-XM_024089240.1, rna-XM_024089248.1	gene-LOC112050866_103864	-0.3671479725735094	12.677433438282229	3.7464522310275876e-4	0.033159562028976367	season	0.033159562028976367	2.124589188555154e-42	seasonDry
gene-LOC112050866	NW_019863047.1	293629	295926	+	2298	rna-XM_024089243.1, rna-XM_024089242.1, rna-XM_024089244.1, rna-XM_024089247.1, rna-XM_024089245.1, rna-XM_024089241.1, rna-XM_024089246.1, rna-XM_024089233.1, rna-XM_024089234.1, rna-XM_024089235.1, rna-XM_024089236.1, rna-XM_024089237.1, rna-XM_024089239.1, rna-XM_024089240.1, rna-XM_024089248.1	gene-LOC112050866_103852	-0.3103990449299934	12.654394221004292	3.7927468006781123e-4	0.03352508338043406	season	0.03352508338043406	2.124589188555154e-42	seasonDry
gene-LOC112050918	NW_019863051.1	354271	354358	+	88	rna-XM_024089332.1	gene-LOC112050918_105703	-0.3922312611254115	17.533008496908664	3.810647553696263e-4	0.03363899268124767	season	0.03363899268124767	1.498247902454617e-6	seasonDry
gene-LOC112058321	NW_019862774.1	928475	928954	+	480	rna-XM_024099049.1	gene-LOC112058321_190760	0.3726596129026186	17.374960713940208	3.825954611601823e-4	0.033685471770651745	season	0.033685471770651745	0.06307547930368386	rest
gene-LOC112058321	NW_019862774.1	928487	928954	+	468	rna-XM_024099045.1, rna-XM_024099047.1, rna-XM_024099048.1	gene-LOC112058321_190783	0.3726596129026186	17.374960713940208	3.825954611601823e-4	0.033685471770651745	season	0.033685471770651745	0.06307547930368386	rest
gene-LOC112053422	NW_019863240.1	81044	81285	+	242	rna-XM_024092824.1	gene-LOC112053422_136487	0.3506692383218427	19.481516901526813	3.900233965655253e-4	0.034294455669175744	season	0.034294455669175744	0.07103626129446768	rest
gene-LOC112045525	NW_019862834.1	946273	946372	+	100	rna-XM_024081731.1, rna-XM_024081733.1	gene-LOC112045525_35508	-0.45023786304014135	12.737737574183209	3.9272587531565483e-4	0.034486883475035715	season	0.034486883475035715	7.360355214992947e-6	seasonDry
gene-LOC112051684	NW_019863097.1	196731	196775	-	45	rna-XM_024090453.1	gene-LOC112051684_115751	-0.47367631986114545	12.685178416012336	3.9477669475288446e-4	0.034621658105844465	season	0.034621658105844465	1.3421063732649765e-4	seasonDry
gene-LOC112043184	NW_019862787.1	256617	256830	+	214	rna-XM_024078489.1	gene-LOC112043184_5175	-0.24994086032952226	13.054849205785084	4.040281923624443e-4	0.03538675120835037	season	0.03538675120835037	0.003489423707233043	seasonDry
gene-LOC112056422	NW_019863809.1	23057	23309	+	253	rna-XM_024096858.1	gene-LOC112056422_174154	-0.3852824087690344	12.603150746498091	4.100723365200787e-4	0.03582566353381835	season	0.03582566353381835	0.006569543722448047	seasonDry
gene-LOC112052201	NW_019863133.1	164546	164621	-	76	rna-XM_024091192.1	gene-LOC112052201_122777	0.26093689984452	22.99149363057302	4.101074615288791e-4	0.03582566353381835	season	0.03582566353381835	0.12371473549089201	rest
gene-LOC112049328	NW_019862968.1	168464	168678	+	215	rna-XM_024087180.1, rna-XM_024087181.1, rna-XM_024087179.1	gene-LOC112049328_86411	-0.2518656275779251	12.68044959556612	4.148531311297899e-4	0.03619310346878752	season	0.03619310346878752	0.017614776361801518	seasonDry
gene-LOC112044075	NW_019862750.1	2655167	2655899	+	733	rna-XM_024079801.1, rna-XM_024079812.1	gene-LOC112044075_18634	0.37565008389179466	22.95440172458421	4.231928703329591e-4	0.036829264147206706	season	0.036829264147206706	0.09054287941412877	rest
gene-LOC112043386	NW_019862789.1	1171097	1171285	-	189	rna-XM_024078784.1, rna-XM_024078785.1, rna-XM_024078782.1, rna-XM_024078783.1	gene-LOC112043386_8280	-0.26278765758957917	12.761457553043115	4.234144942452153e-4	0.036829264147206706	season	0.036829264147206706	0.019994971654640977	seasonDry
gene-LOC112044943	NW_019862748.1	1529219	1529403	+	185	rna-XM_024080998.1, rna-XM_024081145.1	gene-LOC112044943_28704	0.3178976751555447	15.349261180839793	4.24551574585063e-4	0.036829264147206706	season	0.036829264147206706	0.05135685872943835	rest
gene-LOC112051307	NW_019863073.1	162980	163206	-	227	rna-XM_024089894.1, rna-XM_024089896.1	gene-LOC112051307_110609	-0.28876642893209736	12.46376222245761	4.2463992048478864e-4	0.036829264147206706	season	0.036829264147206706	5.536650142385012e-4	seasonDry
gene-LOC112046894	NW_019862874.1	317754	317818	+	65	rna-XM_024083733.1, rna-XM_024083736.1, rna-XM_024083737.1	gene-LOC112046894_55608	-0.3325410587159434	17.642925476135705	4.2508583467822916e-4	0.036829264147206706	season	0.036829264147206706	0.12931347755402128	rest
gene-LOC112044620	NW_019862813.1	464884	464987	+	104	rna-XM_024080509.1	gene-LOC112044620_25057	-0.24230031935025617	20.257714734188255	4.25438660218888e-4	0.036829264147206706	season	0.036829264147206706	0.03333061644779565	seasonDry
gene-LOC112049270	NW_019862966.1	400055	400638	+	584	rna-XM_024087096.1	gene-LOC112049270_85541	0.34568328518647656	14.20600624416601	4.3094633288094024e-4	0.03713918306421264	season	0.03713918306421264	0.07780319155298457	rest
gene-LOC112055428	NW_019863522.1	107038	107205	-	168	rna-XM_024095542.1, rna-XM_024095540.1, rna-XM_024095536.1, rna-XM_024095537.1, rna-XM_024095543.1, rna-XM_024095544.1, rna-XM_024095545.1, rna-XM_024095541.1, rna-XM_024095539.1, rna-XM_024095538.1	gene-LOC112055428_159960	-0.35904808306447483	19.329536715713203	4.3141024746961714e-4	0.03713918306421264	season	0.03713918306421264	0.0028945760089081826	seasonDry
gene-LOC112043382	NW_019862789.1	1013493	1014616	-	1124	rna-XM_024078777.1	gene-LOC112043382_8247	0.41991367210012287	15.095545982553908	4.3155810802909616e-4	0.03713918306421264	season	0.03713918306421264	0.10491059398134445	rest
gene-LOC112051307	NW_019863073.1	157624	157769	-	146	rna-XM_024089894.1, rna-XM_024089896.1	gene-LOC112051307_110603	-0.27127807854601793	12.433240275173288	4.3159063907944483e-4	0.03713918306421264	season	0.03713918306421264	5.536650142385012e-4	seasonDry
gene-LOC112049328	NW_019862968.1	164393	164559	+	167	rna-XM_024087180.1, rna-XM_024087181.1, rna-XM_024087179.1	gene-LOC112049328_86410	-0.26766630734124763	12.598900573564123	4.3275637391699043e-4	0.03713918306421264	season	0.03713918306421264	0.017614776361801518	seasonDry
gene-LOC112050737	NW_019863039.1	239891	239989	-	99	rna-XM_024089075.1, rna-XM_024089076.1, rna-XM_024089077.1	gene-LOC112050737_102733	-0.3618159969336716	12.485129320652977	4.327959817772879e-4	0.03713918306421264	season	0.03713918306421264	0.12452958430340283	rest
gene-LOC112046328	NW_019862855.1	604152	604405	+	254	rna-XM_024082940.1	gene-LOC112046328_46980	-0.3510436204087989	12.534504855268962	4.328937420809999e-4	0.03713918306421264	season	0.03713918306421264	0.0011031770637904617	seasonDry
gene-LOC112053212	NW_019863216.1	157555	158431	+	877	rna-XM_024092551.1	gene-LOC112053212_134124	-0.44113343557914947	12.451640361290947	4.3475880855564034e-4	0.03723896549856287	season	0.03723896549856287	0.1572392448539931	rest
gene-LOC112046143	NW_019862849.1	176495	176567	+	73	rna-XM_024082653.1, rna-XM_024082652.1	gene-LOC112046143_44348	0.4323957292432915	19.207780434479844	4.36084191110724e-4	0.03723896549856287	season	0.03723896549856287	0.13857653907121265	rest
gene-LOC112043839	NW_019862799.1	547242	547361	+	120	rna-XM_024079457.1	gene-LOC112043839_14998	-0.5507437913582451	12.486566290092183	4.361526669557096e-4	0.03723896549856287	season	0.03723896549856287	0.1128784616338491	rest
gene-LOC112043184	NW_019862787.1	253688	253850	+	163	rna-XM_024078489.1	gene-LOC112043184_5173	-0.24163205640394483	12.905217785567558	4.362770439986648e-4	0.03723896549856287	season	0.03723896549856287	0.003489423707233043	seasonDry
gene-LOC112046029	NW_019862752.1	1870925	1871272	-	348	rna-XM_024082477.1	gene-LOC112046029_42542	-0.4201913319932589	12.459898775414988	4.371568568889216e-4	0.03726664997290693	season	0.03726664997290693	0.13213670578099523	rest
gene-LOC112045558	NW_019862835.1	173011	174265	+	1255	rna-XM_024081786.1	gene-LOC112045558_35829	0.7976000963159131	12.714266571386316	4.4319816933922847e-4	0.037733712158589894	season	0.037733712158589894	0.04409138986625221	seasonWet
gene-LOC112046693	NW_019862867.1	669335	670102	+	768	rna-XM_024083419.1, rna-XM_024083418.1, rna-XM_024083424.1, rna-XM_024083425.1, rna-XM_024083426.1, rna-XM_024083422.1, rna-XM_024083427.1, rna-XM_024083428.1, rna-XM_024083430.1, rna-XM_024083431.1, rna-XM_024083432.1, rna-XM_024083421.1, rna-XM_024083420.1, rna-XM_024083423.1	gene-LOC112046693_51991	0.4355245970974182	12.367095834785054	4.4536519199206453e-4	0.037870153017424094	season	0.037870153017424094	0.03924559174549852	seasonWet
gene-LOC112049170	NW_019862962.1	81704	81801	+	98	rna-XM_024086967.1	gene-LOC112049170_84245	-0.5958072405720709	12.438492808866553	4.4718629429708586e-4	0.03797687149922973	season	0.03797687149922973	0.07118559235137405	rest
gene-LOC112055713	NW_019863592.1	87493	88266	+	774	rna-XM_024095900.1	gene-LOC112055713_163004	-0.4151450287587269	12.606476564718722	4.503302779999179e-4	0.03815419833346666	season	0.03815419833346666	0.053887904829666725	rest
gene-LOC112052090	NW_019863124.1	256824	257031	-	208	rna-XM_024091021.1, rna-XM_024091020.1	gene-LOC112052090_121328	-0.3300015062402567	12.393043277794968	4.5041176151595756e-4	0.03815419833346666	season	0.03815419833346666	2.4804125125276707e-29	seasonDry
gene-LOC112050866	NW_019863047.1	301066	301187	+	122	rna-XM_024089243.1, rna-XM_024089242.1, rna-XM_024089244.1, rna-XM_024089247.1, rna-XM_024089245.1, rna-XM_024089241.1, rna-XM_024089246.1, rna-XM_024089233.1, rna-XM_024089234.1, rna-XM_024089235.1, rna-XM_024089236.1, rna-XM_024089237.1, rna-XM_024089239.1, rna-XM_024089240.1, rna-XM_024089248.1	gene-LOC112050866_103856	-0.458955253210823	12.321914655720366	4.52889049439858e-4	0.03831567002133679	season	0.03831567002133679	2.124589188555154e-42	seasonDry
gene-LOC112055169	NW_019863470.1	209795	209924	+	130	rna-XM_024095177.1, rna-XM_024095178.1	gene-LOC112055169_156911	-0.4500727449885124	12.4184490000729	4.541383410147828e-4	0.0383515939976187	season	0.0383515939976187	1.3394562226042121e-5	seasonDry
gene-LOC112046344	NW_019862855.1	66340	66670	+	331	rna-XM_024082966.1, rna-XM_024082967.1	gene-LOC112046344_47191	-0.24435506452876388	14.573341162979274	4.5445695674626425e-4	0.0383515939976187	season	0.0383515939976187	0.1168298511054589	rest
gene-LOC112045806	NW_019862841.1	698343	699356	-	1014	rna-XM_024082150.1	gene-LOC112045806_39248	-0.30852309577667963	28.603760927514877	4.5639944096768475e-4	0.03846535554360626	season	0.03846535554360626	0.045026340403911916	seasonDry
gene-LOC112056816	NW_019863998.1	5557	5646	+	90	rna-XM_024097300.1	gene-LOC112056816_177604	-0.4069295737740808	12.345291817591924	4.569516823409477e-4	0.03846535554360626	season	0.03846535554360626	0.1890768460196633	rest
gene-LOC112052999	NW_019863194.1	195876	196136	-	261	rna-XM_024092255.1	gene-LOC112052999_131356	0.4879990602299893	12.402346327572184	4.5816151456513443e-4	0.03851886718317653	season	0.03851886718317653	2.1426206683447754e-4	seasonWet
gene-LOC112053361	NW_019863233.1	140051	140125	-	75	rna-XM_024092758.1	gene-LOC112053361_136009	-0.29453785060844884	21.23798866279061	4.700697414100085e-4	0.03947056189136104	season	0.03947056189136104	0.10855031144320952	rest
gene-LOC112050866	NW_019863047.1	302176	302353	+	178	rna-XM_024089243.1, rna-XM_024089242.1, rna-XM_024089244.1, rna-XM_024089247.1, rna-XM_024089245.1, rna-XM_024089241.1, rna-XM_024089246.1, rna-XM_024089233.1, rna-XM_024089234.1, rna-XM_024089235.1, rna-XM_024089236.1, rna-XM_024089237.1, rna-XM_024089239.1, rna-XM_024089240.1, rna-XM_024089248.1	gene-LOC112050866_103858	-0.41768298246859836	12.246551426903114	4.7148952623355777e-4	0.03954029039376174	season	0.03954029039376174	2.124589188555154e-42	seasonDry
gene-LOC112051371	NW_019863078.1	50932	51140	-	209	rna-XR_002887233.1, rna-XM_024089975.1, rna-XM_024089976.1	gene-LOC112051371_111452	-0.27460639960388794	19.497452156222508	4.7881686966440523e-4	0.04010464892107984	season	0.04010464892107984	1.2163847592445056e-4	seasonDry
gene-LOC112053293	NW_019862748.1	4261833	4261957	+	125	rna-XM_024092710.1	gene-LOC112053293_135241	-0.39500323181421737	12.235645105015292	4.8314797197149256e-4	0.04036490896649621	season	0.04036490896649621	0.12256773837528237	rest
gene-LOC112043574	NW_019862750.1	764969	765162	+	194	rna-XM_024079056.1	gene-LOC112043574_10861	0.531017974164238	12.322878266895088	4.836513111013359e-4	0.04036490896649621	season	0.04036490896649621	0.021729319047874916	seasonWet
gene-LOC112050866	NW_019863047.1	322669	322906	+	238	rna-XM_024089243.1, rna-XM_024089242.1, rna-XM_024089244.1, rna-XM_024089247.1, rna-XM_024089245.1, rna-XM_024089241.1, rna-XM_024089246.1, rna-XM_024089233.1, rna-XM_024089234.1, rna-XM_024089235.1, rna-XM_024089236.1, rna-XM_024089237.1, rna-XM_024089239.1, rna-XM_024089240.1, rna-XM_024089248.1	gene-LOC112050866_103889	-0.36153714306500917	12.19858067760917	4.837291222099113e-4	0.04036490896649621	season	0.04036490896649621	2.124589188555154e-42	seasonDry
gene-LOC112051307	NW_019863073.1	162218	162455	-	238	rna-XM_024089894.1, rna-XM_024089896.1	gene-LOC112051307_110608	-0.27289527392302404	12.205039867561409	4.8733475610648175e-4	0.04061526557414145	season	0.04061526557414145	5.536650142385012e-4	seasonDry
gene-LOC112052885	NW_019862759.1	996398	996896	+	499	rna-XM_024092127.1	gene-LOC112052885_130350	0.4185061694299709	12.340060919853956	4.884054133072048e-4	0.04062301635492059	season	0.04062301635492059	1.1835482387297998e-5	seasonWet
gene-LOC112051307	NW_019863073.1	176417	176498	-	82	rna-XM_024089894.1, rna-XM_024089896.1	gene-LOC112051307_110620	-0.44065947178301446	12.200023019186956	4.886387568701881e-4	0.04062301635492059	season	0.04062301635492059	5.536650142385012e-4	seasonDry
gene-LOC112053194	NW_019863216.1	90365	90601	-	237	rna-XM_024092523.1	gene-LOC112053194_133782	-0.34317261260279847	12.185454006616641	4.924473151451766e-4	0.04088897323402215	season	0.04088897323402215	0.002607936594600681	seasonDry
gene-LOC112046986	NW_019862879.1	320412	320499	-	88	rna-XM_024083868.1, rna-XM_024083869.1, rna-XM_024083870.1	gene-LOC112046986_56850	-0.46685343572639815	12.223574921124808	4.952854136044602e-4	0.04107379282907693	season	0.04107379282907693	0.14689400208414202	rest
gene-LOC112052100	NW_019863124.1	283234	283348	+	115	rna-XM_024091032.1	gene-LOC112052100_121438	-0.24086681952084693	14.799686084248115	4.960042838520994e-4	0.04108262642424364	season	0.04108262642424364	0.02861563165412504	seasonDry
gene-LOC112044032	NW_019862802.1	184755	184845	+	91	rna-XM_024079752.1	gene-LOC112044032_18080	-0.43798354354710245	19.28581404794355	4.971272961242259e-4	0.0411248708963925	season	0.0411248708963925	0.09436090109402141	rest
gene-LOC112051307	NW_019863073.1	165222	165337	-	116	rna-XM_024089894.1, rna-XM_024089896.1	gene-LOC112051307_110610	-0.2854107911671139	12.157206703191813	4.999121672470665e-4	0.04130431933572129	season	0.04130431933572129	5.536650142385012e-4	seasonDry
gene-LOC112057405	NW_019862764.1	784588	784733	-	146	rna-XM_024097890.1	gene-LOC112057405_181143	0.3371354504182224	14.889541258225815	5.012011554970366e-4	0.04133883898454154	season	0.04133883898454154	0.13227666843994615	rest
gene-LOC112051703	NW_019863098.1	287706	287919	-	214	rna-XM_024090479.1	gene-LOC112051703_116049	-0.31347651707309854	24.08362675583155	5.015623033748221e-4	0.04133883898454154	season	0.04133883898454154	0.027072168338389335	seasonDry
gene-LOC112054356	NW_019863349.1	112790	112955	-	166	rna-XM_024094125.1, rna-XM_024094126.1	gene-LOC112054356_148033	-0.3750279389608778	12.156733482800394	5.027870912440174e-4	0.041374142193506845	season	0.041374142193506845	0.1555750247253892	rest
gene-LOC112049270	NW_019862966.1	403924	404069	+	146	rna-XM_024087091.1, rna-XM_024087092.1, rna-XM_024087094.1	gene-LOC112049270_85550	-0.3817319616027553	13.874361090800022	5.032240278715395e-4	0.041374142193506845	season	0.041374142193506845	0.07780319155298457	rest
gene-LOC112053793	NW_019863282.1	270904	271119	+	216	rna-XM_024093347.1, rna-XM_024093348.1, rna-XM_024093349.1	gene-LOC112053793_141183	-0.38933441112642125	12.146815792100798	5.084376764786092e-4	0.04175163245403903	season	0.04175163245403903	0.19853081640044384	rest
gene-LOC112044724	NW_019862816.1	639287	639642	+	356	rna-XM_024080668.1	gene-LOC112044724_26597	-0.3587823415178162	12.524651508226624	5.162454232904175e-4	0.04234096020605637	season	0.04234096020605637	0.03940180326701103	seasonDry
gene-LOC112050431	NW_019863023.1	118375	118497	+	123	rna-XM_024088703.1	gene-LOC112050431_99742	-0.437369689697787	14.407535657417903	5.196383705675068e-4	0.042415526143571844	season	0.042415526143571844	0.15252459809153365	rest
gene-LOC112048230	NW_019862754.1	2205114	2205308	+	195	rna-XM_024085726.1	gene-LOC112048230_72839	-0.40130593417867516	13.226812300320036	5.19683447458877e-4	0.042415526143571844	season	0.042415526143571844	0.06773970518979729	rest
gene-LOC112048230	NW_019862754.1	2205115	2205308	+	194	rna-XM_024085719.1	gene-LOC112048230_72852	-0.40130593417867516	13.226812300320036	5.19683447458877e-4	0.042415526143571844	season	0.042415526143571844	0.06773970518979729	rest
gene-LOC112048230	NW_019862754.1	2205116	2205308	+	193	rna-XM_024085695.1	gene-LOC112048230_72865	-0.40130593417867516	13.226812300320036	5.19683447458877e-4	0.042415526143571844	season	0.042415526143571844	0.06773970518979729	rest
gene-LOC112045234	NW_019862827.1	284696	284795	-	100	rna-XM_024081339.1	gene-LOC112045234_31883	-0.4087396588527523	18.154775104571623	5.235533109238904e-4	0.04267945520034484	season	0.04267945520034484	0.0898285960906903	rest
gene-LOC112043711	NW_019862795.1	538994	539522	+	529	rna-XM_024079234.1	gene-LOC112043711_13027	0.24187412884918624	14.62427668542854	5.261695236489582e-4	0.04284067153107841	season	0.04284067153107841	0.11471082858319219	rest
gene-LOC112047727	NW_019862902.1	297946	298078	-	133	rna-XM_024084941.1	gene-LOC112047727_65677	0.423851475187455	12.094390540533453	5.288826131776054e-4	0.04300937517343703	season	0.04300937517343703	3.711179032729451e-16	seasonWet
gene-LOC112047675	NW_019862754.1	64813	64852	+	40	rna-XR_002886972.1	gene-LOC112047675_65160	-0.41211855505229356	14.781999167201556	5.303338326069039e-4	0.043075177759802886	season	0.043075177759802886	0.04573701741490035	seasonDry
gene-LOC112058105	NW_019862771.1	1832254	1832277	-	24	rna-XM_024098791.1	gene-LOC112058105_188641	0.4242745111695947	19.010999058915544	5.434271902902927e-4	0.04408528439731045	season	0.04408528439731045	0.07329250667221533	rest
gene-LOC112057892	NW_019862768.1	1339829	1340107	-	279	rna-XM_024098486.1, rna-XM_024098485.1	gene-LOC112057892_185760	-0.3924270186090917	12.016571348216976	5.44149634099402e-4	0.044090578444117005	season	0.044090578444117005	3.176242407643398e-5	seasonDry
gene-LOC112045988	NW_019862752.1	1822403	1822562	+	160	rna-XM_024082432.1, rna-XM_024082455.1, rna-XM_024082440.1, rna-XM_024082448.1	gene-LOC112045988_41983	-0.40240615927396867	15.95247154689879	5.515231441974013e-4	0.04463412273124686	season	0.04463412273124686	0.08340345007615833	rest
gene-LOC112043281	NW_019862788.1	104413	105865	+	1453	rna-XM_024078600.1	gene-LOC112043281_6238	0.23732112750216117	24.609344630161658	5.570785427019061e-4	0.0450003105961596	season	0.0450003105961596	0.24643489440961971	rest
gene-LOC112045661	NW_019862837.1	17138	17328	-	191	rna-XM_024081936.1, rna-XM_024081937.1, rna-XM_024081935.1	gene-LOC112045661_37575	0.33560018654075435	12.08679134483558	5.573894485826297e-4	0.0450003105961596	season	0.0450003105961596	0.09426782693266988	rest
gene-LOC112052141	NW_019863130.1	72712	74367	-	1656	rna-XM_024091091.1, rna-XM_024091092.1, rna-XM_024091095.1, rna-XM_024091096.1, rna-XM_024091097.1, rna-XM_024091098.1, rna-XM_024091099.1, rna-XM_024091094.1	gene-LOC112052141_121764	0.24247945388247488	15.450723118882989	5.604962397103052e-4	0.045196302005325026	season	0.045196302005325026	0.2853389002043595	rest
gene-LOC112051080	NW_019863061.1	303568	303679	+	112	rna-XM_024089557.1	gene-LOC112051080_107629	0.2975824295736782	16.824243592179677	5.611643996189558e-4	0.045196302005325026	season	0.045196302005325026	0.12072327256912732	rest
gene-LOC112053361	NW_019863233.1	138992	139193	-	202	rna-XM_024092758.1	gene-LOC112053361_136007	-0.2428147377581389	20.657618907666485	5.623735022398511e-4	0.0452393744187909	season	0.0452393744187909	0.10855031144320952	rest
gene-LOC112057680	NW_019862765.1	957461	957592	+	132	rna-XM_024098185.1, rna-XM_024098184.1	gene-LOC112057680_183295	-0.340174960574315	15.076603800688252	5.642133590981553e-4	0.04532096939748676	season	0.04532096939748676	5.3828017393961006e-6	seasonDry
gene-LOC112045785	NW_019862752.1	1283280	1283329	-	50	rna-XM_024082113.1	gene-LOC112045785_38910	0.296920004920351	16.566186869348716	5.647388644551936e-4	0.04532096939748676	season	0.04532096939748676	0.16980752672800856	rest
gene-LOC112047274	NW_019862886.1	354616	355025	+	410	rna-XM_024084341.1	gene-LOC112047274_60545	0.23823308875514068	16.196629847772364	5.716663136273486e-4	0.045769197461651714	season	0.045769197461651714	0.23283601828886366	rest
gene-LOC112050866	NW_019863047.1	302854	303031	+	178	rna-XM_024089243.1, rna-XM_024089242.1, rna-XM_024089244.1, rna-XM_024089247.1, rna-XM_024089245.1, rna-XM_024089241.1, rna-XM_024089246.1, rna-XM_024089233.1, rna-XM_024089234.1, rna-XM_024089235.1, rna-XM_024089236.1, rna-XM_024089237.1, rna-XM_024089239.1, rna-XM_024089240.1, rna-XM_024089248.1	gene-LOC112050866_103859	-0.3864672661595834	11.884084576286753	5.723232312504004e-4	0.045769197461651714	season	0.045769197461651714	2.124589188555154e-42	seasonDry
gene-LOC112049170	NW_019862962.1	87670	87778	+	109	rna-XM_024086967.1	gene-LOC112049170_84248	-0.5856731274441473	11.970198763752007	5.7237079550344e-4	0.045769197461651714	season	0.045769197461651714	0.07118559235137405	rest
gene-LOC112051307	NW_019863073.1	159993	160128	-	136	rna-XM_024089894.1, rna-XM_024089896.1	gene-LOC112051307_110606	-0.2829309506894683	11.896276239135167	5.745293310692639e-4	0.04588711050171061	season	0.04588711050171061	5.536650142385012e-4	seasonDry
gene-LOC112058377	NW_019862775.1	1691542	1691647	-	106	rna-XM_024099166.1	gene-LOC112058377_192066	0.26431859158831233	15.746031324410845	5.783477162566528e-4	0.04613715610423168	season	0.04613715610423168	1.4159582714627731e-12	seasonWet
gene-LOC112052090	NW_019863124.1	259050	259218	-	169	rna-XM_024091021.1, rna-XM_024091020.1	gene-LOC112052090_121330	-0.34384257403385166	11.91531220347936	5.800985665339258e-4	0.04622186796764974	season	0.04622186796764974	2.4804125125276707e-29	seasonDry
gene-LOC112050866	NW_019863047.1	313450	313676	+	227	rna-XM_024089243.1, rna-XM_024089242.1, rna-XM_024089244.1, rna-XM_024089247.1, rna-XM_024089245.1, rna-XM_024089241.1, rna-XM_024089246.1, rna-XM_024089233.1, rna-XM_024089234.1, rna-XM_024089235.1, rna-XM_024089236.1, rna-XM_024089237.1, rna-XM_024089239.1, rna-XM_024089240.1, rna-XM_024089248.1	gene-LOC112050866_103874	-0.3696652108252676	11.847472110750337	5.836497843320775e-4	0.0464496607720511	season	0.0464496607720511	2.124589188555154e-42	seasonDry
gene-LOC112047350	NW_019862889.1	159788	159934	+	147	rna-XM_024084448.1, rna-XM_024084447.1	gene-LOC112047350_61354	-0.3722254825199246	12.195815786279384	5.933416858416545e-4	0.047165039932602605	season	0.047165039932602605	0.040433367655971116	seasonDry
gene-LOC112052061	NW_019863122.1	193282	193652	-	371	rna-XM_024090967.1	gene-LOC112052061_120838	-0.46701644629407174	11.824610733839956	5.985353875818409e-4	0.04752158479629078	season	0.04752158479629078	0.007494834552517101	seasonDry
gene-LOC112054356	NW_019863349.1	107103	107229	-	127	rna-XM_024094125.1, rna-XM_024094126.1	gene-LOC112054356_148032	-0.3977050291191323	11.802984971378146	6.070011664104208e-4	0.048136770986377225	season	0.048136770986377225	0.1555750247253892	rest
gene-LOC112050691	NW_019863038.1	130337	130907	+	571	rna-XR_002887175.1, rna-XM_024089010.1, rna-XM_024089011.1	gene-LOC112050691_102286	0.4409515121515137	11.938275240594445	6.099434854368756e-4	0.04831299697515937	season	0.04831299697515937	0.0911293688710532	rest
gene-LOC112047127	NW_019862882.1	774372	775660	+	1289	rna-XM_024084072.1	gene-LOC112047127_58371	0.28790141898586935	21.0095441910851	6.110642461232456e-4	0.04834469371746291	season	0.04834469371746291	0.11022743785994284	rest
gene-LOC112058377	NW_019862775.1	1691542	1691758	-	217	rna-XM_024099167.1, rna-XM_024099169.1	gene-LOC112058377_192017	0.2625750575249343	15.597990296254503	6.139992266937875e-4	0.048435936169020505	season	0.048435936169020505	1.4159582714627731e-12	seasonWet
gene-LOC112049290	NW_019862967.1	110161	110519	+	359	rna-XM_024087129.1	gene-LOC112049290_85814	0.2950348301611523	11.867310994063034	6.142656828624426e-4	0.048435936169020505	season	0.048435936169020505	0.12066515482600947	rest
gene-LOC112043274	NW_019862788.1	521309	521361	+	53	rna-XM_024078594.1	gene-LOC112043274_6151	-0.5161497495697891	11.785833096281396	6.152075086835528e-4	0.048435936169020505	season	0.048435936169020505	0.22074821972051933	rest
gene-LOC112051546	NW_019863089.1	149572	149829	-	258	rna-XM_024090235.1	gene-LOC112051546_113792	0.2811945605809161	17.39521317978398	6.157148513408108e-4	0.048435936169020505	season	0.048435936169020505	0.10635383575862131	rest
gene-LOC112044972	NW_019862820.1	164859	164934	+	76	rna-XM_024080994.1	gene-LOC112044972_28922	-0.31505405994912294	29.37247454534201	6.15827299928074e-4	0.048435936169020505	season	0.048435936169020505	0.1029257523964493	rest
gene-LOC112053273	NW_019863223.1	61723	63240	-	1518	rna-XM_024092652.1, rna-XM_024092647.1, rna-XM_024092649.1, rna-XM_024092651.1, rna-XM_024092653.1, rna-XM_024092648.1	gene-LOC112053273_134893	0.24411839763669113	23.017590339536067	6.175236902863051e-4	0.048512487565934674	season	0.048512487565934674	0.19089723641960904	rest
gene-LOC112051307	NW_019863073.1	181038	181300	-	263	rna-XM_024089894.1, rna-XM_024089896.1	gene-LOC112051307_110622	-0.3563500491211936	11.756336311084828	0.00061908744344986845	0.04854831148105283	season	0.04854831148105283	5.536650142385012e-4	seasonDry
gene-LOC112044096	NW_019862803.1	1208271	1208450	+	180	rna-XM_024079837.1, rna-XM_024079838.1	gene-LOC112044096_18911	-0.3442925064103696	11.784227731248135	6.194269582319456e-4	0.04854831148105283	season	0.04854831148105283	0.008317174994249586	seasonDry
gene-LOC112043184	NW_019862787.1	250921	250959	+	39	rna-XM_024078489.1	gene-LOC112043184_5172	-0.2364111602491187	12.198023192238587	6.276340151739689e-4	0.049134149449266716	season	0.049134149449266716	0.003489423707233043	seasonDry
gene-LOC112047246	NW_019862885.1	504497	504702	-	206	rna-XM_024084292.1, rna-XM_024084293.1, rna-XM_024084294.1, rna-XM_024084295.1	gene-LOC112047246_60116	-0.5180035485024039	11.803696150753934	6.311189387130231e-4	0.04929708127767735	season	0.04929708127767735	0.029254154241500057	seasonDry
gene-LOC112050310	NW_019863017.1	237389	237494	+	106	rna-XM_024088553.1	gene-LOC112050310_98403	-0.30481943198489203	19.29325464647841	6.311848683488575e-4	0.04929708127767735	season	0.04929708127767735	0.10475309244989729	rest
gene-LOC112056422	NW_019863809.1	23656	23833	+	178	rna-XM_024096858.1	gene-LOC112056422_174155	-0.3788380961879335	11.77808757649724	6.334783906802197e-4	0.04941868050085574	season	0.04941868050085574	0.006569543722448047	seasonDry
gene-LOC112045656	NW_019862837.1	336731	337046	+	316	rna-XM_024081928.1	gene-LOC112045656_37483	-0.41478894868711985	13.060963809927337	6.357434836714867e-4	0.04951427100445725	season	0.04951427100445725	0.3409674816171221	rest
gene-LOC112051168	NW_019863067.1	52520	52680	+	161	rna-XM_024089691.1, rna-XM_024089690.1, rna-XM_024089689.1, rna-XM_024089688.1	gene-LOC112051168_108710	-0.38704653842959147	14.24298716756225	6.361797824689544e-4	0.04951427100445725	season	0.04951427100445725	0.11960715928786134	rest
gene-LOC112051392	NW_019863080.1	342585	342742	-	158	rna-XM_024090004.1	gene-LOC112051392_111769	-0.32179802048342965	12.093246034245686	6.404637332569476e-4	0.04978993263523594	season	0.04978993263523594	0.024650919660573187	seasonDry
gene-LOC112057680	NW_019862765.1	953956	954162	+	207	rna-XM_024098185.1, rna-XM_024098186.1, rna-XM_024098184.1, rna-XM_024098183.1	gene-LOC112057680_183290	-0.25333472320575084	14.720815014726474	6.560211851583739e-4	0.05094034874105938	season	0.05094034874105938	5.3828017393961006e-6	rest
gene-LOC112056560	NW_019863879.1	7102	7220	-	119	rna-XM_024097000.1	gene-LOC112056560_175564	0.2818807290904703	14.004121927947821	6.590328464933805e-4	0.05111504470663688	season	0.05111504470663688	2.745120514844805e-4	rest
gene-LOC112052587	NW_019863160.1	178052	178129	+	78	rna-XM_024091728.1, rna-XM_024091723.1, rna-XM_024091726.1, rna-XM_024091729.1, rna-XM_024091724.1, rna-XM_024091725.1	gene-LOC112052587_127117	0.3971048904705889	18.56162115908223	6.613206021691499e-4	0.05123325542670701	season	0.05123325542670701	0.15619974637184383	rest
gene-LOC112046939	NW_019862748.1	2032177	2032350	-	174	rna-XM_024083915.1, rna-XM_024083836.1	gene-LOC112046939_56088	-0.3230838883804354	11.626154573903543	6.64065679028557e-4	0.05138658178319019	season	0.05138658178319019	2.835043122041623e-5	rest
gene-LOC112048804	NW_019862945.1	527105	528489	+	1385	rna-XM_024086469.1	gene-LOC112048804_79981	0.3136971985976498	11.642463224618893	6.693449469393432e-4	0.051735429136129656	season	0.051735429136129656	0.21265378887686281	rest
gene-LOC112043303	NW_019862788.1	571271	571496	-	226	rna-XM_024078638.1	gene-LOC112043303_6840	-0.4788132379728227	11.62821347174915	6.708620828893142e-4	0.051749082649252466	season	0.051749082649252466	0.23697080930819683	rest
gene-LOC112053447	NW_019863241.1	182739	182980	+	242	rna-XM_024092853.1, rna-XM_024092852.1, rna-XM_024092854.1	gene-LOC112053447_136838	-0.25074904619417754	14.014739501818998	6.710642704553533e-4	0.051749082649252466	season	0.051749082649252466	2.6528051381451606e-13	rest
gene-LOC112054532	NW_019863370.1	96509	97409	+	901	rna-XM_024094354.1, rna-XM_024094355.1	gene-LOC112054532_149699	0.3141107226407139	26.415663815170912	6.769169172955561e-4	0.052140477590538296	season	0.052140477590538296	0.10952793273197708	rest
gene-LOC112056353	NW_019863786.1	22787	24329	-	1543	rna-XM_024096774.1	gene-LOC112056353_173647	-0.2584218917299626	16.872412946757706	6.857415739988181e-4	0.05275963554997788	season	0.05275963554997788	0.06426068005842223	rest
gene-LOC112058082	NW_019862771.1	924363	924506	+	144	rna-XM_024098760.1, rna-XM_024098761.1	gene-LOC112058082_188261	-0.24662378054834289	11.623112663976508	6.905687619467278e-4	0.053013055072617436	season	0.053013055072617436	4.349628273094276e-4	rest
gene-LOC112042907	NW_019862781.1	1555599	1555760	+	162	rna-XM_024078111.1, rna-XM_024078110.1	gene-LOC112042907_1990	-0.36523327774758196	15.035566153679206	6.906157420400603e-4	0.053013055072617436	season	0.053013055072617436	1.4598651211649357e-6	rest
gene-LOC112053692	NW_019863272.1	9052	9435	-	384	rna-XM_024093178.1, rna-XM_024093180.1	gene-LOC112053692_139584	0.4708136805175368	11.652053127815723	6.9967133025392e-4	0.05364679948198343	season	0.05364679948198343	0.111934806149992	rest
gene-LOC112053764	NW_019863280.1	200304	200460	+	157	rna-XM_024093313.1, rna-XM_024093314.1	gene-LOC112053764_140768	0.33936687241347696	19.98436811826332	7.060794804015217e-4	0.05407633828782887	season	0.05407633828782887	0.28278478627193443	rest
gene-LOC112051168	NW_019863067.1	51935	52118	+	184	rna-XM_024089691.1, rna-XM_024089690.1, rna-XM_024089689.1, rna-XM_024089688.1	gene-LOC112051168_108709	-0.35222356460589743	13.972574640700907	7.16669730782991e-4	0.054824825813262104	season	0.054824825813262104	0.11960715928786134	rest
gene-LOC112050319	NW_019863017.1	190790	191152	+	363	rna-XM_024088566.1	gene-LOC112050319_98463	0.23618206330744773	13.820229024807734	7.182603767830803e-4	0.054835040497235976	season	0.054835040497235976	0.1141375192028093	rest
gene-LOC112046693	NW_019862867.1	675388	675531	+	144	rna-XM_024083419.1, rna-XM_024083418.1, rna-XM_024083425.1, rna-XM_024083422.1, rna-XM_024083427.1, rna-XM_024083433.1, rna-XM_024083421.1, rna-XM_024083420.1, rna-XM_024083423.1	gene-LOC112046693_51994	0.30684364747513504	11.471697714066064	7.184379281125417e-4	0.054835040497235976	season	0.054835040497235976	0.03924559174549852	rest
gene-LOC112055366	NW_019862762.1	242835	243037	+	203	rna-XM_024095461.1	gene-LOC112055366_159116	0.32121021658618265	18.675126041394066	7.192717834289674e-4	0.05483629994346525	season	0.05483629994346525	0.011215456971906427	rest
gene-LOC112051256	NW_019863070.1	134400	134757	+	358	rna-XM_024089828.1	gene-LOC112051256_109988	0.26302065046922546	16.333273751321784	7.230242570418858e-4	0.0550598154426108	season	0.0550598154426108	0.17762105394436492	rest
gene-LOC112049170	NW_019862962.1	83266	83961	+	696	rna-XM_024086967.1	gene-LOC112049170_84246	-0.4266917293990691	11.52234331705512	7.252571461201961e-4	0.05516723575193192	season	0.05516723575193192	0.07118559235137405	rest
gene-LOC112053580	NW_019863256.1	17132	17210	-	79	rna-XR_002887394.1	gene-LOC112053580_138233	0.3685410341018161	11.573840858010215	7.292878904809646e-4	0.055411013105739426	season	0.055411013105739426	1.1495128145147939e-10	rest
gene-LOC112046558	NW_019862861.1	415443	415686	-	244	rna-XM_024083229.1, rna-XM_024083231.1, rna-XM_024083232.1, rna-XM_024083234.1, rna-XM_024083235.1, rna-XM_024083237.1, rna-XM_024083238.1, rna-XM_024083230.1	gene-LOC112046558_49855	-0.23625026474682637	12.272677383923591	7.317954103025709e-4	0.05547304223872545	season	0.05547304223872545	0.0033250375087976805	rest
gene-LOC112055632	NW_019863568.1	34559	34790	-	232	rna-XR_002887516.1	gene-LOC112055632_162320	-0.5383139584547453	11.829993962228722	7.318030994300164e-4	0.05547304223872545	season	0.05547304223872545	0.05297021510738409	rest
gene-LOC112046693	NW_019862867.1	675385	675531	+	147	rna-XM_024083424.1	gene-LOC112046693_52072	0.30633498945677373	11.434818902868264	7.327662180931456e-4	0.05547304223872545	season	0.05547304223872545	0.03924559174549852	rest
gene-LOC112049543	NW_019862977.1	382056	382170	-	115	rna-XM_024087477.1	gene-LOC112049543_88716	-0.4953981454757223	11.501109944350922	7.334116629266579e-4	0.05547304223872545	season	0.05547304223872545	0.16897306989348373	rest
gene-LOC112044057	NW_019862802.1	905822	906028	-	207	rna-XM_024079789.1	gene-LOC112044057_18600	-0.4282049125741092	11.511400462738095	7.408064377045642e-4	0.05591097964181592	season	0.05591097964181592	0.13857653907121265	rest
gene-LOC112057663	NW_019862765.1	409717	414694	+	4978	rna-XM_024098151.1, rna-XM_024098152.1, rna-XM_024098150.1, rna-XM_024098153.1	gene-LOC112057663_182937	-0.24991708527701562	14.705918917247718	7.408683991887667e-4	0.05591097964181592	season	0.05591097964181592	0.2113967840808129	rest
gene-LOC112045825	NW_019862841.1	223858	223958	+	101	rna-XM_024082175.1	gene-LOC112045825_39545	-0.5561364192252518	11.48471546062097	7.43032450488868e-4	0.05601128888011029	season	0.05601128888011029	0.15993660916098568	rest
gene-LOC112043860	NW_019862750.1	1816377	1816756	+	380	rna-XM_024079496.1	gene-LOC112043860_15282	-0.29408152273802035	13.025865465904783	7.44210242497325e-4	0.05603711017861451	season	0.05603711017861451	0.07118559235137405	rest
gene-LOC112052608	NW_019862759.1	353266	353580	-	315	rna-XM_024091759.1	gene-LOC112052608_127449	-0.5035765535390303	11.403345798240498	7.495304380274123e-4	0.0563510899211336	season	0.0563510899211336	0.3285151330200752	rest
gene-LOC112043994	NW_019862801.1	540176	540313	-	138	rna-XM_024079707.1	gene-LOC112043994_17795	-0.360448722608686	22.595732604197444	7.50059968692388e-4	0.0563510899211336	season	0.0563510899211336	0.020815513265402586	rest
gene-LOC112050201	NW_019863012.1	344766	344996	+	231	rna-XR_002887138.1, rna-XM_024088406.1, rna-XM_024088400.1, rna-XM_024088404.1, rna-XM_024088407.1, rna-XM_024088402.1, rna-XM_024088401.1, rna-XM_024088405.1	gene-LOC112050201_97068	-0.4026039955766954	13.78841394859882	7.596607442297591e-4	0.05700854511227577	season	0.05700854511227577	0.2342084318848418	rest
gene-LOC112048145	NW_019862918.1	499924	500657	-	734	rna-XM_024085550.1	gene-LOC112048145_71535	0.40345249487635204	15.8476160835151	7.644326911124061e-4	0.057302557817576906	season	0.057302557817576906	0.1302485730905831	rest
gene-LOC112056775	NW_019863977.1	30398	30572	-	175	rna-XM_024097252.1	gene-LOC112056775_177242	-0.3634983219101768	11.629584633845994	7.678836172370868e-4	0.0574969998665582	season	0.0574969998665582	0.007910861887082704	rest
gene-LOC112053194	NW_019863216.1	91716	91863	-	148	rna-XM_024092523.1	gene-LOC112053194_133783	-0.35373865030164614	11.342250047655888	7.725016902389967e-4	0.057778303676849815	season	0.057778303676849815	0.002607936594600681	rest
gene-LOC112053217	NW_019863217.1	227381	228483	-	1103	rna-XM_024092558.1	gene-LOC112053217_134203	0.24701351763853568	20.14549969906439	7.750185782976072e-4	0.057902000465463774	season	0.057902000465463774	0.17749616951817043	rest
gene-LOC112050866	NW_019863047.1	297335	297476	+	142	rna-XM_024089243.1, rna-XM_024089242.1, rna-XM_024089244.1, rna-XM_024089247.1, rna-XM_024089245.1, rna-XM_024089241.1, rna-XM_024089246.1, rna-XM_024089233.1, rna-XM_024089234.1, rna-XM_024089235.1, rna-XM_024089236.1, rna-XM_024089237.1, rna-XM_024089239.1, rna-XM_024089240.1, rna-XM_024089248.1	gene-LOC112050866_103854	-0.4389305979596192	11.315196931051657	7.763943365665794e-4	0.057940262558678325	season	0.057940262558678325	2.124589188555154e-42	rest
gene-LOC112055343	NW_019863505.1	12918	13015	+	98	rna-XM_024095415.1	gene-LOC112055343_158896	-0.2660516602467946	11.902766266818492	7.867144368139112e-4	0.05864519062871701	season	0.05864519062871701	1.0705404788737217e-6	rest
gene-LOC112050844	NW_019863046.1	79742	80188	-	447	rna-XM_024089208.1	gene-LOC112050844_103722	0.319593674637391	11.314168473382333	7.894283379439606e-4	0.05878218334368515	season	0.05878218334368515	0.3006001989533018	rest
gene-LOC112045055	NW_019862823.1	404865	405018	-	154	rna-XR_002886782.1	gene-LOC112045055_29921	-0.23054300914802472	12.108365299501756	7.967558136081399e-4	0.05926202609198459	season	0.05926202609198459	0.04045314243278572	rest
gene-LOC112055428	NW_019863522.1	105899	106095	-	197	rna-XM_024095542.1, rna-XM_024095540.1, rna-XM_024095536.1, rna-XM_024095537.1, rna-XM_024095543.1, rna-XM_024095544.1, rna-XM_024095545.1, rna-XM_024095541.1, rna-XM_024095539.1, rna-XM_024095538.1	gene-LOC112055428_159959	-0.32974965295269526	17.516933102087837	8.052724673814623e-4	0.05976751581720766	season	0.05976751581720766	0.0028945760089081826	rest
gene-LOC112050771	NW_019863042.1	325895	326181	+	287	rna-XM_024089116.1, rna-XM_024089115.1	gene-LOC112050771_103014	0.3255922677909738	11.332424966213155	8.053336458303134e-4	0.05976751581720766	season	0.05976751581720766	0.17058983955452928	rest
gene-LOC112044454	NW_019862751.1	336129	336371	-	243	rna-XM_024080323.1, rna-XM_024080331.1, rna-XM_024080352.1, rna-XM_024080359.1	gene-LOC112044454_23536	-0.353205320662163	11.304798630560686	8.083349734741003e-4	0.05987654515115499	season	0.05987654515115499	0.14815044728642707	rest
gene-LOC112047890	NW_019862907.1	680347	680598	+	252	rna-XM_024085175.1	gene-LOC112047890_68257	-0.29894245857187596	11.294539801097212	8.085877166037625e-4	0.05987654515115499	season	0.05987654515115499	9.31417604322794e-6	rest
gene-LOC112049232	NW_019862964.1	466326	466616	-	291	rna-XM_024087037.1, rna-XM_024087039.1, rna-XM_024087038.1	gene-LOC112049232_85060	0.43378587745103525	11.309879527440339	8.115989901240523e-4	0.059975162005127515	season	0.059975162005127515	0.18441030833277358	rest
gene-LOC112056567	NW_019863881.1	701	1039	-	339	rna-XM_024097012.1	gene-LOC112056567_175669	0.7069252228463235	11.370335391095448	8.117073647437142e-4	0.059975162005127515	season	0.059975162005127515	0.12452958430340283	rest
gene-LOC112049969	NW_019862756.1	1048084	1048312	+	229	rna-XM_024088269.1	gene-LOC112049969_93801	-0.37546777224442573	23.029356166053187	8.156920152692579e-4	0.0602032753623922	season	0.0602032753623922	0.23697080930819683	rest
gene-LOC112045111	NW_019862751.1	2721185	2723547	+	2363	rna-XM_024081192.1	gene-LOC112045111_30590	-0.23092120742038663	12.109315954324183	8.173646590912111e-4	0.06026043404223006	season	0.06026043404223006	0.15970427712850802	rest
gene-LOC112051646	NW_019863094.1	136780	137639	-	860	rna-XM_024090371.1	gene-LOC112051646_114777	0.248882228839582	15.31434797134479	8.202461004932013e-4	0.06040187323564491	season	0.06040187323564491	0.07356530430584984	rest
gene-LOC112050522	NW_019862756.1	2294925	2295451	+	527	rna-XM_024088808.1	gene-LOC112050522_100625	0.37919412017944343	11.316946611080905	8.210837440886594e-4	0.06040187323564491	season	0.06040187323564491	0.15125316522330304	rest
gene-LOC112051168	NW_019863067.1	49327	49453	+	127	rna-XM_024089691.1, rna-XM_024089690.1, rna-XM_024089689.1, rna-XM_024089688.1	gene-LOC112051168_108708	-0.35723309199145514	13.644020398190042	8.284536880508472e-4	0.06082195554219563	season	0.06082195554219563	0.11960715928786134	rest
gene-LOC112046562	NW_019862861.1	95346	95389	-	44	rna-XM_024083248.1	gene-LOC112046562_50251	0.39548447162219846	12.790297285350922	8.292115384724276e-4	0.06082195554219563	season	0.06082195554219563	0.3409674816171221	rest
gene-LOC112047058	NW_019862881.1	150247	150443	+	197	rna-XM_024083972.1, rna-XM_024083973.1	gene-LOC112047058_57745	-0.37957661971845214	12.131244667196334	8.295139263840961e-4	0.06082195554219563	season	0.06082195554219563	0.12671404993315077	rest
gene-LOC112055516	NW_019863543.1	94306	95038	-	733	rna-XM_024095665.1	gene-LOC112055516_161096	0.32737700041850065	12.359607461072818	8.368255008476309e-4	0.06129107298238816	season	0.06129107298238816	2.1256312059232856e-5	rest
gene-LOC112058437	NW_019862776.1	1253967	1254127	-	161	rna-XM_024099280.1	gene-LOC112058437_193853	0.4195274831108726	11.934008695322877	8.423394217833124e-4	0.061531135201466865	season	0.061531135201466865	0.040096851732718215	rest
gene-LOC112053155	NW_019863213.1	136667	139399	+	2733	rna-XM_024092465.1	gene-LOC112053155_133180	0.25439966626529337	14.742708595344247	8.428375796561663e-4	0.061531135201466865	season	0.061531135201466865	0.2503301805027727	rest
gene-LOC112049969	NW_019862756.1	1048089	1048312	+	224	rna-XM_024088328.1	gene-LOC112049969_93807	-0.3744808875085923	22.904445691721243	8.428545722186324e-4	0.061531135201466865	season	0.061531135201466865	0.23697080930819683	rest
gene-LOC112043382	NW_019862789.1	1013722	1014616	-	895	rna-XR_002886679.1	gene-LOC112043382_8253	0.41631054721444283	13.572323755857596	8.448144464090696e-4	0.06160717522780922	season	0.06160717522780922	0.10491059398134445	rest
gene-LOC112049139	NW_019862961.1	186697	186834	+	138	rna-XM_024086933.1, rna-XM_024086934.1, rna-XM_024086935.1	gene-LOC112049139_83900	-0.392023411256993	11.177466300036102	8.501401168052625e-4	0.06192823065848541	season	0.06192823065848541	0.004347391550980025	rest
gene-LOC112050466	NW_019863024.1	239044	240599	-	1556	rna-XM_024088738.1	gene-LOC112050466_100059	-0.23210194904759135	14.90588447853633	8.510681871871877e-4	0.06192859509586597	season	0.06192859509586597	4.799653657062303e-8	rest
gene-LOC112058614	NW_019862779.1	310530	310663	-	134	rna-XM_024099522.1	gene-LOC112058614_195732	0.27366796739487464	11.237766538990128	8.558402976875437e-4	0.06217745636647745	season	0.06217745636647745	0.006189753249621682	rest
gene-LOC112053802	NW_019863283.1	18224	18426	-	203	rna-XM_024093367.1	gene-LOC112053802_141315	-0.4854965928965251	11.160740200011354	8.577488954951059e-4	0.06217745636647745	season	0.06217745636647745	0.1883691113462766	rest
gene-LOC112048024	NW_019862913.1	548405	549597	-	1193	rna-XM_024085358.1, rna-XM_024085357.1, rna-XM_024085359.1	gene-LOC112048024_69935	0.2595647275475771	15.44078716370446	8.583725663442457e-4	0.06217745636647745	season	0.06217745636647745	0.1302485730905831	rest
gene-LOC112047179	NW_019862883.1	103065	103280	-	216	rna-XR_002886932.1	gene-LOC112047179_59191	0.3178555380334016	11.508165962800321	8.594158864582521e-4	0.06217745636647745	season	0.06217745636647745	0.06088367278613952	rest
gene-LOC112051979	NW_019862758.1	2160700	2160829	-	130	rna-XM_024090865.1	gene-LOC112051979_119527	-0.4292924994703641	11.228032273823906	8.602508838363739e-4	0.06217745636647745	season	0.06217745636647745	0.15619974637184383	rest
gene-LOC112043162	NW_019862786.1	1037029	1037252	-	224	rna-XM_024078457.1	gene-LOC112043162_4905	-0.33218916562867384	11.256616083870753	8.6097565903201e-4	0.06217745636647745	season	0.06217745636647745	0.011904306071893021	rest
gene-LOC112043162	NW_019862786.1	1037029	1037220	-	192	rna-XR_002886660.1	gene-LOC112043162_4911	-0.33218916562867384	11.256616083870753	8.6097565903201e-4	0.06217745636647745	season	0.06217745636647745	0.011904306071893021	rest
gene-LOC112043754	NW_019862796.1	1266263	1266607	+	345	rna-XM_024079314.1	gene-LOC112043754_13555	-0.3415840348504426	12.897417392038458	8.661307304767875e-4	0.06235414419642696	season	0.06235414419642696	0.02254648641295742	rest
gene-LOC112043754	NW_019862796.1	1266264	1266607	+	344	rna-XM_024079313.1	gene-LOC112043754_13559	-0.3415840348504426	12.897417392038458	8.661307304767875e-4	0.06235414419642696	season	0.06235414419642696	0.02254648641295742	rest
gene-LOC112058297	NW_019862773.1	1443921	1444105	+	185	rna-XM_024099017.1	gene-LOC112058297_190451	-0.3649366758523186	11.203995713190332	8.662104991961533e-4	0.06235414419642696	season	0.06235414419642696	0.09525820493898261	rest
gene-LOC112053802	NW_019863283.1	14207	14428	-	222	rna-XM_024093367.1	gene-LOC112053802_141309	-0.42931326976484446	11.140085796816924	8.672743858357683e-4	0.06236381408973387	season	0.06236381408973387	0.1883691113462766	rest
gene-LOC112044620	NW_019862813.1	464817	464921	+	105	rna-XM_024080507.1	gene-LOC112044620_25053	-0.22873591640929145	18.075793608272242	8.728237547629669e-4	0.06269565921525423	season	0.06269565921525423	0.03333061644779565	rest
gene-LOC112045305	NW_019862828.1	809584	809795	+	212	rna-XM_024081429.1, rna-XM_024081435.1, rna-XM_024081431.1, rna-XM_024081432.1, rna-XM_024081434.1	gene-LOC112045305_32876	0.28234135076697164	12.381715301697367	8.886534834059138e-4	0.06376445155262327	season	0.06376445155262327	0.00232826713593567	rest
gene-LOC112046132	NW_019862848.1	351243	351395	-	153	rna-XM_024082635.1, rna-XM_024082636.1, rna-XM_024082637.1, rna-XM_024082638.1	gene-LOC112046132_44204	-0.4481608097233468	11.341428918132559	8.899444292668683e-4	0.0637888587174297	season	0.0637888587174297	1.0265519282828029e-4	rest
gene-LOC112053194	NW_019863216.1	71484	71690	-	207	rna-XM_024092523.1	gene-LOC112053194_133756	0.29663117509346765	11.074756766295401	8.915324807625853e-4	0.06383448680294755	season	0.06383448680294755	0.002607936594600681	rest
gene-LOC112043860	NW_019862750.1	1817248	1817390	+	143	rna-XM_024079496.1	gene-LOC112043860_15283	-0.3933960501304713	12.629113799533043	8.969887493677976e-4	0.06415668997343874	season	0.06415668997343874	0.07118559235137405	rest
gene-LOC112043643	NW_019862793.1	1346747	1347391	-	645	rna-XM_024079154.1, rna-XM_024079153.1, rna-XM_024079155.1, rna-XM_024079151.1	gene-LOC112043643_12320	0.2568920425841071	13.474145872442605	8.984504685871403e-4	0.06419280291534743	season	0.06419280291534743	0.005941165594605445	rest
gene-LOC112045305	NW_019862828.1	812238	812591	+	354	rna-XM_024081430.1, rna-XM_024081429.1, rna-XM_024081435.1, rna-XM_024081431.1, rna-XM_024081432.1, rna-XM_024081434.1	gene-LOC112045305_32775	0.25934102362943134	12.356215296644535	8.996259675754132e-4	0.06420841081344092	season	0.06420841081344092	0.00232826713593567	rest
gene-LOC112050868	NW_019863047.1	344475	345741	+	1267	rna-XR_002887188.1	gene-LOC112050868_104756	-0.3992447782279291	20.9405862649027	9.006242439212497e-4	0.06421135018562873	season	0.06421135018562873	0.0789791867829805	rest
gene-LOC112044407	NW_019862751.1	303589	303624	-	36	rna-XM_024080269.1, rna-XM_024080280.1, rna-XM_024080252.1, rna-XM_024080260.1, rna-XM_024080273.1, rna-XM_024080288.1	gene-LOC112044407_22960	0.2522707689359625	11.829130886897682	9.101936787211372e-4	0.06482472813736848	season	0.06482472813736848	0.24108676353844896	rest
gene-LOC112054773	NW_019863409.1	52819	53072	-	254	rna-XM_024094671.1	gene-LOC112054773_152488	0.34335976951838293	11.119149377975845	9.175339108486723e-4	0.06527820793089865	season	0.06527820793089865	0.15180342101413716	rest
gene-LOC112042961	NW_019862783.1	1131048	1131344	+	297	rna-XM_024078189.1	gene-LOC112042961_3028	-0.3384741240231671	11.275458779182129	9.193371364086603e-4	0.06530209280627748	season	0.06530209280627748	0.043350137501678654	rest
gene-LOC112045113	NW_019862824.1	935190	935635	+	446	rna-XM_024081191.1	gene-LOC112045113_30678	0.2687925916805665	12.938766206997036	9.19816331821914e-4	0.06530209280627748	season	0.06530209280627748	0.0037987399220322828	rest
gene-LOC112043411	NW_019862790.1	159809	159898	-	90	rna-XM_024078812.1	gene-LOC112043411_8567	-0.24522092483350033	14.087057687037435	9.232082458177455e-4	0.06547361650307881	season	0.06547361650307881	0.08036437269231139	rest
gene-LOC112058473	NW_019862777.1	611653	612599	+	947	rna-XM_024099328.1, rna-XM_024099329.1	gene-LOC112058473_194225	0.24901169201750611	11.66650733140684	9.255597477602126e-4	0.06557107019771137	season	0.06557107019771137	6.07880503739427e-5	rest
gene-LOC112057654	NW_019862765.1	48615	48656	-	42	rna-XM_024098139.1	gene-LOC112057654_182036	0.2455897106617626	10.998418338097556	9.274530254760829e-4	0.06563588974598143	season	0.06563588974598143	5.286392392689309e-19	rest
gene-LOC112047675	NW_019862754.1	64488	64814	+	327	rna-XR_002886970.1, rna-XR_002886971.1	gene-LOC112047675_65149	-0.3945997564751643	13.490968811938249	9.323572645677399e-4	0.06591343401459396	season	0.06591343401459396	0.04573701741490035	rest
gene-LOC112049945	NW_019862998.1	44641	44933	+	293	rna-XM_024088018.1	gene-LOC112049945_93557	0.23857044495865523	11.048640857094323	9.360344315056255e-4	0.06610373685232886	season	0.06610373685232886	0.024733008049142677	rest
gene-LOC112043219	NW_019862787.1	701333	701470	+	138	rna-XM_024078531.1, rna-XM_024078532.1	gene-LOC112043219_5558	-0.3357199063851226	10.971946952847317	9.463462561769738e-4	0.06676169329854172	season	0.06676169329854172	8.014198870161651e-5	rest
gene-LOC112052538	NW_019863155.1	83990	84172	-	183	rna-XM_024091659.1	gene-LOC112052538_126636	-0.4209052654207754	11.049409238801083	9.52289865796423e-4	0.06711042762214497	season	0.06711042762214497	0.15619974637184383	rest
gene-LOC112054209	NW_019863329.1	158054	158225	-	172	rna-XM_024093906.1, rna-XM_024093908.1, rna-XM_024093909.1, rna-XM_024093907.1	gene-LOC112054209_145827	-0.3179360537444218	11.087269436487475	9.534310172269594e-4	0.06712034307004901	season	0.06712034307004901	0.01735326520707332	rest
gene-LOC112046915	NW_019862875.1	813212	813387	-	176	rna-XM_024083764.1	gene-LOC112046915_55819	-0.5059311069798831	11.20280551348589	9.557592723228771e-4	0.06721372073390128	season	0.06721372073390128	0.08299448976972934	rest
gene-LOC112054619	NW_019863384.1	113813	114066	-	254	rna-XM_024094464.1	gene-LOC112054619_150626	-0.3889623207928065	11.050376058858783	9.59578889098053e-4	0.06734115865019705	season	0.06734115865019705	0.08312293615904012	rest
gene-LOC112054619	NW_019863384.1	113813	114067	-	255	rna-XM_024094465.1	gene-LOC112054619_150632	-0.3889623207928065	11.050376058858783	9.59578889098053e-4	0.06734115865019705	season	0.06734115865019705	0.08312293615904012	rest
gene-LOC112045707	NW_019862838.1	154458	154523	+	66	rna-XM_024081992.1	gene-LOC112045707_38084	-0.4763357435507032	11.046316858539498	9.616886805225746e-4	0.06740253143714925	season	0.06740253143714925	0.14350981166991494	rest
gene-LOC112051546	NW_019863089.1	148750	148938	-	189	rna-XM_024090235.1	gene-LOC112051546_113791	0.29131231817863323	16.16496271443984	9.624627383632284e-4	0.06740253143714925	season	0.06740253143714925	0.10635383575862131	rest
gene-LOC112046724	NW_019862869.1	633157	634888	-	1732	rna-XM_024083486.1	gene-LOC112046724_53105	0.2347803486678642	15.6266216960128	9.636592001421893e-4	0.06741594967418091	season	0.06741594967418091	0.12546277658381821	rest
gene-LOC112049270	NW_019862966.1	400100	400638	+	539	rna-XM_024087095.1	gene-LOC112049270_85532	0.33397485109091013	12.482715692724947	9.670361731719236e-4	0.067525525542894	season	0.067525525542894	0.07780319155298457	rest
gene-LOC112043339	NW_019862788.1	1260644	1260970	-	327	rna-XM_024078696.1	gene-LOC112043339_7362	0.26868527733431696	18.901775921093684	9.672384863127312e-4	0.067525525542894	season	0.067525525542894	0.24516374015645048	rest
gene-LOC112047706	NW_019862901.1	431596	432032	+	437	rna-XM_024084911.1	gene-LOC112047706_65418	-0.39407003523806355	12.214277662979864	9.698289617882833e-4	0.06763599277170054	season	0.06763599277170054	0.018418374372588083	rest
gene-LOC112053742	NW_019863277.1	33867	34199	+	333	rna-XM_024093278.1	gene-LOC112053742_140390	0.2288080100112423	13.20532191640659	9.851390803725434e-4	0.06863237892231977	season	0.06863237892231977	0.28168465762360756	rest
gene-LOC112043184	NW_019862787.1	143117	151156	+	8040	rna-XM_024078489.1	gene-LOC112043184_5138	0.24465301680975013	11.315238808994833	9.900929965217346e-4	0.0689059534612481	season	0.0689059534612481	0.003489423707233043	rest
gene-LOC112044620	NW_019862813.1	474512	474713	+	202	rna-XM_024080507.1, rna-XM_024080509.1, rna-XM_024080510.1	gene-LOC112044620_25055	-0.232158788927838	17.656039819342016	0.0010028395718899462	0.06972073251616216	season	0.06972073251616216	0.03333061644779565	rest
gene-LOC112044866	NW_019862819.1	579206	579539	+	334	rna-XM_024080850.1	gene-LOC112044866_27969	-0.3274128973629836	10.867925329828193	0.0010043080929829384	0.06975054861099932	season	0.06975054861099932	0.01732768882493332	rest
gene-LOC112050420	NW_019863022.1	371730	371914	-	185	rna-XM_024088684.1	gene-LOC112050420_99482	0.24788119028583044	11.608205845250417	0.001014417016398768	0.070379770041565	season	0.070379770041565	0.1776530313334253	rest
gene-LOC112055499	NW_019863537.1	47902	48122	+	221	rna-XM_024095637.1, rna-XM_024095641.1, rna-XM_024095640.1, rna-XM_024095643.1	gene-LOC112055499_160856	-0.3645472262890262	10.863177877459908	0.0010175659534409072	0.07052530972763477	season	0.07052530972763477	0.26527540191749716	rest
gene-LOC112049638	NW_019862982.1	346337	346487	-	151	rna-XM_024087610.1, rna-XM_024087609.1, rna-XR_002887101.1	gene-LOC112049638_90127	-0.2574434614323561	15.694133448382743	0.0010193365293600693	0.0705751163619887	season	0.0705751163619887	0.2020760186414313	rest
gene-LOC112046939	NW_019862748.1	2030526	2030834	-	309	rna-XM_024083915.1, rna-XM_024083836.1	gene-LOC112046939_56086	-0.3176126235788232	10.817372551853179	0.0010241116118721743	0.0708326268458806	season	0.0708326268458806	2.835043122041623e-5	rest
gene-LOC112044786	NW_019862817.1	120224	120370	+	147	rna-XM_024080745.1	gene-LOC112044786_27158	0.2645595690521933	19.58159048282819	0.0010274687008130575	0.07099163247945214	season	0.07099163247945214	0.10583404401994358	rest
gene-LOC112054175	NW_019863326.1	48751	49855	+	1105	rna-XM_024093861.1	gene-LOC112054175_145343	-0.43393586623403924	11.333939117761062	0.0010290757739889588	0.07102952024374408	season	0.07102952024374408	0.049929856815562654	rest
gene-LOC112047132	NW_019862882.1	316253	317374	+	1122	rna-XM_024084105.1	gene-LOC112047132_58463	0.2730412853826685	21.291968521743655	0.0010385694396909827	0.07161112405844607	season	0.07161112405844607	0.457262382893367	rest
gene-LOC112044407	NW_019862751.1	304261	304401	-	141	rna-XM_024080269.1, rna-XM_024080280.1	gene-LOC112044407_22961	0.309525690195345	11.557857910502735	0.001043029288720119	0.07184479977436631	season	0.07184479977436631	0.24108676353844896	rest
gene-LOC112050366	NW_019863019.1	307606	307721	-	116	rna-XM_024088620.1	gene-LOC112050366_98884	-0.3541192403514948	10.828669548608602	0.0010519958837532193	0.07238810650359331	season	0.07238810650359331	0.12371473549089201	rest
gene-LOC112058437	NW_019862776.1	1251826	1252014	-	189	rna-XM_024099280.1	gene-LOC112058437_193852	0.41772949440615603	11.484189707363413	0.0010567252286807142	0.07263903236904622	season	0.07263903236904622	0.040096851732718215	rest
gene-LOC112049358	NW_019862968.1	191453	191546	-	94	rna-XM_024087215.1	gene-LOC112049358_86699	-0.23840963244579844	16.710501472916082	0.0010588463580320632	0.07268952873095014	season	0.07268952873095014	0.07176715124402053	rest
gene-LOC112049255	NW_019862965.1	184033	184239	+	207	rna-XM_024087070.1	gene-LOC112049255_85329	0.3918480577066963	11.07107147166953	0.0010596267565787633	0.07268952873095014	season	0.07268952873095014	0.21265378887686281	rest
gene-LOC112046452	NW_019862857.1	156313	156690	-	378	rna-XM_024083073.1	gene-LOC112046452_48079	0.2405631417836904	12.780648400283987	0.0010609892279226751	0.07270864892883788	season	0.07270864892883788	0.24966051293441957	rest
gene-LOC112049502	NW_019862976.1	398591	398843	+	253	rna-XM_024087386.1	gene-LOC112049502_87988	-1.0763901915826286	11.093591316111482	0.0010656073790580559	0.07295061128673976	season	0.07295061128673976	0.07204209075119146	rest
gene-LOC112044436	NW_019862809.1	421563	421786	+	224	rna-XM_024080282.1	gene-LOC112044436_23286	-0.2827409997372713	21.547101322687425	0.0010677097079062167	0.0729524073792975	season	0.0729524073792975	0.0029387227647207745	rest
gene-LOC112056816	NW_019863998.1	4258	4380	+	123	rna-XM_024097300.1	gene-LOC112056816_177603	-0.4678435045347229	10.753486699670345	0.0010678083774999275	0.0729524073792975	season	0.0729524073792975	0.1890768460196633	rest
gene-LOC112044454	NW_019862751.1	336134	336371	-	238	rna-XM_024080337.1, rna-XM_024080369.1	gene-LOC112044454_23563	-0.34529312783848715	10.777768428094364	0.0010700959589258763	0.07303432134724012	season	0.07303432134724012	0.14815044728642707	rest
gene-LOC112058297	NW_019862773.1	1451424	1451700	+	277	rna-XM_024099017.1	gene-LOC112058297_190459	0.2547245940950783	10.78537643741558	0.001081358793447214	0.07372800960607072	season	0.07372800960607072	0.09525820493898261	rest
gene-LOC112045534	NW_019862752.1	666190	666405	-	216	rna-XM_024081755.1	gene-LOC112045534_35623	0.2648473927061153	11.404834203342714	0.0010841798832169707	0.07384530798479853	season	0.07384530798479853	0.15716625605034257	rest
gene-LOC112043423	NW_019862790.1	636614	636867	-	254	rna-XM_024078829.1	gene-LOC112043423_8687	0.2890424834093558	15.644665214215017	0.0010880124493291802	0.07403119191226644	season	0.07403119191226644	2.5295624258296054e-4	rest
gene-LOC112047122	NW_019862882.1	606655	608091	-	1437	rna-XM_024084054.1	gene-LOC112047122_58285	0.2470792542630888	23.277139637053523	0.0010966108299365952	0.07454064901767596	season	0.07454064901767596	0.012100581963039448	rest
gene-LOC112045922	NW_019862843.1	949442	949800	+	359	rna-XM_024082311.1	gene-LOC112045922_40925	0.29647275706023335	17.603768847229965	0.0011019731955200988	0.07482933369174437	season	0.07482933369174437	0.3159524890923431	rest
gene-LOC112045029	NW_019862822.1	1073308	1073521	+	214	rna-XM_024081073.1, rna-XM_024081074.1	gene-LOC112045029_29592	0.30173280871893826	10.689376112208576	0.001104037810436148	0.07485612514106957	season	0.07485612514106957	0.006400247500532829	rest
gene-LOC112043670	NW_019862794.1	1184707	1185537	+	831	rna-XM_024079185.1	gene-LOC112043670_12539	-0.25580940316445083	10.743244400802354	0.001105817881346447	0.07485612514106957	season	0.07485612514106957	0.20494141679929057	rest
gene-LOC112051168	NW_019863067.1	40703	41157	+	455	rna-XM_024089688.1	gene-LOC112051168_108779	-0.3716675957259318	12.988345223476715	0.0011071035161766415	0.07485612514106957	season	0.07485612514106957	0.11960715928786134	rest
gene-LOC112047134	NW_019862882.1	404753	405368	-	616	rna-XM_024084126.1	gene-LOC112047134_58568	0.29931828205416483	21.13476621078367	0.0011075765389381308	0.07485612514106957	season	0.07485612514106957	0.48416836691287274	rest
gene-LOC112049408	NW_019862971.1	677063	677409	-	347	rna-XM_024087281.1	gene-LOC112049408_87291	0.24759043903516087	12.312370355534794	0.001107946523551678	0.07485612514106957	season	0.07485612514106957	0.12452958430340283	rest
gene-LOC112043274	NW_019862788.1	529519	529983	+	465	rna-XM_024078594.1	gene-LOC112043274_6161	-0.32634988004405097	10.68038228872794	0.0011104952300390282	0.07495284203553158	season	0.07495284203553158	0.22074821972051933	rest
gene-LOC112048745	NW_019862755.1	1066103	1066276	-	174	rna-XM_024086390.1	gene-LOC112048745_79291	-0.4444335682833574	10.713908559735183	0.0011139421034854493	0.07510992534958673	season	0.07510992534958673	0.2342084318848418	rest
gene-LOC112048477	NW_019862932.1	221743	221960	+	218	rna-XM_024086010.1, rna-XM_024086011.1	gene-LOC112048477_75586	-0.34101217237185255	13.695101915243843	0.0011155629641694735	0.07514369404229916	season	0.07514369404229916	0.28443652111593387	rest
gene-LOC112043477	NW_019862791.1	428853	429755	+	903	rna-XR_002886686.1	gene-LOC112043477_9177	-0.2719967364838288	19.77903024425555	0.0011214362078837837	0.07546354582439624	season	0.07546354582439624	0.07486640669022643	rest
gene-LOC112051307	NW_019863073.1	153454	153665	-	212	rna-XM_024089894.1, rna-XM_024089896.1	gene-LOC112051307_110602	-0.2572629728104404	10.630417416372927	0.0011317670872453898	0.07608241872073468	season	0.07608241872073468	5.536650142385012e-4	rest
gene-LOC112044107	NW_019862750.1	58074	58168	-	95	rna-XM_024079854.1	gene-LOC112044107_19105	0.3183190939460839	10.66453519288715	0.0011339361572061616	0.07615192871567707	season	0.07615192871567707	2.2396183668380815e-7	rest
gene-LOC112043184	NW_019862787.1	249578	249957	+	380	rna-XM_024078489.1	gene-LOC112043184_5171	-0.22641265666279234	11.024401386574855	0.00115110380522578	0.07720015282701298	season	0.07720015282701298	0.003489423707233043	rest
gene-LOC112050366	NW_019863019.1	304110	304275	-	166	rna-XM_024088620.1	gene-LOC112050366_98883	-0.3223656202618017	10.658136259018278	0.0011518460721395142	0.07720015282701298	season	0.07720015282701298	0.12371473549089201	rest
gene-LOC112052090	NW_019863124.1	258040	258165	-	126	rna-XM_024091021.1, rna-XM_024091020.1	gene-LOC112052090_121329	-0.3169263368805765	10.617150204671871	0.0011582676593844849	0.07755307112585338	season	0.07755307112585338	2.4804125125276707e-29	rest
gene-LOC112049806	NW_019862991.1	190191	190300	+	110	rna-XM_024087848.1	gene-LOC112049806_92265	-0.580837499376967	10.56049847310974	0.0011633906987641583	0.07781842669998741	season	0.07781842669998741	0.8591471539962464	rest
gene-LOC112049408	NW_019862971.1	690242	690487	-	246	rna-XM_024087281.1	gene-LOC112049408_87301	-0.2661023013887929	12.193166316282188	0.0011714204054439129	0.07827748506098817	season	0.07827748506098817	0.12452958430340283	rest
gene-LOC112043912	NW_019862750.1	1881906	1882048	-	143	rna-XM_024079590.1	gene-LOC112043912_16435	-0.3352366075044755	15.357944090225175	0.0011826583622891315	0.07894980052336102	season	0.07894980052336102	0.2000156875955276	rest
gene-LOC112054209	NW_019863329.1	156295	156483	-	189	rna-XM_024093906.1, rna-XM_024093908.1, rna-XM_024093909.1, rna-XM_024093907.1	gene-LOC112054209_145826	-0.31182329808046694	10.675385309577308	0.0011870656659038294	0.07916524406112119	season	0.07916524406112119	0.01735326520707332	rest
gene-LOC112048035	NW_019862913.1	313842	314280	-	439	rna-XM_024085383.1	gene-LOC112048035_70097	0.3388368836557898	18.284158660194276	0.0012053997281044268	0.08022844023663293	season	0.08022844023663293	0.015076569083557067	rest
gene-LOC112048035	NW_019862913.1	313842	314281	-	440	rna-XM_024085382.1	gene-LOC112048035_70105	0.3388368836557898	18.284158660194276	0.0012053997281044268	0.08022844023663293	season	0.08022844023663293	0.015076569083557067	rest
gene-LOC112054322	NW_019863343.1	164559	164724	-	166	rna-XM_024094069.1	gene-LOC112054322_147526	-0.36083321163817894	16.47983213706013	0.0012241995802308116	0.08139895920484158	season	0.08139895920484158	0.102544038423296	rest
gene-LOC112045988	NW_019862752.1	1820228	1820508	+	281	rna-XM_024082432.1, rna-XM_024082455.1, rna-XM_024082440.1, rna-XM_024082448.1	gene-LOC112045988_41982	-0.34127585085477946	13.971428890697307	0.001225835490343438	0.08142703271994184	season	0.08142703271994184	0.08340345007615833	rest
gene-LOC112054082	NW_019863315.1	64732	64881	+	150	rna-XM_024093739.1	gene-LOC112054082_144363	-0.42846808714896106	10.509070255640626	0.001227249684589261	0.08144033762521616	season	0.08144033762521616	0.009897374113687922	rest
gene-LOC112057099	NW_019864312.1	6335	6376	-	42	rna-XM_024097593.1	gene-LOC112057099_179503	-0.3707408956029007	10.544774512156089	0.0012430621097970585	0.08240813927498485	season	0.08240813927498485	0.1916970830452509	rest
gene-LOC112058297	NW_019862773.1	1445106	1446313	+	1208	rna-XM_024099017.1	gene-LOC112058297_190452	-0.2823164883609709	10.5133452848631	0.0012495242266228105	0.08273231893408584	season	0.08273231893408584	0.09525820493898261	rest
gene-LOC112052061	NW_019863122.1	167689	167803	-	115	rna-XM_024090967.1	gene-LOC112052061_120809	0.29090988252470656	10.44911675739869	0.001250418414058176	0.08273231893408584	season	0.08273231893408584	0.007494834552517101	rest
gene-LOC112051655	NW_019863094.1	186818	186918	-	101	rna-XM_024090382.1	gene-LOC112051655_114839	-0.48276312316379766	10.489814508477798	0.0012552574551822667	0.08297066272726925	season	0.08297066272726925	0.0651140043895667	rest
gene-LOC112046716	NW_019862869.1	86607	86707	-	101	rna-XM_024083474.1	gene-LOC112046716_52942	-0.39502833023226014	14.477180473848112	0.0012610099848541644	0.08326885815341131	season	0.08326885815341131	0.059874372489412436	rest
gene-LOC112048358	NW_019862927.1	206444	206613	-	170	rna-XM_024085856.1	gene-LOC112048358_74164	-0.3648239534257352	10.607449310706897	0.0012640874113022667	0.08338999451747205	season	0.08338999451747205	0.06844771340484983	rest
gene-LOC112045364	NW_019862829.1	589622	591412	-	1791	rna-XM_024081516.1	gene-LOC112045364_33801	0.27698990894490205	10.539385224568912	0.0012689494528325292	0.08362850568814773	season	0.08362850568814773	0.15970427712850802	rest
gene-LOC112048358	NW_019862927.1	225654	225984	-	331	rna-XM_024085856.1	gene-LOC112048358_74165	-0.34055208836264567	10.592910397025001	0.00127369965609525	0.08385918540474026	season	0.08385918540474026	0.06844771340484983	rest
gene-LOC112043386	NW_019862789.1	1174702	1174796	-	95	rna-XM_024078784.1, rna-XM_024078785.1, rna-XM_024078786.1, rna-XM_024078782.1, rna-XM_024078783.1	gene-LOC112043386_8281	-0.23806975610065356	10.644466330290804	0.0012845499974002321	0.084490646397629	season	0.084490646397629	0.019994971654640977	rest
gene-LOC112053764	NW_019863280.1	202085	202221	+	137	rna-XM_024093313.1, rna-XM_024093314.1	gene-LOC112053764_140770	0.31441478991776395	18.01964273763734	0.0012981099043206422	0.08529891623983535	season	0.08529891623983535	0.28278478627193443	rest
gene-LOC112046732	NW_019862869.1	33643	33729	-	87	rna-XM_024083497.1	gene-LOC112046732_53200	0.22880323376255565	10.413677899042952	0.0013120089812722051	0.08612786942617635	season	0.08612786942617635	1.6914785794472942e-8	rest
gene-LOC112053194	NW_019863216.1	85179	85304	-	126	rna-XM_024092523.1	gene-LOC112053194_133776	-0.3226202782298008	10.346437646561192	0.0013186994369047168	0.08648244889729956	season	0.08648244889729956	0.002607936594600681	rest
gene-LOC112055283	NW_019863491.1	119242	119475	-	234	rna-XM_024095310.1	gene-LOC112055283_157924	-0.2379899159565778	12.474971324035813	0.0013206710604788184	0.08652716938234759	season	0.08652716938234759	6.891457702648883e-6	rest
gene-LOC112045058	NW_019862823.1	233866	233991	+	126	rna-XM_024081116.1	gene-LOC112045058_30077	-0.2416082231741809	10.398029448261275	0.0013230003459453671	0.08659521288729237	season	0.08659521288729237	0.01015086392832859	rest
gene-LOC112047122	NW_019862882.1	637214	639124	-	1911	rna-XM_024084062.1	gene-LOC112047122_58345	-0.23119256132135485	22.508836804131693	0.0013265950279579917	0.08674586786130765	season	0.08674586786130765	0.012100581963039448	rest
gene-LOC112046732	NW_019862869.1	33466	33726	-	261	rna-XM_024083496.1	gene-LOC112046732_53192	0.22848490900170473	10.386691969802051	0.0013310220604930236	0.08695060373756276	season	0.08695060373756276	1.6914785794472942e-8	rest
gene-LOC112046732	NW_019862869.1	33466	33729	-	264	rna-XM_024083495.1	gene-LOC112046732_53184	0.22840909584428906	10.380118664868595	0.0013356955251010918	0.08717102410411696	season	0.08717102410411696	1.6914785794472942e-8	rest
gene-LOC112047122	NW_019862882.1	640854	642964	-	2111	rna-XM_024084066.1	gene-LOC112047122_58350	0.2833590487496693	22.463381520858487	0.001341640817853951	0.08747393826027364	season	0.08747393826027364	0.012100581963039448	rest
gene-LOC112056705	NW_019863950.1	7500	7803	+	304	rna-XM_024097181.1	gene-LOC112056705_176702	0.43609999213340045	10.329229095658974	0.00134720371316616	0.08775135642360939	season	0.08775135642360939	0.3570693065433533	rest
gene-LOC112046732	NW_019862869.1	33651	33726	-	76	rna-XM_024083498.1	gene-LOC112046732_53209	0.22820454943911342	10.3580166106764	0.0013515320758278836	0.08794790200513357	season	0.08794790200513357	1.6914785794472942e-8	rest
gene-LOC112045661	NW_019862837.1	15845	15913	-	69	rna-XM_024081936.1, rna-XM_024081937.1, rna-XM_024081935.1	gene-LOC112045661_37574	0.31324411492602083	10.392826990417307	0.001357593665189732	0.08825674321470844	season	0.08825674321470844	0.09426782693266988	rest
gene-LOC112050343	NW_019863018.1	275989	276048	+	60	rna-XM_024088595.1	gene-LOC112050343_98640	0.3528654006513501	10.27060538923054	0.0013688145303688034	0.08890006470710844	season	0.08890006470710844	0.5830137966661515	rest
gene-LOC112050227	NW_019863013.1	64038	64300	-	263	rna-XM_024088444.1	gene-LOC112050227_97521	0.3098972789069835	14.322660999600801	0.0013805310135955682	0.08957429951849774	season	0.08957429951849774	0.2867010892112148	rest
gene-LOC112048699	NW_019862941.1	202268	202834	-	567	rna-XM_024086341.1	gene-LOC112048699_78936	-0.22142071452978815	15.704414133667647	0.0013888813281851286	0.09002903218158481	season	0.09002903218158481	0.003916785985390685	rest
gene-LOC112044621	NW_019862813.1	761942	762154	+	213	rna-XM_024080513.1, rna-XM_024080514.1, rna-XM_024080511.1, rna-XM_024080512.1, rna-XM_024080517.1, rna-XM_024080516.1, rna-XM_024080515.1	gene-LOC112044621_25074	-0.39526273290323566	12.064450532107331	0.001408022084954525	0.09118166185289488	season	0.09118166185289488	0.002822855217535431	rest
gene-LOC112049170	NW_019862962.1	79736	79872	+	137	rna-XM_024086967.1	gene-LOC112049170_84242	-0.4208941997303157	10.263430005309054	0.0014166077331929572	0.09164919269037174	season	0.09164919269037174	0.07118559235137405	rest
gene-LOC112052747	NW_019862759.1	639559	639875	-	317	rna-XM_024091960.1, rna-XM_024091968.1	gene-LOC112052747_128821	0.37588136169308406	17.65245191799674	0.0014191238091102725	0.0916588884114385	season	0.0916588884114385	0.00358907387318029	rest
gene-LOC112053194	NW_019863216.1	92630	92735	-	106	rna-XM_024092523.1	gene-LOC112053194_133784	-0.37187963516879313	10.20981453008071	0.0014194900143014546	0.0916588884114385	season	0.0916588884114385	0.002607936594600681	rest
gene-LOC112044621	NW_019862813.1	764048	764177	+	130	rna-XM_024080513.1, rna-XM_024080514.1, rna-XM_024080511.1, rna-XM_024080512.1, rna-XM_024080517.1, rna-XM_024080516.1, rna-XM_024080515.1	gene-LOC112044621_25077	-0.3511585014478651	12.042596964428183	0.001422194878363607	0.09174524460520615	season	0.09174524460520615	0.002822855217535431	rest
gene-LOC112043653	NW_019862794.1	1147958	1148658	+	701	rna-XM_024079165.1	gene-LOC112043653_12418	0.31165002931835134	10.210403720956391	0.001434084011179616	0.09242333939485152	season	0.09242333939485152	0.39265472928126294	rest
gene-LOC112057223	NW_019864557.1	1694	2216	-	523	rna-XM_024097718.1	gene-LOC112057223_180365	0.28837816537317856	10.296334866933167	0.0014424725772468345	0.09287474588050876	season	0.09287474588050876	0.1775326694923218	rest
gene-LOC112050866	NW_019863047.1	312408	312641	+	234	rna-XM_024089243.1, rna-XM_024089242.1, rna-XM_024089244.1, rna-XM_024089247.1, rna-XM_024089245.1, rna-XM_024089241.1, rna-XM_024089246.1, rna-XM_024089233.1, rna-XM_024089234.1, rna-XM_024089235.1, rna-XM_024089236.1, rna-XM_024089237.1, rna-XM_024089239.1, rna-XM_024089240.1, rna-XM_024089248.1	gene-LOC112050866_103871	-0.3185468900996673	10.162487133937422	0.0014449437865385866	0.09294465833065559	season	0.09294465833065559	2.124589188555154e-42	rest
gene-LOC112049356	NW_019862968.1	191315	191455	-	141	rna-XM_024087213.1	gene-LOC112049356_86693	-0.22863597338382013	14.638112840948533	0.0014671769066946145	0.09428438569936944	season	0.09428438569936944	0.06773970518979729	rest
gene-LOC112053274	NW_019863223.1	157697	157819	+	123	rna-XM_024092656.1, rna-XM_024092655.1, rna-XM_024092654.1, rna-XM_024092657.1	gene-LOC112053274_135002	-0.3180071757439959	14.15528230873898	0.001472420357286404	0.09453079595248311	season	0.09453079595248311	0.3010373107448088	rest
gene-LOC112055048	NW_019863452.1	144562	144668	+	107	rna-XM_024095032.1	gene-LOC112055048_155789	-0.4296326471295161	17.915780665532864	0.001481031876125883	0.09499276153851385	season	0.09499276153851385	0.2867010892112148	rest
gene-LOC112058428	NW_019862776.1	1088869	1088994	-	126	rna-XM_024099264.1, rna-XM_024099265.1, rna-XM_024099266.1, rna-XM_024099267.1, rna-XM_024099268.1, rna-XM_024099269.1, rna-XM_024099271.1	gene-LOC112058428_193575	-0.2634323078193698	10.134496402256499	0.0014841470588470818	0.09510164868963776	season	0.09510164868963776	1.4373646642239843e-9	rest
gene-LOC112050424	NW_019863022.1	352117	352333	-	217	rna-XM_024088690.1	gene-LOC112050424_99524	0.39883985311098336	10.246604986995319	0.0014994979462663225	0.09599362329676295	season	0.09599362329676295	3.596106540489169e-4	rest
gene-LOC112052485	NW_019863151.1	12363	12491	+	129	rna-XM_024091586.1	gene-LOC112052485_126099	-0.5580066124108806	10.193728509486165	0.0015231436856886892	0.09736323488363745	season	0.09736323488363745	0.037434862573983436	rest
gene-LOC112053773	NW_019863280.1	78169	78703	-	535	rna-XM_024093327.1	gene-LOC112053773_140932	-0.22206823026347336	19.57155971126304	0.001523794852106414	0.09736323488363745	season	0.09736323488363745	0.06956182258022031	rest
gene-LOC112054942	NW_019863435.1	81524	81569	-	46	rna-XM_024094893.1	gene-LOC112054942_154232	-0.4022232452878529	12.902633572757336	0.001527556198549983	0.09751069967718208	season	0.09751069967718208	0.18652691632313773	rest
gene-LOC112043612	NW_019862793.1	231321	231413	+	93	rna-XM_024079106.1, rna-XM_024079107.1	gene-LOC112043612_11917	0.39913235066945146	12.493305738653126	0.0015301063574965914	0.0975806421335041	season	0.0975806421335041	0.22727198723775116	rest
gene-LOC112044361	NW_019862807.1	299266	299268	-	3	rna-XM_024080185.1	gene-LOC112044361_22161	0.33403898484106354	31.03358560772599	0.0015349901964901008	0.09779913797010528	season	0.09779913797010528	0.18706714839695932	rest
gene-LOC112052118	NW_019863127.1	15738	15825	-	88	rna-XM_024091056.1	gene-LOC112052118_121573	0.3508119501533796	10.276722306668038	0.0015406234742349181	0.09806492304214484	season	0.09806492304214484	0.12072327256912732	rest
gene-LOC112052465	NW_019863150.1	123696	123892	+	197	rna-XM_024091558.1	gene-LOC112052465_125862	0.22513243874934757	14.140224041090738	0.001544411141820282	0.09821283744523479	season	0.09821283744523479	3.7330756386302653e-25	rest
gene-LOC112048838	NW_019862946.1	416354	416509	-	156	rna-XM_024086516.1	gene-LOC112048838_80261	-0.3811982086423878	11.667248069183923	0.0015490129319491916	0.09841219470120385	season	0.09841219470120385	0.24516374015645048	rest
gene-LOC112054546	NW_019862761.1	1261843	1262158	-	316	rna-XM_024094392.1, rna-XM_024094375.1, rna-XM_024094384.1, rna-XM_024094400.1	gene-LOC112054546_149783	0.5167288350877801	10.05985947342824	0.0015644010292482128	0.09927613771006782	season	0.09927613771006782	0.3540604834837226	rest
gene-LOC112048611	NW_019862937.1	408951	409097	+	147	rna-XM_024086218.1	gene-LOC112048611_77882	-0.24732779645654854	12.058908981916364	0.0015663875668608838	0.09927613771006782	season	0.09927613771006782	0.01091658554741345	rest
gene-LOC112046296	NW_019862853.1	320498	320884	-	387	rna-XM_024082901.1, rna-XM_024082898.1, rna-XM_024082897.1, rna-XM_024082899.1, rna-XM_024082900.1	gene-LOC112046296_46696	-0.31061629492977705	10.097371082838519	0.0015670506757335194	0.09927613771006782	season	0.09927613771006782	0.10437412547248628	rest
gene-LOC112046296	NW_019862853.1	317178	317438	-	261	rna-XM_024082901.1, rna-XM_024082898.1, rna-XM_024082897.1, rna-XM_024082899.1, rna-XM_024082900.1	gene-LOC112046296_46692	-0.37397261493198264	10.090201852005912	0.001573049037348952	0.09956213199598225	season	0.09956213199598225	0.10437412547248628	rest
gene-LOC112049109	NW_019862959.1	256285	256383	-	99	rna-XM_024086880.1, rna-XM_024086882.1, rna-XM_024086883.1, rna-XM_024086884.1, rna-XM_024086885.1, rna-XM_024086886.1, rna-XM_024086887.1	gene-LOC112049109_83272	0.38102713156684903	18.2982253682636	0.0015755433788140897	0.09962601817590695	season	0.09962601817590695	0.4181803311605711	rest
gene-LOC112056296	NW_019862763.1	1438662	1438881	-	220	rna-XM_024096743.1, rna-XM_024096727.1, rna-XM_024096720.1, rna-XM_024096712.1, rna-XM_024096703.1, rna-XM_024096735.1	gene-LOC112056296_172874	0.22694512570671133	14.207729074802447	0.00158508178026558	0.10013478026178696	season	0.10013478026178696	0.6199235972597489	rest
gene-LOC112045656	NW_019862837.1	388758	388795	+	38	rna-XM_024081927.1	gene-LOC112045656_37465	-0.3472336043643704	11.160063238176686	0.0015910442874448015	0.10034608082888988	season	0.10034608082888988	0.3409674816171221	rest
gene-LOC112050366	NW_019863019.1	298198	298389	-	192	rna-XM_024088620.1	gene-LOC112050366_98872	0.2769047135901137	10.051490530935618	0.0015918919393889416	0.10034608082888988	season	0.10034608082888988	0.12371473549089201	rest
gene-LOC112044407	NW_019862751.1	299935	300483	-	549	rna-XM_024080269.1, rna-XM_024080252.1, rna-XM_024080260.1, rna-XM_024080273.1	gene-LOC112044407_22959	0.2192161852245001	10.717422380936933	0.0015929136396298663	0.10034608082888988	season	0.10034608082888988	0.24108676353844896	rest
gene-LOC112050867	NW_019863047.1	186760	186865	+	106	rna-XM_024089249.1, rna-XM_024089251.1, rna-XM_024089250.1, rna-XM_024089252.1	gene-LOC112050867_104728	-0.2983637074660618	10.066713666285112	0.0016021200741001764	0.10081877166893467	season	0.10081877166893467	0.2342084318848418	rest
gene-LOC112055884	NW_019863649.1	77138	77289	-	152	rna-XM_024096173.1, rna-XM_024096172.1, rna-XM_024096174.1	gene-LOC112055884_165987	-0.25557673537006187	12.528660961071026	0.001603422706375813	0.10081877166893467	season	0.10081877166893467	0.03350699077217006	rest
gene-LOC112051973	NW_019863117.1	319780	322921	-	3142	rna-XM_024090843.1, rna-XM_024090844.1	gene-LOC112051973_119417	-0.21883325518539365	13.197162423273982	0.0016072217358878466	0.10089024678559354	season	0.10089024678559354	0.011003305604710674	rest
gene-LOC112052999	NW_019863194.1	195876	196008	-	133	rna-XM_024092254.1	gene-LOC112052999_131346	0.47093114107676737	10.033616667944694	0.0016075670563988596	0.10089024678559354	season	0.10089024678559354	2.1426206683447754e-4	rest
gene-LOC112044412	NW_019862808.1	277823	277969	+	147	rna-XM_024080256.1	gene-LOC112044412_23111	-0.36526145649493846	10.060189428685073	0.0016199115418097693	0.10156996760749293	season	0.10156996760749293	0.2158828454743556	rest
gene-LOC112053802	NW_019863283.1	13787	13887	-	101	rna-XM_024093367.1	gene-LOC112053802_141308	-0.38508535958995965	9.961025351337968	0.0016333922766208926	0.10231959648785778	season	0.10231959648785778	0.1883691113462766	rest
gene-LOC112058297	NW_019862773.1	1446825	1447649	+	825	rna-XM_024099017.1	gene-LOC112058297_190454	-0.26881948308252224	9.995969439398088	0.0016463345579150258	0.10287203052626756	season	0.10287203052626756	0.09525820493898261	rest
gene-LOC112045111	NW_019862751.1	2827616	2829682	+	2067	rna-XM_024081192.1	gene-LOC112045111_30600	0.2167013787699889	10.706562949197517	0.0016493746802706283	0.10287203052626756	season	0.10287203052626756	0.15970427712850802	rest
gene-LOC112053886	NW_019863292.1	150343	150418	+	76	rna-XM_024093483.1, rna-XM_024093484.1, rna-XM_024093479.1, rna-XM_024093481.1, rna-XM_024093482.1, rna-XM_024093480.1	gene-LOC112053886_142294	-0.3447558439139304	9.942580693210143	0.0016497325579611923	0.10287203052626756	season	0.10287203052626756	0.1037655466904582	rest
gene-LOC112051862	NW_019862748.1	465517	465675	-	159	rna-XM_024091062.1, rna-XM_024094111.1, rna-XM_024094865.1	gene-LOC112051862_117775	-0.27576642510284216	16.528531171255743	0.0016497616176800367	0.10287203052626756	season	0.10287203052626756	0.5486229739094025	rest
gene-LOC112052465	NW_019863150.1	125106	125202	+	97	rna-XM_024091553.1	gene-LOC112052465_125895	-0.2170708220411331	13.968676121862897	0.0016498778483568922	0.10287203052626756	season	0.10287203052626756	3.7330756386302653e-25	rest
gene-LOC112049328	NW_019862968.1	169248	169365	+	118	rna-XM_024087180.1, rna-XM_024087181.1, rna-XM_024087179.1	gene-LOC112049328_86412	-0.22681934916536461	10.037391038531581	0.0016540420261476816	0.10303591414507703	season	0.10303591414507703	0.017614776361801518	rest
gene-LOC112056422	NW_019863809.1	24385	24545	+	161	rna-XM_024096858.1	gene-LOC112056422_174156	-0.3652765734283524	9.971396372343913	0.0016561238290645002	0.10306989581812367	season	0.10306989581812367	0.006569543722448047	rest
gene-LOC112055839	NW_019863632.1	64896	64990	-	95	rna-XM_024096103.1	gene-LOC112055839_165417	0.2847199449127271	12.50177589925065	0.0016688905895526171	0.10376818318172853	season	0.10376818318172853	0.006989832597458164	rest
gene-LOC112049870	NW_019862756.1	618019	618165	-	147	rna-XM_024087957.1, rna-XM_024087947.1, rna-XM_024087939.1, rna-XM_024087921.1, rna-XM_024087930.1, rna-XM_024087914.1	gene-LOC112049870_92704	-0.2281994776788066	10.561447285674879	0.0016728167906326329	0.10391599859587347	season	0.10391599859587347	0.14381758677120227	rest
gene-LOC112052511	NW_019863154.1	155745	155787	+	43	rna-XM_024091624.1, rna-XM_024091625.1	gene-LOC112052511_126379	-0.21871692558533362	19.54536215338752	0.001677873191022228	0.10413368398305392	season	0.10413368398305392	1.7594861429066264e-5	rest
gene-LOC112043789	NW_019862750.1	1450237	1450397	+	161	rna-XM_024079367.1, rna-XM_024079375.1, rna-XM_024079385.1, rna-XM_024079393.1	gene-LOC112043789_13972	-0.3367169185616879	13.178591420152319	0.0017039495749037773	0.10565432253261961	season	0.10565432253261961	5.241750324307496e-13	rest
gene-LOC112055443	NW_019863524.1	101271	102530	+	1260	rna-XR_002887503.1	gene-LOC112055443_160335	0.4484650963355731	10.154186205251007	0.0017117772774794462	0.10604167825124289	season	0.10604167825124289	0.10583404401994358	rest
gene-LOC112053885	NW_019863291.1	71839	72223	+	385	rna-XM_024093478.1, rna-XM_024093477.1	gene-LOC112053885_142259	-0.245532530445861	15.052921700344644	0.001717186043836936	0.1062786085618266	season	0.1062786085618266	0.15619974637184383	rest
gene-LOC112045802	NW_019862841.1	403971	404561	-	591	rna-XM_024082141.1	gene-LOC112045802_39206	0.2903228873899147	9.92341272167703	0.0017194967505787283	0.10632353640214459	season	0.10632353640214459	0.264142070041324	rest
gene-LOC112049414	NW_019862972.1	428660	428736	+	77	rna-XM_024087287.1	gene-LOC112049414_87325	-0.3126827761958052	9.928785996104205	0.0017243509680125737	0.1065255123793403	season	0.1065255123793403	0.23789415874150802	rest
gene-LOC112046127	NW_019862848.1	387475	387631	+	157	rna-XM_024082627.1, rna-XM_024082626.1, rna-XM_024082628.1	gene-LOC112046127_44149	-0.3488954488203134	9.89394729042661	0.001726220057212209	0.10654287363235244	season	0.10654287363235244	0.320137390359858	rest
gene-LOC112047122	NW_019862882.1	614414	615472	-	1059	rna-XM_024084065.1	gene-LOC112047122_58305	0.31984949318662353	21.411217267722265	0.0017426248407832444	0.10745652625748885	season	0.10745652625748885	0.012100581963039448	rest
gene-LOC112055429	NW_019862762.1	339211	339338	-	128	rna-XM_024095567.1	gene-LOC112055429_160053	0.2990757340727265	9.822794464925153	0.0017487924401100585	0.10764711489467402	season	0.10764711489467402	5.536060487901269e-8	rest
gene-LOC112043303	NW_019862788.1	562824	562950	-	127	rna-XM_024078638.1	gene-LOC112043303_6837	-0.40701288946632275	9.8395625764644	0.001748924656956248	0.10764711489467402	season	0.10764711489467402	0.23697080930819683	rest
gene-LOC112051307	NW_019863073.1	159143	159248	-	106	rna-XM_024089894.1, rna-XM_024089896.1	gene-LOC112051307_110605	-0.26589057844015096	9.816822819499874	0.0017551682957412525	0.1079323931817421	season	0.1079323931817421	5.536650142385012e-4	rest
gene-LOC112047355	NW_019862890.1	331543	331757	-	215	rna-XM_024084455.1	gene-LOC112047355_61422	-0.22906609672930311	22.474051159205214	0.0017692920116905682	0.10870128302593426	season	0.10870128302593426	0.32675851045345156	rest
gene-LOC112042852	NW_019862780.1	738242	740787	+	2546	rna-XM_024078025.1	gene-LOC112042852_618	-0.21468408758675023	19.006128507688427	0.0017772822253511616	0.10909228224959691	season	0.10909228224959691	9.20270374044426e-7	rest
gene-LOC112050949	NW_019863052.1	64644	64767	-	124	rna-XM_024089362.1	gene-LOC112050949_105966	-0.226521040120074	9.865774767372281	0.0017830395057556428	0.10934563111622127	season	0.10934563111622127	0.25041207371606183	rest
gene-LOC112055343	NW_019863505.1	12061	12235	+	175	rna-XM_024095415.1	gene-LOC112055343_158895	-0.2598687543049776	10.296978824099382	0.0017916833165048812	0.10977537324594747	season	0.10977537324594747	1.0705404788737217e-6	rest
gene-LOC112048358	NW_019862927.1	200123	200286	-	164	rna-XM_024085856.1	gene-LOC112048358_74163	-0.34613607684323405	9.937033141204179	0.001794642153468751	0.10985633401114828	season	0.10985633401114828	0.06844771340484983	rest
gene-LOC112050846	NW_019863046.1	325917	326106	-	190	rna-XM_024089211.1	gene-LOC112050846_103756	-0.40322604003305534	9.850371137559305	0.0017982920009195732	0.10989781098174792	season	0.10989781098174792	0.2511909760670505	rest
gene-LOC112043085	NW_019862785.1	605984	608221	-	2238	rna-XM_024078351.1	gene-LOC112043085_4125	-0.27183836923510896	19.901177053288485	0.001798595863138459	0.10989781098174792	season	0.10989781098174792	0.29180574643998364	rest
gene-LOC112051053	NW_019863060.1	232050	232842	-	793	rna-XM_024089514.1	gene-LOC112051053_107263	-0.34800511426217834	16.063989932081718	0.0018011591556408996	0.10990548610863547	season	0.10990548610863547	0.2511909760670505	rest
gene-LOC112051168	NW_019863067.1	53508	53705	+	198	rna-XM_024089691.1, rna-XM_024089690.1, rna-XM_024089689.1, rna-XM_024089688.1	gene-LOC112051168_108711	-0.3273792147473956	11.891762671654552	0.0018019978345431363	0.10990548610863547	season	0.10990548610863547	0.11960715928786134	rest
gene-LOC112050661	NW_019863036.1	67171	68099	+	929	rna-XM_024088969.1	gene-LOC112050661_101841	0.3771058057450135	21.951987696821817	0.0018037164982421534	0.10991039043330252	season	0.10991039043330252	0.2747032382142724	rest
gene-LOC112052138	NW_019862758.1	2348328	2348477	+	150	rna-XM_024091111.1	gene-LOC112052138_121750	-0.37829748088893944	18.15633020395163	0.001815974784242093	0.11055694035825954	season	0.11055694035825954	0.10993663710876508	rest
gene-LOC112046296	NW_019862853.1	318211	318468	-	258	rna-XM_024082901.1, rna-XM_024082898.1, rna-XM_024082897.1, rna-XM_024082899.1, rna-XM_024082900.1	gene-LOC112046296_46693	-0.318591288493288	9.783980025797979	0.0018522957643855177	0.11266593185188067	season	0.11266593185188067	0.10437412547248628	rest
gene-LOC112042867	NW_019862780.1	1567942	1568348	-	407	rna-XM_024078050.1	gene-LOC112042867_1082	-0.2765193732821318	19.480862384329438	0.0018651264242368296	0.11334359764678342	season	0.11334359764678342	0.3503370786127052	rest
gene-LOC112058157	NW_019862772.1	1120550	1120657	-	108	rna-XM_024098860.1, rna-XM_024098861.1	gene-LOC112058157_189317	-0.4370460991921159	9.787825696595817	0.0018714561417710776	0.1136253326257209	season	0.1136253326257209	0.2390886198961928	rest
gene-LOC112046724	NW_019862869.1	653182	653414	-	233	rna-XM_024083486.1	gene-LOC112046724_53109	-0.27108946612575	13.867823868534078	0.0018732717112574342	0.11363272975430494	season	0.11363272975430494	0.12546277658381821	rest
gene-LOC112051779	NW_019863102.1	83578	83691	-	114	rna-XM_024090570.1	gene-LOC112051779_116847	-0.45607214169352744	9.725232128009397	0.0018899033270902174	0.1145380435541849	season	0.1145380435541849	0.34015540348240914	rest
gene-LOC112055571	NW_019863550.1	2882	3122	+	241	rna-XM_024095753.1	gene-LOC112055571_161767	0.30588943867531115	9.80159598423005	0.0018980718492424195	0.11492927830836996	season	0.11492927830836996	3.6537070978785613e-7	rest
gene-LOC112054938	NW_019863435.1	39062	39139	-	78	rna-XM_024094887.1	gene-LOC112054938_154205	0.292607172480883	13.30716267904534	0.001902787889246555	0.11511094633863966	season	0.11511094633863966	0.02902157074142085	rest
gene-LOC112043377	NW_019862789.1	857539	860922	+	3384	rna-XM_024078758.1, rna-XM_024078759.1, rna-XM_024078760.1, rna-XM_024078761.1, rna-XM_024078762.1, rna-XM_024078763.1, rna-XM_024078764.1, rna-XM_024078765.1, rna-XM_024078767.1, rna-XM_024078768.1	gene-LOC112043377_7961	0.21340314186096077	17.29198338252825	0.0019107282770893434	0.11529248955438595	season	0.11529248955438595	0.4132264574195491	rest
gene-LOC112048780	NW_019862945.1	225725	225917	-	193	rna-XM_024086434.1	gene-LOC112048780_79713	-0.3557186139986286	9.704661564977107	0.0019110111270767211	0.11529248955438595	season	0.11529248955438595	0.3409674816171221	rest
gene-LOC112049069	NW_019862755.1	2202807	2202968	+	162	rna-XM_024086832.1	gene-LOC112049069_82681	-0.26690153048494386	9.685989812526365	0.0019127347614138744	0.11529248955438595	season	0.11529248955438595	0.02643024377888979	rest
gene-LOC112046693	NW_019862867.1	681237	683381	+	2145	rna-XM_024083419.1, rna-XM_024083418.1, rna-XM_024083424.1, rna-XM_024083425.1, rna-XM_024083426.1, rna-XM_024083422.1, rna-XM_024083427.1, rna-XM_024083428.1, rna-XM_024083430.1, rna-XM_024083431.1, rna-XM_024083432.1, rna-XM_024083433.1, rna-XM_024083421.1, rna-XM_024083420.1, rna-XM_024083423.1	gene-LOC112046693_51998	0.2232455447104451	9.653490125927325	0.0019128264311156944	0.11529248955438595	season	0.11529248955438595	0.03924559174549852	rest
gene-LOC112051279	NW_019863071.1	194625	194800	-	176	rna-XM_024089850.1, rna-XM_024089851.1, rna-XM_024089852.1, rna-XM_024089853.1, rna-XM_024089854.1, rna-XM_024089855.1, rna-XM_024089856.1, rna-XM_024089857.1	gene-LOC112051279_110157	-0.27354966900183947	9.664249881173795	0.0019143811799610365	0.11529248955438595	season	0.11529248955438595	0.5686993103043361	rest
gene-LOC112045305	NW_019862828.1	657145	657315	+	171	rna-XM_024081430.1	gene-LOC112045305_32672	0.39099106631428704	10.781416360522012	0.0019261843873730354	0.115899291972069	season	0.115899291972069	0.00232826713593567	rest
gene-LOC112055942	NW_019863661.1	6341	6625	+	285	rna-XM_024096240.1, rna-XM_024096238.1	gene-LOC112055942_169236	-0.22965901919998982	11.650055185635656	0.0019320934904975505	0.11615067408376403	season	0.11615067408376403	0.40027330173489467	rest
gene-LOC112044107	NW_019862750.1	58448	58574	-	127	rna-XM_024079854.1	gene-LOC112044107_19106	0.3263530556252861	9.668916703363667	0.0019339259673890302	0.11615675304577443	season	0.11615675304577443	2.2396183668380815e-7	rest
gene-LOC112044866	NW_019862819.1	578566	578732	+	167	rna-XM_024080850.1	gene-LOC112044866_27968	-0.3415081686430882	9.646536903813374	0.001937273841294197	0.11625375850843263	season	0.11625375850843263	0.01732768882493332	rest
gene-LOC112043832	NW_019862799.1	257396	257584	+	189	rna-XM_024079448.1, rna-XM_024079449.1	gene-LOC112043832_14959	-0.2674283293974363	10.037801561093648	0.001954928855903295	0.11720837975205725	season	0.11720837975205725	0.084261229667793	rest
gene-LOC112053800	NW_019863283.1	209302	209443	-	142	rna-XM_024093365.1	gene-LOC112053800_141283	-0.30405743148958253	11.754328350474989	0.001974838785604693	0.11824943551004262	season	0.11824943551004262	0.23086796761113754	rest
gene-LOC112052747	NW_019862759.1	626965	627090	-	126	rna-XM_024091960.1, rna-XM_024091968.1, rna-XM_024091977.1, rna-XM_024091950.1, rna-XR_002887331.1, rna-XM_024091942.1	gene-LOC112052747_128819	0.3276602514796918	16.594493322206265	0.0019771646500137807	0.11824943551004262	season	0.11824943551004262	0.00358907387318029	rest
gene-LOC112055169	NW_019863470.1	195321	195458	+	138	rna-XM_024095179.1	gene-LOC112055169_156906	0.390905454265095	9.646431260062863	0.0019775803643205816	0.11824943551004262	season	0.11824943551004262	1.3394562226042121e-5	rest
gene-LOC112055684	NW_019863585.1	56030	56893	-	864	rna-XM_024095875.1	gene-LOC112055684_162706	0.22381081253161172	12.338071935404303	0.0019923412525111738	0.11902597919053842	season	0.11902597919053842	0.04185045765423412	rest
gene-LOC112046656	NW_019862753.1	231571	231768	-	198	rna-XR_002886904.1, rna-XM_024083378.1, rna-XM_024083369.1	gene-LOC112046656_51598	-0.4070413148407724	9.610814366624293	0.0019994852816743705	0.11934650137680917	season	0.11934650137680917	0.3046966102905991	rest
gene-LOC112046296	NW_019862853.1	319734	319977	-	244	rna-XM_024082901.1, rna-XM_024082898.1, rna-XM_024082897.1, rna-XM_024082899.1, rna-XM_024082900.1	gene-LOC112046296_46695	-0.2836236509878276	9.633238552399472	0.0020077824789616686	0.11973522356758964	season	0.11973522356758964	0.10437412547248628	rest
gene-LOC112051161	NW_019863066.1	144149	144922	-	774	rna-XM_024089671.1	gene-LOC112051161_108621	0.3643498538860853	10.103863421961305	0.0020101549010441465	0.11977024183929999	season	0.11977024183929999	0.2505005665455576	rest
gene-LOC112052272	NW_019863137.1	224220	224918	+	699	rna-XM_024091282.1, rna-XM_024091283.1	gene-LOC112052272_123639	-0.5848263112033545	9.58927612412784	0.0020124926062298066	0.1198031312794656	season	0.1198031312794656	0.44548558630590046	rest
gene-LOC112044285	NW_019862806.1	532881	532985	-	105	rna-XM_024080086.1	gene-LOC112044285_21171	-0.36068026160217176	26.980823076547022	0.0020329461924963083	0.1209134397646962	season	0.1209134397646962	0.2322678395261453	rest
gene-LOC112042935	NW_019862782.1	1151811	1151990	-	180	rna-XM_024078156.1, rna-XM_024078148.1, rna-XM_024078149.1, rna-XM_024078152.1, rna-XM_024078157.1, rna-XM_024078158.1, rna-XM_024078151.1	gene-LOC112042935_2494	0.33908458141461806	13.977003628956883	0.0020421650971802776	0.12135416861809108	season	0.12135416861809108	0.699422516359412	rest
gene-LOC112051523	NW_019863087.1	190431	190575	+	145	rna-XM_024090203.1, rna-XM_024090204.1, rna-XM_024090202.1, rna-XM_024090200.1, rna-XM_024090207.1, rna-XM_024090208.1, rna-XM_024090206.1, rna-XM_024090205.1, rna-XM_024090209.1	gene-LOC112051523_113369	-0.35192128291908	9.545850784151918	0.00204399223597413	0.12135525585088884	season	0.12135525585088884	0.07889995856796882	rest
gene-LOC112044586	NW_019862751.1	854278	856351	+	2074	rna-XM_024080468.1, rna-XM_024080476.1	gene-LOC112044586_24734	0.22344537666948322	12.452595543096002	0.0020491838734565913	0.12155592048647454	season	0.12155592048647454	0.34015540348240914	rest
gene-LOC112043219	NW_019862787.1	692247	692424	+	178	rna-XM_024078531.1, rna-XM_024078532.1	gene-LOC112043219_5557	-0.3281600485790255	9.535595407990188	0.0020510635536283074	0.12155994153085083	season	0.12155994153085083	8.014198870161651e-5	rest
gene-LOC112058069	NW_019862771.1	293755	294856	-	1102	rna-XM_024098737.1, rna-XM_024098738.1, rna-XM_024098739.1, rna-XM_024098740.1, rna-XM_024098741.1	gene-LOC112058069_188045	-0.27904526728263956	14.540648575399038	0.002090534937691542	0.12378992848166422	season	0.12378992848166422	0.2593447531267956	rest
gene-LOC112051080	NW_019863061.1	306363	307819	+	1457	rna-XM_024089557.1	gene-LOC112051080_107630	0.24211934978277624	13.37920339882786	0.0020957316233820157	0.12395597028082844	season	0.12395597028082844	0.12072327256912732	rest
gene-LOC112043274	NW_019862788.1	523923	524046	+	124	rna-XM_024078594.1	gene-LOC112043274_6155	-0.4373166958264567	9.498856932190929	0.0020983391063801858	0.12395597028082844	season	0.12395597028082844	0.22074821972051933	rest
gene-LOC112054769	NW_019863408.1	53509	53611	+	103	rna-XM_024094663.1	gene-LOC112054769_152429	0.2754277454064544	25.05067637107193	0.0020995477231013017	0.12395597028082844	season	0.12395597028082844	0.4419972551856064	rest
gene-LOC112044436	NW_019862809.1	466750	466935	+	186	rna-XM_024080282.1	gene-LOC112044436_23288	-0.2560609191102089	19.037569725932634	0.0021007294411879854	0.12395597028082844	season	0.12395597028082844	0.0029387227647207745	rest
gene-LOC112056422	NW_019863809.1	20149	20382	+	234	rna-XM_024096858.1	gene-LOC112056422_174153	-0.3901138871929618	9.523691318689227	0.0021059086483081733	0.12415238243848449	season	0.12415238243848449	0.006569543722448047	rest
gene-LOC112051684	NW_019863097.1	187021	187197	-	177	rna-XM_024090453.1	gene-LOC112051684_115739	-0.4247793612295486	9.5221939140766	0.002113976250348803	0.12451858352581316	season	0.12451858352581316	1.3421063732649765e-4	rest
gene-LOC112056683	NW_019863941.1	63474	63846	-	373	rna-XM_024097142.1, rna-XM_024097145.1, rna-XM_024097146.1	gene-LOC112056683_176406	-0.3323939658522223	9.491916234086187	0.002127434059389609	0.12509163106437238	season	0.12509163106437238	0.2316780991631489	rest
gene-LOC112056683	NW_019863941.1	63474	63848	-	375	rna-XM_024097147.1	gene-LOC112056683_176442	-0.3323939658522223	9.491916234086187	0.002127434059389609	0.12509163106437238	season	0.12509163106437238	0.2316780991631489	rest
gene-LOC112047339	NW_019862888.1	466521	467024	-	504	rna-XM_024084433.1	gene-LOC112047339_61249	-0.21123391035123312	14.567388522501016	0.002132436287779633	0.12527596370151978	season	0.12527596370151978	0.004189694139964743	rest
gene-LOC112048813	NW_019862946.1	395356	396320	+	965	rna-XM_024086480.1	gene-LOC112048813_80032	0.43409625881169234	9.506026334927045	0.0021403179617364254	0.1256083385700731	season	0.1256083385700731	0.3316326672018304	rest
gene-LOC112048180	NW_019862920.1	41568	41685	+	118	rna-XM_024085610.1, rna-XM_024085611.1	gene-LOC112048180_72095	0.27796009033528596	15.566867735824065	0.0021418384159213543	0.1256083385700731	season	0.1256083385700731	0.5474340623081492	rest
gene-LOC112051831	NW_019863107.1	133041	135137	+	2097	rna-XM_024090633.1	gene-LOC112051831_117492	0.2945607073576552	16.44380853506857	0.0021500364422646478	0.12597899118911374	season	0.12597899118911374	0.320137390359858	rest
gene-LOC112055173	NW_019863470.1	95912	96564	+	653	rna-XM_024095183.1	gene-LOC112055173_156954	0.30377621707982205	16.234421979795336	0.0021534563415538236	0.1259861378041377	season	0.1259861378041377	0.12452958430340283	rest
gene-LOC112052999	NW_019863194.1	203237	203341	-	105	rna-XM_024092254.1, rna-XM_024092255.1	gene-LOC112052999_131353	-0.531269817143702	9.487761668399504	0.0021539141460925016	0.1259861378041377	season	0.1259861378041377	2.1426206683447754e-4	rest
gene-LOC112055019	NW_019863448.1	118808	119046	-	239	rna-XM_024094985.1, rna-XM_024094986.1, rna-XM_024094987.1, rna-XM_024094988.1, rna-XM_024094989.1, rna-XM_024094990.1, rna-XM_024094992.1, rna-XM_024094993.1, rna-XM_024094994.1, rna-XM_024094995.1, rna-XM_024094996.1	gene-LOC112055019_154932	0.3665163595200547	9.974402898913244	0.0021593693456481776	0.12619519982538	season	0.12619519982538	0.12452958430340283	rest
gene-LOC112053800	NW_019863283.1	209766	209870	-	105	rna-XM_024093365.1	gene-LOC112053800_141284	-0.3095650554001672	11.543966145826149	0.0021681311728666	0.12659697161672775	season	0.12659697161672775	0.23086796761113754	rest
gene-LOC112047417	NW_019862753.1	322258	322396	-	139	rna-XM_024084538.1	gene-LOC112047417_62221	-0.2584061252744568	11.391819204041996	0.002170150623136892	0.1266047002663079	season	0.1266047002663079	0.07774943953214111	rest
gene-LOC112046073	NW_019862847.1	525094	525160	+	67	rna-XR_002886843.1	gene-LOC112046073_43369	0.36066319264816177	15.519325382460012	0.0021730483547735095	0.1266636091414029	season	0.1266636091414029	0.3352914056277629	rest
gene-LOC112051754	NW_019863101.1	82328	82535	-	208	rna-XM_024090532.1, rna-XM_024090533.1	gene-LOC112051754_116431	-0.404064444485274	9.822036450735343	0.002177843266061773	0.126832903402851	season	0.126832903402851	0.09230105183466578	rest
gene-LOC112049139	NW_019862961.1	187035	187203	+	169	rna-XM_024086933.1, rna-XM_024086934.1, rna-XM_024086935.1	gene-LOC112049139_83901	-0.3459601759809402	9.423590065336946	0.002183888087934461	0.12707463297443453	season	0.12707463297443453	0.004347391550980025	rest
gene-LOC112055175	NW_019863471.1	133677	133763	-	87	rna-XM_024095184.1	gene-LOC112055175_156957	0.23762942659329161	9.559864748633201	0.002187572458543439	0.12717871424928884	season	0.12717871424928884	0.18894412314598438	rest
gene-LOC112044647	NW_019862814.1	930311	930446	-	136	rna-XM_024080547.1	gene-LOC112044647_25503	-0.23397345175731482	14.32209025490297	0.002204646948878782	0.1279601422054979	season	0.1279601422054979	0.13857653907121265	rest
gene-LOC112046978	NW_019862879.1	78218	78394	-	177	rna-XM_024083857.1, rna-XM_024083856.1	gene-LOC112046978_56726	0.25529107216519464	9.516239349391402	0.0022048282067305943	0.1279601422054979	season	0.1279601422054979	0.2195514352997489	rest
gene-LOC112045098	NW_019862823.1	69291	69499	-	209	rna-XM_024081170.1	gene-LOC112045098_30423	-0.2700222741909082	16.159451825605554	0.002210160135835081	0.1281587238661846	season	0.1281587238661846	4.882311227631205e-4	rest
gene-LOC112045111	NW_019862751.1	2693924	2694181	+	258	rna-XM_024081192.1	gene-LOC112045111_30589	-0.2479000251266888	10.11542993106773	0.0022213625662091158	0.12867087684342676	season	0.12867087684342676	0.15970427712850802	rest
gene-LOC112050446	NW_019863023.1	379822	380117	+	296	rna-XM_024088721.1, rna-XM_024088720.1	gene-LOC112050446_99913	0.3826251896038738	9.43374507579739	0.002224746119218588	0.12867087684342676	season	0.12867087684342676	0.20576584158897754	rest
gene-LOC112050446	NW_019863023.1	379822	380116	+	295	rna-XM_024088718.1	gene-LOC112050446_99929	0.3826251896038738	9.43374507579739	0.002224746119218588	0.12867087684342676	season	0.12867087684342676	0.20576584158897754	rest
gene-LOC112054350	NW_019863349.1	191163	191294	+	132	rna-XM_024094119.1, rna-XM_024094117.1, rna-XM_024094116.1	gene-LOC112054350_147959	0.2945821263186117	9.401947464291794	0.0022427007446316704	0.12959758221993004	season	0.12959758221993004	0.27733788204416737	rest
gene-LOC112051114	NW_019863063.1	32740	32777	-	38	rna-XM_024089603.1	gene-LOC112051114_107953	-0.38780468688878567	9.462088310953682	0.002245658418727572	0.12965681868539827	season	0.12965681868539827	0.2478330201971004	rest
gene-LOC112052623	NW_019863164.1	42858	42946	-	89	rna-XM_024091773.1, rna-XM_024091774.1	gene-LOC112052623_127597	0.24931098930577172	9.458429114085215	0.002248931240505923	0.12973413321198826	season	0.12973413321198826	0.2478330201971004	rest
gene-LOC112042852	NW_019862780.1	647920	648537	+	618	rna-XM_024078025.1	gene-LOC112042852_613	-0.2658220357324042	18.15756173681751	0.002253858259499903	0.12990665861670833	season	0.12990665861670833	9.20270374044426e-7	rest
gene-LOC112054773	NW_019863409.1	54897	54995	-	99	rna-XM_024094671.1	gene-LOC112054773_152489	0.32181524188669436	9.382492602777681	0.002308180823894249	0.1328601585531808	season	0.1328601585531808	0.15180342101413716	rest
gene-LOC112054600	NW_019863381.1	56915	57116	-	202	rna-XM_024094443.1	gene-LOC112054600_150408	-0.27987222049126725	9.29568559695398	0.002309061631733624	0.1328601585531808	season	0.1328601585531808	0.021729319047874916	rest
gene-LOC112056858	NW_019862764.1	861151	861238	+	88	rna-XM_024097344.1	gene-LOC112056858_177892	-0.2614550676565887	9.493474404689216	0.0023162013592604616	0.13315676880272867	season	0.13315676880272867	0.16518515557328226	rest
gene-LOC112055838	NW_019863632.1	22053	22592	+	540	rna-XM_024096102.1	gene-LOC112055838_165410	-0.21321543384402952	13.747542453438143	0.0023378236523586083	0.13428475071638615	season	0.13428475071638615	0.16639307582598864	rest
gene-LOC112043296	NW_019862788.1	325582	325931	+	350	rna-XM_024078622.1, rna-XM_024078623.1, rna-XM_024078624.1, rna-XM_024078625.1, rna-XM_024078626.1, rna-XM_024078628.1	gene-LOC112043296_6425	-0.28196089512807776	12.035285458171794	0.0023412434920848523	0.13436614703504937	season	0.13436614703504937	0.1618896573125736	rest
gene-LOC112048265	NW_019862923.1	270222	270372	+	151	rna-XM_024085741.1	gene-LOC112048265_73249	-0.28998613582939903	11.476663393030547	0.0023532687797163817	0.1349408567787795	season	0.1349408567787795	0.14643915584283748	rest
gene-LOC112044573	NW_019862812.1	1215173	1215491	+	319	rna-XM_024080442.1	gene-LOC112044573_24534	-0.24094921623260743	30.31979599479689	0.0023589916281460195	0.1351534998568031	season	0.1351534998568031	0.3316326672018304	rest
gene-LOC112047772	NW_019862904.1	992657	993148	-	492	rna-XM_024085010.1	gene-LOC112047772_66421	0.5198835290122921	9.363564909369705	0.002365981553538803	0.13543831265095418	season	0.13543831265095418	0.03964043681412968	rest
gene-LOC112050343	NW_019863018.1	296658	296857	+	200	rna-XM_024088595.1	gene-LOC112050343_98662	-0.3315203272262488	9.257678015134253	0.0023696722748703684	0.13551340883591198	season	0.13551340883591198	0.5830137966661515	rest
gene-LOC112049638	NW_019862982.1	349757	349878	-	122	rna-XM_024087610.1, rna-XM_024087609.1, rna-XR_002887101.1	gene-LOC112049638_90128	-0.24651891243291998	13.43310537968575	0.0023713331640089533	0.13551340883591198	season	0.13551340883591198	0.2020760186414313	rest
gene-LOC112046328	NW_019862855.1	607984	608302	+	319	rna-XM_024082938.1	gene-LOC112046328_47006	-0.2663681018818672	9.300480207266656	0.002399749876003413	0.13702061206899488	season	0.13702061206899488	0.0011031770637904617	rest
gene-LOC112043700	NW_019862750.1	1289628	1289759	-	132	rna-XM_024079230.1, rna-XM_024079262.1, rna-XM_024079244.1, rna-XM_024079221.1, rna-XM_024079252.1, rna-XM_024079269.1	gene-LOC112043700_12829	-0.2600914145589456	9.584419859368678	0.0024019391030867376	0.13702899185891942	season	0.13702899185891942	0.374899984872005	rest
gene-LOC112054507	NW_019863367.1	68039	68165	+	127	rna-XM_024094313.1	gene-LOC112054507_149450	0.31889872325751156	9.585547187614102	0.0024182486822205023	0.13760840041575362	season	0.13760840041575362	0.13647222489048202	rest
gene-LOC112054507	NW_019863367.1	68012	68165	+	154	rna-XM_024094316.1, rna-XM_024094312.1, rna-XM_024094315.1	gene-LOC112054507_149454	0.31889872325751156	9.585547187614102	0.0024182486822205023	0.13760840041575362	season	0.13760840041575362	0.13647222489048202	rest
gene-LOC112054507	NW_019863367.1	68044	68165	+	122	rna-XM_024094314.1	gene-LOC112054507_149467	0.31889872325751156	9.585547187614102	0.0024182486822205023	0.13760840041575362	season	0.13760840041575362	0.13647222489048202	rest
gene-LOC112047350	NW_019862889.1	162277	162427	+	151	rna-XM_024084448.1, rna-XM_024084447.1	gene-LOC112047350_61356	-0.31070448223056013	9.504336349319573	0.0024289714399648664	0.13801940320739753	season	0.13801940320739753	0.040433367655971116	rest
gene-LOC112053764	NW_019863280.1	201541	201664	+	124	rna-XM_024093313.1, rna-XM_024093314.1	gene-LOC112053764_140769	0.31851612064988577	16.01246880356445	0.00242958585762314	0.13801940320739753	season	0.13801940320739753	0.28278478627193443	rest
gene-LOC112043199	NW_019862787.1	27360	27638	-	279	rna-XM_024078504.1	gene-LOC112043199_5306	-0.3545619484479673	14.774287465239496	0.002432078232152352	0.13804410202631243	season	0.13804410202631243	0.31448188286331163	rest
gene-LOC112044442	NW_019862809.1	822368	822511	+	144	rna-XM_024080289.1, rna-XM_024080290.1, rna-XM_024080291.1, rna-XM_024080292.1, rna-XM_024080293.1	gene-LOC112044442_23331	-0.31463878152782987	9.260002594124302	0.002452470988474267	0.13908392106233183	season	0.13908392106233183	0.06773970518979729	rest
gene-LOC112042895	NW_019862781.1	1003414	1003660	+	247	rna-XM_024078088.1	gene-LOC112042895_1570	0.40308955346118935	9.203993137936683	0.0024660474307772354	0.13973574504294317	season	0.13973574504294317	0.2342084318848418	rest
gene-LOC112046876	NW_019862874.1	451291	451398	+	108	rna-XM_024083702.1, rna-XM_024083703.1	gene-LOC112046876_55373	0.3776849269254571	16.693492409203927	0.002478755937660579	0.14033732983767783	season	0.14033732983767783	7.139119755327113e-9	rest
gene-LOC112049870	NW_019862756.1	641613	641925	-	313	rna-XM_024087947.1	gene-LOC112049870_92711	0.30308543429328044	9.770210336993038	0.0025038030492355898	0.14163587400777042	season	0.14163587400777042	0.14381758677120227	rest
gene-LOC112050527	NW_019863028.1	299090	299272	+	183	rna-XM_024088815.1, rna-XM_024088810.1, rna-XM_024088811.1, rna-XM_024088812.1, rna-XM_024088813.1, rna-XM_024088814.1	gene-LOC112050527_100666	-0.44259453810683586	9.179376360908044	0.0025286436652898195	0.14292055897581635	season	0.14292055897581635	1.4650201951324496e-5	rest
gene-LOC112042907	NW_019862781.1	1556256	1556338	+	83	rna-XM_024078111.1, rna-XM_024078110.1	gene-LOC112042907_1991	-0.32890870155617424	11.905125845789176	0.002532418210964418	0.1430134156343458	season	0.1430134156343458	1.4598651211649357e-6	rest
gene-LOC112051393	NW_019863080.1	313194	313329	+	136	rna-XM_024090005.1	gene-LOC112051393_111775	-0.43177692229969766	9.2460433975052	0.002544680901481339	0.1435850644914912	season	0.1435850644914912	0.053017112363625496	rest
gene-LOC112057654	NW_019862765.1	73245	73322	-	78	rna-XM_024098100.1, rna-XM_024098117.1, rna-XM_024098119.1, rna-XM_024098120.1, rna-XM_024098139.1	gene-LOC112057654_181959	-0.2225678541572258	9.119716952433066	0.0025591989605333243	0.1442829061026729	season	0.1442829061026729	5.286392392689309e-19	rest
gene-LOC112049638	NW_019862982.1	345804	345956	-	153	rna-XM_024087610.1, rna-XM_024087609.1, rna-XR_002887101.1	gene-LOC112049638_90126	-0.25570397555932145	13.223919580979427	0.0025652499269237096	0.1443273837635914	season	0.1443273837635914	0.2020760186414313	rest
gene-LOC112054183	NW_019863326.1	148964	149437	+	474	rna-XM_024093875.1	gene-LOC112054183_145590	0.20748970118033533	11.287135974351333	0.0025669173624712003	0.1443273837635914	season	0.1443273837635914	0.6458085268868511	rest
gene-LOC112047417	NW_019862753.1	325039	325223	-	185	rna-XM_024084538.1	gene-LOC112047417_62224	-0.24704245534053265	11.018240986705605	0.002568003718606957	0.1443273837635914	season	0.1443273837635914	0.07774943953214111	rest
gene-LOC112057654	NW_019862765.1	73245	73323	-	79	rna-XM_024098101.1, rna-XM_024098103.1, rna-XM_024098104.1, rna-XM_024098105.1, rna-XM_024098106.1, rna-XM_024098107.1, rna-XM_024098108.1, rna-XM_024098109.1, rna-XM_024098110.1, rna-XM_024098111.1, rna-XM_024098112.1, rna-XM_024098113.1, rna-XM_024098114.1, rna-XM_024098115.1, rna-XM_024098121.1, rna-XM_024098122.1, rna-XM_024098123.1, rna-XM_024098124.1, rna-XM_024098125.1, rna-XM_024098126.1,…	gene-LOC112057654_182085	-0.22246637513815015	9.111446864939365	0.0025707441287448458	0.1443273837635914	season	0.1443273837635914	5.286392392689309e-19	rest
gene-LOC112057654	NW_019862765.1	73245	73324	-	80	rna-XM_024098116.1, rna-XM_024098129.1, rna-XM_024098130.1, rna-XM_024098131.1, rna-XM_024098132.1, rna-XM_024098133.1, rna-XM_024098136.1, rna-XM_024098137.1, rna-XM_024098138.1, rna-XM_024098140.1	gene-LOC112057654_182635	-0.22246637513815015	9.111446864939365	0.0025707441287448458	0.1443273837635914	season	0.1443273837635914	5.286392392689309e-19	rest
gene-LOC112049870	NW_019862756.1	608816	608957	-	142	rna-XM_024087957.1, rna-XM_024087947.1, rna-XM_024087939.1, rna-XM_024087921.1, rna-XM_024087930.1, rna-XM_024087914.1	gene-LOC112049870_92703	-0.22032231396575847	9.715065742592637	0.002575402218337781	0.14436898430698475	season	0.14436898430698475	0.14381758677120227	rest
gene-LOC112054536	NW_019863371.1	106418	106617	-	200	rna-XM_024094360.1	gene-LOC112054536_149727	-0.3866020085684551	10.6683088891167	0.0025757888540089546	0.14436898430698475	season	0.14436898430698475	0.46737934403430875	rest
gene-LOC112053015	NW_019863196.1	213876	214000	+	125	rna-XM_024092274.1	gene-LOC112053015_131539	-0.3340893373519972	15.141189502519222	0.00261929974031706	0.14656281866377946	season	0.14656281866377946	0.27733788204416737	rest
gene-LOC112053015	NW_019863196.1	213877	214000	+	124	rna-XM_024092273.1	gene-LOC112053015_131551	-0.3340893373519972	15.141189502519222	0.00261929974031706	0.14656281866377946	season	0.14656281866377946	0.27733788204416737	rest
gene-LOC112042895	NW_019862781.1	1003413	1003706	+	294	rna-XM_024078091.1	gene-LOC112042895_1479	0.3993503120785613	9.079880036216494	0.002637779388273925	0.14721950588254973	season	0.14721950588254973	0.2342084318848418	rest
gene-LOC112042895	NW_019862781.1	1003414	1003706	+	293	rna-XM_024078085.1, rna-XM_024078086.1, rna-XM_024078087.1, rna-XM_024078089.1, rna-XM_024078090.1, rna-XM_024078093.1, rna-XM_024078094.1	gene-LOC112042895_1501	0.3993503120785613	9.079880036216494	0.002637779388273925	0.14721950588254973	season	0.14721950588254973	0.2342084318848418	rest
gene-LOC112042895	NW_019862781.1	1003415	1003706	+	292	rna-XM_024078095.1, rna-XM_024078096.1, rna-XM_024078097.1	gene-LOC112042895_1678	0.3993503120785613	9.079880036216494	0.002637779388273925	0.14721950588254973	season	0.14721950588254973	0.2342084318848418	rest
gene-LOC112044096	NW_019862803.1	1237204	1238353	+	1150	rna-XM_024079837.1, rna-XM_024079838.1	gene-LOC112044096_18922	0.2557647884290373	9.08219697774784	0.002639813170020977	0.14721950588254973	season	0.14721950588254973	0.008317174994249586	rest
gene-LOC112051396	NW_019863080.1	70462	70837	+	376	rna-XM_024090020.1	gene-LOC112051396_111822	-0.24900459740158523	13.77971028795315	0.002642267401576687	0.14722844592336784	season	0.14722844592336784	0.4833774293553202	rest
gene-LOC112056343	NW_019863781.1	5158	5418	+	261	rna-XM_024096762.1	gene-LOC112056343_173587	-0.3622554433083622	9.10977875966346	0.0026482441238352057	0.14722844592336784	season	0.14722844592336784	0.38205517774130093	rest
gene-LOC112050828	NW_019863045.1	204047	204420	+	374	rna-XM_024089188.1	gene-LOC112050828_103542	0.23588687687660392	9.109422335043572	0.0026486237100173237	0.14722844592336784	season	0.14722844592336784	7.911343466502775e-8	rest
gene-LOC112057540	NW_019866275.1	1546	1680	-	135	rna-XM_024098000.1	gene-LOC112057540_181602	-0.4302832884044801	9.43266853297106	0.0026487514417872257	0.14722844592336784	season	0.14722844592336784	0.10806016571107369	rest
gene-LOC112056683	NW_019863941.1	63474	63597	-	124	rna-XM_024097143.1	gene-LOC112056683_176392	-0.3255860671727712	9.080723472134084	0.0026565746673102935	0.14754105499159567	season	0.14754105499159567	0.2316780991631489	rest
gene-LOC112050866	NW_019863047.1	307530	307648	+	119	rna-XM_024089243.1, rna-XM_024089242.1, rna-XM_024089244.1, rna-XM_024089247.1, rna-XM_024089245.1, rna-XM_024089241.1, rna-XM_024089246.1, rna-XM_024089233.1, rna-XM_024089234.1, rna-XM_024089235.1, rna-XM_024089236.1, rna-XM_024089237.1, rna-XM_024089239.1, rna-XM_024089240.1, rna-XM_024089248.1	gene-LOC112050866_103866	-0.3229521989255941	9.038886585689713	0.0026603185738366935	0.1476267767731214	season	0.1476267767731214	2.124589188555154e-42	rest
gene-LOC112056145	NW_019863717.1	84956	85169	+	214	rna-XM_024096508.1	gene-LOC112056145_171210	0.8305707217343019	9.115507635258554	0.0026646989834500402	0.14774764859476297	season	0.14774764859476297	0.33547161944497733	rest
gene-LOC112051994	NW_019863118.1	279288	279480	+	193	rna-XM_024090871.1	gene-LOC112051994_119612	-0.284240293316676	9.582312814765165	0.002671241963049684	0.14786039626818603	season	0.14786039626818603	0.23789415874150802	rest
gene-LOC112054727	NW_019863402.1	65915	65958	-	44	rna-XM_024094607.1, rna-XM_024094609.1	gene-LOC112054727_151860	-0.2758092320178948	19.936809644065963	0.002674382423173026	0.14786039626818603	season	0.14786039626818603	0.7242740337580527	rest
gene-LOC112051386	NW_019863079.1	69719	69844	+	126	rna-XM_024089994.1	gene-LOC112051386_111703	-0.20775147323114157	25.54104532173288	0.002674776096965875	0.14786039626818603	season	0.14786039626818603	0.33607552308905664	rest
gene-LOC112044096	NW_019862803.1	1206180	1206389	+	210	rna-XM_024079837.1, rna-XM_024079838.1	gene-LOC112044096_18910	-0.3168608218574837	9.057405230723635	0.002675548085699476	0.14786039626818603	season	0.14786039626818603	0.008317174994249586	rest
gene-LOC112057975	NW_019862770.1	642037	642112	+	76	rna-XM_024098595.1	gene-LOC112057975_186700	0.24786231394068425	19.13186898098441	0.0026867121796451147	0.14835516060279075	season	0.14835516060279075	0.4012683801814226	rest
gene-LOC112043094	NW_019862785.1	891224	891706	+	483	rna-XM_024078363.1	gene-LOC112043094_4213	0.4635435348840981	9.16343784676705	0.002697152686010768	0.148769434910428	season	0.148769434910428	0.22297968993565748	rest
gene-LOC112051994	NW_019863118.1	303096	303327	+	232	rna-XM_024090871.1	gene-LOC112051994_119613	-0.2598888485315404	9.56111268045899	0.0027005665617240646	0.148769434910428	season	0.148769434910428	0.23789415874150802	rest
gene-LOC112049757	NW_019862988.1	387778	390795	-	3018	rna-XM_024087782.1	gene-LOC112049757_91600	0.21233397686430014	14.678125556785812	0.0027008670699195307	0.148769434910428	season	0.148769434910428	0.3879279203705451	rest
gene-LOC112053293	NW_019862748.1	4278827	4279382	+	556	rna-XM_024092710.1	gene-LOC112053293_135260	0.269221007520855	9.027443220606099	0.002705601692680195	0.14890797174890424	season	0.14890797174890424	0.12256773837528237	rest
gene-LOC112048369	NW_019862927.1	278484	278569	+	86	rna-XM_024085871.1	gene-LOC112048369_74266	-0.28020733527785924	13.177347211948677	0.002713412024746984	0.14902148959916764	season	0.14902148959916764	0.46204574677835425	rest
gene-LOC112043700	NW_019862750.1	1289628	1289726	-	99	rna-XM_024079235.1	gene-LOC112043700_12873	-0.2597975053571592	9.352177149709657	0.002713770326632037	0.14902148959916764	season	0.14902148959916764	0.374899984872005	rest
gene-LOC112050866	NW_019863047.1	303432	303622	+	191	rna-XM_024089243.1, rna-XM_024089242.1, rna-XM_024089244.1, rna-XM_024089247.1, rna-XM_024089245.1, rna-XM_024089241.1, rna-XM_024089246.1, rna-XM_024089233.1, rna-XM_024089234.1, rna-XM_024089235.1, rna-XM_024089236.1, rna-XM_024089237.1, rna-XM_024089239.1, rna-XM_024089240.1, rna-XM_024089248.1	gene-LOC112050866_103860	-0.319015999671485	9.00206074139054	0.0027143279220477397	0.14902148959916764	season	0.14902148959916764	2.124589188555154e-42	rest
gene-LOC112045941	NW_019862752.1	1739112	1741652	-	2541	rna-XM_024082387.1, rna-XM_024082378.1, rna-XM_024082360.1, rna-XM_024082369.1, rna-XM_024082351.1, rna-XM_024082343.1	gene-LOC112045941_41172	0.20630757353778048	9.136663147906638	0.002719646461998228	0.14910222514064447	season	0.14910222514064447	0.5875362758170867	rest
gene-LOC112049170	NW_019862962.1	81316	81449	+	134	rna-XM_024086967.1	gene-LOC112049170_84244	-0.4417815481247551	9.04871929986432	0.002720243308572795	0.14910222514064447	season	0.14910222514064447	0.07118559235137405	rest
gene-LOC112050969	NW_019863053.1	362260	362363	+	104	rna-XM_024089390.1	gene-LOC112050969_106178	0.2621460509967826	17.026044494070657	0.002722979344779641	0.1491303544826662	season	0.1491303544826662	0.1888854187679565	rest
gene-LOC112051717	NW_019863099.1	158779	158941	-	163	rna-XM_024090490.1	gene-LOC112051717_116133	0.23112412862028614	13.322162250734225	0.002734318066500378	0.14962919990335266	season	0.14962919990335266	0.11002025060041018	rest
gene-LOC112043411	NW_019862790.1	160706	160905	-	200	rna-XM_024078812.1	gene-LOC112043411_8568	-0.21020264707418634	11.518651600011536	0.0027377907683235137	0.14969713337149512	season	0.14969713337149512	0.08036437269231139	rest
gene-LOC112049337	NW_019862968.1	386456	386933	+	478	rna-XM_024087191.1	gene-LOC112049337_86492	-0.2749293851169159	11.820051427348453	0.0027454250512578327	0.14999231815056024	season	0.14999231815056024	0.03637884207947216	rest
gene-LOC112050048	NW_019863003.1	198342	199072	-	731	rna-XM_024088171.1, rna-XM_024088172.1	gene-LOC112050048_95295	0.21960406605822058	9.562529756941764	0.0027516276974113634	0.15016243946992722	season	0.15016243946992722	0.4672729952929193	rest
gene-LOC112043167	NW_019862786.1	1248773	1248833	+	61	rna-XM_024078467.1	gene-LOC112043167_4949	-0.3915704478105108	9.053839046163441	0.0027530153606798403	0.15016243946992722	season	0.15016243946992722	0.2503301805027727	rest
gene-LOC112048541	NW_019862754.1	762306	762404	-	99	rna-XM_024086114.1	gene-LOC112048541_76840	-0.22799686111527723	11.202522128148203	0.002759482304997574	0.15039290645189865	season	0.15039290645189865	0.18993366965948416	rest
gene-LOC112047425	NW_019862892.1	396473	397478	-	1006	rna-XM_024084550.1	gene-LOC112047425_62365	-0.2892324324491691	9.140964114388481	0.002762361908374336	0.15042764645522255	season	0.15042764645522255	1.5944573293342496e-14	rest
gene-LOC112043298	NW_019862788.1	399388	399496	+	109	rna-XM_024078630.1, rna-XM_024078631.1	gene-LOC112043298_6736	0.3328858455818197	15.049038931570106	0.0027672025436984247	0.1505690337848559	season	0.1505690337848559	0.44362484446038614	rest
gene-LOC112049290	NW_019862967.1	102470	102589	+	120	rna-XM_024087129.1	gene-LOC112049290_85806	-0.25387178659269516	9.031731419788867	0.0027726891969661305	0.15074531460652973	season	0.15074531460652973	0.12066515482600947	rest
gene-LOC112051371	NW_019863078.1	65350	65476	-	127	rna-XR_002887233.1, rna-XM_024089975.1, rna-XM_024089976.1	gene-LOC112051371_111465	-0.23956312587911804	14.303582999157701	0.002778585848485074	0.15093915645297845	season	0.15093915645297845	1.2163847592445056e-4	rest
gene-LOC112043303	NW_019862788.1	567784	567981	-	198	rna-XM_024078638.1	gene-LOC112043303_6838	-0.40390228818021345	8.982662996639366	0.002780754171648254	0.15093915645297845	season	0.15093915645297845	0.23697080930819683	rest
gene-LOC112058527	NW_019862778.1	334729	334911	+	183	rna-XM_024099415.1	gene-LOC112058527_194908	0.2256403640109989	16.808740039014115	0.002789299423464727	0.15128059686358006	season	0.15128059686358006	0.39803918731171756	rest
gene-LOC112051831	NW_019863107.1	133041	133622	+	582	rna-XM_024090634.1	gene-LOC112051831_117502	0.34487340335298095	15.590773111455508	0.0028078273763119657	0.15216247065974942	season	0.15216247065974942	0.320137390359858	rest
gene-LOC112049385	NW_019862970.1	456489	456646	-	158	rna-XM_024087244.1	gene-LOC112049385_86920	-0.3743874092472601	14.582480457286147	0.0028229613177922367	0.15285914028303565	season	0.15285914028303565	0.19280825800520976	rest
gene-LOC112045124	NW_019862824.1	177470	177603	+	134	rna-XM_024081205.1	gene-LOC112045124_30873	0.5856913825013819	8.996553191179848	0.0028264906319989116	0.1529268197587153	season	0.1529268197587153	0.0800695007314713	rest
gene-LOC112045825	NW_019862841.1	224634	224808	+	175	rna-XM_024082175.1	gene-LOC112045825_39546	-0.476023601962087	8.978773818006282	0.002832759400820377	0.15314248847787196	season	0.15314248847787196	0.15993660916098568	rest
gene-LOC112048901	NW_019862950.1	117444	117584	+	141	rna-XM_024086605.1	gene-LOC112048901_81109	-0.2995220103802416	9.38629331818506	0.0028623112905950465	0.15461551085831052	season	0.15461551085831052	0.34761422118957563	rest
gene-LOC112043274	NW_019862788.1	521795	522004	+	210	rna-XM_024078594.1	gene-LOC112043274_6152	-0.4153089060196382	8.91800795151786	0.002875496076654001	0.15512260587589777	season	0.15512260587589777	0.22074821972051933	rest
gene-LOC112051256	NW_019863070.1	124507	124675	+	169	rna-XM_024089828.1	gene-LOC112051256_109977	-0.2342062202997976	12.69651298690138	0.002876323173492574	0.15512260587589777	season	0.15512260587589777	0.17762105394436492	rest
gene-LOC112052881	NW_019863183.1	140977	141098	+	122	rna-XM_024092118.1	gene-LOC112052881_130310	-0.4360865272044495	9.028146740138455	0.0028973235063228355	0.15612036552688804	season	0.15612036552688804	0.2342084318848418	rest
gene-LOC112051973	NW_019863117.1	323010	323326	-	317	rna-XM_024090843.1, rna-XM_024090844.1	gene-LOC112051973_119418	-0.2554153247328007	11.762544849174771	0.0028994779467357654	0.15612036552688804	season	0.15612036552688804	0.011003305604710674	rest
gene-LOC112055061	NW_019863453.1	98455	98609	-	155	rna-XM_024095048.1, rna-XM_024095046.1, rna-XM_024095047.1	gene-LOC112055061_155909	-0.3318224217007744	8.926062129560759	0.0029067823871060773	0.15636483124896233	season	0.15636483124896233	0.4602485193367533	rest
gene-LOC112051396	NW_019863080.1	132911	135801	+	2891	rna-XM_024090020.1	gene-LOC112051396_111845	0.20487567928398706	13.512198875658797	0.0029086795259905354	0.15636483124896233	season	0.15636483124896233	0.4833774293553202	rest
gene-LOC112055840	NW_019863632.1	90967	91448	+	482	rna-XM_024096104.1	gene-LOC112055840_165421	-0.35207073727991517	8.965844729063154	0.0029249369259645662	0.1570989220289724	season	0.1570989220289724	0.3004852971231003	rest
gene-LOC112056791	NW_019862764.1	140964	141016	-	53	rna-XM_024097279.1	gene-LOC112056791_177424	-0.24508824072088853	10.30725000924022	0.0029270182223314284	0.1570989220289724	season	0.1570989220289724	0.3833185073168252	rest
gene-LOC112058424	NW_019862776.1	927796	927959	-	164	rna-XM_024099255.1, rna-XM_024099257.1	gene-LOC112058424_193375	0.49591794363518726	8.935416650194137	0.0029344865284044387	0.15731470555965252	season	0.15731470555965252	0.04185045765423412	rest
gene-LOC112052592	NW_019863161.1	287221	287771	+	551	rna-XM_024091735.1, rna-XM_024091736.1	gene-LOC112052592_127240	-0.25451791968325865	12.62142846169316	0.0029357282957323738	0.15731470555965252	season	0.15731470555965252	0.3006001989533018	rest
gene-LOC112043789	NW_019862750.1	1513764	1514085	+	322	rna-XM_024079367.1, rna-XM_024079375.1, rna-XM_024079385.1, rna-XM_024079393.1, rna-XM_024079402.1	gene-LOC112043789_13978	0.24275857694123343	11.839909516137322	0.0029405962581518044	0.15743834998580994	season	0.15743834998580994	5.241750324307496e-13	rest
gene-LOC112047350	NW_019862889.1	36685	36785	+	101	rna-XM_024084448.1	gene-LOC112047350_61349	-0.3763209071416892	9.14177348187101	0.002942729033868023	0.15743834998580994	season	0.15743834998580994	0.040433367655971116	rest
gene-LOC112054875	NW_019863427.1	101993	102013	+	21	rna-XM_024094808.1	gene-LOC112054875_153644	0.2670520579330106	8.884921232385453	0.0029538356376693367	0.1578225662226411	season	0.1578225662226411	0.5318551407222518	rest
gene-LOC112050069	NW_019863004.1	139532	139787	-	256	rna-XM_024088202.1	gene-LOC112050069_95525	-0.20903730586973618	10.906902126488415	0.0029559502225816547	0.1578225662226411	season	0.1578225662226411	3.1842988153163174e-35	rest
gene-LOC112043853	NW_019862799.1	849997	850110	-	114	rna-XM_024079482.1, rna-XM_024079480.1, rna-XM_024079478.1, rna-XM_024079477.1, rna-XM_024079479.1, rna-XM_024079481.1	gene-LOC112043853_15128	-0.2877314578973104	8.894242097184717	0.002956967740972721	0.1578225662226411	season	0.1578225662226411	0.4669137010085613	rest
gene-LOC112058263	NW_019862773.1	439816	440088	+	273	rna-XM_024098973.1, rna-XM_024098974.1	gene-LOC112058263_189990	-0.4445125282634629	8.91721672039808	0.0029627916469448425	0.15800770396941932	season	0.15800770396941932	0.3544306037410319	rest
gene-LOC112052325	NW_019863140.1	262076	262143	+	68	rna-XM_024091343.1	gene-LOC112052325_124134	-0.22903957982672268	25.77461652092537	0.0029654651873502725	0.15802466991209674	season	0.15802466991209674	0.1092211744731601	rest
gene-LOC112043146	NW_019862786.1	849953	850193	+	241	rna-XM_024078434.1, rna-XM_024078435.1, rna-XM_024078432.1	gene-LOC112043146_4691	-0.4181041691076485	8.86472641685426	0.002977616289012626	0.15854625145226753	season	0.15854625145226753	0.5832111509704704	rest
gene-LOC112048611	NW_019862937.1	409738	409860	+	123	rna-XM_024086218.1	gene-LOC112048611_77884	-0.2059174576574909	10.603917979387845	0.0030248610041609773	0.16093411956317208	season	0.16093411956317208	0.01091658554741345	rest
gene-LOC112057979	NW_019862770.1	888019	888120	-	102	rna-XM_024098610.1, rna-XM_024098607.1, rna-XM_024098606.1, rna-XM_024098605.1, rna-XM_024098608.1, rna-XM_024098609.1, rna-XM_024098602.1, rna-XM_024098601.1	gene-LOC112057979_186758	0.3361881825358326	12.294929126613951	0.003034023128067031	0.16129367009668552	season	0.16129367009668552	0.003967973031218031	rest
gene-LOC112045709	NW_019862838.1	759462	759690	+	229	rna-XM_024081994.1	gene-LOC112045709_38094	-0.28317613086767895	10.754436028371021	0.0030468075366742384	0.16171855833602916	season	0.16171855833602916	0.27733788204416737	rest
gene-LOC112051684	NW_019863097.1	185145	185386	-	242	rna-XM_024090453.1	gene-LOC112051684_115737	-0.40203978715594524	8.842416183261157	0.0030492041543388245	0.16171855833602916	season	0.16171855833602916	1.3421063732649765e-4	rest
gene-LOC112048766	NW_019862944.1	258566	258780	+	215	rna-XM_024086408.1, rna-XM_024086407.1	gene-LOC112048766_79410	-0.2934256178508839	11.625338963857484	0.003049246926443239	0.16171855833602916	season	0.16171855833602916	0.5246950282924325	rest
gene-LOC112055884	NW_019863649.1	84822	84942	-	121	rna-XM_024096173.1, rna-XM_024096172.1, rna-XM_024096174.1	gene-LOC112055884_165989	-0.2698701924641477	11.040539078422178	0.0030567398410432526	0.16191688316032177	season	0.16191688316032177	0.03350699077217006	rest
gene-LOC112053965	NW_019862760.1	2144843	2144928	-	86	rna-XM_024093613.1, rna-XM_024093602.1, rna-XM_024093609.1	gene-LOC112053965_143261	0.35324568094048214	11.569095161285746	0.0030585604116487915	0.16191688316032177	season	0.16191688316032177	0.6593018679718174	rest
gene-LOC112054600	NW_019863381.1	91141	91244	-	104	rna-XM_024094443.1	gene-LOC112054600_150452	-0.38337182335572206	8.779858275610996	0.0030602266783021016	0.16191688316032177	season	0.16191688316032177	0.021729319047874916	rest
gene-LOC112043300	NW_019862788.1	422898	423024	-	127	rna-XM_024078636.1	gene-LOC112043300_6807	0.45391036417329195	8.793059724713654	0.00307366088431539	0.1624995340651848	season	0.1624995340651848	0.7469627067041998	rest
gene-LOC112054482	NW_019863362.1	78676	79668	-	993	rna-XM_024094274.1	gene-LOC112054482_149194	0.3856634060353339	8.816530947195826	0.0030774051914437147	0.16256938133382584	season	0.16256938133382584	0.500052195722356	rest
gene-LOC112049180	NW_019862962.1	257701	257893	-	193	rna-XM_024086977.1	gene-LOC112049180_84322	-0.44122703828429855	8.936134245221101	0.003104320021084707	0.1638621795551322	season	0.1638621795551322	0.14715991875987974	rest
gene-LOC112054600	NW_019863381.1	57783	57941	-	159	rna-XM_024094443.1	gene-LOC112054600_150409	-0.2568435415348368	8.751828502744473	0.003107534607570512	0.1639029063065296	season	0.1639029063065296	0.021729319047874916	rest
gene-LOC112055283	NW_019863491.1	117295	117419	-	125	rna-XM_024095310.1	gene-LOC112055283_157922	-0.20478888076760293	10.55438161538435	0.003137721907209037	0.1653650925016923	season	0.1653650925016923	6.891457702648883e-6	rest
gene-LOC112051546	NW_019863089.1	147727	147981	-	255	rna-XM_024090235.1	gene-LOC112051546_113790	0.23411486022077901	12.938475011294232	0.003141994949658285	0.1654603148921306	season	0.1654603148921306	0.10635383575862131	rest
gene-LOC112052061	NW_019863122.1	181316	181545	-	230	rna-XM_024090967.1	gene-LOC112052061_120827	-0.3068997109616089	8.743324507507179	0.0031499184336619655	0.16574747271716178	season	0.16574747271716178	0.007494834552517101	rest
gene-LOC112044032	NW_019862802.1	185426	185498	+	73	rna-XM_024079752.1	gene-LOC112044032_18081	-0.3732206108228002	13.856848542214204	0.0031598003992296514	0.16603720454656812	season	0.16603720454656812	0.09436090109402141	rest
gene-LOC112051824	NW_019863106.1	303659	303875	-	217	rna-XM_024090624.1	gene-LOC112051824_117416	-0.3221280241517134	13.836538268504034	0.003160374276434155	0.16603720454656812	season	0.16603720454656812	0.374899984872005	rest
gene-LOC112043274	NW_019862788.1	524429	524602	+	174	rna-XM_024078594.1	gene-LOC112043274_6156	-0.3668467656352179	8.741970242522642	0.0031646522329922405	0.16613186096357543	season	0.16613186096357543	0.22074821972051933	rest
gene-LOC112042907	NW_019862781.1	1586276	1586522	+	247	rna-XM_024078111.1, rna-XM_024078110.1	gene-LOC112042907_1993	-0.3034628889296007	11.370794514134998	0.0031684648523975407	0.166184228690798	season	0.166184228690798	1.4598651211649357e-6	rest
gene-LOC112048265	NW_019862923.1	222246	222297	+	52	rna-XM_024085741.1	gene-LOC112048265_73237	-0.3454368417388899	10.79965244487803	0.0031723846789074445	0.166184228690798	season	0.166184228690798	0.14643915584283748	rest
gene-LOC112045353	NW_019862829.1	185011	185164	+	154	rna-XM_024081500.1	gene-LOC112045353_33675	-0.43460501528836926	8.781416976546948	0.003173080890638131	0.166184228690798	season	0.166184228690798	0.4059623231696825	rest
gene-LOC112053903	NW_019862760.1	1792597	1792739	-	143	rna-XM_024093514.1	gene-LOC112053903_142600	0.3462534338095815	9.707940204625098	0.0031946136022285554	0.16718145598558018	season	0.16718145598558018	0.6114605211202062	rest
gene-LOC112052061	NW_019863122.1	184713	184960	-	248	rna-XM_024090967.1	gene-LOC112052061_120834	-0.3681078680405849	8.714478604396975	0.0031998885024911283	0.16732698334538565	season	0.16732698334538565	0.007494834552517101	rest
gene-LOC112044825	NW_019862818.1	356755	357616	+	862	rna-XM_024080801.1	gene-LOC112044825_27530	-0.3327211479506035	9.048733273219193	0.0032190152187040093	0.16819605219848285	season	0.16819605219848285	0.12452958430340283	rest
gene-LOC112045656	NW_019862837.1	326652	326757	+	106	rna-XM_024081926.1, rna-XM_024081927.1	gene-LOC112045656_37403	0.36715043873183145	9.71282165540827	0.0032222317324833447	0.16823309488895533	season	0.16823309488895533	0.3409674816171221	rest
gene-LOC112047346	NW_019862889.1	213000	213598	+	599	rna-XM_024084441.1	gene-LOC112047346_61318	0.20328759885476744	11.165307355591317	0.003229476409715665	0.16848022731557072	season	0.16848022731557072	0.2510903768989964	rest
gene-LOC112053293	NW_019862748.1	4258751	4258851	+	101	rna-XM_024092710.1	gene-LOC112053293_135239	-0.3354930835686609	8.698723956913222	0.003235828374762428	0.16850420451677509	season	0.16850420451677509	0.12256773837528237	rest
gene-LOC112053924	NW_019863295.1	136498	136798	+	301	rna-XM_024093539.1, rna-XM_024093542.1, rna-XM_024093543.1, rna-XM_024093547.1, rna-XM_024093544.1, rna-XM_024093540.1, rna-XM_024093538.1, rna-XM_024093541.1, rna-XM_024093546.1	gene-LOC112053924_142810	-0.2316730421034184	8.74431176854381	0.003237263304972504	0.16850420451677509	season	0.16850420451677509	0.4129836334030297	rest
gene-LOC112051684	NW_019863097.1	197476	197541	-	66	rna-XM_024090453.1	gene-LOC112051684_115752	-0.39468638218289354	8.731664606452235	0.003237470854406366	0.16850420451677509	season	0.16850420451677509	1.3421063732649765e-4	rest
gene-LOC112051627	NW_019863091.1	23569	23760	+	192	rna-XM_024090346.1	gene-LOC112051627_114551	-0.3719881709438581	8.711970420843253	0.0032444949450207536	0.168738888264684	season	0.168738888264684	0.5697477501476247	rest
gene-LOC112058542	NW_019862778.1	1049905	1050067	-	163	rna-XM_024099441.1	gene-LOC112058542_195144	0.20310856196465862	13.506168223538975	0.003253455127015989	0.169073822208755	season	0.169073822208755	0.21638522900955032	rest
gene-LOC112047056	NW_019862881.1	158399	161233	-	2835	rna-XM_024083968.1	gene-LOC112047056_57712	0.2020543491682677	18.099792613015772	0.0032703394221650236	0.16981205624786194	season	0.16981205624786194	0.3503751882884253	rest
gene-LOC112055942	NW_019863661.1	7097	7326	+	230	rna-XM_024096240.1, rna-XM_024096238.1	gene-LOC112055942_169237	-0.2165051846936647	10.481613270026363	0.0032727230396256595	0.16981205624786194	season	0.16981205624786194	0.40027330173489467	rest
gene-LOC112053847	NW_019863288.1	82509	82609	+	101	rna-XM_024093417.1, rna-XM_024093425.1	gene-LOC112053847_141629	0.2532353618059234	8.67427852341769	0.0032813047952996825	0.17012576407778646	season	0.17012576407778646	8.44216011559565e-4	rest
gene-LOC112044407	NW_019862751.1	304746	304889	-	144	rna-XM_024080252.1, rna-XM_024080260.1, rna-XM_024080273.1	gene-LOC112044407_23006	0.25759890700927085	9.290718837530214	0.0032868276762474703	0.17014912716006386	season	0.17014912716006386	0.24108676353844896	rest
gene-LOC112044407	NW_019862751.1	304746	304890	-	145	rna-XM_024080288.1	gene-LOC112044407_23076	0.25759890700927085	9.290718837530214	0.0032868276762474703	0.17014912716006386	season	0.17014912716006386	0.24108676353844896	rest
gene-LOC112047876	NW_019862907.1	8056	8314	-	259	rna-XM_024085158.1	gene-LOC112047876_68121	0.2845577294580754	10.014301230456276	0.0033002777045054925	0.17071367092927794	season	0.17071367092927794	0.3409674816171221	rest
gene-LOC112049414	NW_019862972.1	440730	441049	+	320	rna-XM_024087287.1	gene-LOC112049414_87333	0.2787195233808638	8.714678212334137	0.003304457661687051	0.17079820071077367	season	0.17079820071077367	0.23789415874150802	rest
gene-LOC112045789	NW_019862841.1	495858	496002	-	145	rna-XM_024082115.1, rna-XM_024082114.1, rna-XM_024082117.1, rna-XM_024082116.1, rna-XM_024082118.1, rna-XM_024082119.1	gene-LOC112045789_38931	-0.36295808167702664	9.388525671933072	0.0033205287092521302	0.17149674449863386	season	0.17149674449863386	0.34761422118957563	rest
gene-LOC112046656	NW_019862753.1	231184	231325	-	142	rna-XR_002886904.1, rna-XM_024083378.1, rna-XM_024083369.1	gene-LOC112046656_51597	-0.38682246627552	8.669916015007926	0.003325119977259214	0.1716017686725544	season	0.1716017686725544	0.3046966102905991	rest
gene-LOC112052021	NW_019863119.1	92760	94580	+	1821	rna-XM_024090902.1	gene-LOC112052021_119878	0.28365916854573364	11.868784248752993	0.00332979402717815	0.1717109002946826	season	0.1717109002946826	8.147833972102602e-6	rest
gene-LOC112051371	NW_019863078.1	48166	48325	-	160	rna-XR_002887233.1, rna-XM_024089975.1, rna-XM_024089976.1	gene-LOC112051371_111451	-0.21946269857138861	13.767718184207046	0.0033391198972633367	0.17205956521305474	season	0.17205956521305474	1.2163847592445056e-4	rest
gene-LOC112050201	NW_019863012.1	347378	347511	+	134	rna-XR_002887138.1, rna-XM_024088406.1, rna-XM_024088400.1, rna-XM_024088404.1, rna-XM_024088407.1, rna-XM_024088402.1, rna-XM_024088401.1, rna-XM_024088405.1	gene-LOC112050201_97069	-0.35445387463399497	10.470648908046641	0.003344481891135002	0.17220359944454897	season	0.17220359944454897	0.2342084318848418	rest
gene-LOC112044802	NW_019862817.1	945262	945590	+	329	rna-XM_024080767.1	gene-LOC112044802_27345	0.22841756065214913	8.700972649629694	0.0033471589542031516	0.17220927472200112	season	0.17220927472200112	0.35538922994762073	rest
gene-LOC112046894	NW_019862874.1	195336	195892	+	557	rna-XM_024083733.1	gene-LOC112046894_55596	-0.27840545582844833	12.222384369494383	0.003355842695256528	0.17246430681089236	season	0.17246430681089236	0.12931347755402128	rest
gene-LOC112047716	NW_019862902.1	745410	745561	-	152	rna-XM_024084927.1	gene-LOC112047716_65585	-0.3457385620932353	9.07212945553434	0.0033572571872861143	0.17246430681089236	season	0.17246430681089236	0.001756541822696075	rest
gene-LOC112047455	NW_019862894.1	532978	533114	+	137	rna-XM_024084581.1, rna-XM_024084582.1	gene-LOC112047455_62652	-0.21695426873897533	8.646911165648554	0.0033612300029651743	0.1725362822486102	season	0.1725362822486102	0.5839582902115426	rest
gene-LOC112051684	NW_019863097.1	195063	195232	-	170	rna-XM_024090453.1	gene-LOC112051684_115749	-0.38434972988151384	8.660274907981398	0.0033650649351401264	0.17260107530470267	season	0.17260107530470267	1.3421063732649765e-4	rest
gene-LOC112048804	NW_019862945.1	526206	526340	+	135	rna-XM_024086469.1	gene-LOC112048804_79979	0.7812340170831571	8.632168744309514	0.003375373563240768	0.1727627063572266	season	0.1727627063572266	0.21265378887686281	rest
gene-LOC112049503	NW_019862976.1	454561	455229	-	669	rna-XM_024087396.1	gene-LOC112049503_88053	-0.20409667628516112	10.121177127631732	0.0033850210518729545	0.1727627063572266	season	0.1727627063572266	1.5077009876708215e-4	rest
gene-LOC112049503	NW_019862976.1	454561	455228	-	668	rna-XM_024087402.1	gene-LOC112049503_88287	-0.20409667628516112	10.121177127631732	0.0033850210518729545	0.1727627063572266	season	0.1727627063572266	1.5077009876708215e-4	rest
gene-LOC112046894	NW_019862874.1	195413	195892	+	480	rna-XM_024083734.1, rna-XM_024083736.1	gene-LOC112046894_55610	-0.27825071810498536	12.195215908083757	0.003391268506611267	0.1727627063572266	season	0.1727627063572266	0.12931347755402128	rest
gene-LOC112049503	NW_019862976.1	454561	455226	-	666	rna-XM_024087387.1	gene-LOC112049503_88133	-0.20405711130527013	10.117102287972205	0.0033914540683277522	0.1727627063572266	season	0.1727627063572266	1.5077009876708215e-4	rest
gene-LOC112049503	NW_019862976.1	454561	455232	-	672	rna-XM_024087390.1, rna-XM_024087391.1	gene-LOC112049503_88141	-0.2040296772627613	10.114602615585024	0.0033954064910207285	0.1727627063572266	season	0.1727627063572266	1.5077009876708215e-4	rest
gene-LOC112049503	NW_019862976.1	454561	455233	-	673	rna-XM_024087388.1	gene-LOC112049503_88157	-0.2040296772627613	10.114602615585024	0.0033954064910207285	0.1727627063572266	season	0.1727627063572266	1.5077009876708215e-4	rest
gene-LOC112049503	NW_019862976.1	454561	455241	-	681	rna-XM_024087398.1	gene-LOC112049503_88069	-0.20399647422364495	10.111758835278687	0.0033999087029955213	0.1727627063572266	season	0.1727627063572266	1.5077009876708215e-4	rest
gene-LOC112049503	NW_019862976.1	454561	455242	-	682	rna-XM_024087392.1	gene-LOC112049503_88165	-0.20399647422364495	10.111758835278687	0.0033999087029955213	0.1727627063572266	season	0.1727627063572266	1.5077009876708215e-4	rest
gene-LOC112049503	NW_019862976.1	454561	455248	-	688	rna-XM_024087393.1	gene-LOC112049503_88173	-0.20399647422364495	10.111758835278687	0.0033999087029955213	0.1727627063572266	season	0.1727627063572266	1.5077009876708215e-4	rest
gene-LOC112049503	NW_019862976.1	454561	455234	-	674	rna-XM_024087399.1, rna-XM_024087400.1	gene-LOC112049503_87999	-0.20399472031776664	10.111439709140026	0.003400414315221146	0.1727627063572266	season	0.1727627063572266	1.5077009876708215e-4	rest
gene-LOC112058513	NW_019862777.1	1142777	1142931	+	155	rna-XM_024099397.1	gene-LOC112058513_194776	0.2661044047258843	10.074341856085683	0.0034047617854408153	0.1727627063572266	season	0.1727627063572266	0.30030675390326816	rest
gene-LOC112048265	NW_019862923.1	269311	269399	+	89	rna-XM_024085741.1	gene-LOC112048265_73248	-0.32770155301986603	10.637451573945452	0.0034084281007909067	0.1727627063572266	season	0.1727627063572266	0.14643915584283748	rest
gene-LOC112046942	NW_019862878.1	982481	982631	+	151	rna-XM_024083797.1, rna-XM_024083798.1, rna-XM_024083800.1, rna-XM_024083801.1	gene-LOC112046942_56185	-0.22700316328373474	11.649095749125753	0.003408487494526053	0.1727627063572266	season	0.1727627063572266	0.9999505744406159	rest
gene-LOC112049503	NW_019862976.1	454561	455240	-	680	rna-XM_024087397.1	gene-LOC112049503_88061	-0.20390627666124903	10.102748638859772	0.0034142135674031858	0.1727627063572266	season	0.1727627063572266	1.5077009876708215e-4	rest
gene-LOC112049503	NW_019862976.1	454561	455237	-	677	rna-XM_024087403.1, rna-XM_024087404.1	gene-LOC112049503_88295	-0.20390627666124903	10.102748638859772	0.0034142135674031858	0.1727627063572266	season	0.1727627063572266	1.5077009876708215e-4	rest
gene-LOC112058030	NW_019862770.1	1916555	1916656	-	102	rna-XM_024098693.1, rna-XM_024098700.1, rna-XM_024098699.1, rna-XM_024098695.1, rna-XM_024098692.1, rna-XM_024098694.1, rna-XM_024098698.1	gene-LOC112058030_187568	-0.43082072919145437	8.603592415287157	0.0034151034996826113	0.1727627063572266	season	0.1727627063572266	0.7421349583249108	rest
gene-LOC112045952	NW_019862844.1	168627	168880	+	254	rna-XM_024082359.1	gene-LOC112045952_41475	-0.23807019245587097	8.616481002112582	0.0034172902008789943	0.1727627063572266	season	0.1727627063572266	1.6449848502063167e-7	rest
gene-LOC112057669	NW_019862765.1	848079	848179	+	101	rna-XM_024098170.1	gene-LOC112057669_183189	-0.34790012925422165	8.615667978692308	0.0034188009933654143	0.1727627063572266	season	0.1727627063572266	0.5901440392727391	rest
gene-LOC112055888	NW_019863650.1	74838	75001	+	164	rna-XM_024096177.1	gene-LOC112055888_166015	-0.35955568750025196	8.630536282635012	0.003419717901958517	0.1727627063572266	season	0.1727627063572266	0.48416836691287274	rest
gene-LOC112051334	NW_019863076.1	228552	228702	-	151	rna-XM_024089932.1	gene-LOC112051334_111043	-0.4400561329142578	8.640223933219275	0.0034396443056770314	0.17363862789155157	season	0.17363862789155157	0.2701929710053018	rest
gene-LOC112052061	NW_019863122.1	182162	182291	-	130	rna-XM_024090967.1	gene-LOC112052061_120828	-0.3341385618660761	8.574832030361641	0.0034534485522330198	0.17420440854835587	season	0.17420440854835587	0.007494834552517101	rest
gene-LOC112043912	NW_019862750.1	1872071	1872376	-	306	rna-XM_024079582.1	gene-LOC112043912_16429	0.26435802889928905	12.478064306127674	0.0034645780130410477	0.17463451457169338	season	0.17463451457169338	0.2000156875955276	rest
gene-LOC112050776	NW_019863042.1	306537	306619	-	83	rna-XM_024089120.1, rna-XM_024089121.1	gene-LOC112050776_103055	-0.3573942850159332	10.497474726483233	0.003474653350551987	0.17501088084724684	season	0.17501088084724684	0.33902689120385815	rest
gene-LOC112044518	NW_019862810.1	813908	814018	-	111	rna-XM_024080397.1	gene-LOC112044518_24129	0.2051687322378934	8.630077756432316	0.0034773378299011947	0.17501469993103613	season	0.17501469993103613	0.2525879849943681	rest
gene-LOC112045048	NW_019862822.1	56431	56602	-	172	rna-XM_024081102.1	gene-LOC112045048_29875	0.2100779870852937	13.521633614325202	0.0034957236615045	0.17570105751059145	season	0.17570105751059145	0.230116553854996	rest
gene-LOC112046808	NW_019862872.1	486008	486777	-	770	rna-XM_024083611.1, rna-XM_024083609.1, rna-XM_024083610.1	gene-LOC112046808_54305	0.2189318457502246	11.608456902658729	0.003496212725840507	0.17570105751059145	season	0.17570105751059145	0.791102772495868	rest
gene-LOC112044866	NW_019862819.1	577883	578127	+	245	rna-XM_024080850.1	gene-LOC112044866_27967	-0.28951431552350415	8.556575200085128	0.0035012627093458123	0.17582314009731329	season	0.17582314009731329	0.01732768882493332	rest
gene-LOC112058537	NW_019862778.1	1008433	1008680	-	248	rna-XM_024099431.1, rna-XM_024099432.1	gene-LOC112058537_195082	-0.3477862133402697	9.784312706128127	0.0035065448555110846	0.1759566898700364	season	0.1759566898700364	0.02236774159554377	rest
gene-LOC112047011	NW_019862880.1	210840	211045	-	206	rna-XM_024083906.1	gene-LOC112047011_57163	-0.47492883385262147	8.587428644449853	0.0035111985389101904	0.17605852763489138	season	0.17605852763489138	0.46737934403430875	rest
gene-LOC112054185	NW_019862760.1	911526	911713	+	188	rna-XM_024093880.1	gene-LOC112054185_145603	-0.30071231083441813	8.544887799845178	0.003519155540617896	0.17632572458555237	season	0.17632572458555237	0.8124111331738036	rest
gene-LOC112052999	NW_019863194.1	202539	202674	-	136	rna-XM_024092254.1, rna-XM_024092255.1	gene-LOC112052999_131352	-0.51972981097747	8.576019255540773	0.003522909060370628	0.17638206631363093	season	0.17638206631363093	2.1426206683447754e-4	rest
gene-LOC112045029	NW_019862822.1	1104499	1104677	+	179	rna-XM_024081073.1	gene-LOC112045029_29606	-0.26892335299914494	8.537226087068486	0.0035360818941886996	0.17690957067943314	season	0.17690957067943314	0.006400247500532829	rest
gene-LOC112051088	NW_019863062.1	100941	101117	-	177	rna-XM_024089567.1	gene-LOC112051088_107696	0.3121148798246669	9.257240647151365	0.0035496316065598884	0.17724658321585451	season	0.17724658321585451	0.0015784986379417361	rest
gene-LOC112044311	NW_019862806.1	818386	818647	+	262	rna-XM_024080122.1, rna-XM_024080123.1, rna-XM_024080124.1	gene-LOC112044311_21486	-0.27125933607708164	8.540700963304023	0.003551296145159899	0.17724658321585451	season	0.17724658321585451	0.6584399681110734	rest
gene-LOC112058408	NW_019862749.1	848591	851241	+	2651	rna-XM_024099233.1	gene-LOC112058408_192479	0.20968300027559264	12.368206171134673	0.003553375261813054	0.17724658321585451	season	0.17724658321585451	1.1329008644903083e-13	rest
gene-LOC112052538	NW_019863155.1	84128	84172	-	45	rna-XM_024091660.1	gene-LOC112052538_126645	-0.4106540790905508	8.579131511821512	0.0035557204954151243	0.17724658321585451	season	0.17724658321585451	0.15619974637184383	rest
gene-LOC112043167	NW_019862786.1	1248565	1248833	+	269	rna-XM_024078465.1	gene-LOC112043167_4944	-0.37840292676168924	8.578513336777482	0.0035560277389855444	0.17724658321585451	season	0.17724658321585451	0.2503301805027727	rest
gene-LOC112045537	NW_019862835.1	95910	96792	-	883	rna-XM_024081758.1, rna-XM_024081756.1, rna-XM_024081757.1	gene-LOC112045537_35663	0.24637655773559444	9.31522010149689	0.0035615728689061352	0.17739118320335012	season	0.17739118320335012	0.04573701741490035	rest
gene-LOC112055306	NW_019862762.1	238541	238772	-	232	rna-XM_024095428.1	gene-LOC112055306_158467	0.24448231591828606	8.52648560293325	0.0035789006345903988	0.1778581063516073	season	0.1778581063516073	0.011609403179767224	rest
gene-LOC112055306	NW_019862762.1	238541	238773	-	233	rna-XM_024095381.1, rna-XM_024095421.1	gene-LOC112055306_158478	0.24448231591828606	8.52648560293325	0.0035789006345903988	0.1778581063516073	season	0.1778581063516073	0.011609403179767224	rest
gene-LOC112055306	NW_019862762.1	238541	238775	-	235	rna-XM_024095366.1, rna-XM_024095412.1, rna-XM_024095435.1	gene-LOC112055306_158501	0.24448231591828606	8.52648560293325	0.0035789006345903988	0.1778581063516073	season	0.1778581063516073	0.011609403179767224	rest
gene-LOC112046894	NW_019862874.1	262118	262306	+	189	rna-XM_024083733.1, rna-XM_024083734.1, rna-XM_024083736.1, rna-XM_024083737.1	gene-LOC112046894_55597	-0.31762879516506715	12.041298606878236	0.003599268535520907	0.17800310249156184	season	0.17800310249156184	0.12931347755402128	rest
gene-LOC112052746	NW_019863172.1	295448	295517	+	70	rna-XR_002887329.1	gene-LOC112052746_128777	-0.35196836617069194	10.301834500859066	0.0036033082126081775	0.17800310249156184	season	0.17800310249156184	0.5298331937028333	rest
gene-LOC112055393	NW_019862762.1	275881	275998	+	118	rna-XM_024095496.1	gene-LOC112055393_159440	-0.298538993644883	13.409698358278105	0.0036062249535508926	0.17800310249156184	season	0.17800310249156184	0.8450939655812475	rest
gene-LOC112053728	NW_019863277.1	121298	121523	-	226	rna-XM_024093254.1	gene-LOC112053728_140189	-0.2021809970307497	12.008883139305349	0.0036094163166378256	0.17800310249156184	season	0.17800310249156184	0.4132264574195491	rest
gene-LOC112049503	NW_019862976.1	454561	455384	-	824	rna-XM_024087394.1	gene-LOC112049503_88181	-0.20258800291998189	9.9833294928554	0.0036096912953505565	0.17800310249156184	season	0.17800310249156184	1.5077009876708215e-4	rest
gene-LOC112049503	NW_019862976.1	454561	455385	-	825	rna-XM_024087395.1	gene-LOC112049503_88189	-0.20258800291998189	9.9833294928554	0.0036096912953505565	0.17800310249156184	season	0.17800310249156184	1.5077009876708215e-4	rest
gene-LOC112049503	NW_019862976.1	454561	455386	-	826	rna-XM_024087406.1	gene-LOC112049503_88311	-0.20258800291998189	9.9833294928554	0.0036096912953505565	0.17800310249156184	season	0.17800310249156184	1.5077009876708215e-4	rest
gene-LOC112049503	NW_019862976.1	454561	455387	-	827	rna-XM_024087407.1	gene-LOC112049503_88319	-0.20258800291998189	9.9833294928554	0.0036096912953505565	0.17800310249156184	season	0.17800310249156184	1.5077009876708215e-4	rest
gene-LOC112055306	NW_019862762.1	238541	238778	-	238	rna-XM_024095395.1	gene-LOC112055306_158523	0.24425155469734272	8.510644515768591	0.003609919705113772	0.17800310249156184	season	0.17800310249156184	0.011609403179767224	rest
gene-LOC112056029	NW_019863688.1	45928	46139	-	212	rna-XM_024096357.1	gene-LOC112056029_170031	-0.22370587653702237	12.049584065166748	0.0036110034653601976	0.17800310249156184	season	0.17800310249156184	0.26068069524714993	rest
gene-LOC112056029	NW_019863688.1	45928	46140	-	213	rna-XM_024096355.1, rna-XM_024096356.1	gene-LOC112056029_170040	-0.22370587653702237	12.049584065166748	0.0036110034653601976	0.17800310249156184	season	0.17800310249156184	0.26068069524714993	rest
gene-LOC112048584	NW_019862935.1	228402	228709	+	308	rna-XM_024086174.1, rna-XM_024086175.1, rna-XM_024086178.1, rna-XM_024086177.1, rna-XM_024086180.1, rna-XM_024086179.1	gene-LOC112048584_77389	-0.3950146602178282	8.491703641792878	0.0036155464612746746	0.17809619095955795	season	0.17809619095955795	0.7667052496444956	rest
gene-LOC112048035	NW_019862913.1	312991	313414	-	424	rna-XM_024085383.1, rna-XM_024085382.1	gene-LOC112048035_70096	0.2895093459504432	14.765546652631887	0.0036206935627852888	0.17821887830320252	season	0.17821887830320252	0.015076569083557067	rest
gene-LOC112053762	NW_019863279.1	196467	196559	+	93	rna-XM_024093307.1, rna-XM_024093308.1	gene-LOC112053762_140736	0.20513480367978354	11.235993681584407	0.003639161279869247	0.17888241705787192	season	0.17888241705787192	0.7474936762219758	rest
gene-LOC112058297	NW_019862773.1	1450846	1451342	+	497	rna-XM_024099017.1	gene-LOC112058297_190458	0.2165182034383165	8.521078305570482	0.003639506622208901	0.17888241705787192	season	0.17888241705787192	0.09525820493898261	rest
gene-LOC112046893	NW_019862874.1	181670	181749	-	80	rna-XM_024083732.1	gene-LOC112046893_55589	0.235959236631714	8.55439454733598	0.003646916955847412	0.17909658289409316	season	0.17909658289409316	0.34761422118957563	rest
gene-LOC112049503	NW_019862976.1	454561	455418	-	858	rna-XM_024087401.1	gene-LOC112049503_88015	-0.20234911505980455	9.959991700359797	0.00364920299323633	0.17909658289409316	season	0.17909658289409316	1.5077009876708215e-4	rest
gene-LOC112057063	NW_019864256.1	7437	7576	+	140	rna-XM_024097554.1, rna-XM_024097555.1	gene-LOC112057063_179295	0.35170335562668736	8.529220182800119	0.0036519526392655675	0.1791005135733384	season	0.1791005135733384	0.41630697197767585	rest
gene-LOC112051026	NW_019863057.1	104309	104451	+	143	rna-XM_024089487.1, rna-XM_024089486.1, rna-XM_024089488.1	gene-LOC112051026_107021	-0.3046341591383552	16.73190443621887	0.003665904639629169	0.1796398896678564	season	0.1796398896678564	0.36933988338188156	rest
gene-LOC112055044	NW_019863452.1	117828	117929	+	102	rna-XM_024095021.1, rna-XM_024095022.1, rna-XM_024095024.1, rna-XM_024095025.1, rna-XM_024095023.1	gene-LOC112055044_155628	0.3110030480456533	10.231622417854517	0.0036683059896402337	0.1796398896678564	season	0.1796398896678564	0.8466548698654919	rest
gene-LOC112046825	NW_019862753.1	1141682	1141848	+	167	rna-XM_024083640.1	gene-LOC112046825_54682	0.2172724757488933	8.454408711048806	0.0036718850998660084	0.179684005361058	season	0.179684005361058	0.06414238094586876	rest
gene-LOC112057930	NW_019862769.1	398398	398600	-	203	rna-XM_024098541.1	gene-LOC112057930_186289	0.28918442371977143	8.501005696281796	0.003679310416551592	0.17991613399886758	season	0.17991613399886758	0.4832006316323371	rest
gene-LOC112049170	NW_019862962.1	80902	81021	+	120	rna-XM_024086967.1	gene-LOC112049170_84243	-0.41308726496247195	8.488798295319034	0.0036839130618065803	0.18000999804559614	season	0.18000999804559614	0.07118559235137405	rest
gene-LOC112051030	NW_019863058.1	157988	158513	-	526	rna-XM_024089491.1	gene-LOC112051030_107070	0.2088075593028948	11.580872020691226	0.0036907070943464505	0.18021072704490784	season	0.18021072704490784	0.4832006316323371	rest
gene-LOC112052090	NW_019863124.1	261899	262103	-	205	rna-XM_024091021.1, rna-XM_024091020.1	gene-LOC112052090_121334	-0.35434200867035603	8.46398548502525	0.0037028856374304872	0.18067388902924464	season	0.18067388902924464	2.4804125125276707e-29	rest
gene-LOC112052538	NW_019863155.1	82956	83168	-	213	rna-XM_024091659.1, rna-XM_024091660.1	gene-LOC112052538_126635	-0.34502343913306505	8.501659907901958	0.003707634133001123	0.1807741089993062	season	0.1807741089993062	0.15619974637184383	rest
gene-LOC112045305	NW_019862828.1	699861	700082	+	222	rna-XM_024081430.1, rna-XM_024081429.1, rna-XM_024081435.1, rna-XM_024081431.1, rna-XM_024081432.1	gene-LOC112045305_32678	0.3640125363355069	9.433689682756372	0.0037188925897181976	0.18119136081640805	season	0.18119136081640805	0.00232826713593567	rest
gene-LOC112052229	NW_019863135.1	319812	320524	+	713	rna-XM_024091230.1	gene-LOC112052229_123152	-0.2141386283755642	9.68085696624553	0.0037350597327208477	0.18184699380859337	season	0.18184699380859337	0.1916970830452509	rest
gene-LOC112052061	NW_019863122.1	183043	183258	-	216	rna-XM_024090967.1	gene-LOC112052061_120830	-0.3600121790399788	8.42755012428246	0.003743091326503295	0.1821058717150878	season	0.1821058717150878	0.007494834552517101	rest
gene-LOC112054338	NW_019862761.1	762483	762987	+	505	rna-XM_024094096.1	gene-LOC112054338_147736	-0.31593479527871626	15.246415144956702	0.0037601911441001936	0.1828052346794797	season	0.1828052346794797	0.8053082332092211	rest
gene-LOC112050198	NW_019863012.1	244760	244846	-	87	rna-XM_024088393.1, rna-XM_024088396.1	gene-LOC112050198_97008	-0.22638822203625736	8.434023377211128	0.0037739956326131615	0.18334349528748517	season	0.18334349528748517	0.6352475302743557	rest
gene-LOC112049139	NW_019862961.1	196575	197874	+	1300	rna-XM_024086933.1	gene-LOC112049139_83915	0.2945828637514277	8.409364829486417	0.003791997898059193	0.1840847604781413	season	0.1840847604781413	0.004347391550980025	rest
gene-LOC112049569	NW_019862979.1	443888	444181	-	294	rna-XM_024087512.1, rna-XM_024087513.1	gene-LOC112049569_88958	0.23065364391441795	13.605057441430537	0.0038047634626168503	0.1842711701955806	season	0.1842711701955806	7.153197299748615e-7	rest
gene-LOC112056182	NW_019862763.1	790517	791021	-	505	rna-XR_002887577.1	gene-LOC112056182_171556	-0.32452017399564925	9.199427738033982	0.003805222644176151	0.1842711701955806	season	0.1842711701955806	4.482502404657338e-5	rest
gene-LOC112056182	NW_019862763.1	790521	791021	-	501	rna-XR_002887576.1	gene-LOC112056182_171563	-0.32452017399564925	9.199427738033982	0.003805222644176151	0.1842711701955806	season	0.1842711701955806	4.482502404657338e-5	rest
gene-LOC112053802	NW_019863283.1	26750	26952	-	203	rna-XM_024093367.1	gene-LOC112053802_141325	-0.4055662821782348	8.402191873794335	0.003806824294098594	0.1842711701955806	season	0.1842711701955806	0.1883691113462766	rest
gene-LOC112053361	NW_019863233.1	138015	138190	-	176	rna-XM_024092758.1	gene-LOC112053361_136006	-0.20242939152098582	14.535338983938926	0.0038129866390763986	0.18439783747854552	season	0.18439783747854552	0.10855031144320952	rest
gene-LOC112047515	NW_019862895.1	210123	210258	-	136	rna-XM_024084656.1	gene-LOC112047515_63277	-0.32944695727738577	13.765177864631724	0.0038149381192461047	0.18439783747854552	season	0.18439783747854552	0.24281602552534884	rest
gene-LOC112055051	NW_019863452.1	30103	32011	-	1909	rna-XM_024095038.1	gene-LOC112055051_155813	0.21844659439397351	8.391147606764006	0.0038276017133051844	0.18487674510125618	season	0.18487674510125618	0.8565560304775803	rest
gene-LOC112053194	NW_019863216.1	72075	72235	-	161	rna-XM_024092523.1	gene-LOC112053194_133757	0.25765632479059436	8.381867094967294	0.003832380442434817	0.18493123487327404	season	0.18493123487327404	0.002607936594600681	rest
gene-LOC112057294	NW_019862764.1	2254192	2254985	-	794	rna-XM_024097811.1, rna-XM_024097803.1, rna-XM_024097787.1, rna-XM_024097793.1	gene-LOC112057294_180682	0.22351851998201386	16.856134465833538	0.003834242774015862	0.18493123487327404	season	0.18493123487327404	0.5839582902115426	rest
gene-LOC112055637	NW_019863570.1	38396	38488	-	93	rna-XM_024095825.1, rna-XM_024095824.1	gene-LOC112055637_162342	0.32351253815874687	8.44982958992089	0.0038578601369951542	0.18593666421767593	season	0.18593666421767593	0.34761422118957563	rest
gene-LOC112050521	NW_019863027.1	118797	118941	+	145	rna-XM_024088805.1, rna-XM_024088806.1, rna-XM_024088804.1	gene-LOC112050521_100608	-0.20905402290510308	8.48654162136202	0.003863635255841743	0.18604658947712926	season	0.18604658947712926	0.2867010892112148	rest
gene-LOC112048946	NW_019862952.1	308610	308935	+	326	rna-XM_024086656.1	gene-LOC112048946_81404	-0.5381406808126684	8.579850448401876	0.003865687073052887	0.18604658947712926	season	0.18604658947712926	0.1972611236875666	rest
gene-LOC112050949	NW_019863052.1	62145	62247	-	103	rna-XM_024089362.1	gene-LOC112050949_105965	-0.21001626300906195	8.418954841168256	0.003876207915264394	0.18641920360938222	season	0.18641920360938222	0.25041207371606183	rest
gene-LOC112049571	NW_019862979.1	428664	430321	-	1658	rna-XM_024087515.1	gene-LOC112049571_89001	-0.46773119464853063	8.451134386831116	0.0038929010864396847	0.18683565951970646	season	0.18683565951970646	0.3297144872479933	rest
gene-LOC112053371	NW_019863234.1	138126	138383	+	258	rna-XM_024092772.1, rna-XM_024092773.1	gene-LOC112053371_136147	0.3577028580070775	8.420284219812025	0.0038938626463961624	0.18683565951970646	season	0.18683565951970646	0.40027330173489467	rest
gene-LOC112050527	NW_019863028.1	306855	307079	+	225	rna-XM_024088810.1, rna-XM_024088811.1, rna-XM_024088812.1, rna-XM_024088814.1	gene-LOC112050527_100677	-0.316696629513373	8.38280950995693	0.003894019640479228	0.18683565951970646	season	0.18683565951970646	1.4650201951324496e-5	rest
gene-LOC112043274	NW_019862788.1	519965	520209	+	245	rna-XM_024078594.1	gene-LOC112043274_6150	-0.3706799174107225	8.361024671553315	0.0038960066726497146	0.18683565951970646	season	0.18683565951970646	0.22074821972051933	rest
gene-LOC112055097	NW_019863458.1	41869	42246	+	378	rna-XM_024095095.1	gene-LOC112055097_156346	-0.3376599269174286	12.642886148849353	0.0039006574101888556	0.1869250754639788	season	0.1869250754639788	0.400392336937189	rest
gene-LOC112056185	NW_019863730.1	48841	49044	+	204	rna-XM_024096558.1, rna-XM_024096559.1	gene-LOC112056185_171616	0.20922618958943312	19.599912282785777	0.003919048733815863	0.187476173444544	season	0.187476173444544	1.0064196859152798e-5	rest
gene-LOC112054350	NW_019863349.1	193281	193463	+	183	rna-XM_024094119.1, rna-XM_024094118.1	gene-LOC112054350_147961	0.2743443484293975	8.370972746189098	0.003919326901219878	0.187476173444544	season	0.187476173444544	0.27733788204416737	rest
gene-LOC112051307	NW_019863073.1	177915	178102	-	188	rna-XM_024089894.1, rna-XM_024089896.1	gene-LOC112051307_110621	-0.3274734036950556	8.33896872276469	0.003923517745205093	0.187476173444544	season	0.187476173444544	5.536650142385012e-4	rest
gene-LOC112048323	NW_019862925.1	618581	619113	-	533	rna-XM_024085812.1	gene-LOC112048323_73889	-0.9420469590237741	8.554232604412315	0.003925420448409594	0.187476173444544	season	0.187476173444544	0.19954470321428697	rest
gene-LOC112054350	NW_019863349.1	193281	193467	+	187	rna-XM_024094116.1	gene-LOC112054350_147993	0.27427496674937313	8.366698267105484	0.0039284563990660435	0.187476173444544	season	0.187476173444544	0.27733788204416737	rest
gene-LOC112051334	NW_019863076.1	228785	228936	-	152	rna-XM_024089932.1	gene-LOC112051334_111044	-0.45254996226153854	8.394027474789436	0.00392892383161468	0.187476173444544	season	0.187476173444544	0.2701929710053018	rest
gene-LOC112046296	NW_019862853.1	318998	319156	-	159	rna-XM_024082901.1, rna-XM_024082898.1, rna-XM_024082897.1, rna-XM_024082899.1, rna-XM_024082900.1	gene-LOC112046296_46694	-0.2764268339321101	8.383879620257831	0.003934035017783383	0.18758664487781604	season	0.18758664487781604	0.10437412547248628	rest
gene-LOC112048265	NW_019862923.1	243613	243696	+	84	rna-XM_024085741.1	gene-LOC112048265_73238	-0.332928412198758	10.30948003092408	0.003941768019646149	0.1877549488985367	season	0.1877549488985367	0.14643915584283748	rest
gene-LOC112051945	NW_019863113.1	268710	269053	+	344	rna-XM_024090797.1, rna-XM_024090795.1	gene-LOC112051945_118891	-0.36264642514265466	11.644279874576926	0.0039431617677453895	0.1877549488985367	season	0.1877549488985367	0.2667335653077365	rest
gene-LOC112051208	NW_019863068.1	216915	217032	+	118	rna-XM_024089747.1	gene-LOC112051208_109340	-0.20993484633970252	10.731589446162081	0.003964102235480342	0.18861816948821006	season	0.18861816948821006	0.09166095197027073	rest
gene-LOC112050527	NW_019863028.1	224203	224608	+	406	rna-XM_024088815.1, rna-XM_024088810.1, rna-XM_024088811.1, rna-XM_024088812.1, rna-XM_024088813.1	gene-LOC112050527_100660	-0.27533338114445044	8.347810048638717	0.003968918040331759	0.18866885564201683	season	0.18866885564201683	1.4650201951324496e-5	rest
gene-LOC112055985	NW_019863674.1	37423	38743	-	1321	rna-XM_024096302.1	gene-LOC112055985_169682	-0.30932990830816415	9.089419543673646	0.003972506946760703	0.18866885564201683	season	0.18866885564201683	0.44212674459971385	rest
gene-LOC112050707	NW_019862756.1	2302261	2302445	-	185	rna-XM_024089045.1	gene-LOC112050707_102549	0.26396877509453504	9.793389551130678	0.003973604009869873	0.18866885564201683	season	0.18866885564201683	0.24966051293441957	rest
gene-LOC112049180	NW_019862962.1	258301	258491	-	191	rna-XM_024086977.1	gene-LOC112049180_84323	-0.48028117684016414	8.46660467952774	0.003977743045655045	0.18873181112658907	season	0.18873181112658907	0.14715991875987974	rest
gene-LOC112049503	NW_019862976.1	454561	455468	-	908	rna-XM_024087408.1, rna-XM_024087427.1	gene-LOC112049503_88327	-0.20037718345702724	9.771278497587266	0.00398530408675782	0.18886951158732806	season	0.18886951158732806	1.5077009876708215e-4	rest
gene-LOC112055752	NW_019863602.1	69162	69296	-	135	rna-XM_024095945.1	gene-LOC112055752_163593	0.2626642837189732	22.43033968710907	0.003986275576205941	0.18886951158732806	season	0.18886951158732806	0.5694601868003999	rest
gene-LOC112046915	NW_019862875.1	815065	815320	-	256	rna-XM_024083764.1	gene-LOC112046915_55820	-0.4250519069295025	8.456932325224793	0.00399715403698717	0.18925128041035236	season	0.18925128041035236	0.08299448976972934	rest
gene-LOC112047547	NW_019862896.1	486766	486948	+	183	rna-XM_024084686.1, rna-XM_024084687.1	gene-LOC112047547_63486	-0.2708873176649654	11.436876019688894	0.004027333501843561	0.19041141975946757	season	0.19041141975946757	0.3877668143369228	rest
gene-LOC112047547	NW_019862896.1	486767	486948	+	182	rna-XM_024084683.1	gene-LOC112047547_63514	-0.2708873176649654	11.436876019688894	0.004027333501843561	0.19041141975946757	season	0.19041141975946757	0.3877668143369228	rest
gene-LOC112044096	NW_019862803.1	1173059	1173235	+	177	rna-XM_024079837.1	gene-LOC112044096_18904	-0.2552375512045863	8.304245205505019	0.004031604817434448	0.19047913183216697	season	0.19047913183216697	0.008317174994249586	rest
gene-LOC112053293	NW_019862748.1	4263776	4263971	+	196	rna-XM_024092710.1	gene-LOC112053293_135242	-0.3376502380720616	8.290481022543643	0.004044380419355628	0.19094826343037935	season	0.19094826343037935	0.12256773837528237	rest
gene-LOC112053793	NW_019863282.1	272309	273959	+	1651	rna-XM_024093347.1, rna-XM_024093348.1, rna-XM_024093349.1	gene-LOC112053793_141185	-0.24478456475491767	8.291005527541047	0.004050876929571717	0.19098932157080256	season	0.19098932157080256	0.19853081640044384	rest
gene-LOC112045364	NW_019862829.1	656928	657062	-	135	rna-XM_024081516.1	gene-LOC112045364_33807	-0.24995412142747775	8.359117585651068	0.004050943577213475	0.19098932157080256	season	0.19098932157080256	0.15970427712850802	rest
gene-LOC112043178	NW_019862786.1	1437912	1440208	+	2297	rna-XM_024078482.1	gene-LOC112043178_5071	-0.26731937842937403	8.335335986198338	0.0040556077356894635	0.19107494591812227	season	0.19107494591812227	0.4482540384048143	rest
gene-LOC112044518	NW_019862810.1	818749	818908	-	160	rna-XM_024080397.1	gene-LOC112044518_24136	-0.20458484347785727	8.332693743721478	0.004082258795663005	0.19219560884282877	season	0.19219560884282877	0.2525879849943681	rest
gene-LOC112055847	NW_019863634.1	30481	30674	+	194	rna-XM_024096118.1	gene-LOC112055847_165539	-0.32819770887165495	10.585483956143145	0.004099181008291224	0.19285698025684306	season	0.19285698025684306	0.34015540348240914	rest
gene-LOC112057996	NW_019862770.1	1398631	1399020	+	390	rna-XM_024098632.1, rna-XM_024098633.1	gene-LOC112057996_187055	0.3606409856266597	8.273292763550796	0.004125999299646993	0.1939826860639921	season	0.1939826860639921	0.6478381549305277	rest
gene-LOC112051559	NW_019862758.1	572262	572313	-	52	rna-XR_002887243.1, rna-XM_024090258.1, rna-XM_024090271.1, rna-XM_024090279.1, rna-XM_024090289.1	gene-LOC112051559_114038	-0.30888236294480814	8.27349309991384	0.004132994434625526	0.19416442256254424	season	0.19416442256254424	0.3604772189214596	rest
gene-LOC112046474	NW_019862858.1	854170	854220	-	51	rna-XM_024083098.1	gene-LOC112046474_48328	-0.4578147893992141	8.269106147800462	0.004135653001071333	0.19416442256254424	season	0.19416442256254424	0.6478381549305277	rest
gene-LOC112053123	NW_019862759.1	1843240	1843730	-	491	rna-XM_024092426.1, rna-XM_024092443.1	gene-LOC112053123_132848	-0.21624070052918892	10.820731147269829	0.004148112847992153	0.19461321046978566	season	0.19461321046978566	1.6227023474012436e-5	rest
gene-LOC112055343	NW_019863505.1	14054	14215	+	162	rna-XM_024095415.1	gene-LOC112055343_158897	-0.23596086844018657	8.67572508144975	0.004151800905379807	0.19465012071413787	season	0.19465012071413787	1.0705404788737217e-6	rest
gene-LOC112047714	NW_019862902.1	681568	681712	+	145	rna-XM_024084925.1	gene-LOC112047714_65550	-0.2874794827456435	9.741846168400109	0.0041646791891833965	0.19493439283092748	season	0.19493439283092748	8.418990198242497e-4	rest
gene-LOC112054484	NW_019863363.1	23696	23787	-	92	rna-XM_024094278.1	gene-LOC112054484_149225	-0.24297961420684744	9.145689917609195	0.004165946760887833	0.19493439283092748	season	0.19493439283092748	0.0036089343437552173	rest
gene-LOC112054059	NW_019863311.1	186375	186771	-	397	rna-XM_024093707.1	gene-LOC112054059_144134	0.22217684060364173	10.733255535845446	0.004166581000440453	0.19493439283092748	season	0.19493439283092748	0.00673186520248629	rest
gene-LOC112049503	NW_019862976.1	454561	455673	-	1113	rna-XM_024087426.1	gene-LOC112049503_88364	-0.19930515290821157	9.670354941662287	0.004177811154086157	0.19504994318347788	season	0.19504994318347788	1.5077009876708215e-4	rest
gene-LOC112052465	NW_019863150.1	127697	127721	+	25	rna-XM_024091557.1	gene-LOC112052465_125867	-0.19672651308806605	11.572516984291724	0.00417875411667688	0.19504994318347788	season	0.19504994318347788	3.7330756386302653e-25	rest
gene-LOC112042852	NW_019862780.1	734635	734725	+	91	rna-XM_024078025.1	gene-LOC112042852_614	-0.30229800764842435	15.965759902269554	0.004179567490217684	0.19504994318347788	season	0.19504994318347788	9.20270374044426e-7	rest
gene-LOC112051433	NW_019863082.1	349901	349983	+	83	rna-XM_024090068.1	gene-LOC112051433_112261	0.319859148535006	10.848162412403886	0.004180679956742304	0.19504994318347788	season	0.19504994318347788	0.7364198617215595	rest
gene-LOC112055436	NW_019863523.1	3228	4426	-	1199	rna-XM_024095552.1	gene-LOC112055436_160277	0.21590742516478176	8.882134746788529	0.004191384932105371	0.19534947786821516	season	0.19534947786821516	0.004371433931076453	rest
gene-LOC112053429	NW_019863240.1	109176	109223	-	48	rna-XM_024092834.1	gene-LOC112053429_136562	0.2438275981344319	10.790139925521533	0.004192923656733192	0.19534947786821516	season	0.19534947786821516	0.4224563874965561	rest
gene-LOC112042829	NW_019862749.1	2058817	2059270	-	454	rna-XM_024078006.1	gene-LOC112042829_515	-0.3160874990735435	8.330119348273541	0.004200174611118254	0.19535109875465065	season	0.19535109875465065	0.30433848051509405	rest
gene-LOC112051986	NW_019863118.1	236420	237019	-	600	rna-XM_024090860.1	gene-LOC112051986_119589	-0.2348406597606937	8.2518675785687865	0.0042002679402261146	0.19535109875465065	season	0.19535109875465065	0.5573227253987697	rest
gene-LOC112044150	NW_019862804.1	505294	506163	+	870	rna-XM_024079893.1, rna-XM_024079892.1	gene-LOC112044150_19437	0.20619155514399778	10.880784231841492	0.004202263510660044	0.19535109875465065	season	0.19535109875465065	0.30433848051509405	rest
gene-LOC112051779	NW_019863102.1	43936	44045	-	110	rna-XM_024090569.1, rna-XM_024090570.1	gene-LOC112051779_116833	-0.40260245563838587	8.245765588060369	0.004204605553759361	0.19535109875465065	season	0.19535109875465065	0.34015540348240914	rest
gene-LOC112046656	NW_019862753.1	232423	232671	-	249	rna-XR_002886904.1, rna-XM_024083378.1, rna-XM_024083369.1	gene-LOC112046656_51599	-0.35403671130124464	8.234581726290902	0.00421407182607113	0.1956554178623613	season	0.1956554178623613	0.3046966102905991	rest
gene-LOC112051655	NW_019863094.1	185336	185432	-	97	rna-XM_024090382.1	gene-LOC112051655_114838	-0.39530680813591346	8.237713024532649	0.004222799384174391	0.19580544711735104	season	0.19580544711735104	0.0651140043895667	rest
gene-LOC112047425	NW_019862892.1	416914	417016	-	103	rna-XM_024084550.1	gene-LOC112047425_62379	0.20918429020502602	8.352343534266764	0.00422314028884792	0.19580544711735104	season	0.19580544711735104	1.5944573293342496e-14	rest
gene-LOC112055429	NW_019862762.1	339252	339338	-	87	rna-XM_024095591.1	gene-LOC112055429_160072	0.2748373311987654	8.198772744282463	0.004235830459900599	0.19625819444387513	season	0.19625819444387513	5.536060487901269e-8	rest
gene-LOC112054356	NW_019863349.1	129250	129417	-	168	rna-XM_024094125.1, rna-XM_024094126.1	gene-LOC112054356_148045	0.28747962982579367	8.186252329813438	0.0042776498439383035	0.19805902555543187	season	0.19805902555543187	0.1555750247253892	rest
gene-LOC112056405	NW_019863803.1	42413	43810	-	1398	rna-XM_024096834.1, rna-XM_024096835.1, rna-XM_024096829.1, rna-XM_024096831.1, rna-XM_024096832.1, rna-XM_024096833.1	gene-LOC112056405_173983	-0.2830944056090994	8.247940301332974	0.004301747386538666	0.19903740149164076	season	0.19903740149164076	7.062273152608256e-4	rest
gene-LOC112053361	NW_019863233.1	139776	139939	-	164	rna-XM_024092758.1	gene-LOC112053361_136008	-0.2195281025678184	14.137275308481872	0.0043262201184699105	0.20003177653214768	season	0.20003177653214768	0.10855031144320952	rest
gene-LOC112045364	NW_019862829.1	620484	620704	-	221	rna-XM_024081516.1	gene-LOC112045364_33806	-0.23380385579999052	8.234156447279753	0.004333228955638348	0.20008806353870429	season	0.20008806353870429	0.15970427712850802	rest
gene-LOC112043296	NW_019862788.1	334454	334627	+	174	rna-XM_024078622.1, rna-XM_024078623.1, rna-XM_024078624.1, rna-XM_024078625.1, rna-XM_024078626.1, rna-XM_024078628.1	gene-LOC112043296_6436	-0.27315869601921616	10.576931648763846	0.004333402240598261	0.20008806353870429	season	0.20008806353870429	0.1618896573125736	rest
gene-LOC112050934	NW_019863052.1	171313	171452	-	140	rna-XM_024089348.1	gene-LOC112050934_105877	-0.3803017177383529	8.169817348706626	0.004347984752822697	0.20059735585214844	season	0.20059735585214844	0.7416260610092092	rest
gene-LOC112046593	NW_019862863.1	262215	263957	+	1743	rna-XM_024083279.1, rna-XM_024083280.1, rna-XM_024083282.1, rna-XM_024083283.1, rna-XM_024083284.1	gene-LOC112046593_50637	-0.20477810036321317	9.941988553884094	0.004352275583627038	0.20059735585214844	season	0.20059735585214844	0.0800695007314713	rest
gene-LOC112049089	NW_019862958.1	13282	14576	+	1295	rna-XM_024086854.1	gene-LOC112049089_82931	0.1959646359476223	9.010235051233842	0.004353402148170042	0.20059735585214844	season	0.20059735585214844	0.3503370786127052	rest
gene-LOC112048533	NW_019862934.1	175474	175560	-	87	rna-XM_024086085.1, rna-XM_024086087.1, rna-XM_024086088.1, rna-XM_024086089.1, rna-XM_024086090.1, rna-XM_024086091.1, rna-XM_024086092.1, rna-XM_024086093.1, rna-XM_024086094.1, rna-XM_024086095.1, rna-XM_024086096.1, rna-XM_024086097.1, rna-XM_024086098.1, rna-XM_024086099.1	gene-LOC112048533_76367	-0.24251574626825512	10.72839678438955	0.00437193389051855	0.20131300254968396	season	0.20131300254968396	0.9999505744406159	rest
gene-LOC112049971	NW_019863000.1	202767	202823	+	57	rna-XM_024088044.1	gene-LOC112049971_93909	-0.3530370229765982	8.228067667295486	0.004384335277043652	0.20161115179311967	season	0.20161115179311967	0.3517636710078668	rest
gene-LOC112044745	NW_019862817.1	1019707	1020007	+	301	rna-XM_024080696.1	gene-LOC112044745_26758	0.27996582492076205	8.182742412133289	0.004387628862683826	0.20161115179311967	season	0.20161115179311967	0.5079238157988225	rest
gene-LOC112043606	NW_019862793.1	97333	98629	-	1297	rna-XM_024079091.1	gene-LOC112043606_11154	0.3000775707236328	11.046663686706856	0.004389357939011197	0.20161115179311967	season	0.20161115179311967	0.41960020081116256	rest
gene-LOC112047485	NW_019862894.1	894279	895199	-	921	rna-XM_024084615.1, rna-XM_024084616.1	gene-LOC112047485_63030	0.22194249035142544	12.679925180690772	0.004390429166339959	0.20161115179311967	season	0.20161115179311967	0.5392013821186445	rest
gene-LOC112045975	NW_019862845.1	160390	160708	+	319	rna-XM_024082399.1	gene-LOC112045975_41832	-0.21092656822878877	12.94491818648643	0.004395377156465563	0.20170031014177472	season	0.20170031014177472	5.489133194640594e-18	rest
gene-LOC112046974	NW_019862879.1	353359	353607	-	249	rna-XM_024083849.1	gene-LOC112046974_56679	0.21925466836029614	10.350021104291361	0.004420354867771794	0.20270786608257665	season	0.20270786608257665	0.3540604834837226	rest
gene-LOC112049170	NW_019862962.1	88251	88368	+	118	rna-XM_024086967.1	gene-LOC112049170_84249	-0.517894478054691	8.147168001208255	0.0044365610739150844	0.20320186045669159	season	0.20320186045669159	0.07118559235137405	rest
gene-LOC112046956	NW_019862878.1	552144	552508	+	365	rna-XM_024083824.1	gene-LOC112046956_56544	0.28345584507828486	8.227857719341849	0.004437184760307843	0.20320186045669159	season	0.20320186045669159	0.3172122663991412	rest
gene-LOC112053120	NW_019863209.1	18484	18708	-	225	rna-XM_024092420.1	gene-LOC112053120_132799	0.29359166430148875	8.142850467502242	0.004446978319610475	0.20351144301682592	season	0.20351144301682592	0.6132632813592334	rest
gene-LOC112058321	NW_019862774.1	1106939	1107061	+	123	rna-XM_024099046.1, rna-XM_024099049.1, rna-XM_024099045.1, rna-XM_024099047.1, rna-XM_024099048.1, rna-XM_024099050.1	gene-LOC112058321_190749	-0.3402020218484868	11.141340074748852	0.0044526734040162535	0.20354061377134022	season	0.20354061377134022	0.06307547930368386	rest
gene-LOC112052475	NW_019863151.1	223418	223711	-	294	rna-XM_024091571.1	gene-LOC112052475_125992	0.33107704603047317	10.322637899769381	0.004453683425493031	0.20354061377134022	season	0.20354061377134022	0.4418352529044986	rest
gene-LOC112058069	NW_019862771.1	298911	299939	-	1029	rna-XM_024098737.1, rna-XM_024098739.1	gene-LOC112058069_188047	0.22256856968369118	12.416187877324626	0.004463483160960257	0.20377618686719232	season	0.20377618686719232	0.2593447531267956	rest
gene-LOC112050953	NW_019862757.1	47822	47976	+	155	rna-XM_024089386.1, rna-XM_024089377.1	gene-LOC112050953_105979	0.3771026051094075	8.139692998706677	0.004464912724620252	0.20377618686719232	season	0.20377618686719232	4.389250860421975e-5	rest
gene-LOC112052096	NW_019863124.1	154950	157176	+	2227	rna-XM_024091028.1	gene-LOC112052096_121427	-0.2754609926400902	8.396307002270241	0.0044864149275844634	0.20461833955923975	season	0.20461833955923975	0.1606245086371873	rest
gene-LOC112052465	NW_019863150.1	127697	127737	+	41	rna-XM_024091556.1	gene-LOC112052465_125879	-0.19490009870916675	11.378055360939289	0.004508878052457697	0.20550314438817044	season	0.20550314438817044	3.7330756386302653e-25	rest
gene-LOC112051819	NW_019863106.1	81026	81042	+	17	rna-XM_024090618.1	gene-LOC112051819_117281	0.3435714642010662	15.010135891972084	0.004512631839427485	0.20553460292409365	season	0.20553460292409365	0.44457873067713327	rest
gene-LOC112053209	NW_019863216.1	192229	192942	-	714	rna-XM_024092545.1	gene-LOC112053209_134003	0.3281051984840567	11.462006665489978	0.0045212384807213745	0.20578689937014724	season	0.20578689937014724	0.4833774293553202	rest
gene-LOC112048218	NW_019862921.1	252514	252862	+	349	rna-XM_024085678.1	gene-LOC112048218_72701	0.3555109385673547	14.645205839716281	0.004573533350470433	0.20802600168343144	season	0.20802600168343144	0.5913845041576744	rest
gene-LOC112043740	NW_019862796.1	636367	636489	+	123	rna-XM_024079290.1	gene-LOC112043740_13383	-0.30356940653914066	10.86178185646367	0.004577117427059693	0.2080479730226523	season	0.2080479730226523	0.32564283361268437	rest
gene-LOC112050918	NW_019863051.1	384432	384651	+	220	rna-XM_024089332.1	gene-LOC112050918_105718	0.1946609573576299	11.163924104976639	0.00458205784730803	0.20810148410877907	season	0.20810148410877907	1.498247902454617e-6	rest
gene-LOC112052465	NW_019863150.1	127697	127733	+	37	rna-XM_024091555.1	gene-LOC112052465_125873	-0.19458242497737582	11.335553583350384	0.004584498338243784	0.20810148410877907	season	0.20810148410877907	3.7330756386302653e-25	rest
gene-LOC112058069	NW_019862771.1	298911	299921	-	1011	rna-XM_024098738.1	gene-LOC112058069_188057	0.2218967218598524	12.339366851025028	0.004588433724140749	0.20813929584354487	season	0.20813929584354487	0.2593447531267956	rest
gene-LOC112045058	NW_019862823.1	236398	236495	+	98	rna-XM_024081115.1, rna-XM_024081116.1	gene-LOC112045058_30071	0.21732494889469472	8.086535920785897	0.004595977720642149	0.20834063870127145	season	0.20834063870127145	0.01015086392832859	rest
gene-LOC112054241	NW_019863332.1	179940	180061	-	122	rna-XM_024093947.1, rna-XM_024093946.1	gene-LOC112054241_146216	0.24995694316000133	8.05130851112853	0.004604337678731741	0.2084540931285032	season	0.2084540931285032	0.05313633782120424	rest
gene-LOC112055881	NW_019863649.1	41547	41704	+	158	rna-XM_024096169.1	gene-LOC112055881_165958	-0.2986921538204929	8.089916625273517	0.004604694679034755	0.2084540931285032	season	0.2084540931285032	0.7643221682776674	rest
gene-LOC112055283	NW_019863491.1	118219	118343	-	125	rna-XM_024095310.1	gene-LOC112055283_157923	-0.19608303343000777	9.709051225625172	0.004609159335809972	0.2085155089949366	season	0.2085155089949366	6.891457702648883e-6	rest
gene-LOC112051026	NW_019863057.1	104933	105159	+	227	rna-XM_024089487.1, rna-XM_024089486.1, rna-XM_024089488.1	gene-LOC112051026_107022	-0.2630814597600281	15.86979322718003	0.00465886551850104	0.21062216147994253	season	0.21062216147994253	0.36933988338188156	rest
gene-LOC112057324	NW_019862764.1	2321338	2321634	-	297	rna-XM_024097822.1	gene-LOC112057324_180845	-0.3743490920087877	9.37458811762206	0.004665050083781876	0.21075973745516904	season	0.21075973745516904	0.230116553854996	rest
gene-LOC112045789	NW_019862841.1	497630	498550	-	921	rna-XM_024082115.1, rna-XM_024082114.1, rna-XM_024082117.1, rna-XM_024082116.1, rna-XM_024082118.1, rna-XM_024082119.1	gene-LOC112045789_38932	-0.32467382100562464	8.710759650496357	0.004677871148359939	0.21119260645576302	season	0.21119260645576302	0.34761422118957563	rest
gene-LOC112050739	NW_019863040.1	79392	79870	-	479	rna-XM_024089079.1	gene-LOC112050739_102760	0.35947109844840835	8.21134187652582	0.004680927199280364	0.21119260645576302	season	0.21119260645576302	0.23047293494867105	rest
gene-LOC112046377	NW_019862856.1	22400	23333	+	934	rna-XM_024083006.1, rna-XM_024083007.1	gene-LOC112046377_47604	-0.272335701415223	8.074307779006945	0.004695100525389349	0.2116323489357529	season	0.2116323489357529	0.029900675148152426	rest
gene-LOC112049403	NW_019862971.1	182005	182191	+	187	rna-XM_024087274.1	gene-LOC112049403_87230	-0.30399105679965643	8.03897743447348	0.004696982673503295	0.2116323489357529	season	0.2116323489357529	0.4777657074063541	rest
gene-LOC112049680	NW_019862984.1	263969	264067	-	99	gene-LOC112049680	gene-LOC112049680_90810	-0.4921029319076611	8.062492718013981	0.004702338619701263	0.21173147516493807	season	0.21173147516493807	0.49377785085944864	rest
gene-LOC112045537	NW_019862835.1	90987	91048	-	62	rna-XM_024081758.1, rna-XM_024081756.1, rna-XM_024081757.1	gene-LOC112045537_35661	-0.3028772106072387	8.760671354008508	0.0047059304651782315	0.2117510898114068	season	0.2117510898114068	0.04573701741490035	rest
gene-LOC112054149	NW_019863324.1	57990	58438	-	449	rna-XM_024093826.1	gene-LOC112054149_145085	0.3460324603883459	9.584976825562366	0.004714167482228989	0.21197955521631562	season	0.21197955521631562	0.16742837229884477	rest
gene-LOC112045124	NW_019862824.1	175982	176115	+	134	rna-XM_024081205.1	gene-LOC112045124_30872	0.587647316580354	8.041944152021225	0.0047377524936503485	0.21289739772203742	season	0.21289739772203742	0.0800695007314713	rest
gene-LOC112052903	NW_019863185.1	259651	262591	-	2941	rna-XM_024092147.1	gene-LOC112052903_130577	-0.20823836368443815	8.421377408852608	0.0047459454456025936	0.21312281120848595	season	0.21312281120848595	0.8871420970843249	rest
gene-LOC112043322	NW_019862788.1	1049044	1049383	+	340	rna-XM_024078665.1, rna-XM_024078666.1, rna-XM_024078668.1, rna-XR_002886673.1, rna-XR_002886674.1	gene-LOC112043322_7120	0.22207528390490527	8.965791285796952	0.0047605477224004775	0.21363554962932976	season	0.21363554962932976	0.0023923810373988577	rest
gene-LOC112055739	NW_019863599.1	86058	86479	-	422	rna-XM_024095933.1	gene-LOC112055739_163274	0.33683583098308534	9.63013917563339	0.004787918579898958	0.214720225618597	season	0.214720225618597	0.28627561663921114	rest
gene-LOC112058511	NW_019862777.1	816047	816235	+	189	rna-XM_024099393.1	gene-LOC112058511_194761	0.2147344390526165	10.964145990839256	0.004799805495023398	0.2151095194797059	season	0.2151095194797059	0.28650402010294285	rest
gene-LOC112057975	NW_019862770.1	642037	642084	+	48	rna-XM_024098593.1	gene-LOC112057975_186689	0.2361454420751864	16.875554485502164	0.0048182658730752045	0.21579269521002367	season	0.21579269521002367	0.4012683801814226	rest
gene-LOC112046029	NW_019862752.1	1866116	1866298	-	183	rna-XM_024082545.1, rna-XM_024082529.1, rna-XM_024082520.1, rna-XM_024082503.1, rna-XM_024082537.1	gene-LOC112046029_42445	0.3683769365792879	7.981887849922698	0.004830746379445619	0.21606318306467107	season	0.21606318306467107	0.13213670578099523	rest
gene-LOC112046029	NW_019862752.1	1866116	1866314	-	199	rna-XM_024082511.1	gene-LOC112046029_42501	0.3683769365792879	7.981887849922698	0.004830746379445619	0.21606318306467107	season	0.21606318306467107	0.13213670578099523	rest
gene-LOC112046213	NW_019862850.1	514504	514720	+	217	rna-XM_024082780.1, rna-XM_024082777.1, rna-XM_024082778.1, rna-XM_024082781.1	gene-LOC112046213_45641	-0.34513781401689814	8.520956559862755	0.004836270370459374	0.21608800852359134	season	0.21608800852359134	0.39969171501414696	rest
gene-LOC112043174	NW_019862748.1	720981	721139	-	159	rna-XM_024078514.1	gene-LOC112043174_5035	0.3832579053643842	8.010183588294664	0.004837743162951769	0.21608800852359134	season	0.21608800852359134	0.32702144636466424	rest
gene-LOC112048712	NW_019862941.1	276661	277872	+	1212	rna-XM_024086362.1	gene-LOC112048712_79081	-0.3060830965531967	8.095083476461792	0.004843469239968715	0.2161463367050605	season	0.2161463367050605	0.2867010892112148	rest
gene-LOC112047350	NW_019862889.1	65232	65268	+	37	rna-XM_024084448.1, rna-XM_024084447.1	gene-LOC112047350_61350	-0.31378301168770883	8.204689970166463	0.004845492478825622	0.2161463367050605	season	0.2161463367050605	0.040433367655971116	rest
gene-LOC112046088	NW_019862847.1	722983	723049	-	67	rna-XM_024082573.1	gene-LOC112046088_43658	0.2699118082917679	7.960106530938088	0.004856279789408342	0.21648359539628284	season	0.21648359539628284	0.9282103443777953	rest
gene-LOC112054154	NW_019863325.1	227838	228254	-	417	rna-XM_024093830.1	gene-LOC112054154_145133	0.2543821677212358	8.411081263021343	0.004872486434746988	0.21706182928763307	season	0.21706182928763307	0.23555067361589024	rest
gene-LOC112042859	NW_019862780.1	1056454	1056641	+	188	rna-XM_024078043.1	gene-LOC112042859_981	0.30716577542931645	7.962724740312343	0.0049171611886908075	0.2188058269938729	season	0.2188058269938729	0.6229651490280954	rest
gene-LOC112052515	NW_019863155.1	130857	131018	-	162	rna-XM_024091628.1	gene-LOC112052515_126412	0.35554601082833176	11.956633770594234	0.00491815750643554	0.2188058269938729	season	0.2188058269938729	0.4309101571860664	rest
gene-LOC112054082	NW_019863315.1	65060	65187	+	128	rna-XM_024093739.1	gene-LOC112054082_144364	-0.3806421844849262	7.938728076462778	0.004934349129717761	0.2193622306981112	season	0.2193622306981112	0.009897374113687922	rest
gene-LOC112044866	NW_019862819.1	595227	595579	+	353	rna-XM_024080850.1	gene-LOC112044866_27988	0.22811064844394646	7.928858304914677	0.0049372032844559235	0.2193622306981112	season	0.2193622306981112	0.01732768882493332	rest
gene-LOC112044658	NW_019862815.1	69426	69551	-	126	rna-XM_024080568.1, rna-XM_024080571.1, rna-XM_024080563.1, rna-XM_024080569.1	gene-LOC112044658_25654	-0.216440479066915	11.59525506287221	0.004952458657443199	0.21989440855583336	season	0.21989440855583336	0.7268863876862587	rest
gene-LOC112056076	NW_019862763.1	201752	202005	+	254	rna-XM_024096423.1, rna-XM_024096431.1	gene-LOC112056076_170504	-0.2861694238008247	7.934935735980268	0.004956729762558281	0.21993849191139886	season	0.21993849191139886	0.5317098458041825	rest
gene-LOC112046300	NW_019862853.1	153619	153778	+	160	rna-XM_024082907.1	gene-LOC112046300_46762	-0.26958236913868994	8.857371769410598	0.004972566872692186	0.2204953810237401	season	0.2204953810237401	0.30553913247138814	rest
gene-LOC112051945	NW_019863113.1	266154	266337	+	184	rna-XM_024090797.1	gene-LOC112051945_118888	-0.261667147960583	11.052286186418138	0.004978214016330255	0.2205999857038288	season	0.2205999857038288	0.2667335653077365	rest
gene-LOC112048981	NW_019862954.1	450867	451038	-	172	rna-XM_024086696.1	gene-LOC112048981_81634	-0.22662685836060584	17.96163725412078	0.004994596347457247	0.2211723423763923	season	0.2211723423763923	0.34761422118957563	rest
gene-LOC112043274	NW_019862788.1	493640	493882	+	243	rna-XM_024078594.1	gene-LOC112043274_6131	0.3548844419917343	7.906690447235529	0.004997723521279039	0.2211723423763923	season	0.2211723423763923	0.22074821972051933	rest
gene-LOC112050431	NW_019863023.1	118375	118593	+	219	rna-XM_024088702.1	gene-LOC112050431_99729	-0.3303963133937178	9.413881856944476	0.005027714079197241	0.22235289226983712	season	0.22235289226983712	0.15252459809153365	rest
gene-LOC112047246	NW_019862885.1	507392	507610	-	219	rna-XM_024084292.1, rna-XM_024084293.1, rna-XM_024084294.1, rna-XM_024084295.1	gene-LOC112047246_60117	-0.3997205143690419	7.91364810513451	0.005063687060448355	0.2237962878033466	season	0.2237962878033466	0.029254154241500057	rest
gene-LOC112052061	NW_019863122.1	180865	181030	-	166	rna-XM_024090967.1	gene-LOC112052061_120826	-0.31384423283396495	7.87053193685985	0.005081493449260448	0.22443541508287257	season	0.22443541508287257	0.007494834552517101	rest
gene-LOC112048693	NW_019862748.1	2728622	2728720	-	99	rna-XM_024086519.1, rna-XM_024086440.1, rna-XM_024086374.1	gene-LOC112048693_78817	-0.25459072640053454	17.040160024050817	0.005087201199752867	0.22453968979698677	season	0.22453968979698677	0.9999505744406159	rest
gene-LOC112043296	NW_019862788.1	367575	370084	+	2510	rna-XM_024078622.1, rna-XM_024078623.1, rna-XM_024078624.1, rna-XM_024078625.1, rna-XM_024078626.1, rna-XM_024078628.1	gene-LOC112043296_6473	0.19667464744607113	10.188956279657685	0.005110222310543722	0.22540750480892724	season	0.22540750480892724	0.1618896573125736	rest
gene-LOC112058583	NW_019862778.1	1644606	1645309	-	704	rna-XM_024099491.1, rna-XM_024099490.1	gene-LOC112058583_195498	0.20559386479287783	10.358657076229898	0.005118009597712327	0.22555207319906737	season	0.22555207319906737	0.39803918731171756	rest
gene-LOC112050527	NW_019863028.1	306927	307079	+	153	rna-XM_024088813.1	gene-LOC112050527_100706	-0.3086896011690325	7.8809500080946835	0.005120902947676593	0.22555207319906737	season	0.22555207319906737	1.4650201951324496e-5	rest
gene-LOC112043174	NW_019862748.1	720981	721067	-	87	rna-XM_024078587.1	gene-LOC112043174_5031	0.3808142102237765	7.904610317285672	0.005123585624614378	0.22555207319906737	season	0.22555207319906737	0.32702144636466424	rest
gene-LOC112057405	NW_019862764.1	786189	786320	-	132	rna-XM_024097890.1	gene-LOC112057405_181146	0.26710883904511523	9.63045472116087	0.005128849775547489	0.2256357583222826	season	0.2256357583222826	0.13227666843994615	rest
gene-LOC112058022	NW_019862770.1	1582131	1582434	+	304	rna-XM_024098680.1	gene-LOC112058022_187512	0.3898995272252905	7.953453654345533	0.005139424040840134	0.2259527908911957	season	0.2259527908911957	0.34761422118957563	rest
gene-LOC112053348	NW_019863233.1	223599	223931	-	333	rna-XM_024092740.1	gene-LOC112053348_135791	-0.2253282742391357	10.116987186034871	0.005146396603265129	0.22611116444862966	season	0.22611116444862966	0.39911241287545224	rest
gene-LOC112048734	NW_019862942.1	47796	48990	-	1195	rna-XM_024086386.1	gene-LOC112048734_79260	-0.23344059628080377	7.974946096166381	0.005163716214524613	0.22672363928825676	season	0.22672363928825676	0.3011404681035405	rest
gene-LOC112051433	NW_019863082.1	341366	341432	+	67	rna-XM_024090069.1	gene-LOC112051433_112237	0.7481927168203826	10.340687880561466	0.005167518534156617	0.22674219650527627	season	0.22674219650527627	0.7364198617215595	rest
gene-LOC112051168	NW_019863067.1	56571	56746	+	176	rna-XM_024089691.1, rna-XM_024089690.1, rna-XM_024089689.1, rna-XM_024089688.1	gene-LOC112051168_108718	-0.3498294909670324	9.543943339275385	0.005173310501124443	0.22684797484996003	season	0.22684797484996003	0.11960715928786134	rest
gene-LOC112050929	NW_019863051.1	229293	229768	-	476	rna-XM_024089344.1	gene-LOC112050929_105800	-0.4215303208566376	7.86479135870672	0.005200621932135606	0.2278966201351912	season	0.2278966201351912	0.6097713607319958	rest
gene-LOC112049290	NW_019862967.1	101792	101898	+	107	rna-XM_024087129.1	gene-LOC112049290_85805	-0.23319578878065347	7.867863279647266	0.005207714528004503	0.2280584645455758	season	0.2280584645455758	0.12066515482600947	rest
gene-LOC112056438	NW_019862763.1	1749814	1749960	+	147	rna-XM_024096876.1, rna-XM_024096882.1, rna-XM_024096890.1	gene-LOC112056438_174347	-0.33058674855549297	7.819528317782679	0.005216855630596066	0.22830974837357473	season	0.22830974837357473	0.9999505744406159	rest
gene-LOC112053498	NW_019863247.1	151623	151795	-	173	rna-XM_024092932.1	gene-LOC112053498_137437	0.3663628876222288	7.822365367985927	0.005231859296323585	0.22871681913001726	season	0.22871681913001726	0.9999505744406159	rest
gene-LOC112047547	NW_019862896.1	486955	487060	+	106	rna-XM_024084685.1	gene-LOC112047547_63527	-0.33316056274787403	10.781015058678841	0.005232975366888903	0.22871681913001726	season	0.22871681913001726	0.3877668143369228	rest
gene-LOC112053533	NW_019863250.1	100220	100355	-	136	rna-XM_024092980.1	gene-LOC112053533_137857	-0.3514380824047518	9.494987877454266	0.005247419946330963	0.2291988308589481	season	0.2291988308589481	0.34330689933307623	rest
gene-LOC112049139	NW_019862961.1	196575	197473	+	899	rna-XM_024086935.1	gene-LOC112049139_83956	0.2841530451582407	7.81578892222124	0.005250910782304725	0.22920208483072477	season	0.22920208483072477	0.004347391550980025	rest
gene-LOC112049806	NW_019862991.1	189023	189179	+	157	rna-XM_024087848.1	gene-LOC112049806_92264	-0.5367664846530079	7.796889467795854	0.005254666429816733	0.22921688607048415	season	0.22921688607048415	0.8591471539962464	rest
gene-LOC112052043	NW_019863120.1	91369	92310	-	942	rna-XM_024090943.1	gene-LOC112052043_120512	0.19202516386169524	10.156479863970695	0.00529863199854146	0.23083697874418538	season	0.23083697874418538	0.396591557787603	rest
gene-LOC112049567	NW_019862978.1	462779	462912	-	134	rna-XM_024087510.1	gene-LOC112049567_88946	-0.35826304596701075	7.8258788234403	0.00529892121487394	0.23083697874418538	season	0.23083697874418538	0.6564993693051029	rest
gene-LOC112051559	NW_019862758.1	595207	595262	-	56	rna-XR_002887243.1, rna-XM_024090258.1, rna-XM_024090271.1, rna-XM_024090279.1, rna-XM_024090289.1	gene-LOC112051559_114039	-0.29694244024812605	7.816470011975562	0.0053050694774154855	0.23083697874418538	season	0.23083697874418538	0.3604772189214596	rest
gene-LOC112045357	NW_019862829.1	368635	368963	-	329	rna-XM_024081505.1, rna-XM_024081506.1	gene-LOC112045357_33734	0.20464493940922313	9.174152194949889	0.005305568955485674	0.23083697874418538	season	0.23083697874418538	1.7746975910045808e-29	rest
gene-LOC112048545	NW_019862934.1	262092	262304	-	213	rna-XM_024086115.1	gene-LOC112048545_76868	-0.3457493691937461	9.282944401464695	0.00531867212581931	0.23125710493922066	season	0.23125710493922066	0.011791818741910964	rest
gene-LOC112052465	NW_019863150.1	125394	125478	+	85	rna-XM_024091556.1, rna-XM_024091552.1, rna-XM_024091553.1, rna-XM_024091554.1	gene-LOC112052465_125878	-0.19124208227088363	10.950713655636482	0.00533088341696012	0.23163793292995752	season	0.23163793292995752	3.7330756386302653e-25	rest
gene-LOC112042867	NW_019862780.1	1567458	1567662	-	205	rna-XM_024078050.1	gene-LOC112042867_1081	-0.24448020172358315	15.617873422484	0.0053454806752759945	0.2321218760545414	season	0.2321218760545414	0.3503370786127052	rest
gene-LOC112050866	NW_019863047.1	301669	301804	+	136	rna-XM_024089243.1, rna-XM_024089242.1, rna-XM_024089244.1, rna-XM_024089247.1, rna-XM_024089245.1, rna-XM_024089241.1, rna-XM_024089246.1, rna-XM_024089233.1, rna-XM_024089234.1, rna-XM_024089235.1, rna-XM_024089236.1, rna-XM_024089237.1, rna-XM_024089239.1, rna-XM_024089240.1, rna-XM_024089248.1	gene-LOC112050866_103857	-0.37414315701141865	7.765556306788553	0.005351720176687505	0.23213449712300396	season	0.23213449712300396	2.124589188555154e-42	rest
gene-LOC112043945	NW_019862800.1	1106958	1107152	-	195	rna-XM_024079637.1, rna-XM_024079636.1, rna-XM_024079634.1, rna-XM_024079635.1, rna-XM_024079632.1, rna-XM_024079633.1	gene-LOC112043945_17016	0.19228900819165315	8.171812251201995	0.005352691415252454	0.23213449712300396	season	0.23213449712300396	0.008551694769041315	rest
gene-LOC112051973	NW_019863117.1	331248	331382	-	135	rna-XM_024090844.1	gene-LOC112051973_119435	0.22883889455527118	10.278202207010104	0.0053701104988857174	0.2325504291943912	season	0.2325504291943912	0.011003305604710674	rest
gene-LOC112043184	NW_019862787.1	222169	222369	+	201	rna-XM_024078489.1	gene-LOC112043184_5165	-0.22710472470491774	8.084628490656396	0.005373148406495721	0.2325504291943912	season	0.2325504291943912	0.003489423707233043	rest
gene-LOC112048024	NW_019862913.1	582786	583241	-	456	rna-XM_024085358.1, rna-XM_024085357.1	gene-LOC112048024_69947	-0.3218317375538303	10.768128954765183	0.0053762809584725554	0.2325504291943912	season	0.2325504291943912	0.1302485730905831	rest
[truncated: 65,540 more rows]
