# Supplementary material for: Alternative splicing in seasonal plasticity and the potential for adaptation to environmental change
Source: Nat Commun. 2022 Feb 8;13:755. doi: 10.1038/s41467-022-28306-8 (PMC8825856; doi:10.1038/s41467-022-28306-8)
Supplement: Supplementary file 10 — Source Data [file 41467_2022_28306_MOESM10_ESM.zip › SourceData_B_anynana_AS/Data_in/edgeR_DS_simesDataframe_all_abdomen.tsv]

GeneID	Chr	Strand	NExons	S_FDR	S_nsig	F_minFDR	F_nsig	SxF_minFDR	SxF_nsig	Name	Function
LOC112047364	NW_019862890.1	-	13	1.0240341356003588e-48	1	0.26214479740942537	0	0.9999801217073042	0	Rga	NOT2 / NOT3 / NOT5 family
LOC112050866	NW_019863047.1	+	69	2.124589188555154e-42	1	2.4490915347066387e-49	17	4.63026174768698e-5	3	Unc-89	Immunoglobulin
LOC112050069	NW_019863004.1	-	19	3.1842988153163174e-35	1	8.946559415263505e-10	6	0.9999801217073042	0	Ance-3	Angiotensin-converting enzyme
LOC112051327	NW_019863075.1	+	19	3.1842988153163174e-35	1	0.022577697514583477	1	0.9999801217073042	0	NA	A domain family that is part of the cupin metalloenzyme superfamily.
LOC112045357	NW_019862829.1	-	11	1.7746975910045808e-29	1	2.524914754449237e-4	5	0.9999801217073042	0	NA	Phosphoglycerate mutase family
LOC112052090	NW_019863124.1	-	18	2.4804125125276707e-29	1	2.610030137828356e-6	4	0.9999801217073042	0	NA	Minichromosome loss protein, Mcl1, middle region
LOC112052465	NW_019863150.1	+	17	3.7330756386302653e-25	1	0.6360268356887856	0	0.9999801217073042	0	NA	Zinc-binding domain present in Lin-11, Isl-1, Mec-3.
LOC112050422	NW_019863022.1	-	5	2.0751098207225667e-22	1	0.0689384196712524	0	0.9999801217073042	0	NA	Leucine rich repeat
LOC112042856	NW_019862780.1	+	18	2.529280421769176e-21	1	1.883223694078082e-5	5	0.9999801217073042	0	NA	NA
LOC112046819	NW_019862872.1	-	8	5.434633124459008e-21	1	0.65065743540033	0	0.9999801217073042	0	NA	Glutathione S-transferase N-terminal domain
LOC112058252	NW_019862773.1	-	13	5.622128691520634e-21	1	0.008639587657835703	2	0.9999801217073042	0	cnn	Centrosomin N-terminal motif 1
LOC112054652	NW_019863390.1	-	8	7.989265376855981e-21	1	5.397062753352691e-37	12	2.4730480967353352e-5	3	NA	Glutathione S-transferase, C-terminal domain
LOC112057654	NW_019862765.1	-	38	5.286392392689309e-19	1	0.6502082877680428	0	0.9999801217073042	0	Mhc	Belongs to the TRAFAC class myosin-kinesin ATPase superfamily. Myosin family
LOC112045975	NW_019862845.1	+	7	5.489133194640594e-18	1	0.02640471833529191	1	0.9999801217073042	0	NA	C2H2-type zinc finger
LOC112043992	NW_019862801.1	+	14	1.3697996360571205e-17	1	0.9999632948777532	0	0.9999801217073042	0	NA	Sugar (and other) transporter
LOC112056771	NW_019863975.1	-	18	2.213666004342997e-17	1	0.07916277887659431	0	0.9999801217073042	0	Dap160	Eps15 homology domain
LOC112051544	NW_019863088.1	+	15	1.7345434193324305e-16	1	0.023190816291051942	1	0.9999801217073042	0	NA	It is involved in the biological process described with protein phosphorylation
LOC112047727	NW_019862902.1	-	17	3.711179032729451e-16	1	0.9999632948777532	0	0.9999801217073042	0	NA	Major Facilitator Superfamily
LOC112055197	NW_019862762.1	-	4	1.389199952251298e-15	1	0.13166203571488572	0	0.9999801217073042	0	NA	Iron-sulphur cluster biosynthesis
LOC112055195	NW_019863475.1	+	12	5.388476496977895e-15	1	0.07014983712667698	0	0.2075218157612303	0	NA	Catalyzes the formation of S-adenosylmethionine from methionine and ATP
LOC112051116	NW_019863064.1	+	7	1.1845969252394065e-14	1	9.443560883037513e-5	4	0.9999801217073042	0	Fer1HCH	Stores iron in a soluble, non-toxic, readily available form. Important for iron homeostasis. Iron is taken up in the ferrous form and deposited as ferric hydroxides after oxidation
LOC112047425	NW_019862892.1	-	19	1.5944573293342496e-14	1	1.3082455137042518e-7	5	0.9999801217073042	0	NA	Dipeptidyl peptidase IV (DPP IV) N-terminal region
LOC112045923	NW_019862843.1	-	13	1.6309620292605935e-14	1	0.148194298207203	0	0.9999801217073042	0	NA	GTPase activator activity
LOC112055487	NW_019863535.1	+	5	2.0019508729982195e-14	1	0.018124612708703094	3	0.9999801217073042	0	RpS27	Ribosomal protein S27
LOC112050884	NW_019863048.1	+	4	4.2781306350281316e-14	1	0.6939557296245358	0	0.9999801217073042	0	NA	KIAA1430 homologue
LOC112049354	NW_019862968.1	-	2	4.2781306350281316e-14	1	0.8242398087862168	0	0.9999801217073042	0	NA	NA
LOC112058408	NW_019862749.1	+	14	1.1329008644903083e-13	1	0.9999632948777532	0	0.9999801217073042	0	NA	Aminotransferase class I and II
LOC112044295	NW_019862806.1	+	3	1.8174137891049973e-13	1	0.11614568713118788	0	0.9999801217073042	0	NA	ML domain
LOC112053447	NW_019863241.1	+	8	2.6528051381451606e-13	1	0.040259146123332715	1	0.9999801217073042	0	NA	Mediator of CRAC channel activity
LOC112043789	NW_019862750.1	+	16	5.241750324307496e-13	1	0.002386759106402324	2	0.9999801217073042	0	NA	Domain with 2 conserved Trp (W) residues
LOC112047434	NW_019862893.1	-	9	1.30837180034736e-12	1	0.2931916455660307	0	0.9999801217073042	0	NA	Type III restriction enzyme, res subunit
LOC112049013	NW_019862955.1	+	5	1.3132476228814747e-12	1	0.14940318376725362	0	0.9999801217073042	0	NA	Allows the formation of correctly charged Gln-tRNA(Gln) through the transamidation of misacylated Glu-tRNA(Gln) in the mitochondria. The reaction takes place in the presence of glutamine and ATP through an activated gamma-phospho-Glu- tRNA(Gln)
LOC112058377	NW_019862775.1	-	23	1.4159582714627731e-12	1	0.0067435236965740514	2	0.9999801217073042	0	NA	Cation transporter/ATPase, N-terminus
LOC112048069	NW_019862915.1	-	3	6.263883550771503e-12	1	0.9999632948777532	0	0.9999801217073042	0	NA	NA
LOC112043483	NW_019862791.1	+	20	1.571897359913927e-11	1	0.9999632948777532	0	0.9999801217073042	0	tmod	binding. It is involved in the biological process described with pointed-end actin filament capping
LOC112043681	NW_019862794.1	-	5	2.003309101510347e-11	1	0.9999632948777532	0	0.9999801217073042	0	NA	NA
LOC112046162	NW_019862849.1	+	48	2.093225501697945e-11	1	9.210335302359764e-34	12	0.9999801217073042	0	Dcr-1	Belongs to the helicase family. Dicer subfamily
LOC112043013	NW_019862784.1	+	4	4.231820245875895e-11	1	0.008941962517143508	1	0.9999801217073042	0	NA	Insect pheromone/odorant binding protein domains.
LOC112048290	NW_019862924.1	+	16	5.916987279210025e-11	1	0.9922233294892236	0	0.9999801217073042	0	NA	protein, isoform A
LOC112053580	NW_019863256.1	-	8	1.1495128145147939e-10	1	7.725825012225889e-12	9	0.9999801217073042	0	NA	Cathepsin propeptide inhibitor domain (I29)
LOC112051663	NW_019863094.1	+	6	1.536087873390412e-10	1	2.6926133880177905e-5	6	0.9999801217073042	0	crc	bZIP transcription factor
LOC112054590	NW_019863380.1	-	18	7.874183460323021e-10	1	0.18817037390276464	0	0.9999801217073042	0	NA	Pre-SET motif
LOC112044221	NW_019862805.1	-	12	1.0954065057712139e-9	1	6.23515140270701e-5	2	0.9999801217073042	0	NA	Major Facilitator Superfamily
LOC112048155	NW_019862918.1	-	17	1.2284169257409866e-9	1	0.9999632948777532	0	0.9999801217073042	0	NA	DWNN
LOC112058428	NW_019862776.1	-	28	1.4373646642239843e-9	1	2.902889594765651e-4	2	0.9999801217073042	0	NA	Vault protein inter-alpha-trypsin domain
LOC112056595	NW_019863897.1	+	5	2.308078092655501e-9	1	0.0012408802573475335	3	0.9999801217073042	0	NA	Tubulin is the major constituent of microtubules. It binds two moles of GTP, one at an exchangeable site on the beta chain and one at a non-exchangeable site on the alpha chain
LOC112055621	NW_019863566.1	+	2	2.511887309197873e-9	1	0.524169604104816	0	0.9999801217073042	0	NA	NA
LOC112046203	NW_019862850.1	+	14	3.031904604198018e-9	1	1.1626141135557084e-5	4	0.9999801217073042	0	NA	proton-transporting ATPase activity, rotational mechanism. It is involved in the biological process described with ATP hydrolysis coupled proton transport
LOC112046876	NW_019862874.1	+	16	7.139119755327113e-9	1	1.425665099477958e-4	3	0.9999801217073042	0	Ars2	Arsenite-resistance protein 2
LOC112056035	NW_019863690.1	+	3	7.893906191450883e-9	1	0.9999632948777532	0	0.9999801217073042	0	NA	NA
LOC112045973	NW_019862844.1	+	7	9.250540667180093e-9	1	0.061729963238723255	0	0.9999801217073042	0	vlc	It is involved in the biological process described with cell-cell signaling
LOC112052803	NW_019863177.1	-	4	1.1810929307078631e-08	1	0.6007063856157207	0	0.9999801217073042	0	NA	Zinc ion binding
LOC112046772	NW_019862870.1	+	3	1.2919592595583393e-8	1	4.746466023996516e-6	6	0.9999801217073042	0	UBB	Ubiquitin-2 like Rad60 SUMO-like
LOC112053795	NW_019863282.1	-	4	1.3074882834854036e-8	1	0.39023271522390607	0	0.9999801217073042	0	NA	NA
LOC112054660	NW_019863391.1	-	20	1.3074882834854036e-8	1	5.75950208449795e-10	12	0.9999801217073042	0	NA	superoxide-generating NADPH oxidase activator activity
LOC112045444	NW_019862832.1	-	3	1.3282027637932164e-8	1	0.007800049383286435	2	0.9999801217073042	0	NA	Thiolase, C-terminal domain
LOC112051439	NW_019863083.1	+	6	1.690075227153614e-8	1	0.10663366092487356	0	0.9999801217073042	0	NA	N-terminal region of glycosyl transferase group 7
LOC112046732	NW_019862869.1	-	12	1.6914785794472942e-8	1	0.6069790685353705	0	0.9999801217073042	0	NA	NA
LOC112044042	NW_019862802.1	+	8	1.950124434692586e-8	1	0.13056491344644003	0	0.9999801217073042	0	NA	NADP oxidoreductase coenzyme F420-dependent
LOC112054254	NW_019863334.1	+	2	3.1568963815325554e-8	1	0.21139295254638552	0	0.9999801217073042	0	NA	Ubiquitin-conjugating enzyme E2, catalytic domain homologues
LOC112049741	NW_019862987.1	+	2	3.1676524630317305e-8	1	6.257888968789702e-9	6	0.9999801217073042	0	NA	Zinc ion binding
LOC112049829	NW_019862993.1	+	4	4.523900875614059e-8	1	2.4250816009263343e-6	5	0.9999801217073042	0	NA	NA
LOC112050466	NW_019863024.1	-	3	4.799653657062303e-8	1	0.9999632948777532	0	0.9999801217073042	0	NA	NA
LOC112055429	NW_019862762.1	-	36	5.536060487901269e-8	1	6.741044460852986e-8	11	0.9999801217073042	0	NA	SERine Proteinase INhibitors
LOC112055333	NW_019863502.1	-	6	7.249844490966942e-8	1	0.9999632948777532	0	0.8159417636636267	0	NA	NA
LOC112050828	NW_019863045.1	+	11	7.911343466502775e-8	1	1.1209056687015346e-12	10	0.9999801217073042	0	Gpdh	NAD-dependent glycerol-3-phosphate dehydrogenase N-terminus
LOC112052077	NW_019863123.1	-	8	9.864598049077153e-8	1	0.9999632948777532	0	0.9999801217073042	0	NA	Sugar (and other) transporter
LOC112052839	NW_019862748.1	-	16	1.0811950494810413e-7	1	0.8900734401416218	0	0.9999801217073042	0	NA	ankyrin repeat
LOC112045952	NW_019862844.1	+	16	1.6449848502063167e-7	1	1.1804168257958823e-10	14	0.9999801217073042	0	ced-6	Phosphotyrosine-binding domain
LOC112044107	NW_019862750.1	-	16	2.2396183668380815e-7	1	0.0772033202981388	0	0.9999801217073042	0	NA	Sulfotransferase family
LOC112048503	NW_019862933.1	+	8	2.3186275517397803e-7	1	0.7583886765029239	0	0.9999801217073042	0	NA	Ubiquitin-conjugating enzyme E2, catalytic domain homologues
LOC112056668	NW_019863935.1	+	11	3.2307030752142813e-7	1	0.5560062465083649	0	0.9999801217073042	0	NA	Sperm-tail PG-rich repeat
LOC112055571	NW_019863550.1	+	6	3.6537070978785613e-7	1	1.7847268498534832e-20	9	5.610644877058024e-18	6	NA	NA
LOC112045998	NW_019862845.1	-	13	5.447762479488201e-7	1	0.0012613527053052687	5	0.9999801217073042	0	NA	Major Facilitator Superfamily
LOC112049390	NW_019862970.1	+	13	6.345910939320465e-7	1	0.9999632948777532	0	0.9999801217073042	0	rtGEF	RhoGEF domain
LOC112056973	NW_019862764.1	-	14	6.616710716757506e-7	1	0.04507014759400368	1	0.9999801217073042	0	NA	BPTI/Kunitz family of serine protease inhibitors.
LOC112052443	NW_019863149.1	-	5	6.762308522040899e-7	1	0.0358461238152143	1	0.9999801217073042	0	NA	Insect pheromone-binding family, A10/OS-D
LOC112049569	NW_019862979.1	-	17	7.153197299748615e-7	1	0.07881535836620032	0	0.9999801217073042	0	Hexo1	Glycosyl hydrolase family 20, catalytic domain
LOC112047017	NW_019862753.1	+	10	7.26636002986493e-7	1	0.004468739075076821	3	0.9999801217073042	0	Syx1A	Syntaxin
LOC112055261	NW_019863485.1	-	3	9.120218795589321e-7	1	3.958045735880253e-4	3	0.9999801217073042	0	PPO1	Common central domain of tyrosinase
LOC112042852	NW_019862780.1	+	7	9.20270374044426e-7	1	0.6549227650544368	0	0.9999801217073042	0	NA	NA
LOC112055343	NW_019863505.1	+	12	1.0705404788737217e-6	1	0.4493042064400609	0	0.9999801217073042	0	NA	Melibiase
LOC112049613	NW_019862981.1	+	12	1.3054420292416044e-6	1	0.9999632948777532	0	0.9999801217073042	0	Hsf	Sequence-specific DNA binding. It is involved in the biological process described with
LOC112054114	NW_019863320.1	+	10	1.444700523053789e-6	1	0.6615418445970238	0	0.9999801217073042	0	NA	Alpha galactosidase A C-terminal beta sandwich domain
LOC112043210	NW_019862787.1	-	6	1.4522623172962486e-6	1	0.9999632948777532	0	0.9999801217073042	0	NA	Uncharacterized conserved protein (DUF2181)
LOC112042907	NW_019862781.1	+	22	1.4598651211649357e-6	1	0.28457823030589724	0	0.9999801217073042	0	NA	Spectrin repeat
LOC112050918	NW_019863051.1	+	26	1.498247902454617e-6	1	0.013761729678453655	1	0.9999801217073042	0	NA	zinc finger
LOC112043862	NW_019862799.1	-	6	1.6626712375696785e-6	1	0.17959012407165073	0	0.9999801217073042	0	NA	Required for homeostatic regulation of sleep under normal conditions and after sleep deprivation. Important regulator of the Sh K( ) channel, acting as a signaling molecule that connects sleep drive to lowered membrane excitability, possibly by enhancing K( ) channel activity and thus reducing neuronal excitability
LOC112046614	NW_019862863.1	+	11	1.6626712375696785e-6	1	0.9999632948777532	0	0.9999801217073042	0	NA	Ctr copper transporter family
LOC112043486	NW_019862791.1	-	38	1.949246162209294e-6	1	0.6613966879212212	0	0.9999801217073042	0	NA	large conductance calcium-activated potassium channel activity
LOC112048271	NW_019862923.1	-	8	2.1576220225678e-6	1	0.0695389828871597	0	0.9999801217073042	0	ImpL2	Immunoglobulin C-2 Type
LOC112045276	NW_019862828.1	-	4	2.208816018187935e-6	1	0.5562015508406791	0	0.9999801217073042	0	NA	Dual specificity phosphatase, catalytic domain
LOC112044935	NW_019862820.1	+	3	2.5289286624631903e-6	1	0.4528830688122162	0	0.9999801217073042	0	NA	NA
LOC112054781	NW_019863409.1	-	2	4.582163533168967e-6	1	0.005125036047532409	2	0.9999801217073042	0	NA	Oxidoreductase activity, acting on the CH-CH group of donors. It is involved in the biological process described with lipid metabolic process
LOC112056867	NW_019862764.1	+	11	4.888416712096519e-6	1	0.9999632948777532	0	0.9999801217073042	0	NA	NA
LOC112057680	NW_019862765.1	+	18	5.3828017393961006e-6	1	2.5524236362586572e-24	12	0.9999801217073042	0	NA	Eukaryotic domain of unknown function (DUF1716)
LOC112055283	NW_019863491.1	-	19	6.891457702648883e-6	1	0.007490040322770035	3	0.9999801217073042	0	NA	NA
LOC112045525	NW_019862834.1	+	9	7.360355214992947e-6	1	0.10563698138609193	0	0.9999801217073042	0	NA	Amino acid permease
LOC112051951	NW_019862758.1	-	7	7.876265065304972e-6	1	0.5156019650887839	0	0.9999801217073042	0	NA	N-acetyltransferase activity
LOC112052021	NW_019863119.1	+	12	8.147833972102602e-6	1	2.4286893544802354e-61	10	3.2063435257861354e-6	6	NA	Isocitrate/isopropylmalate dehydrogenase
LOC112044568	NW_019862812.1	+	11	8.535713298435285e-6	1	1.1106324121683653e-5	2	0.9999801217073042	0	NA	ATP binding
LOC112045526	NW_019862834.1	-	4	9.02252990348056e-6	1	0.009086156158858638	1	0.9999801217073042	0	NA	NA
LOC112047890	NW_019862907.1	+	17	9.31417604322794e-6	1	0.16228945806019607	0	0.9999801217073042	0	GNBP3	Carbohydrate binding domain (family 32)
LOC112054929	NW_019863433.1	+	18	9.31417604322794e-6	1	9.23251977711743e-16	10	1.9299243938454895e-6	3	NA	nucleic acid binding
LOC112056185	NW_019863730.1	+	14	1.0064196859152798e-5	1	0.7584418798508376	0	0.9999801217073042	0	VhaSFD	V-ATPase subunit H
LOC112052885	NW_019862759.1	+	8	1.1835482387297998e-5	1	0.0023413366828899554	2	0.9999801217073042	0	E75	Ligand binding domain of hormone receptors
LOC112043476	NW_019862791.1	-	12	1.2807410507023967e-5	1	0.0018216914766046313	4	0.9999801217073042	0	PyK	Pyruvate kinase, alpha/beta domain
LOC112051320	NW_019863075.1	+	6	1.3056618343947255e-5	1	2.0293056278685415e-15	10	0.015717754639976152	2	NA	NA
LOC112055169	NW_019863470.1	+	12	1.3394562226042121e-5	1	0.04714624491328205	1	0.9999801217073042	0	NA	Rab subfamily of small GTPases
LOC112046778	NW_019862753.1	-	5	1.3449752402667733e-5	1	5.374765957468826e-5	4	0.9999801217073042	0	LYSC4	Lysozyme
LOC112050527	NW_019863028.1	+	14	1.4650201951324496e-5	1	0.00804058319403786	1	0.038670609774105746	1	NA	K homology RNA-binding domain
LOC112053123	NW_019862759.1	-	6	1.6227023474012436e-5	1	0.6677388196948838	0	0.9999801217073042	0	NA	Inositol polyphosphate kinase
LOC112058374	NW_019862775.1	+	7	1.6438036073319452e-5	1	0.9999632948777532	0	0.9999801217073042	0	NA	PHR domain
LOC112052511	NW_019863154.1	+	4	1.7594861429066264e-5	1	0.3806216747709453	0	0.9999801217073042	0	Gp150	Leucine-rich repeats, typical (most populated) subfamily
LOC112048857	NW_019862948.1	+	6	2.1170314800915603e-5	1	0.22491210400454462	0	0.9999801217073042	0	RpS11	Ribosomal protein S17
LOC112055516	NW_019863543.1	-	4	2.1256312059232856e-5	1	0.9999632948777532	0	0.9999801217073042	0	NA	NA
LOC112052638	NW_019863165.1	-	6	2.248376508740124e-5	1	0.8747319787725597	0	0.9999801217073042	0	NA	NA
LOC112045443	NW_019862832.1	+	7	2.2712917645536373e-5	1	2.3435448445441167e-5	3	0.9999801217073042	0	NA	Sodium:neurotransmitter symporter family
LOC112054724	NW_019863402.1	+	18	2.386246778167765e-5	1	0.07928961414086919	0	0.9999801217073042	0	NA	Hydrolyzes ATP, and can also hydrolyze GTP with lower efficiency. Has lower affinity for GTP
LOC112046939	NW_019862748.1	-	34	2.835043122041623e-5	1	0.9999632948777532	0	0.9999801217073042	0	NA	Cadherin repeats.
LOC112051357	NW_019863077.1	-	14	3.011575091888239e-5	1	0.43503410018287314	0	0.019133137770205987	1	NA	nucleic acid binding
LOC112057892	NW_019862768.1	-	24	3.176242407643398e-5	1	0.27402436393355156	0	0.9999801217073042	0	Myo1B	Myosin head (motor domain)
LOC112056160	NW_019863721.1	-	10	3.281506345377218e-5	1	0.5965602400505089	0	0.9999801217073042	0	NA	zinc finger
LOC112049783	NW_019862756.1	+	13	3.284257699512034e-5	1	0.9999632948777532	0	0.9999801217073042	0	Men	Malic enzyme, N-terminal domain
LOC112047321	NW_019862887.1	-	13	4.255309025458444e-5	1	0.9999632948777532	0	0.9999801217073042	0	cry2	FAD binding domain of DNA photolyase
LOC112050953	NW_019862757.1	+	12	4.389250860421975e-5	1	4.742894820603679e-11	13	0.0010577697232835661	3	NA	NA
LOC112049207	NW_019862963.1	-	11	4.3956706765685965e-5	1	6.256092368507245e-6	4	0.9999801217073042	0	NA	Diacylglycerol kinase catalytic domain (presumed)
LOC112056182	NW_019862763.1	-	8	4.482502404657338e-5	1	0.0011860570697919562	2	0.9999801217073042	0	NA	NA
LOC112045027	NW_019862822.1	-	17	5.2837786642829024e-5	1	9.759870047582064e-9	5	0.9999801217073042	0	NA	NHL repeat
LOC112058473	NW_019862777.1	+	12	6.07880503739427e-5	1	0.15817864328529857	0	0.9999801217073042	0	aret	RNA recognition motif
LOC112053327	NW_019863229.1	-	7	6.404027332587805e-5	1	0.9999632948777532	0	0.9999801217073042	0	NA	Glucosamine-6-phosphate isomerases/6-phosphogluconolactonase
LOC112046090	NW_019862847.1	-	22	6.53372662328383e-5	1	0.5105770392905424	0	0.9999801217073042	0	NA	NA
LOC112057899	NW_019862768.1	+	7	6.780066187715293e-5	1	0.005537272874878111	1	0.9999801217073042	0	Cht6	It is involved in the biological process described with carbohydrate metabolic process
LOC112058443	NW_019862776.1	+	3	6.780066187715293e-5	1	0.0013598517703282723	2	0.9999801217073042	0	NA	Carboxylesterase family
LOC112043219	NW_019862787.1	+	28	8.014198870161651e-5	1	1.8100029911613888e-6	6	0.8200966911581014	0	NA	NA
LOC112054431	NW_019863356.1	+	4	9.146772311659041e-5	1	0.2673447267710462	0	0.9999801217073042	0	NA	NA
LOC112047557	NW_019862896.1	+	11	9.865687741932621e-5	1	0.18968769000048394	0	0.9999801217073042	0	NA	Lyase
LOC112046132	NW_019862848.1	-	4	1.0265519282828029e-4	1	0.0028212651040097412	3	0.9999801217073042	0	NA	betaine-homocysteine S-methyltransferase activity
LOC112050768	NW_019863042.1	+	2	1.1277238931662164e-4	1	2.7594664105938094e-6	5	0.9999801217073042	0	NA	DDE superfamily endonuclease
LOC112045734	NW_019862839.1	-	17	1.1334894181042369e-4	1	0.9999632948777532	0	0.9999801217073042	0	NA	Myosin tail
LOC112049011	NW_019862755.1	+	16	1.1434575057942339e-4	1	2.8666704442181945e-5	4	0.9999801217073042	0	NA	zinc-finger of a C2HC-type
LOC112049495	NW_019862976.1	-	7	1.2027897005458495e-4	1	0.248141540562083	0	0.9999801217073042	0	NA	NA
LOC112051371	NW_019863078.1	-	53	1.2163847592445056e-4	1	7.294863647264798e-26	10	0.9999801217073042	0	NA	dynein heavy chain
LOC112047816	NW_019862904.1	-	3	1.3022383928871245e-4	1	0.2914031816154613	0	0.9999801217073042	0	NA	Carboxylesterase family
LOC112055964	NW_019863667.1	-	8	1.3295135626263592e-4	1	0.07424824662355782	0	0.9999801217073042	0	NA	Protein tyrosine serine threonine phosphatase activity. It is involved in the biological process described with protein dephosphorylation
LOC112051684	NW_019863097.1	-	12	1.3421063732649765e-4	1	7.89369481704487e-12	9	0.9999801217073042	0	NA	Zinc ion binding
LOC112049503	NW_019862976.1	-	42	1.5077009876708215e-4	1	2.307062523681268e-4	5	0.9999801217073042	0	NA	NA
LOC112043866	NW_019862799.1	+	34	1.5622233226530026e-4	1	0.011461715425322446	1	0.9999801217073042	0	chb	CLASP N terminal
LOC112044491	NW_019862810.1	+	11	1.5622233226530026e-4	1	0.06899326922792097	0	0.9999801217073042	0	cib	Thymosin beta actin-binding motif.
LOC112054834	NW_019863423.1	+	10	1.5622233226530026e-4	1	0.46465967508810563	0	0.9999801217073042	0	NA	Plays a complex role in regulating the basal catalytic activity of the alpha subunit
LOC112049700	NW_019862985.1	+	6	1.5898098686872373e-4	1	7.973218562290235e-18	12	0.5053337658898663	0	NA	Sugar (and other) transporter
LOC112052999	NW_019863194.1	-	12	2.1426206683447754e-4	1	0.005892676545695221	3	0.944086362119901	0	NA	Thyroglobulin type I repeats.
LOC112052995	NW_019863194.1	+	6	2.274509513083394e-4	1	1.3741818059970906e-14	7	1.8356762502045138e-10	6	NA	Proteasome subunit
LOC112043423	NW_019862790.1	-	6	2.5295624258296054e-4	1	0.4863108199173998	0	0.9999801217073042	0	NA	PH domain
LOC112057718	NW_019862765.1	+	16	2.745120514844805e-4	1	0.47203961306346176	0	0.9999801217073042	0	NA	positive regulation of protein homodimerization activity
LOC112056560	NW_019863879.1	-	14	2.745120514844805e-4	1	0.3334074912793564	0	0.9999801217073042	0	NA	Iron/zinc purple acid phosphatase-like protein C
LOC112048273	NW_019862923.1	+	8	2.7665165570525164e-4	1	0.028245610241283185	2	0.9999801217073042	0	ImpL2	Immunoglobulin domain
LOC112043624	NW_019862793.1	+	16	2.9003249234308776e-4	1	0.9999632948777532	0	0.9999801217073042	0	NA	RUN
LOC112054462	NW_019863361.1	-	2	3.1584698270667146e-4	1	0.7000035612370032	0	0.9999801217073042	0	NA	A-kinase anchor protein 2 C-terminus
LOC112045960	NW_019862844.1	+	12	3.3530311141305756e-4	1	7.849518049187668e-4	2	0.9999801217073042	0	NA	Translation initiation factor IF-2, N-terminal region
LOC112050424	NW_019863022.1	-	6	3.596106540489169e-4	1	0.005552278023167042	1	0.9999801217073042	0	NA	Domain present in PSD-95, Dlg, and ZO-1/2.
LOC112052705	NW_019863169.1	+	8	3.6380404321101833e-4	1	0.06751843723131853	0	0.9999801217073042	0	NA	Guanylate kinase homologues.
LOC112052168	NW_019863132.1	-	16	3.6380404321101833e-4	1	2.9850420340474633e-4	3	0.9999801217073042	0	NA	EF-hand domain
LOC112049557	NW_019862978.1	+	9	4.0309969749099494e-4	1	0.014075152833878031	2	0.9999801217073042	0	NA	diacylglycerol cholinephosphotransferase activity
LOC112054110	NW_019862760.1	-	7	4.0969416961389324e-4	1	0.9999632948777532	0	0.9999801217073042	0	NA	Matrixin
LOC112058082	NW_019862771.1	+	12	4.349628273094276e-4	1	0.9999632948777532	0	0.9999801217073042	0	NA	Amino acid kinase family
LOC112045098	NW_019862823.1	-	15	4.882311227631205e-4	1	6.5373361147655e-4	5	0.9999801217073042	0	NA	Repeated motif present between transmembrane helices in cystinosin, yeast ERS1p, mannose-P-dolichol utilization defect 1, and other hypothetical proteins.
LOC112046252	NW_019862852.1	-	7	5.08140246767701e-4	1	0.10652010380338628	0	0.9999801217073042	0	NA	Gamma-glutamyltranspeptidase
LOC112052150	NW_019863130.1	-	18	5.202899907900736e-4	1	0.6683300751511618	0	0.9999801217073042	0	NA	This magnesium-dependent enzyme catalyzes the hydrolysis of ATP coupled with the transport of calcium
LOC112047514	NW_019862895.1	+	4	5.303801781076096e-4	1	2.2610823145150917e-4	3	0.9999801217073042	0	Ero1L	Endoplasmic Reticulum Oxidoreductin 1 (ERO1)
LOC112051307	NW_019863073.1	-	35	5.536650142385012e-4	1	5.566375792438755e-9	9	0.9999801217073042	0	NA	VPS10
LOC112051326	NW_019863075.1	-	9	5.545195252232414e-4	1	0.0027945368038406683	4	0.9999801217073042	0	NA	TB2/DP1, HVA22 family
LOC112053041	NW_019863199.1	+	10	5.839950807510115e-4	1	0.27290631019764416	0	0.9999801217073042	0	Haspin	Domain of unknown function
LOC112054318	NW_019863343.1	+	29	5.879264048776788e-4	1	2.3240763043970876e-9	6	0.23467468548873463	0	NA	Nuclear receptor coactivator 7
LOC112046441	NW_019862857.1	+	14	6.955601402336905e-4	1	0.9999632948777532	0	0.9999801217073042	0	NA	Zinc ion binding. It is involved in the biological process described with
LOC112056405	NW_019863803.1	-	7	7.062273152608256e-4	1	0.8409897587871968	0	0.9999801217073042	0	NA	Copper/zinc superoxide dismutase (SODC)
LOC112058375	NW_019862775.1	+	10	7.158405959152478e-4	1	0.09037544342830757	0	0.9999801217073042	0	NA	bZIP Maf transcription factor
LOC112055353	NW_019863506.1	-	4	7.289703923931076e-4	1	0.3546522039480228	0	0.9999801217073042	0	NA	Phenylalanine zipper
LOC112048701	NW_019862941.1	+	6	7.289703923931076e-4	1	0.9999632948777532	0	0.9999801217073042	0	NA	Tetraspanin family
LOC112047428	NW_019862893.1	-	9	7.289703923931076e-4	1	0.16990700478783996	0	0.9999801217073042	0	NA	Uncharacterised protein family, YAP/Alf4/glomulin
LOC112051233	NW_019863069.1	-	12	7.399372487706023e-4	1	0.4347472127386239	0	0.9999801217073042	0	NA	GDP-mannose 4,6 dehydratase
LOC112046714	NW_019862869.1	-	10	7.776006196310605e-4	1	0.9999632948777532	0	0.9999801217073042	0	NA	Microtubule binding
LOC112043046	NW_019862784.1	-	12	8.163658644270285e-4	1	0.060037296352330245	0	0.9999801217073042	0	NA	Glycosyl hydrolase family 1
LOC112047714	NW_019862902.1	+	19	8.418990198242497e-4	1	0.3337209240319621	0	0.9999801217073042	0	NA	NA
LOC112053774	NW_019863280.1	-	2	8.421221904188736e-4	1	0.20185551688204198	0	0.9999801217073042	0	NA	NA
LOC112054104	NW_019863319.1	-	7	8.421221904188736e-4	1	0.9999632948777532	0	0.9999801217073042	0	NA	Tetraspanin family
LOC112053847	NW_019863288.1	+	25	8.44216011559565e-4	1	0.002228438481652109	3	0.9999801217073042	0	wupA	Troponin
LOC112054036	NW_019863307.1	+	6	9.138231790631699e-4	1	0.011211993320121318	1	0.9999801217073042	0	NA	Leucine-rich repeats, outliers
LOC112057848	NW_019862767.1	+	11	9.974235355178303e-4	1	0.0052534058571812444	3	0.9999801217073042	0	NA	Inositol polyphosphate kinase
LOC112043800	NW_019862798.1	+	11	0.0010276173403721935	1	0.8650566599825242	0	0.44242052766584106	0	NA	SANT SWI3, ADA2, N-CoR and TFIIIB'' DNA-binding domains
LOC112052940	NW_019863189.1	+	4	0.0011024803203315311	1	0.8292050907647358	0	0.9999801217073042	0	NA	NA
LOC112046328	NW_019862855.1	+	10	0.0011031770637904617	1	0.03908156041917021	1	0.9999801217073042	0	NA	NA
LOC112047245	NW_019862885.1	+	8	0.001129629993382061	1	0.9999632948777532	0	0.9999801217073042	0	NA	Major Facilitator Superfamily
LOC112044644	NW_019862814.1	-	2	0.001217424447895835	1	0.8639529222943991	0	0.9999801217073042	0	NA	WD domain, G-beta repeat
LOC112046192	NW_019862850.1	+	6	0.0014892587126120107	1	6.316793042235696e-10	8	0.9999801217073042	0	thoc5	Fms-interacting protein
LOC112056022	NW_019863685.1	-	12	0.0015140766867302595	1	1.0401337199672941e-16	10	1.5219722864301121e-5	2	NA	pre-mRNA processing factor 4 (PRP4) like
LOC112051088	NW_019863062.1	-	2	0.0015784986379417361	1	0.7199303624482714	0	0.9999801217073042	0	hipk	Serine/Threonine protein kinases, catalytic domain
LOC112047716	NW_019862902.1	-	15	0.001756541822696075	1	0.4757027274140676	0	0.9999801217073042	0	NA	C-terminus of AA_permease
LOC112053798	NW_019863282.1	-	8	0.001780766757903365	1	0.9999632948777532	0	0.5840259217369227	0	NA	chromatin remodeling
LOC112053321	NW_019863229.1	-	8	0.0020082580693697246	1	0.9999632948777532	0	0.9999801217073042	0	NA	GTPase activator activity
LOC112048087	NW_019862916.1	-	21	0.00203751714641281	1	0.9999632948777532	0	0.9999801217073042	0	NA	glycine rich nucleic binding domain
LOC112049794	NW_019862756.1	-	17	0.0021344865230427945	1	0.07027796528122573	0	0.9999801217073042	0	NA	It is involved in the biological process described with protein phosphorylation
LOC112046887	NW_019862874.1	-	11	0.0022062178259052555	1	0.10931713081154382	0	0.9999801217073042	0	NA	NA
LOC112052867	NW_019863182.1	-	8	0.002212560299804619	1	0.23289449454533875	0	0.9999801217073042	0	NA	PMP-22/EMP/MP20/Claudin tight junction
LOC112047641	NW_019862899.1	-	10	0.0023033278037421683	1	0.31715507186630676	0	0.9999801217073042	0	NA	Poly (ADP-ribose) glycohydrolase (PARG)
LOC112051061	NW_019862757.1	+	4	0.00232826713593567	1	0.1659052874251173	0	0.9999801217073042	0	NA	C2H2 type zinc-finger (2 copies)
LOC112052396	NW_019863145.1	-	11	0.00232826713593567	1	0.01349358245999573	2	0.9999801217073042	0	Hsp67Bb	Rhodanese Homology Domain
LOC112045305	NW_019862828.1	+	78	0.00232826713593567	1	3.6845069896608606e-4	6	0.9999801217073042	0	NA	Calcium ion binding. It is involved in the biological process described with cell cycle arrest
LOC112043322	NW_019862788.1	+	17	0.0023923810373988577	1	0.9999632948777532	0	0.9999801217073042	0	Mmp1	Putative peptidoglycan binding domain
LOC112051056	NW_019863060.1	+	10	0.0023963021862082315	1	5.857776233550801e-13	11	0.0010701999810510579	5	NA	Protein of unknown function (DUF2465)
LOC112046976	NW_019862879.1	+	3	0.0023963021862082315	1	2.548266553680206e-4	5	0.9999801217073042	0	NA	Oxidoreductase activity. It is involved in the biological process described with oxidation-reduction process
LOC112052248	NW_019863136.1	-	4	0.002452311468225916	1	0.09596771049117464	0	0.9999801217073042	0	NA	MADF
LOC112047608	NW_019862898.1	+	6	0.0024554477336665393	1	5.48808898716437e-14	9	0.44687028831052106	0	NA	Alcohol dehydrogenase GroES-like domain
LOC112042847	NW_019862780.1	-	5	0.0024723128909829297	1	0.2806842169117799	0	0.9999801217073042	0	NA	NA
LOC112052779	NW_019863175.1	+	11	0.002603895081258736	1	2.0410719103227147e-4	2	0.9999801217073042	0	NA	EF hand
LOC112053194	NW_019863216.1	-	35	0.002607936594600681	1	0.9999632948777532	0	0.9999801217073042	0	NA	Cadherin repeats.
LOC112044621	NW_019862813.1	+	5	0.002822855217535431	1	0.5165898815988575	0	0.9999801217073042	0	aPKC	Extension to Ser/Thr-type protein kinases
LOC112055428	NW_019863522.1	-	9	0.0028945760089081826	1	0.023439538031329244	1	0.9999801217073042	0	NA	SPRY domain
LOC112043934	NW_019862800.1	+	16	0.002925273203595725	1	0.187907311622034	0	0.9999801217073042	0	nonA	NOPS (NUC059) domain
LOC112048262	NW_019862923.1	-	15	0.002929746654645396	1	0.22236864054837244	0	0.9999801217073042	0	NA	Protein of unknown function DUF89
LOC112044436	NW_019862809.1	+	8	0.0029387227647207745	1	0.9355161773811076	0	0.9999801217073042	0	NA	WD domain, G-beta repeat
LOC112046558	NW_019862861.1	-	37	0.0033250375087976805	1	1.2762025106401398e-9	9	0.9999801217073042	0	NA	Immunoglobulin
LOC112048229	NW_019862921.1	-	26	0.0033575320255032196	1	0.5670192333682249	0	0.9999801217073042	0	NA	Transcription elongation factor that enhances transcription elongation by RNA polymerase II (RNAPII)
LOC112058515	NW_019862777.1	-	4	0.0033922709124105054	1	0.24566590978116049	0	0.9999801217073042	0	NA	NA
LOC112043184	NW_019862787.1	+	36	0.003489423707233043	1	3.505503105653869e-4	10	0.9999801217073042	0	NA	Calponin homology domain
LOC112052747	NW_019862759.1	-	17	0.00358907387318029	1	0.48309119682228957	0	0.9999801217073042	0	NA	high mobility group
LOC112054484	NW_019863363.1	-	5	0.0036089343437552173	1	0.07732895408358084	0	0.9999801217073042	0	Argk	ATP:guanido phosphotransferase, C-terminal catalytic domain
LOC112045113	NW_019862824.1	+	8	0.0037987399220322828	1	0.9999632948777532	0	0.9999801217073042	0	NA	Leucine rich repeat
LOC112048699	NW_019862941.1	-	6	0.003916785985390685	1	0.9999632948777532	0	0.9999801217073042	0	Rrp1	Endonuclease/Exonuclease/phosphatase family
LOC112057979	NW_019862770.1	-	15	0.003967973031218031	1	0.017179925311117696	1	0.9999801217073042	0	NA	channel activity. It is involved in the biological process described with
LOC112049370	NW_019862969.1	-	10	0.004180334790393489	1	0.002060066591586934	7	0.9999801217073042	0	NA	Translation release factor activity, codon specific. It is involved in the biological process described with translational termination
LOC112050026	NW_019863002.1	-	11	0.004182927042205376	1	6.909365847505478e-11	11	0.9999801217073042	0	NA	XRN-Two Binding Domain, XTBD
LOC112047339	NW_019862888.1	-	18	0.004189694139964743	1	0.019837839287350983	1	0.9999801217073042	0	NA	Zinc-binding domain present in Lin-11, Isl-1, Mec-3.
LOC112055421	NW_019863521.1	-	10	0.00433784498855522	1	0.09163793520267809	0	0.9999801217073042	0	gish	Casein kinase 1 gamma C terminal
LOC112049139	NW_019862961.1	+	25	0.004347391550980025	1	0.9999632948777532	0	0.9999801217073042	0	NA	It is involved in the biological process described with cell-matrix adhesion
LOC112055436	NW_019863523.1	-	4	0.004371433931076453	1	1.2004762759554949e-4	7	0.9999801217073042	0	NA	NA
LOC112058444	NW_019862776.1	-	3	0.004386289617055176	1	0.012105493892486982	1	0.9999801217073042	0	NA	Carboxylesterase family
LOC112047846	NW_019862906.1	-	14	0.00492343701197809	1	0.014933271936883626	1	0.9999801217073042	0	NA	Bile acid
LOC112046065	NW_019862846.1	+	15	0.0054901836766276515	1	0.9999632948777532	0	0.9999801217073042	0	NA	twin BRCT domain
LOC112055895	NW_019863652.1	+	9	0.005718252568398966	1	0.9999632948777532	0	0.9999801217073042	0	NA	Amidase
LOC112043643	NW_019862793.1	-	10	0.005941165594605445	1	0.1676517502603466	0	0.9999801217073042	0	fru	Metal ion binding
LOC112058614	NW_019862779.1	-	10	0.006189753249621682	1	3.747995562551192e-5	6	0.9999801217073042	0	NA	Leucine Rich Repeat
LOC112055531	NW_019863546.1	-	3	0.006273866178839736	1	0.5695154433978916	0	0.9999801217073042	0	NA	G-quadruplex DNA unwinding
LOC112058090	NW_019862771.1	-	20	0.006296299576710387	1	0.5626349922667153	0	0.9999801217073042	0	NA	Kinase-like
LOC112045029	NW_019862822.1	+	25	0.006400247500532829	1	0.0022825650435637553	1	0.9999801217073042	0	ade3	It is involved in the biological process described with purine nucleobase biosynthetic process
LOC112056600	NW_019863899.1	-	8	0.006400247500532829	1	6.574669140037577e-22	10	0.9999801217073042	0	NA	NA
LOC112056422	NW_019863809.1	+	13	0.006569543722448047	1	0.9999632948777532	0	0.9999801217073042	0	NA	N-acetylmuramoyl-L-alanine amidase activity. It is involved in the biological process described with peptidoglycan catabolic process
LOC112053188	NW_019863215.1	-	11	0.00673186520248629	1	0.9999632948777532	0	0.9999801217073042	0	NA	Nucleosome assembly protein (NAP)
LOC112048612	NW_019862937.1	-	4	0.00673186520248629	1	0.032352722853500056	2	0.9999801217073042	0	NA	Dynein light chain type 1
LOC112054059	NW_019863311.1	-	12	0.00673186520248629	1	0.9999632948777532	0	0.9999801217073042	0	NA	MAP-kinase scaffold activity
LOC112055839	NW_019863632.1	-	6	0.006989832597458164	1	0.2727901091722321	0	0.6498317543047939	0	NA	Glycosyl hydrolase family 1
LOC112052061	NW_019863122.1	-	31	0.007494834552517101	1	0.9999632948777532	0	0.9999801217073042	0	NA	AAA domain, putative AbiEii toxin, Type IV TA system
LOC112046101	NW_019862848.1	+	17	0.0074954772455348186	1	0.9999632948777532	0	0.9999801217073042	0	NA	AAA domain (Cdc48 subfamily)
LOC112045725	NW_019862752.1	+	6	0.007748845270099027	1	0.359724742920337	0	0.9999801217073042	0	IAP1	Baculoviral inhibition of apoptosis protein repeat
LOC112056775	NW_019863977.1	-	4	0.007910861887082704	1	4.354388612825115e-5	5	0.9999801217073042	0	NA	Zinc finger, C2H2 type
LOC112055553	NW_019863549.1	-	2	0.008228679551260913	1	0.31178327477482276	0	0.9999801217073042	0	NA	Cupin-like domain
LOC112044096	NW_019862803.1	+	20	0.008317174994249586	1	0.07683932192873685	0	0.4274458068994891	0	NA	C2 domain of PTEN tumour-suppressor protein
LOC112049326	NW_019862968.1	+	7	0.008333183566860998	1	0.9999632948777532	0	0.9999801217073042	0	Rab5	Ras family
LOC112047852	NW_019862906.1	-	6	0.00838819042311923	1	0.9999632948777532	0	0.9999801217073042	0	Mlh1	DNA mismatch repair protein Mlh1 C-terminus
LOC112043945	NW_019862800.1	-	24	0.008551694769041315	1	7.326265785212373e-12	6	0.9999801217073042	0	NA	Peptidase family M1 domain
LOC112056836	NW_019862764.1	+	7	0.008852007960649213	1	0.043102471839063565	1	0.9999801217073042	0	NA	emp24/gp25L/p24 family/GOLD
LOC112058458	NW_019862749.1	+	8	0.008895298490535997	1	0.9999632948777532	0	0.9999801217073042	0	NA	Inosine-uridine preferring nucleoside hydrolase
LOC112050534	NW_019863028.1	+	2	0.009229549999315835	1	0.5164019711539405	0	0.9999801217073042	0	PKD	Protein kinase C conserved region 1 (C1) domains (Cysteine-rich domains)
LOC112051940	NW_019863113.1	+	8	0.009229549999315835	1	0.9999632948777532	0	0.9999801217073042	0	NA	Major Facilitator Superfamily
LOC112048504	NW_019862933.1	-	7	0.009602755017368465	1	4.271738424421666e-20	12	0.03133139442630819	1	NA	Tetraspanin family
LOC112054082	NW_019863315.1	+	18	0.009897374113687922	1	0.9999632948777532	0	0.9999801217073042	0	NA	Peptidase family M28
LOC112043772	NW_019862797.1	-	7	0.010022129292225155	1	0.26397322403043316	0	0.9999801217073042	0	NA	STAS domain
LOC112045058	NW_019862823.1	+	12	0.01015086392832859	1	0.20152152480751703	0	0.9999801217073042	0	Mal-A6	activity. It is involved in the biological process described with carbohydrate metabolic process
LOC112043159	NW_019862786.1	-	16	0.010599771773664422	1	0.9999632948777532	0	0.9999801217073042	0	hay	Helicase conserved C-terminal domain
LOC112048611	NW_019862937.1	+	6	0.01091658554741345	1	0.006553796444122557	5	0.9999801217073042	0	NA	RNA recognition motif
LOC112048123	NW_019862917.1	+	5	0.01091658554741345	1	0.46360263915729005	0	0.9999801217073042	0	glob1	Globin
LOC112055532	NW_019863546.1	+	9	0.010985499804369305	1	0.9999632948777532	0	0.9999801217073042	0	NA	NA
LOC112051973	NW_019863117.1	-	24	0.011003305604710674	1	5.55623946022103e-4	4	0.9999801217073042	0	CAD	Carbamoyl-phosphate synthase small chain, CPSase domain
LOC112055589	NW_019863555.1	-	5	0.011003305604710674	1	0.9999632948777532	0	0.9999801217073042	0	NA	NA
LOC112055366	NW_019862762.1	+	3	0.011215456971906427	1	0.4414114540069534	0	0.9999801217073042	0	NA	Sulfotransferase family
LOC112054521	NW_019863369.1	-	3	0.011215456971906427	1	0.9999632948777532	0	0.9999801217073042	0	NA	Alcohol dehydrogenase transcription factor Myb/SANT-like
LOC112044277	NW_019862806.1	-	5	0.011351304178144912	1	0.9999632948777532	0	0.9999801217073042	0	NA	Domain of unknown function (DUF4789)
LOC112045061	NW_019862823.1	-	2	0.01143284212074326	1	2.9223702510670435e-4	3	0.9999801217073042	0	NA	Core histone H2A/H2B/H3/H4
LOC112055306	NW_019862762.1	-	18	0.011609403179767224	1	0.6472784853773871	0	0.9999801217073042	0	NA	Domain present in PSD-95, Dlg, and ZO-1/2.
LOC112049458	NW_019862975.1	-	14	0.011791818741910964	1	0.7275758077890345	0	0.9999801217073042	0	NA	A Receptor for Ubiquitination Targets
LOC112048545	NW_019862934.1	-	6	0.011791818741910964	1	0.9999632948777532	0	0.9999801217073042	0	NA	NA
LOC112043162	NW_019862786.1	-	8	0.011904306071893021	1	0.001155350959553068	3	0.9999801217073042	0	hay	Helicase conserved C-terminal domain
LOC112047122	NW_019862882.1	-	18	0.012100581963039448	1	0.10730583536111968	0	0.9999801217073042	0	NA	Zinc finger protein
LOC112046354	NW_019862855.1	-	12	0.012842999112005597	1	5.292837250154491e-4	3	0.9999801217073042	0	NA	NA
LOC112052767	NW_019863173.1	-	9	0.012905057516077614	1	0.30219289791021214	0	0.9999801217073042	0	NA	NA
LOC112051427	NW_019863082.1	-	8	0.01345377187088833	1	0.9999632948777532	0	0.9999801217073042	0	NA	Isocitrate/isopropylmalate dehydrogenase
LOC112052488	NW_019862759.1	+	9	0.014263617786005005	1	7.909210714469997e-4	1	0.9999801217073042	0	NA	DnaJ molecular chaperone homology domain
LOC112045747	NW_019862840.1	-	13	0.014263617786005005	1	0.9251014680696927	0	0.9999801217073042	0	NA	transferase activity, transferring acyl groups other than amino-acyl groups
LOC112047923	NW_019862754.1	-	10	0.014263617786005005	1	3.695470775334661e-4	2	0.9999801217073042	0	NA	Acyl-coenzyme A:6-aminopenicillanic acid acyl-transferase
LOC112058339	NW_019862774.1	-	21	0.014430531677619313	1	0.5089798333116481	0	0.9999801217073042	0	PMCA	Plasma membrane calcium transporter ATPase C terminal
LOC112048035	NW_019862913.1	-	16	0.015076569083557067	1	0.05062210571259167	0	0.9999801217073042	0	NA	Anaphase-promoting complex subunit 4 WD40 domain
LOC112056556	NW_019863878.1	-	7	0.01570064148851266	1	0.0027945368038406683	1	0.9999801217073042	0	NA	PhoX homologous domain, present in p47phox and p40phox.
LOC112047732	NW_019862903.1	-	12	0.015722926988743655	1	0.9335843518094822	0	0.9999801217073042	0	SCRB9	CD36 family
LOC112055735	NW_019863598.1	-	11	0.01597628360469417	1	0.00875471337906737	2	0.9999801217073042	0	NA	Zinc finger, C2H2 type
LOC112058407	NW_019862776.1	+	10	0.01597628360469417	1	0.01394193433854393	3	0.9999801217073042	0	NA	FERM N-terminal domain
LOC112044617	NW_019862751.1	+	2	0.016631638835792998	1	0.9999632948777532	0	0.9999801217073042	0	ex	Band 4.1 homologues
LOC112050337	NW_019863018.1	-	3	0.01731368495817039	1	0.00889390557647926	2	0.9999801217073042	0	NA	Sugar (and other) transporter
LOC112044866	NW_019862819.1	+	24	0.01732768882493332	1	0.9999632948777532	0	0.9999801217073042	0	NA	Transferase activity, transferring hexosyl groups
LOC112054209	NW_019863329.1	-	14	0.01735326520707332	1	0.05669136446647195	0	0.9999801217073042	0	NA	DNA binding domain with preference for A/T rich regions
LOC112055832	NW_019862762.1	+	7	0.01744872114184445	1	0.019118618217524166	2	0.9999801217073042	0	NA	Nuclear transport factor 2 (NTF2) domain
LOC112049328	NW_019862968.1	+	7	0.017614776361801518	1	0.6679356377513447	0	0.9999801217073042	0	stai	Stathmin family
LOC112057910	NW_019862768.1	+	2	0.017947326776753966	1	0.019891633249879716	2	0.9999801217073042	0	NA	NA
LOC112044400	NW_019862808.1	+	11	0.018065511858447774	1	1.4193341809660878e-17	14	0.3875070610798656	0	NA	Thioredoxin
LOC112047706	NW_019862901.1	+	3	0.018418374372588083	1	0.005344983921034413	1	0.9999801217073042	0	NA	Domain of unknown function (DUF1693)
LOC112058093	NW_019862771.1	+	16	0.019584403285319647	1	0.1360042932342005	0	0.9999801217073042	0	hrg	Poly(A) polymerase central domain
LOC112051105	NW_019863063.1	+	10	0.019600228805406066	1	0.9999632948777532	0	0.9999801217073042	0	NA	Possible plasma membrane-binding motif in junctophilins, PIP-5-kinases and protein kinases.
LOC112043386	NW_019862789.1	-	22	0.019994971654640977	1	0.4089305143463671	0	0.9999801217073042	0	MAP7	Microtubule-associated protein 7
LOC112044019	NW_019862802.1	-	9	0.020454526646464036	1	0.829841701158771	0	0.9999801217073042	0	NA	Bromo adjacent homology domain
LOC112053695	NW_019863272.1	+	19	0.020654950943731827	1	0.9999632948777532	0	0.9999801217073042	0	pot	NA
LOC112058543	NW_019862778.1	-	3	0.020699570042918815	1	0.9999632948777532	0	0.9999801217073042	0	NA	Complex I intermediate-associated protein 30 (CIA30)
LOC112043994	NW_019862801.1	-	16	0.020815513265402586	1	0.9999632948777532	0	0.9999801217073042	0	NA	nucleic acid-templated transcription
LOC112045059	NW_019862823.1	+	11	0.020984002012971605	1	1.577434248544608e-4	10	0.9999801217073042	0	Mal-A6	activity. It is involved in the biological process described with carbohydrate metabolic process
LOC112052103	NW_019863124.1	+	6	0.021150351794551638	1	0.341820984142845	0	0.9999801217073042	0	NA	Oxidoreductase family, NAD-binding Rossmann fold
LOC112043574	NW_019862750.1	+	10	0.021729319047874916	1	0.002320865654023925	2	0.9999801217073042	0	NA	FG-GAP repeat
LOC112054600	NW_019863381.1	-	90	0.021729319047874916	1	2.4658658846729803e-41	10	0.9999801217073042	0	NA	Zinc ion binding
LOC112056421	NW_019863809.1	-	5	0.021911749128806793	1	8.413953217776583e-4	6	0.9999801217073042	0	Tret1	Sugar (and other) transporter
LOC112053524	NW_019863249.1	-	15	0.022325957631707694	1	0.17355747732590035	0	0.9999801217073042	0	NA	Otopetrin
LOC112044453	NW_019862809.1	+	12	0.02233446012910673	1	0.9999632948777532	0	0.9999801217073042	0	NA	Sugar (and other) transporter
LOC112058537	NW_019862778.1	-	4	0.02236774159554377	1	0.1952185196902258	0	0.9999801217073042	0	NA	G-protein coupled receptor activity. It is involved in the biological process described with G-protein coupled receptor signaling pathway
LOC112043754	NW_019862796.1	+	6	0.02254648641295742	1	0.041803207355880105	2	0.9999801217073042	0	Pole2	Participates in DNA repair and in chromosomal DNA replication
LOC112051805	NW_019863105.1	+	8	0.02254648641295742	1	0.9282985032595686	0	0.9999801217073042	0	NA	Leucine rich repeat
LOC112043745	NW_019862796.1	-	5	0.023037637755730624	1	0.06145552682434372	0	0.9999801217073042	0	NA	NA
LOC112053018	NW_019863196.1	-	6	0.02387406500351126	1	0.13275752273313216	0	0.9999801217073042	0	NA	Cofilin/tropomyosin-type actin-binding protein
LOC112051392	NW_019863080.1	-	3	0.024650919660573187	1	0.9999632948777532	0	0.9999801217073042	0	NA	Sugar (and other) transporter
LOC112049945	NW_019862998.1	+	12	0.024733008049142677	1	0.3319887774212705	0	0.9999801217073042	0	NA	Glycosyl hydrolase family 30 TIM-barrel domain
LOC112054303	NW_019863340.1	-	15	0.026104813231351554	1	0.9999632948777532	0	0.9999801217073042	0	NA	Ndr family
LOC112056170	NW_019863725.1	+	26	0.02643024377888979	1	4.576628137131895e-17	13	0.8200966911581014	0	NA	Contains two conserved F residues
LOC112049069	NW_019862755.1	+	17	0.02643024377888979	1	0.06518048988065056	0	0.4693391603750567	0	NA	SPOC domain
LOC112051703	NW_019863098.1	-	2	0.027072168338389335	1	0.9999632948777532	0	0.9999801217073042	0	NA	NA
LOC112056249	NW_019863746.1	+	8	0.0271707017737305	1	1.061979722487064e-6	6	2.5511904981530303e-6	6	NA	Aldo/keto reductase family
LOC112050417	NW_019862756.1	+	9	0.02806027563056647	1	0.09596362940287306	0	0.9999801217073042	0	NA	RNA recognition motif
LOC112052100	NW_019863124.1	+	10	0.02861563165412504	1	0.004180139944490539	2	0.9999801217073042	0	NA	Cys/Met metabolism PLP-dependent enzyme
LOC112043497	NW_019862791.1	+	4	0.028963370007314353	1	0.9999632948777532	0	0.9999801217073042	0	RpS25	S25 ribosomal protein
LOC112054938	NW_019863435.1	-	4	0.02902157074142085	1	0.03994462925661611	1	0.9999801217073042	0	NA	water channel activity
LOC112047246	NW_019862885.1	-	11	0.029254154241500057	1	0.9999632948777532	0	0.9999801217073042	0	NA	Kinesin motor, catalytic domain. ATPase.
LOC112046377	NW_019862856.1	+	8	0.029900675148152426	1	1.5897425856241883e-7	7	0.9999801217073042	0	NA	Glycosyl hydrolases family 31
LOC112056516	NW_019863857.1	-	8	0.03088251634341266	1	0.044077378367565714	1	0.9999801217073042	0	NA	NA
LOC112043821	NW_019862799.1	+	11	0.03144863858557396	1	0.07822427274170997	0	0.9999801217073042	0	NA	myosin II head/neck binding
LOC112054527	NW_019862761.1	+	7	0.03237313481518656	1	0.007959658313342886	2	0.9999801217073042	0	NA	RNA recognition motif
LOC112044620	NW_019862813.1	+	6	0.03333061644779565	1	0.605831230911106	0	0.9999801217073042	0	NA	Eukaryotic elongation factor 5A hypusine, DNA-binding OB fold
LOC112047462	NW_019862894.1	+	29	0.03345871914745226	1	1.1629038590709113e-7	8	0.9999801217073042	0	spn-E	Helicase associated domain (HA2) Add an annotation
LOC112055884	NW_019863649.1	-	9	0.03350699077217006	1	1.9890376099443444e-8	11	0.9999801217073042	0	Synd	Src homology 3 domains
LOC112043675	NW_019862794.1	-	8	0.03513795925304277	1	0.39524748458966547	0	0.9999801217073042	0	NA	Reticulon-like protein
LOC112049337	NW_019862968.1	+	6	0.03637884207947216	1	0.0011683864999222273	3	0.9999801217073042	0	NA	NA
LOC112055975	NW_019863672.1	+	12	0.03637884207947216	1	0.9999632948777532	0	0.9999801217073042	0	NA	Carbon-nitrogen hydrolase
LOC112047743	NW_019862903.1	-	16	0.03666623235898042	1	2.562012343855693e-7	7	0.9999801217073042	0	Fas3	coreceptor-mediated virion attachment to host cell
LOC112052485	NW_019863151.1	+	7	0.037434862573983436	1	0.5830053630296139	0	0.9999801217073042	0	NA	Glycosyl hydrolase family 1
LOC112046693	NW_019862867.1	+	42	0.03924559174549852	1	0.0019087724319985892	2	0.9999801217073042	0	beta-Spec	CAMSAP CH domain
LOC112044724	NW_019862816.1	+	3	0.03940180326701103	1	0.9999632948777532	0	0.9999801217073042	0	NA	alpha/beta hydrolase fold
LOC112047772	NW_019862904.1	-	7	0.03964043681412968	1	0.0017585995594504235	5	0.9999801217073042	0	NA	PCNA-associated factor
LOC112058437	NW_019862776.1	-	3	0.040096851732718215	1	0.0024142753814738716	4	0.9999801217073042	0	NA	C-type lectin (CTL) or carbohydrate-recognition domain (CRD)
LOC112047350	NW_019862889.1	+	11	0.040433367655971116	1	0.9999632948777532	0	0.9999801217073042	0	NA	NA
LOC112045055	NW_019862823.1	-	5	0.04045314243278572	1	2.5479033693931157e-11	11	0.9999801217073042	0	NA	NA
LOC112055684	NW_019863585.1	-	11	0.04185045765423412	1	0.9999632948777532	0	0.9999801217073042	0	NA	Ankyrin repeats (many copies)
LOC112058424	NW_019862776.1	-	9	0.04185045765423412	1	4.4422907477869195e-4	8	0.9999801217073042	0	NA	Vault protein inter-alpha-trypsin domain
LOC112042961	NW_019862783.1	+	7	0.043350137501678654	1	0.9999632948777532	0	0.9999801217073042	0	NA	Glutathione S-transferase, C-terminal domain
LOC112045558	NW_019862835.1	+	4	0.04409138986625221	1	2.443733247428036e-5	9	0.9999801217073042	0	NA	Zinc finger, C2H2 type
LOC112054337	NW_019863347.1	-	12	0.04459402335041451	1	0.33555832222652066	0	0.9999801217073042	0	Cht5	Glyco_18
LOC112046170	NW_019862849.1	+	10	0.04498534967834526	1	0.054156072262928526	0	0.9999801217073042	0	NA	Major Facilitator Superfamily
LOC112045806	NW_019862841.1	-	4	0.045026340403911916	1	0.6794175430065174	0	0.9999801217073042	0	NA	Zinc-finger associated domain (zf-AD)
LOC112045537	NW_019862835.1	-	8	0.04573701741490035	1	0.07095584393346664	0	0.9999801217073042	0	NA	Belongs to the helicase family
LOC112047675	NW_019862754.1	+	4	0.04573701741490035	1	0.9999632948777532	0	0.9999801217073042	0	NA	NA
LOC112046735	NW_019862753.1	-	7	0.04607717554980914	1	0.4964259002732246	0	0.9999801217073042	0	NA	Ankyrin repeats (many copies)
LOC112057896	NW_019862768.1	+	8	0.04905957367174721	1	0.9693273222118796	0	0.9999801217073042	0	tra2	RNA recognition motif
LOC112051438	NW_019863083.1	-	12	0.049559582818960994	1	2.5046454180716637e-15	12	0.9999801217073042	0	NA	Mannosyl-glycoprotein endo-beta-N-acetylglucosaminidase activity
LOC112054175	NW_019863326.1	+	2	0.049929856815562654	1	0.9999632948777532	0	0.9999801217073042	0	NA	Rough deal protein C-terminal region
LOC112044943	NW_019862748.1	+	5	0.05135685872943835	0	0.002332517276030571	2	0.9999801217073042	0	NA	Conserved hypothetical ATP binding protein
LOC112047142	NW_019862883.1	-	9	0.060232703303755436	0	0.010653735362162532	1	0.19827847273188937	0	NA	NA
LOC112046825	NW_019862753.1	+	48	0.06414238094586876	0	3.990932479908155e-9	8	0.9999801217073042	0	NA	von Willebrand factor (vWF) type D domain
LOC112051655	NW_019863094.1	-	13	0.0651140043895667	0	0.013613527888115878	1	0.9999801217073042	0	Mtor	TPR/MLP1/MLP2-like protein
LOC112053596	NW_019863259.1	+	28	0.06603182883256697	0	8.843750165044076e-4	2	0.9999801217073042	0	NA	copulation
LOC112056039	NW_019863690.1	+	13	0.06773970518979729	0	0.026965782522272913	1	0.9999801217073042	0	Mf	Myofilin
LOC112043860	NW_019862750.1	+	7	0.07118559235137405	0	0.003131723063546501	2	0.9999801217073042	0	NA	Protein tyrosine kinase
LOC112058105	NW_019862771.1	-	6	0.07329250667221533	0	6.153231823850576e-4	3	0.9999801217073042	0	tsr	Actin depolymerisation factor/cofilin -like domains
LOC112051646	NW_019863094.1	-	4	0.07356530430584984	0	5.511008220597581e-5	6	0.9999801217073042	0	NA	UBA-like domain
LOC112046091	NW_019862847.1	+	9	0.07430674843895725	0	5.480694003858141e-4	1	0.9999801217073042	0	NA	NA
LOC112049097	NW_019862958.1	-	9	0.07436642084971204	0	0.015430418699246941	4	0.9999801217073042	0	NA	ALG11 mannosyltransferase N-terminus
LOC112043477	NW_019862791.1	+	3	0.07486640669022643	0	7.043331451799205e-6	5	0.9999801217073042	0	NA	Larval cuticle protein
LOC112054505	NW_019863366.1	+	19	0.07780319155298457	0	1.2266749910839648e-13	11	0.9999801217073042	0	NA	Phosphorylase b kinase catalyzes the phosphorylation of serine in certain substrates, including troponin I
LOC112049270	NW_019862966.1	+	14	0.07780319155298457	0	0.00541521925384211	3	0.9999801217073042	0	NA	Cation efflux family
LOC112051523	NW_019863087.1	+	25	0.07889995856796882	0	0.006109224678702219	1	0.0011429913246658898	1	NA	RNA recognition motif
LOC112050868	NW_019863047.1	+	4	0.0789791867829805	0	0.011726369585158986	1	0.9999801217073042	0	Vps25	Phosphorylates Ins(1,3,4,5,6)P5 at position 2 to form Ins(1,2,3,4,5,6)P6 (InsP6 or phytate)
LOC112046593	NW_019862863.1	+	32	0.0800695007314713	0	3.5618507591596943e-20	14	0.060519558641468664	0	NA	positive regulation of invadopodium disassembly
LOC112054619	NW_019863384.1	-	8	0.08312293615904012	0	5.6833223797535e-6	5	0.9999801217073042	0	NA	Zinc finger, C2H2 type
LOC112050691	NW_019863038.1	+	7	0.0911293688710532	0	3.534392676932245e-5	8	0.9999801217073042	0	NA	NA
LOC112049716	NW_019862987.1	+	12	0.09166095197027073	0	0.04081438974756009	1	0.9999801217073042	0	NA	Wnt-binding factor required for Wnt secretion
LOC112051208	NW_019863068.1	+	16	0.09166095197027073	0	2.761364417222349e-5	7	0.9999801217073042	0	copd	Adaptor complexes medium subunit family
LOC112051754	NW_019863101.1	-	2	0.09230105183466578	0	0.04684571078106218	1	0.9999801217073042	0	NA	Talin, middle domain
LOC112045661	NW_019862837.1	-	8	0.09426782693266988	0	0.010017254457445978	1	0.9999801217073042	0	NA	Guanylate-kinase-associated protein (GKAP) protein
LOC112046056	NW_019862846.1	-	38	0.09863028708984575	0	9.230082819255416e-7	7	1.5692854934972307e-4	2	NA	Myosin. Large ATPases.
LOC112053886	NW_019863292.1	+	25	0.1037655466904582	0	0.017206068963570353	1	0.010532588000117088	1	NA	Smoothelin cytoskeleton protein
LOC112046296	NW_019862853.1	-	10	0.10437412547248628	0	0.00841040569064556	3	0.9999801217073042	0	Imp	KH domain
LOC112055443	NW_019863524.1	+	3	0.10583404401994358	0	4.6535638978691156e-4	5	0.9999801217073042	0	NA	NA
LOC112042894	NW_019862781.1	+	61	0.10635848778435182	0	0.0010932306895431987	4	0.9999801217073042	0	NA	Laminin B domain
LOC112057540	NW_019866275.1	-	2	0.10806016571107369	0	0.011340895206041228	3	0.9999801217073042	0	NA	NA
LOC112052001	NW_019863118.1	-	24	0.10806016571107369	0	0.039648579629054784	1	0.9999801217073042	0	nahoda	Possible catecholamine-binding domain present in a variety of eukaryotic proteins.
LOC112053412	NW_019863239.1	-	15	0.11002025060041018	0	0.007542578228038354	4	0.9999801217073042	0	NA	procollagen-lysine 5-dioxygenase activity
LOC112053692	NW_019863272.1	-	8	0.111934806149992	0	1.958392993632277e-4	9	0.9999801217073042	0	NA	NA
LOC112054615	NW_019863384.1	-	17	0.11277921346697412	0	2.8319661148962147e-5	3	0.9999801217073042	0	NA	ubiquitin-protein transferase activity
LOC112043839	NW_019862799.1	+	13	0.1128784616338491	0	0.10492976670977601	0	0.012950052655527792	1	NA	Transketolase, pyrimidine binding domain
LOC112043711	NW_019862795.1	+	11	0.11471082858319219	0	4.1045102072677705e-6	4	0.9999801217073042	0	NA	Carboxylic ester hydrolase activity. It is involved in the biological process described with lipid metabolic process
LOC112046344	NW_019862855.1	+	13	0.1168298511054589	0	0.04393255948508931	1	0.9999801217073042	0	Met	PAS domain
LOC112052118	NW_019863127.1	-	4	0.12072327256912732	0	2.47192875760204e-9	6	0.9999801217073042	0	NA	NA
LOC112052201	NW_019863133.1	-	31	0.12371473549089201	0	0.0016367194793109152	2	0.9999801217073042	0	NA	interkinetic nuclear migration
LOC112044825	NW_019862818.1	+	2	0.12452958430340283	0	6.210783795778463e-4	3	0.9999801217073042	0	NA	ATPase family associated with various cellular activities (AAA)
LOC112056567	NW_019863881.1	-	8	0.12452958430340283	0	0.012620589062082615	2	0.9999801217073042	0	Lam	Intermediate filament protein
LOC112046724	NW_019862869.1	-	7	0.12546277658381821	0	0.004254001697247868	3	0.9999801217073042	0	NA	LEM domain
LOC112047058	NW_019862881.1	+	8	0.12671404993315077	0	0.013648984009796259	2	0.9999801217073042	0	NA	Homeobox KN domain
LOC112048024	NW_019862913.1	-	8	0.1302485730905831	0	0.02529392708079718	1	0.9999801217073042	0	Unr	Cold shock protein domain
LOC112048145	NW_019862918.1	-	9	0.1302485730905831	0	0.04209773350305053	1	0.9999801217073042	0	NA	Nuclear distribution protein
LOC112046029	NW_019862752.1	-	16	0.13213670578099523	0	0.007259803561285024	2	0.9999801217073042	0	NA	5' nucleotidase family
LOC112044057	NW_019862802.1	-	10	0.13857653907121265	0	5.20363586214248e-5	7	0.9999801217073042	0	NA	FAD binding domain
LOC112046143	NW_019862849.1	+	17	0.13857653907121265	0	1.0693598588384447e-7	7	0.9999801217073042	0	NA	Creatinase/Prolidase N-terminal domain
LOC112045707	NW_019862838.1	+	8	0.14350981166991494	0	0.04553402429827804	1	0.9999801217073042	0	NA	Gamma interferon inducible lysosomal thiol reductase (GILT)
LOC112049870	NW_019862756.1	-	9	0.14381758677120227	0	0.0018592241703438614	2	0.9999801217073042	0	NA	A20-like zinc finger
LOC112046986	NW_019862879.1	-	16	0.14689400208414202	0	0.005296077631641258	2	0.9999801217073042	0	Fmr1	K homology RNA-binding domain
LOC112054356	NW_019863349.1	-	28	0.1555750247253892	0	0.00133445905678477	3	0.9999801217073042	0	kinesin-7	Belongs to the TRAFAC class myosin-kinesin ATPase superfamily. Kinesin family
LOC112052538	NW_019863155.1	-	9	0.15619974637184383	0	1.315257194430017e-8	10	0.03133139442630819	1	NA	Flavin containing amine oxidoreductase
LOC112053885	NW_019863291.1	+	5	0.15619974637184383	0	0.012776926214895363	1	0.9999801217073042	0	NA	Protein kinase domain
LOC112045534	NW_019862752.1	-	8	0.15716625605034257	0	0.009792267478664756	2	0.9999801217073042	0	NA	Phosphorylase superfamily
LOC112045825	NW_019862841.1	+	12	0.15993660916098568	0	1.4621773312134774e-13	10	0.9999801217073042	0	NA	Zinc finger, C2H2 type
LOC112052096	NW_019863124.1	+	2	0.1606245086371873	0	0.009486932343805491	2	0.9999801217073042	0	InR	Furin-like cysteine rich region
LOC112043296	NW_019862788.1	+	54	0.1618896573125736	0	8.011139699208011e-4	4	0.1589758926091089	0	hyd	E3 ubiquitin ligase EDD
LOC112049543	NW_019862977.1	-	13	0.16897306989348373	0	3.678541943326263e-10	8	0.9999801217073042	0	NA	Metal ion binding
LOC112050420	NW_019863022.1	-	10	0.1776530313334253	0	3.809406195092244e-4	4	0.9999801217073042	0	Pgk	Phosphoglycerate kinase
LOC112049232	NW_019862964.1	-	13	0.18441030833277358	0	5.258878203826889e-21	12	0.9999801217073042	0	NA	Amidase
LOC112053802	NW_019863283.1	-	25	0.1883691113462766	0	5.370290573681795e-6	6	0.9999801217073042	0	NA	Cytochrome P450
LOC112053273	NW_019863223.1	-	18	0.19089723641960904	0	0.0026306727484794084	1	0.9999801217073042	0	shi	Dynamin GTPase effector domain
LOC112049385	NW_019862970.1	-	4	0.19280825800520976	0	0.01702551126629227	1	0.9999801217073042	0	NA	Ankyrin repeat
LOC112051365	NW_019863078.1	+	3	0.19358992493939417	0	4.690599800312324e-5	5	0.9999801217073042	0	NA	NA
LOC112043912	NW_019862750.1	-	10	0.2000156875955276	0	0.004022649736747291	2	0.9999801217073042	0	NA	Mitochondrial carrier protein
LOC112050446	NW_019863023.1	+	11	0.20576584158897754	0	2.0485217914377374e-5	4	0.9999801217073042	0	NA	lactate/malate dehydrogenase, NAD binding domain
LOC112049255	NW_019862965.1	+	12	0.21265378887686281	0	0.02844390364251152	1	0.9999801217073042	0	NA	ABC transporter transmembrane region
LOC112048804	NW_019862945.1	+	19	0.21265378887686281	0	2.2684680620066376e-16	11	0.9999801217073042	0	NA	Zinc finger, C2H2 type
LOC112043274	NW_019862788.1	+	24	0.22074821972051933	0	1.1133863826983114e-4	2	0.9999801217073042	0	NA	ABC transporter
LOC112043094	NW_019862785.1	+	5	0.22297968993565748	0	1.8983045179172109e-13	9	0.9999801217073042	0	NA	Domains present in proteins implicated in post-mortem DNA fragmentation
LOC112056683	NW_019863941.1	-	16	0.2316780991631489	0	2.867340310050467e-4	6	0.9999801217073042	0	NA	Zinc finger, C2H2 type
LOC112047274	NW_019862886.1	+	25	0.23283601828886366	0	0.022432457770391198	2	0.9999801217073042	0	Sap-r	Saposin (B) Domains
LOC112050867	NW_019863047.1	+	9	0.2342084318848418	0	0.0031655782676735743	2	0.9999801217073042	0	NA	It is involved in the biological process described with transmembrane transport
LOC112049969	NW_019862756.1	+	35	0.23697080930819683	0	0.02778353037503071	1	0.9999801217073042	0	NA	Broad-Complex, Tramtrack and Bric a brac
LOC112058157	NW_019862772.1	-	8	0.2390886198961928	0	0.018909110805956135	2	0.9999801217073042	0	NA	FORKHEAD
LOC112047515	NW_019862895.1	-	4	0.24281602552534884	0	0.014916100077392969	1	0.9999801217073042	0	NA	NCK-associated protein 5
LOC112043167	NW_019862786.1	+	9	0.2503301805027727	0	0.008139891216030351	1	0.9999801217073042	0	NA	Transmembrane protein 55A
LOC112051161	NW_019863066.1	-	8	0.2505005665455576	0	0.0198103497164611	1	0.9999801217073042	0	trx	'FY-rich' domain, C-terminal region
LOC112050846	NW_019863046.1	-	9	0.2511909760670505	0	1.0547250784351697e-19	9	0.9999801217073042	0	NA	D-isomer specific 2-hydroxyacid dehydrogenase, catalytic domain
LOC112044518	NW_019862810.1	-	8	0.2525879849943681	0	1.7580329422125002e-4	4	0.9999801217073042	0	NA	Dehydrogenase E1 component
LOC112058069	NW_019862771.1	-	11	0.2593447531267956	0	0.008181322304392837	2	0.9999801217073042	0	NA	Zinc finger, C2H2 type
LOC112045802	NW_019862841.1	-	10	0.264142070041324	0	0.004271889999108276	1	0.9999801217073042	0	NA	UDP-glucoronosyl and UDP-glucosyl transferase
LOC112055499	NW_019863537.1	+	17	0.26527540191749716	0	2.1813886450081613e-25	12	4.8274821178823346e-4	4	NA	nucleic acid binding
LOC112051334	NW_019863076.1	-	9	0.2701929710053018	0	3.884733052603353e-11	7	0.7048628224607314	0	NA	Enoyl-(Acyl carrier protein) reductase
LOC112053742	NW_019863277.1	+	19	0.28168465762360756	0	2.4654432928126834e-4	5	0.9999801217073042	0	NA	It is involved in the biological process described with peptidyl-amino acid modification
LOC112052141	NW_019863130.1	-	34	0.2853389002043595	0	0.0026125220787905404	2	0.2110995140865115	0	NA	Histidine phosphatase superfamily (branch 2)
LOC112055048	NW_019863452.1	+	13	0.2867010892112148	0	2.7270629390726776e-6	5	0.9999801217073042	0	NA	NA
LOC112050521	NW_019863027.1	+	5	0.2867010892112148	0	0.015997470521750882	1	0.9999801217073042	0	NA	BAG domain
LOC112058513	NW_019862777.1	+	6	0.30030675390326816	0	0.0022895449933054792	1	0.9999801217073042	0	NA	Domain present in ubiquitin-regulatory proteins
LOC112055840	NW_019863632.1	+	7	0.3004852971231003	0	4.2753121480744045e-5	4	0.9999801217073042	0	Nhe3	Sodium/hydrogen exchanger family
LOC112050844	NW_019863046.1	-	26	0.3006001989533018	0	6.4847141471601935e-21	8	0.9999801217073042	0	NA	It is involved in the biological process described with cholesterol transport
LOC112055463	NW_019863528.1	+	6	0.3015315242200604	0	0.004147119971743181	2	0.9999801217073042	0	NA	GMC oxidoreductase
LOC112046656	NW_019862753.1	-	15	0.3046966102905991	0	0.03493159095602336	1	0.9999801217073042	0	NA	Breast carcinoma amplified sequence 3
LOC112046300	NW_019862853.1	+	7	0.30553913247138814	0	0.005035463329344811	1	0.9999801217073042	0	NA	Zinc finger domain
LOC112051831	NW_019863107.1	+	16	0.320137390359858	0	1.0769829793138221e-6	3	0.9999801217073042	0	NA	Jerky protein homolog-like
LOC112052608	NW_019862759.1	-	31	0.3285151330200752	0	0.007683273746383391	2	0.9999801217073042	0	NA	Epidermal growth factor-like domain.
LOC112048813	NW_019862946.1	+	11	0.3316326672018304	0	3.270744819687658e-31	8	0.07962713405718388	0	Caf1-105	WD domain, G-beta repeat
LOC112056145	NW_019863717.1	+	9	0.33547161944497733	0	9.945545698486955e-8	9	0.9999801217073042	0	NA	NA
LOC112051386	NW_019863079.1	+	9	0.33607552308905664	0	0.010697237216042165	1	0.9999801217073042	0	14-3-3zeta	14-3-3 homologues
LOC112051779	NW_019863102.1	-	13	0.34015540348240914	0	0.035840573304894256	1	0.19712046998676175	0	NA	amino acid transmembrane transporter activity. It is involved in the biological process described with amino acid transmembrane transport
LOC112055847	NW_019863634.1	+	6	0.34015540348240914	0	0.021015852108825422	1	0.9999801217073042	0	NA	Zinc finger, C2H2 type
LOC112045656	NW_019862837.1	+	39	0.3409674816171221	0	4.5798977282669e-7	9	0.0058275364628226954	1	NA	Filamin-type immunoglobulin domains
LOC112048780	NW_019862945.1	-	13	0.3409674816171221	0	6.599584282620053e-27	6	0.0778095761353808	0	NA	Zinc-finger associated domain (zf-AD)
LOC112047876	NW_019862907.1	-	10	0.3409674816171221	0	5.312921764578593e-5	4	0.9999801217073042	0	NA	Likely ribonuclease with RNase H fold.
LOC112053533	NW_019863250.1	-	6	0.34330689933307623	0	2.3811542629551396e-5	2	0.9999801217073042	0	NA	Serine carboxypeptidase S28
LOC112045789	NW_019862841.1	-	11	0.34761422118957563	0	0.02681560513741544	1	0.9999801217073042	0	NA	WD40 repeats
LOC112048901	NW_019862950.1	+	9	0.34761422118957563	0	0.02069953241746043	2	0.9999801217073042	0	Dlic	Dynein light intermediate chain (DLIC)
LOC112056845	NW_019864022.1	-	2	0.34779997426585696	0	0.04136799432773878	2	0.9999801217073042	0	NA	XK-related protein
LOC112054719	NW_019863402.1	-	2	0.34986096736728906	0	3.5399271989690178e-12	12	0.7243843680811739	0	Idh	Belongs to the isocitrate and isopropylmalate dehydrogenases family
LOC112049089	NW_019862958.1	+	6	0.3503370786127052	0	0.007816674362895865	2	0.9999801217073042	0	NA	protein polyufmylation
LOC112058263	NW_019862773.1	+	9	0.3544306037410319	0	0.002837131083575141	3	0.9999801217073042	0	NA	Domain of unknown function (DUF3398)
LOC112056705	NW_019863950.1	+	20	0.3570693065433533	0	1.6307099849404327e-5	5	0.9999801217073042	0	NA	NA
LOC112051559	NW_019862758.1	-	14	0.3604772189214596	0	3.351142431722726e-8	7	0.9999801217073042	0	NA	Protein N-terminal asparagine amidohydrolase
LOC112051824	NW_019863106.1	-	9	0.374899984872005	0	0.008616632957610872	1	0.9999801217073042	0	NA	Malate/L-lactate dehydrogenase
LOC112043700	NW_019862750.1	-	21	0.374899984872005	0	3.1460100861491556e-5	5	0.7104673641162962	0	NA	NA
LOC112044887	NW_019862819.1	+	5	0.37510713656470346	0	2.7495172728942246e-6	4	0.9999801217073042	0	NA	RING-like zinc finger
LOC112056343	NW_019863781.1	+	11	0.38205517774130093	0	3.942875136265378e-11	10	6.01068908418801e-11	5	NA	Helicase associated domain (HA2) Add an annotation
LOC112047547	NW_019862896.1	+	17	0.3877668143369228	0	0.004822255521765383	2	0.9999801217073042	0	eIF5	domain present in translation initiation factor eIF2B and eIF5
LOC112046213	NW_019862850.1	+	10	0.39969171501414696	0	0.042247228734781615	1	0.9999801217073042	0	NA	Zn_pept
LOC112053371	NW_019863234.1	+	8	0.40027330173489467	0	0.04419231206577946	1	0.9999801217073042	0	NA	Mitochondrial carrier required for the biosynthesis of heme, possibly by facilitating 5-aminolevulinate (ALA) production. May act by importing glycine into mitochondria or by exchanging glycine for ALA across the mitochondrial inner membrane
LOC112053924	NW_019863295.1	+	10	0.4129836334030297	0	0.00628874572715985	2	0.596586087865248	0	sgg	It is involved in the biological process described with protein phosphorylation
LOC112043377	NW_019862789.1	+	17	0.4132264574195491	0	0.04393255948508931	1	0.9999801217073042	0	lap	Phosphatidylinositol-binding clathrin assembly protein
LOC112057063	NW_019864256.1	+	9	0.41630697197767585	0	1.240136841133188e-7	4	0.017790761177797015	1	Cog7	Golgi complex component 7 (COG7)
LOC112053429	NW_019863240.1	-	8	0.4224563874965561	0	5.223812372899601e-4	1	0.9999801217073042	0	NA	Amidase
LOC112044041	NW_019862750.1	+	6	0.425937779941133	0	0.0030580950292221575	1	0.9999801217073042	0	NA	SH3 domain-binding protein 5 (SH3BP5)
LOC112052515	NW_019863155.1	-	7	0.4309101571860664	0	2.161660485436527e-6	4	0.9999801217073042	0	NA	NA
LOC112055916	NW_019863655.1	-	2	0.4349292422687236	0	2.8462565734738686e-4	1	0.9999801217073042	0	NA	NA
LOC112054769	NW_019863408.1	+	17	0.4419972551856064	0	0.004622264784625904	1	0.9999801217073042	0	NA	Cullin
LOC112052272	NW_019863137.1	+	18	0.44548558630590046	0	2.214709123324712e-9	6	5.5848776320120814e-11	6	NA	It is involved in the biological process described with regulation of Rab GTPase activity
LOC112043178	NW_019862786.1	+	9	0.4482540384048143	0	0.01757981854610418	1	0.9999801217073042	0	NA	actin binding
LOC112047132	NW_019862882.1	+	36	0.457262382893367	0	1.7239279257131646e-5	6	0.9999801217073042	0	NA	Zinc finger, C2H2 type
LOC112055061	NW_019863453.1	-	13	0.4602485193367533	0	2.0392535967377986e-5	4	0.9999801217073042	0	tral	Scd6-like Sm domain
LOC112047011	NW_019862880.1	-	11	0.46737934403430875	0	0.04296853066807152	1	0.6126983241845602	0	NA	Zinc-finger associated domain (zf-AD)
LOC112053209	NW_019863216.1	-	9	0.4833774293553202	0	0.009749761794839768	2	0.9999801217073042	0	NA	F-box only protein
LOC112047134	NW_019862882.1	-	37	0.48416836691287274	0	0.013945523028325957	2	0.9999801217073042	0	NA	Zinc finger, C2H2 type
LOC112045805	NW_019862841.1	+	4	0.48416836691287274	0	3.695470775334661e-4	2	0.9999801217073042	0	NA	Biotin-lipoyl like
LOC112057878	NW_019862768.1	+	10	0.48719843977600336	0	0.002523622660104457	2	0.9999801217073042	0	Est-6	Carboxylesterase family
LOC112052046	NW_019863120.1	-	8	0.4892641244375437	0	0.011134207711077817	1	0.9999801217073042	0	NA	EB module
LOC112053203	NW_019863216.1	+	9	0.5217741463635568	0	0.01209300359996352	1	0.9999801217073042	0	AP-1sigma	Clathrin adaptor complex small chain
LOC112051008	NW_019863056.1	-	13	0.5244003939290051	0	7.501817952069276e-6	9	0.9999801217073042	0	NA	NA
LOC112046898	NW_019862874.1	-	5	0.5247893352698473	0	5.890474111153342e-5	2	0.9999801217073042	0	NA	NA
LOC112047987	NW_019862910.1	+	7	0.5247893352698473	0	2.1482201563816115e-7	8	0.9999801217073042	0	NA	Trypsin-like serine protease
LOC112049188	NW_019862962.1	+	3	0.5282277680789551	0	0.0011225409853282862	1	0.9999801217073042	0	NA	NA
LOC112053481	NW_019863245.1	-	6	0.5317098458041825	0	3.1756723676284707e-6	4	0.9999801217073042	0	Clc	Clathrin light chain
LOC112054875	NW_019863427.1	+	16	0.5318551407222518	0	1.1583031068209849e-14	11	0.3476592501055815	0	NA	Zinc ion binding
LOC112055922	NW_019862763.1	+	130	0.5328685125275064	0	1.5211097977305514e-8	8	0.9999801217073042	0	bt	Immunoglobulin
LOC112054155	NW_019863325.1	-	13	0.5328685125275064	0	6.690582934346813e-8	5	0.9999801217073042	0	NA	NA
LOC112046042	NW_019862846.1	+	10	0.5392013821186445	0	1.964512341859704e-16	11	0.9999801217073042	0	NA	Scramblase
LOC112052933	NW_019863187.1	+	7	0.5413982982142104	0	9.5538288927598e-4	1	0.9999801217073042	0	NA	short chain dehydrogenase
LOC112051862	NW_019862748.1	-	30	0.5486229739094025	0	0.32879742233317866	0	0.04598305874738752	1	NA	Belongs to the cation transport ATPase (P-type) (TC 3.A.3) family. Type IV subfamily
LOC112043412	NW_019862790.1	+	9	0.5637043906986751	0	0.027280946783583837	1	0.22664857525926868	0	SA	STAG domain
LOC112051279	NW_019863071.1	-	27	0.5686993103043361	0	1.594462155717652e-5	4	0.9999801217073042	0	Zn72D	Zinc ion binding
LOC112050343	NW_019863018.1	+	45	0.5830137966661515	0	0.032537259854798294	1	0.2914976251275732	0	mask	domain-containing protein
LOC112055762	NW_019863605.1	+	6	0.5832111509704704	0	2.3936967739777675e-4	3	0.9999801217073042	0	NA	Zinc finger, C2H2 type
LOC112046677	NW_019862867.1	+	6	0.5839582902115426	0	1.3056641061728245e-10	11	0.9999801217073042	0	NA	Metallo-beta-lactamase superfamily
LOC112047455	NW_019862894.1	+	16	0.5839582902115426	0	6.293779875562997e-5	4	0.9999801217073042	0	pug	Formate--tetrahydrofolate ligase
LOC112045728	NW_019862839.1	-	15	0.5839582902115426	0	9.095457446587275e-4	4	0.9999801217073042	0	NA	Formin Homology 2 Domain
LOC112045941	NW_019862752.1	-	20	0.5875362758170867	0	0.01100978893985832	1	0.9999801217073042	0	NA	Munc13 (mammalian uncoordinated) homology domain
LOC112044678	NW_019862815.1	+	22	0.5922285398751449	0	9.825069957334121e-4	2	0.9999801217073042	0	NA	Belongs to the glycosyl hydrolase 1 family
LOC112045999	NW_019862845.1	+	5	0.5994717892612619	0	0.017624633469017922	1	0.9999801217073042	0	NA	NA
LOC112053120	NW_019863209.1	-	13	0.6132632813592334	0	1.8250179176807732e-4	3	0.9999801217073042	0	NA	AMP-binding enzyme
LOC112056765	NW_019863972.1	-	9	0.6199235972597489	0	6.719795931760303e-6	5	0.23255604578870245	0	Gli	alpha/beta hydrolase fold
LOC112056296	NW_019862763.1	-	37	0.6199235972597489	0	0.009389958275066997	1	0.9999801217073042	0	NA	It is involved in the biological process described with protein phosphorylation
LOC112045697	NW_019862838.1	+	9	0.6256012584450952	0	3.122850189537735e-4	3	0.9999801217073042	0	NA	NA
LOC112050198	NW_019863012.1	-	16	0.6352475302743557	0	0.014000193950684135	2	0.0026729485974145246	1	NA	Glycosyl transferase family 8
LOC112053060	NW_019863202.1	-	3	0.6452008243412417	0	2.7027441770807053e-4	2	0.9999801217073042	0	NA	Retinoic acid induced 16-like protein
LOC112046474	NW_019862858.1	-	15	0.6478381549305277	0	0.7821522967293729	0	0.027826268567994146	1	NA	NA
LOC112050845	NW_019862757.1	-	5	0.65209621685536	0	0.042397632645761844	1	0.024246643409043818	1	Bap60	SWI complex, BAF60b domains
LOC112053965	NW_019862760.1	-	21	0.6593018679718174	0	0.025871982634243108	1	0.9999801217073042	0	NA	Amino acid permease
LOC112043819	NW_019862750.1	+	11	0.6627294471948193	0	0.005404237610707504	2	0.9999801217073042	0	NA	Glutathione S-transferase, N-terminal domain
LOC112048883	NW_019862949.1	+	8	0.6784403067055009	0	0.028969022508894653	2	0.9999801217073042	0	gprs	Broad-Complex, Tramtrack and Bric a brac
LOC112055045	NW_019863452.1	-	8	0.6894867258288134	0	5.333427459551341e-29	10	0.2462551181708534	0	NA	NEMP family
LOC112052298	NW_019863138.1	-	2	0.6894867258288134	0	0.022774537794248217	1	0.9999801217073042	0	TOR	Domain of unknown function
LOC112048525	NW_019862933.1	-	10	0.6917326351156264	0	0.0035299303751744225	4	0.9999801217073042	0	NA	Zinc ion binding
LOC112054644	NW_019863390.1	+	5	0.6917326351156264	0	1.506066506459573e-12	6	0.9999801217073042	0	NA	Src homology 2 domains
LOC112055583	NW_019863554.1	-	8	0.6982227045891745	0	1.6565677070472731e-6	6	0.9999801217073042	0	NA	Peptidase C26
LOC112051454	NW_019863083.1	+	8	0.7008177166725663	0	3.924553906014495e-6	9	0.9999801217073042	0	mRpS33	Mitochondrial ribosomal subunit S27
LOC112045992	NW_019862845.1	-	4	0.7008177166725663	0	0.003016251758491909	3	0.9999801217073042	0	NA	Serine/Threonine protein kinases, catalytic domain
LOC112055178	NW_019863471.1	+	9	0.7110133992065054	0	0.030142484359091667	1	0.9999801217073042	0	NA	It is involved in the biological process described with regulation of Ras GTPase activity
LOC112054625	NW_019863386.1	-	13	0.7110133992065054	0	0.004804741771664693	1	0.9999801217073042	0	NA	NA
LOC112051476	NW_019863084.1	-	7	0.727488417894262	0	5.177066088522778e-4	3	0.9999801217073042	0	NA	TIP41-like family
LOC112056844	NW_019864022.1	+	11	0.7320313962651407	0	0.02307917383794333	1	0.9999801217073042	0	NA	NA
LOC112049331	NW_019862968.1	-	10	0.7322527706725339	0	0.012036541888130036	1	0.9999801217073042	0	NA	EF-hand domain pair
LOC112051433	NW_019863082.1	+	30	0.7364198617215595	0	4.655819797157338e-37	11	0.23308817546095636	0	Esyt2	Protein kinase C conserved region 2 (CalB)
LOC112049384	NW_019862970.1	-	8	0.7407550217045837	0	0.03467003982288873	2	0.9999801217073042	0	NA	Homocysteine S-methyltransferase
LOC112050934	NW_019863052.1	-	18	0.7416260610092092	0	8.561007409759253e-4	5	0.23308817546095636	0	kinesin-2B	Microtubule binding
LOC112053762	NW_019863279.1	+	22	0.7474936762219758	0	8.322223947440252e-6	5	0.9999801217073042	0	NA	Involved in pyrimidine base degradation. Catalyzes the reduction of uracil and thymine
LOC112048117	NW_019862917.1	+	5	0.7498868199115462	0	4.2011442666514253e-4	5	0.9999801217073042	0	glob1	Globin
LOC112043576	NW_019862792.1	-	12	0.7750010715298841	0	0.009439197967182338	4	0.0069138703778083	1	NA	Protein of unknown function (DUF773)
LOC112050670	NW_019863036.1	+	6	0.7765465134660959	0	0.0020892322065868612	3	0.9999801217073042	0	Scsalpha	Succinyl-CoA synthetase functions in the citric acid cycle (TCA), coupling the hydrolysis of succinyl-CoA to the synthesis of either ATP or GTP and thus represents the only step of substrate-level phosphorylation in the TCA. The alpha subunit of the enzyme binds the substrates coenzyme A and phosphate, while succinate binding and specificity for either ATP or GTP is provided by different beta sub…
LOC112054447	NW_019862761.1	+	20	0.7800510181308259	0	0.020995446318890523	2	0.9999801217073042	0	lds	DNA binding
LOC112054111	NW_019863319.1	-	4	0.7834686843033072	0	2.805716855545207e-4	6	0.9999801217073042	0	NA	Tetraspanin family
LOC112049251	NW_019862965.1	+	7	0.8012397889973075	0	4.9595004985956836e-8	8	0.9999801217073042	0	NA	NA
LOC112058238	NW_019862773.1	+	4	0.802839259151319	0	0.002270816785200798	3	0.9999801217073042	0	NA	Histone-like transcription factor (CBF/NF-Y) and archaeal histone
LOC112051019	NW_019863056.1	-	2	0.8037202888723692	0	0.0012408802573475335	1	0.9999801217073042	0	NA	NA
LOC112057713	NW_019862765.1	-	5	0.80432120368115	0	7.158289138004621e-6	5	0.9999801217073042	0	NA	C-terminal duplication domain of Friend of PRMT1
LOC112056503	NW_019863853.1	-	14	0.8092783753547569	0	2.2353747362142116e-7	6	0.9999801217073042	0	NA	hydrolase activity, acting on ester bonds. It is involved in the biological process described with
LOC112054185	NW_019862760.1	+	26	0.8124111331738036	0	1.413128913847337e-13	9	0.2462551181708534	0	NA	NA
LOC112045468	NW_019862833.1	-	7	0.83936331170098	0	1.2421299514980898e-9	10	0.958628216365329	0	NA	Eukaryotic translation initiation factor 2 alpha subunit
LOC112047659	NW_019862900.1	+	17	0.8426052196650905	0	0.013541785748545017	1	0.9999801217073042	0	Aats-thr	Threonyl and Alanyl tRNA synthetase second additional domain
LOC112048517	NW_019862933.1	-	12	0.8565247499062253	0	0.0068902949918396945	2	0.9999801217073042	0	NA	NA
LOC112049806	NW_019862991.1	+	86	0.8591471539962464	0	5.179837359040973e-17	13	1.7456548673878843e-11	6	RyR	Ryanodine-sensitive calcium-release channel activity. It is involved in the biological process described with
LOC112046844	NW_019862873.1	+	11	0.8731191863343983	0	0.03299267111580035	3	0.9999801217073042	0	NA	poly(A)+ mRNA export from nucleus
LOC112043086	NW_019862749.1	+	13	0.8841215803641556	0	0.011670248960813838	1	0.2462551181708534	0	NA	Cytidylyltransferase-like
LOC112058257	NW_019862773.1	-	9	0.8908891606441097	0	5.625591029104306e-5	4	0.9999801217073042	0	NA	Starch binding domain
LOC112055904	NW_019863654.1	+	8	0.8984580840641924	0	1.2952468163441292e-12	6	0.9999801217073042	0	NA	macromolecule localization
LOC112056583	NW_019863888.1	+	5	0.9229399682654085	0	0.011625818966646894	4	0.9999801217073042	0	NA	NA
LOC112046088	NW_019862847.1	-	23	0.9282103443777953	0	8.014356394176147e-8	10	0.9999801217073042	0	NA	It is involved in the biological process described with intracellular signal transduction
LOC112051339	NW_019863076.1	-	7	0.9377680759511499	0	3.516961672296392e-8	6	0.9999801217073042	0	NA	Polysaccharide biosynthesis protein
LOC112045442	NW_019862832.1	-	4	0.9382234594163028	0	0.00783722799912385	3	0.9999801217073042	0	NA	Thiolase, C-terminal domain
LOC112049036	NW_019862955.1	-	4	0.9390864941426368	0	3.1252112175057036e-5	2	0.9999801217073042	0	NA	Insect pheromone-binding family, A10/OS-D
LOC112054708	NW_019863400.1	+	5	0.9468628052015986	0	0.0011574897421056617	4	0.9999801217073042	0	NA	Leucine Rich repeat
LOC112053292	NW_019863225.1	-	2	0.9619328924171564	0	0.002150084294379742	2	0.9999801217073042	0	NA	FORKHEAD
LOC112053121	NW_019863209.1	-	11	0.9630359147390596	0	0.01053756198321731	1	0.9999801217073042	0	NA	AMP-binding enzyme
LOC112047899	NW_019862908.1	-	15	0.9745863279050038	0	0.011363175777992037	1	0.9999801217073042	0	NA	Beta-catenin binding. It is involved in the biological process described with negative regulation of Wnt signaling pathway
LOC112054931	NW_019862761.1	-	6	0.978999076742926	0	6.276476284021669e-7	7	0.9999801217073042	0	Plip	phosphatase activity. It is involved in the biological process described with protein dephosphorylation
LOC112047720	NW_019862902.1	-	9	0.981940349123576	0	9.652365204263746e-5	7	0.9999801217073042	0	NA	Acyltransferase family
LOC112057820	NW_019862767.1	+	7	0.989670869263969	0	0.0305434266610602	2	0.9999801217073042	0	NA	NA
LOC112053713	NW_019863275.1	-	4	0.9925296691882807	0	0.0022607997062692275	2	0.9999801217073042	0	NA	NA
LOC112057169	NW_019864447.1	-	2	0.9963774107342299	0	3.90256555415289e-5	7	0.9999801217073042	0	NA	Transcription initiation factor IID, 18kD subunit
LOC112053498	NW_019863247.1	-	25	0.9999505744406159	0	0.0057911232689029845	3	0.9999801217073042	0	NA	Actin binding. It is involved in the biological process described with cytoskeleton organization
LOC112055210	NW_019863479.1	-	4	0.9999505744406159	0	0.0057911232689029845	3	0.9999801217073042	0	NA	NA
LOC112045160	NW_019862751.1	-	26	0.9999505744406159	0	1.0610776024251169e-4	4	0.9999801217073042	0	NA	Peptidase family M20/M25/M40
LOC112045921	NW_019862843.1	+	24	0.9999505744406159	0	1.2249785000682738e-4	4	0.9999801217073042	0	NA	Zn_pept
LOC112055811	NW_019863621.1	-	22	0.9999505744406159	0	1.4399111214961567e-6	6	0.9999801217073042	0	Tim2	Timeless protein C terminal region
LOC112048533	NW_019862934.1	-	32	0.9999505744406159	0	1.7985719151364125e-70	18	0.9999801217073042	0	NA	NA
LOC112052063	NW_019863122.1	-	4	0.9999505744406159	0	0.01252042782195597	2	0.9999801217073042	0	NA	Elongation complex protein 6
LOC112049350	NW_019862968.1	+	7	0.9999505744406159	0	7.099097682673096e-5	2	0.9999801217073042	0	NA	Sodium / potassium ATPase beta chain
LOC112048489	NW_019862933.1	-	14	0.9999505744406159	0	7.316473823481308e-4	4	0.9999801217073042	0	NA	LMBR1-like membrane protein
LOC112043458	NW_019862791.1	-	5	0.9999505744406159	0	4.064652943534203e-4	4	0.9999801217073042	0	NA	Polyprenyl synthetase
LOC112048418	NW_019862929.1	-	9	0.9999505744406159	0	4.140742704190695e-4	2	0.9999801217073042	0	NA	Protein phosphatase 2A homologues, catalytic domain.
LOC112054807	NW_019862761.1	-	22	0.9999505744406159	0	5.525441655093582e-15	6	0.9999801217073042	0	NA	Adenosine/AMP deaminase
LOC112046942	NW_019862878.1	+	44	0.9999505744406159	0	0.019547136230926344	2	0.2769454151498436	0	NA	Family with sequence similarity 193 member B
LOC112056316	NW_019863771.1	-	7	0.9999505744406159	0	1.1883620270131518e-7	6	0.9999801217073042	0	Y-e3	Major royal jelly protein
LOC112047767	NW_019862904.1	-	11	0.9999505744406159	0	0.002467099130269688	2	0.20349600455399755	0	snRNP70K	U1 small nuclear ribonucleoprotein of 70kDa MW N terminal
LOC112046960	NW_019862879.1	+	4	0.9999505744406159	0	1.151410318611231e-19	11	0.9999801217073042	0	NA	Got1/Sft2-like family
LOC112047665	NW_019862900.1	-	20	0.9999505744406159	0	9.534373249922747e-6	2	0.9999801217073042	0	NA	zinc ion binding
LOC112054298	NW_019863339.1	-	4	0.9999505744406159	0	2.688599604966906e-11	6	0.9999801217073042	0	Nufip	Metal ion binding
LOC112051832	NW_019863107.1	-	5	0.9999505744406159	0	5.062369674014474e-4	3	0.9999801217073042	0	NA	FAM177 family
LOC112051150	NW_019863065.1	+	9	0.9999505744406159	0	6.631603025615547e-20	10	0.9999801217073042	0	NA	N-terminal of Homeobox Meis and PKNOX1
LOC112057038	NW_019864241.1	+	2	0.9999505744406159	0	4.766815850883714e-13	9	0.9999801217073042	0	NA	NA
LOC112050512	NW_019863027.1	-	8	0.9999505744406159	0	3.466137785552725e-4	3	0.2582106653962307	0	NA	Oxidoreductase activity. It is involved in the biological process described with oxidation-reduction process
LOC112043773	NW_019862797.1	+	9	0.9999505744406159	0	4.325170213042067e-5	3	0.9999801217073042	0	NA	WD40 repeats
LOC112046194	NW_019862752.1	+	7	0.9999505744406159	0	0.044563172259460875	1	0.9999801217073042	0	NA	NA
LOC112050515	NW_019863027.1	+	3	0.9999505744406159	0	0.0064102705684882045	2	0.9999801217073042	0	mRpL12	Ribosomal protein L7/L12 dimerisation domain
LOC112058243	NW_019862773.1	+	8	0.9999505744406159	0	1.618055053788865e-6	7	0.9999801217073042	0	NA	RAWUL domain RING finger- and WD40-associated ubiquitin-like
LOC112050231	NW_019863013.1	-	18	0.9999505744406159	0	0.006680841504162885	1	0.9999801217073042	0	NA	NA
LOC112050624	NW_019863034.1	-	6	0.9999505744406159	0	1.781729148576996e-5	6	1.418155455695735e-8	5	PGRPS1	Ami_2
LOC112047209	NW_019862884.1	-	10	0.9999505744406159	0	3.293852371631988e-6	6	0.9999801217073042	0	NA	MOSC domain
LOC112053634	NW_019863264.1	-	12	0.9999505744406159	0	0.03910242807167995	1	0.9999801217073042	0	NA	Ubiquitin carboxyl-terminal hydrolase
LOC112053259	NW_019863221.1	-	11	0.9999505744406159	0	0.008599366839404647	4	0.9999801217073042	0	fu	Haspin like kinase domain
LOC112045223	NW_019862826.1	+	8	0.9999505744406159	0	4.684043373036656e-6	4	0.9999801217073042	0	Lk6	Protein tyrosine kinase
LOC112052786	NW_019862759.1	-	25	0.9999505744406159	0	0.0034587328010571867	1	0.9999801217073042	0	NA	Telomerase activating protein Est1
LOC112051764	NW_019862758.1	-	9	0.9999505744406159	0	2.8196472935873304e-12	11	0.9999801217073042	0	Ppt1	Palmitoyl protein thioesterase
LOC112058536	NW_019862778.1	+	15	0.9999505744406159	0	9.983528778725029e-8	9	0.9999801217073042	0	NA	Sodium/hydrogen exchanger family
LOC112047813	NW_019862904.1	+	26	0.9999505744406159	0	0.02232544514744042	1	0.9999801217073042	0	alpha-Cat	Vinculin family
LOC112049274	NW_019862966.1	-	7	0.9999505744406159	0	7.140831591935866e-9	10	0.7487114899778187	0	NA	in StAR and phosphatidylcholine transfer protein
LOC112046134	NW_019862848.1	-	7	0.9999505744406159	0	0.013012360662866118	2	0.9999801217073042	0	NA	WD40 repeats
LOC112050546	NW_019863028.1	-	2	0.9999505744406159	0	0.013945523028325957	1	0.34797677271444505	0	NA	Protein of unknown function (DUF3677)
LOC112054033	NW_019863307.1	-	8	0.9999505744406159	0	0.039722910105159694	1	0.9999801217073042	0	NA	IKI3 family
LOC112049307	NW_019862967.1	+	10	0.9999505744406159	0	1.2493013211758196e-5	5	0.4308477743926696	0	NA	Glycosyl hydrolases family 31
LOC112049677	NW_019862984.1	-	11	0.9999505744406159	0	2.496606759775037e-4	4	0.10238934253856784	0	NA	Major Facilitator Superfamily
LOC112042969	NW_019862783.1	-	8	0.9999505744406159	0	0.013767665864161071	3	0.9999801217073042	0	NA	Flavin containing amine oxidoreductase
LOC112044500	NW_019862751.1	-	11	0.9999505744406159	0	2.0853122481816497e-5	6	0.009524090424283227	1	NA	Aldehyde dehydrogenase family
LOC112050165	NW_019863009.1	-	16	0.9999505744406159	0	0.0014336893012476548	4	0.9999801217073042	0	NA	FAD dependent oxidoreductase central domain
LOC112048034	NW_019862913.1	+	9	0.9999505744406159	0	1.4267391445177921e-11	10	0.9999801217073042	0	NA	N-acetylmuramoyl-L-alanine amidase
LOC112051718	NW_019863099.1	+	4	0.9999505744406159	0	0.008094668305691473	1	0.9999801217073042	0	NA	PWWP domain
LOC112056629	NW_019863914.1	-	12	0.9999505744406159	0	2.619773033210144e-4	6	0.9999801217073042	0	NA	NA
LOC112046329	NW_019862855.1	-	4	0.9999505744406159	0	0.041001872280800586	1	0.9999801217073042	0	NA	NA
LOC112049398	NW_019862971.1	+	12	0.9999505744406159	0	1.5041046111174186e-14	11	0.8200966911581014	0	NA	NA
LOC112055064	NW_019863453.1	+	11	0.9999505744406159	0	0.01036926190514989	1	0.9999801217073042	0	NA	Condensin complex subunit 2
LOC112051969	NW_019863116.1	-	37	0.9999505744406159	0	0.004343727270731919	2	0.9999801217073042	0	egg	Pre-SET motif
LOC112048234	NW_019862922.1	-	19	0.9999505744406159	0	0.003510262609691351	2	0.9999801217073042	0	NA	Trehalase
LOC112048626	NW_019862937.1	-	10	0.9999505744406159	0	2.4121325276729344e-7	8	0.9999801217073042	0	NA	Pex2 / Pex12 amino terminal region
LOC112051443	NW_019863083.1	+	13	0.9999505744406159	0	0.014870329871255394	1	0.9999801217073042	0	NA	Domain of unknown function (DUF4976)
LOC112054861	NW_019863426.1	-	11	0.9999505744406159	0	0.028743865214499988	2	0.9999801217073042	0	NA	RNA recognition motif
LOC112053402	NW_019862759.1	+	2	0.9999505744406159	0	2.524102867566413e-4	5	0.9999801217073042	0	NA	PhoX homologous domain, present in p47phox and p40phox.
LOC112051742	NW_019863100.1	+	11	0.9999505744406159	0	0.018648840711529852	3	0.9999801217073042	0	NA	nucleic acid binding
LOC112055094	NW_019863458.1	+	16	0.9999505744406159	0	4.096058330612578e-5	6	0.4308477743926696	0	NA	NA
LOC112047635	NW_019862899.1	-	5	0.9999505744406159	0	3.789458256663385e-4	7	0.9999801217073042	0	NA	Sugar (and other) transporter
LOC112046874	NW_019862874.1	+	16	0.9999505744406159	0	0.0025496373664454968	1	0.03938831563480957	1	NA	zinc finger
LOC112048983	NW_019862954.1	-	26	0.9999505744406159	0	0.0011751717710485922	2	0.9999801217073042	0	NA	ABC transporter
LOC112052115	NW_019863127.1	-	15	0.9999505744406159	0	1.2513299274547967e-15	11	0.9999801217073042	0	NA	FR47-like protein
LOC112055556	NW_019863549.1	+	14	0.9999505744406159	0	0.048893641817838236	1	0.9999801217073042	0	CYLD	CAP_GLY
LOC112058415	NW_019862776.1	+	39	0.9999505744406159	0	2.1445728331166877e-5	7	0.0013036067544850963	1	NA	WWE domain
LOC112051676	NW_019862758.1	-	9	0.9999505744406159	0	0.003821321490435532	2	0.9999801217073042	0	NA	Fibronectin type 3 domain
LOC112058013	NW_019862770.1	-	9	0.9999505744406159	0	0.021561327373531173	1	0.9999801217073042	0	NA	Domain of unknown function (DUF4820)
LOC112042913	NW_019862781.1	+	4	0.9999505744406159	0	0.037143634726178786	1	0.9999801217073042	0	NA	Fibronectin type 3 domain
LOC112051015	NW_019863056.1	+	6	0.9999505744406159	0	0.030954650010292142	1	0.9999801217073042	0	NA	NA
LOC112055455	NW_019863526.1	-	13	0.9999505744406159	0	9.53790176150322e-6	5	0.9999801217073042	0	NA	Immunoglobulin
LOC112045541	NW_019862835.1	-	2	0.9999505744406159	0	0.04050507795870711	1	0.9999801217073042	0	NA	Transposase IS4
LOC112043930	NW_019862800.1	+	10	0.9999505744406159	0	0.004352049847719832	3	0.9999801217073042	0	NA	SERine Proteinase INhibitors
LOC112056640	NW_019863920.1	+	6	0.9999505744406159	0	6.281298924233064e-4	4	0.9999801217073042	0	NA	Aldose 1-epimerase
LOC112056251	NW_019863747.1	+	26	0.9999505744406159	0	8.341620262504054e-22	17	2.2255466757721431e-7	4	polybromo	Bromo adjacent homology domain
LOC112047247	NW_019862753.1	-	9	0.9999505744406159	0	4.5546869144678924e-5	3	0.9999801217073042	0	NA	EF-hand domain pair
LOC112047927	NW_019862908.1	+	7	0.9999505744406159	0	0.0035668286680756757	2	0.9999801217073042	0	wdn	zinc finger
LOC112043475	NW_019862791.1	-	9	0.9999505744406159	0	3.789469020321933e-4	3	0.9999801217073042	0	NA	Ubiquitin carboxyl-terminal hydrolase
LOC112047847	NW_019862906.1	+	10	0.9999505744406159	0	0.01213183818176483	1	0.9999801217073042	0	NA	Isocitrate/isopropylmalate dehydrogenase
LOC112044981	NW_019862820.1	-	4	0.9999505744406159	0	0.0033494893860385863	1	0.9999801217073042	0	NA	Glutathione S-transferase, N-terminal domain
LOC112050001	NW_019863001.1	-	14	0.9999505744406159	0	3.9355103821991853e-7	8	0.9999801217073042	0	Ddx1	DEAD/DEAH box helicase
LOC112055864	NW_019863640.1	+	7	0.9999505744406159	0	2.0685658677066383e-18	15	0.001682085401588508	3	NA	NA
LOC112048805	NW_019862945.1	+	5	0.9999505744406159	0	0.0017007536471491207	4	0.9999801217073042	0	NA	NA
LOC112054463	NW_019863361.1	-	6	0.9999505744406159	0	0.001041719511362042	3	0.9999801217073042	0	smg	Sterile alpha motif.
LOC112053503	NW_019863248.1	+	8	0.9999505744406159	0	0.0022821964550051805	3	0.9999801217073042	0	NA	Aminotransferase class I and II
LOC112056566	NW_019863881.1	+	24	0.9999505744406159	0	4.2473680698371026e-4	3	0.9999801217073042	0	NA	Domain Homologous to E6-AP Carboxyl Terminus with
LOC112051528	NW_019863087.1	+	10	0.9999505744406159	0	0.001257318112389928	2	0.9999801217073042	0	NA	TCP-1/cpn60 chaperonin family
LOC112044845	NW_019862818.1	-	16	0.9999505744406159	0	8.507355776687225e-23	8	0.44226243551009603	0	NA	Cleavage and polyadenylation specificity factor
LOC112044654	NW_019862815.1	+	13	0.9999505744406159	0	0.009833168601536112	1	0.9999801217073042	0	NA	NA
LOC112056452	NW_019863827.1	+	10	0.9999505744406159	0	0.0198103497164611	1	0.9999801217073042	0	NA	NA
LOC112046492	NW_019862859.1	+	5	0.9999505744406159	0	2.2507799000539398e-12	6	0.9999801217073042	0	NA	XPG domain containing
LOC112050700	NW_019863038.1	-	9	0.9999505744406159	0	3.577904111894377e-5	6	0.9999801217073042	0	NA	ankyrin repeats
LOC112051955	NW_019863115.1	+	3	0.9999505744406159	0	0.021227299738427963	2	0.9207062096433838	0	MRPL43	structural constituent of ribosome
LOC112056174	NW_019863727.1	-	17	0.9999505744406159	0	0.005128288866120945	4	0.9999801217073042	0	NA	high mobility group
LOC112055843	NW_019863634.1	+	7	0.9999505744406159	0	0.014000193950684135	1	0.9999801217073042	0	NA	Zinc finger, C2H2 type
LOC112053691	NW_019863272.1	-	3	0.9999505744406159	0	0.042344313552814164	1	0.9999801217073042	0	NA	2Fe-2S iron-sulfur cluster binding domain
LOC112052880	NW_019863183.1	+	21	0.9999505744406159	0	4.875743913454118e-4	4	0.9999801217073042	0	NA	Putative zinc finger motif, C2HC5-type
LOC112050699	NW_019863038.1	-	14	0.9999505744406159	0	0.024014444375459583	2	0.9999801217073042	0	NA	ankyrin repeats
LOC112058416	NW_019862776.1	-	28	0.9999505744406159	0	2.238763686204228e-7	6	0.2075218157612303	0	NA	Vault protein inter-alpha-trypsin domain
LOC112055478	NW_019863529.1	-	6	0.9999505744406159	0	6.394232261561074e-6	5	0.7825341086537898	0	NA	NA
LOC112050301	NW_019863017.1	+	11	0.9999505744406159	0	0.004951348610390751	2	0.9999801217073042	0	NA	Transmembrane amino acid transporter protein
LOC112043478	NW_019862791.1	+	5	0.9999505744406159	0	5.045797797405729e-8	5	1.663096585819428e-4	2	NA	Protein of unknown function (DUF1349)
LOC112053604	NW_019863260.1	+	11	0.9999505744406159	0	2.4031898730974855e-5	2	0.9999801217073042	0	NA	Arginine/serine-rich protein PNISR
LOC112054667	NW_019863391.1	+	3	0.9999505744406159	0	4.988465470674883e-13	12	0.9999801217073042	0	NA	Belongs to the sodium solute symporter (SSF) (TC 2.A.21) family
LOC112056437	NW_019863821.1	+	6	0.9999505744406159	0	3.745409786991307e-4	4	0.9999801217073042	0	mal	Sulfurates the molybdenum cofactor. Sulfation of molybdenum is essential for xanthine dehydrogenase (XDH) and aldehyde oxidase (ADO) enzymes in which molybdenum cofactor is liganded by 1 oxygen and 1 sulfur atom in active form
LOC112047070	NW_019862881.1	+	15	0.9999505744406159	0	3.4619419440189934e-4	2	0.9999801217073042	0	NA	Elongation factor Tu GTP binding domain
LOC112047778	NW_019862904.1	-	22	0.9999505744406159	0	2.439445777184152e-7	4	0.11704996362531936	0	NA	Carboxylesterase family
LOC112052684	NW_019862759.1	+	6	0.9999505744406159	0	0.017451919143967567	2	0.9999801217073042	0	NA	Dysferlin domain, N-terminal region.
LOC112051774	NW_019863102.1	+	7	0.9999505744406159	0	0.0407947200864258	1	0.9999801217073042	0	NA	Ribosomal protein S7p/S5e
LOC112046953	NW_019862878.1	-	5	0.9999505744406159	0	0.010768870784258788	1	0.9999801217073042	0	NA	Ankyrin repeat
LOC112044879	NW_019862819.1	+	16	0.9999505744406159	0	2.1032327253420614e-4	5	0.9999801217073042	0	fbl	Fumble
LOC112046962	NW_019862879.1	-	11	0.9999505744406159	0	1.9925229373633573e-6	10	0.9999801217073042	0	NA	extracellular matrix
LOC112053868	NW_019863290.1	+	10	0.9999505744406159	0	2.7367540463156976e-14	11	0.9999801217073042	0	NA	MBOAT, membrane-bound O-acyltransferase family
LOC112048609	NW_019862937.1	-	7	0.9999505744406159	0	7.275138474364621e-4	5	0.9999801217073042	0	coq5	Methyltransferase required for the conversion of 2- polyprenyl-6-methoxy-1,4-benzoquinol (DDMQH2) to 2-polyprenyl-3- methyl-6-methoxy-1,4-benzoquinol (DMQH2)
LOC112053687	NW_019863272.1	+	5	0.9999505744406159	0	1.8076602387103385e-4	4	0.9999801217073042	0	Prat	Glutamine amidotransferase domain
LOC112045818	NW_019862841.1	-	34	0.9999505744406159	0	2.9837008095966035e-29	10	0.17705879848028785	0	NA	Lissencephaly type-1-like homology motif
LOC112050082	NW_019863005.1	-	21	0.9999505744406159	0	5.838163911516954e-11	6	0.9999801217073042	0	Nup154	Structural constituent of nuclear pore. It is involved in the biological process described with nucleocytoplasmic transport
LOC112044496	NW_019862810.1	-	9	0.9999505744406159	0	0.02786026696230623	2	0.9999801217073042	0	NA	Coproporphyrinogen III oxidase
LOC112058475	NW_019862777.1	+	6	0.9999505744406159	0	0.01963303506049879	2	0.9999801217073042	0	NA	UDP-glucoronosyl and UDP-glucosyl transferase
LOC112052147	NW_019863130.1	-	7	0.9999505744406159	0	8.767222625043283e-11	6	0.9999801217073042	0	NA	phosphatidylglycerol acyl-chain remodeling
LOC112046643	NW_019862865.1	+	18	0.9999505744406159	0	0.010989972100205048	1	0.9999801217073042	0	NA	Trypsin Inhibitor like cysteine rich domain
LOC112055519	NW_019863544.1	-	13	0.9999505744406159	0	1.832197837962352e-5	10	0.9999801217073042	0	NA	Zinc-finger associated domain (zf-AD)
LOC112043466	NW_019862791.1	-	12	0.9999505744406159	0	3.7289085306828354e-6	3	0.9999801217073042	0	NA	Angiomotin C terminal
LOC112054021	NW_019863306.1	-	7	0.9999505744406159	0	0.007335557081528351	2	0.9999801217073042	0	NA	NA
LOC112047357	NW_019862890.1	+	8	0.9999505744406159	0	0.005429055960915574	2	0.9999801217073042	0	NA	Ubiquitin-like autophagy protein Apg12
LOC112045763	NW_019862840.1	+	12	0.9999505744406159	0	0.04125313440554996	1	0.9999801217073042	0	NA	Ndr family
LOC112045542	NW_019862835.1	-	18	0.9999505744406159	0	6.094621800311769e-4	2	0.9999801217073042	0	NA	Zinc ion binding
LOC112043944	NW_019862800.1	-	2	0.9999505744406159	0	0.0023064479557809753	6	0.9999801217073042	0	NA	NA
LOC112055406	NW_019863516.1	+	7	0.9999505744406159	0	4.092718984161553e-8	9	0.9999801217073042	0	NA	Belongs to the Ca(2 ) cation antiporter (CaCA) (TC 2.A.19) family
LOC112043807	NW_019862798.1	-	19	0.9999505744406159	0	0.002006568228991174	3	0.9999801217073042	0	CNOT1	Domain of unknown function (DUF3819)
LOC112046684	NW_019862867.1	-	4	0.9999505744406159	0	0.015099794930242558	1	0.9999801217073042	0	NA	NA
LOC112054897	NW_019863429.1	+	11	0.9999505744406159	0	4.461222153455627e-11	6	0.9999801217073042	0	NA	Glycosyl hydrolase family 1
LOC112045746	NW_019862840.1	-	3	0.9999505744406159	0	0.0016801687784365358	4	0.9999801217073042	0	NA	transferase activity, transferring acyl groups other than amino-acyl groups
LOC112045548	NW_019862835.1	+	4	0.9999505744406159	0	0.02492422771345413	1	0.9999801217073042	0	NA	Destabilase
LOC112056777	NW_019862764.1	-	13	0.9999505744406159	0	0.04283227573356754	1	0.9999801217073042	0	NA	GRIP domain
LOC112057705	NW_019862765.1	+	8	0.9999505744406159	0	2.12054862632349e-4	4	0.9999801217073042	0	UGP	UTP--glucose-1-phosphate uridylyltransferase
LOC112050967	NW_019863053.1	+	32	0.9999505744406159	0	0.002058268681120951	1	0.9999801217073042	0	msps	TOG
LOC112045794	NW_019862841.1	+	8	0.9999505744406159	0	1.5922722761982364e-7	6	0.12530982936970772	0	NA	NA
LOC112056215	NW_019863736.1	+	13	0.9999505744406159	0	0.0011925784861244947	4	0.9999801217073042	0	NA	BRO1-like domain
LOC112052822	NW_019862759.1	+	3	0.9999505744406159	0	0.014900634387516463	1	0.9999801217073042	0	SAK	Protein tyrosine kinase
LOC112055117	NW_019862762.1	+	8	0.9999505744406159	0	0.023113248044798383	1	0.9999801217073042	0	NA	Cotranslationally removes the N-terminal methionine from nascent proteins. The N-terminal methionine is often cleaved when the second residue in the primary sequence is small and uncharged (Met-Ala-, Cys, Gly, Pro, Ser, Thr, or Val)
LOC112047834	NW_019862905.1	-	28	0.9999505744406159	0	2.682008573148173e-5	3	0.9999801217073042	0	Eif4g	Middle domain of eukaryotic initiation factor 4G (eIF4G)
LOC112056281	NW_019863757.1	+	7	0.9999505744406159	0	0.04083341968780344	1	0.9999801217073042	0	NA	Zinc ion binding
LOC112048398	NW_019862929.1	+	7	0.9999505744406159	0	0.008828359323230242	1	0.9999801217073042	0	sqh	EF-hand, calcium binding motif
LOC112046682	NW_019862867.1	+	19	0.9999505744406159	0	3.768714201166577e-4	2	0.9999801217073042	0	NA	SNF2 family N-terminal domain
LOC112055118	NW_019863461.1	-	4	0.9999505744406159	0	1.076322388169865e-8	13	0.083529493760787	0	NA	Protein phosphatase 2A homologues, catalytic domain.
LOC112044828	NW_019862818.1	-	5	0.9999505744406159	0	7.549116701408666e-4	4	0.9999801217073042	0	NA	Immunoglobulin
LOC112049126	NW_019862960.1	-	19	0.9999505744406159	0	0.04007251950696975	3	0.9999801217073042	0	NA	Repeat of unknown function (DUF1136)
LOC112057192	NW_019864488.1	-	3	0.9999505744406159	0	0.0015990410546826584	4	0.9999801217073042	0	NA	NADH-ubiquinone oxidoreductase ASHI subunit (CI-ASHI or NDUFB8)
LOC112049826	NW_019862993.1	-	4	0.9999505744406159	0	0.04811249504714083	1	0.9999801217073042	0	NA	motif in proteasome subunits, Int-6, Nip-1 and TRIP-15
LOC112049649	NW_019862982.1	-	5	0.9999505744406159	0	0.031621286753797384	1	0.9999801217073042	0	NA	Low-density lipoprotein receptor domain class A
LOC112057974	NW_019862770.1	+	21	0.9999505744406159	0	1.976191706010111e-7	6	0.9999801217073042	0	Dg	Dystroglycan (Dystrophin-associated glycoprotein 1)
LOC112048064	NW_019862914.1	+	4	0.9999505744406159	0	7.269619049528764e-6	3	0.9999801217073042	0	NA	domain in glucosyltransferases, myotubularins and other putative membrane-associated proteins
LOC112048374	NW_019862927.1	-	5	0.9999505744406159	0	1.4000210156459155e-9	11	0.7594845434600627	0	coq7	Ubiquinone biosynthesis protein COQ7
LOC112055395	NW_019863513.1	-	8	0.9999505744406159	0	4.688622093482637e-9	10	0.9999801217073042	0	NA	Vesicle associated protein
LOC112043265	NW_019862788.1	+	11	0.9999505744406159	0	0.0010823723062158275	2	0.9999801217073042	0	MED14	Component of the Mediator complex, a coactivator involved in the regulated transcription of nearly all RNA polymerase II-dependent genes. Mediator functions as a bridge to convey information from gene-specific regulatory proteins to the basal RNA polymerase II transcription machinery. Mediator is recruited to promoters by direct interactions with regulatory proteins and serves as a scaffold for t…
LOC112052126	NW_019863128.1	+	17	0.9999505744406159	0	0.01885246591884242	1	0.9999801217073042	0	Top2	Control of topological states of DNA by transient breakage and subsequent rejoining of DNA strands. Topoisomerase II makes double-strand breaks
LOC112055993	NW_019863677.1	-	6	0.9999505744406159	0	0.003977245353818266	3	0.9999801217073042	0	NA	NA
LOC112053028	NW_019863197.1	+	4	0.9999505744406159	0	3.976162684065648e-4	2	0.9999801217073042	0	NA	NA
LOC112055441	NW_019863523.1	+	11	0.9999505744406159	0	3.490689574738798e-5	2	0.9999801217073042	0	NA	Zinc finger, C2H2 type
LOC112050570	NW_019863030.1	+	8	0.9999505744406159	0	8.71105847085419e-5	4	0.9999801217073042	0	NA	MobA-like NTP transferase domain
LOC112047140	NW_019862883.1	+	10	0.9999505744406159	0	0.0015624097661741919	3	0.9999801217073042	0	NA	Alpha/beta hydrolase family
LOC112050375	NW_019863019.1	-	52	0.9999505744406159	0	1.148085208810466e-9	5	0.9999801217073042	0	NA	Biotin carboxylase C-terminal domain
LOC112057686	NW_019862765.1	-	11	0.9999505744406159	0	0.02331786019806739	1	0.9999801217073042	0	NA	eIF4-gamma/eIF5/eIF2-epsilon
LOC112057475	NW_019865712.1	+	2	0.9999505744406159	0	0.02074904088954103	2	0.9999801217073042	0	NA	NA
LOC112046856	NW_019862753.1	-	8	0.9999505744406159	0	0.03422291331940762	1	0.9999801217073042	0	Mtap	Catalyzes the reversible phosphorylation of S-methyl-5'- thioadenosine (MTA) to adenine and 5-methylthioribose-1-phosphate. Involved in the breakdown of MTA, a major by-product of polyamine biosynthesis. Responsible for the first step in the methionine salvage pathway after MTA has been generated from S- adenosylmethionine. Has broad substrate specificity with 6- aminopurine nucleosides as prefer…
LOC112046070	NW_019862847.1	+	18	0.9999505744406159	0	0.01745410641996516	1	0.9999801217073042	0	NA	Regulator of chromosome condensation (RCC1) repeat
LOC112043953	NW_019862800.1	+	7	0.9999505744406159	0	0.007068436636929516	2	0.9999801217073042	0	NA	Oxidoreductase activity, acting on paired donors, with oxidation of a pair of donors resulting in the reduction of molecular oxygen to two molecules of water. It is involved in the biological process described with oxidation-reduction process
LOC112047985	NW_019862910.1	+	16	0.9999505744406159	0	0.023611822475320635	2	0.2110995140865115	0	TppII	Tripeptidyl peptidase II
LOC112045836	NW_019862842.1	+	19	0.9999505744406159	0	0.0012082079889188706	5	0.9999801217073042	0	NA	Immunoglobulin C-2 Type
LOC112055434	NW_019863523.1	-	5	0.9999505744406159	0	1.8439266677028232e-10	9	0.9999801217073042	0	NA	NA
LOC112050911	NW_019863050.1	-	14	0.9999505744406159	0	2.7663387812401763e-6	4	0.9999801217073042	0	NA	Domain in Tre-2, BUB2p, and Cdc16p. Probable Rab-GAPs.
LOC112053588	NW_019862760.1	+	6	0.9999505744406159	0	0.0024029942535036468	2	0.9999801217073042	0	NA	NA
LOC112046370	NW_019862856.1	-	13	0.9999505744406159	0	1.4947661092150952e-6	6	0.9999801217073042	0	Cctgamma	TCP-1/cpn60 chaperonin family
LOC112050998	NW_019863056.1	+	15	0.9999505744406159	0	7.006595541805389e-8	11	0.9999801217073042	0	Gel	Gelsolin homology domain
LOC112058083	NW_019862748.1	+	7	0.9999505744406159	0	8.124731817765171e-7	4	0.9999801217073042	0	NA	Protein tyrosine kinase
LOC112048558	NW_019862935.1	-	8	0.9999505744406159	0	0.03933313271986294	1	0.9999801217073042	0	NA	NA
LOC112051962	NW_019863116.1	-	7	0.9999505744406159	0	1.315294069499942e-5	4	0.9999801217073042	0	Sgt1	SGS domain
LOC112049401	NW_019862971.1	+	3	0.9999505744406159	0	0.003586217275481595	1	0.9999801217073042	0	NA	Popeye protein conserved region
LOC112054414	NW_019863355.1	+	8	0.9999505744406159	0	2.698289382557482e-4	2	0.9999801217073042	0	NA	Methyltransferase domain
LOC112047381	NW_019862890.1	+	11	0.9999505744406159	0	0.026650642164250442	1	0.9999801217073042	0	NA	Protein tyrosine phosphatase, catalytic domain
LOC112047634	NW_019862899.1	-	11	0.9999505744406159	0	8.574999997514904e-6	2	0.9999801217073042	0	NA	WD domain, G-beta repeat
LOC112056436	NW_019863819.1	+	20	0.9999505744406159	0	5.309292113795115e-18	14	0.9999801217073042	0	NA	NA
LOC112056790	NW_019863984.1	-	8	0.9999505744406159	0	0.002252807722994868	4	0.9999801217073042	0	NA	Zinc finger, C2H2 type
LOC112056852	NW_019864031.1	-	5	0.9999505744406159	0	1.6206783260375003e-4	6	0.9999801217073042	0	NA	NA
LOC112043787	NW_019862797.1	-	6	0.9999505744406159	0	1.6190184428425958e-24	13	0.4220325128980752	0	NA	NA
LOC112053956	NW_019863299.1	+	12	0.9999505744406159	0	0.9972165592749611	0	0.04870932946327708	1	NA	negative regulation of cell growth
LOC112045202	NW_019862826.1	-	17	0.9999505744406159	0	0.027280946783583837	1	0.04598305874738752	1	omd	Integrator complex subunit 5 C-terminus
LOC112052521	NW_019863155.1	+	7	0.9999505744406159	0	1.4004475720750927e-5	3	0.9999801217073042	0	NA	Oxidoreductase activity. It is involved in the biological process described with oxidation-reduction process
LOC112044837	NW_019862751.1	-	18	0.9999505744406159	0	0.018896086459596485	3	0.9999801217073042	0	NA	beta-glucosidase 2, glycosyl-hydrolase family 116 N-term
LOC112056434	NW_019863819.1	+	22	0.9999505744406159	0	6.376508142379328e-14	11	0.9999801217073042	0	NA	maintenance of centrosome location
LOC112051879	NW_019863109.1	-	28	0.9999505744406159	0	1.6145570725113166e-6	8	0.9999801217073042	0	NA	Microtubule binding
LOC112051465	NW_019863083.1	-	15	0.9999505744406159	0	0.01394193433854393	1	0.9999801217073042	0	sn	Fascin domain
LOC112048476	NW_019862932.1	+	12	0.9999505744406159	0	8.025071002903115e-6	4	0.9999801217073042	0	NA	NA
LOC112048102	NW_019862916.1	-	5	0.9999505744406159	0	1.6624824236809852e-4	1	0.9999801217073042	0	NA	Glutathione peroxidase
LOC112043991	NW_019862801.1	+	8	0.9999505744406159	0	1.303960920697855e-7	4	0.9999801217073042	0	NA	Fungal trichothecene efflux pump (TRI12)
LOC112053437	NW_019863240.1	-	4	0.9999505744406159	0	1.198642862978896e-14	15	0.9999801217073042	0	NA	NA
LOC112057203	NW_019864505.1	-	3	0.9999505744406159	0	0.010045425081990555	1	0.9999801217073042	0	NA	NA
LOC112043674	NW_019862794.1	-	2	0.9999505744406159	0	0.005833792975999857	5	0.9999801217073042	0	NA	Protein of unknown function (DUF1011)
LOC112056262	NW_019862763.1	+	16	0.9999505744406159	0	2.5492833734161236e-9	12	0.9999801217073042	0	Magi	Domain with 2 conserved Trp (W) residues
LOC112048819	NW_019862946.1	-	4	0.9999505744406159	0	0.040943918068615914	1	0.9999801217073042	0	aph-1	Aph-1 protein
LOC112047606	NW_019862898.1	-	13	0.9999505744406159	0	1.2359824612149138e-16	7	0.9999801217073042	0	car	Sec1 family
LOC112056057	NW_019863695.1	+	16	0.9999505744406159	0	0.02910323003635304	1	0.9999801217073042	0	NA	Myotubularin-like phosphatase domain
LOC112056471	NW_019863834.1	-	5	0.9999505744406159	0	0.004383135166168628	2	0.9999801217073042	0	NA	ABC transporter transmembrane region
LOC112043252	NW_019862787.1	+	13	0.9999505744406159	0	4.0304185012435246e-33	14	0.9999801217073042	0	NA	N-terminal domain of NEFA-interacting nuclear protein NIP30
LOC112048421	NW_019862929.1	-	5	0.9999505744406159	0	0.020099893028339196	1	0.9999801217073042	0	NA	NA
LOC112051127	NW_019863064.1	-	9	0.9999505744406159	0	0.0029946281194695432	1	0.9999801217073042	0	NA	C2H2-type zinc finger
LOC112045348	NW_019862829.1	-	17	0.9999505744406159	0	1.3141276555748464e-5	3	0.9999801217073042	0	NA	Carbohydrate-binding module 48 (Isoamylase N-terminal domain)
LOC112055130	NW_019863465.1	-	6	0.9999505744406159	0	2.3053279923551827e-4	3	0.9999801217073042	0	NA	Zinc finger, C2H2 type
LOC112048439	NW_019862930.1	-	22	0.9999505744406159	0	1.971322261733695e-7	4	0.9999801217073042	0	Chd3	CHDCT2 (NUC038) domain
LOC112046338	NW_019862855.1	+	6	0.9999505744406159	0	0.004247281990611496	1	0.9999801217073042	0	fax	Glutathione S-transferase N-terminal domain
LOC112050298	NW_019863016.1	+	5	0.9999505744406159	0	4.802757644946059e-8	8	0.9999801217073042	0	NA	ABC-2 family transporter protein
LOC112051409	NW_019863081.1	-	8	0.9999505744406159	0	2.4457793074491134e-11	12	0.4824939297115358	0	MKP-4	Dual specificity phosphatase, catalytic domain
LOC112053827	NW_019863285.1	+	7	0.9999505744406159	0	0.01873922261284954	1	0.9999801217073042	0	wal	Electron transfer flavoprotein FAD-binding domain
LOC112055567	NW_019862762.1	+	7	0.9999505744406159	0	0.005122618494921337	1	0.9999801217073042	0	NA	Trypsin Inhibitor like cysteine rich domain
LOC112049382	NW_019862969.1	+	5	0.9999505744406159	0	1.702089019010034e-7	9	0.8543507280091032	0	NA	WD40 repeats
LOC112052614	NW_019863163.1	+	11	0.9999505744406159	0	2.273635355699968e-8	7	0.9999801217073042	0	NA	ATP synthase alpha/beta family, nucleotide-binding domain
LOC112046148	NW_019862849.1	-	5	0.9999505744406159	0	0.001992170478066284	3	0.9999801217073042	0	NA	Ribonuclease H2 non-catalytic subunit (Ylr154p-like)
LOC112050873	NW_019863047.1	+	6	0.9999505744406159	0	4.257902565233952e-10	11	0.9999801217073042	0	NA	NA
LOC112053881	NW_019862760.1	+	8	0.9999505744406159	0	4.812418277171734e-15	9	0.9999801217073042	0	NA	NA
LOC112053184	NW_019863215.1	+	20	0.9999505744406159	0	1.6493971030022773e-6	5	0.9999801217073042	0	NA	PCAF (P300/CBP-associated factor) N-terminal domain
LOC112054138	NW_019863323.1	+	21	0.9999505744406159	0	0.001246588427697028	3	0.9999801217073042	0	NA	Otopetrin
LOC112046747	NW_019862869.1	+	8	0.9999505744406159	0	4.275734018546925e-6	5	0.9999801217073042	0	NA	Major Facilitator Superfamily
LOC112056673	NW_019863937.1	-	12	0.9999505744406159	0	5.888408757456107e-4	4	0.9999801217073042	0	NA	Zinc-finger associated domain (zf-AD)
LOC112056106	NW_019863702.1	-	10	0.9999505744406159	0	0.029763023966918135	1	0.9999801217073042	0	NA	NA
LOC112053913	NW_019863295.1	-	6	0.9999505744406159	0	0.009238003638274754	1	0.9999801217073042	0	NA	Leucine Rich repeat
LOC112048047	NW_019862914.1	-	7	0.9999505744406159	0	0.008677104425440712	4	0.9999801217073042	0	Gos28	Involved in transport from the ER to the Golgi apparatus as well as in intra-Golgi transport. It belongs to a super-family of proteins called t-SNAREs or soluble NSF (N-ethylmaleimide- sensitive factor) attachment protein receptor
LOC112047860	NW_019862906.1	-	9	0.9999505744406159	0	0.0031001559669826826	1	0.9999801217073042	0	Tfb4	Transcription factor Tfb4
LOC112046119	NW_019862848.1	+	10	0.9999505744406159	0	0.00719641327923749	3	0.9999801217073042	0	NA	Microtubule binding. It is involved in the biological process described with microtubule cytoskeleton organization
LOC112044836	NW_019862818.1	+	4	0.9999505744406159	0	0.014842940068855557	3	0.9999801217073042	0	NA	FDF
LOC112044591	NW_019862813.1	-	9	0.9999505744406159	0	0.024888144682770303	1	0.9999801217073042	0	Faa	Fumarylacetoacetase N-terminal
LOC112058281	NW_019862773.1	-	14	0.9999505744406159	0	0.007772936743326007	1	0.9999801217073042	0	vari	PDZ domain
LOC112050757	NW_019863041.1	-	11	0.9999505744406159	0	1.8005412375610347e-12	10	0.9999801217073042	0	NA	RNA recognition motif
LOC112049828	NW_019862993.1	-	7	0.9999505744406159	0	0.015009006126590882	2	0.9999801217073042	0	NA	Cytochrome P450
LOC112051355	NW_019863077.1	-	11	0.9999505744406159	0	1.0550145823012058e-6	8	0.9999801217073042	0	NA	Helicase conserved C-terminal domain
LOC112055913	NW_019863655.1	+	2	0.9999505744406159	0	2.797850534637613e-4	5	0.9999801217073042	0	NA	NA
LOC112053758	NW_019863279.1	+	8	0.9999505744406159	0	0.0019050551774894252	5	0.9999801217073042	0	NA	Sin-like protein conserved region
LOC112047540	NW_019862896.1	+	5	0.9999505744406159	0	4.875743913454118e-4	4	0.9999801217073042	0	NA	NA
LOC112056949	NW_019864132.1	-	4	0.9999505744406159	0	1.3276395538539491e-18	6	0.9999801217073042	0	NA	U11-48K-like CHHC zinc finger
LOC112055932	NW_019863660.1	-	2	0.9999505744406159	0	4.766734257205768e-5	6	0.9999801217073042	0	NA	piggyBac transposable element-derived protein
LOC112052842	NW_019863180.1	+	24	0.9999505744406159	0	2.111830937080195e-11	8	0.9999801217073042	0	NA	Rho guanyl-nucleotide exchange factor activity. It is involved in the biological process described with
LOC112043776	NW_019862797.1	+	16	0.9999505744406159	0	0.03840512661025712	1	0.9999801217073042	0	NA	peptidase activity
LOC112045981	NW_019862845.1	+	14	0.9999505744406159	0	9.342233364813094e-7	7	0.9999801217073042	0	NA	Trypsin-like serine protease
LOC112049763	NW_019862756.1	-	14	0.9999505744406159	0	0.047568036275980774	1	0.9999801217073042	0	eIF-4B	translation Initiation Factor
LOC112057131	NW_019864360.1	+	5	0.9999505744406159	0	1.4418831260304066e-5	5	0.9999801217073042	0	NA	NA
LOC112049165	NW_019862755.1	+	11	0.9999505744406159	0	7.487637800866173e-5	3	0.9999801217073042	0	NA	Cytochrome P450
LOC112052020	NW_019862758.1	-	4	0.9999505744406159	0	3.23595872731209e-4	2	0.9999801217073042	0	NA	GTPase that associates with pre-60S ribosomal subunits in the nucleolus and is required for their nuclear export and maturation
LOC112056138	NW_019863716.1	-	4	0.9999505744406159	0	2.667956097559348e-13	9	0.9999801217073042	0	NA	Transcriptional regulator of RNA polII, SAGA, subunit
LOC112058399	NW_019862776.1	-	11	0.9999505744406159	0	1.6037489880492718e-4	5	0.9999801217073042	0	NA	Galactosyltransferase
LOC112051959	NW_019863115.1	+	5	0.9999505744406159	0	0.04418437741701015	1	0.9999801217073042	0	S	NA
LOC112045070	NW_019862823.1	+	3	0.9999505744406159	0	0.004415915421875538	3	0.9999801217073042	0	NA	regulation of otic vesicle morphogenesis
LOC112047873	NW_019862907.1	-	15	0.9999505744406159	0	5.874044249598607e-18	11	0.9999801217073042	0	GNBP1	Carbohydrate binding domain (family 32)
LOC112053859	NW_019862760.1	-	10	0.9999505744406159	0	0.033488639037076724	1	0.9999801217073042	0	RpL4	60S ribosomal protein L4 C-terminal domain
LOC112055050	NW_019863452.1	-	6	0.9999505744406159	0	2.797850534637613e-4	7	0.9999801217073042	0	NA	Diacylglycerol acyltransferase
LOC112043609	NW_019862793.1	+	14	0.9999505744406159	0	0.005966817954095741	1	0.9999801217073042	0	NA	Cation channel complex component UNC80
LOC112055070	NW_019863455.1	+	22	0.9999505744406159	0	2.0699127485880704e-7	8	0.9999801217073042	0	NA	activity. It is involved in the biological process described with transport
LOC112051310	NW_019863073.1	-	2	0.9999505744406159	0	0.020446070838185587	1	0.9999801217073042	0	CYP334A1	Cytochrome P450
LOC112053159	NW_019863213.1	+	26	0.9999505744406159	0	0.010698487404669754	2	0.9999801217073042	0	NA	Nucleocytoplasmic shuttling protein for mRNA cap-binding EIF4E
LOC112054656	NW_019863390.1	-	5	0.9999505744406159	0	1.7261199979784593e-14	6	0.9999801217073042	0	NA	Glutathione S-transferase, C-terminal domain
LOC112055598	NW_019863557.1	+	5	0.9999505744406159	0	0.0033494893860385863	3	0.9999801217073042	0	NA	Fibroblast growth factor
LOC112049701	NW_019862756.1	-	6	0.9999505744406159	0	0.0024339380800559784	3	0.9999801217073042	0	RpL15	Ribosomal L15
LOC112051976	NW_019863117.1	+	4	0.9999505744406159	0	0.003987408025150622	2	0.9999801217073042	0	NA	NA
LOC112057763	NW_019862766.1	+	10	0.9999505744406159	0	0.0014181093798105843	4	0.9999801217073042	0	CstF-64	Transcription termination and cleavage factor C-terminal
LOC112054601	NW_019863381.1	+	19	0.9999505744406159	0	0.007149883781192378	1	0.9999801217073042	0	Cas	Cse1
LOC112056762	NW_019863971.1	-	4	0.9999505744406159	0	6.021690342246878e-12	9	0.9999801217073042	0	NA	NA
LOC112055941	NW_019863661.1	-	7	0.9999505744406159	0	0.04134650610241959	1	0.9999801217073042	0	NA	CBF/Mak21 family
LOC112044900	NW_019862819.1	-	10	0.9999505744406159	0	0.03280176521124675	1	0.9999801217073042	0	NA	Domain in DAP-5, eIF4G, MA-3 and other proteins.
LOC112056078	NW_019863697.1	+	7	0.9999505744406159	0	0.006598820979084309	1	0.9999801217073042	0	NA	Thioredoxin-like [2Fe-2S] ferredoxin
LOC112044926	NW_019862820.1	-	5	0.9999505744406159	0	0.0022302643651127187	2	0.9999801217073042	0	NA	Uncharacterised conserved protein
LOC112056937	NW_019862764.1	+	13	0.9999505744406159	0	3.946953675493039e-6	6	0.9999801217073042	0	NA	Alpha amylase, catalytic domain
LOC112043028	NW_019862784.1	+	7	0.9999505744406159	0	0.010905205388628571	2	0.9999801217073042	0	NA	nucleic acid binding
LOC112047284	NW_019862887.1	-	24	0.9999505744406159	0	1.5211097977305514e-8	8	0.9999801217073042	0	NA	ABC transporter transmembrane region
LOC112055423	NW_019863521.1	+	6	0.9999505744406159	0	0.0023311976903604616	1	0.9999801217073042	0	NA	NA
LOC112055541	NW_019863548.1	+	22	0.9999505744406159	0	1.65170026458433e-30	12	0.9999801217073042	0	NA	Ubiquitin protein ligase binding. It is involved in the biological process described with ubiquitin-dependent protein catabolic process
LOC112050254	NW_019863014.1	+	2	0.9999505744406159	0	0.03484316447420178	1	0.9999801217073042	0	NA	Coiled-coil domain-containing protein
LOC112054766	NW_019863407.1	-	4	0.9999505744406159	0	0.012036541888130036	1	0.9999801217073042	0	NA	DNA binding
LOC112054866	NW_019863427.1	+	2	0.9999505744406159	0	0.007595251939068381	1	0.9999801217073042	0	NA	oxidoreductase activity, acting on paired donors, with incorporation or reduction of molecular oxygen, 2-oxoglutarate as one donor, and incorporation of one atom each of oxygen into both donors
LOC112044891	NW_019862819.1	-	11	0.9999505744406159	0	5.1997273790668716e-5	5	0.9999801217073042	0	NA	Belongs to the SNF7 family
LOC112051137	NW_019863064.1	+	39	0.9999505744406159	0	0.00718741527244939	2	0.9999801217073042	0	NA	nucleic acid binding
LOC112056208	NW_019863733.1	-	13	0.9999505744406159	0	2.6668312568079825e-6	5	0.9999801217073042	0	NA	zinc-finger of a C2HC-type
LOC112056186	NW_019863730.1	-	5	0.9999505744406159	0	0.01560430134671264	1	0.9999801217073042	0	NA	tRNA intron endonuclease, N-terminal domain
LOC112050093	NW_019863005.1	-	8	0.9999505744406159	0	1.0987604595875144e-20	8	0.9999801217073042	0	NA	Enoyl-(Acyl carrier protein) reductase
LOC112050575	NW_019863030.1	-	11	0.9999505744406159	0	5.134104000528181e-6	4	0.9999801217073042	0	NA	Down-regulated in metastasis
LOC112046667	NW_019862866.1	-	6	0.9999505744406159	0	3.8591440855312645e-4	1	0.9999801217073042	0	NA	26S proteasome subunit RPN7
LOC112053736	NW_019863277.1	-	6	0.9999505744406159	0	2.9330693446926357e-24	13	0.9999801217073042	0	NA	Na,K-Atpase Interacting protein
LOC112052048	NW_019863120.1	-	7	0.9999505744406159	0	0.022295986154511192	1	0.9999801217073042	0	NA	Low-density lipoprotein receptor domain class A
LOC112045056	NW_019862823.1	+	2	0.9999505744406159	0	0.008040082189560744	1	0.9999801217073042	0	NA	NA
LOC112048823	NW_019862755.1	+	7	0.9999505744406159	0	4.4651838085254685e-6	10	0.9999801217073042	0	NA	chitin binding. It is involved in the biological process described with chitin metabolic process
LOC112054370	NW_019863352.1	+	2	0.9999505744406159	0	1.6264402078685402e-5	7	0.6710116090001064	0	NA	Transposase IS4
LOC112056142	NW_019863717.1	+	6	0.9999505744406159	0	0.0049250385345859906	3	0.9999801217073042	0	NA	Contains two conserved F residues
LOC112044290	NW_019862806.1	+	6	0.9999505744406159	0	5.050977473745058e-15	9	0.9999801217073042	0	NA	DNA-dependent RNA polymerase catalyzes the transcription of DNA into RNA using the four ribonucleoside triphosphates as substrates. Specific peripheric component of RNA polymerase III which synthesizes small RNAs, such as 5S rRNA and tRNAs
LOC112053626	NW_019863263.1	-	17	0.9999505744406159	0	1.7943091752223954e-4	2	0.9999801217073042	0	NA	NA
LOC112045257	NW_019862827.1	-	12	0.9999505744406159	0	0.0013843644597957424	4	0.9999801217073042	0	NA	Dihydrolipoyllysine-residue acetyltransferase activity. It is involved in the biological process described with pyruvate metabolic process
LOC112047979	NW_019862910.1	+	6	0.9999505744406159	0	0.014933271936883626	1	0.9999801217073042	0	NA	CRAL/TRIO domain
LOC112047208	NW_019862884.1	-	17	0.9999505744406159	0	0.006098420408462943	2	0.9999801217073042	0	NA	Protein present in Fab1, YOTB, Vac1, and EEA1
LOC112043852	NW_019862799.1	+	9	0.9999505744406159	0	0.8904751253509989	0	0.0026729485974145246	1	NA	Vps53-like, N-terminal
LOC112044126	NW_019862804.1	+	10	0.9999505744406159	0	1.7535482557984675e-6	3	0.9999801217073042	0	NA	Domain with 2 conserved Trp (W) residues
LOC112055203	NW_019863475.1	+	6	0.9999505744406159	0	2.0645870365690282e-8	12	0.9999801217073042	0	NA	NA
LOC112052762	NW_019863173.1	-	4	0.9999505744406159	0	1.532245462346381e-17	6	0.9999801217073042	0	NA	Inositol monophosphatase family
LOC112042981	NW_019862783.1	+	9	0.9999505744406159	0	0.0010318699336335224	5	0.9999801217073042	0	NA	DEAD/DEAH box helicase
LOC112056802	NW_019863990.1	+	14	0.9999505744406159	0	3.435961227704568e-16	8	0.4832869450350263	0	NA	Permease family
LOC112050433	NW_019863023.1	-	10	0.9999505744406159	0	0.0016797540029552592	2	0.12716646083674407	0	NA	gag-polyprotein putative aspartyl protease
LOC112055150	NW_019863466.1	+	13	0.9999505744406159	0	0.022266214990814756	1	0.9999801217073042	0	NA	NA
LOC112047442	NW_019862893.1	-	4	0.9999505744406159	0	9.000165251889198e-8	6	0.9999801217073042	0	RpL14	Ribosomal protein L14
LOC112055471	NW_019863529.1	+	16	0.9999505744406159	0	3.360896662117912e-16	11	9.514969392065517e-4	2	MED25	Mediator complex subunit 25 von Willebrand factor type A
LOC112056221	NW_019863737.1	+	4	0.9999505744406159	0	0.0037025674056853377	4	0.23255604578870245	0	Phm	Copper type II ascorbate-dependent monooxygenase, N-terminal domain
LOC112044492	NW_019862810.1	+	5	0.9999505744406159	0	6.926732642817148e-5	3	0.9999801217073042	0	regucalcin	SMP-30/Gluconolaconase/LRE-like region
LOC112055740	NW_019862762.1	-	31	0.9999505744406159	0	2.7894646420343226e-6	4	0.9999801217073042	0	NA	protein serine threonine kinase activity. It is involved in the biological process described with protein phosphorylation
LOC112054186	NW_019863326.1	+	2	0.9999505744406159	0	1.1604170023011963e-5	5	0.9999801217073042	0	NA	protein dimerization activity
LOC112050202	NW_019863012.1	+	4	0.9999505744406159	0	3.946953675493039e-6	6	0.9999801217073042	0	NA	NA
LOC112057167	NW_019864442.1	-	7	0.9999505744406159	0	7.014913300192086e-5	5	0.9999801217073042	0	NA	Peptidase C1-like family
LOC112046574	NW_019862862.1	+	2	0.9999505744406159	0	0.0337124373997182	1	0.9999801217073042	0	NA	KR domain
LOC112056545	NW_019863876.1	-	9	0.9999505744406159	0	1.3800648748277017e-4	6	0.9999801217073042	0	DNaseII	Deoxyribonuclease II
LOC112053642	NW_019863264.1	+	25	0.9999505744406159	0	0.01213183818176483	1	0.9999801217073042	0	tho2	Transcription- and export-related complex subunit
LOC112049052	NW_019862956.1	-	24	0.9999505744406159	0	1.9705960775875492e-13	10	0.060420302595579685	0	NA	poly(A)+ mRNA export from nucleus
LOC112058418	NW_019862776.1	-	21	0.9999505744406159	0	0.003785166848972556	2	0.9999801217073042	0	NA	Vault protein inter-alpha-trypsin domain
LOC112049705	NW_019862985.1	-	4	0.9999505744406159	0	0.025534374803413844	2	0.9999801217073042	0	NA	Glycine cleavage H-protein
LOC112052495	NW_019863152.1	-	9	0.9999505744406159	0	0.012905190679890077	1	0.9999801217073042	0	NA	Alkaline phosphatase homologues
LOC112045579	NW_019862835.1	-	5	0.9999505744406159	0	0.014900634387516463	1	0.9999801217073042	0	NA	KR domain
LOC112043011	NW_019862784.1	+	14	0.9999505744406159	0	0.005698471309283587	3	0.9999801217073042	0	NA	Mak10 subunit, NatC N(alpha)-terminal acetyltransferase
LOC112047884	NW_019862907.1	+	9	0.9999505744406159	0	0.033633232132565465	2	0.9999801217073042	0	NA	NA
LOC112056946	NW_019864130.1	+	8	0.9999505744406159	0	2.312862197153291e-9	12	0.9999801217073042	0	NA	Cupin-like domain
LOC112054664	NW_019863391.1	-	9	0.9999505744406159	0	8.703339485826207e-16	13	0.9999801217073042	0	NA	otic vesicle formation
LOC112056474	NW_019863835.1	-	5	0.9999505744406159	0	7.60591494398063e-6	5	0.9999801217073042	0	NA	Integral membrane protein DUF106
LOC112045593	NW_019862836.1	+	12	0.9999505744406159	0	6.256096078791799e-10	9	0.8543507280091032	0	NA	Leucine Rich repeat
LOC112050686	NW_019863038.1	-	8	0.9999505744406159	0	0.003622490311258106	2	0.9999801217073042	0	NA	NA
LOC112047057	NW_019862881.1	+	12	0.9999505744406159	0	0.00425413278930869	3	0.9999801217073042	0	NA	RNA 3'-terminal phosphate cyclase
LOC112049074	NW_019862958.1	-	21	0.9999505744406159	0	0.40435320729590923	0	0.012950052655527792	1	NA	chromatin binding
LOC112053469	NW_019862748.1	+	11	0.9999505744406159	0	4.7532370552727494e-4	2	0.9999801217073042	0	NA	ATP-dependent protease La (LON) substrate-binding domain
LOC112057496	NW_019865864.1	+	3	0.9999505744406159	0	1.105391119346804e-8	6	0.1960645458078996	0	NA	NA
LOC112053462	NW_019863243.1	+	6	0.9999505744406159	0	0.01811014320705797	1	0.9999801217073042	0	NA	NA
LOC112053838	NW_019863287.1	-	5	0.9999505744406159	0	0.016675133251557343	1	0.9999801217073042	0	NA	Inositol polyphosphate phosphatase, catalytic domain homologues
LOC112058417	NW_019862776.1	-	30	0.9999505744406159	0	1.7122447651309707e-18	9	0.9999801217073042	0	NA	Vault protein inter-alpha-trypsin domain
LOC112055447	NW_019863525.1	-	2	0.9999505744406159	0	0.00452765950482295	3	0.9999801217073042	0	NA	NA
LOC112048006	NW_019862754.1	+	19	0.9999505744406159	0	0.01088502918037451	2	0.9999801217073042	0	NA	Zinc ion binding
LOC112044682	NW_019862815.1	-	11	0.9999505744406159	0	5.373905582176895e-14	11	0.9999801217073042	0	NA	Vps51/Vps67
LOC112049906	NW_019862997.1	+	10	0.9999505744406159	0	0.015170636056023595	1	0.9999801217073042	0	NA	Serine/Threonine protein kinases, catalytic domain
LOC112054094	NW_019863318.1	-	10	0.9999505744406159	0	3.99093154574004e-5	5	0.9999801217073042	0	GNBP1	Carbohydrate binding domain (family 32)
LOC112046723	NW_019862869.1	+	25	0.9999505744406159	0	1.586418692857897e-4	10	0.9999801217073042	0	NA	Nuclear pore complex scaffold, nucleoporins 186/192/205
LOC112056355	NW_019863786.1	+	14	0.9999505744406159	0	3.904747565086498e-6	6	0.9999801217073042	0	NA	NA
LOC112050179	NW_019863009.1	+	11	0.9999505744406159	0	0.0026224930525832967	2	0.9999801217073042	0	NA	Src homology 3 domains
LOC112056900	NW_019864076.1	+	3	0.9999505744406159	0	0.0012366494446901994	2	0.9999801217073042	0	NA	CRAL/TRIO, N-terminal domain
LOC112044298	NW_019862806.1	+	24	0.9999505744406159	0	0.023611822475320635	1	0.9999801217073042	0	NA	biological adhesion
LOC112045004	NW_019862821.1	+	17	0.9999505744406159	0	0.03647721113293447	1	0.9999801217073042	0	Ago3	Belongs to the argonaute family
LOC112056694	NW_019863946.1	+	12	0.9999505744406159	0	3.3468027798665815e-7	6	0.9999801217073042	0	sog	von Willebrand factor type C domain
LOC112049204	NW_019862755.1	-	5	0.9999505744406159	0	2.540746837737565e-5	4	0.9999801217073042	0	RpL11	ribosomal L5P family C-terminus
LOC112052058	NW_019863122.1	-	7	0.9999505744406159	0	0.015827349608723982	1	0.9999801217073042	0	NA	Ubiquitin carboxyl-terminal hydrolase
LOC112047487	NW_019862894.1	-	4	0.9999505744406159	0	6.483280855918427e-8	6	0.9999801217073042	0	NA	S-adenosyl-L-homocysteine hydrolase, NAD binding domain
LOC112043868	NW_019862799.1	-	4	0.9999505744406159	0	0.008052026590433005	2	0.9999801217073042	0	NA	NA
LOC112051781	NW_019863102.1	+	5	0.9999505744406159	0	0.003444971129121315	2	0.9999801217073042	0	NA	ATP-grasp domain
LOC112047882	NW_019862907.1	+	4	0.9999505744406159	0	8.901302088540541e-4	5	0.9999801217073042	0	fab1	Translation initiation factor IF-2, N-terminal region
LOC112052082	NW_019863123.1	+	7	0.9999505744406159	0	0.03665127166813376	2	0.9999801217073042	0	NA	It is involved in the biological process described with cobalamin metabolic process
LOC112051946	NW_019863113.1	+	9	0.9999505744406159	0	0.04037322077845914	1	0.9999801217073042	0	NA	NA
LOC112046093	NW_019862847.1	-	8	0.9999505744406159	0	1.4179101696568429e-5	3	0.9999801217073042	0	NA	NA
LOC112044713	NW_019862751.1	+	9	0.9999505744406159	0	0.06894061055926574	0	0.043427822568535154	1	Cka	Striatin family
LOC112052401	NW_019863145.1	+	16	0.9999505744406159	0	1.2130156124535996e-4	4	0.9999801217073042	0	NA	MT-A70
LOC112057166	NW_019862764.1	-	7	0.9999505744406159	0	0.012620589062082615	2	0.9999801217073042	0	NA	rRNA biogenesis protein RRP36
LOC112056176	NW_019863728.1	+	10	0.9999505744406159	0	1.1101592915266751e-8	5	0.9999801217073042	0	Upf1	AAA domain
LOC112043750	NW_019862750.1	-	4	0.9999505744406159	0	0.010502041883521237	1	0.9999801217073042	0	NA	NA
LOC112043413	NW_019862790.1	-	7	0.9999505744406159	0	0.04787991267355879	1	0.9999801217073042	0	NA	TLD
LOC112051694	NW_019863098.1	-	24	0.9999505744406159	0	2.836906607917268e-4	5	0.9999801217073042	0	Chro	Chromatin organization modifier domain
LOC112051567	NW_019863089.1	-	11	0.9999505744406159	0	1.2492554448733946e-5	5	0.9999801217073042	0	NA	zinc finger
LOC112044672	NW_019862815.1	+	14	0.9999505744406159	0	2.644734109087565e-4	3	0.9999801217073042	0	NA	Regulatory CLIP domain of proteinases
LOC112055759	NW_019863602.1	-	11	0.9999505744406159	0	0.03846337837339666	1	0.9999801217073042	0	Fen1	Structure-specific nuclease with 5'-flap endonuclease and 5'-3' exonuclease activities involved in DNA replication and repair. During DNA replication, cleaves the 5'-overhanging flap structure that is generated by displacement synthesis when DNA polymerase encounters the 5'-end of a downstream Okazaki fragment. It enters the flap from the 5'-end and then tracks to cleave the flap base, leaving a …
LOC112045215	NW_019862826.1	+	12	0.9999505744406159	0	0.005258945344581716	1	0.9999801217073042	0	NA	Domain of unknown function (DUF1986)
LOC112056620	NW_019863909.1	-	3	0.9999505744406159	0	4.4575084262524664e-5	6	0.9999801217073042	0	NA	Transcription activator MBF2
LOC112052411	NW_019863146.1	-	20	0.9999505744406159	0	0.019121869632649235	1	0.9999801217073042	0	NA	NA
LOC112052400	NW_019863145.1	-	6	0.9999505744406159	0	1.1247993590192561e-6	7	0.9999801217073042	0	NA	Enoyl-CoA hydratase/isomerase
LOC112052284	NW_019863138.1	+	15	0.9999505744406159	0	2.4516751994743534e-6	3	0.9999801217073042	0	Ndufs1	NADH-ubiquinone oxidoreductase subunit G, C-terminal
LOC112048125	NW_019862917.1	+	6	0.9999505744406159	0	2.2668653873041592e-5	5	0.9999801217073042	0	Sra-1	Cytoplasmic Fragile-X interacting family
LOC112056089	NW_019863700.1	-	4	0.9999505744406159	0	0.040077391274023454	1	0.9999801217073042	0	NA	NA
LOC112053528	NW_019863250.1	+	9	0.9999505744406159	0	0.00718741527244939	2	0.9999801217073042	0	NA	Citrate synthase, C-terminal domain
LOC112052647	NW_019862759.1	-	20	0.9999505744406159	0	8.878994997852935e-7	6	0.0864575252837458	0	NA	protein transport
LOC112053119	NW_019863209.1	+	19	0.9999505744406159	0	0.03631463245613036	1	0.9999801217073042	0	kz	Helicase associated domain (HA2) Add an annotation
LOC112058379	NW_019862775.1	-	11	0.9999505744406159	0	0.02452941260231678	2	0.9999801217073042	0	Dhap-at	Phosphate acyltransferases
LOC112053907	NW_019863293.1	+	10	0.9999505744406159	0	0.028274696983585413	1	0.9999801217073042	0	NA	Q-cell neuroblast polarisation
LOC112045914	NW_019862843.1	-	16	0.9999505744406159	0	1.6370597240753997e-15	10	0.9999801217073042	0	NA	STAS domain
LOC112054925	NW_019863433.1	-	5	0.9999505744406159	0	0.0031711073059126627	3	0.9999801217073042	0	NA	NA
LOC112044125	NW_019862804.1	+	7	0.9999505744406159	0	9.55462862503558e-5	5	0.9999801217073042	0	NA	Juvenile hormone binding protein domains in insects.
LOC112056327	NW_019863776.1	-	9	0.9999505744406159	0	7.610266445580868e-14	12	0.005628671632551666	1	NA	Tubulin folding cofactor D C terminal
LOC112045657	NW_019862752.1	+	3	0.9999505744406159	0	0.013353807227135634	2	0.9999801217073042	0	NA	Glutamine amidotransferase domain
LOC112055951	NW_019863664.1	-	8	0.9999505744406159	0	3.0676001004904766e-5	8	0.30030012942741036	0	NA	Zinc finger, C2H2 type
LOC112047520	NW_019862895.1	+	13	0.9999505744406159	0	0.010413550614815548	2	0.9999801217073042	0	NA	Beige/BEACH domain
LOC112048689	NW_019862940.1	+	16	0.9999505744406159	0	9.089235041181185e-11	11	0.9999801217073042	0	NA	C2H2-type zinc finger
LOC112056515	NW_019863856.1	-	9	0.9999505744406159	0	0.03422291331940762	1	0.9999801217073042	0	NA	Uracil phosphoribosyltransferase
LOC112054899	NW_019863429.1	-	8	0.9999505744406159	0	1.931928994672587e-9	6	0.9999801217073042	0	NA	NA
LOC112057684	NW_019862765.1	+	6	0.9999505744406159	0	0.004732474676731336	3	0.9999801217073042	0	NA	NA
LOC112048735	NW_019862942.1	+	6	0.9999505744406159	0	0.006117569712022054	3	0.9999801217073042	0	Ppt2	Palmitoyl protein thioesterase
LOC112058450	NW_019862776.1	-	10	0.9999505744406159	0	7.078333263856707e-4	3	0.9999801217073042	0	NA	Myotubularin-like phosphatase domain
LOC112049684	NW_019862984.1	-	7	0.9999505744406159	0	0.003394140283804494	2	0.9999801217073042	0	sta	Required for the assembly and or stability of the 40S ribosomal subunit. Required for the processing of the 20S rRNA- precursor to mature 18S rRNA in a late step of the maturation of 40S ribosomal subunits
LOC112045690	NW_019862838.1	-	24	0.9999505744406159	0	0.022311267127512514	1	0.9999801217073042	0	NA	Middle or third domain of peptidase_M16
LOC112053324	NW_019863229.1	-	7	0.9999505744406159	0	0.003617311393439352	2	0.9999801217073042	0	Noa36	NOA36 protein
LOC112043518	NW_019862792.1	+	5	0.9999505744406159	0	5.56314303452373e-4	4	0.9999801217073042	0	Aats-ser	tRNA synthetase class II core domain (G, H, P, S and T)
LOC112046414	NW_019862857.1	+	10	0.9999505744406159	0	5.585120732833424e-4	5	0.9999801217073042	0	NA	Adenylosuccinate synthetase
LOC112050410	NW_019863021.1	-	12	0.9999505744406159	0	1.8772721540704113e-8	9	0.9999801217073042	0	NA	NA
LOC112053386	NW_019863237.1	-	20	0.9999505744406159	0	3.2592868739055097e-21	10	0.9999801217073042	0	NA	NA
LOC112044035	NW_019862802.1	+	4	0.9999505744406159	0	0.0015136711714185836	5	0.9999801217073042	0	NA	Proteasome subunit
LOC112044703	NW_019862751.1	+	6	0.9999505744406159	0	0.04441553880000591	1	0.9999801217073042	0	NA	zinc finger
LOC112051322	NW_019863075.1	-	8	0.9999505744406159	0	0.0407947200864258	1	0.9999801217073042	0	NA	Dual specificity phosphatase, catalytic domain
LOC112047167	NW_019862883.1	+	5	0.9999505744406159	0	0.04578890259153071	1	0.9999801217073042	0	Rab23	50S ribosome-binding GTPase
LOC112053438	NW_019863240.1	+	6	0.9999505744406159	0	2.3225591904147522e-14	13	0.9999801217073042	0	NA	NA
LOC112047069	NW_019862881.1	+	9	0.9999505744406159	0	2.736930250165729e-5	5	0.9999801217073042	0	Nup44A	WD domain, G-beta repeat
LOC112046650	NW_019862748.1	-	23	0.9999505744406159	0	0.024313325688971037	2	0.9999801217073042	0	ade2	AIR synthase related protein, C-terminal domain
LOC112058465	NW_019862776.1	+	6	0.9999505744406159	0	3.8752699620697524e-20	13	0.9999801217073042	0	NA	Pumilio-like repeats
LOC112055185	NW_019863472.1	+	11	0.9999505744406159	0	4.278515487904871e-5	5	0.9999801217073042	0	NA	NA
LOC112056991	NW_019864187.1	-	4	0.9999505744406159	0	0.01978059715824275	1	0.9999801217073042	0	NA	NA
LOC112057410	NW_019865313.1	-	5	0.9999505744406159	0	0.022067101995023992	2	0.9999801217073042	0	NA	NA
LOC112052908	NW_019863186.1	-	21	0.9999505744406159	0	0.04067533352368326	1	0.9999801217073042	0	NA	Repeat of unknown function (DUF1136)
LOC112057150	NW_019864382.1	-	3	0.9999505744406159	0	1.593149439841331e-11	10	0.9999801217073042	0	MKP-4	Dual specificity phosphatase, catalytic domain
LOC112048521	NW_019862933.1	-	12	0.9999505744406159	0	4.2551876840687096e-4	3	0.9999801217073042	0	NA	Sugar (and other) transporter
LOC112043830	NW_019862799.1	-	7	0.9999505744406159	0	0.0029728622159250298	3	0.9999801217073042	0	NA	Myosin-like coiled-coil protein
LOC112050921	NW_019863051.1	-	24	0.9999505744406159	0	0.007845295952671853	1	0.2462551181708534	0	NA	DNA-dependent RNA polymerase
LOC112058363	NW_019862775.1	+	3	0.9999505744406159	0	0.014277716367844771	1	0.9999801217073042	0	NA	NA
LOC112050291	NW_019863016.1	-	2	0.9999505744406159	0	5.308554745565657e-4	6	0.9999801217073042	0	NA	NA
LOC112046947	NW_019862878.1	-	20	0.9999505744406159	0	2.1452930374626265e-10	6	0.9999801217073042	0	Brd8	bromo domain
LOC112050214	NW_019863013.1	-	20	0.9999505744406159	0	4.876889635547843e-6	7	0.9999801217073042	0	NA	Peptidase family M13
LOC112045242	NW_019862827.1	+	9	0.9999505744406159	0	4.388407433587848e-5	4	0.9999801217073042	0	NA	BEN
LOC112046190	NW_019862850.1	-	17	0.9999505744406159	0	0.01089616108815438	2	0.9999801217073042	0	Atg1	Domain of unknown function (DUF3543)
LOC112044925	NW_019862820.1	+	6	0.9999505744406159	0	8.877185935690439e-4	1	0.9999801217073042	0	NA	Enoyl-(Acyl carrier protein) reductase
LOC112056134	NW_019863715.1	+	12	0.9999505744406159	0	9.569662671976688e-16	10	0.9999801217073042	0	NA	Lissencephaly type-1-like homology motif
LOC112053451	NW_019863242.1	-	9	0.9999505744406159	0	3.023246545525984e-6	8	0.9999801217073042	0	NA	Trypsin-like serine protease
LOC112055365	NW_019863507.1	+	12	0.9999505744406159	0	3.3108053451176864e-27	15	0.009556849025834223	1	NA	NA
LOC112056060	NW_019863695.1	-	8	0.9999505744406159	0	0.007635882211580003	3	0.9999801217073042	0	NA	Protein kinase C conserved region 2 (CalB)
LOC112050749	NW_019863040.1	-	7	0.9999505744406159	0	2.5990237250351756e-18	8	0.9999801217073042	0	NA	Enoyl-CoA hydratase/isomerase
LOC112046572	NW_019862862.1	-	20	0.9999505744406159	0	4.342842316045368e-4	3	0.9999801217073042	0	NA	It is involved in the biological process described with protein polyglutamylation
LOC112049997	NW_019863001.1	+	4	0.9999505744406159	0	1.593149439841331e-11	6	0.9999801217073042	0	NA	PD-(D/E)XK nuclease superfamily
LOC112048859	NW_019862948.1	+	8	0.9999505744406159	0	6.512766301755413e-4	2	0.9999801217073042	0	NA	zinc ion binding. It is involved in the biological process described with transcription, DNA-templated
LOC112056135	NW_019863716.1	-	24	0.9999505744406159	0	0.029397601621120432	1	0.9999801217073042	0	eIF5B	Elongation factor Tu domain 2
LOC112056674	NW_019863937.1	-	13	0.9999505744406159	0	8.658196897385822e-4	2	0.9999801217073042	0	NA	Zinc-finger associated domain (zf-AD)
LOC112054588	NW_019863380.1	+	43	0.9999505744406159	0	7.345303295316733e-8	8	0.9999801217073042	0	alpha-Spec	Ca2+ insensitive EF hand
LOC112050786	NW_019863043.1	-	7	0.9999505744406159	0	0.02883875507688043	1	0.9999801217073042	0	NA	Zinc finger, C2H2 type
LOC112043898	NW_019862800.1	-	2	0.9999505744406159	0	0.00988036909611129	2	0.9999801217073042	0	NA	NA
LOC112049540	NW_019862977.1	+	10	0.9999505744406159	0	3.086348528573293e-8	13	0.9999801217073042	0	abs	DEAD-like helicases superfamily
LOC112054244	NW_019863333.1	+	4	0.9999505744406159	0	0.013705728744118888	3	0.377680237077985	0	NA	cell differentiation
LOC112050509	NW_019863027.1	+	10	0.9999505744406159	0	0.008319433152010247	2	0.9999801217073042	0	NA	monoubiquitinated histone deubiquitination
LOC112052404	NW_019863145.1	+	6	0.9999505744406159	0	0.004239595154042111	1	0.7347312356789498	0	RpS12	Ribosomal protein L7Ae/L30e/S12e/Gadd45 family
LOC112052522	NW_019863155.1	+	7	0.9999505744406159	0	4.4926027155995156e-11	8	0.9999801217073042	0	NA	Oxidoreductase activity. It is involved in the biological process described with oxidation-reduction process
LOC112054623	NW_019863384.1	-	12	0.9999505744406159	0	2.7904324242132475e-8	7	0.9999801217073042	0	NA	Zinc finger, C2H2 type
LOC112056876	NW_019864044.1	+	11	0.9999505744406159	0	0.02433615808348979	1	0.9999801217073042	0	NA	Cytochrome P450
LOC112048785	NW_019862945.1	-	3	0.9999505744406159	0	1.971956328968937e-13	11	0.9999801217073042	0	NA	identical protein binding
LOC112049811	NW_019862992.1	-	7	0.9999505744406159	0	7.027945371715161e-7	3	0.9999801217073042	0	NA	Domain of unknown function (DUF1726)
LOC112055897	NW_019863653.1	+	18	0.9999505744406159	0	0.001640529085506778	2	0.9999801217073042	0	shtd	Anaphase-promoting complex subunit 1
LOC112043489	NW_019862791.1	-	3	0.9999505744406159	0	3.078536307810624e-4	5	0.9999801217073042	0	NA	NA
LOC112047112	NW_019862882.1	-	6	0.9999505744406159	0	1.13325473778465e-5	6	0.9999801217073042	0	NA	Zinc finger, C2H2 type
LOC112045680	NW_019862838.1	-	4	0.9999505744406159	0	0.02633189095232662	1	0.9999801217073042	0	NA	Putative Phosphatase
LOC112051842	NW_019863107.1	-	7	0.9999505744406159	0	0.013820952002738003	3	0.9999801217073042	0	Usf	helix loop helix domain
LOC112047220	NW_019862884.1	+	12	0.9999505744406159	0	8.386814157397726e-4	2	0.9999801217073042	0	NA	May play an essential role at the early stage of chromosomal DNA replication by coupling the polymerase alpha primase complex to the cellular replication machinery
LOC112053870	NW_019863290.1	+	3	0.9999505744406159	0	0.03841508721200682	1	0.9999801217073042	0	NA	Fungal protease inhibitor
LOC112051964	NW_019863116.1	+	7	0.9999505744406159	0	0.023864027799534643	1	0.9999801217073042	0	NA	NA
LOC112056779	NW_019863978.1	+	11	0.9999505744406159	0	8.754047279789408e-4	4	0.9999801217073042	0	NA	NA
LOC112045358	NW_019862829.1	+	3	0.9999505744406159	0	0.0012666663627290925	2	0.9999801217073042	0	CCE-I1	alpha/beta hydrolase fold
LOC112052084	NW_019863124.1	+	8	0.9999505744406159	0	1.0183131890760276e-17	12	0.9999801217073042	0	Lam	Intermediate filament protein
LOC112051132	NW_019863064.1	+	28	0.9999505744406159	0	6.276476284021669e-7	10	0.9999801217073042	0	eIF3-S10	RNA-binding component of the eukaryotic translation initiation factor 3 (eIF-3) complex, which is involved in protein synthesis of a specialized repertoire of mRNAs and, together with other initiation factors, stimulates binding of mRNA and methionyl-tRNAi to the 40S ribosome. The eIF-3 complex specifically targets and initiates translation of a subset of mRNAs involved in cell proliferation
LOC112053401	NW_019863238.1	-	9	0.9999505744406159	0	1.0193356862742633e-6	5	0.9999801217073042	0	NA	Trypsin
LOC112051002	NW_019863056.1	+	15	0.9999505744406159	0	3.794360117096865e-9	7	0.9999801217073042	0	NA	dopachrome isomerase activity
LOC112052339	NW_019863141.1	+	4	0.9999505744406159	0	9.267655299219215e-10	10	0.9999801217073042	0	NA	NA
LOC112046511	NW_019862859.1	+	12	0.9999505744406159	0	0.01227491093390936	2	0.9999801217073042	0	NA	NA
LOC112050695	NW_019863038.1	+	11	0.9999505744406159	0	1.1637865908571523e-8	6	0.9999801217073042	0	NA	NA
LOC112044318	NW_019862806.1	+	2	0.9999505744406159	0	0.03593080981773201	2	0.9999801217073042	0	NA	NA
LOC112054088	NW_019863315.1	+	7	0.9999505744406159	0	4.981554752884174e-10	6	0.9999801217073042	0	NA	MYND finger
LOC112049625	NW_019862981.1	+	8	0.9999505744406159	0	0.040895079172342294	1	0.9999801217073042	0	Oaz	Zinc finger, C2H2 type
LOC112056040	NW_019863691.1	+	2	0.9999505744406159	0	1.0880877485760727e-5	2	0.9999801217073042	0	NA	NA
LOC112046202	NW_019862850.1	-	11	0.9999505744406159	0	0.0025792403731069494	2	0.9999801217073042	0	RpA-70	As part of the heterotrimeric replication protein A complex (RPA RP-A), binds and stabilizes single-stranded DNA intermediates, that form during DNA replication or upon DNA stress. It prevents their reannealing and in parallel, recruits and activates different proteins and complexes involved in DNA metabolism. Thereby, it plays an essential role both in DNA replication and the cellular response t…
LOC112052764	NW_019863173.1	-	6	0.9999505744406159	0	0.022779997692280562	2	0.9999801217073042	0	NA	It is involved in the biological process described with cell redox homeostasis
LOC112055483	NW_019863532.1	+	2	0.9999505744406159	0	0.005804313991838778	4	0.9999801217073042	0	NA	MADF
LOC112055036	NW_019863450.1	+	10	0.9999505744406159	0	4.9996959407761434e-5	2	0.9999801217073042	0	tam	DNA-directed DNA polymerase activity. It is involved in the biological process described with DNA replication
LOC112047110	NW_019862882.1	-	2	0.9999505744406159	0	3.766128140109115e-10	10	0.9999801217073042	0	NA	NA
LOC112056380	NW_019863794.1	+	5	0.9999505744406159	0	0.0034431995562810773	4	0.9999801217073042	0	NA	NA
LOC112046460	NW_019862858.1	-	6	0.9999505744406159	0	0.038842806489200486	2	0.9999801217073042	0	NA	NA
LOC112056334	NW_019863777.1	+	6	0.9999505744406159	0	0.0017362338617180051	2	0.9999801217073042	0	NA	LEM3 (ligand-effect modulator 3) family / CDC50 family
LOC112056982	NW_019864178.1	-	7	0.9999505744406159	0	1.5073265549590122e-9	10	0.9999801217073042	0	NA	Taurine catabolism dioxygenase TauD, TfdA family
LOC112055328	NW_019863501.1	+	6	0.9999505744406159	0	4.431448654861249e-5	10	0.9999801217073042	0	Cpap3-b	Chitin-binding domain type 2
LOC112056502	NW_019863852.1	+	10	0.9999505744406159	0	0.016002539203293767	1	0.9999801217073042	0	NA	C2H2-type zinc finger
LOC112056870	NW_019864040.1	-	8	0.9999505744406159	0	1.7233011522358843e-76	6	0.9999801217073042	0	NA	Histidine phosphatase superfamily (branch 2)
LOC112047371	NW_019862890.1	-	12	0.9999505744406159	0	0.03138667918260392	1	0.9999801217073042	0	pix	4Fe-4S binding domain
LOC112057065	NW_019864257.1	+	6	0.9999505744406159	0	0.0014548628452548873	2	0.9999801217073042	0	NA	NA
LOC112053547	NW_019863252.1	+	8	0.9999505744406159	0	4.930773275873922e-6	10	0.9999801217073042	0	SRPN12	SERine Proteinase INhibitors
LOC112054653	NW_019863390.1	-	2	0.9999505744406159	0	0.014277673127432354	1	0.9999801217073042	0	NA	Glutathione S-transferase, C-terminal domain
LOC112050107	NW_019863005.1	-	8	0.9999505744406159	0	0.005231086517534128	2	0.9999801217073042	0	Cog7	Golgi complex component 7 (COG7)
LOC112049003	NW_019862955.1	+	24	0.9999505744406159	0	1.9989526455675726e-10	11	0.9999801217073042	0	NA	N-terminal region of Chorein or VPS13
LOC112056120	NW_019863707.1	-	16	0.9999505744406159	0	5.7077823455901187e-8	5	0.9999801217073042	0	SREBP	protein dimerization activity
LOC112055794	NW_019863615.1	+	16	0.9999505744406159	0	8.858354960793734e-5	2	0.9999801217073042	0	rump	RNA recognition motif
LOC112053871	NW_019863290.1	-	26	0.9999505744406159	0	7.698383178333959e-18	16	0.665442266692349	0	NA	Receptor family ligand binding region
LOC112044805	NW_019862817.1	-	10	0.9999505744406159	0	0.01796795622878589	3	0.9999801217073042	0	DMAP1	SANT/Myb-like domain of DAMP1
LOC112051724	NW_019863099.1	+	10	0.9999505744406159	0	0.006883257119442048	2	0.9999801217073042	0	NA	Ankyrin repeats (many copies)
LOC112044134	NW_019862804.1	+	2	0.9999505744406159	0	1.5799681147587457e-4	4	0.9999801217073042	0	NA	NA
LOC112053270	NW_019863223.1	+	10	0.9999505744406159	0	7.862130627120451e-4	1	0.9999801217073042	0	NA	cell differentiation
LOC112045539	NW_019862835.1	-	8	0.9999505744406159	0	0.006474281535867907	2	0.9999801217073042	0	NA	NA
LOC112055067	NW_019863454.1	+	4	0.9999505744406159	0	8.371298991183089e-5	4	0.9999801217073042	0	zetaCOP	Clathrin adaptor complex small chain
LOC112043448	NW_019862791.1	-	4	0.9999505744406159	0	3.696564712487852e-4	4	0.9999801217073042	0	NA	Zinc finger, C2H2 type
LOC112055986	NW_019863674.1	-	6	0.9999505744406159	0	8.046015017339576e-4	4	0.9999801217073042	0	NA	zinc finger
LOC112057830	NW_019862767.1	+	8	0.9999505744406159	0	2.2265306466342034e-7	9	0.9999801217073042	0	DAAM	binding. It is involved in the biological process described with actin cytoskeleton organization
LOC112056868	NW_019864039.1	+	8	0.9999505744406159	0	2.6979986356114547e-15	7	0.09152730718985061	0	NA	NA
LOC112050321	NW_019863017.1	+	13	0.9999505744406159	0	4.732813597453919e-6	6	0.9999801217073042	0	NA	histone binding
LOC112043464	NW_019862791.1	-	3	0.9999505744406159	0	0.03294133150523969	2	0.9999801217073042	0	NA	Ankyrin repeat
LOC112045759	NW_019862752.1	-	7	0.9999505744406159	0	0.03768373819754277	1	0.9999801217073042	0	NA	Aldo/keto reductase family
LOC112055642	NW_019863572.1	-	14	0.9999505744406159	0	3.3631022261886126e-7	6	0.9999801217073042	0	NA	JNK_SAPK-associated protein-1
LOC112054863	NW_019863426.1	+	8	0.9999505744406159	0	0.028981240151613973	1	0.9999801217073042	0	NA	NA
LOC112050329	NW_019863017.1	+	8	0.9999505744406159	0	4.868877993958269e-4	4	0.9999801217073042	0	NA	Histone acetyl transferase HAT1 N-terminus
LOC112049890	NW_019862996.1	-	9	0.9999505744406159	0	1.182750512189604e-36	18	0.9999801217073042	0	NA	Zinc finger, C2H2 type
LOC112055432	NW_019863523.1	-	4	0.9999505744406159	0	6.102096678161098e-4	2	0.9999801217073042	0	NA	Zinc finger, C2H2 type
LOC112053234	NW_019863219.1	+	9	0.9999505744406159	0	6.128470347543483e-10	6	0.9999801217073042	0	NA	Domain in the RNA-binding Lupus La protein; unknown function
LOC112057430	NW_019865429.1	+	5	0.9999505744406159	0	9.601606375787056e-7	11	0.9999801217073042	0	tral	Scd6-like Sm domain
LOC112055467	NW_019863528.1	-	6	0.9999505744406159	0	2.3243716697495204e-4	10	0.1116785658359295	0	NA	C-type lectin (CTL) or carbohydrate-recognition domain (CRD)
LOC112054801	NW_019863415.1	+	11	0.9999505744406159	0	1.2220255319369807e-6	7	0.9999801217073042	0	NA	RNA helicase
LOC112056701	NW_019863948.1	+	3	0.9999505744406159	0	0.0011751717710485922	4	0.9999801217073042	0	NA	Enoyl-CoA hydratase/isomerase
LOC112050514	NW_019862756.1	-	12	0.9999505744406159	0	0.006474281535867907	2	0.9999801217073042	0	NA	Sugar (and other) transporter
LOC112048422	NW_019862929.1	+	10	0.9999505744406159	0	0.00485886626191645	2	0.9999801217073042	0	NA	positive regulation of protein localization to cell cortex
LOC112056662	NW_019862763.1	+	2	0.9999505744406159	0	0.004396596162709481	2	0.9999801217073042	0	NA	NA
LOC112044270	NW_019862806.1	-	24	0.9999505744406159	0	7.343162491796759e-14	9	0.9999801217073042	0	NA	RNA binding activity-knot of a chromodomain
LOC112044932	NW_019862820.1	-	3	0.9999505744406159	0	2.0624994820644043e-6	4	0.9999801217073042	0	NA	NA
LOC112055629	NW_019863567.1	+	6	0.9999505744406159	0	0.009730254195433318	2	0.9999801217073042	0	bw	ABC transporter
LOC112052395	NW_019863145.1	+	9	0.9999505744406159	0	1.0569396213530547e-32	14	0.9999801217073042	0	Prosbeta5	Proteasome subunit
LOC112052750	NW_019863172.1	-	2	0.9999505744406159	0	0.03990547172739043	1	0.9999801217073042	0	NA	Neuralized
LOC112045572	NW_019862835.1	+	2	0.9999505744406159	0	0.006689437547571767	2	0.9999801217073042	0	kinesin-3B	Kinesin protein 1B
LOC112052045	NW_019863120.1	+	9	0.9999505744406159	0	0.02360591264330044	1	0.9999801217073042	0	NA	7 transmembrane receptor (rhodopsin family)
LOC112046538	NW_019862861.1	-	2	0.9999505744406159	0	1.2542733922742233e-4	4	0.9999801217073042	0	NA	NA
LOC112047804	NW_019862904.1	-	7	0.9999505744406159	0	4.602850063139859e-12	10	0.9999801217073042	0	NA	Phosphotransferase enzyme family
LOC112052489	NW_019863152.1	+	6	0.9999505744406159	0	0.03910242807167995	1	0.9999801217073042	0	NA	EF hand
LOC112053485	NW_019863245.1	+	11	0.9999505744406159	0	7.650566214741243e-7	8	0.9999801217073042	0	scf	EF-hand, calcium binding motif
LOC112052792	NW_019863176.1	+	3	0.9999505744406159	0	5.9027085202593376e-5	4	0.9999801217073042	0	NA	Tho complex subunit 7
LOC112057849	NW_019862767.1	+	18	0.9999505744406159	0	2.2102740185417938e-4	4	0.9999801217073042	0	NA	Helicase
LOC112056702	NW_019863948.1	-	3	0.9999505744406159	0	0.042505940748343025	1	0.9999801217073042	0	NA	NA
LOC112044328	NW_019862806.1	+	10	0.9999505744406159	0	7.4552800626398185e-6	3	0.9999801217073042	0	NA	AMP-binding enzyme
LOC112057332	NW_019864920.1	+	5	0.9999505744406159	0	0.04205546480184877	2	0.9999801217073042	0	NA	NA
LOC112053035	NW_019863198.1	+	16	0.9999505744406159	0	0.04721492083604376	1	0.9999801217073042	0	NA	pre-mRNA splicing factor component
LOC112046699	NW_019862753.1	+	9	0.9999505744406159	0	0.038572435916146584	1	0.9999801217073042	0	NA	WD domain, G-beta repeat
LOC112053048	NW_019863200.1	-	6	0.9999505744406159	0	0.015210085261617498	4	0.9999801217073042	0	NA	Leucine-rich repeat-containing protein C10orf11 homolog
LOC112057190	NW_019864485.1	-	3	0.9999505744406159	0	0.033127604994078894	3	0.9999801217073042	0	NA	NA
LOC112056207	NW_019863733.1	+	2	0.9999505744406159	0	4.988103546396418e-9	13	0.9999801217073042	0	NA	Enoyl-(Acyl carrier protein) reductase
LOC112052781	NW_019863175.1	-	6	0.9999505744406159	0	0.03955251972229583	1	0.9999801217073042	0	wun	Catalytic activity
LOC112053535	NW_019863250.1	+	8	0.9999505744406159	0	0.006287142107663941	1	0.9999801217073042	0	NA	Major Facilitator Superfamily
LOC112056239	NW_019863744.1	+	6	0.9999505744406159	0	0.02431104570299207	1	0.9999801217073042	0	NA	U11-48K-like CHHC zinc finger
LOC112047648	NW_019862900.1	-	8	0.9999505744406159	0	0.00431505585504099	4	0.9999801217073042	0	yip2	Thiolase, N-terminal domain
LOC112056217	NW_019863736.1	-	7	0.9999505744406159	0	0.024892975612869572	2	0.9999801217073042	0	NA	NA
LOC112044804	NW_019862817.1	+	11	0.9999505744406159	0	1.9955096771825565e-4	3	0.9700479780172557	0	NA	assists the folding of proteins upon ATP hydrolysis
LOC112054429	NW_019863356.1	+	6	0.9999505744406159	0	0.0065300953522293695	2	0.9999801217073042	0	GALE5	Galectin
LOC112051572	NW_019863090.1	+	6	0.9999505744406159	0	0.030870596157624577	1	0.2110995140865115	0	NA	Carnitine deficiency-associated protein 3
LOC112055182	NW_019863471.1	-	13	0.9999505744406159	0	5.954881688576907e-11	6	0.9999801217073042	0	Prat	Glutamine amidotransferase domain
LOC112050173	NW_019863009.1	+	6	0.9999505744406159	0	0.0022821964550051805	3	0.9999801217073042	0	Cpap3-e	Chitin-binding domain type 2
LOC112052523	NW_019863155.1	-	4	0.9999505744406159	0	6.128318758164951e-6	10	0.9999801217073042	0	NA	NA
LOC112049012	NW_019862955.1	+	3	0.9999505744406159	0	0.015827349608723982	1	0.9999801217073042	0	CSP3	Insect pheromone-binding family, A10/OS-D
LOC112056030	NW_019863688.1	+	7	0.9999505744406159	0	3.686231265582381e-5	4	0.9999801217073042	0	NA	zinc finger
LOC112050805	NW_019863043.1	-	10	0.9999505744406159	0	4.0385234368586897e-17	12	0.9999801217073042	0	NA	Zinc finger, C2H2 type
LOC112052282	NW_019863138.1	+	20	0.9999505744406159	0	1.8256477784274506e-7	7	0.9999801217073042	0	mip120	Tesmin/TSO1-like CXC domain, cysteine-rich domain
LOC112055308	NW_019863498.1	+	6	0.9999505744406159	0	1.7912733656840294e-10	8	0.24767789692281061	0	NA	Catalyzes the hydrolysis of N-formyl-L-kynurenine to L- kynurenine, the second step in the kynurenine pathway of tryptophan degradation. Required for elimination of toxic metabolites
LOC112057925	NW_019862769.1	-	8	0.9999505744406159	0	6.607194106616187e-5	3	0.9999801217073042	0	coq3	O-methyltransferase that catalyzes the 2 O-methylation steps in the ubiquinone biosynthetic pathway
LOC112056628	NW_019863914.1	-	12	0.9999505744406159	0	1.205048873031531e-10	9	0.9999801217073042	0	NA	Zinc finger, C2H2 type
LOC112053704	NW_019863274.1	+	9	0.9999505744406159	0	1.9955096771825565e-4	2	0.9999801217073042	0	Sep2	Septin
LOC112058156	NW_019862772.1	-	28	0.9999505744406159	0	8.256027085956327e-13	10	0.021635971293655527	1	NA	NA
LOC112050790	NW_019863043.1	+	7	0.9999505744406159	0	2.7433240056631144e-10	10	0.9999801217073042	0	kin17	Domain of Kin17 curved DNA-binding protein
LOC112052988	NW_019862759.1	-	8	0.9999505744406159	0	5.2740783042606913e-11	9	0.9999801217073042	0	NA	nucleic acid binding
LOC112053000	NW_019863194.1	-	11	0.9999505744406159	0	3.96066554865555e-4	3	0.5736917046750701	0	NA	Mitochondrial NAD( ) kinase that phosphorylates NAD( ) to yield NADP( ). Can use both ATP or inorganic polyphosphate as the phosphoryl donor
LOC112052425	NW_019863147.1	+	12	0.9999505744406159	0	2.7455652408558496e-29	10	0.08297652598483846	0	NA	Arv1-like family
LOC112044813	NW_019862818.1	-	3	0.9999505744406159	0	4.288377538239147e-5	4	0.9999801217073042	0	NA	Ecdysteroid kinase
LOC112050641	NW_019863035.1	-	5	0.9999505744406159	0	0.002289284503146972	4	0.9999801217073042	0	NA	DDE superfamily endonuclease
LOC112055016	NW_019863448.1	-	8	0.9999505744406159	0	2.2010851851544706e-17	10	0.9999801217073042	0	NA	Eukaryotic porin
LOC112047481	NW_019862894.1	+	4	0.9999505744406159	0	2.007437137365914e-6	4	0.9999801217073042	0	NA	Rtf2 RING-finger
LOC112049407	NW_019862971.1	+	6	0.9999505744406159	0	0.029330226697375623	1	0.9999801217073042	0	NA	Alpha/beta hydrolase family
LOC112045957	NW_019862844.1	+	5	0.9999505744406159	0	0.03968531170533872	1	0.9999801217073042	0	NA	zinc finger
LOC112053737	NW_019863277.1	+	10	0.9999505744406159	0	5.53484360295372e-8	3	0.9999801217073042	0	Nhe3	Sodium/hydrogen exchanger family
LOC112043752	NW_019862796.1	-	11	0.9999505744406159	0	0.0018387299999209415	2	0.9999801217073042	0	NA	Domain of unknown function (DUF4804)
LOC112057766	NW_019862766.1	+	6	0.9999505744406159	0	9.034198863055914e-5	4	0.9999801217073042	0	NA	Rho (Ras homology) subfamily of Ras-like small GTPases
LOC112053918	NW_019863295.1	+	11	0.9999505744406159	0	0.002315242317388344	3	0.9999801217073042	0	NA	Vacuolar sorting protein 39 domain 2
LOC112045470	NW_019862833.1	+	6	0.9999505744406159	0	0.012796115849940377	2	0.9999801217073042	0	NA	NA
LOC112055473	NW_019863529.1	-	10	0.9999505744406159	0	1.6958861512828644e-37	10	0.9999801217073042	0	NA	F-box WD repeat-containing protein 4
LOC112055603	NW_019863559.1	-	9	0.9999505744406159	0	6.966854810565822e-7	6	0.9999801217073042	0	DAAM	binding. It is involved in the biological process described with actin cytoskeleton organization
LOC112052870	NW_019863183.1	-	18	0.9999505744406159	0	0.011158922854546673	1	0.9999801217073042	0	NA	NA
LOC112050810	NW_019863043.1	-	17	0.9999505744406159	0	0.0010936347485015815	2	0.9999801217073042	0	NA	It is involved in the biological process described with protein phosphorylation
LOC112044504	NW_019862810.1	-	7	0.9999505744406159	0	2.232740592045238e-5	4	0.9999801217073042	0	cathD	Xylanase inhibitor C-terminal
LOC112047770	NW_019862904.1	+	20	0.9999505744406159	0	0.00198373474760319	2	0.9999801217073042	0	NA	zinc finger
LOC112053470	NW_019863243.1	-	3	0.9999505744406159	0	0.0062048510791539125	4	0.9999801217073042	0	NA	NA
LOC112056971	NW_019864153.1	-	5	0.9999505744406159	0	8.020043040654202e-6	8	0.44242052766584106	0	NA	Sulfotransferase family
LOC112055142	NW_019863466.1	+	4	0.9999505744406159	0	0.011232406847072945	3	0.9999801217073042	0	NA	Tetratricopeptide repeat
LOC112054470	NW_019863361.1	-	5	0.9999505744406159	0	3.765812895680161e-5	3	0.9999801217073042	0	NA	Ribosomal protein S12/S23
LOC112056927	NW_019864109.1	+	8	0.9999505744406159	0	0.030907553459739605	1	0.9999801217073042	0	NA	R3H domain
LOC112044614	NW_019862813.1	+	10	0.9999505744406159	0	0.02155102263580535	2	0.9999801217073042	0	mts	Protein phosphatase 2A homologues, catalytic domain.
LOC112053882	NW_019863291.1	+	7	0.9999505744406159	0	0.02942249103335647	1	0.9999801217073042	0	NA	Metallo-beta-lactamase superfamily
LOC112043933	NW_019862800.1	-	17	0.9999505744406159	0	2.1996907108025873e-6	6	0.9999801217073042	0	mei-9	endonuclease activity. It is involved in the biological process described with DNA repair
LOC112050794	NW_019863043.1	+	6	0.9999505744406159	0	0.004106828335945814	2	0.9999801217073042	0	NA	NA
LOC112049141	NW_019862755.1	-	11	0.9999505744406159	0	0.01240606095760867	3	0.9999801217073042	0	smo	Frizzled/Smoothened family membrane region
LOC112048789	NW_019862945.1	-	10	0.9999505744406159	0	0.0019430388633141287	1	0.9999801217073042	0	NA	EF-hand domain pair
LOC112046150	NW_019862849.1	+	12	0.9999505744406159	0	0.024674087564101617	1	0.9999801217073042	0	rept	Proposed core component of the chromatin remodeling Ino80 complex which is involved in transcriptional regulation, DNA replication and probably DNA repair
LOC112049396	NW_019862971.1	+	3	0.9999505744406159	0	0.0013413935701328875	4	0.9999801217073042	0	NA	NA
LOC112048772	NW_019862755.1	-	13	0.9999505744406159	0	0.03709717596036208	1	0.9999801217073042	0	NA	Scavenger receptor Cys-rich
LOC112056935	NW_019864121.1	+	10	0.9999505744406159	0	4.29081513089072e-4	4	0.9999801217073042	0	NA	Zinc finger, C2H2 type
LOC112047891	NW_019862907.1	-	6	0.9999505744406159	0	2.0437280275358154e-12	6	0.9999801217073042	0	NA	NA
LOC112053465	NW_019863243.1	+	9	0.9999505744406159	0	0.0369014498483305	2	0.9999801217073042	0	NA	Cilia and flagella associated protein 161
LOC112043257	NW_019862787.1	+	10	0.9999505744406159	0	3.83438038339136e-12	6	0.9999801217073042	0	NA	Ferrochelatase
LOC112050407	NW_019862756.1	-	8	0.9999505744406159	0	0.022654647367499066	1	0.9999801217073042	0	NA	Follistatin/Osteonectin-like EGF domain
LOC112046606	NW_019862863.1	-	7	0.9999505744406159	0	0.02191282102712736	1	0.9999801217073042	0	NA	GMC oxidoreductase
LOC112055279	NW_019862762.1	-	13	0.9999505744406159	0	8.874327810691969e-11	7	0.9999801217073042	0	NA	EF-hand domain pair
LOC112046053	NW_019862748.1	-	14	0.9999505744406159	0	0.02346065742614362	1	0.9999801217073042	0	NA	NA
LOC112056177	NW_019863729.1	-	5	0.9999505744406159	0	3.863746819958524e-8	9	0.9999801217073042	0	NA	Protein of unknown function (DUF2465)
LOC112052486	NW_019863152.1	+	5	0.9999505744406159	0	0.012146406785457982	1	0.9999801217073042	0	NA	CRAL/TRIO domain
LOC112050857	NW_019863046.1	+	14	0.9999505744406159	0	1.4546294368016102e-23	12	0.04132742283414406	1	NA	HepA-related protein (HARP)
LOC112049587	NW_019862980.1	-	13	0.9999505744406159	0	0.003793700186913211	1	0.9999801217073042	0	NA	Zinc finger, C2H2 type
LOC112052989	NW_019863194.1	+	8	0.9999505744406159	0	6.428497926987968e-4	5	0.9999801217073042	0	NA	Zona pellucida (ZP) domain
LOC112052335	NW_019863141.1	+	6	0.9999505744406159	0	0.040871063311514196	1	0.9999801217073042	0	NA	Aldo/keto reductase family
LOC112048976	NW_019862954.1	+	6	0.9999505744406159	0	0.04222507498103505	1	0.9999801217073042	0	NA	Zinc ion binding
LOC112057012	NW_019864213.1	+	5	0.9999505744406159	0	6.849172461192814e-6	6	0.9999801217073042	0	NA	NA
LOC112053197	NW_019863216.1	-	11	0.9999505744406159	0	6.547502576078924e-4	2	0.9999801217073042	0	NA	F-box only protein
LOC112057034	NW_019864237.1	-	4	0.9999505744406159	0	0.03172519638056841	1	0.9999801217073042	0	larp	Domain in the RNA-binding Lupus La protein; unknown function
LOC112046892	NW_019862874.1	-	5	0.9999505744406159	0	0.01172032279861192	2	0.9999801217073042	0	RpL13	Ribosomal protein L13e
LOC112048622	NW_019862937.1	+	10	0.9999505744406159	0	0.009275586854025342	2	0.9999801217073042	0	NA	NA
LOC112050151	NW_019863008.1	+	19	0.9999505744406159	0	0.044019003110433864	1	0.9999801217073042	0	Xpd	Helical and beta-bridge domain
LOC112051830	NW_019863107.1	-	15	0.9999505744406159	0	1.1691389518241597e-11	11	0.9999801217073042	0	NA	BadF/BadG/BcrA/BcrD ATPase family
LOC112044762	NW_019862817.1	+	7	0.9999505744406159	0	3.2700760863476496e-13	6	0.9999801217073042	0	NA	WW domain
LOC112046061	NW_019862846.1	-	7	0.9999505744406159	0	0.013023344329980117	1	0.9999801217073042	0	ric8a	Guanine nucleotide exchange factor synembryn
LOC112058299	NW_019862749.1	+	7	0.9999505744406159	0	0.002767867429133042	3	0.9999801217073042	0	NA	NA
LOC112049020	NW_019862955.1	+	8	0.9999505744406159	0	0.007242297347456649	1	0.9999801217073042	0	Vinc	Vinculin family
LOC112056801	NW_019863989.1	-	10	0.9999505744406159	0	0.002506155696490881	3	0.9999801217073042	0	NA	NA
LOC112044376	NW_019862807.1	+	4	0.9999505744406159	0	3.553869235468021e-13	8	0.9999801217073042	0	NA	Rrp15p
LOC112053796	NW_019863282.1	+	3	0.9999505744406159	0	0.037143634726178786	1	0.9999801217073042	0	NA	Brain peptide responsible for activation of prothoracic glands to produce ecdysone in insects
LOC112047825	NW_019862905.1	-	16	0.9999505744406159	0	2.0086299793208194e-4	9	0.9999801217073042	0	Nep2	Peptidase family M13
LOC112051912	NW_019863111.1	+	5	0.9999505744406159	0	0.001058143472927692	4	0.9999801217073042	0	NA	Zinc ion binding
LOC112058166	NW_019862748.1	-	15	0.9999505744406159	0	0.04843955105832569	1	0.9999801217073042	0	NA	Dak1 domain
LOC112043003	NW_019862784.1	+	14	0.9999505744406159	0	0.0036831352298187705	4	0.9999801217073042	0	26-29-p	Cathepsin propeptide inhibitor domain (I29)
LOC112050572	NW_019863030.1	-	11	0.9999505744406159	0	7.179917719274903e-6	3	0.9999801217073042	0	NA	Sister chromatid cohesion protein PDS5 homolog
LOC112055376	NW_019863509.1	-	25	0.9999505744406159	0	5.942168994986583e-4	4	0.9999801217073042	0	gek	KELK-motif containing domain of MRCK Ser/Thr protein kinase
LOC112047656	NW_019862900.1	-	13	0.9999505744406159	0	1.1092503755786143e-4	3	0.9999801217073042	0	NA	Transglutaminase/protease-like homologues
LOC112042810	NW_019862779.1	-	7	0.9999505744406159	0	0.016218736663443863	1	0.9999801217073042	0	NA	zinc finger
LOC112054947	NW_019862761.1	-	3	0.9999505744406159	0	0.017103624409773147	4	0.9999801217073042	0	NA	NA
LOC112047440	NW_019862893.1	+	12	0.9999505744406159	0	0.010151604543904515	1	0.9999801217073042	0	Rpd3	Histone deacetylase domain
LOC112050751	NW_019863040.1	+	4	0.9999505744406159	0	0.011045977508369364	1	0.9999801217073042	0	NA	Leucine carboxyl methyltransferase
LOC112049586	NW_019862980.1	-	13	0.9999505744406159	0	0.009389958275066997	1	0.9999801217073042	0	NA	Zinc finger, C2H2 type
LOC112050519	NW_019863027.1	+	12	0.9999505744406159	0	5.580749270424376e-25	8	0.9999801217073042	0	NA	Acyl-CoA dehydrogenase, C-terminal domain
LOC112049536	NW_019862977.1	+	17	0.9999505744406159	0	9.691824638365972e-22	6	0.9999801217073042	0	NA	NA
LOC112045168	NW_019862751.1	+	4	0.9999505744406159	0	0.003122425973604246	4	0.9999801217073042	0	NA	NA
LOC112044372	NW_019862807.1	+	8	0.9999505744406159	0	2.0410719103227147e-4	2	0.9999801217073042	0	NA	GTPase-activator protein for Rho-like GTPases
LOC112047068	NW_019862881.1	+	10	0.9999505744406159	0	0.007392890453027738	2	0.9999801217073042	0	NA	NA
LOC112057146	NW_019864372.1	-	8	0.9999505744406159	0	1.1921593607690136e-7	6	2.6837501556918554e-4	1	polybromo	Bromo adjacent homology domain
LOC112043742	NW_019862796.1	+	18	0.9999505744406159	0	0.011126785088369564	2	0.9999801217073042	0	NA	protein C-terminus binding
LOC112055970	NW_019863670.1	-	11	0.9999505744406159	0	0.02037760287343652	1	0.9999801217073042	0	NA	Aconitase C-terminal domain
LOC112049630	NW_019862981.1	-	8	0.9999505744406159	0	0.0043515773387666585	4	0.9999801217073042	0	NA	Type I phosphodiesterase / nucleotide pyrophosphatase
LOC112054365	NW_019863351.1	-	2	0.9999505744406159	0	0.010646191719046075	2	0.9999801217073042	0	NA	Sodium:solute symporter family
LOC112051121	NW_019863064.1	+	8	0.9999505744406159	0	0.043331492014569165	1	0.9999801217073042	0	NA	Zinc finger, C2H2 type
LOC112052182	NW_019863132.1	-	30	0.9999505744406159	0	3.212941549376753e-5	1	0.9999801217073042	0	NA	Calcium channel
LOC112048516	NW_019862933.1	+	5	0.9999505744406159	0	1.4659480887119664e-4	5	0.9999801217073042	0	NA	Tetraspanin family
LOC112054171	NW_019863325.1	-	4	0.9999505744406159	0	4.0168758336934344e-5	3	0.9999801217073042	0	NA	transporter activity. It is involved in the biological process described with transport
LOC112054275	NW_019863336.1	-	4	0.9999505744406159	0	0.011245736207690326	1	0.9999801217073042	0	NA	WD40 repeats
LOC112055522	NW_019863545.1	+	12	0.9999505744406159	0	0.002332517276030571	2	0.9999801217073042	0	NA	TraB family
LOC112057383	NW_019865142.1	-	2	0.9999505744406159	0	2.1490775621075934e-13	6	0.9999801217073042	0	NA	NA
LOC112048763	NW_019862944.1	+	9	0.9999505744406159	0	0.006042414168114452	1	0.9999801217073042	0	NA	4-hydroxyphenylpyruvate dioxygenase activity. It is involved in the biological process described with oxidation-reduction process
LOC112055943	NW_019863661.1	+	17	0.9999505744406159	0	0.01824920536820468	1	0.9999801217073042	0	NA	Methyltransferase domain
LOC112054245	NW_019863333.1	-	2	0.9999505744406159	0	0.0062048510791539125	1	0.9999801217073042	0	Fur2	Growth factor receptor domain IV
LOC112051573	NW_019863090.1	+	14	0.9999505744406159	0	3.875015486328817e-4	4	0.9999801217073042	0	NA	NA
LOC112052296	NW_019863138.1	-	5	0.9999505744406159	0	0.01033762191368184	3	0.9999801217073042	0	TOR	Domain of unknown function
LOC112045038	NW_019862822.1	+	9	0.9999505744406159	0	0.029789821743365533	1	0.9999801217073042	0	Bx42	SKIP/SNW domain
LOC112048378	NW_019862928.1	-	2	0.9999505744406159	0	0.03744647279205518	1	0.9999801217073042	0	NA	Protein tyrosine kinase
LOC112055263	NW_019863485.1	-	5	0.9999505744406159	0	0.0028614163416425735	6	0.9999801217073042	0	PPO1	Common central domain of tyrosinase
LOC112050750	NW_019863040.1	+	4	0.9999505744406159	0	5.418107979215486e-5	4	0.9999801217073042	0	NA	Transmembrane protein 188
LOC112048577	NW_019862935.1	+	6	0.9999505744406159	0	0.022432457770391198	1	0.9999801217073042	0	NA	Ran-binding domain
LOC112055925	NW_019863657.1	-	15	0.9999505744406159	0	2.405621858919933e-20	8	0.9999801217073042	0	Dip-C	manganese ion binding
LOC112057271	NW_019864690.1	-	5	0.9999505744406159	0	1.502184240132411e-18	10	0.9999801217073042	0	NA	Tetraspanin family
LOC112046781	NW_019862871.1	+	4	0.9999505744406159	0	0.004267269279882267	2	0.9999801217073042	0	NA	Aminotransferase class-III
LOC112056596	NW_019863897.1	-	4	0.9999505744406159	0	0.03580264647753323	1	0.9999801217073042	0	NA	NA
LOC112057243	NW_019864621.1	+	5	0.9999505744406159	0	0.034266871966198056	1	0.9999801217073042	0	NA	helix loop helix domain
LOC112056569	NW_019863883.1	+	9	0.9999505744406159	0	1.2421299514980898e-9	9	0.9999801217073042	0	NA	TRAM domain
LOC112055155	NW_019863467.1	-	8	0.9999505744406159	0	0.0253628649042768	1	0.9999801217073042	0	NA	NA
LOC112050639	NW_019863035.1	+	5	0.9999505744406159	0	0.04613104284514827	1	0.9999801217073042	0	NA	NA
LOC112057359	NW_019865046.1	-	3	0.9999505744406159	0	0.03144793468992069	1	0.9999801217073042	0	NA	NA
LOC112053101	NW_019863206.1	-	5	0.9999505744406159	0	7.20736291404331e-5	4	0.9999801217073042	0	NA	NA
LOC112052088	NW_019863124.1	-	6	0.9999505744406159	0	2.859208582686135e-20	8	0.9999801217073042	0	NA	NA
LOC112053105	NW_019863206.1	-	3	0.9999505744406159	0	0.02005261882807429	2	0.9999801217073042	0	NA	Protein phosphatase inhibitor 2 (IPP-2)
LOC112042909	NW_019862749.1	+	6	0.9999505744406159	0	0.03874315098032474	1	0.9999801217073042	0	RpS8	Ribosomal protein S8e
LOC112049668	NW_019862983.1	-	9	0.9999505744406159	0	5.82945325191084e-10	6	0.9999801217073042	0	NA	Uncharacterised protein family (UPF0160)
LOC112052626	NW_019863164.1	+	6	0.9999505744406159	0	0.004300505719543027	1	0.9999801217073042	0	NA	EF-hand domain pair
LOC112052914	NW_019863186.1	-	16	0.9999505744406159	0	1.8038576756838207e-49	14	0.9999801217073042	0	NA	NA
LOC112052087	NW_019863124.1	+	17	0.9999505744406159	0	8.563796852665862e-7	7	0.9999801217073042	0	NA	Zinc finger, C2H2 type
LOC112050245	NW_019863014.1	+	10	0.9999505744406159	0	5.44610033477297e-4	2	0.9999801217073042	0	NA	heparan-alpha-glucosaminide N-acetyltransferase activity
LOC112045797	NW_019862841.1	+	8	0.9999505744406159	0	3.077051449508429e-5	4	0.9999801217073042	0	NA	Zinc finger, C2H2 type
LOC112049616	NW_019862981.1	+	16	0.9999505744406159	0	1.4316253008397473e-5	5	0.9999801217073042	0	bgm	AMP-binding enzyme
LOC112057194	NW_019864490.1	+	7	0.9999505744406159	0	5.928430826973455e-4	6	0.9999801217073042	0	NA	NA
LOC112046448	NW_019862857.1	+	3	0.9999505744406159	0	0.036679426723591334	1	0.9999801217073042	0	RpS29	Ribosomal protein S14p/S29e
LOC112058370	NW_019862775.1	+	12	0.9999505744406159	0	7.030660446757495e-5	4	0.9999801217073042	0	NA	NA
LOC112045757	NW_019862840.1	+	11	0.9999505744406159	0	0.020601674512569834	2	0.9999801217073042	0	NA	It is involved in the biological process described with
LOC112056989	NW_019862764.1	-	7	0.9999505744406159	0	0.00410497614631212	2	0.9999801217073042	0	NA	Cystatin-like domain
LOC112056840	NW_019864020.1	+	9	0.9999505744406159	0	2.8607910997270454e-6	9	0.9999801217073042	0	NA	NA
LOC112057004	NW_019864208.1	-	4	0.9999505744406159	0	0.00197223371965442	2	0.9999801217073042	0	NA	DUF3585
LOC112058058	NW_019862771.1	+	8	0.9999505744406159	0	0.00260834464455391	1	0.9999801217073042	0	NA	Putative transmembrane protein
LOC112046502	NW_019862859.1	+	15	0.9999505744406159	0	4.92922336235436e-9	8	0.9999801217073042	0	NA	Aconitase family (aconitate hydratase)
LOC112053808	NW_019862760.1	+	11	0.9999505744406159	0	0.001302586073831059	3	0.9999801217073042	0	NA	C2H2-type zinc finger
LOC112056514	NW_019863856.1	+	5	0.9999505744406159	0	1.2314812029010337e-10	10	0.9999801217073042	0	NA	NA
LOC112053719	NW_019863276.1	+	6	0.9999505744406159	0	7.024280240417705e-5	3	0.9999801217073042	0	NA	NA
LOC112044637	NW_019862814.1	-	3	0.9999505744406159	0	0.026290307987092483	1	0.9999801217073042	0	NA	Amino acid permease
LOC112045945	NW_019862844.1	-	18	0.9999505744406159	0	1.8267133081847978e-11	8	0.9999801217073042	0	NA	Lens epithelium-derived growth factor (LEDGF)
LOC112050941	NW_019863052.1	+	12	0.9999505744406159	0	0.0059644399250203765	4	0.9999801217073042	0	NA	Rab GTPase binding
LOC112051164	NW_019863066.1	+	11	0.9999505744406159	0	0.04517603738592992	1	0.9999801217073042	0	NA	Ras association (RalGDS/AF-6) domain
LOC112052787	NW_019863176.1	-	23	0.9999505744406159	0	6.016958688937543e-14	11	0.9999801217073042	0	NA	RecF/RecN/SMC N terminal domain
LOC112049639	NW_019862982.1	+	13	0.9999505744406159	0	4.04958090471349e-5	3	0.9999801217073042	0	Fibp	Acidic fibroblast growth factor binding (FIBP)
LOC112057851	NW_019862767.1	-	8	0.9999505744406159	0	0.008966793182447575	1	0.9999801217073042	0	NA	Peptidase C1-like family
LOC112047753	NW_019862903.1	-	16	0.9999505744406159	0	0.04667369667890043	1	0.9999801217073042	0	NA	NA
LOC112045976	NW_019862845.1	+	7	0.9999505744406159	0	0.03665127166813376	1	0.9999801217073042	0	NA	Endonuclease/Exonuclease/phosphatase family
LOC112044517	NW_019862810.1	-	5	0.9999505744406159	0	1.1684294540748424e-6	4	0.9999801217073042	0	NA	Dehydrogenase E1 component
LOC112053941	NW_019862760.1	+	5	0.9999505744406159	0	1.5385392894846776e-4	3	0.9999801217073042	0	NA	UDP-glucoronosyl and UDP-glucosyl transferase
LOC112056804	NW_019863991.1	+	4	0.9999505744406159	0	2.5955658790440904e-6	4	0.9999801217073042	0	NA	NA
LOC112055574	NW_019863551.1	-	21	0.9999505744406159	0	0.005068020589160131	3	0.9999801217073042	0	NA	BRO1-like domain
LOC112056431	NW_019863817.1	-	8	0.9999505744406159	0	0.008218984128383084	3	0.9999801217073042	0	NA	NA
LOC112051136	NW_019863064.1	-	4	0.9999505744406159	0	1.2628499758125445e-7	5	0.9999801217073042	0	NA	Metal ion binding
LOC112053645	NW_019862760.1	-	3	0.9999505744406159	0	0.006409089889511269	1	0.9999801217073042	0	NA	Scavenger mRNA decapping enzyme C-term binding
LOC112043280	NW_019862749.1	+	2	0.9999505744406159	0	0.036962110595804926	1	0.9999801217073042	0	NA	SCP / Tpx-1 / Ag5 / PR-1 / Sc7 family of extracellular domains.
LOC112043840	NW_019862750.1	+	5	0.9999505744406159	0	5.879322121689301e-5	5	0.9999801217073042	0	NA	RNA polymerase Rpb4
LOC112044303	NW_019862806.1	-	4	0.9999505744406159	0	1.6730255681736843e-9	11	0.9999801217073042	0	NA	Domain with 2 conserved Trp (W) residues
LOC112048863	NW_019862948.1	-	21	0.9999505744406159	0	0.03636858423871494	1	0.9999801217073042	0	ssp3	cyclin A-associated protein in the
LOC112050276	NW_019863015.1	-	9	0.9999505744406159	0	0.004335464174059491	4	0.9999801217073042	0	NA	PAS domain
LOC112057083	NW_019864292.1	-	5	0.9999505744406159	0	9.092244000337891e-5	6	0.9999801217073042	0	NA	zinc finger
LOC112055667	NW_019863579.1	-	11	0.9999505744406159	0	9.148142375939885e-11	9	0.9999801217073042	0	NA	BING4CT (NUC141) domain
LOC112045595	NW_019862836.1	-	7	0.9999505744406159	0	3.629480831761254e-5	4	0.9999801217073042	0	NA	Aconitase C-terminal domain
LOC112053305	NW_019863226.1	+	9	0.9999505744406159	0	1.0067950624558887e-8	6	0.9999801217073042	0	TfIIEalpha	C-terminal general transcription factor TFIIE alpha
LOC112051723	NW_019863099.1	-	12	0.9999505744406159	0	0.019495334513692338	1	0.9999801217073042	0	NA	NA
LOC112050098	NW_019863005.1	-	13	0.9999505744406159	0	0.033913081376890815	1	0.9999801217073042	0	Osbp	Oxysterol-binding protein
LOC112054900	NW_019863429.1	+	12	0.9999505744406159	0	0.0036076648218623347	2	0.9999801217073042	0	NA	Mis6
LOC112050290	NW_019863016.1	-	5	0.9999505744406159	0	0.027133882280157635	1	0.9999801217073042	0	NA	Translocator protein
LOC112056425	NW_019863810.1	-	10	0.9999505744406159	0	0.0016479705713075788	3	0.9999801217073042	0	NA	Zinc-finger associated domain (zf-AD)
LOC112058077	NW_019862771.1	-	6	0.9999505744406159	0	0.022576783301110424	1	0.9999801217073042	0	NA	Catalyzes the dehydration of methylthioribulose-1- phosphate (MTRu-1-P) into 2,3-diketo-5-methylthiopentyl-1- phosphate (DK-MTP-1-P)
LOC112050077	NW_019863005.1	+	17	0.9999505744406159	0	1.3385473906810062e-20	9	0.9999801217073042	0	NA	Integrin_B_tail
LOC112049276	NW_019862966.1	+	7	0.9999505744406159	0	0.004581477673430716	1	0.9999801217073042	0	Dsp1	High mobility group
LOC112057867	NW_019862768.1	-	6	0.9999505744406159	0	0.03455313590242881	1	0.9999801217073042	0	Obp56d	Insect pheromone/odorant binding protein domains.
LOC112048030	NW_019862913.1	-	3	0.9999505744406159	0	0.009389958275066997	2	0.9999801217073042	0	NA	SET (Su(var)3-9, Enhancer-of-zeste, Trithorax) domain
LOC112055193	NW_019863473.1	+	6	0.9999505744406159	0	9.55462862503558e-5	5	0.9999801217073042	0	NA	NA
LOC112051014	NW_019863056.1	+	7	0.9999505744406159	0	0.0020167076336544444	1	0.9999801217073042	0	NA	NA
LOC112049252	NW_019862965.1	-	3	0.9999505744406159	0	4.419563982569863e-4	2	0.9999801217073042	0	NA	THAP
LOC112056150	NW_019863718.1	-	12	0.9999505744406159	0	2.7562228358852377e-9	6	0.9999801217073042	0	NA	Zinc finger, C2H2 type
LOC112044365	NW_019862807.1	+	38	0.9999505744406159	0	0.030946890772178538	1	0.9999801217073042	0	Atg2	It is involved in the biological process described with autophagy
LOC112043577	NW_019862792.1	+	8	0.9999505744406159	0	0.014944640010227512	3	0.9999801217073042	0	NA	positive regulation of small GTPase mediated signal transduction
LOC112055853	NW_019862762.1	+	19	0.9999505744406159	0	3.235180196384958e-4	4	0.9999801217073042	0	Taf2	Peptidase family M1 domain
LOC112049660	NW_019862756.1	+	13	0.9999505744406159	0	0.001257899857353628	3	0.9999801217073042	0	NA	Ubiquitin homologues
LOC112047845	NW_019862906.1	+	15	0.9999505744406159	0	0.02205939190969229	1	0.9999801217073042	0	NA	Zinc finger, C2H2 type
LOC112052365	NW_019862759.1	+	26	0.9999505744406159	0	0.025302863215514403	1	0.9999801217073042	0	NA	KAP family P-loop domain
LOC112056815	NW_019863997.1	-	6	0.9999505744406159	0	0.001339379222759669	2	0.9999801217073042	0	NA	SHNi-TPR
LOC112055416	NW_019863520.1	-	10	0.9999505744406159	0	0.03467003982288873	1	0.9999801217073042	0	brm	It is involved in the biological process described with regulation of transcription, DNA-templated
LOC112052130	NW_019863128.1	-	9	0.9999505744406159	0	7.484320983054285e-6	5	0.9999801217073042	0	NA	NA
LOC112046984	NW_019862879.1	+	8	0.9999505744406159	0	0.01071661565240458	4	0.9999801217073042	0	NA	NA
LOC112054730	NW_019862761.1	+	27	0.9999505744406159	0	0.001502561151441797	5	0.024246643409043818	1	NA	RNA polymerase Rpb1, domain 1
LOC112047915	NW_019862754.1	+	4	0.9999505744406159	0	6.1579420583846e-9	6	0.9999801217073042	0	NA	Selenoprotein SelK_SelG
LOC112043937	NW_019862800.1	+	13	0.9999505744406159	0	9.525319483232733e-4	5	0.9999801217073042	0	NA	SacI homology domain
LOC112047128	NW_019862882.1	-	7	0.9999505744406159	0	2.7721834850139466e-9	6	0.9999801217073042	0	NA	Zinc-finger associated domain (zf-AD)
LOC112046200	NW_019862850.1	+	15	0.9999505744406159	0	3.574824830843492e-5	4	0.9999801217073042	0	NA	RNA recognition motif
LOC112057548	NW_019866388.1	-	4	0.9999505744406159	0	6.402049709709647e-6	9	0.9999801217073042	0	NA	NA
LOC112045007	NW_019862751.1	+	12	0.9999505744406159	0	0.03955251972229583	1	0.9999801217073042	0	Tango1	NA
LOC112057567	NW_019866624.1	+	3	0.9999505744406159	0	1.6810917562260638e-5	11	0.9999801217073042	0	NA	NA
LOC112058410	NW_019862776.1	-	10	0.9999505744406159	0	2.1819006146855098e-4	4	0.9999801217073042	0	NA	structural molecule activity
LOC112047366	NW_019862890.1	-	19	0.9999505744406159	0	2.2993815868063994e-7	6	0.9999801217073042	0	NA	Metal ion binding
LOC112053284	NW_019863225.1	+	17	0.9999505744406159	0	0.04273333158406138	1	0.007769085217356659	1	Myo1A	Myosin. Large ATPases.
LOC112055125	NW_019862762.1	+	7	0.9999505744406159	0	0.02074904088954103	2	0.9999801217073042	0	NA	Brain and reproductive organ-expressed protein (BRE)
LOC112049491	NW_019862976.1	-	9	0.9999505744406159	0	0.006532208633212285	2	0.9999801217073042	0	NA	Zinc finger, C2H2 type
LOC112057136	NW_019864366.1	-	4	0.9999505744406159	0	1.115161788516116e-9	10	0.9999801217073042	0	NA	Histone acetyl transferase HAT1 N-terminus
LOC112043951	NW_019862800.1	+	8	0.9999505744406159	0	1.025777429648567e-4	5	0.9999801217073042	0	NA	Fatty acid desaturase
LOC112055444	NW_019863524.1	-	9	0.9999505744406159	0	0.021216004693581862	3	0.9999801217073042	0	NA	Enoyl-CoA hydratase/isomerase
LOC112054124	NW_019863321.1	-	10	0.9999505744406159	0	0.019073541365081298	1	0.9999801217073042	0	NA	TMPIT-like protein
LOC112045934	NW_019862844.1	+	11	0.9999505744406159	0	0.0017626064290000758	4	0.9999801217073042	0	dgt1	Potential DNA-binding domain
LOC112054178	NW_019863326.1	+	6	0.9999505744406159	0	0.0011864408006858227	3	0.9999801217073042	0	NA	Histone methylation protein DOT1
LOC112050091	NW_019863005.1	+	6	0.9999505744406159	0	0.007070241225983192	3	0.9999801217073042	0	NA	Lipocalin / cytosolic fatty-acid binding protein family
LOC112055092	NW_019863458.1	+	9	0.9999505744406159	0	0.009592941464413373	2	0.9999801217073042	0	26-29-p	Cathepsin propeptide inhibitor domain (I29)
LOC112055397	NW_019863514.1	-	16	0.9999505744406159	0	8.156903216990687e-5	4	0.9999801217073042	0	TER94	Cell division protein 48 (CDC48) domain 2
LOC112046164	NW_019862752.1	+	13	0.9999505744406159	0	1.4122943491831654e-5	6	0.9999801217073042	0	NA	Domain of unknown function (DUF1741)
LOC112053026	NW_019863197.1	+	2	0.9999505744406159	0	3.9009180211092815e-4	5	0.9999801217073042	0	NA	NA
LOC112050853	NW_019863046.1	-	2	0.9999505744406159	0	1.2395894713666098e-15	7	0.9999801217073042	0	NA	It is involved in the biological process described with cell redox homeostasis
LOC112044723	NW_019862816.1	-	7	0.9999505744406159	0	5.780055513057342e-7	4	0.9999801217073042	0	l(2)09851	Histone-binding protein RBBP4 or subunit C of CAF1 complex
LOC112045946	NW_019862844.1	-	9	0.9999505744406159	0	0.005258945344581716	3	0.9999801217073042	0	NA	Nebulin repeat
LOC112056442	NW_019863822.1	-	7	0.9999505744406159	0	0.007240129182167132	4	0.9999801217073042	0	NA	Belongs to the D-isomer specific 2-hydroxyacid dehydrogenase family
LOC112056909	NW_019864091.1	-	10	0.9999505744406159	0	2.476576356050927e-13	6	0.9999801217073042	0	NA	Type III restriction enzyme, res subunit
LOC112046055	NW_019862846.1	-	6	0.9999505744406159	0	0.04508971660057731	1	0.9999801217073042	0	NA	Histidine phosphatase superfamily (branch 1)
LOC112055862	NW_019863639.1	-	8	0.9999505744406159	0	8.634361400709336e-7	6	0.9999801217073042	0	NA	NA
LOC112051200	NW_019863068.1	-	11	0.9999505744406159	0	4.0784929212699456e-30	14	0.9999801217073042	0	NA	NA
LOC112057877	NW_019862768.1	+	7	0.9999505744406159	0	0.03362164042088966	1	0.9999801217073042	0	Est-6	Carboxylesterase family
LOC112053922	NW_019863295.1	-	3	0.9999505744406159	0	0.025573783632928723	1	0.9999801217073042	0	NA	DnaJ molecular chaperone homology domain
LOC112054383	NW_019863353.1	+	5	0.9999505744406159	0	1.5690159889718858e-4	4	0.9999801217073042	0	NA	Insect pheromone/odorant binding protein domains.
LOC112057679	NW_019862765.1	+	5	0.9999505744406159	0	4.693815201942028e-7	6	0.9999801217073042	0	faf	Ubiquitin carboxyl-terminal hydrolase
LOC112050652	NW_019863035.1	+	6	0.9999505744406159	0	1.8805056853824056e-14	11	0.013444186418624826	1	NA	NA
LOC112042982	NW_019862783.1	-	5	0.9999505744406159	0	0.00845134453856411	3	0.9999801217073042	0	NA	DDE_Tnp_1-like zinc-ribbon
LOC112056088	NW_019863700.1	-	11	0.9999505744406159	0	9.456685367685452e-27	6	0.9999801217073042	0	NA	NA
LOC112049582	NW_019862980.1	-	26	0.9999505744406159	0	1.5868791643254782e-5	8	0.9999801217073042	0	NA	Zinc finger, C2H2 type
LOC112054078	NW_019863315.1	-	14	0.9999505744406159	0	0.019233572756623327	1	0.9999801217073042	0	NA	Peptidase family M28
LOC112051329	NW_019863075.1	-	3	0.9999505744406159	0	9.800999920673797e-11	10	0.9999801217073042	0	NA	NA
LOC112051247	NW_019863070.1	-	13	0.9999505744406159	0	4.333112903858408e-4	5	0.9999801217073042	0	NA	Acyl-CoA oxidase
LOC112055063	NW_019863453.1	-	4	0.9999505744406159	0	0.0018094010248230694	1	0.9999801217073042	0	RpL18	60S ribosomal protein L18
LOC112048778	NW_019862945.1	-	18	0.9999505744406159	0	0.045715933105213366	1	0.9999801217073042	0	NA	NA
LOC112053352	NW_019863233.1	+	18	0.9999505744406159	0	4.121770737519592e-4	8	0.9999801217073042	0	NA	Ion transport protein
LOC112049916	NW_019862997.1	+	4	0.9999505744406159	0	1.3596810076013827e-6	5	0.9999801217073042	0	NA	NA
LOC112045557	NW_019862835.1	+	4	0.9999505744406159	0	0.014038434635388054	2	0.9999801217073042	0	NA	Ankyrin repeat
LOC112053557	NW_019863252.1	+	14	0.9999505744406159	0	0.001185094195668707	1	0.9999801217073042	0	SRPN3	SERine Proteinase INhibitors
LOC112043230	NW_019862749.1	+	3	0.9999505744406159	0	0.037630368838811365	1	0.9999801217073042	0	Ndufa2	Mitochondrial ribosomal protein L51 / S25 / CI-B8 domain
LOC112054222	NW_019863330.1	-	6	0.9999505744406159	0	2.7997359759283377e-10	10	0.9999801217073042	0	NA	Coiled-coil domain-containing protein 124
LOC112053614	NW_019862760.1	-	16	0.9999505744406159	0	1.7621899278636598e-12	12	0.9999801217073042	0	NA	Peptidase family M41
LOC112045272	NW_019862827.1	+	13	0.9999505744406159	0	0.018747143561393984	1	0.9999801217073042	0	NA	N-terminal domain of galactosyltransferase
LOC112056153	NW_019863719.1	-	2	0.9999505744406159	0	5.738314857391873e-4	3	0.9999801217073042	0	NA	NA
LOC112056137	NW_019863716.1	+	15	0.9999505744406159	0	0.001019121627787101	2	0.9999801217073042	0	NA	ATP-dependent RNA helicase SUV3
LOC112057017	NW_019864222.1	-	7	0.9999505744406159	0	1.0711910716403932e-6	8	0.9999801217073042	0	NA	Transferrin
LOC112049136	NW_019862960.1	+	2	0.9999505744406159	0	9.282002614009024e-12	12	0.9999801217073042	0	NA	Repeat of unknown function (DUF1136)
LOC112047289	NW_019862887.1	+	2	0.9999505744406159	0	0.014654914671486514	1	0.9999801217073042	0	NA	NA
LOC112052463	NW_019863150.1	+	8	0.9999505744406159	0	1.2955852539278406e-19	11	0.9999801217073042	0	NA	NA
LOC112052234	NW_019863135.1	+	4	0.9999505744406159	0	7.961426066172356e-4	2	0.9999801217073042	0	NA	NA
LOC112056691	NW_019863945.1	-	19	0.9999505744406159	0	1.857841740847938e-29	9	0.807213314534218	0	NA	NA
LOC112053051	NW_019863200.1	-	29	0.9999505744406159	0	0.001460978689907176	3	0.9999801217073042	0	NA	Nuclear chaperone required for maturation and nuclear export of pre-60S ribosome subunits
LOC112056332	NW_019863777.1	-	17	0.9999505744406159	0	2.5990237250351756e-18	12	0.9999801217073042	0	Rnp4F	RNA recognition motif
LOC112047466	NW_019862894.1	-	7	0.9999505744406159	0	1.622462931340823e-17	9	0.9999801217073042	0	NA	Cytochrome P450
LOC112054386	NW_019863353.1	-	2	0.9999505744406159	0	0.0028443337129775734	6	0.9999801217073042	0	NA	Insect pheromone/odorant binding protein domains.
LOC112054444	NW_019863357.1	-	5	0.9999505744406159	0	1.121670029259606e-9	10	0.9999801217073042	0	NA	NA
LOC112056839	NW_019864020.1	-	13	0.9999505744406159	0	2.9751771669578525e-33	14	0.9999801217073042	0	NA	Domain of unknown function (DUF1897)
LOC112056453	NW_019863828.1	+	22	0.9999505744406159	0	1.5710260860168622e-46	16	0.9999801217073042	0	brm	It is involved in the biological process described with regulation of transcription, DNA-templated
LOC112057325	NW_019864899.1	-	5	0.9999505744406159	0	2.801033333945617e-20	11	0.9999801217073042	0	NA	NA
LOC112054455	NW_019863360.1	+	9	0.9999505744406159	0	3.5428849671457737e-4	8	0.9999801217073042	0	NA	Cysteine dioxygenase type I
LOC112057067	NW_019864260.1	-	4	0.9999505744406159	0	3.579430137805597e-4	5	0.9999801217073042	0	NA	NA
LOC112054651	NW_019863390.1	-	7	0.9999505744406159	0	6.533232250798714e-16	11	0.9999801217073042	0	NA	Glutathione S-transferase, C-terminal domain
LOC112057219	NW_019864553.1	-	11	0.9999505744406159	0	0.006278875864936832	4	0.9999801217073042	0	NA	NA
