# Supplementary material for: Alternative splicing in seasonal plasticity and the potential for adaptation to environmental change
Source: Nat Commun. 2022 Feb 8;13:755. doi: 10.1038/s41467-022-28306-8 (PMC8825856; doi:10.1038/s41467-022-28306-8)
Supplement: Supplementary file 10 — Source Data [file 41467_2022_28306_MOESM10_ESM.zip › SourceData_B_anynana_AS/Data_in/edgeR_DS_SxF_logFC_thorax.tsv]

GeneID	ExonID	minFDR	nsig	rangeFC
gene-LOC112042788	gene-LOC112042788_10	0.9999692669857412	0	0.2775539728217131
gene-LOC112042788	gene-LOC112042788_11	0.9999692669857412	0	0.32920369544691397
gene-LOC112042788	gene-LOC112042788_2	0.9999692669857412	0	0.3873681079657576
gene-LOC112042788	gene-LOC112042788_3	0.9999692669857412	0	0.38764317495520473
gene-LOC112042788	gene-LOC112042788_4	0.9999692669857412	0	0.5901621021196863
gene-LOC112042788	gene-LOC112042788_5	0.9999692669857412	0	0.36688345867176064
gene-LOC112042788	gene-LOC112042788_6	0.9999692669857412	0	0.47300776080682727
gene-LOC112042788	gene-LOC112042788_7	0.9999692669857412	0	0.28897024372693547
gene-LOC112042788	gene-LOC112042788_8	0.9999692669857412	0	0.3502250773095259
gene-LOC112042788	gene-LOC112042788_9	0.9999692669857412	0	0.09620510302436003
gene-LOC112042790	gene-LOC112042790_66	0.9999692669857412	0	0.42776887421949183
gene-LOC112042790	gene-LOC112042790_67	0.9999692669857412	0	0.20348148389024878
gene-LOC112042790	gene-LOC112042790_68	0.9999692669857412	0	0.336753673163682
gene-LOC112042790	gene-LOC112042790_69	0.9999692669857412	0	0.5144022779982995
gene-LOC112042790	gene-LOC112042790_70	0.9999692669857412	0	0.5936704687788046
gene-LOC112042790	gene-LOC112042790_71	0.9999692669857412	0	0.41053194921847336
gene-LOC112042790	gene-LOC112042790_72	0.9999692669857412	0	0.45414755966442666
gene-LOC112042790	gene-LOC112042790_73	0.9999692669857412	0	0.5467883726600933
gene-LOC112042790	gene-LOC112042790_74	0.9999692669857412	0	0.6577623954014014
gene-LOC112042790	gene-LOC112042790_75	0.9999692669857412	0	0.4772278679606936
gene-LOC112042790	gene-LOC112042790_76	0.9999692669857412	0	0.5040033791447449
gene-LOC112042790	gene-LOC112042790_77	0.9999692669857412	0	0.3436450799970716
gene-LOC112042790	gene-LOC112042790_78	0.9999692669857412	0	0.39572242661499946
gene-LOC112042790	gene-LOC112042790_79	0.9999692669857412	0	0.20348148389024878
gene-LOC112042792	gene-LOC112042792_101	0.9999692669857412	0	0.29228906013644984
gene-LOC112042792	gene-LOC112042792_102	0.9999692669857412	0	0.6331207962694085
gene-LOC112042792	gene-LOC112042792_103	0.9999692669857412	0	0.8437116185981184
gene-LOC112042792	gene-LOC112042792_104	0.9999692669857412	0	0.6874653850266883
gene-LOC112042792	gene-LOC112042792_105	0.9999692669857412	0	0.335465873088328
gene-LOC112042792	gene-LOC112042792_106	0.9999692669857412	0	0.21895792542641335
gene-LOC112042792	gene-LOC112042792_107	0.9999692669857412	0	0.3967951556367346
gene-LOC112042792	gene-LOC112042792_113	0.9999692669857412	0	0.21464165570491556
gene-LOC112042794	gene-LOC112042794_122	0.9999692669857412	0	0.13114601880710364
gene-LOC112042794	gene-LOC112042794_123	0.9999692669857412	0	0.12435055897742943
gene-LOC112042794	gene-LOC112042794_124	0.9999692669857412	0	0.10484766041069804
gene-LOC112042794	gene-LOC112042794_125	0.9999692669857412	0	0.6119217918625512
gene-LOC112042798	gene-LOC112042798_192	0.9999692669857412	0	0.16124977450416278
gene-LOC112042798	gene-LOC112042798_193	0.9999692669857412	0	0.10969456806743061
gene-LOC112042799	gene-LOC112042799_196	0.9999692669857412	0	0.2403804127865099
gene-LOC112042799	gene-LOC112042799_197	0.9999692669857412	0	0.2976439016581329
gene-LOC112042801	gene-LOC112042801_279	0.9999692669857412	0	0.3058834800555479
gene-LOC112042801	gene-LOC112042801_280	0.9999692669857412	0	0.5888314291938253
gene-LOC112042801	gene-LOC112042801_281	0.9999692669857412	0	0.8548795293695823
gene-LOC112042801	gene-LOC112042801_282	0.9999692669857412	0	0.37531329688436266
gene-LOC112042801	gene-LOC112042801_283	0.9999692669857412	0	0.4484940009150362
gene-LOC112042801	gene-LOC112042801_284	0.9999692669857412	0	0.3680923068586299
gene-LOC112042801	gene-LOC112042801_285	0.9999692669857412	0	0.17178469271897256
gene-LOC112042801	gene-LOC112042801_286	0.9999692669857412	0	0.26836155584131305
gene-LOC112042801	gene-LOC112042801_287	0.9999692669857412	0	0.17926184865788386
gene-LOC112042801	gene-LOC112042801_288	0.9999692669857412	0	0.15378596778401032
gene-LOC112042801	gene-LOC112042801_289	0.9999692669857412	0	0.2283465554693045
gene-LOC112042801	gene-LOC112042801_301	0.9999692669857412	0	0.2283465554693045
gene-LOC112042803	gene-LOC112042803_308	0.9999692669857412	0	0.333537270779491
gene-LOC112042803	gene-LOC112042803_309	0.9999692669857412	0	0.24682070240698017
gene-LOC112042803	gene-LOC112042803_310	0.9999692669857412	0	0.23506277657824093
gene-LOC112042803	gene-LOC112042803_311	0.9999692669857412	0	0.37289084219658
gene-LOC112042803	gene-LOC112042803_312	0.9999692669857412	0	0.36614758036131256
gene-LOC112042803	gene-LOC112042803_313	0.9999692669857412	0	0.3060570141186618
gene-LOC112042803	gene-LOC112042803_314	0.9999692669857412	0	0.16544226160187758
gene-LOC112042803	gene-LOC112042803_315	0.9999692669857412	0	0.1442150497861725
gene-LOC112042803	gene-LOC112042803_316	0.9999692669857412	0	0.22237101651509938
gene-LOC112042803	gene-LOC112042803_317	0.9999692669857412	0	0.2584181793775482
gene-LOC112042803	gene-LOC112042803_318	0.9999692669857412	0	0.5034004450776548
gene-LOC112042804	gene-LOC112042804_320	0.9999692669857412	0	0.26793255682686645
gene-LOC112042804	gene-LOC112042804_321	0.9999692669857412	0	0.11921350865948899
gene-LOC112042804	gene-LOC112042804_322	0.9999692669857412	0	0.21576744606049214
gene-LOC112042804	gene-LOC112042804_323	0.9999692669857412	0	0.21623595758957315
gene-LOC112042804	gene-LOC112042804_324	0.9999692669857412	0	0.23683930007584486
gene-LOC112042804	gene-LOC112042804_325	0.9999692669857412	0	0.3685853757037769
gene-LOC112042804	gene-LOC112042804_326	0.9999692669857412	0	0.35426587328309544
gene-LOC112042806	gene-LOC112042806_328	0.9999692669857412	0	0.7407319313036425
gene-LOC112042806	gene-LOC112042806_329	0.9999692669857412	0	0.5276947899408952
gene-LOC112042806	gene-LOC112042806_330	0.9999692669857412	0	0.2288314703316274
gene-LOC112042806	gene-LOC112042806_331	0.9999692669857412	0	0.33920780122839655
gene-LOC112042806	gene-LOC112042806_332	0.9999692669857412	0	0.16973975661393848
gene-LOC112042806	gene-LOC112042806_333	0.9999692669857412	0	0.3107558716384933
gene-LOC112042806	gene-LOC112042806_334	0.9999692669857412	0	0.17417280925359435
gene-LOC112042806	gene-LOC112042806_335	0.9999692669857412	0	0.5186757211224684
gene-LOC112042806	gene-LOC112042806_336	0.9999692669857412	0	0.5936757733811602
gene-LOC112042806	gene-LOC112042806_337	0.9999692669857412	0	0.26684103945285287
gene-LOC112042806	gene-LOC112042806_338	0.9999692669857412	0	0.27752724371090576
gene-LOC112042806	gene-LOC112042806_350	0.9999692669857412	0	0.6961364116556634
gene-LOC112042807	gene-LOC112042807_370	0.9999692669857412	0	0.19155679739688303
gene-LOC112042807	gene-LOC112042807_371	0.9999692669857412	0	0.12789208515266637
gene-LOC112042807	gene-LOC112042807_372	0.9999692669857412	0	0.0840880165072262
gene-LOC112042807	gene-LOC112042807_373	0.9999692669857412	0	0.25621336515842685
gene-LOC112042807	gene-LOC112042807_374	0.9999692669857412	0	0.4168063223031391
gene-LOC112042808	gene-LOC112042808_375	0.9999692669857412	0	0.2782783991011497
gene-LOC112042808	gene-LOC112042808_376	0.9999692669857412	0	0.15839626074757351
gene-LOC112042808	gene-LOC112042808_377	0.9999692669857412	0	0.20418349110577072
gene-LOC112042808	gene-LOC112042808_378	0.9999692669857412	0	0.1465851035913417
gene-LOC112042808	gene-LOC112042808_379	0.9999692669857412	0	0.22118699327234914
gene-LOC112042809	gene-LOC112042809_380	0.9999692669857412	0	0.18796240491476282
gene-LOC112042809	gene-LOC112042809_381	0.9999692669857412	0	0.14102692727539967
gene-LOC112042809	gene-LOC112042809_382	0.9999692669857412	0	0.39624646015951814
gene-LOC112042809	gene-LOC112042809_385	0.9999692669857412	0	0.18796240491476282
gene-LOC112042810	gene-LOC112042810_399	0.9999692669857412	0	0.08701379868326242
gene-LOC112042810	gene-LOC112042810_400	0.9999692669857412	0	0.3014848410948634
gene-LOC112042810	gene-LOC112042810_401	0.9999692669857412	0	0.5133727069841694
gene-LOC112042810	gene-LOC112042810_403	0.9999692669857412	0	0.08701379868326242
gene-LOC112042810	gene-LOC112042810_411	0.9999692669857412	0	0.08701379868326242
gene-LOC112042810	gene-LOC112042810_414	0.9999692669857412	0	0.4508621877366039
gene-LOC112042811	gene-LOC112042811_415	0.9999692669857412	0	0.2912516718961333
gene-LOC112042811	gene-LOC112042811_416	0.9999692669857412	0	0.09001774189773482
gene-LOC112042811	gene-LOC112042811_417	0.9999692669857412	0	0.2549951438305298
gene-LOC112042813	gene-LOC112042813_422	0.9999692669857412	0	0.2854175867658695
gene-LOC112042813	gene-LOC112042813_423	0.9999692669857412	0	0.14868619309044906
gene-LOC112042813	gene-LOC112042813_424	0.9999692669857412	0	0.2120990543768686
gene-LOC112042813	gene-LOC112042813_425	0.9999692669857412	0	0.6230130152663689
gene-LOC112042815	gene-LOC112042815_440	0.9999692669857412	0	0.24537037993890015
gene-LOC112042815	gene-LOC112042815_441	0.9999692669857412	0	0.09637750959038455
gene-LOC112042815	gene-LOC112042815_443	0.9999692669857412	0	0.07842953876643494
gene-LOC112042817	gene-LOC112042817_448	0.9999692669857412	0	0.6348812011428437
gene-LOC112042817	gene-LOC112042817_449	0.9999692669857412	0	0.206122722540365
gene-LOC112042817	gene-LOC112042817_450	0.9999692669857412	0	0.29023012548963134
gene-LOC112042817	gene-LOC112042817_451	0.9999692669857412	0	0.25561704182503586
gene-LOC112042817	gene-LOC112042817_452	0.9999692669857412	0	0.3922979381874683
gene-LOC112042817	gene-LOC112042817_453	0.9999692669857412	0	0.4437899200319073
gene-LOC112042817	gene-LOC112042817_454	0.9999692669857412	0	0.5088170204405875
gene-LOC112042817	gene-LOC112042817_455	0.9999692669857412	0	0.18545684355197428
gene-LOC112042826	gene-LOC112042826_503	0.9999692669857412	0	0.5745547412391607
gene-LOC112042826	gene-LOC112042826_504	0.9999692669857412	0	0.13254402686575428
gene-LOC112042826	gene-LOC112042826_505	0.9999692669857412	0	0.09336925451301603
gene-LOC112042829	gene-LOC112042829_511	0.9999692669857412	0	0.36701744627450417
gene-LOC112042829	gene-LOC112042829_512	0.9999692669857412	0	0.37705809357272635
gene-LOC112042829	gene-LOC112042829_513	0.9999692669857412	0	0.266614366012357
gene-LOC112042829	gene-LOC112042829_514	0.9999692669857412	0	0.3986300288503921
gene-LOC112042829	gene-LOC112042829_515	0.9999692669857412	0	0.4229310956147314
gene-LOC112042831	gene-LOC112042831_519	0.9999692669857412	0	0.30574417496145395
gene-LOC112042831	gene-LOC112042831_520	0.9999692669857412	0	0.09822039595632148
gene-LOC112042831	gene-LOC112042831_521	0.9999692669857412	0	0.2975849440960126
gene-LOC112042839	gene-LOC112042839_540	0.9999692669857412	0	0.2845740047017218
gene-LOC112042839	gene-LOC112042839_541	0.9999692669857412	0	0.3230089373821414
gene-LOC112042839	gene-LOC112042839_542	0.9999692669857412	0	0.5882456689976756
gene-LOC112042839	gene-LOC112042839_543	0.9999692669857412	0	0.8557068349597108
gene-LOC112042839	gene-LOC112042839_544	0.9999692669857412	0	0.597232697337506
gene-LOC112042839	gene-LOC112042839_545	0.9999692669857412	0	0.3110447937563521
gene-LOC112042839	gene-LOC112042839_553	0.9999692669857412	0	0.38337413826444866
gene-LOC112042840	gene-LOC112042840_565	0.9999692669857412	0	0.6421089779765765
gene-LOC112042840	gene-LOC112042840_566	0.9999692669857412	0	0.44922409790464357
gene-LOC112042840	gene-LOC112042840_567	0.9999692669857412	0	0.5238864928155911
gene-LOC112042840	gene-LOC112042840_568	0.9999692669857412	0	0.5115501933456104
gene-LOC112042840	gene-LOC112042840_569	0.9999692669857412	0	0.280325946653746
gene-LOC112042840	gene-LOC112042840_570	0.9999692669857412	0	0.43808636954495483
gene-LOC112042843	gene-LOC112042843_575	0.9999692669857412	0	0.38689067842301483
gene-LOC112042843	gene-LOC112042843_576	0.9999692669857412	0	0.23805814328065633
gene-LOC112042843	gene-LOC112042843_577	0.9999692669857412	0	0.3495301117556906
gene-LOC112042843	gene-LOC112042843_578	0.9999692669857412	0	0.3249699929625054
gene-LOC112042843	gene-LOC112042843_579	0.9999692669857412	0	0.2771714692348164
gene-LOC112042843	gene-LOC112042843_580	0.9999692669857412	0	0.4210458346323618
gene-LOC112042844	gene-LOC112042844_581	0.9999692669857412	0	1.0374359137223985
gene-LOC112042844	gene-LOC112042844_582	0.9999692669857412	0	0.1702465725106732
gene-LOC112042844	gene-LOC112042844_583	0.9999692669857412	0	0.23152102808799846
gene-LOC112042844	gene-LOC112042844_584	0.9999692669857412	0	0.23326818168537056
gene-LOC112042844	gene-LOC112042844_585	0.9999692669857412	0	0.41039578157621914
gene-LOC112042844	gene-LOC112042844_586	0.9999692669857412	0	0.4308983082559852
gene-LOC112042844	gene-LOC112042844_587	0.9999692669857412	0	0.4830619479061635
gene-LOC112042844	gene-LOC112042844_589	0.9999692669857412	0	0.4454696859822569
gene-LOC112042846	gene-LOC112042846_591	0.9999692669857412	0	0.022941964881120214
gene-LOC112042846	gene-LOC112042846_592	0.9999692669857412	0	0.21161051979289525
gene-LOC112042847	gene-LOC112042847_593	0.9999692669857412	0	0.15048922525357167
gene-LOC112042847	gene-LOC112042847_594	0.9999692669857412	0	0.14579501034524522
gene-LOC112042847	gene-LOC112042847_595	0.9999692669857412	0	0.43992576693022656
gene-LOC112042847	gene-LOC112042847_596	0.9999692669857412	0	0.8153881261832527
gene-LOC112042847	gene-LOC112042847_598	0.9999692669857412	0	0.43992576693022656
gene-LOC112042849	gene-LOC112042849_606	0.9999692669857412	0	0.051609168767187796
gene-LOC112042849	gene-LOC112042849_607	0.9999692669857412	0	0.30011448821506015
gene-LOC112042850	gene-LOC112042850_609	0.9999692669857412	0	0.17821294910349827
gene-LOC112042850	gene-LOC112042850_610	0.9999692669857412	0	0.08884714623797496
gene-LOC112042851	gene-LOC112042851_611	0.9999692669857412	0	0.045080197580682047
gene-LOC112042851	gene-LOC112042851_612	0.9999692669857412	0	0.1029419163031502
gene-LOC112042852	gene-LOC112042852_618	0.9999692669857412	0	0.44184422227468634
gene-LOC112042852	gene-LOC112042852_619	0.9999692669857412	0	0.13910826364387407
gene-LOC112042853	gene-LOC112042853_621	0.9999692669857412	0	0.5221454560969692
gene-LOC112042853	gene-LOC112042853_622	0.9999692669857412	0	0.53220895152237
gene-LOC112042853	gene-LOC112042853_623	0.9999692669857412	0	0.2270823892691718
gene-LOC112042853	gene-LOC112042853_624	0.9999692669857412	0	0.29868657616427896
gene-LOC112042853	gene-LOC112042853_625	0.9999692669857412	0	0.6148510597816719
gene-LOC112042853	gene-LOC112042853_626	0.9999692669857412	0	0.3182559015590112
gene-LOC112042853	gene-LOC112042853_627	0.9999692669857412	0	0.3714766698856238
gene-LOC112042853	gene-LOC112042853_628	0.9999692669857412	0	0.3097014024072742
gene-LOC112042853	gene-LOC112042853_629	0.9999692669857412	0	0.5965057205192945
gene-LOC112042853	gene-LOC112042853_630	0.9999692669857412	0	0.283332638634179
gene-LOC112042854	gene-LOC112042854_677	0.9999692669857412	0	0.8317563821406253
gene-LOC112042854	gene-LOC112042854_678	0.9999692669857412	0	0.4586612262395269
gene-LOC112042854	gene-LOC112042854_679	0.9999692669857412	0	0.3989413495437484
gene-LOC112042854	gene-LOC112042854_680	0.9999692669857412	0	0.5096977371527656
gene-LOC112042854	gene-LOC112042854_682	0.9999692669857412	0	0.4956530295189747
gene-LOC112042854	gene-LOC112042854_683	0.9999692669857412	0	0.5196149681533813
gene-LOC112042854	gene-LOC112042854_685	0.9999692669857412	0	0.4481472566929474
gene-LOC112042854	gene-LOC112042854_686	0.9999692669857412	0	0.43368560313264215
gene-LOC112042854	gene-LOC112042854_690	0.9999692669857412	0	0.33688903381852153
gene-LOC112042854	gene-LOC112042854_691	0.9999692669857412	0	0.17510025963019427
gene-LOC112042856	gene-LOC112042856_819	0.9999692669857412	0	0.3962257569990051
gene-LOC112042856	gene-LOC112042856_820	0.9999692669857412	0	0.4779404938708671
gene-LOC112042856	gene-LOC112042856_821	0.9999692669857412	0	0.28948170884859437
gene-LOC112042856	gene-LOC112042856_822	0.9999692669857412	0	0.16930180818740315
gene-LOC112042856	gene-LOC112042856_823	0.9999692669857412	0	0.7346980621717574
gene-LOC112042856	gene-LOC112042856_824	0.9999692669857412	0	0.17213369280305368
gene-LOC112042856	gene-LOC112042856_825	0.9999692669857412	0	0.19956812867226592
gene-LOC112042856	gene-LOC112042856_826	0.9999692669857412	0	0.2474812055183775
gene-LOC112042856	gene-LOC112042856_827	0.9999692669857412	0	0.2193016323978476
gene-LOC112042856	gene-LOC112042856_828	0.9999692669857412	0	0.5739890207447669
gene-LOC112042856	gene-LOC112042856_838	0.9999692669857412	0	0.5703188614768875
gene-LOC112042856	gene-LOC112042856_839	0.9999692669857412	0	0.25991712138732836
gene-LOC112042856	gene-LOC112042856_846	0.9999692669857412	0	0.20089654683103753
gene-LOC112042856	gene-LOC112042856_849	0.9999692669857412	0	0.519085964186695
gene-LOC112042856	gene-LOC112042856_850	0.9999692669857412	0	0.3962257569990051
gene-LOC112042856	gene-LOC112042856_860	0.9999692669857412	0	0.3962257569990051
gene-LOC112042856	gene-LOC112042856_869	0.9999692669857412	0	0.3962257566814378
gene-LOC112042856	gene-LOC112042856_878	0.9999692669857412	0	1.0868838636739593
gene-LOC112042857	gene-LOC112042857_886	0.9999692669857412	0	0.6856848489015537
gene-LOC112042857	gene-LOC112042857_887	0.9999692669857412	0	0.3008739646694121
gene-LOC112042857	gene-LOC112042857_888	0.9999692669857412	0	0.22586755681550574
gene-LOC112042857	gene-LOC112042857_889	0.9999692669857412	0	0.32691434839027345
gene-LOC112042857	gene-LOC112042857_890	0.9999692669857412	0	0.21140573422155118
gene-LOC112042857	gene-LOC112042857_891	0.9999692669857412	0	0.19411145814190434
gene-LOC112042858	gene-LOC112042858_892	0.9999692669857412	0	0.27435803747724474
gene-LOC112042858	gene-LOC112042858_893	0.9999692669857412	0	0.44746317487909515
gene-LOC112042858	gene-LOC112042858_895	0.9999692669857412	0	0.5280152001992509
gene-LOC112042858	gene-LOC112042858_896	0.9999692669857412	0	0.4244210216856503
gene-LOC112042858	gene-LOC112042858_897	0.9999692669857412	0	0.4262298223661558
gene-LOC112042858	gene-LOC112042858_898	0.9999692669857412	0	0.6189442211828471
gene-LOC112042858	gene-LOC112042858_899	0.9999692669857412	0	0.8353385584977069
gene-LOC112042858	gene-LOC112042858_902	0.9999692669857412	0	0.4474451731206619
gene-LOC112042858	gene-LOC112042858_912	0.9999692669857412	0	0.6023182229035893
gene-LOC112042858	gene-LOC112042858_913	0.9999692669857412	0	0.27435803747724474
gene-LOC112042859	gene-LOC112042859_972	0.9999692669857412	0	0.5050700510977153
gene-LOC112042859	gene-LOC112042859_973	0.9999692669857412	0	0.2970753752963944
gene-LOC112042859	gene-LOC112042859_974	0.9999692669857412	0	0.2618160053304175
gene-LOC112042859	gene-LOC112042859_975	0.9999692669857412	0	0.2511046770047427
gene-LOC112042859	gene-LOC112042859_976	0.9999692669857412	0	0.29559008964709843
gene-LOC112042859	gene-LOC112042859_977	0.9999692669857412	0	0.22046325556486757
gene-LOC112042859	gene-LOC112042859_978	0.9999692669857412	0	0.29536527407700053
gene-LOC112042859	gene-LOC112042859_979	0.9999692669857412	0	0.18824122557996414
gene-LOC112042859	gene-LOC112042859_980	0.9999692669857412	0	0.2246303304834001
gene-LOC112042859	gene-LOC112042859_981	0.9999692669857412	0	1.4659994078285683
gene-LOC112042859	gene-LOC112042859_982	0.9999692669857412	0	0.5050700510977153
gene-LOC112042859	gene-LOC112042859_991	0.9999692669857412	0	0.9100684355742361
gene-LOC112042866	gene-LOC112042866_1065	0.9999692669857412	0	0.1075907420530271
gene-LOC112042866	gene-LOC112042866_1066	0.9999692669857412	0	0.154217501326392
gene-LOC112042866	gene-LOC112042866_1067	0.9999692669857412	0	0.19359147460685744
gene-LOC112042866	gene-LOC112042866_1068	0.9999692669857412	0	0.45728142291472906
gene-LOC112042867	gene-LOC112042867_1069	0.9999692669857412	0	0.18329910358604895
gene-LOC112042867	gene-LOC112042867_1070	0.9999692669857412	0	0.1334915968836432
gene-LOC112042867	gene-LOC112042867_1071	0.9999692669857412	0	0.2277031399230003
gene-LOC112042867	gene-LOC112042867_1072	0.9999692669857412	0	0.4152346567042047
gene-LOC112042867	gene-LOC112042867_1073	0.9999692669857412	0	0.14302531791790685
gene-LOC112042867	gene-LOC112042867_1074	0.9999692669857412	0	0.28192571887036433
gene-LOC112042867	gene-LOC112042867_1075	0.9999692669857412	0	0.8203996328416334
gene-LOC112042867	gene-LOC112042867_1076	0.9999692669857412	0	0.4382711665840926
gene-LOC112042867	gene-LOC112042867_1077	0.9999692669857412	0	0.6013821841740432
gene-LOC112042867	gene-LOC112042867_1078	0.9999692669857412	0	0.44017517267902573
gene-LOC112042867	gene-LOC112042867_1079	0.9999692669857412	0	0.688089915589897
gene-LOC112042869	gene-LOC112042869_1084	0.9999692669857412	0	0.21586951803523213
gene-LOC112042869	gene-LOC112042869_1085	0.9999692669857412	0	0.29814286503839593
gene-LOC112042870	gene-LOC112042870_1090	0.9999692669857412	0	0.13338504579513705
gene-LOC112042870	gene-LOC112042870_1091	0.9999692669857412	0	0.20219536675913208
gene-LOC112042870	gene-LOC112042870_1092	0.9999692669857412	0	0.09821538335153335
gene-LOC112042870	gene-LOC112042870_1093	0.9999692669857412	0	0.38637189230053437
gene-LOC112042871	gene-LOC112042871_1098	0.9999692669857412	0	0.2960422977988557
gene-LOC112042871	gene-LOC112042871_1099	0.9999692669857412	0	0.2989558692329828
gene-LOC112042871	gene-LOC112042871_1100	0.9999692669857412	0	0.3535974832565163
gene-LOC112042872	gene-LOC112042872_1101	0.9999692669857412	0	0.3426595203498115
gene-LOC112042872	gene-LOC112042872_1102	0.9999692669857412	0	0.299181259097935
gene-LOC112042872	gene-LOC112042872_1103	0.9999692669857412	0	0.4135944446655504
gene-LOC112042872	gene-LOC112042872_1104	0.9999692669857412	0	0.13566418048169382
gene-LOC112042872	gene-LOC112042872_1105	0.9999692669857412	0	0.3286336206306837
gene-LOC112042875	gene-LOC112042875_1111	0.9999692669857412	0	0.19512032711377536
gene-LOC112042875	gene-LOC112042875_1112	0.9999692669857412	0	0.3642972704291525
gene-LOC112042875	gene-LOC112042875_1113	0.9999692669857412	0	0.47320709132456074
gene-LOC112042875	gene-LOC112042875_1114	0.9999692669857412	0	0.30363767275110476
gene-LOC112042875	gene-LOC112042875_1115	0.9999692669857412	0	0.3181568192984976
gene-LOC112042885	gene-LOC112042885_1153	0.9999692669857412	0	0.0592123435279941
gene-LOC112042885	gene-LOC112042885_1154	0.9999692669857412	0	0.13796462989603064
gene-LOC112042885	gene-LOC112042885_1155	0.9999692669857412	0	0.08911816867548872
gene-LOC112042885	gene-LOC112042885_1158	0.9999692669857412	0	0.1170684329215197
gene-LOC112042885	gene-LOC112042885_1159	0.9999692669857412	0	0.5995928122347074
gene-LOC112042894	gene-LOC112042894_1269	0.9999692669857412	0	0.634391850037038
gene-LOC112042894	gene-LOC112042894_1270	0.9999692669857412	0	0.6331260845928872
gene-LOC112042894	gene-LOC112042894_1272	0.9999692669857412	0	0.4003128412341441
gene-LOC112042894	gene-LOC112042894_1274	0.9999692669857412	0	0.46376686100355435
gene-LOC112042894	gene-LOC112042894_1275	0.9999692669857412	0	0.7405472585689443
gene-LOC112042894	gene-LOC112042894_1276	0.9999692669857412	0	0.7356238434151781
gene-LOC112042894	gene-LOC112042894_1277	0.9999692669857412	0	0.5466682377186904
gene-LOC112042894	gene-LOC112042894_1278	0.9999692669857412	0	0.2604264835210168
gene-LOC112042894	gene-LOC112042894_1279	0.9999692669857412	0	0.4591050210772627
gene-LOC112042894	gene-LOC112042894_1280	0.9999692669857412	0	0.7794177161402676
gene-LOC112042894	gene-LOC112042894_1281	0.9999692669857412	0	0.7364320656471977
gene-LOC112042894	gene-LOC112042894_1282	0.9999692669857412	0	0.5182196977320865
gene-LOC112042894	gene-LOC112042894_1283	0.9999692669857412	0	0.41466183321517036
gene-LOC112042894	gene-LOC112042894_1284	0.9999692669857412	0	0.6240711238248284
gene-LOC112042894	gene-LOC112042894_1285	0.9999692669857412	0	0.5943455904517609
gene-LOC112042894	gene-LOC112042894_1286	0.9999692669857412	0	0.5246439618438012
gene-LOC112042894	gene-LOC112042894_1287	0.9999692669857412	0	0.5058354269846719
gene-LOC112042894	gene-LOC112042894_1288	0.9999692669857412	0	0.4300047718999993
gene-LOC112042894	gene-LOC112042894_1289	0.9999692669857412	0	0.5483908752925792
gene-LOC112042894	gene-LOC112042894_1290	0.9999692669857412	0	0.5597312865173905
gene-LOC112042894	gene-LOC112042894_1291	0.9999692669857412	0	0.582943815827063
gene-LOC112042894	gene-LOC112042894_1292	0.9999692669857412	0	0.6326361252152708
gene-LOC112042894	gene-LOC112042894_1293	0.9999692669857412	0	0.6874052390512944
gene-LOC112042894	gene-LOC112042894_1294	0.9999692669857412	0	0.39992864357551916
gene-LOC112042894	gene-LOC112042894_1295	0.9999692669857412	0	0.4061793463491785
gene-LOC112042894	gene-LOC112042894_1297	0.9999692669857412	0	0.4627728955117725
gene-LOC112042894	gene-LOC112042894_1298	0.9999692669857412	0	0.6631431111056401
gene-LOC112042894	gene-LOC112042894_1299	0.9999692669857412	0	0.5470246188357164
gene-LOC112042894	gene-LOC112042894_1300	0.9999692669857412	0	0.24548880712513288
gene-LOC112042894	gene-LOC112042894_1301	0.9999692669857412	0	0.2330000449933607
gene-LOC112042894	gene-LOC112042894_1302	0.9999692669857412	0	0.23848196222886742
gene-LOC112042894	gene-LOC112042894_1303	0.9999692669857412	0	0.34450819702715485
gene-LOC112042894	gene-LOC112042894_1304	0.9999692669857412	0	0.19010709550838367
gene-LOC112042894	gene-LOC112042894_1305	0.9999692669857412	0	0.1649288482689668
gene-LOC112042894	gene-LOC112042894_1306	0.9999692669857412	0	0.16394545150613204
gene-LOC112042894	gene-LOC112042894_1307	0.9999692669857412	0	0.10358088750047756
gene-LOC112042894	gene-LOC112042894_1308	0.9999692669857412	0	0.29579498823788963
gene-LOC112042894	gene-LOC112042894_1311	0.9999692669857412	0	0.24666573436105832
gene-LOC112042894	gene-LOC112042894_1312	0.9999692669857412	0	0.24341506785429523
gene-LOC112042894	gene-LOC112042894_1313	0.9999692669857412	0	0.4402714170520792
gene-LOC112042894	gene-LOC112042894_1314	0.9999692669857412	0	0.39335662967253526
gene-LOC112042894	gene-LOC112042894_1315	0.9999692669857412	0	0.312710476076834
gene-LOC112042894	gene-LOC112042894_1316	0.9999692669857412	0	0.34748928694895653
gene-LOC112042894	gene-LOC112042894_1317	0.9999692669857412	0	0.32797786581564115
gene-LOC112042894	gene-LOC112042894_1318	0.9999692669857412	0	0.16348687334802126
gene-LOC112042894	gene-LOC112042894_1319	0.9999692669857412	0	0.22161618998641508
gene-LOC112042894	gene-LOC112042894_1320	0.9999692669857412	0	0.2317334404249154
gene-LOC112042894	gene-LOC112042894_1321	0.9999692669857412	0	0.3775148452337582
gene-LOC112042894	gene-LOC112042894_1322	0.9999692669857412	0	0.2885679186617418
gene-LOC112042894	gene-LOC112042894_1323	0.9999692669857412	0	0.3252934573636317
gene-LOC112042894	gene-LOC112042894_1324	0.9999692669857412	0	0.3708965401921569
gene-LOC112042894	gene-LOC112042894_1325	0.9999692669857412	0	0.5538152826113132
gene-LOC112042894	gene-LOC112042894_1326	0.9999692669857412	0	0.3528261787176632
gene-LOC112042894	gene-LOC112042894_1327	0.9999692669857412	0	0.3683685983780416
gene-LOC112042894	gene-LOC112042894_1328	0.9999692669857412	0	0.3557829648404276
gene-LOC112042894	gene-LOC112042894_1329	0.9999692669857412	0	0.496965995542614
gene-LOC112042895	gene-LOC112042895_1480	0.9999692669857412	0	0.27132979516503664
gene-LOC112042895	gene-LOC112042895_1481	0.9999692669857412	0	0.5302576856730781
gene-LOC112042895	gene-LOC112042895_1482	0.9999692669857412	0	0.4008592400242126
gene-LOC112042895	gene-LOC112042895_1483	0.9999692669857412	0	0.4437272336563147
gene-LOC112042895	gene-LOC112042895_1485	0.9999692669857412	0	0.4587567216973021
gene-LOC112042895	gene-LOC112042895_1492	0.9999692669857412	0	0.5604770389388278
gene-LOC112042895	gene-LOC112042895_1494	0.9999692669857412	0	0.3071281770718528
gene-LOC112042895	gene-LOC112042895_1500	0.9999692669857412	0	0.22965695283411677
gene-LOC112042895	gene-LOC112042895_1505	0.9999692669857412	0	0.39458364076202024
gene-LOC112042895	gene-LOC112042895_1526	0.9999692669857412	0	0.5398529516296913
gene-LOC112042895	gene-LOC112042895_1748	0.9999692669857412	0	0.1519597229408607
gene-LOC112042896	gene-LOC112042896_1839	0.9999692669857412	0	0.28381227460669045
gene-LOC112042896	gene-LOC112042896_1840	0.9999692669857412	0	0.18554416323226697
gene-LOC112042896	gene-LOC112042896_1841	0.9999692669857412	0	0.1706929175113494
gene-LOC112042897	gene-LOC112042897_1842	0.9999692669857412	0	0.2255117524911876
gene-LOC112042897	gene-LOC112042897_1843	0.9999692669857412	0	0.4344145911679371
gene-LOC112042897	gene-LOC112042897_1844	0.9999692669857412	0	0.26330539025775046
gene-LOC112042897	gene-LOC112042897_1845	0.9999692669857412	0	0.6423388455793191
gene-LOC112042897	gene-LOC112042897_1846	0.9999692669857412	0	0.48408926219238246
gene-LOC112042897	gene-LOC112042897_1847	0.9999692669857412	0	0.8967665612502822
gene-LOC112042897	gene-LOC112042897_1848	0.9999692669857412	0	0.8929223289930928
gene-LOC112042897	gene-LOC112042897_1849	0.9999692669857412	0	0.6421930985260191
gene-LOC112042897	gene-LOC112042897_1850	0.9999692669857412	0	0.49837269810306584
gene-LOC112042897	gene-LOC112042897_1851	0.9999692669857412	0	0.1955810903129116
gene-LOC112042897	gene-LOC112042897_1852	0.9999692669857412	0	0.18174853367520605
gene-LOC112042897	gene-LOC112042897_1853	0.9999692669857412	0	0.32559112107032195
gene-LOC112042897	gene-LOC112042897_1856	0.9999692669857412	0	0.2640722291058175
gene-LOC112042897	gene-LOC112042897_1865	0.9999692669857412	0	0.32559112107032195
gene-LOC112042899	gene-LOC112042899_1872	0.9999692669857412	0	0.5963113606521215
gene-LOC112042899	gene-LOC112042899_1873	0.9999692669857412	0	0.5009229136474653
gene-LOC112042899	gene-LOC112042899_1874	0.9999692669857412	0	0.5748224587153041
gene-LOC112042899	gene-LOC112042899_1875	0.9999692669857412	0	0.5669066128443241
gene-LOC112042899	gene-LOC112042899_1877	0.9999692669857412	0	0.500533317348606
gene-LOC112042899	gene-LOC112042899_1878	0.9999692669857412	0	0.3332405163845031
gene-LOC112042899	gene-LOC112042899_1879	0.9999692669857412	0	0.6921849850610737
gene-LOC112042899	gene-LOC112042899_1880	0.4537807219593025	0	0.9925383321679613
gene-LOC112042900	gene-LOC112042900_1881	0.9999692669857412	0	0.26963251441279024
gene-LOC112042900	gene-LOC112042900_1882	0.9999692669857412	0	0.33967597258728865
gene-LOC112042900	gene-LOC112042900_1883	0.9999692669857412	0	0.2708499564938682
gene-LOC112042900	gene-LOC112042900_1884	0.9999692669857412	0	0.5696239483747574
gene-LOC112042900	gene-LOC112042900_1886	0.9999692669857412	0	0.49542171264989676
gene-LOC112042900	gene-LOC112042900_1887	0.9999692669857412	0	0.574634543048191
gene-LOC112042900	gene-LOC112042900_1888	0.9999692669857412	0	1.4105067389317858
gene-LOC112042902	gene-LOC112042902_1900	0.9999692669857412	0	0.1971169302087441
gene-LOC112042902	gene-LOC112042902_1901	0.9999692669857412	0	0.1189756779172848
gene-LOC112042902	gene-LOC112042902_1902	0.9999692669857412	0	0.31425505342786764
gene-LOC112042902	gene-LOC112042902_1903	0.9999692669857412	0	0.1261250551086599
gene-LOC112042902	gene-LOC112042902_1904	0.9999692669857412	0	0.27164453718053316
gene-LOC112042902	gene-LOC112042902_1905	0.9999692669857412	0	0.31457340393278077
gene-LOC112042902	gene-LOC112042902_1906	0.9999692669857412	0	0.2096132034590381
gene-LOC112042902	gene-LOC112042902_1907	0.9999692669857412	0	0.3058751629173022
gene-LOC112042902	gene-LOC112042902_1908	0.9999692669857412	0	0.21532474428424653
gene-LOC112042902	gene-LOC112042902_1909	0.9999692669857412	0	0.38060513703212795
gene-LOC112042902	gene-LOC112042902_1910	0.9999692669857412	0	0.48477191384506035
gene-LOC112042902	gene-LOC112042902_1911	0.9999692669857412	0	0.5389059591411645
gene-LOC112042904	gene-LOC112042904_1953	0.9999692669857412	0	0.28628975246662236
gene-LOC112042904	gene-LOC112042904_1954	0.9999692669857412	0	0.245455271231922
gene-LOC112042904	gene-LOC112042904_1955	0.9999692669857412	0	0.6207432381769333
gene-LOC112042904	gene-LOC112042904_1956	0.9999692669857412	0	0.4715945928879748
gene-LOC112042904	gene-LOC112042904_1957	0.9999692669857412	0	0.15585411847047315
gene-LOC112042905	gene-LOC112042905_1959	0.9999692669857412	0	0.6546408436833513
gene-LOC112042905	gene-LOC112042905_1960	0.9999692669857412	0	0.08492615955547578
gene-LOC112042907	gene-LOC112042907_1987	0.9999692669857412	0	1.0209393242964095
gene-LOC112042907	gene-LOC112042907_1990	0.9999692669857412	0	0.5612304667206915
gene-LOC112042907	gene-LOC112042907_1991	0.9999692669857412	0	0.5111983816653032
gene-LOC112042907	gene-LOC112042907_1992	0.9999692669857412	0	0.4208430178802427
gene-LOC112042907	gene-LOC112042907_1993	0.9999692669857412	0	0.45399903394414576
gene-LOC112042907	gene-LOC112042907_1995	0.9999692669857412	0	0.5800726670626357
gene-LOC112042907	gene-LOC112042907_1996	0.9999692669857412	0	0.7047331960874264
gene-LOC112042907	gene-LOC112042907_1997	0.9999692669857412	0	0.7802687014049221
gene-LOC112042907	gene-LOC112042907_1998	0.9999692669857412	0	0.7294632728045896
gene-LOC112042907	gene-LOC112042907_1999	0.9999692669857412	0	0.21347408625187644
gene-LOC112042907	gene-LOC112042907_2000	0.9999692669857412	0	0.2065771893763122
gene-LOC112042907	gene-LOC112042907_2001	0.9999692669857412	0	0.3265779885681619
gene-LOC112042907	gene-LOC112042907_2002	0.9999692669857412	0	0.2537778004096696
gene-LOC112042907	gene-LOC112042907_2003	0.9999692669857412	0	0.2063199138316758
gene-LOC112042907	gene-LOC112042907_2004	0.9999692669857412	0	0.1458509280440632
gene-LOC112042907	gene-LOC112042907_2005	0.9999692669857412	0	0.31480780497612226
gene-LOC112042907	gene-LOC112042907_2047	0.9999692669857412	0	0.26403649721828426
gene-LOC112042907	gene-LOC112042907_2048	0.9999692669857412	0	0.4346142563672073
gene-LOC112042909	gene-LOC112042909_2052	0.15247916530562472	0	1.1429417690486385
gene-LOC112042909	gene-LOC112042909_2053	0.9999692669857412	0	0.33901978763933727
gene-LOC112042909	gene-LOC112042909_2054	0.9999692669857412	0	0.3286608227809644
gene-LOC112042909	gene-LOC112042909_2055	0.9999692669857412	0	0.12301756819584586
gene-LOC112042909	gene-LOC112042909_2056	0.9999692669857412	0	0.35354923019716367
gene-LOC112042909	gene-LOC112042909_2057	0.9999692669857412	0	0.5207676362528737
gene-LOC112042912	gene-LOC112042912_2102	0.9999692669857412	0	0.3903488671585853
gene-LOC112042912	gene-LOC112042912_2103	0.9999692669857412	0	0.1623001898999581
gene-LOC112042912	gene-LOC112042912_2104	0.9999692669857412	0	0.39232659241672785
gene-LOC112042913	gene-LOC112042913_2108	0.9999692669857412	0	0.5101330592421354
gene-LOC112042913	gene-LOC112042913_2109	0.9999692669857412	0	0.33539295888630605
gene-LOC112042913	gene-LOC112042913_2110	0.9999692669857412	0	0.07145507853796396
gene-LOC112042916	gene-LOC112042916_2126	0.9999692669857412	0	0.5885940293711185
gene-LOC112042916	gene-LOC112042916_2127	0.9999692669857412	0	0.4592757832496943
gene-LOC112042916	gene-LOC112042916_2128	0.9999692669857412	0	0.1350542014949765
gene-LOC112042916	gene-LOC112042916_2129	0.9999692669857412	0	0.450768636708216
gene-LOC112042916	gene-LOC112042916_2130	0.9999692669857412	0	0.2978397389229883
gene-LOC112042916	gene-LOC112042916_2131	0.9999692669857412	0	0.5354494929296454
gene-LOC112042916	gene-LOC112042916_2132	0.9999692669857412	0	0.5098760935009237
gene-LOC112042919	gene-LOC112042919_2139	0.9999692669857412	0	0.4572095465867143
gene-LOC112042919	gene-LOC112042919_2140	0.9999692669857412	0	0.5000089668854253
gene-LOC112042919	gene-LOC112042919_2141	0.9999692669857412	0	0.22764685305021803
gene-LOC112042919	gene-LOC112042919_2142	0.9999692669857412	0	0.12126486876381737
gene-LOC112042919	gene-LOC112042919_2143	0.9999692669857412	0	0.3558827085296361
gene-LOC112042919	gene-LOC112042919_2148	0.9999692669857412	0	0.33981059293333793
gene-LOC112042919	gene-LOC112042919_2149	0.9999692669857412	0	0.33064972964998773
gene-LOC112042919	gene-LOC112042919_2150	0.9999692669857412	0	0.6182583656315215
gene-LOC112042919	gene-LOC112042919_2151	0.9999692669857412	0	0.5733909822479752
gene-LOC112042919	gene-LOC112042919_2152	0.9999692669857412	0	0.40797661066302915
gene-LOC112042919	gene-LOC112042919_2153	0.9999692669857412	0	0.3174897537817545
gene-LOC112042919	gene-LOC112042919_2154	0.9999692669857412	0	0.4714593860007046
gene-LOC112042919	gene-LOC112042919_2159	0.9999692669857412	0	0.4143344221755916
gene-LOC112042919	gene-LOC112042919_2160	0.9999692669857412	0	0.47935700402016046
gene-LOC112042919	gene-LOC112042919_2161	0.9999692669857412	0	0.16318399803202865
gene-LOC112042919	gene-LOC112042919_2180	0.9999692669857412	0	0.45124016378085763
gene-LOC112042919	gene-LOC112042919_2192	0.9999692669857412	0	0.22764685305021803
gene-LOC112042921	gene-LOC112042921_2333	0.9999692669857412	0	0.05359188443823282
gene-LOC112042921	gene-LOC112042921_2334	0.9999692669857412	0	0.207830633375492
gene-LOC112042921	gene-LOC112042921_2335	0.9999692669857412	0	0.1851192312094927
gene-LOC112042923	gene-LOC112042923_2361	0.9999692669857412	0	0.6294664390243865
gene-LOC112042923	gene-LOC112042923_2367	0.9999692669857412	0	0.5675523716342399
gene-LOC112042924	gene-LOC112042924_2369	0.9999692669857412	0	0.1452787612983979
gene-LOC112042924	gene-LOC112042924_2370	0.9999692669857412	0	0.11863950872275808
gene-LOC112042925	gene-LOC112042925_2371	0.9999692669857412	0	0.1295942680611919
gene-LOC112042925	gene-LOC112042925_2372	0.9999692669857412	0	0.3963190217929089
gene-LOC112042926	gene-LOC112042926_2374	0.9999692669857412	0	0.23577851072056077
gene-LOC112042926	gene-LOC112042926_2375	0.9999692669857412	0	0.18992188696930778
gene-LOC112042926	gene-LOC112042926_2376	0.9999692669857412	0	0.02334531949700125
gene-LOC112042926	gene-LOC112042926_2377	0.9999692669857412	0	0.28050456154422143
gene-LOC112042926	gene-LOC112042926_2378	0.9999692669857412	0	0.4609422105139691
gene-LOC112042928	gene-LOC112042928_2388	0.9999692669857412	0	0.18892905901822488
gene-LOC112042928	gene-LOC112042928_2389	0.9999692669857412	0	0.6519602452533784
gene-LOC112042928	gene-LOC112042928_2390	0.9999692669857412	0	0.5515590803323693
gene-LOC112042928	gene-LOC112042928_2391	0.9999692669857412	0	0.48214091849609275
gene-LOC112042928	gene-LOC112042928_2392	0.9999692669857412	0	0.13362089599510352
gene-LOC112042928	gene-LOC112042928_2396	0.9999692669857412	0	0.49106323166557164
gene-LOC112042929	gene-LOC112042929_2402	0.9999692669857412	0	0.42273388743286144
gene-LOC112042929	gene-LOC112042929_2403	0.9999692669857412	0	0.45264881783007294
gene-LOC112042929	gene-LOC112042929_2405	0.9999692669857412	0	0.23466557883423889
gene-LOC112042929	gene-LOC112042929_2406	0.9999692669857412	0	0.2182897034225899
gene-LOC112042929	gene-LOC112042929_2409	0.9999692669857412	0	0.40418469684475067
gene-LOC112042929	gene-LOC112042929_2410	0.9999692669857412	0	0.40340723877796947
gene-LOC112042930	gene-LOC112042930_2425	0.9999692669857412	0	0.22763281433321936
gene-LOC112042930	gene-LOC112042930_2426	0.9999692669857412	0	0.22201676975524443
gene-LOC112042930	gene-LOC112042930_2427	0.9999692669857412	0	0.2758490211740865
gene-LOC112042930	gene-LOC112042930_2428	0.9999692669857412	0	0.33845575473200107
gene-LOC112042930	gene-LOC112042930_2429	0.9999692669857412	0	0.1667559352882506
gene-LOC112042930	gene-LOC112042930_2430	0.9999692669857412	0	0.15372980465231478
gene-LOC112042930	gene-LOC112042930_2431	0.9999692669857412	0	0.23982515809047023
gene-LOC112042930	gene-LOC112042930_2432	0.9999692669857412	0	0.3575887117191572
gene-LOC112042930	gene-LOC112042930_2433	0.9999692669857412	0	0.6505863818976891
gene-LOC112042930	gene-LOC112042930_2434	0.9999692669857412	0	0.29148558336785246
gene-LOC112042930	gene-LOC112042930_2435	0.9999692669857412	0	0.19791673192734027
gene-LOC112042930	gene-LOC112042930_2436	0.9999692669857412	0	0.23550828225735732
gene-LOC112042930	gene-LOC112042930_2450	0.9999692669857412	0	0.44707790270531067
gene-LOC112042930	gene-LOC112042930_2463	0.9999692669857412	0	0.5435702567820284
gene-LOC112042933	gene-LOC112042933_2486	0.9999692669857412	0	0.19451346815775405
gene-LOC112042933	gene-LOC112042933_2487	0.9999692669857412	0	0.15274723092637732
gene-LOC112042933	gene-LOC112042933_2488	0.9999692669857412	0	0.35831651971219625
gene-LOC112042933	gene-LOC112042933_2489	0.9999692669857412	0	0.45374918324425106
gene-LOC112042933	gene-LOC112042933_2490	0.9999692669857412	0	0.30644910377960066
gene-LOC112042934	gene-LOC112042934_2491	0.9999692669857412	0	0.42785876974665893
gene-LOC112042934	gene-LOC112042934_2492	0.9999692669857412	0	0.4253546110255302
gene-LOC112042935	gene-LOC112042935_2493	0.9999692669857412	0	0.12964802322449565
gene-LOC112042935	gene-LOC112042935_2494	0.9999692669857412	0	0.5318578713351378
gene-LOC112042935	gene-LOC112042935_2495	0.9999692669857412	0	0.3051456676130657
gene-LOC112042935	gene-LOC112042935_2496	0.9999692669857412	0	0.2608051839967773
gene-LOC112042935	gene-LOC112042935_2497	0.9999692669857412	0	0.3461661375152598
gene-LOC112042935	gene-LOC112042935_2498	0.9999692669857412	0	0.21515101891746544
gene-LOC112042935	gene-LOC112042935_2499	0.9999692669857412	0	0.1753935090083072
gene-LOC112042935	gene-LOC112042935_2500	0.9999692669857412	0	0.24045345913457972
gene-LOC112042935	gene-LOC112042935_2501	0.9999692669857412	0	0.3051862375497274
gene-LOC112042935	gene-LOC112042935_2502	0.9999692669857412	0	0.23694796665046525
gene-LOC112042935	gene-LOC112042935_2503	0.9999692669857412	0	0.3490750013460975
gene-LOC112042935	gene-LOC112042935_2504	0.9999692669857412	0	0.28070505650109734
gene-LOC112042935	gene-LOC112042935_2505	0.9999692669857412	0	0.28880030117371813
gene-LOC112042935	gene-LOC112042935_2506	0.9999692669857412	0	0.3734020741326711
gene-LOC112042935	gene-LOC112042935_2507	0.9999692669857412	0	1.084107720709861
gene-LOC112042935	gene-LOC112042935_2508	0.9999692669857412	0	0.6841772548970617
gene-LOC112042935	gene-LOC112042935_2509	0.9999692669857412	0	0.31296248399609894
gene-LOC112042935	gene-LOC112042935_2510	0.9999692669857412	0	0.3278788311824714
gene-LOC112042935	gene-LOC112042935_2511	0.9999692669857412	0	0.2536910066198814
gene-LOC112042935	gene-LOC112042935_2512	0.9999692669857412	0	0.41315047960630835
gene-LOC112042935	gene-LOC112042935_2513	0.9999692669857412	0	0.34896274580617437
gene-LOC112042935	gene-LOC112042935_2514	0.9999692669857412	0	0.5389640710590093
gene-LOC112042935	gene-LOC112042935_2515	0.9999692669857412	0	0.5814739272589886
gene-LOC112042935	gene-LOC112042935_2540	0.9999692669857412	0	0.40007475616576027
gene-LOC112042935	gene-LOC112042935_2542	0.9999692669857412	0	0.32888767965588617
gene-LOC112042935	gene-LOC112042935_2543	0.9999692669857412	0	0.31371213089639927
gene-LOC112042935	gene-LOC112042935_2544	0.9999692669857412	0	0.25535125124405145
gene-LOC112042935	gene-LOC112042935_2545	0.9999692669857412	0	0.3596779752268704
gene-LOC112042935	gene-LOC112042935_2546	0.9999692669857412	0	0.36925560753309306
gene-LOC112042935	gene-LOC112042935_2547	0.9999692669857412	0	0.3643616224579045
gene-LOC112042935	gene-LOC112042935_2577	0.9999692669857412	0	0.34706676734731
gene-LOC112042935	gene-LOC112042935_2687	0.9999692669857412	0	0.20906590066830777
gene-LOC112042935	gene-LOC112042935_2748	0.9999692669857412	0	0.24610543951971933
gene-LOC112042935	gene-LOC112042935_2749	0.9999692669857412	0	0.18986069771721326
gene-LOC112042937	gene-LOC112042937_2851	0.9999692669857412	0	0.5948336293428227
gene-LOC112042937	gene-LOC112042937_2852	0.9999692669857412	0	0.0889043530687692
gene-LOC112042937	gene-LOC112042937_2853	0.9999692669857412	0	0.3055085679259335
gene-LOC112042939	gene-LOC112042939_2868	0.9999692669857412	0	0.2251943616450465
gene-LOC112042939	gene-LOC112042939_2869	0.9999692669857412	0	0.15384101164933114
gene-LOC112042940	gene-LOC112042940_2872	0.9999692669857412	0	0.3625812033818505
gene-LOC112042940	gene-LOC112042940_2873	0.9999692669857412	0	0.45888371461186317
gene-LOC112042940	gene-LOC112042940_2874	0.9999692669857412	0	0.42050544723625993
gene-LOC112042940	gene-LOC112042940_2875	0.9999692669857412	0	0.18010409717511777
gene-LOC112042940	gene-LOC112042940_2876	0.9999692669857412	0	0.41060973465337725
gene-LOC112042940	gene-LOC112042940_2877	0.9999692669857412	0	0.37277612427893825
gene-LOC112042940	gene-LOC112042940_2878	0.9999692669857412	0	0.3291670265854778
gene-LOC112042940	gene-LOC112042940_2879	0.9999692669857412	0	0.39752467253763424
gene-LOC112042940	gene-LOC112042940_2881	0.9999692669857412	0	0.67040630248166
gene-LOC112042940	gene-LOC112042940_2883	0.9999692669857412	0	0.10537050146701787
gene-LOC112042940	gene-LOC112042940_2884	0.9999692669857412	0	0.3327514770235114
gene-LOC112042940	gene-LOC112042940_2885	0.9999692669857412	0	0.5841839500548067
gene-LOC112042940	gene-LOC112042940_2900	0.9999692669857412	0	0.5841839500548067
gene-LOC112042941	gene-LOC112042941_2901	0.9999692669857412	0	0.44859821156284596
gene-LOC112042941	gene-LOC112042941_2902	0.9999692669857412	0	0.3347778144162463
gene-LOC112042941	gene-LOC112042941_2903	0.9999692669857412	0	0.2712006558211364
gene-LOC112042941	gene-LOC112042941_2905	0.9999692669857412	0	0.5245487068637571
gene-LOC112042941	gene-LOC112042941_2906	0.9999692669857412	0	0.5758796860096531
gene-LOC112042941	gene-LOC112042941_2908	0.9999692669857412	0	0.2653289731969082
gene-LOC112042941	gene-LOC112042941_2909	0.9999692669857412	0	0.23205916741098065
gene-LOC112042941	gene-LOC112042941_2910	0.9999692669857412	0	0.2400408149734501
gene-LOC112042951	gene-LOC112042951_2967	0.9999692669857412	0	0.2869943941699278
gene-LOC112042951	gene-LOC112042951_2968	0.9999692669857412	0	0.23315405775559572
gene-LOC112042951	gene-LOC112042951_2969	0.9999692669857412	0	0.4403162171907091
gene-LOC112042951	gene-LOC112042951_2970	0.9999692669857412	0	0.45324189374789103
gene-LOC112042951	gene-LOC112042951_2971	0.9999692669857412	0	0.4263396300657707
gene-LOC112042951	gene-LOC112042951_2972	0.9999692669857412	0	0.6471415260530495
gene-LOC112042956	gene-LOC112042956_2979	0.9999692669857412	0	0.2958583104325774
gene-LOC112042956	gene-LOC112042956_2980	0.9999692669857412	0	0.43118487809701733
gene-LOC112042959	gene-LOC112042959_3017	0.9999692669857412	0	0.5268932363620742
gene-LOC112042959	gene-LOC112042959_3018	0.9999692669857412	0	0.14136975812029995
gene-LOC112042959	gene-LOC112042959_3019	0.9999692669857412	0	0.25497313036602076
gene-LOC112042959	gene-LOC112042959_3020	0.9999692669857412	0	0.3772928379495255
gene-LOC112042959	gene-LOC112042959_3021	0.9999692669857412	0	0.17713117030806735
gene-LOC112042959	gene-LOC112042959_3022	0.9999692669857412	0	0.3704737081502847
gene-LOC112042959	gene-LOC112042959_3023	0.9999692669857412	0	0.384920163941624
gene-LOC112042960	gene-LOC112042960_3024	0.9999692669857412	0	0.23245952515240464
gene-LOC112042960	gene-LOC112042960_3025	0.9999692669857412	0	0.13711769790491868
gene-LOC112042960	gene-LOC112042960_3026	0.9999692669857412	0	0.0914728419404458
gene-LOC112042960	gene-LOC112042960_3027	0.9999692669857412	0	0.13382096581649172
gene-LOC112042965	gene-LOC112042965_3092	0.9999692669857412	0	0.7665288792267377
gene-LOC112042965	gene-LOC112042965_3093	0.9999692669857412	0	0.6345911145249064
gene-LOC112042965	gene-LOC112042965_3094	0.9999692669857412	0	0.35117024125976215
gene-LOC112042965	gene-LOC112042965_3095	0.9999692669857412	0	0.19114002418842269
gene-LOC112042965	gene-LOC112042965_3096	0.9999692669857412	0	0.32246422895447147
gene-LOC112042971	gene-LOC112042971_3135	0.9999692669857412	0	0.11317587500977933
gene-LOC112042971	gene-LOC112042971_3136	0.9999692669857412	0	0.24419703031420426
gene-LOC112042972	gene-LOC112042972_3137	0.9999692669857412	0	0.14346623073049614
gene-LOC112042972	gene-LOC112042972_3138	0.9999692669857412	0	0.06489582633524371
gene-LOC112042972	gene-LOC112042972_3139	0.9999692669857412	0	0.14047214785052997
gene-LOC112042976	gene-LOC112042976_3175	0.9999692669857412	0	0.8117751759202019
gene-LOC112042976	gene-LOC112042976_3176	0.9999692669857412	0	0.558401548806466
gene-LOC112042976	gene-LOC112042976_3178	0.9999692669857412	0	1.361085384122342
gene-LOC112042976	gene-LOC112042976_3179	0.9999692669857412	0	0.8527511360338567
gene-LOC112042976	gene-LOC112042976_3180	0.9999692669857412	0	0.3545531676880591
gene-LOC112042976	gene-LOC112042976_3181	0.9999692669857412	0	0.3743619425672895
gene-LOC112042976	gene-LOC112042976_3182	0.9999692669857412	0	0.20235989513818797
gene-LOC112042981	gene-LOC112042981_3203	0.9999692669857412	0	0.6243312034995601
gene-LOC112042981	gene-LOC112042981_3204	0.9999692669857412	0	0.686663355993697
gene-LOC112042981	gene-LOC112042981_3205	0.9999692669857412	0	0.6783493294911578
gene-LOC112042981	gene-LOC112042981_3206	0.9999692669857412	0	0.708195085666075
gene-LOC112042981	gene-LOC112042981_3207	0.9999692669857412	0	0.6575866502820906
gene-LOC112042981	gene-LOC112042981_3208	0.9999692669857412	0	0.3645137999471686
gene-LOC112042981	gene-LOC112042981_3209	0.9999692669857412	0	0.5360035434178636
gene-LOC112042981	gene-LOC112042981_3210	0.9999692669857412	0	0.29726616286465735
gene-LOC112042981	gene-LOC112042981_3211	0.9999692669857412	0	0.5257743096093357
gene-LOC112042982	gene-LOC112042982_3212	0.9999692669857412	0	0.23120979039574774
gene-LOC112042982	gene-LOC112042982_3213	0.9999692669857412	0	0.29060225489361713
gene-LOC112042982	gene-LOC112042982_3214	0.9999692669857412	0	0.45968397053257615
gene-LOC112042982	gene-LOC112042982_3216	0.9999692669857412	0	0.38437582459753905
gene-LOC112042985	gene-LOC112042985_3238	0.9999692669857412	0	0.10694157377961755
gene-LOC112042985	gene-LOC112042985_3239	0.9999692669857412	0	0.32138827222923183
gene-LOC112042985	gene-LOC112042985_3240	0.9999692669857412	0	0.3175149561450308
gene-LOC112042985	gene-LOC112042985_3241	0.9999692669857412	0	0.24237836676920566
gene-LOC112042985	gene-LOC112042985_3242	0.9999692669857412	0	0.25600768605653634
gene-LOC112042985	gene-LOC112042985_3243	0.9999692669857412	0	0.42641895930799656
gene-LOC112042985	gene-LOC112042985_3244	0.9999692669857412	0	0.13064497832904198
gene-LOC112042985	gene-LOC112042985_3245	0.9999692669857412	0	0.10694157377961755
gene-LOC112042985	gene-LOC112042985_3251	0.9999692669857412	0	0.10641326559822417
gene-LOC112042985	gene-LOC112042985_3256	0.9999692669857412	0	0.25845195548834443
gene-LOC112042985	gene-LOC112042985_3264	0.9999692669857412	0	0.4279286975483707
gene-LOC112042985	gene-LOC112042985_3279	0.9999692669857412	0	0.14045560514677202
gene-LOC112042985	gene-LOC112042985_3280	0.9999692669857412	0	0.1848051696044033
gene-LOC112042993	gene-LOC112042993_3324	0.9999692669857412	0	0.32000779504784127
gene-LOC112042993	gene-LOC112042993_3325	0.9999692669857412	0	0.3051837719829429
gene-LOC112042993	gene-LOC112042993_3326	0.9999692669857412	0	0.43930096127706264
gene-LOC112042993	gene-LOC112042993_3327	0.9999692669857412	0	0.6386892321012105
gene-LOC112042993	gene-LOC112042993_3328	0.9999692669857412	0	0.5491579470040335
gene-LOC112042993	gene-LOC112042993_3329	0.9999692669857412	0	0.4215457918634531
gene-LOC112042993	gene-LOC112042993_3330	0.9999692669857412	0	0.1647153214351924
gene-LOC112042994	gene-LOC112042994_3332	0.9999692669857412	0	0.35263606897194677
gene-LOC112042994	gene-LOC112042994_3333	0.9999692669857412	0	0.2962715971698602
gene-LOC112042994	gene-LOC112042994_3334	0.9999692669857412	0	0.19568986212525363
gene-LOC112042994	gene-LOC112042994_3335	0.9999692669857412	0	0.24624720630962926
gene-LOC112042994	gene-LOC112042994_3336	0.9999692669857412	0	0.435517032406163
gene-LOC112042994	gene-LOC112042994_3337	0.9999692669857412	0	0.3848186089359018
gene-LOC112042994	gene-LOC112042994_3338	0.9999692669857412	0	0.7664335503935611
gene-LOC112042994	gene-LOC112042994_3339	0.9999692669857412	0	0.5504519089408983
gene-LOC112042994	gene-LOC112042994_3340	0.9999692669857412	0	0.22753098762547097
gene-LOC112042994	gene-LOC112042994_3341	0.9999692669857412	0	0.17028537495832552
gene-LOC112042994	gene-LOC112042994_3342	0.9999692669857412	0	0.20905643573027977
gene-LOC112042994	gene-LOC112042994_3343	0.9999692669857412	0	0.5743389883081544
gene-LOC112043003	gene-LOC112043003_3388	0.9999692669857412	0	1.5008105376198415
gene-LOC112043003	gene-LOC112043003_3389	0.9999692669857412	0	0.5696706298749348
gene-LOC112043003	gene-LOC112043003_3390	0.9999692669857412	0	0.2750072478734804
gene-LOC112043003	gene-LOC112043003_3391	0.9999692669857412	0	0.2549183561742323
gene-LOC112043003	gene-LOC112043003_3392	0.9999692669857412	0	0.13021144239418803
gene-LOC112043003	gene-LOC112043003_3393	0.9999692669857412	0	0.05726861379322923
gene-LOC112043003	gene-LOC112043003_3394	0.9999692669857412	0	0.11012988416729641
gene-LOC112043003	gene-LOC112043003_3395	0.9999692669857412	0	0.6861255196912861
gene-LOC112043004	gene-LOC112043004_3408	0.9999692669857412	0	0.5523118383061787
gene-LOC112043004	gene-LOC112043004_3411	0.9999692669857412	0	0.6371196265795174
gene-LOC112043004	gene-LOC112043004_3412	0.9999692669857412	0	0.1406133790693085
gene-LOC112043004	gene-LOC112043004_3413	0.9999692669857412	0	0.40329465320454183
gene-LOC112043004	gene-LOC112043004_3414	0.9999692669857412	0	0.49491548402537067
gene-LOC112043005	gene-LOC112043005_3416	0.9999692669857412	0	0.44570388554095075
gene-LOC112043005	gene-LOC112043005_3417	0.9999692669857412	0	0.27959357506236415
gene-LOC112043005	gene-LOC112043005_3418	0.9999692669857412	0	0.2910722887049486
gene-LOC112043007	gene-LOC112043007_3421	0.9999692669857412	0	0.415399102982823
gene-LOC112043007	gene-LOC112043007_3423	0.9999692669857412	0	0.9369603101424824
gene-LOC112043009	gene-LOC112043009_3441	0.9999692669857412	0	0.27636251652516997
gene-LOC112043009	gene-LOC112043009_3442	0.9999692669857412	0	0.21156871711339598
gene-LOC112043009	gene-LOC112043009_3443	0.9999692669857412	0	0.17259863498530947
gene-LOC112043011	gene-LOC112043011_3453	0.9999692669857412	0	0.6909736099806842
gene-LOC112043011	gene-LOC112043011_3454	0.9999692669857412	0	0.4340405990841223
gene-LOC112043011	gene-LOC112043011_3455	0.9999692669857412	0	0.5765409061492335
gene-LOC112043011	gene-LOC112043011_3457	0.9999692669857412	0	0.7556814067873168
gene-LOC112043011	gene-LOC112043011_3460	0.9999692669857412	0	0.337575427832296
gene-LOC112043011	gene-LOC112043011_3461	0.9999692669857412	0	0.3596364102683598
gene-LOC112043011	gene-LOC112043011_3462	0.9999692669857412	0	0.4105618953441832
gene-LOC112043011	gene-LOC112043011_3463	0.9999692669857412	0	0.2807545801963931
gene-LOC112043013	gene-LOC112043013_3483	0.9999692669857412	0	0.11075348269503316
gene-LOC112043013	gene-LOC112043013_3484	0.9999692669857412	0	0.2170240877994365
gene-LOC112043016	gene-LOC112043016_3513	0.9999692669857412	0	0.082359782966412
gene-LOC112043016	gene-LOC112043016_3514	0.9999692669857412	0	0.18009155703382884
gene-LOC112043018	gene-LOC112043018_3520	0.9999692669857412	0	0.597436282206842
gene-LOC112043018	gene-LOC112043018_3521	0.9999692669857412	0	0.4777595251635578
gene-LOC112043018	gene-LOC112043018_3525	0.9999692669857412	0	0.9408109964359141
gene-LOC112043018	gene-LOC112043018_3526	0.9999692669857412	0	0.6458835455532368
gene-LOC112043018	gene-LOC112043018_3527	0.9999692669857412	0	0.6049002373236272
gene-LOC112043018	gene-LOC112043018_3530	0.9999692669857412	0	0.906023500142755
gene-LOC112043018	gene-LOC112043018_3531	0.9999692669857412	0	0.7200893290626507
gene-LOC112043018	gene-LOC112043018_3532	0.9999692669857412	0	0.41284166862394134
gene-LOC112043019	gene-LOC112043019_3533	0.9999692669857412	0	0.3617593316344534
gene-LOC112043019	gene-LOC112043019_3534	0.9999692669857412	0	0.35095655536917025
gene-LOC112043019	gene-LOC112043019_3535	0.9999692669857412	0	0.15074331735334834
gene-LOC112043019	gene-LOC112043019_3536	0.9999692669857412	0	0.17564630968466677
gene-LOC112043019	gene-LOC112043019_3537	0.9999692669857412	0	0.13066910499352336
gene-LOC112043019	gene-LOC112043019_3538	0.9999692669857412	0	0.18940397100170792
gene-LOC112043019	gene-LOC112043019_3539	0.9999692669857412	0	0.10218654734091182
gene-LOC112043019	gene-LOC112043019_3540	0.9999692669857412	0	0.17270805276518253
gene-LOC112043019	gene-LOC112043019_3541	0.9999692669857412	0	0.24273354174025474
gene-LOC112043019	gene-LOC112043019_3542	0.9999692669857412	0	0.2685786562305319
gene-LOC112043019	gene-LOC112043019_3543	0.9999692669857412	0	0.18089189797084693
gene-LOC112043019	gene-LOC112043019_3544	0.9999692669857412	0	0.22743457970367942
gene-LOC112043019	gene-LOC112043019_3545	0.9999692669857412	0	0.2747633544582673
gene-LOC112043019	gene-LOC112043019_3546	0.9999692669857412	0	0.19408889096566728
gene-LOC112043019	gene-LOC112043019_3547	0.9999692669857412	0	0.1937776023283897
gene-LOC112043019	gene-LOC112043019_3548	0.9999692669857412	0	0.5061764153951209
gene-LOC112043019	gene-LOC112043019_3549	0.9999692669857412	0	0.6224875735965547
gene-LOC112043019	gene-LOC112043019_3562	0.9999692669857412	0	0.2150722406761183
gene-LOC112043020	gene-LOC112043020_3567	0.9999692669857412	0	0.520065077837601
gene-LOC112043020	gene-LOC112043020_3568	0.9999692669857412	0	0.468959589755805
gene-LOC112043020	gene-LOC112043020_3569	0.9999692669857412	0	0.5807812559682306
gene-LOC112043020	gene-LOC112043020_3570	0.9999692669857412	0	0.7180543569862596
gene-LOC112043020	gene-LOC112043020_3571	0.9999692669857412	0	0.333672465204943
gene-LOC112043020	gene-LOC112043020_3572	0.9999692669857412	0	0.34379186127684314
gene-LOC112043020	gene-LOC112043020_3573	0.9999692669857412	0	0.2367668318431626
gene-LOC112043020	gene-LOC112043020_3574	0.9999692669857412	0	0.20417555068593263
gene-LOC112043020	gene-LOC112043020_3575	0.9999692669857412	0	0.3901432185185536
gene-LOC112043022	gene-LOC112043022_3579	0.9999692669857412	0	0.5034119214364701
gene-LOC112043022	gene-LOC112043022_3580	0.9999692669857412	0	0.2020415396535551
gene-LOC112043022	gene-LOC112043022_3581	0.9999692669857412	0	0.27648439285871795
gene-LOC112043022	gene-LOC112043022_3582	0.9999692669857412	0	0.1089823748251062
gene-LOC112043022	gene-LOC112043022_3583	0.9999692669857412	0	0.48118964227678607
gene-LOC112043023	gene-LOC112043023_3584	0.9999692669857412	0	0.15364518529956772
gene-LOC112043023	gene-LOC112043023_3585	0.9999692669857412	0	0.1560546755658745
gene-LOC112043023	gene-LOC112043023_3587	0.9999692669857412	0	0.15894378815012367
gene-LOC112043024	gene-LOC112043024_3591	0.9999692669857412	0	0.3000574593752683
gene-LOC112043024	gene-LOC112043024_3592	0.9999692669857412	0	0.25331780129751014
gene-LOC112043025	gene-LOC112043025_3593	0.9999692669857412	0	0.03642704951638631
gene-LOC112043025	gene-LOC112043025_3594	0.9999692669857412	0	0.02975827097327155
gene-LOC112043025	gene-LOC112043025_3595	0.9999692669857412	0	0.36233328472875037
gene-LOC112043025	gene-LOC112043025_3596	0.9999692669857412	0	0.036427050800132754
gene-LOC112043026	gene-LOC112043026_3599	0.9999692669857412	0	0.39892077712266083
gene-LOC112043026	gene-LOC112043026_3600	0.9999692669857412	0	0.13991887996004682
gene-LOC112043026	gene-LOC112043026_3601	0.9999692669857412	0	0.2521893774868085
gene-LOC112043026	gene-LOC112043026_3602	0.9999692669857412	0	0.2548003816846247
gene-LOC112043028	gene-LOC112043028_3646	0.9999692669857412	0	0.23177659026251796
gene-LOC112043028	gene-LOC112043028_3647	0.9999692669857412	0	0.6261332649144569
gene-LOC112043028	gene-LOC112043028_3648	0.9999692669857412	0	0.30848019551594685
gene-LOC112043028	gene-LOC112043028_3649	0.9999692669857412	0	0.27280902274768515
gene-LOC112043028	gene-LOC112043028_3650	0.9999692669857412	0	0.1113983729529151
gene-LOC112043028	gene-LOC112043028_3661	0.9999692669857412	0	0.2728090144946753
gene-LOC112043028	gene-LOC112043028_3667	0.9999692669857412	0	0.27637940606520406
gene-LOC112043029	gene-LOC112043029_3669	0.9999692669857412	0	0.3346799464055863
gene-LOC112043029	gene-LOC112043029_3670	0.9999692669857412	0	0.23366189476549515
gene-LOC112043029	gene-LOC112043029_3671	0.9999692669857412	0	0.3416785223158012
gene-LOC112043029	gene-LOC112043029_3672	0.9999692669857412	0	0.5070522361523873
gene-LOC112043029	gene-LOC112043029_3673	0.9999692669857412	0	0.5848349582752954
gene-LOC112043029	gene-LOC112043029_3674	0.9999692669857412	0	0.4728351801383601
gene-LOC112043029	gene-LOC112043029_3679	0.9999692669857412	0	0.6308448582330302
gene-LOC112043031	gene-LOC112043031_3692	0.9999692669857412	0	0.5436465221988795
gene-LOC112043031	gene-LOC112043031_3693	0.9999692669857412	0	0.06947548721900354
gene-LOC112043031	gene-LOC112043031_3694	0.9999692669857412	0	0.1982815331969947
gene-LOC112043031	gene-LOC112043031_3695	0.9999692669857412	0	0.24558455378926514
gene-LOC112043032	gene-LOC112043032_3696	0.9999692669857412	0	0.19480949350140442
gene-LOC112043032	gene-LOC112043032_3697	0.9999692669857412	0	0.41483323190031296
gene-LOC112043032	gene-LOC112043032_3699	0.9999692669857412	0	0.4198915110076742
gene-LOC112043032	gene-LOC112043032_3700	0.9999692669857412	0	0.4003231107507581
gene-LOC112043034	gene-LOC112043034_3715	0.9999692669857412	0	0.08526133951717972
gene-LOC112043034	gene-LOC112043034_3716	0.9999692669857412	0	0.2683019835529237
gene-LOC112043034	gene-LOC112043034_3717	0.9999692669857412	0	0.1601323155087302
gene-LOC112043034	gene-LOC112043034_3718	0.9999692669857412	0	0.3173628022518864
gene-LOC112043036	gene-LOC112043036_3733	0.9999692669857412	0	0.5107965154203358
gene-LOC112043036	gene-LOC112043036_3734	0.9999692669857412	0	0.35676317372516575
gene-LOC112043036	gene-LOC112043036_3735	0.9999692669857412	0	0.5466465153191704
gene-LOC112043036	gene-LOC112043036_3736	0.9999692669857412	0	0.47166489484638063
gene-LOC112043036	gene-LOC112043036_3737	0.9999692669857412	0	0.3548455393685934
gene-LOC112043036	gene-LOC112043036_3738	0.9999692669857412	0	0.5984148755506657
gene-LOC112043036	gene-LOC112043036_3739	0.9999692669857412	0	0.676521463591583
gene-LOC112043036	gene-LOC112043036_3741	0.9999692669857412	0	0.6942061915463968
gene-LOC112043036	gene-LOC112043036_3742	0.9999692669857412	0	0.6976574652898382
gene-LOC112043036	gene-LOC112043036_3743	0.9999692669857412	0	0.3513980356903703
gene-LOC112043036	gene-LOC112043036_3745	0.9999692669857412	0	0.3624730782663246
gene-LOC112043038	gene-LOC112043038_3761	0.9999692669857412	0	0.12158305262637459
gene-LOC112043038	gene-LOC112043038_3763	0.9999692669857412	0	0.8175125042978477
gene-LOC112043038	gene-LOC112043038_3764	0.9999692669857412	0	0.5712251440329261
gene-LOC112043038	gene-LOC112043038_3768	0.9999692669857412	0	0.9412667564710526
gene-LOC112043038	gene-LOC112043038_3769	0.9999692669857412	0	0.32674090633462693
gene-LOC112043039	gene-LOC112043039_3783	0.9999692669857412	0	0.25742270107313736
gene-LOC112043039	gene-LOC112043039_3784	0.9999692669857412	0	0.2473430027070327
gene-LOC112043039	gene-LOC112043039_3785	0.9999692669857412	0	0.24747032615454145
gene-LOC112043039	gene-LOC112043039_3786	0.9999692669857412	0	0.2203872939950262
gene-LOC112043039	gene-LOC112043039_3787	0.9999692669857412	0	0.30822255105864294
gene-LOC112043039	gene-LOC112043039_3788	0.9999692669857412	0	0.21977818133349558
gene-LOC112043039	gene-LOC112043039_3789	0.9999692669857412	0	0.20499150868472338
gene-LOC112043039	gene-LOC112043039_3790	0.9999692669857412	0	0.1539191339546555
gene-LOC112043042	gene-LOC112043042_3833	0.9999692669857412	0	0.14970858754459204
gene-LOC112043042	gene-LOC112043042_3834	0.9999692669857412	0	0.21979711743845254
gene-LOC112043043	gene-LOC112043043_3835	0.9999692669857412	0	0.7038787821891965
gene-LOC112043043	gene-LOC112043043_3836	0.9999692669857412	0	0.6283047266263271
gene-LOC112043043	gene-LOC112043043_3837	0.9999692669857412	0	0.4590638759554162
gene-LOC112043043	gene-LOC112043043_3838	0.9999692669857412	0	0.48374749611843004
gene-LOC112043043	gene-LOC112043043_3839	0.9999692669857412	0	0.46376667822280115
gene-LOC112043043	gene-LOC112043043_3840	0.9999692669857412	0	0.43285208911434214
gene-LOC112043043	gene-LOC112043043_3841	0.9999692669857412	0	0.40152095590189063
gene-LOC112043043	gene-LOC112043043_3842	0.9999692669857412	0	0.23599023171164912
gene-LOC112043043	gene-LOC112043043_3843	0.9999692669857412	0	0.27158792429594847
gene-LOC112043043	gene-LOC112043043_3844	0.9999692669857412	0	0.28021215043891345
gene-LOC112043043	gene-LOC112043043_3850	0.9999692669857412	0	0.46376649694277905
gene-LOC112043043	gene-LOC112043043_3851	0.9999692669857412	0	0.4280716875350761
gene-LOC112043044	gene-LOC112043044_3868	0.9999692669857412	0	0.2775324464925486
gene-LOC112043044	gene-LOC112043044_3869	0.9999692669857412	0	0.20754528341563816
gene-LOC112043044	gene-LOC112043044_3870	0.9999692669857412	0	0.5521568523413647
gene-LOC112043044	gene-LOC112043044_3871	0.9999692669857412	0	0.29993622390051744
gene-LOC112043045	gene-LOC112043045_3873	0.9999692669857412	0	0.12253348875878523
gene-LOC112043045	gene-LOC112043045_3874	0.9999692669857412	0	0.2618392837650809
gene-LOC112043045	gene-LOC112043045_3875	0.9999692669857412	0	0.2182083116368183
gene-LOC112043045	gene-LOC112043045_3876	0.9999692669857412	0	0.07333705142748492
gene-LOC112043045	gene-LOC112043045_3877	0.9999692669857412	0	0.2315480230452751
gene-LOC112043045	gene-LOC112043045_3878	0.9999692669857412	0	0.41301864854408255
gene-LOC112043046	gene-LOC112043046_3879	0.9999692669857412	0	0.1055160425569186
gene-LOC112043046	gene-LOC112043046_3880	0.9999692669857412	0	0.9438501615929793
gene-LOC112043046	gene-LOC112043046_3881	0.9999692669857412	0	0.8668536510646536
gene-LOC112043046	gene-LOC112043046_3883	0.9999692669857412	0	0.7906374467680779
gene-LOC112043046	gene-LOC112043046_3884	0.9999692669857412	0	0.7577040428009809
gene-LOC112043046	gene-LOC112043046_3907	0.9999692669857412	0	0.5731670412472782
gene-LOC112043057	gene-LOC112043057_3956	0.9999692669857412	0	0.3809666144903341
gene-LOC112043057	gene-LOC112043057_3957	0.9999692669857412	0	0.46294646767905157
gene-LOC112043057	gene-LOC112043057_3958	0.9999692669857412	0	0.35471040247840335
gene-LOC112043057	gene-LOC112043057_3959	0.9999692669857412	0	0.6426607367733608
gene-LOC112043057	gene-LOC112043057_3960	0.9999692669857412	0	0.34749055228431924
gene-LOC112043057	gene-LOC112043057_3961	0.9999692669857412	0	0.3842728351707718
gene-LOC112043057	gene-LOC112043057_3962	0.9999692669857412	0	0.3314363448662876
gene-LOC112043057	gene-LOC112043057_3965	0.9999692669857412	0	0.6141095627454272
gene-LOC112043057	gene-LOC112043057_3966	0.9999692669857412	0	0.44564000096017775
gene-LOC112043057	gene-LOC112043057_3967	0.9999692669857412	0	0.13198640971341913
gene-LOC112043057	gene-LOC112043057_3968	0.9999692669857412	0	0.7136236539850369
gene-LOC112043057	gene-LOC112043057_3970	0.9999692669857412	0	0.7797697538906689
gene-LOC112043057	gene-LOC112043057_3971	0.9999692669857412	0	0.9064095157452821
gene-LOC112043065	gene-LOC112043065_4005	0.9999692669857412	0	0.38851649897428153
gene-LOC112043065	gene-LOC112043065_4006	0.9999692669857412	0	0.4310339707423756
gene-LOC112043065	gene-LOC112043065_4007	0.9999692669857412	0	0.4177037292218886
gene-LOC112043065	gene-LOC112043065_4008	0.9999692669857412	0	0.4923318520229518
gene-LOC112043065	gene-LOC112043065_4009	0.9999692669857412	0	0.2547176981311896
gene-LOC112043065	gene-LOC112043065_4010	0.9999692669857412	0	0.4947231845002218
gene-LOC112043065	gene-LOC112043065_4011	0.9999692669857412	0	0.4588116930730237
gene-LOC112043065	gene-LOC112043065_4012	0.9999692669857412	0	0.49581806119320504
gene-LOC112043065	gene-LOC112043065_4013	0.9999692669857412	0	0.6775405952657589
gene-LOC112043065	gene-LOC112043065_4014	0.9999692669857412	0	0.43907280857592834
gene-LOC112043066	gene-LOC112043066_4015	0.9999692669857412	0	0.09928303234236857
gene-LOC112043066	gene-LOC112043066_4016	0.9999692669857412	0	0.017342677276269036
gene-LOC112043066	gene-LOC112043066_4017	0.9999692669857412	0	0.7151183042017788
gene-LOC112043068	gene-LOC112043068_4019	0.9999692669857412	0	0.26883594558038304
gene-LOC112043068	gene-LOC112043068_4020	0.9999692669857412	0	0.16382164020147982
gene-LOC112043071	gene-LOC112043071_4035	0.9999692669857412	0	0.0910590842547121
gene-LOC112043071	gene-LOC112043071_4036	0.9999692669857412	0	0.1170421518070075
gene-LOC112043077	gene-LOC112043077_4064	0.9999692669857412	0	0.26105901497631834
gene-LOC112043077	gene-LOC112043077_4065	0.9999692669857412	0	0.24117318857020192
gene-LOC112043077	gene-LOC112043077_4066	0.9999692669857412	0	0.343835845913075
gene-LOC112043077	gene-LOC112043077_4067	0.9999692669857412	0	0.42231162188135046
gene-LOC112043077	gene-LOC112043077_4068	0.9999692669857412	0	0.45893652353088044
gene-LOC112043077	gene-LOC112043077_4069	0.9999692669857412	0	0.5614755917949292
gene-LOC112043077	gene-LOC112043077_4070	0.9999692669857412	0	0.28216353768040925
gene-LOC112043077	gene-LOC112043077_4071	0.9999692669857412	0	0.30335875926213074
gene-LOC112043077	gene-LOC112043077_4072	0.9999692669857412	0	0.30673702583147294
gene-LOC112043077	gene-LOC112043077_4073	0.9999692669857412	0	0.33679830528084054
gene-LOC112043077	gene-LOC112043077_4074	0.9999692669857412	0	0.4915920271401806
gene-LOC112043077	gene-LOC112043077_4075	0.9999692669857412	0	0.2386654778571291
gene-LOC112043077	gene-LOC112043077_4076	0.9999692669857412	0	0.10066757152580497
gene-LOC112043077	gene-LOC112043077_4077	0.9999692669857412	0	0.15409537940187068
gene-LOC112043077	gene-LOC112043077_4078	0.9999692669857412	0	0.17561597744527724
gene-LOC112043077	gene-LOC112043077_4079	0.9999692669857412	0	0.6928500852081712
gene-LOC112043077	gene-LOC112043077_4080	0.9999692669857412	0	0.4103256802960997
gene-LOC112043077	gene-LOC112043077_4081	0.9999692669857412	0	0.34919270332816765
gene-LOC112043078	gene-LOC112043078_4083	0.9999692669857412	0	0.4527653903662241
gene-LOC112043078	gene-LOC112043078_4084	0.9999692669857412	0	0.25282403328438985
gene-LOC112043078	gene-LOC112043078_4085	0.9999692669857412	0	0.17349595899224113
gene-LOC112043080	gene-LOC112043080_4092	0.9999692669857412	0	0.024389696959635998
gene-LOC112043080	gene-LOC112043080_4093	0.9999692669857412	0	1.1547901645325185
gene-LOC112043081	gene-LOC112043081_4095	0.9999692669857412	0	0.39052911173653104
gene-LOC112043081	gene-LOC112043081_4097	0.9999692669857412	0	0.264943314942073
gene-LOC112043083	gene-LOC112043083_4104	0.9999692669857412	0	0.4386722801814873
gene-LOC112043083	gene-LOC112043083_4105	0.9999692669857412	0	0.14076127642782588
gene-LOC112043083	gene-LOC112043083_4106	0.9999692669857412	0	0.11431182028661802
gene-LOC112043083	gene-LOC112043083_4107	0.9999692669857412	0	0.623865335246605
gene-LOC112043083	gene-LOC112043083_4110	0.9999692669857412	0	0.11431182028661802
gene-LOC112043083	gene-LOC112043083_4111	0.9999692669857412	0	0.623865335246605
gene-LOC112043084	gene-LOC112043084_4112	0.9999692669857412	0	0.3008592968122512
gene-LOC112043084	gene-LOC112043084_4113	0.9999692669857412	0	0.2870413300789538
gene-LOC112043084	gene-LOC112043084_4114	0.9999692669857412	0	0.09071359312244365
gene-LOC112043084	gene-LOC112043084_4115	0.9999692669857412	0	0.10295653607067834
gene-LOC112043085	gene-LOC112043085_4116	0.9999692669857412	0	0.14505346152486442
gene-LOC112043085	gene-LOC112043085_4117	0.9999692669857412	0	0.15204896520125466
gene-LOC112043085	gene-LOC112043085_4118	0.9999692669857412	0	0.35831428628996864
gene-LOC112043085	gene-LOC112043085_4119	0.9999692669857412	0	0.16078849280886853
gene-LOC112043085	gene-LOC112043085_4120	0.9999692669857412	0	0.22924391947012168
gene-LOC112043085	gene-LOC112043085_4121	0.9999692669857412	0	0.12194080324439405
gene-LOC112043085	gene-LOC112043085_4122	0.9999692669857412	0	0.10070276157531666
gene-LOC112043085	gene-LOC112043085_4123	0.9999692669857412	0	0.17559950365636556
gene-LOC112043085	gene-LOC112043085_4124	0.9999692669857412	0	0.13939171931212258
gene-LOC112043085	gene-LOC112043085_4127	0.9999692669857412	0	0.13939171931212258
gene-LOC112043086	gene-LOC112043086_4129	0.9999692669857412	0	0.9088828986414512
gene-LOC112043086	gene-LOC112043086_4130	0.9999692669857412	0	0.3123164642359004
gene-LOC112043086	gene-LOC112043086_4131	0.9999692669857412	0	0.26467996455465936
gene-LOC112043086	gene-LOC112043086_4132	0.9999692669857412	0	0.3302171225731856
gene-LOC112043086	gene-LOC112043086_4133	0.9999692669857412	0	0.26414412501807316
gene-LOC112043086	gene-LOC112043086_4134	0.9999692669857412	0	0.3271176540311318
gene-LOC112043086	gene-LOC112043086_4136	0.9999692669857412	0	0.22653374022709638
gene-LOC112043086	gene-LOC112043086_4137	0.9999692669857412	0	0.9109331222892303
gene-LOC112043086	gene-LOC112043086_4145	0.9999692669857412	0	0.37315628878087637
gene-LOC112043086	gene-LOC112043086_4153	0.9999692669857412	0	0.37315628878087637
gene-LOC112043087	gene-LOC112043087_4161	0.9999692669857412	0	0.14557530824022358
gene-LOC112043087	gene-LOC112043087_4162	0.9999692669857412	0	0.07699208571175609
gene-LOC112043087	gene-LOC112043087_4163	0.9999692669857412	0	0.04770342427311203
gene-LOC112043087	gene-LOC112043087_4164	0.9999692669857412	0	0.24107327781552268
gene-LOC112043089	gene-LOC112043089_4167	0.9999692669857412	0	0.3620524524008131
gene-LOC112043089	gene-LOC112043089_4168	0.9999692669857412	0	0.16774453519058774
gene-LOC112043089	gene-LOC112043089_4169	0.9999692669857412	0	0.1991676571404577
gene-LOC112043089	gene-LOC112043089_4170	0.9999692669857412	0	0.2133741395632054
gene-LOC112043089	gene-LOC112043089_4171	0.9999692669857412	0	0.1999814534623745
gene-LOC112043089	gene-LOC112043089_4172	0.9999692669857412	0	0.43857516286544573
gene-LOC112043092	gene-LOC112043092_4185	0.9999692669857412	0	0.41916828263526273
gene-LOC112043092	gene-LOC112043092_4186	0.9999692669857412	0	0.3936837899653156
gene-LOC112043092	gene-LOC112043092_4187	0.9999692669857412	0	0.5064409577534628
gene-LOC112043092	gene-LOC112043092_4188	0.9999692669857412	0	0.3777054414001668
gene-LOC112043092	gene-LOC112043092_4189	0.9999692669857412	0	0.37278418300896643
gene-LOC112043092	gene-LOC112043092_4190	0.9999692669857412	0	0.6698953199661881
gene-LOC112043092	gene-LOC112043092_4191	0.9999692669857412	0	0.5156094881736859
gene-LOC112043092	gene-LOC112043092_4192	0.9999692669857412	0	0.12442402019872656
gene-LOC112043093	gene-LOC112043093_4194	0.9999692669857412	0	0.3034338079392178
gene-LOC112043093	gene-LOC112043093_4195	0.9999692669857412	0	0.05460050010526185
gene-LOC112043093	gene-LOC112043093_4196	0.9999692669857412	0	0.29829663525120953
gene-LOC112043093	gene-LOC112043093_4197	0.9999692669857412	0	0.2896854745386239
gene-LOC112043093	gene-LOC112043093_4198	0.9999692669857412	0	0.3676243054108008
gene-LOC112043094	gene-LOC112043094_4205	0.9999692669857412	0	0.5086785251856654
gene-LOC112043094	gene-LOC112043094_4206	0.9999692669857412	0	0.13986231285920073
gene-LOC112043096	gene-LOC112043096_4217	0.9999692669857412	0	0.5062357866742415
gene-LOC112043096	gene-LOC112043096_4218	0.9999692669857412	0	0.4380040327094017
gene-LOC112043096	gene-LOC112043096_4219	0.9999692669857412	0	0.21257787887008472
gene-LOC112043096	gene-LOC112043096_4220	0.9999692669857412	0	0.08038705538644564
gene-LOC112043096	gene-LOC112043096_4221	0.9999692669857412	0	0.10614082214251663
gene-LOC112043096	gene-LOC112043096_4222	0.9999692669857412	0	0.22795135998979976
gene-LOC112043096	gene-LOC112043096_4223	0.9999692669857412	0	0.33402487847931805
gene-LOC112043096	gene-LOC112043096_4225	0.9999692669857412	0	0.43800439098873234
gene-LOC112043098	gene-LOC112043098_4234	0.9999692669857412	0	0.6832125996360547
gene-LOC112043098	gene-LOC112043098_4235	0.9999692669857412	0	0.6430111555829798
gene-LOC112043098	gene-LOC112043098_4237	0.9999692669857412	0	0.6832125996360547
gene-LOC112043098	gene-LOC112043098_4239	0.9999692669857412	0	0.36186788814084103
gene-LOC112043100	gene-LOC112043100_4241	0.9999692669857412	0	0.0189213552012939
gene-LOC112043100	gene-LOC112043100_4242	0.9999692669857412	0	0.28201315535947646
gene-LOC112043101	gene-LOC112043101_4243	0.9999692669857412	0	0.26595705897485367
gene-LOC112043101	gene-LOC112043101_4244	0.9999692669857412	0	0.17199765165996794
gene-LOC112043101	gene-LOC112043101_4245	0.9999692669857412	0	0.08981285683187323
gene-LOC112043101	gene-LOC112043101_4246	0.9999692669857412	0	0.18587006308825593
gene-LOC112043101	gene-LOC112043101_4247	0.9999692669857412	0	0.19671257583295532
gene-LOC112043101	gene-LOC112043101_4248	0.9999692669857412	0	0.2562316246032008
gene-LOC112043101	gene-LOC112043101_4249	0.9999692669857412	0	0.47626196943688637
gene-LOC112043104	gene-LOC112043104_4266	0.9999692669857412	0	0.36071757992488074
gene-LOC112043104	gene-LOC112043104_4267	0.9999692669857412	0	0.1353161456137162
gene-LOC112043104	gene-LOC112043104_4268	0.9999692669857412	0	0.16524229600078044
gene-LOC112043104	gene-LOC112043104_4269	0.9999692669857412	0	0.24385676922673305
gene-LOC112043106	gene-LOC112043106_4282	0.9999692669857412	0	0.5190763012558905
gene-LOC112043106	gene-LOC112043106_4283	0.9999692669857412	0	0.2724919795235099
gene-LOC112043106	gene-LOC112043106_4284	0.9999692669857412	0	0.3249859091446412
gene-LOC112043116	gene-LOC112043116_4352	0.9999692669857412	0	0.7798841463987269
gene-LOC112043116	gene-LOC112043116_4355	0.9999692669857412	0	0.3763803096422089
gene-LOC112043118	gene-LOC112043118_4393	0.9999692669857412	0	0.6302839877403015
gene-LOC112043118	gene-LOC112043118_4394	0.9999692669857412	0	0.14157551582691408
gene-LOC112043118	gene-LOC112043118_4395	0.9999692669857412	0	0.24929886818114788
gene-LOC112043118	gene-LOC112043118_4396	0.9999692669857412	0	0.2876518970530757
gene-LOC112043118	gene-LOC112043118_4398	0.9999692669857412	0	0.6302843956428061
gene-LOC112043124	gene-LOC112043124_4434	0.9999692669857412	0	0.12070016661010996
gene-LOC112043124	gene-LOC112043124_4435	0.9999692669857412	0	0.09975059806606179
gene-LOC112043131	gene-LOC112043131_4477	0.9999692669857412	0	0.20238095148693702
gene-LOC112043131	gene-LOC112043131_4478	0.9999692669857412	0	0.2792298281379102
gene-LOC112043131	gene-LOC112043131_4479	0.9999692669857412	0	0.10470128875103946
gene-LOC112043131	gene-LOC112043131_4480	0.9999692669857412	0	0.39282744823751425
gene-LOC112043133	gene-LOC112043133_4482	0.9999692669857412	0	0.03642037200848769
gene-LOC112043133	gene-LOC112043133_4483	0.9999692669857412	0	0.1952607074498749
gene-LOC112043133	gene-LOC112043133_4484	0.9999692669857412	0	0.31394347800424516
gene-LOC112043133	gene-LOC112043133_4485	0.9999692669857412	0	0.6068538093059388
gene-LOC112043133	gene-LOC112043133_4487	0.9999692669857412	0	1.0284816023994825
gene-LOC112043135	gene-LOC112043135_4521	0.9999692669857412	0	0.2571343438241547
gene-LOC112043135	gene-LOC112043135_4523	0.9999692669857412	0	0.2815032472198187
gene-LOC112043136	gene-LOC112043136_4525	0.9999692669857412	0	0.40436594512692103
gene-LOC112043136	gene-LOC112043136_4526	0.9999692669857412	0	0.21545149004674347
gene-LOC112043136	gene-LOC112043136_4527	0.9999692669857412	0	0.2762722975317855
gene-LOC112043136	gene-LOC112043136_4528	0.9999692669857412	0	0.19132509396971198
gene-LOC112043136	gene-LOC112043136_4529	0.9999692669857412	0	0.10323646698713951
gene-LOC112043136	gene-LOC112043136_4530	0.9999692669857412	0	0.3743995438888392
gene-LOC112043136	gene-LOC112043136_4531	0.9999692669857412	0	0.6806311894377641
gene-LOC112043136	gene-LOC112043136_4532	0.9999692669857412	0	1.371905731484663
gene-LOC112043136	gene-LOC112043136_4533	0.9999692669857412	0	0.43533751003777876
gene-LOC112043136	gene-LOC112043136_4534	0.9999692669857412	0	0.3201279886166519
gene-LOC112043136	gene-LOC112043136_4535	0.9999692669857412	0	0.4544266697770558
gene-LOC112043136	gene-LOC112043136_4536	0.9999692669857412	0	0.5648122880106472
gene-LOC112043136	gene-LOC112043136_4537	0.9999692669857412	0	0.4704196287211646
gene-LOC112043136	gene-LOC112043136_4538	0.9999692669857412	0	0.36877006489978204
gene-LOC112043136	gene-LOC112043136_4539	0.9999692669857412	0	0.3461398530636526
gene-LOC112043136	gene-LOC112043136_4540	0.9999692669857412	0	0.1800345133744985
gene-LOC112043136	gene-LOC112043136_4541	0.9999692669857412	0	0.1841679729360024
gene-LOC112043136	gene-LOC112043136_4542	0.9999692669857412	0	0.3546795395832856
gene-LOC112043136	gene-LOC112043136_4564	0.9999692669857412	0	0.3743995316407842
gene-LOC112043136	gene-LOC112043136_4586	0.9999692669857412	0	0.45614902995389794
gene-LOC112043136	gene-LOC112043136_4609	0.9999692669857412	0	0.1958770690128926
gene-LOC112043137	gene-LOC112043137_4626	0.9999692669857412	0	0.34571755801646553
gene-LOC112043137	gene-LOC112043137_4627	0.9999692669857412	0	0.46284797910860753
gene-LOC112043137	gene-LOC112043137_4628	0.9999692669857412	0	0.24825655820991788
gene-LOC112043142	gene-LOC112043142_4659	0.9999692669857412	0	0.22256483665930826
gene-LOC112043142	gene-LOC112043142_4660	0.9999692669857412	0	0.15797844898680236
gene-LOC112043142	gene-LOC112043142_4661	0.9999692669857412	0	0.38511639720501556
gene-LOC112043142	gene-LOC112043142_4662	0.9999692669857412	0	0.4813501354046261
gene-LOC112043142	gene-LOC112043142_4663	0.9999692669857412	0	0.23098348497187526
gene-LOC112043143	gene-LOC112043143_4665	0.9999692669857412	0	0.32140676004147206
gene-LOC112043143	gene-LOC112043143_4666	0.9999692669857412	0	0.22799341041381016
gene-LOC112043143	gene-LOC112043143_4667	0.9999692669857412	0	0.156055446150706
gene-LOC112043146	gene-LOC112043146_4680	0.9999692669857412	0	0.28554412921329225
gene-LOC112043146	gene-LOC112043146_4681	0.9999692669857412	0	0.24075445963840464
gene-LOC112043147	gene-LOC112043147_4728	0.9999692669857412	0	0.524088098182748
gene-LOC112043147	gene-LOC112043147_4729	0.9999692669857412	0	0.28230011628083584
gene-LOC112043147	gene-LOC112043147_4730	0.9999692669857412	0	0.2022689829177784
gene-LOC112043147	gene-LOC112043147_4731	0.9999692669857412	0	0.5448126634224639
gene-LOC112043147	gene-LOC112043147_4732	0.9999692669857412	0	0.2605143469053228
gene-LOC112043147	gene-LOC112043147_4733	0.9999692669857412	0	0.6008253197319382
gene-LOC112043147	gene-LOC112043147_4734	0.9999692669857412	0	0.3889337495459211
gene-LOC112043147	gene-LOC112043147_4735	0.9999692669857412	0	0.25315043853217745
gene-LOC112043147	gene-LOC112043147_4736	0.9999692669857412	0	0.3167946109230666
gene-LOC112043147	gene-LOC112043147_4737	0.9999692669857412	0	0.29551787655769957
gene-LOC112043147	gene-LOC112043147_4738	0.9999692669857412	0	0.9235865472864289
gene-LOC112043147	gene-LOC112043147_4739	0.9999692669857412	0	0.7212289221224069
gene-LOC112043147	gene-LOC112043147_4740	0.9999692669857412	0	0.49981968667001375
gene-LOC112043147	gene-LOC112043147_4744	0.9999692669857412	0	0.5863368253526149
gene-LOC112043147	gene-LOC112043147_4789	0.9999692669857412	0	0.2637086731909717
gene-LOC112043147	gene-LOC112043147_4799	0.9999692669857412	0	0.49981968667001375
gene-LOC112043150	gene-LOC112043150_4814	0.9999692669857412	0	0.35890516525880045
gene-LOC112043150	gene-LOC112043150_4815	0.9999692669857412	0	0.1603278413783631
gene-LOC112043150	gene-LOC112043150_4816	0.9999692669857412	0	0.16968729756039647
gene-LOC112043150	gene-LOC112043150_4817	0.9999692669857412	0	0.16273883343906537
gene-LOC112043152	gene-LOC112043152_4821	0.9999692669857412	0	0.1178537763225247
gene-LOC112043152	gene-LOC112043152_4822	0.9999692669857412	0	0.6297071446228415
gene-LOC112043152	gene-LOC112043152_4823	0.9999692669857412	0	0.15835615582306684
gene-LOC112043152	gene-LOC112043152_4824	0.9999692669857412	0	0.18480796021903778
gene-LOC112043152	gene-LOC112043152_4826	0.9999692669857412	0	0.36538690321367717
gene-LOC112043152	gene-LOC112043152_4827	0.9999692669857412	0	0.3346729885683297
gene-LOC112043153	gene-LOC112043153_4829	0.9999692669857412	0	0.5411853531032129
gene-LOC112043153	gene-LOC112043153_4830	0.9999692669857412	0	0.3333567197291938
gene-LOC112043153	gene-LOC112043153_4831	0.9999692669857412	0	0.3232012403198423
gene-LOC112043153	gene-LOC112043153_4832	0.9999692669857412	0	0.6110879611557865
gene-LOC112043153	gene-LOC112043153_4833	0.9999692669857412	0	0.33390309333944135
gene-LOC112043153	gene-LOC112043153_4835	0.9999692669857412	0	0.744262927214117
gene-LOC112043153	gene-LOC112043153_4836	0.9999692669857412	0	0.3372924281670846
gene-LOC112043153	gene-LOC112043153_4837	0.9999692669857412	0	0.49701047875105164
gene-LOC112043153	gene-LOC112043153_4838	0.9999692669857412	0	1.1592797080717512
gene-LOC112043153	gene-LOC112043153_4839	0.9999692669857412	0	0.639787802541357
gene-LOC112043153	gene-LOC112043153_4840	0.9999692669857412	0	0.4951142718977639
gene-LOC112043156	gene-LOC112043156_4861	0.9999692669857412	0	0.07339013052591525
gene-LOC112043156	gene-LOC112043156_4862	0.9999692669857412	0	0.3067802171181695
gene-LOC112043157	gene-LOC112043157_4867	0.9999692669857412	0	0.3078412635055541
gene-LOC112043157	gene-LOC112043157_4868	0.9999692669857412	0	0.3506191875662372
gene-LOC112043157	gene-LOC112043157_4871	0.9999692669857412	0	0.8159835007117016
gene-LOC112043157	gene-LOC112043157_4872	0.9999692669857412	0	0.3206311063508567
gene-LOC112043157	gene-LOC112043157_4873	0.9999692669857412	0	0.17304836772390342
gene-LOC112043157	gene-LOC112043157_4874	0.9999692669857412	0	0.29857414371859203
gene-LOC112043158	gene-LOC112043158_4875	0.9999692669857412	0	0.02794218391831471
gene-LOC112043158	gene-LOC112043158_4879	0.9999692669857412	0	0.21730303306244014
gene-LOC112043159	gene-LOC112043159_4880	0.9999692669857412	0	0.6662309168666347
gene-LOC112043159	gene-LOC112043159_4881	0.9999692669857412	0	0.5357840135187422
gene-LOC112043159	gene-LOC112043159_4882	0.9999692669857412	0	0.24467209728290662
gene-LOC112043159	gene-LOC112043159_4883	0.9999692669857412	0	0.0867301002212102
gene-LOC112043159	gene-LOC112043159_4884	0.9999692669857412	0	0.25185827609061295
gene-LOC112043159	gene-LOC112043159_4885	0.9999692669857412	0	0.12300264392625859
gene-LOC112043159	gene-LOC112043159_4886	0.9999692669857412	0	0.4075942681203939
gene-LOC112043159	gene-LOC112043159_4887	0.9999692669857412	0	0.32786138074472326
gene-LOC112043159	gene-LOC112043159_4888	0.9999692669857412	0	0.13305382033876967
gene-LOC112043159	gene-LOC112043159_4889	0.9999692669857412	0	0.21951590810112886
gene-LOC112043159	gene-LOC112043159_4890	0.9999692669857412	0	0.28794125086377953
gene-LOC112043159	gene-LOC112043159_4891	0.9999692669857412	0	0.1907906038292202
gene-LOC112043159	gene-LOC112043159_4892	0.9999692669857412	0	0.22822784919772499
gene-LOC112043159	gene-LOC112043159_4893	0.9999692669857412	0	0.12315426806073138
gene-LOC112043159	gene-LOC112043159_4894	0.9999692669857412	0	0.15368466154105054
gene-LOC112043159	gene-LOC112043159_4895	0.9999692669857412	0	0.2510502331074518
gene-LOC112043160	gene-LOC112043160_4896	0.9999692669857412	0	0.08076136291111612
gene-LOC112043160	gene-LOC112043160_4897	0.9999692669857412	0	0.45426328609479505
gene-LOC112043162	gene-LOC112043162_4901	0.9999692669857412	0	0.5259601782389707
gene-LOC112043162	gene-LOC112043162_4902	0.9999692669857412	0	0.324797410477462
gene-LOC112043162	gene-LOC112043162_4906	0.9999692669857412	0	0.29431127346269376
gene-LOC112043162	gene-LOC112043162_4907	0.9999692669857412	0	0.15712461302463154
gene-LOC112043163	gene-LOC112043163_4912	0.9999692669857412	0	0.26726060305468824
gene-LOC112043163	gene-LOC112043163_4913	0.9999692669857412	0	0.5513092065183391
gene-LOC112043163	gene-LOC112043163_4915	0.9999692669857412	0	0.6127312187051084
gene-LOC112043163	gene-LOC112043163_4919	0.9999692669857412	0	0.6127312187051084
gene-LOC112043163	gene-LOC112043163_4921	0.9999692669857412	0	0.5513092065183391
gene-LOC112043163	gene-LOC112043163_4923	0.9999692669857412	0	0.6169376177838535
gene-LOC112043166	gene-LOC112043166_4935	0.9999692669857412	0	0.3837343408403928
gene-LOC112043166	gene-LOC112043166_4936	0.9999692669857412	0	0.3675435363631028
gene-LOC112043166	gene-LOC112043166_4937	0.9999692669857412	0	0.5192799309891285
gene-LOC112043166	gene-LOC112043166_4938	0.9999692669857412	0	0.6626307773531463
gene-LOC112043166	gene-LOC112043166_4940	0.9999692669857412	0	0.5098523007669593
gene-LOC112043166	gene-LOC112043166_4941	0.9999692669857412	0	0.2602724449273781
gene-LOC112043166	gene-LOC112043166_4942	0.9999692669857412	0	0.3197596503005622
gene-LOC112043167	gene-LOC112043167_4944	0.9999692669857412	0	0.8325570506043007
gene-LOC112043167	gene-LOC112043167_4945	0.9999692669857412	0	0.2267316387321072
gene-LOC112043167	gene-LOC112043167_4946	0.9999692669857412	0	0.10178554401797069
gene-LOC112043167	gene-LOC112043167_4947	0.9999692669857412	0	0.2216276921746854
gene-LOC112043167	gene-LOC112043167_4948	0.9999692669857412	0	0.285046273806147
gene-LOC112043167	gene-LOC112043167_4949	0.9999692669857412	0	0.824839056397983
gene-LOC112043167	gene-LOC112043167_4953	0.9999692669857412	0	0.19052711390180296
gene-LOC112043167	gene-LOC112043167_4957	0.9999692669857412	0	0.22673191769750464
gene-LOC112043167	gene-LOC112043167_4958	0.9999692669857412	0	0.10178555301371439
gene-LOC112043168	gene-LOC112043168_4965	0.9999692669857412	0	0.13289639345570503
gene-LOC112043168	gene-LOC112043168_4966	0.9999692669857412	0	0.21940372487476623
gene-LOC112043168	gene-LOC112043168_4967	0.9999692669857412	0	0.13809882912674976
gene-LOC112043168	gene-LOC112043168_4968	0.9999692669857412	0	0.35637716209596526
gene-LOC112043169	gene-LOC112043169_4969	0.9999692669857412	0	0.20268450547162686
gene-LOC112043169	gene-LOC112043169_4970	0.9999692669857412	0	0.13760153012848253
gene-LOC112043169	gene-LOC112043169_4971	0.9999692669857412	0	0.30893059010731516
gene-LOC112043169	gene-LOC112043169_4972	0.9999692669857412	0	0.22758423076540168
gene-LOC112043169	gene-LOC112043169_4973	0.9999692669857412	0	0.17063168453129052
gene-LOC112043169	gene-LOC112043169_4978	0.9999692669857412	0	0.17063168453129052
gene-LOC112043170	gene-LOC112043170_4981	0.9999692669857412	0	0.42791962583738563
gene-LOC112043170	gene-LOC112043170_4982	0.9999692669857412	0	0.22723049409507112
gene-LOC112043170	gene-LOC112043170_4983	0.9999692669857412	0	0.31302583881138357
gene-LOC112043172	gene-LOC112043172_4986	0.9999692669857412	0	0.28404046599916377
gene-LOC112043172	gene-LOC112043172_4988	0.9999692669857412	0	0.5344522674006065
gene-LOC112043172	gene-LOC112043172_4989	0.9999692669857412	0	0.428962707786372
gene-LOC112043172	gene-LOC112043172_4990	0.9999692669857412	0	0.23247736796461374
gene-LOC112043172	gene-LOC112043172_4996	0.9999692669857412	0	0.23247736796461374
gene-LOC112043172	gene-LOC112043172_4997	0.9999692669857412	0	0.4558110961056432
gene-LOC112043172	gene-LOC112043172_5003	0.9999692669857412	0	0.23247736796461374
gene-LOC112043177	gene-LOC112043177_5057	0.9999692669857412	0	0.28035885172634156
gene-LOC112043177	gene-LOC112043177_5058	0.9999692669857412	0	0.3311068354881037
gene-LOC112043177	gene-LOC112043177_5059	0.9999692669857412	0	0.42358956080239096
gene-LOC112043177	gene-LOC112043177_5061	0.9999692669857412	0	0.397748740131008
gene-LOC112043178	gene-LOC112043178_5065	0.9999692669857412	0	0.15813017959506315
gene-LOC112043178	gene-LOC112043178_5066	0.9999692669857412	0	0.31156651676992553
gene-LOC112043178	gene-LOC112043178_5067	0.9999692669857412	0	0.32802660801707084
gene-LOC112043178	gene-LOC112043178_5069	0.9999692669857412	0	0.5823634518382459
gene-LOC112043184	gene-LOC112043184_5125	0.9999692669857412	0	0.7102279167227055
gene-LOC112043184	gene-LOC112043184_5126	0.9999692669857412	0	0.4092421721101873
gene-LOC112043184	gene-LOC112043184_5127	0.9999692669857412	0	0.4638150765150284
gene-LOC112043184	gene-LOC112043184_5128	0.9999692669857412	0	0.40666844683950654
gene-LOC112043184	gene-LOC112043184_5129	0.9999692669857412	0	0.33290561938752017
gene-LOC112043184	gene-LOC112043184_5130	0.9999692669857412	0	0.6267431102134529
gene-LOC112043184	gene-LOC112043184_5131	0.9999692669857412	0	0.6123949283192829
gene-LOC112043184	gene-LOC112043184_5132	0.9999692669857412	0	0.6285912134405773
gene-LOC112043184	gene-LOC112043184_5133	0.9999692669857412	0	0.6061884317346609
gene-LOC112043184	gene-LOC112043184_5134	0.9999692669857412	0	0.530642648362897
gene-LOC112043184	gene-LOC112043184_5135	0.9999692669857412	0	0.6720973284257061
gene-LOC112043184	gene-LOC112043184_5136	0.9999692669857412	0	0.9162278269925022
gene-LOC112043184	gene-LOC112043184_5137	0.9999692669857412	0	0.8335737258030314
gene-LOC112043184	gene-LOC112043184_5138	0.9999692669857412	0	0.5106598384867969
gene-LOC112043184	gene-LOC112043184_5140	0.9999692669857412	0	0.29637798157286976
gene-LOC112043184	gene-LOC112043184_5141	0.9999692669857412	0	0.409411056357496
gene-LOC112043184	gene-LOC112043184_5142	0.9999692669857412	0	0.43668511874418137
gene-LOC112043184	gene-LOC112043184_5143	0.9999692669857412	0	0.2759448259927506
gene-LOC112043184	gene-LOC112043184_5144	0.9999692669857412	0	0.273222628700899
gene-LOC112043184	gene-LOC112043184_5145	0.9999692669857412	0	0.38825246041284966
gene-LOC112043184	gene-LOC112043184_5146	0.9999692669857412	0	0.43387626153409453
gene-LOC112043184	gene-LOC112043184_5147	0.9999692669857412	0	0.8469659225277919
gene-LOC112043184	gene-LOC112043184_5149	0.9999692669857412	0	0.5190823870350272
gene-LOC112043184	gene-LOC112043184_5150	0.9999692669857412	0	0.39638251215228415
gene-LOC112043184	gene-LOC112043184_5151	0.9999692669857412	0	0.3935050226932413
gene-LOC112043184	gene-LOC112043184_5152	0.9999692669857412	0	0.13971253950145623
gene-LOC112043184	gene-LOC112043184_5154	0.9999692669857412	0	0.339245385460174
gene-LOC112043184	gene-LOC112043184_5155	0.9999692669857412	0	0.15831492589898044
gene-LOC112043184	gene-LOC112043184_5156	0.9999692669857412	0	0.14655483919902057
gene-LOC112043184	gene-LOC112043184_5157	0.9999692669857412	0	0.3056353318038507
gene-LOC112043184	gene-LOC112043184_5159	0.9999692669857412	0	1.4925545108505576
gene-LOC112043184	gene-LOC112043184_5160	0.8293038585917438	0	1.2442533020888042
gene-LOC112043184	gene-LOC112043184_5161	0.9999692669857412	0	0.10074486692443818
gene-LOC112043184	gene-LOC112043184_5162	0.9999692669857412	0	0.16736048656169444
gene-LOC112043184	gene-LOC112043184_5163	0.9999692669857412	0	0.35029574278116016
gene-LOC112043184	gene-LOC112043184_5164	0.9999692669857412	0	0.2786993109352638
gene-LOC112043184	gene-LOC112043184_5165	0.9999692669857412	0	0.3262438207118361
gene-LOC112043184	gene-LOC112043184_5166	0.9999692669857412	0	0.5018149484216421
gene-LOC112043184	gene-LOC112043184_5167	0.9999692669857412	0	0.5754858627055279
gene-LOC112043184	gene-LOC112043184_5168	0.9999692669857412	0	0.6068548745605762
gene-LOC112043184	gene-LOC112043184_5169	0.9999692669857412	0	0.2751566407501942
gene-LOC112043184	gene-LOC112043184_5170	0.9999692669857412	0	0.5260170768481149
gene-LOC112043184	gene-LOC112043184_5171	0.9999692669857412	0	0.30794842480890505
gene-LOC112043184	gene-LOC112043184_5172	0.9999692669857412	0	0.3960123314748021
gene-LOC112043184	gene-LOC112043184_5173	0.9999692669857412	0	0.37326653114044905
gene-LOC112043184	gene-LOC112043184_5174	0.9999692669857412	0	0.3260782332876211
gene-LOC112043184	gene-LOC112043184_5175	0.9999692669857412	0	0.18184625079675865
gene-LOC112043184	gene-LOC112043184_5176	0.9999692669857412	0	0.9734299425774307
gene-LOC112043184	gene-LOC112043184_5177	0.9999692669857412	0	0.9747677468013025
gene-LOC112043184	gene-LOC112043184_5178	0.9999692669857412	0	0.40819148310522824
gene-LOC112043188	gene-LOC112043188_5227	0.9999692669857412	0	0.28212698365807753
gene-LOC112043188	gene-LOC112043188_5229	0.9999692669857412	0	0.36180924964660743
gene-LOC112043188	gene-LOC112043188_5230	0.9999692669857412	0	0.41822515565662055
gene-LOC112043199	gene-LOC112043199_5299	0.9999692669857412	0	0.15317221639968007
gene-LOC112043199	gene-LOC112043199_5300	0.9999692669857412	0	0.25032558979344444
gene-LOC112043199	gene-LOC112043199_5301	0.9999692669857412	0	0.2813048943133474
gene-LOC112043199	gene-LOC112043199_5302	0.9999692669857412	0	0.160753085635017
gene-LOC112043199	gene-LOC112043199_5303	0.9999692669857412	0	0.16904260638463242
gene-LOC112043199	gene-LOC112043199_5304	0.9999692669857412	0	0.2234524189387388
gene-LOC112043199	gene-LOC112043199_5305	0.9999692669857412	0	0.2576168849690603
gene-LOC112043199	gene-LOC112043199_5307	0.9999692669857412	0	0.4579737838884448
gene-LOC112043200	gene-LOC112043200_5316	0.9999692669857412	0	0.5818969215744314
gene-LOC112043200	gene-LOC112043200_5317	0.9999692669857412	0	0.19460635580281593
gene-LOC112043200	gene-LOC112043200_5318	0.9999692669857412	0	0.22424634298589208
gene-LOC112043200	gene-LOC112043200_5319	0.9999692669857412	0	0.21868848211259628
gene-LOC112043200	gene-LOC112043200_5320	0.9999692669857412	0	0.18449226234788707
gene-LOC112043200	gene-LOC112043200_5321	0.9999692669857412	0	0.3224521651583174
gene-LOC112043200	gene-LOC112043200_5322	0.9999692669857412	0	0.2802609759473125
gene-LOC112043201	gene-LOC112043201_5323	0.9999692669857412	0	0.19640000626780374
gene-LOC112043201	gene-LOC112043201_5324	0.9999692669857412	0	0.1378059747165432
gene-LOC112043201	gene-LOC112043201_5325	0.9999692669857412	0	0.08831877359405294
gene-LOC112043206	gene-LOC112043206_5432	0.9999692669857412	0	0.1729608855231799
gene-LOC112043206	gene-LOC112043206_5433	0.9999692669857412	0	0.17464505763707816
gene-LOC112043206	gene-LOC112043206_5434	0.9999692669857412	0	0.41493014067269574
gene-LOC112043209	gene-LOC112043209_5447	0.9999692669857412	0	0.2920750701226913
gene-LOC112043209	gene-LOC112043209_5448	0.9999692669857412	0	0.08246737918227875
gene-LOC112043209	gene-LOC112043209_5449	0.9999692669857412	0	0.4079310437098487
gene-LOC112043209	gene-LOC112043209_5450	0.9999692669857412	0	0.5000785818831224
gene-LOC112043209	gene-LOC112043209_5451	0.9999692669857412	0	0.26665970547182916
gene-LOC112043209	gene-LOC112043209_5452	0.9999692669857412	0	0.12601890185625209
gene-LOC112043210	gene-LOC112043210_5453	0.9999692669857412	0	0.33199618843964895
gene-LOC112043210	gene-LOC112043210_5454	0.9999692669857412	0	0.09374894560475688
gene-LOC112043210	gene-LOC112043210_5455	0.9999692669857412	0	0.0960004818483764
gene-LOC112043210	gene-LOC112043210_5456	0.9999692669857412	0	0.15945851148056267
gene-LOC112043210	gene-LOC112043210_5457	0.9999692669857412	0	0.5028949236235238
gene-LOC112043210	gene-LOC112043210_5462	0.9999692669857412	0	0.5312913956603174
gene-LOC112043211	gene-LOC112043211_5463	0.9999692669857412	0	0.10636072171394506
gene-LOC112043211	gene-LOC112043211_5466	0.9999692669857412	0	0.4843238644083616
gene-LOC112043211	gene-LOC112043211_5467	0.9999692669857412	0	0.33862580221591454
gene-LOC112043214	gene-LOC112043214_5508	0.9999692669857412	0	0.3088454615703604
gene-LOC112043214	gene-LOC112043214_5511	0.9999692669857412	0	0.472169797581957
gene-LOC112043214	gene-LOC112043214_5512	0.9999692669857412	0	0.6130454473336711
gene-LOC112043215	gene-LOC112043215_5526	0.9999692669857412	0	0.352001081218666
gene-LOC112043215	gene-LOC112043215_5527	0.9999692669857412	0	0.29071719371004257
gene-LOC112043215	gene-LOC112043215_5528	0.9999692669857412	0	0.0961212196122907
gene-LOC112043215	gene-LOC112043215_5529	0.9999692669857412	0	0.16230997903016275
gene-LOC112043215	gene-LOC112043215_5530	0.9999692669857412	0	0.16894880943694535
gene-LOC112043215	gene-LOC112043215_5531	0.9999692669857412	0	0.20011896070224644
gene-LOC112043215	gene-LOC112043215_5537	0.9999692669857412	0	0.19645015361266616
gene-LOC112043217	gene-LOC112043217_5541	0.9999692669857412	0	0.4301515827353892
gene-LOC112043217	gene-LOC112043217_5542	0.9999692669857412	0	0.24398675805521197
gene-LOC112043217	gene-LOC112043217_5543	0.9999692669857412	0	0.09168422417310795
gene-LOC112043217	gene-LOC112043217_5544	0.9999692669857412	0	0.12304614699851868
gene-LOC112043218	gene-LOC112043218_5545	0.9999692669857412	0	0.42731627259633154
gene-LOC112043218	gene-LOC112043218_5546	0.9999692669857412	0	0.20553758215024587
gene-LOC112043218	gene-LOC112043218_5547	0.9999692669857412	0	0.19910958254168953
gene-LOC112043218	gene-LOC112043218_5548	0.9999692669857412	0	0.08031258450640966
gene-LOC112043218	gene-LOC112043218_5549	0.9999692669857412	0	0.2904392637765314
gene-LOC112043218	gene-LOC112043218_5550	0.9999692669857412	0	0.8030219588200129
gene-LOC112043218	gene-LOC112043218_5551	0.9999692669857412	0	0.7588432718937161
gene-LOC112043219	gene-LOC112043219_5554	0.9999692669857412	0	0.4790017966634217
gene-LOC112043219	gene-LOC112043219_5555	0.9999692669857412	0	0.41655404084666525
gene-LOC112043219	gene-LOC112043219_5558	0.9999692669857412	0	0.40418684271951033
gene-LOC112043219	gene-LOC112043219_5559	0.9999692669857412	0	0.19912544442568691
gene-LOC112043219	gene-LOC112043219_5560	0.9999692669857412	0	0.3123722210442912
gene-LOC112043219	gene-LOC112043219_5561	0.9999692669857412	0	0.5775025973551902
gene-LOC112043219	gene-LOC112043219_5564	0.9999692669857412	0	0.5054120723522724
gene-LOC112043219	gene-LOC112043219_5566	0.9999692669857412	0	0.5977801316952815
gene-LOC112043219	gene-LOC112043219_5567	0.9999692669857412	0	0.4389569013978818
gene-LOC112043219	gene-LOC112043219_5569	0.9999692669857412	0	0.44898681043060584
gene-LOC112043219	gene-LOC112043219_5570	0.9999692669857412	0	0.6392192725732251
gene-LOC112043219	gene-LOC112043219_5574	0.9999692669857412	0	0.32355176553799225
gene-LOC112043219	gene-LOC112043219_5576	0.9999692669857412	0	0.5302899860293726
gene-LOC112043219	gene-LOC112043219_5577	0.9999692669857412	0	0.6316702473795388
gene-LOC112043219	gene-LOC112043219_5587	0.9999692669857412	0	0.564172186761895
gene-LOC112043219	gene-LOC112043219_5603	0.9999692669857412	0	0.6316702473795388
gene-LOC112043221	gene-LOC112043221_5625	0.9999692669857412	0	0.2723312490447336
gene-LOC112043221	gene-LOC112043221_5626	0.9999692669857412	0	0.23925732938261124
gene-LOC112043221	gene-LOC112043221_5627	0.9999692669857412	0	0.22315048958598194
gene-LOC112043221	gene-LOC112043221_5628	0.9999692669857412	0	0.4222784440292484
gene-LOC112043221	gene-LOC112043221_5629	0.9999692669857412	0	0.35298041293551385
gene-LOC112043221	gene-LOC112043221_5630	0.9999692669857412	0	0.2323286698058613
gene-LOC112043223	gene-LOC112043223_5632	0.9999692669857412	0	0.24071554510204413
gene-LOC112043223	gene-LOC112043223_5633	0.9999692669857412	0	0.19392846964711646
gene-LOC112043223	gene-LOC112043223_5634	0.9999692669857412	0	0.4087579642733958
gene-LOC112043224	gene-LOC112043224_5636	0.9999692669857412	0	0.13427041813533958
gene-LOC112043224	gene-LOC112043224_5637	0.9999692669857412	0	0.26599037271976744
gene-LOC112043224	gene-LOC112043224_5638	0.9999692669857412	0	0.106888298032354
gene-LOC112043224	gene-LOC112043224_5639	0.9999692669857412	0	0.10277673367582807
gene-LOC112043224	gene-LOC112043224_5640	0.9999692669857412	0	0.1054833089831142
gene-LOC112043224	gene-LOC112043224_5641	0.9999692669857412	0	0.15334152087317587
gene-LOC112043224	gene-LOC112043224_5642	0.9999692669857412	0	0.3043514674067973
gene-LOC112043224	gene-LOC112043224_5643	0.9999692669857412	0	0.11338445375544826
gene-LOC112043224	gene-LOC112043224_5644	0.9999692669857412	0	0.19295329505482428
gene-LOC112043224	gene-LOC112043224_5645	0.9999692669857412	0	0.3241757696030385
gene-LOC112043224	gene-LOC112043224_5646	0.9999692669857412	0	0.4310937036439393
gene-LOC112043225	gene-LOC112043225_5648	0.9999692669857412	0	0.6884294588253486
gene-LOC112043225	gene-LOC112043225_5649	0.9999692669857412	0	0.4657721925903884
gene-LOC112043225	gene-LOC112043225_5650	0.9999692669857412	0	0.5514554195192325
gene-LOC112043225	gene-LOC112043225_5652	0.9999692669857412	0	0.538754473638785
gene-LOC112043225	gene-LOC112043225_5653	0.9999692669857412	0	0.5703035384345538
gene-LOC112043225	gene-LOC112043225_5656	0.9999692669857412	0	0.565974247085693
gene-LOC112043225	gene-LOC112043225_5657	0.9999692669857412	0	0.2693393592899893
gene-LOC112043225	gene-LOC112043225_5659	0.9999692669857412	0	0.4649439808196467
gene-LOC112043225	gene-LOC112043225_5660	0.9999692669857412	0	0.4554843638082806
gene-LOC112043225	gene-LOC112043225_5661	0.9999692669857412	0	0.30464981774009203
gene-LOC112043225	gene-LOC112043225_5662	0.9999692669857412	0	0.7457992012922228
gene-LOC112043225	gene-LOC112043225_5663	0.9999692669857412	0	0.3401345258413109
gene-LOC112043225	gene-LOC112043225_5664	0.9999692669857412	0	0.18961844799588956
gene-LOC112043225	gene-LOC112043225_5665	0.9999692669857412	0	0.3254243589939243
gene-LOC112043225	gene-LOC112043225_5666	0.9999692669857412	0	0.4568809654064072
gene-LOC112043227	gene-LOC112043227_5708	0.9999692669857412	0	0.5322439634127853
gene-LOC112043227	gene-LOC112043227_5709	0.9999692669857412	0	0.1870394760677465
gene-LOC112043227	gene-LOC112043227_5710	0.9999692669857412	0	0.26486571398539116
gene-LOC112043227	gene-LOC112043227_5711	0.9999692669857412	0	0.27073740162109683
gene-LOC112043227	gene-LOC112043227_5712	0.9999692669857412	0	0.2275176500260922
gene-LOC112043227	gene-LOC112043227_5713	0.9999692669857412	0	0.3567861456517818
gene-LOC112043227	gene-LOC112043227_5714	0.9999692669857412	0	0.30476229200200233
gene-LOC112043227	gene-LOC112043227_5715	0.9999692669857412	0	0.37198151238088606
gene-LOC112043227	gene-LOC112043227_5716	0.9999692669857412	0	0.3065401518432766
gene-LOC112043227	gene-LOC112043227_5717	0.9999692669857412	0	0.3340810317826648
gene-LOC112043227	gene-LOC112043227_5718	0.9999692669857412	0	0.2668067326073116
gene-LOC112043227	gene-LOC112043227_5719	0.9999692669857412	0	0.18857568844531958
gene-LOC112043228	gene-LOC112043228_5720	0.9999692669857412	0	0.2753724653165408
gene-LOC112043228	gene-LOC112043228_5721	0.9999692669857412	0	0.24810976338994095
gene-LOC112043228	gene-LOC112043228_5722	0.9999692669857412	0	0.3240568795239076
gene-LOC112043228	gene-LOC112043228_5723	0.9999692669857412	0	0.40574990907652
gene-LOC112043228	gene-LOC112043228_5724	0.9999692669857412	0	0.4276099707766896
gene-LOC112043228	gene-LOC112043228_5725	0.9999692669857412	0	0.17986034422354447
gene-LOC112043228	gene-LOC112043228_5726	0.9999692669857412	0	0.1714801937977226
gene-LOC112043228	gene-LOC112043228_5727	0.9999692669857412	0	0.42027987826973767
gene-LOC112043228	gene-LOC112043228_5728	0.9999692669857412	0	0.4316681587996394
gene-LOC112043230	gene-LOC112043230_5748	0.9999692669857412	0	0.038098980836667184
gene-LOC112043230	gene-LOC112043230_5749	0.9999692669857412	0	0.004559895832330962
gene-LOC112043230	gene-LOC112043230_5750	0.9999692669857412	0	0.928832905095665
gene-LOC112043232	gene-LOC112043232_5792	0.9999692669857412	0	0.4761898988825788
gene-LOC112043232	gene-LOC112043232_5793	0.9999692669857412	0	0.7088820766022987
gene-LOC112043232	gene-LOC112043232_5794	0.9999692669857412	0	0.7345968529356908
gene-LOC112043232	gene-LOC112043232_5795	0.9999692669857412	0	0.4931831939461606
gene-LOC112043232	gene-LOC112043232_5797	0.9999692669857412	0	0.6256387550573814
gene-LOC112043232	gene-LOC112043232_5798	0.9999692669857412	0	1.0306037388489315
gene-LOC112043232	gene-LOC112043232_5799	0.9999692669857412	0	0.3401043640396777
gene-LOC112043232	gene-LOC112043232_5800	0.9999692669857412	0	0.2670224335110918
gene-LOC112043232	gene-LOC112043232_5802	0.9999692669857412	0	0.42982126083746586
gene-LOC112043232	gene-LOC112043232_5803	0.9999692669857412	0	0.30163021793423894
gene-LOC112043232	gene-LOC112043232_5804	0.9999692669857412	0	0.735435133874109
gene-LOC112043234	gene-LOC112043234_5817	0.9999692669857412	0	0.17326011205715464
gene-LOC112043234	gene-LOC112043234_5819	0.9999692669857412	0	0.3157362635147498
gene-LOC112043234	gene-LOC112043234_5820	0.9999692669857412	0	0.17987550186231885
gene-LOC112043234	gene-LOC112043234_5821	0.9999692669857412	0	0.14002059968681824
gene-LOC112043234	gene-LOC112043234_5822	0.9999692669857412	0	0.595699086511793
gene-LOC112043234	gene-LOC112043234_5824	0.9999692669857412	0	0.49042331790046667
gene-LOC112043234	gene-LOC112043234_5827	0.9999692669857412	0	0.549345886325364
gene-LOC112043236	gene-LOC112043236_5841	0.9999692669857412	0	0.576193223796917
gene-LOC112043236	gene-LOC112043236_5842	0.9999692669857412	0	0.1791841220480892
gene-LOC112043236	gene-LOC112043236_5843	0.9999692669857412	0	0.4347363008563123
gene-LOC112043236	gene-LOC112043236_5846	0.9999692669857412	0	0.2688032116348609
gene-LOC112043236	gene-LOC112043236_5847	0.9999692669857412	0	0.29536941768645697
gene-LOC112043236	gene-LOC112043236_5848	0.9999692669857412	0	0.6727920921346247
gene-LOC112043236	gene-LOC112043236_5849	0.9999692669857412	0	0.5552673363630278
gene-LOC112043238	gene-LOC112043238_5863	0.9999692669857412	0	0.5784723170976722
gene-LOC112043238	gene-LOC112043238_5864	0.9999692669857412	0	0.4014910215247971
gene-LOC112043238	gene-LOC112043238_5865	0.9999692669857412	0	0.272020458541296
gene-LOC112043238	gene-LOC112043238_5866	0.9999692669857412	0	0.2947584580409499
gene-LOC112043238	gene-LOC112043238_5867	0.9999692669857412	0	0.23943609291116896
gene-LOC112043247	gene-LOC112043247_5964	0.9999692669857412	0	0.1855107112066916
gene-LOC112043247	gene-LOC112043247_5965	0.9999692669857412	0	0.1725421601236432
gene-LOC112043251	gene-LOC112043251_5973	0.9999692669857412	0	0.08994991223739923
gene-LOC112043251	gene-LOC112043251_5974	0.9999692669857412	0	0.1917718797117498
gene-LOC112043252	gene-LOC112043252_5980	0.9999692669857412	0	0.4325915652037331
gene-LOC112043252	gene-LOC112043252_5981	0.9999692669857412	0	0.962524278871177
gene-LOC112043252	gene-LOC112043252_5982	0.9999692669857412	0	0.33570114840172227
gene-LOC112043252	gene-LOC112043252_5983	0.9999692669857412	0	0.33273844803248487
gene-LOC112043252	gene-LOC112043252_5984	0.9999692669857412	0	0.39743606979993373
gene-LOC112043252	gene-LOC112043252_5985	0.9999692669857412	0	0.1960146207683655
gene-LOC112043252	gene-LOC112043252_5986	0.9999692669857412	0	0.11747786063921506
gene-LOC112043252	gene-LOC112043252_5992	0.9999692669857412	0	0.1944049425746126
gene-LOC112043252	gene-LOC112043252_5993	0.9999692669857412	0	0.2883025191166926
gene-LOC112043252	gene-LOC112043252_6000	0.9999692669857412	0	0.2967458885687124
gene-LOC112043252	gene-LOC112043252_6006	0.9999692669857412	0	0.19903268673919428
gene-LOC112043252	gene-LOC112043252_6007	0.9999692669857412	0	0.28569984915689783
gene-LOC112043257	gene-LOC112043257_6018	0.9999692669857412	0	0.5899700923143163
gene-LOC112043257	gene-LOC112043257_6019	0.9999692669857412	0	0.28111601676988585
gene-LOC112043257	gene-LOC112043257_6020	0.9999692669857412	0	0.19428551870581412
gene-LOC112043257	gene-LOC112043257_6021	0.9999692669857412	0	0.15561160652179495
gene-LOC112043257	gene-LOC112043257_6022	0.9999692669857412	0	0.33534033925997253
gene-LOC112043267	gene-LOC112043267_6058	0.9999692669857412	0	0.7572105991795235
gene-LOC112043267	gene-LOC112043267_6059	0.9999692669857412	0	0.3568117840142486
gene-LOC112043267	gene-LOC112043267_6060	0.9999692669857412	0	0.2184646713335603
gene-LOC112043268	gene-LOC112043268_6061	0.9999692669857412	0	0.3065468921952412
gene-LOC112043268	gene-LOC112043268_6065	0.9999692669857412	0	0.4543104136867413
gene-LOC112043271	gene-LOC112043271_6085	0.9999692669857412	0	0.37375054953248465
gene-LOC112043271	gene-LOC112043271_6086	0.9999692669857412	0	0.2978816371524289
gene-LOC112043271	gene-LOC112043271_6087	0.9999692669857412	0	0.2574136677648511
gene-LOC112043271	gene-LOC112043271_6088	0.9999692669857412	0	0.21457280224932695
gene-LOC112043271	gene-LOC112043271_6089	0.9999692669857412	0	0.2656910447596097
gene-LOC112043271	gene-LOC112043271_6090	0.9999692669857412	0	0.25734371336083584
gene-LOC112043271	gene-LOC112043271_6091	0.9999692669857412	0	0.2685949101328955
gene-LOC112043271	gene-LOC112043271_6092	0.9999692669857412	0	0.46078841357616884
gene-LOC112043271	gene-LOC112043271_6093	0.9999692669857412	0	0.4459974606485302
gene-LOC112043271	gene-LOC112043271_6094	0.9999692669857412	0	0.7643419706872132
gene-LOC112043271	gene-LOC112043271_6095	0.9999692669857412	0	0.33473990949786625
gene-LOC112043271	gene-LOC112043271_6096	0.9999692669857412	0	0.5117773395042118
gene-LOC112043271	gene-LOC112043271_6097	0.9999692669857412	0	0.452950966331656
gene-LOC112043271	gene-LOC112043271_6098	0.16077684741183615	0	1.856129363410636
gene-LOC112043271	gene-LOC112043271_6100	0.9999692669857412	0	0.5646881268395605
gene-LOC112043276	gene-LOC112043276_6180	0.9999692669857412	0	0.6333971355606351
gene-LOC112043276	gene-LOC112043276_6183	0.9999692669857412	0	0.5228944505686792
gene-LOC112043276	gene-LOC112043276_6184	0.9999692669857412	0	0.40971778618605015
gene-LOC112043276	gene-LOC112043276_6185	0.9999692669857412	0	0.22347775396590297
gene-LOC112043276	gene-LOC112043276_6186	0.9999692669857412	0	0.4606250632394646
gene-LOC112043276	gene-LOC112043276_6187	0.9999692669857412	0	0.4437370896576711
gene-LOC112043276	gene-LOC112043276_6188	0.9999692669857412	0	0.2854781147123129
gene-LOC112043276	gene-LOC112043276_6189	0.9999692669857412	0	0.22691328890263307
gene-LOC112043276	gene-LOC112043276_6190	0.9999692669857412	0	0.31508846587345385
gene-LOC112043276	gene-LOC112043276_6191	0.9999692669857412	0	0.37337618735882394
gene-LOC112043276	gene-LOC112043276_6192	0.9999692669857412	0	0.508808302421083
gene-LOC112043276	gene-LOC112043276_6193	0.9999692669857412	0	0.30567554262570784
gene-LOC112043279	gene-LOC112043279_6204	0.9999692669857412	0	0.05736060634313134
gene-LOC112043279	gene-LOC112043279_6205	0.9999692669857412	0	0.37995185042072244
gene-LOC112043279	gene-LOC112043279_6206	0.9999692669857412	0	0.5358769975235269
gene-LOC112043279	gene-LOC112043279_6207	0.9999692669857412	0	0.48691645257788885
gene-LOC112043279	gene-LOC112043279_6208	0.9999692669857412	0	0.4791987207717421
gene-LOC112043281	gene-LOC112043281_6213	0.9999692669857412	0	0.6640546249149324
gene-LOC112043281	gene-LOC112043281_6214	0.9999692669857412	0	0.3543580518068312
gene-LOC112043281	gene-LOC112043281_6215	0.9999692669857412	0	0.20331447558325344
gene-LOC112043281	gene-LOC112043281_6216	0.9999692669857412	0	0.5463918117379487
gene-LOC112043281	gene-LOC112043281_6217	0.9999692669857412	0	0.5330847249449384
gene-LOC112043281	gene-LOC112043281_6218	0.9999692669857412	0	0.5933977878642898
gene-LOC112043281	gene-LOC112043281_6220	0.9999692669857412	0	0.616932476062459
gene-LOC112043281	gene-LOC112043281_6222	0.9999692669857412	0	0.48774483177943395
gene-LOC112043281	gene-LOC112043281_6223	0.9999692669857412	0	0.3099492822833385
gene-LOC112043281	gene-LOC112043281_6225	0.9999692669857412	0	0.6303661290946998
gene-LOC112043281	gene-LOC112043281_6226	0.9999692669857412	0	0.7078897688023629
gene-LOC112043281	gene-LOC112043281_6228	0.9999692669857412	0	0.4300097357624013
gene-LOC112043281	gene-LOC112043281_6229	0.9999692669857412	0	0.28871158028715893
gene-LOC112043281	gene-LOC112043281_6230	0.9999692669857412	0	0.4759773156963183
gene-LOC112043281	gene-LOC112043281_6231	0.9999692669857412	0	0.746740235964694
gene-LOC112043281	gene-LOC112043281_6233	0.9999692669857412	0	0.20397312605549445
gene-LOC112043281	gene-LOC112043281_6234	0.9999692669857412	0	0.2323937185717666
gene-LOC112043281	gene-LOC112043281_6235	0.9999692669857412	0	0.22300787073272677
gene-LOC112043281	gene-LOC112043281_6236	0.9999692669857412	0	0.35407453160139113
gene-LOC112043281	gene-LOC112043281_6237	0.9999692669857412	0	0.6317839006748338
gene-LOC112043281	gene-LOC112043281_6238	0.9999692669857412	0	0.27813713306106624
gene-LOC112043282	gene-LOC112043282_6239	0.9999692669857412	0	0.2828924129366248
gene-LOC112043282	gene-LOC112043282_6240	0.9999692669857412	0	0.12404904662458449
gene-LOC112043282	gene-LOC112043282_6241	0.9999692669857412	0	0.23441760353415297
gene-LOC112043282	gene-LOC112043282_6242	0.9999692669857412	0	0.3311569719046972
gene-LOC112043282	gene-LOC112043282_6243	0.9999692669857412	0	0.48189934372237975
gene-LOC112043282	gene-LOC112043282_6244	0.9999692669857412	0	0.2828924129366248
gene-LOC112043282	gene-LOC112043282_6248	0.9999692669857412	0	0.5827669776976796
gene-LOC112043283	gene-LOC112043283_6249	0.9999692669857412	0	0.4473005157449723
gene-LOC112043283	gene-LOC112043283_6250	0.9999692669857412	0	0.10288893231486984
gene-LOC112043283	gene-LOC112043283_6251	0.9999692669857412	0	0.34365631283437725
gene-LOC112043283	gene-LOC112043283_6252	0.9999692669857412	0	0.4673550019014341
gene-LOC112043283	gene-LOC112043283_6253	0.9999692669857412	0	0.44261501983886653
gene-LOC112043284	gene-LOC112043284_6260	0.9999692669857412	0	0.3699611410482282
gene-LOC112043284	gene-LOC112043284_6261	0.9999692669857412	0	0.24685223617490504
gene-LOC112043284	gene-LOC112043284_6263	0.9999692669857412	0	0.3706360914938509
gene-LOC112043284	gene-LOC112043284_6264	0.9999692669857412	0	0.36214596722390535
gene-LOC112043284	gene-LOC112043284_6276	0.9999692669857412	0	0.36214596722390535
gene-LOC112043284	gene-LOC112043284_6299	0.9999692669857412	0	0.36214596722390535
gene-LOC112043285	gene-LOC112043285_6302	0.9999692669857412	0	0.21211189926814722
gene-LOC112043285	gene-LOC112043285_6304	0.9999692669857412	0	0.14490404290173764
gene-LOC112043285	gene-LOC112043285_6305	0.9999692669857412	0	0.5127672073388609
gene-LOC112043285	gene-LOC112043285_6306	0.9999692669857412	0	0.46014609129420503
gene-LOC112043285	gene-LOC112043285_6307	0.9999692669857412	0	0.44997789911442876
gene-LOC112043285	gene-LOC112043285_6308	0.9999692669857412	0	0.22241446561382006
gene-LOC112043285	gene-LOC112043285_6309	0.9999692669857412	0	0.2675848615547194
gene-LOC112043285	gene-LOC112043285_6310	0.9999692669857412	0	0.3832867425860993
gene-LOC112043287	gene-LOC112043287_6314	0.9999692669857412	0	0.24259351894396097
gene-LOC112043287	gene-LOC112043287_6315	0.9999692669857412	0	0.1411400191597414
gene-LOC112043287	gene-LOC112043287_6316	0.9999692669857412	0	0.1834267446401272
gene-LOC112043287	gene-LOC112043287_6317	0.9999692669857412	0	0.09747657986555236
gene-LOC112043287	gene-LOC112043287_6318	0.9999692669857412	0	0.24259351894396097
gene-LOC112043287	gene-LOC112043287_6321	0.9999692669857412	0	0.09007523143139373
gene-LOC112043287	gene-LOC112043287_6322	0.9999692669857412	0	0.2420098085603284
gene-LOC112043288	gene-LOC112043288_6327	0.9999692669857412	0	0.3680250440350852
gene-LOC112043288	gene-LOC112043288_6328	0.9999692669857412	0	0.292081185746194
gene-LOC112043288	gene-LOC112043288_6329	0.9999692669857412	0	0.36191836367254027
gene-LOC112043288	gene-LOC112043288_6330	0.9999692669857412	0	0.7219135537134642
gene-LOC112043289	gene-LOC112043289_6331	0.9999692669857412	0	0.21914962451938713
gene-LOC112043289	gene-LOC112043289_6342	0.9999692669857412	0	0.2614462499188761
gene-LOC112043289	gene-LOC112043289_6343	0.9999692669857412	0	0.18512388920460765
gene-LOC112043289	gene-LOC112043289_6344	0.9999692669857412	0	0.21914962451938713
gene-LOC112043289	gene-LOC112043289_6356	0.9999692669857412	0	0.20984386733770408
gene-LOC112043289	gene-LOC112043289_6357	0.9999692669857412	0	0.21914962451938713
gene-LOC112043290	gene-LOC112043290_6370	0.9999692669857412	0	0.7283065159517124
gene-LOC112043290	gene-LOC112043290_6371	0.9999692669857412	0	0.5632469603312114
gene-LOC112043290	gene-LOC112043290_6372	0.9999692669857412	0	0.40490251616832396
gene-LOC112043290	gene-LOC112043290_6373	0.9999692669857412	0	0.46453272788398436
gene-LOC112043290	gene-LOC112043290_6374	0.9999692669857412	0	0.33879025854251665
gene-LOC112043290	gene-LOC112043290_6375	0.9999692669857412	0	0.12845473377554573
gene-LOC112043290	gene-LOC112043290_6376	0.9999692669857412	0	0.1473907553275584
gene-LOC112043290	gene-LOC112043290_6377	0.9999692669857412	0	0.21899169044519962
gene-LOC112043290	gene-LOC112043290_6378	0.9999692669857412	0	0.3180936849494014
gene-LOC112043290	gene-LOC112043290_6379	0.9999692669857412	0	0.31458169725432406
gene-LOC112043290	gene-LOC112043290_6380	0.9999692669857412	0	0.32286688396552155
gene-LOC112043290	gene-LOC112043290_6381	0.9999692669857412	0	0.37312315955243935
gene-LOC112043290	gene-LOC112043290_6382	0.9999692669857412	0	0.3700500921687766
gene-LOC112043290	gene-LOC112043290_6383	0.9999692669857412	0	0.48548696632582633
gene-LOC112043292	gene-LOC112043292_6385	0.9999692669857412	0	0.304404064770055
gene-LOC112043292	gene-LOC112043292_6386	0.9999692669857412	0	0.1821775293321295
gene-LOC112043292	gene-LOC112043292_6387	0.9999692669857412	0	0.27645914914083125
gene-LOC112043292	gene-LOC112043292_6388	0.9999692669857412	0	0.29356967790661415
gene-LOC112043292	gene-LOC112043292_6389	0.9999692669857412	0	0.24411777841763005
gene-LOC112043292	gene-LOC112043292_6390	0.9999692669857412	0	0.35417893229068653
gene-LOC112043292	gene-LOC112043292_6391	0.9999692669857412	0	0.21267930620902573
gene-LOC112043292	gene-LOC112043292_6392	0.9999692669857412	0	0.2169249968166884
gene-LOC112043292	gene-LOC112043292_6393	0.9999692669857412	0	0.16948528481982714
gene-LOC112043292	gene-LOC112043292_6394	0.9999692669857412	0	0.2953645379995544
gene-LOC112043292	gene-LOC112043292_6395	0.9999692669857412	0	0.37919801012610854
gene-LOC112043292	gene-LOC112043292_6396	0.9999692669857412	0	0.4578461981905946
gene-LOC112043296	gene-LOC112043296_6424	0.9999692669857412	0	0.37236894518908414
gene-LOC112043296	gene-LOC112043296_6425	0.9999692669857412	0	0.1894128665596222
gene-LOC112043296	gene-LOC112043296_6426	0.9999692669857412	0	0.24751677128097338
gene-LOC112043296	gene-LOC112043296_6427	0.9999692669857412	0	0.5472141379436479
gene-LOC112043296	gene-LOC112043296_6428	0.9999692669857412	0	0.6724025006743117
gene-LOC112043296	gene-LOC112043296_6429	0.9999692669857412	0	0.4598022205358747
gene-LOC112043296	gene-LOC112043296_6430	0.9999692669857412	0	0.3876209655238796
gene-LOC112043296	gene-LOC112043296_6432	0.9999692669857412	0	0.5672525076637216
gene-LOC112043296	gene-LOC112043296_6433	0.9999692669857412	0	0.35228438109981575
gene-LOC112043296	gene-LOC112043296_6434	0.9999692669857412	0	0.41417880642548344
gene-LOC112043296	gene-LOC112043296_6435	0.9999692669857412	0	0.23618073113552285
gene-LOC112043296	gene-LOC112043296_6436	0.9999692669857412	0	0.22840528684224637
gene-LOC112043296	gene-LOC112043296_6439	0.9999692669857412	0	0.4984801142976547
gene-LOC112043296	gene-LOC112043296_6440	0.9999692669857412	0	0.5054557633598797
gene-LOC112043296	gene-LOC112043296_6441	0.9999692669857412	0	0.5445312419475954
gene-LOC112043296	gene-LOC112043296_6442	0.9999692669857412	0	0.5103526251980783
gene-LOC112043296	gene-LOC112043296_6443	0.9999692669857412	0	0.5744574229847705
gene-LOC112043296	gene-LOC112043296_6444	0.9999692669857412	0	0.3724147188966054
gene-LOC112043296	gene-LOC112043296_6445	0.9999692669857412	0	0.45902983549857
gene-LOC112043296	gene-LOC112043296_6446	0.9999692669857412	0	0.33693871897989247
gene-LOC112043296	gene-LOC112043296_6447	0.9999692669857412	0	0.5062737163159676
gene-LOC112043296	gene-LOC112043296_6448	0.9999692669857412	0	0.5022036341609413
gene-LOC112043296	gene-LOC112043296_6449	0.9999692669857412	0	0.28874674393439204
gene-LOC112043296	gene-LOC112043296_6450	0.9999692669857412	0	0.17211625002431408
gene-LOC112043296	gene-LOC112043296_6451	0.9999692669857412	0	0.2257778661550276
gene-LOC112043296	gene-LOC112043296_6452	0.9999692669857412	0	0.43299379133246685
gene-LOC112043296	gene-LOC112043296_6455	0.9999692669857412	0	0.2668982250727181
gene-LOC112043296	gene-LOC112043296_6456	0.9999692669857412	0	0.2755714057604699
gene-LOC112043296	gene-LOC112043296_6457	0.9999692669857412	0	0.32728544552483374
gene-LOC112043296	gene-LOC112043296_6458	0.9999692669857412	0	0.4255634630979861
gene-LOC112043296	gene-LOC112043296_6459	0.9999692669857412	0	0.5093141411025259
gene-LOC112043296	gene-LOC112043296_6460	0.9999692669857412	0	0.2931329212594411
gene-LOC112043296	gene-LOC112043296_6461	0.9999692669857412	0	0.23172952505248734
gene-LOC112043296	gene-LOC112043296_6462	0.9999692669857412	0	0.3906743768993346
gene-LOC112043296	gene-LOC112043296_6463	0.9999692669857412	0	0.4322050214093487
gene-LOC112043296	gene-LOC112043296_6464	0.9999692669857412	0	0.44689959056765183
gene-LOC112043296	gene-LOC112043296_6465	0.9999692669857412	0	0.42339307998351927
gene-LOC112043296	gene-LOC112043296_6466	0.9999692669857412	0	0.5178717373318023
gene-LOC112043296	gene-LOC112043296_6467	0.9999692669857412	0	0.3765753453321308
gene-LOC112043296	gene-LOC112043296_6468	0.9999692669857412	0	0.2711568767767245
gene-LOC112043296	gene-LOC112043296_6469	0.9999692669857412	0	0.4898867956353943
gene-LOC112043296	gene-LOC112043296_6470	0.9999692669857412	0	0.338724580120628
gene-LOC112043296	gene-LOC112043296_6471	0.9999692669857412	0	0.5102238783780724
gene-LOC112043296	gene-LOC112043296_6472	0.9999692669857412	0	0.1828089400301245
gene-LOC112043296	gene-LOC112043296_6473	0.9999692669857412	0	0.2283227092757958
gene-LOC112043296	gene-LOC112043296_6490	0.9999692669857412	0	0.5054557633598797
gene-LOC112043296	gene-LOC112043296_6541	0.9999692669857412	0	0.5579441004328514
gene-LOC112043296	gene-LOC112043296_6600	0.9999692669857412	0	0.1902664558761744
gene-LOC112043296	gene-LOC112043296_6627	0.9999692669857412	0	0.5280016751555756
gene-LOC112043298	gene-LOC112043298_6725	0.9999692669857412	0	0.24542018820765055
gene-LOC112043298	gene-LOC112043298_6726	0.9999692669857412	0	0.1663450778308908
gene-LOC112043298	gene-LOC112043298_6727	0.9999692669857412	0	0.33797899079385196
gene-LOC112043298	gene-LOC112043298_6728	0.9999692669857412	0	0.371317055088924
gene-LOC112043298	gene-LOC112043298_6729	0.9999692669857412	0	0.35791879923199144
gene-LOC112043298	gene-LOC112043298_6730	0.9999692669857412	0	0.32263717153896376
gene-LOC112043298	gene-LOC112043298_6731	0.9999692669857412	0	0.2731390928661179
gene-LOC112043298	gene-LOC112043298_6732	0.9999692669857412	0	0.1503423971351543
gene-LOC112043298	gene-LOC112043298_6733	0.9999692669857412	0	0.1445485766622916
gene-LOC112043298	gene-LOC112043298_6734	0.9999692669857412	0	0.14022325153162996
gene-LOC112043298	gene-LOC112043298_6735	0.9999692669857412	0	0.21297879318583313
gene-LOC112043298	gene-LOC112043298_6747	0.9999692669857412	0	0.21219244574684915
gene-LOC112043299	gene-LOC112043299_6749	0.9999692669857412	0	0.2842949520041964
gene-LOC112043299	gene-LOC112043299_6751	0.9999692669857412	0	0.2606804475092952
gene-LOC112043299	gene-LOC112043299_6752	0.9999692669857412	0	0.3294087538064776
gene-LOC112043300	gene-LOC112043300_6764	0.9999692669857412	0	0.22983441974784924
gene-LOC112043300	gene-LOC112043300_6765	0.9999692669857412	0	0.33340874027316403
gene-LOC112043300	gene-LOC112043300_6766	0.9999692669857412	0	0.4027679927859733
gene-LOC112043300	gene-LOC112043300_6767	0.9999692669857412	0	0.45279223868570906
gene-LOC112043300	gene-LOC112043300_6768	0.9999692669857412	0	0.3497864380462232
gene-LOC112043300	gene-LOC112043300_6769	0.9999692669857412	0	0.41959915570864315
gene-LOC112043300	gene-LOC112043300_6770	0.9999692669857412	0	0.35386162407602306
gene-LOC112043300	gene-LOC112043300_6771	0.9999692669857412	0	0.18369197278811722
gene-LOC112043300	gene-LOC112043300_6772	0.9999692669857412	0	0.3557854204218023
gene-LOC112043300	gene-LOC112043300_6773	0.9999692669857412	0	0.45815272786292827
gene-LOC112043300	gene-LOC112043300_6774	0.9999692669857412	0	0.34066450123787995
gene-LOC112043300	gene-LOC112043300_6775	0.9999692669857412	0	0.37225063308112016
gene-LOC112043300	gene-LOC112043300_6776	0.9999692669857412	0	0.4384471233964309
gene-LOC112043300	gene-LOC112043300_6777	0.9999692669857412	0	0.5257822322411636
gene-LOC112043300	gene-LOC112043300_6778	0.9999692669857412	0	0.3454443674274552
gene-LOC112043300	gene-LOC112043300_6779	0.9999692669857412	0	0.1676983291800731
gene-LOC112043300	gene-LOC112043300_6780	0.9999692669857412	0	0.27864256152838696
gene-LOC112043300	gene-LOC112043300_6781	0.9999692669857412	0	0.22019704336965162
gene-LOC112043300	gene-LOC112043300_6782	0.9999692669857412	0	0.4647872605520753
gene-LOC112043300	gene-LOC112043300_6783	0.9999692669857412	0	0.4881543674654427
gene-LOC112043300	gene-LOC112043300_6784	0.9999692669857412	0	0.8163278586214586
gene-LOC112043300	gene-LOC112043300_6785	0.9999692669857412	0	0.6635641671321784
gene-LOC112043300	gene-LOC112043300_6786	0.9999692669857412	0	0.3868665501606747
gene-LOC112043300	gene-LOC112043300_6787	0.9999692669857412	0	0.3506687018439685
gene-LOC112043300	gene-LOC112043300_6788	0.9999692669857412	0	0.5799296313514031
gene-LOC112043300	gene-LOC112043300_6807	0.9999692669857412	0	0.35390783038048035
gene-LOC112043301	gene-LOC112043301_6814	0.9999692669857412	0	0.1646164095070235
gene-LOC112043301	gene-LOC112043301_6815	0.9999692669857412	0	0.16590090903123578
gene-LOC112043301	gene-LOC112043301_6816	0.9999692669857412	0	0.5127194792645815
gene-LOC112043301	gene-LOC112043301_6817	0.9999692669857412	0	0.6693640664213989
gene-LOC112043304	gene-LOC112043304_6844	0.9999692669857412	0	0.3530213923304597
gene-LOC112043304	gene-LOC112043304_6845	0.9999692669857412	0	0.39050394090134155
gene-LOC112043304	gene-LOC112043304_6846	0.9999692669857412	0	0.2721898141957553
gene-LOC112043304	gene-LOC112043304_6847	0.9999692669857412	0	0.3362640634919627
gene-LOC112043304	gene-LOC112043304_6848	0.9999692669857412	0	0.1534098622903377
gene-LOC112043304	gene-LOC112043304_6849	0.9999692669857412	0	0.14212018852656882
gene-LOC112043304	gene-LOC112043304_6850	0.9999692669857412	0	0.31238060297484616
gene-LOC112043304	gene-LOC112043304_6851	0.9999692669857412	0	0.3443069690695548
gene-LOC112043306	gene-LOC112043306_6857	0.9999692669857412	0	0.3719795400486676
gene-LOC112043306	gene-LOC112043306_6858	0.9999692669857412	0	0.4634480430693202
gene-LOC112043306	gene-LOC112043306_6859	0.9999692669857412	0	0.14590091193927268
gene-LOC112043306	gene-LOC112043306_6860	0.9999692669857412	0	0.30313050067947955
gene-LOC112043308	gene-LOC112043308_6862	0.9999692669857412	0	0.38466813382063586
gene-LOC112043308	gene-LOC112043308_6863	0.9999692669857412	0	0.0949287816856117
gene-LOC112043308	gene-LOC112043308_6864	0.9999692669857412	0	0.10787780032003896
gene-LOC112043308	gene-LOC112043308_6865	0.9999692669857412	0	0.8521514488863611
gene-LOC112043309	gene-LOC112043309_6867	0.9999692669857412	0	0.38731429019234476
gene-LOC112043309	gene-LOC112043309_6868	0.9999692669857412	0	0.4082544987234602
gene-LOC112043309	gene-LOC112043309_6869	0.9999692669857412	0	0.5345278855956828
gene-LOC112043309	gene-LOC112043309_6870	0.9999692669857412	0	0.3199857497353982
gene-LOC112043309	gene-LOC112043309_6871	0.9999692669857412	0	0.35634604372041245
gene-LOC112043309	gene-LOC112043309_6872	0.9999692669857412	0	0.3278649110833376
gene-LOC112043309	gene-LOC112043309_6873	0.9999692669857412	0	0.6052892977441973
gene-LOC112043309	gene-LOC112043309_6874	0.9999692669857412	0	0.8304060701175171
gene-LOC112043309	gene-LOC112043309_6876	0.9999692669857412	0	0.38731429019234476
gene-LOC112043309	gene-LOC112043309_6885	0.9999692669857412	0	0.38731429019234476
gene-LOC112043309	gene-LOC112043309_6893	0.9999692669857412	0	0.7768240863775135
gene-LOC112043311	gene-LOC112043311_6900	0.9999692669857412	0	0.2560724682649189
gene-LOC112043311	gene-LOC112043311_6901	0.9999692669857412	0	0.6398544099079011
gene-LOC112043311	gene-LOC112043311_6902	0.9999692669857412	0	0.29871760451230944
gene-LOC112043311	gene-LOC112043311_6903	0.9999692669857412	0	0.2095627425003288
gene-LOC112043311	gene-LOC112043311_6904	0.9999692669857412	0	0.18692996263848372
gene-LOC112043311	gene-LOC112043311_6905	0.9999692669857412	0	0.33184888257572354
gene-LOC112043311	gene-LOC112043311_6906	0.9999692669857412	0	0.5968511937079359
gene-LOC112043311	gene-LOC112043311_6907	0.9999692669857412	0	0.38050142469713677
gene-LOC112043311	gene-LOC112043311_6908	0.9999692669857412	0	0.6322252719722439
gene-LOC112043311	gene-LOC112043311_6910	0.9999692669857412	0	0.3368443529976233
gene-LOC112043311	gene-LOC112043311_6911	0.9999692669857412	0	0.2928703244664268
gene-LOC112043311	gene-LOC112043311_6912	0.9999692669857412	0	0.20267161611299578
gene-LOC112043311	gene-LOC112043311_6913	0.9999692669857412	0	0.23318460547273467
gene-LOC112043311	gene-LOC112043311_6914	0.9999692669857412	0	0.1115235830054564
gene-LOC112043311	gene-LOC112043311_6915	0.9999692669857412	0	0.12399968942698171
gene-LOC112043311	gene-LOC112043311_6916	0.9999692669857412	0	0.17398939005961367
gene-LOC112043311	gene-LOC112043311_6917	0.9999692669857412	0	0.2962589031731122
gene-LOC112043311	gene-LOC112043311_6918	0.9999692669857412	0	0.3612223600880222
gene-LOC112043311	gene-LOC112043311_6919	0.9999692669857412	0	0.30991634615684127
gene-LOC112043311	gene-LOC112043311_6920	0.9999692669857412	0	0.3067962697638613
gene-LOC112043311	gene-LOC112043311_6921	0.9999692669857412	0	0.3100145350164363
gene-LOC112043311	gene-LOC112043311_6948	0.9999692669857412	0	0.4599439306917077
gene-LOC112043313	gene-LOC112043313_6991	0.9999692669857412	0	0.1834552437535537
gene-LOC112043313	gene-LOC112043313_6992	0.9999692669857412	0	0.4118038348680102
gene-LOC112043313	gene-LOC112043313_6993	0.9999692669857412	0	0.3515197713416436
gene-LOC112043313	gene-LOC112043313_6994	0.9999692669857412	0	0.19711150684496648
gene-LOC112043313	gene-LOC112043313_6995	0.9999692669857412	0	0.10212393378595674
gene-LOC112043313	gene-LOC112043313_6996	0.9999692669857412	0	0.23468597969215477
gene-LOC112043313	gene-LOC112043313_6997	0.9999692669857412	0	0.10341378808253943
gene-LOC112043313	gene-LOC112043313_6998	0.9999692669857412	0	0.21179492569103164
gene-LOC112043314	gene-LOC112043314_6999	0.9999692669857412	0	0.5630190032504476
gene-LOC112043314	gene-LOC112043314_7000	0.9999692669857412	0	0.27846358186808207
gene-LOC112043314	gene-LOC112043314_7001	0.9999692669857412	0	0.18275688098215248
gene-LOC112043314	gene-LOC112043314_7002	0.9999692669857412	0	0.16212779744758077
gene-LOC112043314	gene-LOC112043314_7003	0.9999692669857412	0	0.1961939817692091
gene-LOC112043314	gene-LOC112043314_7004	0.9999692669857412	0	0.12940712329980908
gene-LOC112043314	gene-LOC112043314_7005	0.9999692669857412	0	0.2024537390228529
gene-LOC112043314	gene-LOC112043314_7006	0.9999692669857412	0	0.2120614860288974
gene-LOC112043314	gene-LOC112043314_7007	0.9999692669857412	0	0.26039244086864954
gene-LOC112043316	gene-LOC112043316_7011	0.9999692669857412	0	0.5340706511112288
gene-LOC112043316	gene-LOC112043316_7012	0.9999692669857412	0	0.17586524054817687
gene-LOC112043316	gene-LOC112043316_7013	0.9999692669857412	0	0.21335578921760767
gene-LOC112043316	gene-LOC112043316_7014	0.9999692669857412	0	0.29399338853835744
gene-LOC112043316	gene-LOC112043316_7015	0.9999692669857412	0	0.4079975459981995
gene-LOC112043316	gene-LOC112043316_7016	0.9999692669857412	0	0.2766601503135746
gene-LOC112043316	gene-LOC112043316_7017	0.9999692669857412	0	0.18820065278622877
gene-LOC112043318	gene-LOC112043318_7026	0.9999692669857412	0	0.13659200785956305
gene-LOC112043318	gene-LOC112043318_7027	0.9999692669857412	0	0.1904915913998355
gene-LOC112043318	gene-LOC112043318_7028	0.9999692669857412	0	0.22090249925571026
gene-LOC112043318	gene-LOC112043318_7029	0.9999692669857412	0	0.26891590071110283
gene-LOC112043319	gene-LOC112043319_7030	0.9999692669857412	0	0.21760476850109534
gene-LOC112043319	gene-LOC112043319_7031	0.9999692669857412	0	0.2389501137749281
gene-LOC112043319	gene-LOC112043319_7032	0.9999692669857412	0	0.2924685535889999
gene-LOC112043319	gene-LOC112043319_7033	0.9999692669857412	0	0.2942024560740135
gene-LOC112043319	gene-LOC112043319_7034	0.9999692669857412	0	0.20757923952167803
gene-LOC112043319	gene-LOC112043319_7035	0.9999692669857412	0	0.36354241408222787
gene-LOC112043319	gene-LOC112043319_7036	0.9999692669857412	0	0.41457114229668246
gene-LOC112043320	gene-LOC112043320_7037	0.9999692669857412	0	0.38334396825270645
gene-LOC112043320	gene-LOC112043320_7038	0.9999692669857412	0	0.28746562160309175
gene-LOC112043320	gene-LOC112043320_7039	0.9999692669857412	0	0.0948659191856045
gene-LOC112043321	gene-LOC112043321_7042	0.9999692669857412	0	0.2885503709035335
gene-LOC112043321	gene-LOC112043321_7043	0.9999692669857412	0	0.21709071457148266
gene-LOC112043321	gene-LOC112043321_7047	0.9999692669857412	0	0.5020177630676903
gene-LOC112043322	gene-LOC112043322_7048	0.9999692669857412	0	0.5308717373214762
gene-LOC112043322	gene-LOC112043322_7049	0.9999692669857412	0	0.568333678151574
gene-LOC112043322	gene-LOC112043322_7050	0.9999692669857412	0	0.31691262119021335
gene-LOC112043322	gene-LOC112043322_7051	0.9999692669857412	0	0.2501633925693083
gene-LOC112043322	gene-LOC112043322_7052	0.9999692669857412	0	0.40261075987263606
gene-LOC112043322	gene-LOC112043322_7053	0.9999692669857412	0	0.5017722204156314
gene-LOC112043322	gene-LOC112043322_7054	0.9999692669857412	0	0.46394149222393555
gene-LOC112043322	gene-LOC112043322_7055	0.9999692669857412	0	0.3221168396467231
gene-LOC112043322	gene-LOC112043322_7056	0.9999692669857412	0	0.11981869906126086
gene-LOC112043322	gene-LOC112043322_7057	0.9999692669857412	0	0.10701876453341175
gene-LOC112043322	gene-LOC112043322_7058	0.9999692669857412	0	0.24886537169388226
gene-LOC112043322	gene-LOC112043322_7059	0.9999692669857412	0	0.387676036633434
gene-LOC112043322	gene-LOC112043322_7061	0.9999692669857412	0	0.562953131688519
gene-LOC112043322	gene-LOC112043322_7082	0.9999692669857412	0	0.260355758272258
gene-LOC112043322	gene-LOC112043322_7107	0.9999692669857412	0	0.3135987744957722
gene-LOC112043322	gene-LOC112043322_7108	0.9999692669857412	0	0.5890632238181039
gene-LOC112043322	gene-LOC112043322_7120	0.9999692669857412	0	0.655578470766458
gene-LOC112043324	gene-LOC112043324_7175	0.9999692669857412	0	0.4145820370343989
gene-LOC112043324	gene-LOC112043324_7176	0.9999692669857412	0	0.1284300041808777
gene-LOC112043325	gene-LOC112043325_7177	0.9999692669857412	0	0.2920382141785707
gene-LOC112043325	gene-LOC112043325_7178	0.9999692669857412	0	0.03729581539286286
gene-LOC112043325	gene-LOC112043325_7179	0.9999692669857412	0	0.7197254150745289
gene-LOC112043327	gene-LOC112043327_7183	0.9999692669857412	0	0.6328948557832348
gene-LOC112043327	gene-LOC112043327_7184	0.9999692669857412	0	0.3052545512909468
gene-LOC112043327	gene-LOC112043327_7185	0.9999692669857412	0	0.3867605106379237
gene-LOC112043327	gene-LOC112043327_7186	0.9999692669857412	0	0.6199845352252042
gene-LOC112043327	gene-LOC112043327_7187	0.9999692669857412	0	0.2138209504905646
gene-LOC112043327	gene-LOC112043327_7188	0.9999692669857412	0	0.35918176170783855
gene-LOC112043327	gene-LOC112043327_7189	0.9999692669857412	0	0.569133788682052
gene-LOC112043327	gene-LOC112043327_7190	0.9999692669857412	0	0.3079640872090019
gene-LOC112043327	gene-LOC112043327_7191	0.9999692669857412	0	0.2751488002578597
gene-LOC112043329	gene-LOC112043329_7199	0.9999692669857412	0	0.23607578710060206
gene-LOC112043329	gene-LOC112043329_7200	0.9999692669857412	0	0.14310408882504877
gene-LOC112043329	gene-LOC112043329_7201	0.9999692669857412	0	0.1649059467460381
gene-LOC112043329	gene-LOC112043329_7202	0.9999692669857412	0	0.4095587207096427
gene-LOC112043329	gene-LOC112043329_7203	0.9999692669857412	0	0.3782870537229188
gene-LOC112043329	gene-LOC112043329_7204	0.9999692669857412	0	0.24779088958432816
gene-LOC112043329	gene-LOC112043329_7205	0.9999692669857412	0	0.32249720303123475
gene-LOC112043329	gene-LOC112043329_7206	0.9999692669857412	0	0.32576874233001263
gene-LOC112043329	gene-LOC112043329_7207	0.9999692669857412	0	0.367978475431995
gene-LOC112043330	gene-LOC112043330_7210	0.9999692669857412	0	0.8439074368779655
gene-LOC112043330	gene-LOC112043330_7211	0.9999692669857412	0	0.2533615388294672
gene-LOC112043330	gene-LOC112043330_7212	0.9999692669857412	0	0.41472794792490486
gene-LOC112043333	gene-LOC112043333_7259	0.9999692669857412	0	0.05326789483415695
gene-LOC112043333	gene-LOC112043333_7260	0.9999692669857412	0	0.20419427581188465
gene-LOC112043334	gene-LOC112043334_7262	0.9999692669857412	0	1.154526631702681
gene-LOC112043334	gene-LOC112043334_7263	0.9999692669857412	0	1.3588892723492538
gene-LOC112043334	gene-LOC112043334_7264	0.9999692669857412	0	1.0843401815795524
gene-LOC112043334	gene-LOC112043334_7266	0.9999692669857412	0	0.12637043779494483
gene-LOC112043334	gene-LOC112043334_7267	0.9999692669857412	0	0.39587300370658163
gene-LOC112043334	gene-LOC112043334_7273	0.9999692669857412	0	0.1584407396824492
gene-LOC112043334	gene-LOC112043334_7274	0.9999692669857412	0	1.045632673973068
gene-LOC112043335	gene-LOC112043335_7275	0.9999692669857412	0	0.0688442954789048
gene-LOC112043335	gene-LOC112043335_7276	0.9999692669857412	0	0.8262320032493795
gene-LOC112043339	gene-LOC112043339_7288	0.9999692669857412	0	0.44951856728271977
gene-LOC112043339	gene-LOC112043339_7289	0.9999692669857412	0	0.4052232156005573
gene-LOC112043339	gene-LOC112043339_7290	0.9999692669857412	0	0.4894613237450738
gene-LOC112043339	gene-LOC112043339_7291	0.9999692669857412	0	0.40537574669323373
gene-LOC112043339	gene-LOC112043339_7292	0.9999692669857412	0	0.3624298765057645
gene-LOC112043339	gene-LOC112043339_7293	0.9999692669857412	0	0.26163396771936753
gene-LOC112043339	gene-LOC112043339_7297	0.9999692669857412	0	0.33170415563978306
gene-LOC112043339	gene-LOC112043339_7306	0.9999692669857412	0	0.38705169894303904
gene-LOC112043339	gene-LOC112043339_7343	0.9999692669857412	0	0.6538760269005639
gene-LOC112043339	gene-LOC112043339_7362	0.9999692669857412	0	0.6052132965477979
gene-LOC112043340	gene-LOC112043340_7404	0.9999692669857412	0	0.20735836648307782
gene-LOC112043340	gene-LOC112043340_7408	0.9999692669857412	0	0.6797201793508085
gene-LOC112043340	gene-LOC112043340_7451	0.9999692669857412	0	0.5308796110318355
gene-LOC112043341	gene-LOC112043341_7597	0.9999692669857412	0	0.13349716243117626
gene-LOC112043341	gene-LOC112043341_7598	0.9999692669857412	0	0.02100586349747591
gene-LOC112043341	gene-LOC112043341_7599	0.9999692669857412	0	0.10198125024170324
gene-LOC112043342	gene-LOC112043342_7600	0.9999692669857412	0	0.2522033215378796
gene-LOC112043342	gene-LOC112043342_7601	0.9999692669857412	0	0.4261927811173969
gene-LOC112043342	gene-LOC112043342_7602	0.9999692669857412	0	0.4159394252851589
gene-LOC112043342	gene-LOC112043342_7603	0.9999692669857412	0	0.48739204878728515
gene-LOC112043342	gene-LOC112043342_7604	0.9999692669857412	0	0.9038015319737056
gene-LOC112043342	gene-LOC112043342_7607	0.9999692669857412	0	0.23070333633686868
gene-LOC112043342	gene-LOC112043342_7608	0.9999692669857412	0	0.1930501404552052
gene-LOC112043342	gene-LOC112043342_7609	0.9999692669857412	0	0.38735854808416814
gene-LOC112043342	gene-LOC112043342_7610	0.9999692669857412	0	0.7062608493107092
gene-LOC112043342	gene-LOC112043342_7611	0.9999692669857412	0	0.7119888730435724
gene-LOC112043342	gene-LOC112043342_7612	0.9999692669857412	0	0.6086724881384207
gene-LOC112043342	gene-LOC112043342_7614	0.9999692669857412	0	0.5938024045900976
gene-LOC112043342	gene-LOC112043342_7615	0.9999692669857412	0	0.44550592508719156
gene-LOC112043342	gene-LOC112043342_7640	0.9999692669857412	0	0.6086724881384207
gene-LOC112043343	gene-LOC112043343_7643	0.9999692669857412	0	0.16754706254024132
gene-LOC112043343	gene-LOC112043343_7644	0.9999692669857412	0	0.5383559171105627
gene-LOC112043343	gene-LOC112043343_7645	0.9999692669857412	0	0.5227617383611882
gene-LOC112043343	gene-LOC112043343_7646	0.9999692669857412	0	0.2591768983960998
gene-LOC112043343	gene-LOC112043343_7647	0.9999692669857412	0	0.46458780145837153
gene-LOC112043344	gene-LOC112043344_7653	0.9999692669857412	0	0.40619689173200246
gene-LOC112043344	gene-LOC112043344_7654	0.9999692669857412	0	0.42430266022251395
gene-LOC112043344	gene-LOC112043344_7655	0.9999692669857412	0	0.41365982902554954
gene-LOC112043344	gene-LOC112043344_7656	0.9999692669857412	0	0.1330634625617515
gene-LOC112043344	gene-LOC112043344_7657	0.9999692669857412	0	0.18442588291027473
gene-LOC112043344	gene-LOC112043344_7658	0.9999692669857412	0	0.16934157170471575
gene-LOC112043345	gene-LOC112043345_7659	0.9999692669857412	0	0.342778176980711
gene-LOC112043345	gene-LOC112043345_7660	0.9999692669857412	0	0.06349966163447718
gene-LOC112043345	gene-LOC112043345_7661	0.9999692669857412	0	0.10127948804033515
gene-LOC112043346	gene-LOC112043346_7662	0.9999692669857412	0	0.1158848847261833
gene-LOC112043346	gene-LOC112043346_7665	0.9999692669857412	0	0.48189478215291714
gene-LOC112043346	gene-LOC112043346_7666	0.9999692669857412	0	0.4906973304253297
gene-LOC112043346	gene-LOC112043346_7670	0.9999692669857412	0	0.3893940858258924
gene-LOC112043346	gene-LOC112043346_7671	0.9999692669857412	0	0.19952985786753263
gene-LOC112043347	gene-LOC112043347_7675	0.9999692669857412	0	0.4017721936893288
gene-LOC112043347	gene-LOC112043347_7676	0.9999692669857412	0	0.516705113110465
gene-LOC112043347	gene-LOC112043347_7677	0.9999692669857412	0	0.4322698183794822
gene-LOC112043347	gene-LOC112043347_7678	0.9999692669857412	0	0.6424798421305438
gene-LOC112043347	gene-LOC112043347_7679	0.9999692669857412	0	0.3281957689890982
gene-LOC112043347	gene-LOC112043347_7680	0.9999692669857412	0	0.8030525354731717
gene-LOC112043347	gene-LOC112043347_7681	0.9999692669857412	0	0.5133444239038658
gene-LOC112043347	gene-LOC112043347_7682	0.9999692669857412	0	0.6888536304403798
gene-LOC112043347	gene-LOC112043347_7683	0.9999692669857412	0	0.46450873843970353
gene-LOC112043347	gene-LOC112043347_7684	0.9999692669857412	0	0.34587827433541474
gene-LOC112043347	gene-LOC112043347_7685	0.9999692669857412	0	0.45266626530238696
gene-LOC112043347	gene-LOC112043347_7687	0.9999692669857412	0	0.42319968564633736
gene-LOC112043347	gene-LOC112043347_7701	0.9999692669857412	0	0.41578762528455115
gene-LOC112043347	gene-LOC112043347_7715	0.9999692669857412	0	0.4207065989341148
gene-LOC112043348	gene-LOC112043348_7754	0.9999692669857412	0	0.4364498598739761
gene-LOC112043348	gene-LOC112043348_7755	0.9999692669857412	0	0.42169465256260263
gene-LOC112043348	gene-LOC112043348_7756	0.9999692669857412	0	0.6353631271375475
gene-LOC112043348	gene-LOC112043348_7757	0.9999692669857412	0	0.42878783384972685
gene-LOC112043348	gene-LOC112043348_7758	0.9999692669857412	0	0.4375438226069628
gene-LOC112043348	gene-LOC112043348_7759	0.9999692669857412	0	0.6550208244281448
gene-LOC112043348	gene-LOC112043348_7771	0.9999692669857412	0	0.6139723000038995
gene-LOC112043351	gene-LOC112043351_7782	0.9999692669857412	0	0.17037791782015255
gene-LOC112043351	gene-LOC112043351_7783	0.9999692669857412	0	0.4209160789356865
gene-LOC112043351	gene-LOC112043351_7784	0.9999692669857412	0	0.26936655983014557
gene-LOC112043351	gene-LOC112043351_7785	0.9999692669857412	0	0.2741349942343234
gene-LOC112043351	gene-LOC112043351_7786	0.9999692669857412	0	0.7313498791022504
gene-LOC112043351	gene-LOC112043351_7787	0.9999692669857412	0	0.4630500650775886
gene-LOC112043356	gene-LOC112043356_7817	0.9999692669857412	0	0.5486378109882182
gene-LOC112043356	gene-LOC112043356_7818	0.9999692669857412	0	0.7598703289395372
gene-LOC112043356	gene-LOC112043356_7819	0.9999692669857412	0	0.42640828588578206
gene-LOC112043356	gene-LOC112043356_7820	0.9999692669857412	0	0.27573215747271185
gene-LOC112043356	gene-LOC112043356_7821	0.9999692669857412	0	0.2540873366831198
gene-LOC112043356	gene-LOC112043356_7822	0.9999692669857412	0	0.06265883911603964
gene-LOC112043356	gene-LOC112043356_7823	0.9999692669857412	0	0.10709715185809898
gene-LOC112043356	gene-LOC112043356_7824	0.9999692669857412	0	0.42873402162589347
gene-LOC112043368	gene-LOC112043368_7856	0.9999692669857412	0	0.11303242428167692
gene-LOC112043368	gene-LOC112043368_7857	0.9999692669857412	0	0.10047457389739733
gene-LOC112043371	gene-LOC112043371_7868	0.9999692669857412	0	0.7485269987696554
gene-LOC112043371	gene-LOC112043371_7869	0.9999692669857412	0	0.7848507090321437
gene-LOC112043371	gene-LOC112043371_7871	0.9999692669857412	0	0.3355970196570377
gene-LOC112043371	gene-LOC112043371_7873	0.9999692669857412	0	0.13619331444302407
gene-LOC112043371	gene-LOC112043371_7874	0.9999692669857412	0	0.4696272134873949
gene-LOC112043371	gene-LOC112043371_7875	0.9999692669857412	0	0.3691481045148075
gene-LOC112043371	gene-LOC112043371_7879	0.9999692669857412	0	0.4057516534446073
gene-LOC112043371	gene-LOC112043371_7880	0.9999692669857412	0	0.5352400901550487
gene-LOC112043371	gene-LOC112043371_7882	0.9999692669857412	0	0.634510421574304
gene-LOC112043371	gene-LOC112043371_7883	0.9999692669857412	0	0.33047496806952026
gene-LOC112043371	gene-LOC112043371_7884	0.9999692669857412	0	0.5675731182137023
gene-LOC112043371	gene-LOC112043371_7885	0.9999692669857412	0	0.3114651375313766
gene-LOC112043371	gene-LOC112043371_7886	0.9999692669857412	0	0.3713351125843669
gene-LOC112043372	gene-LOC112043372_7911	0.9999692669857412	0	0.21725569507621323
gene-LOC112043372	gene-LOC112043372_7912	0.9999692669857412	0	0.15410955427006634
gene-LOC112043372	gene-LOC112043372_7913	0.9999692669857412	0	0.3360038210303049
gene-LOC112043372	gene-LOC112043372_7914	0.9999692669857412	0	0.7933787462167237
gene-LOC112043372	gene-LOC112043372_7918	0.9999692669857412	0	0.4209053146615016
gene-LOC112043372	gene-LOC112043372_7919	0.9999692669857412	0	0.42196086991426274
gene-LOC112043377	gene-LOC112043377_7929	0.9999692669857412	0	0.39048658605709363
gene-LOC112043377	gene-LOC112043377_7930	0.9999692669857412	0	0.41103585196521486
gene-LOC112043377	gene-LOC112043377_7931	0.9999692669857412	0	0.6613501194383336
gene-LOC112043377	gene-LOC112043377_7933	0.9999692669857412	0	0.6320383199156279
gene-LOC112043377	gene-LOC112043377_7934	0.9999692669857412	0	0.3761364041512456
gene-LOC112043377	gene-LOC112043377_7935	0.9999692669857412	0	0.4707297261744481
gene-LOC112043377	gene-LOC112043377_7936	0.9999692669857412	0	0.32443813570908464
gene-LOC112043377	gene-LOC112043377_7937	0.9999692669857412	0	0.36443705328077325
gene-LOC112043377	gene-LOC112043377_7939	0.9999692669857412	0	0.3371631094148757
gene-LOC112043377	gene-LOC112043377_7940	0.9999692669857412	0	0.4047869315715156
gene-LOC112043377	gene-LOC112043377_7941	0.9999692669857412	0	0.3397413986322144
gene-LOC112043377	gene-LOC112043377_7942	0.9999692669857412	0	0.2561516283144032
gene-LOC112043377	gene-LOC112043377_7943	0.9999692669857412	0	0.15838984482672736
gene-LOC112043377	gene-LOC112043377_7958	0.9999692669857412	0	0.3407848062038683
gene-LOC112043377	gene-LOC112043377_7959	0.9999692669857412	0	0.445070694650032
gene-LOC112043377	gene-LOC112043377_7960	0.9999692669857412	0	0.5297356131840631
gene-LOC112043377	gene-LOC112043377_7961	0.9999692669857412	0	0.4756080835030092
gene-LOC112043379	gene-LOC112043379_8129	0.9999692669857412	0	0.3208610354869599
gene-LOC112043379	gene-LOC112043379_8130	0.9999692669857412	0	0.325420372728761
gene-LOC112043379	gene-LOC112043379_8131	0.9999692669857412	0	0.29373043721215364
gene-LOC112043379	gene-LOC112043379_8132	0.9999692669857412	0	0.20743907802711714
gene-LOC112043379	gene-LOC112043379_8133	0.9999692669857412	0	0.2937632064090039
gene-LOC112043379	gene-LOC112043379_8134	0.9999692669857412	0	0.1542309812561271
gene-LOC112043380	gene-LOC112043380_8142	0.9999692669857412	0	0.28174013880546855
gene-LOC112043380	gene-LOC112043380_8143	0.9999692669857412	0	0.24762909110135567
gene-LOC112043380	gene-LOC112043380_8144	0.9999692669857412	0	0.3120273441001533
gene-LOC112043380	gene-LOC112043380_8145	0.9999692669857412	0	0.32139437074945754
gene-LOC112043380	gene-LOC112043380_8146	0.9999692669857412	0	0.46031989277322616
gene-LOC112043381	gene-LOC112043381_8147	0.9999692669857412	0	0.3982466173901633
gene-LOC112043381	gene-LOC112043381_8148	0.9999692669857412	0	0.32370909435359874
gene-LOC112043381	gene-LOC112043381_8149	0.9999692669857412	0	0.35071233904201193
gene-LOC112043381	gene-LOC112043381_8150	0.9999692669857412	0	0.3197800664588222
gene-LOC112043381	gene-LOC112043381_8151	0.9999692669857412	0	0.3889862568063611
gene-LOC112043381	gene-LOC112043381_8152	0.9999692669857412	0	0.4811929998841755
gene-LOC112043381	gene-LOC112043381_8153	0.9999692669857412	0	0.5477759484092655
gene-LOC112043381	gene-LOC112043381_8154	0.9999692669857412	0	0.5958243341943792
gene-LOC112043381	gene-LOC112043381_8157	0.9999692669857412	0	0.7258008518285539
gene-LOC112043381	gene-LOC112043381_8158	0.9999692669857412	0	0.7234451466699277
gene-LOC112043381	gene-LOC112043381_8161	0.9999692669857412	0	0.5096384750167404
gene-LOC112043381	gene-LOC112043381_8162	0.9999692669857412	0	0.13264275221830246
gene-LOC112043381	gene-LOC112043381_8163	0.9999692669857412	0	0.35457221714651865
gene-LOC112043381	gene-LOC112043381_8164	0.9999692669857412	0	0.43317196851643214
gene-LOC112043381	gene-LOC112043381_8165	0.9999692669857412	0	0.3918547121134113
gene-LOC112043381	gene-LOC112043381_8166	0.9999692669857412	0	0.28423453627004935
gene-LOC112043381	gene-LOC112043381_8167	0.9999692669857412	0	0.220930161408587
gene-LOC112043381	gene-LOC112043381_8168	0.9999692669857412	0	0.34575416290931127
gene-LOC112043381	gene-LOC112043381_8192	0.9999692669857412	0	0.27917734492290247
gene-LOC112043381	gene-LOC112043381_8208	0.9999692669857412	0	0.2860948986589813
gene-LOC112043381	gene-LOC112043381_8209	0.9999692669857412	0	0.12208456892213349
gene-LOC112043381	gene-LOC112043381_8215	0.9999692669857412	0	0.22926149761659342
gene-LOC112043382	gene-LOC112043382_8238	0.9999692669857412	0	0.1784597737684619
gene-LOC112043382	gene-LOC112043382_8239	0.9999692669857412	0	0.5206694391596551
gene-LOC112043382	gene-LOC112043382_8240	0.9999692669857412	0	0.4202624244399882
gene-LOC112043382	gene-LOC112043382_8241	0.9999692669857412	0	0.4605210508258537
gene-LOC112043382	gene-LOC112043382_8242	0.9999692669857412	0	0.3547085503497742
gene-LOC112043382	gene-LOC112043382_8243	0.9999692669857412	0	0.43555668259792224
gene-LOC112043382	gene-LOC112043382_8244	0.9999692669857412	0	0.3505093869768343
gene-LOC112043382	gene-LOC112043382_8247	0.9999692669857412	0	0.5178633663796148
gene-LOC112043382	gene-LOC112043382_8253	0.9999692669857412	0	0.5588860913914706
gene-LOC112043385	gene-LOC112043385_8266	0.9999692669857412	0	0.054702826878998856
gene-LOC112043385	gene-LOC112043385_8267	0.9999692669857412	0	0.1662805709547328
gene-LOC112043386	gene-LOC112043386_8268	0.9999692669857412	0	0.2202575426876896
gene-LOC112043386	gene-LOC112043386_8269	0.9999692669857412	0	0.22299970087347987
gene-LOC112043386	gene-LOC112043386_8270	0.9999692669857412	0	0.20992138085228795
gene-LOC112043386	gene-LOC112043386_8271	0.9999692669857412	0	0.06112108381051762
gene-LOC112043386	gene-LOC112043386_8272	0.9999692669857412	0	0.19707247310035925
gene-LOC112043386	gene-LOC112043386_8273	0.9999692669857412	0	0.2010760975974799
gene-LOC112043386	gene-LOC112043386_8274	0.9999692669857412	0	0.1541010555049631
gene-LOC112043386	gene-LOC112043386_8275	0.9999692669857412	0	0.07882814517164148
gene-LOC112043386	gene-LOC112043386_8276	0.9999692669857412	0	0.15322278558235602
gene-LOC112043386	gene-LOC112043386_8277	0.9999692669857412	0	0.1135262294967454
gene-LOC112043386	gene-LOC112043386_8278	0.9999692669857412	0	0.19045150268940425
gene-LOC112043386	gene-LOC112043386_8279	0.9999692669857412	0	0.27054793560976087
gene-LOC112043386	gene-LOC112043386_8280	0.9999692669857412	0	0.5192796229018466
gene-LOC112043386	gene-LOC112043386_8281	0.9999692669857412	0	0.4458672417255434
gene-LOC112043386	gene-LOC112043386_8282	0.9999692669857412	0	0.2927657211078767
gene-LOC112043386	gene-LOC112043386_8283	0.9999692669857412	0	0.38515186198720386
gene-LOC112043386	gene-LOC112043386_8284	0.9999692669857412	0	0.22970816440991104
gene-LOC112043386	gene-LOC112043386_8285	0.9999692669857412	0	0.20558373754681192
gene-LOC112043386	gene-LOC112043386_8300	0.9999692669857412	0	0.38368636255573474
gene-LOC112043386	gene-LOC112043386_8316	0.9999692669857412	0	0.5479914649180371
gene-LOC112043386	gene-LOC112043386_8341	0.9999692669857412	0	0.20558373754681192
gene-LOC112043386	gene-LOC112043386_8353	0.9999692669857412	0	0.4295324901914839
gene-LOC112043389	gene-LOC112043389_8368	0.9999692669857412	0	0.09528484810256627
gene-LOC112043389	gene-LOC112043389_8369	0.9999692669857412	0	0.2110041532277505
gene-LOC112043389	gene-LOC112043389_8371	0.9999692669857412	0	0.08286876270120741
gene-LOC112043390	gene-LOC112043390_8378	0.9999692669857412	0	0.4281795922291671
gene-LOC112043390	gene-LOC112043390_8381	0.9999692669857412	0	0.25692127865680714
gene-LOC112043394	gene-LOC112043394_8418	0.9999692669857412	0	0.6482297006266702
gene-LOC112043394	gene-LOC112043394_8419	0.9999692669857412	0	0.41056637116975114
gene-LOC112043394	gene-LOC112043394_8421	0.9999692669857412	0	0.47494950972902306
gene-LOC112043394	gene-LOC112043394_8422	0.9999692669857412	0	0.44634234944038553
gene-LOC112043394	gene-LOC112043394_8423	0.9999692669857412	0	0.7799652690848013
gene-LOC112043394	gene-LOC112043394_8424	0.9999692669857412	0	0.5803141956684366
gene-LOC112043399	gene-LOC112043399_8446	0.9999692669857412	0	0.1746727950728264
gene-LOC112043399	gene-LOC112043399_8447	0.9999692669857412	0	0.2793390287944195
gene-LOC112043400	gene-LOC112043400_8450	0.9999692669857412	0	0.2523519766104547
gene-LOC112043400	gene-LOC112043400_8451	0.9999692669857412	0	0.24478224811017935
gene-LOC112043400	gene-LOC112043400_8452	0.9999692669857412	0	0.693643050719194
gene-LOC112043400	gene-LOC112043400_8453	0.9999692669857412	0	0.5307970380424347
gene-LOC112043403	gene-LOC112043403_8477	0.9999692669857412	0	0.07930480561596553
gene-LOC112043403	gene-LOC112043403_8511	0.9999692669857412	0	0.09242392282895118
gene-LOC112043407	gene-LOC112043407_8537	0.9999692669857412	0	0.3237408384544542
gene-LOC112043407	gene-LOC112043407_8538	0.9999692669857412	0	0.21003580789526666
gene-LOC112043407	gene-LOC112043407_8539	0.9999692669857412	0	0.3427243941414053
gene-LOC112043407	gene-LOC112043407_8540	0.9999692669857412	0	0.3084366587238696
gene-LOC112043407	gene-LOC112043407_8541	0.9999692669857412	0	0.3554688366949188
gene-LOC112043408	gene-LOC112043408_8543	0.9999692669857412	0	0.9812474996881466
gene-LOC112043408	gene-LOC112043408_8544	0.9999692669857412	0	0.673323039680974
gene-LOC112043408	gene-LOC112043408_8545	0.9999692669857412	0	0.5497510352237054
gene-LOC112043408	gene-LOC112043408_8547	0.9410757794385176	0	2.1874398277577614
gene-LOC112043408	gene-LOC112043408_8556	0.9999692669857412	0	0.3070978268154505
gene-LOC112043409	gene-LOC112043409_8557	0.9999692669857412	0	0.4909554809144314
gene-LOC112043409	gene-LOC112043409_8558	0.9999692669857412	0	0.2341305147696202
gene-LOC112043409	gene-LOC112043409_8559	0.9999692669857412	0	0.3267657959780692
gene-LOC112043409	gene-LOC112043409_8560	0.9999692669857412	0	0.25706356888835113
gene-LOC112043409	gene-LOC112043409_8561	0.9999692669857412	0	0.8090038537423698
gene-LOC112043411	gene-LOC112043411_8566	0.9999692669857412	0	0.1526420335304719
gene-LOC112043411	gene-LOC112043411_8567	0.9999692669857412	0	0.34446255206908205
gene-LOC112043411	gene-LOC112043411_8568	0.9999692669857412	0	0.3567675100797798
gene-LOC112043411	gene-LOC112043411_8569	0.9999692669857412	0	0.34637576506539336
gene-LOC112043412	gene-LOC112043412_8570	0.9999692669857412	0	0.5145532630012033
gene-LOC112043412	gene-LOC112043412_8571	0.9999692669857412	0	0.6893580258951015
gene-LOC112043412	gene-LOC112043412_8572	0.9999692669857412	0	0.3372655453144837
gene-LOC112043412	gene-LOC112043412_8573	0.9999692669857412	0	0.5576555311217941
gene-LOC112043412	gene-LOC112043412_8574	0.9999692669857412	0	0.5910804935636671
gene-LOC112043412	gene-LOC112043412_8575	0.9999692669857412	0	0.50206840114258
gene-LOC112043412	gene-LOC112043412_8576	0.9999692669857412	0	0.5456213184013059
gene-LOC112043412	gene-LOC112043412_8578	0.9999692669857412	0	0.2037642656971883
gene-LOC112043416	gene-LOC112043416_8593	0.9999692669857412	0	0.3774375217973631
gene-LOC112043416	gene-LOC112043416_8594	0.9999692669857412	0	0.1664444138500354
gene-LOC112043416	gene-LOC112043416_8595	0.9999692669857412	0	0.3709905563931626
gene-LOC112043416	gene-LOC112043416_8596	0.9999692669857412	0	0.28606054559198135
gene-LOC112043416	gene-LOC112043416_8597	0.9999692669857412	0	0.4021362843172014
gene-LOC112043416	gene-LOC112043416_8598	0.9999692669857412	0	0.3565919118214449
gene-LOC112043416	gene-LOC112043416_8599	0.9999692669857412	0	0.5100490659656174
gene-LOC112043416	gene-LOC112043416_8605	0.9999692669857412	0	0.23279060232693016
gene-LOC112043418	gene-LOC112043418_8639	0.9999692669857412	0	0.16782826578760623
gene-LOC112043418	gene-LOC112043418_8640	0.9999692669857412	0	0.19050296628048713
gene-LOC112043418	gene-LOC112043418_8641	0.9999692669857412	0	0.09189106406084857
gene-LOC112043418	gene-LOC112043418_8642	0.9999692669857412	0	0.3897132038828808
gene-LOC112043419	gene-LOC112043419_8643	0.9999692669857412	0	0.17236271196161823
gene-LOC112043419	gene-LOC112043419_8644	0.9999692669857412	0	0.2056628441645172
gene-LOC112043419	gene-LOC112043419_8645	0.9999692669857412	0	0.133803720167597
gene-LOC112043419	gene-LOC112043419_8646	0.9999692669857412	0	0.2655144976632098
gene-LOC112043419	gene-LOC112043419_8647	0.9999692669857412	0	0.3746150857895696
gene-LOC112043419	gene-LOC112043419_8648	0.9999692669857412	0	0.9258429671225903
gene-LOC112043419	gene-LOC112043419_8649	0.9999692669857412	0	0.23472832478585648
gene-LOC112043419	gene-LOC112043419_8650	0.9999692669857412	0	0.7546856668626054
gene-LOC112043419	gene-LOC112043419_8652	0.9999692669857412	0	0.7670793003417851
gene-LOC112043419	gene-LOC112043419_8653	0.9999692669857412	0	0.17236271196161823
gene-LOC112043419	gene-LOC112043419_8660	0.9999692669857412	0	0.712510950386438
gene-LOC112043420	gene-LOC112043420_8662	0.9999692669857412	0	0.23922091347472296
gene-LOC112043420	gene-LOC112043420_8663	0.9999692669857412	0	0.07795858691521573
gene-LOC112043420	gene-LOC112043420_8664	0.9999692669857412	0	0.12614094021112088
gene-LOC112043421	gene-LOC112043421_8665	0.9999692669857412	0	0.09277056478943813
gene-LOC112043421	gene-LOC112043421_8666	0.9999692669857412	0	0.3377774063505612
gene-LOC112043421	gene-LOC112043421_8667	0.9999692669857412	0	0.35906205279811676
gene-LOC112043421	gene-LOC112043421_8668	0.9999692669857412	0	0.6761393345969022
gene-LOC112043421	gene-LOC112043421_8669	0.9999692669857412	0	0.3764321734763012
gene-LOC112043421	gene-LOC112043421_8670	0.9999692669857412	0	0.3572817267161108
gene-LOC112043421	gene-LOC112043421_8671	0.9999692669857412	0	0.3741698735773733
gene-LOC112043421	gene-LOC112043421_8673	0.9999692669857412	0	0.30238156136356054
gene-LOC112043421	gene-LOC112043421_8674	0.9999692669857412	0	0.4463380461906201
gene-LOC112043421	gene-LOC112043421_8675	0.9999692669857412	0	0.3275289491194293
gene-LOC112043421	gene-LOC112043421_8676	0.9999692669857412	0	0.1945166659668356
gene-LOC112043421	gene-LOC112043421_8677	0.9999692669857412	0	0.2438305196626258
gene-LOC112043421	gene-LOC112043421_8678	0.9999692669857412	0	0.2774189505578102
gene-LOC112043421	gene-LOC112043421_8679	0.9999692669857412	0	0.3622470672916682
gene-LOC112043421	gene-LOC112043421_8680	0.9999692669857412	0	0.4765840852237089
gene-LOC112043423	gene-LOC112043423_8682	0.9999692669857412	0	0.0994466910116989
gene-LOC112043423	gene-LOC112043423_8683	0.9999692669857412	0	0.6282601521371882
gene-LOC112043423	gene-LOC112043423_8684	0.9999692669857412	0	0.5733232596766644
gene-LOC112043423	gene-LOC112043423_8685	0.9999692669857412	0	0.5699803549198039
gene-LOC112043423	gene-LOC112043423_8686	0.9999692669857412	0	0.5874452335832636
gene-LOC112043423	gene-LOC112043423_8687	0.9999692669857412	0	0.687446085416231
gene-LOC112043424	gene-LOC112043424_8688	0.9999692669857412	0	0.29481739562525977
gene-LOC112043424	gene-LOC112043424_8689	0.9999692669857412	0	0.10893188113588792
[truncated: 42,255 more rows]
