# Supplementary material for: Alternative splicing in seasonal plasticity and the potential for adaptation to environmental change
Source: Nat Commun. 2022 Feb 8;13:755. doi: 10.1038/s41467-022-28306-8 (PMC8825856; doi:10.1038/s41467-022-28306-8)
Supplement: Supplementary file 10 — Source Data [file 41467_2022_28306_MOESM10_ESM.zip › SourceData_B_anynana_AS/Data_in/edgeR_DS_season_logFC_thorax.tsv]

GeneID	Chr	Start	End	Strand	Length	transcript_id	ExonID	logFC	exon.F	P.Value	FDR.x	effect	adjPvalBH	FDR.y	fill_fdr
gene-LOC112051973	NW_019863117.1	317240	318985	-	1746	rna-XM_024090843.1, rna-XM_024090844.1	gene-LOC112051973_119414	-1.8339493454106355	266.4159823041044	4.634453521825826e-53	2.050931061548801e-48	season	2.050931061548801e-48	5.2660368477802497e-48	seasonDry
gene-LOC112051973	NW_019863117.1	319780	322921	-	3142	rna-XM_024090843.1, rna-XM_024090844.1	gene-LOC112051973_119417	-1.8446088501405367	238.74224834360356	2.790099126848627e-48	6.173652337977956e-44	season	6.173652337977956e-44	5.2660368477802497e-48	seasonDry
gene-LOC112051973	NW_019863117.1	316614	316997	-	384	rna-XM_024090843.1, rna-XM_024090844.1	gene-LOC112051973_119413	-1.9382192198932031	219.5627184215951	6.67615707155106e-45	9.84822183481402e-41	season	9.84822183481402e-41	5.2660368477802497e-48	seasonDry
gene-LOC112052465	NW_019863150.1	119543	119636	+	94	rna-XM_024091554.1	gene-LOC112052465_125902	1.2578695412023295	339.1377574823715	1.346914536647775e-44	1.4901588976202658e-40	season	1.4901588976202658e-40	7.652360248510669e-40	seasonWet
gene-LOC112051973	NW_019863117.1	315421	315780	-	360	rna-XM_024090843.1, rna-XM_024090844.1	gene-LOC112051973_119412	-1.952169075065232	207.29954785711774	1.0339181710270055e-42	9.151002948125819e-39	season	9.151002948125819e-39	5.2660368477802497e-48	seasonDry
gene-LOC112050866	NW_019863047.1	228567	233360	+	4794	rna-XM_024089233.1, rna-XM_024089234.1, rna-XM_024089235.1, rna-XM_024089236.1	gene-LOC112050866_104263	1.1051077830553577	121.19882681274507	8.259472037261601e-28	4.568933444212186e-24	season	4.568933444212186e-24	4.600525924754712e-23	seasonWet
gene-LOC112050866	NW_019863047.1	228568	233360	+	4793	rna-XM_024089237.1, rna-XM_024089239.1	gene-LOC112050866_104497	1.1051077830553577	121.19882681274507	8.259472037261601e-28	4.568933444212186e-24	season	4.568933444212186e-24	4.600525924754712e-23	seasonWet
gene-LOC112050866	NW_019863047.1	228569	233360	+	4792	rna-XM_024089240.1	gene-LOC112050866_104612	1.1051077830553577	121.19882681274507	8.259472037261601e-28	4.568933444212186e-24	season	4.568933444212186e-24	4.600525924754712e-23	seasonWet
gene-LOC112057654	NW_019862765.1	62759	62929	-	171	rna-XM_024098104.1	gene-LOC112057654_182125	0.9467384008163837	126.6923208726777	1.5451939720456926e-26	7.597890448767787e-23	season	7.597890448767787e-23	9.811672683695738e-22	seasonWet
gene-LOC112055366	NW_019862762.1	247410	247472	+	63	rna-XM_024095469.1	gene-LOC112055366_159119	-0.9108434106603891	161.2388849042761	4.142929099267162e-24	1.8334118435896896e-20	season	1.8334118435896896e-20	2.7691338099501714e-20	seasonDry
gene-LOC112051327	NW_019863075.1	316211	316231	+	21	rna-XM_024089928.1	gene-LOC112051327_111020	1.1983603849543103	128.54517265430485	8.295102469061976e-23	3.337195133326079e-19	season	3.337195133326079e-19	1.4785190640856067e-18	seasonWet
gene-LOC112046101	NW_019862848.1	666281	666340	+	60	rna-XM_024082591.1, rna-XR_002886847.1	gene-LOC112046101_43878	-0.9371655253119429	140.83651875830657	3.483168406191229e-22	1.2845344553965553e-18	season	1.2845344553965553e-18	4.947318245733712e-18	seasonDry
gene-LOC112042826	NW_019862779.1	1262938	1264381	-	1444	rna-XM_024078000.1	gene-LOC112042826_503	1.1174494097309573	130.81329340018667	1.3839053371360009e-21	4.711026676124353e-18	season	4.711026676124353e-18	3.964295688607298e-18	seasonWet
gene-LOC112049458	NW_019862975.1	453784	454429	-	646	rna-XM_024087333.1	gene-LOC112049458_87620	0.8516334363657122	118.39886622061306	2.1945377278616706e-21	6.93693375777074e-18	season	6.93693375777074e-18	2.281734026915374e-17	seasonWet
gene-LOC112054590	NW_019863380.1	120513	120716	-	204	rna-XM_024094428.1	gene-LOC112054590_150241	-1.2724909284949393	90.21751640060715	2.094173554480034e-20	6.178370431997295e-17	season	6.178370431997295e-17	2.099618405721682e-16	seasonDry
gene-LOC112047339	NW_019862888.1	486750	486997	-	248	rna-XM_024084434.1	gene-LOC112047339_61262	0.7615518153553276	115.1269273582206	9.410686049757108e-20	2.562343291049202e-16	season	2.562343291049202e-16	9.149240080956582e-16	seasonWet
gene-LOC112043184	NW_019862787.1	151665	155392	+	3728	rna-XM_024078489.1	gene-LOC112043184_5140	0.790814593371966	83.88200642261448	9.843140947222045e-20	2.562343291049202e-16	season	2.562343291049202e-16	2.7413147538013396e-15	seasonWet
gene-LOC112054181	NW_019863326.1	174615	174669	-	55	rna-XM_024093871.1	gene-LOC112054181_145559	1.0171291302268322	128.75493478100844	1.7648342645711892e-19	4.3389430857963005e-16	season	4.3389430857963005e-16	4.083283462290172e-15	seasonWet
gene-LOC112043184	NW_019862787.1	157727	159025	+	1299	rna-XM_024078489.1	gene-LOC112043184_5146	0.7577346820657821	80.72894643661597	4.636915983440295e-19	1.0800109470061411e-15	season	1.0800109470061411e-15	2.7413147538013396e-15	seasonWet
gene-LOC112055393	NW_019862762.1	275881	275998	+	118	rna-XM_024095496.1	gene-LOC112055393_159440	-0.8150750162814773	95.77921644692228	6.634232690615588e-19	1.467956667452511e-15	season	1.467956667452511e-15	8.235167813613853e-15	seasonDry
gene-LOC112043483	NW_019862791.1	1013851	1013907	+	57	rna-XR_002886687.1, rna-XR_002886688.1	gene-LOC112043483_9253	-0.8406657767076472	97.33361032389867	1.757526282797156e-18	3.703693719947874e-15	season	3.703693719947874e-15	1.4879920520673842e-14	seasonDry
gene-LOC112056668	NW_019863935.1	28838	28966	+	129	rna-XM_024097123.1, rna-XM_024097124.1, rna-XM_024097126.1	gene-LOC112056668_176243	-0.7663701489448524	115.17746089453185	1.0090529058861867e-17	2.029755786231241e-14	season	2.029755786231241e-14	5.4799140686414084e-14	seasonDry
gene-LOC112043184	NW_019862787.1	160032	160205	+	174	rna-XM_024078489.1	gene-LOC112043184_5147	0.7418156617700836	72.48518181526828	2.6980492660728404e-17	5.191281400903804e-14	season	5.191281400903804e-14	2.7413147538013396e-15	seasonWet
gene-LOC112043184	NW_019862787.1	156819	157079	+	261	rna-XM_024078489.1	gene-LOC112043184_5144	0.7608210595299957	72.37616248644025	2.8473358208823413e-17	5.250249975721964e-14	season	5.250249975721964e-14	2.7413147538013396e-15	seasonWet
gene-LOC112047778	NW_019862904.1	1309964	1310093	-	130	rna-XM_024085018.1	gene-LOC112047778_66460	-0.9581015487193452	73.359054426331	3.15263703708664e-17	5.580671977569287e-14	season	5.580671977569287e-14	1.4539004291529565e-13	seasonDry
gene-LOC112047778	NW_019862904.1	1309557	1309725	-	169	rna-XM_024085018.1	gene-LOC112047778_66459	-0.9632866473103847	73.22486767876892	3.3616652107611474e-17	5.72181277834707e-14	season	5.72181277834707e-14	1.4539004291529565e-13	seasonDry
gene-LOC112048701	NW_019862941.1	106165	106461	+	297	rna-XM_024086345.1	gene-LOC112048701_78958	-0.9596616548311337	75.04946570479927	5.94399483068233e-17	9.74242767544503e-14	season	9.74242767544503e-14	1.9864830724140345e-13	seasonDry
gene-LOC112043184	NW_019862787.1	163652	166102	+	2451	rna-XM_024078489.1	gene-LOC112043184_5151	0.6889995066353828	69.32820902585304	1.2849588229666432e-16	2.0308774196987794e-13	season	2.0308774196987794e-13	2.7413147538013396e-15	seasonWet
gene-LOC112043184	NW_019862787.1	156262	156609	+	348	rna-XM_024078489.1	gene-LOC112043184_5143	0.7268704405246093	68.68895773836027	1.7631284993156072e-16	2.690534089955617e-13	season	2.690534089955617e-13	2.7413147538013396e-15	seasonWet
gene-LOC112043184	NW_019862787.1	155945	156130	+	186	rna-XM_024078489.1	gene-LOC112043184_5142	0.7343288116925252	68.06893758047612	2.396575420367391e-16	3.4942552656456007e-13	season	3.4942552656456007e-13	2.7413147538013396e-15	seasonWet
gene-LOC112043184	NW_019862787.1	155643	155820	+	178	rna-XM_024078489.1	gene-LOC112043184_5141	0.7333258359569504	68.02628254268409	2.447731577597813e-16	3.4942552656456007e-13	season	3.4942552656456007e-13	2.7413147538013396e-15	seasonWet
gene-LOC112048525	NW_019862933.1	103415	103564	-	150	rna-XM_024086075.1	gene-LOC112048525_76264	0.936609651316968	80.28434297030023	6.249889246232583e-16	8.643206209461773e-13	season	8.643206209461773e-13	2.4185097733684442e-12	seasonWet
gene-LOC112047778	NW_019862904.1	1310964	1311132	-	169	rna-XM_024085018.1	gene-LOC112047778_66463	-0.9207328585971841	66.84245513891693	7.190334458470343e-16	9.642456397731714e-13	season	9.642456397731714e-13	1.4539004291529565e-13	seasonDry
gene-LOC112043184	NW_019862787.1	163232	163566	+	335	rna-XM_024078489.1	gene-LOC112043184_5150	0.693157102395353	65.29785187403269	9.461195165122722e-16	1.231458031874532e-12	season	1.231458031874532e-12	2.7413147538013396e-15	seasonWet
gene-LOC112048525	NW_019862933.1	24252	25288	-	1037	rna-XM_024086072.1, rna-XM_024086071.1, rna-XM_024086076.1, rna-XM_024086073.1, rna-XM_024086075.1	gene-LOC112048525_76220	0.7080970920910351	78.21428947245779	1.4699696054900583e-15	1.85862956918163e-12	season	1.85862956918163e-12	2.4185097733684442e-12	seasonWet
gene-LOC112056668	NW_019863935.1	32206	32385	+	180	rna-XM_024097123.1, rna-XM_024097126.1	gene-LOC112056668_176244	-0.9323116739892545	98.77275227895366	2.039042728661539e-15	2.506549914282993e-12	season	2.506549914282993e-12	5.4799140686414084e-14	seasonDry
gene-LOC112048525	NW_019862933.1	37305	37401	-	97	rna-XM_024086072.1, rna-XM_024086071.1, rna-XM_024086076.1, rna-XM_024086073.1, rna-XM_024086075.1, rna-XM_024086077.1	gene-LOC112048525_76225	0.7074559513457689	76.62805025083645	2.8315802789423226e-15	3.370702176439348e-12	season	3.370702176439348e-12	2.4185097733684442e-12	seasonWet
gene-LOC112047778	NW_019862904.1	1310240	1310349	-	110	rna-XM_024085018.1	gene-LOC112047778_66461	-0.918958108111364	63.95350051485283	2.8943526620123657e-15	3.370702176439348e-12	season	3.370702176439348e-12	1.4539004291529565e-13	seasonDry
gene-LOC112045474	NW_019862833.1	385602	386426	+	825	rna-XM_024081652.1	gene-LOC112045474_34763	1.4636923986386716	71.52500202684672	3.3107078168492017e-15	3.756719582739604e-12	season	3.756719582739604e-12	4.425754209564013e-12	seasonWet
gene-LOC112048525	NW_019862933.1	32319	32544	-	226	rna-XM_024086072.1, rna-XM_024086071.1, rna-XM_024086076.1, rna-XM_024086073.1, rna-XM_024086075.1, rna-XM_024086077.1	gene-LOC112048525_76224	0.7003211330222817	76.14107846662806	3.463018870944215e-15	3.831310927869132e-12	season	3.831310927869132e-12	2.4185097733684442e-12	seasonWet
gene-LOC112048525	NW_019862933.1	47485	47729	-	245	rna-XM_024086072.1, rna-XM_024086071.1, rna-XM_024086076.1, rna-XM_024086073.1, rna-XM_024086075.1, rna-XM_024086077.1	gene-LOC112048525_76227	0.6933867635115022	74.589220618441	6.57833575341083e-15	7.100430986132752e-12	season	7.100430986132752e-12	2.4185097733684442e-12	seasonWet
gene-LOC112047778	NW_019862904.1	1310677	1310893	-	217	rna-XM_024085018.1	gene-LOC112047778_66462	-0.8732288205022594	61.11810670605896	1.1398021700218251e-14	1.2009715531463299e-11	season	1.2009715531463299e-11	1.4539004291529565e-13	seasonDry
gene-LOC112051030	NW_019863058.1	157988	158513	-	526	rna-XM_024089491.1	gene-LOC112051030_107070	-0.6824103556985971	117.44610545560352	2.324400714969931e-14	2.3921867265181236e-11	season	2.3921867265181236e-11	7.841292717822933e-11	seasonDry
gene-LOC112048560	NW_019862935.1	342108	342309	+	202	rna-XM_024086137.1, rna-XM_024086139.1	gene-LOC112048560_76974	0.6753649209241954	78.91146397648001	2.4687471033273618e-14	2.482998507060206e-11	season	2.482998507060206e-11	7.841292717822933e-11	seasonWet
gene-LOC112055520	NW_019863544.1	38566	39278	+	713	rna-XM_024095668.1	gene-LOC112055520_161160	-0.7100990948613876	66.2950262929526	3.094511972975796e-14	3.043211841157131e-11	season	3.043211841157131e-11	1.0791505057758376e-10	seasonDry
gene-LOC112048560	NW_019862935.1	343784	343913	+	130	rna-XM_024086137.1, rna-XM_024086139.1	gene-LOC112048560_76975	0.6584318003417562	77.84019224663683	3.68702316389041e-14	3.5470765890175266e-11	season	3.5470765890175266e-11	7.841292717822933e-11	seasonWet
gene-LOC112043184	NW_019862787.1	162880	163117	+	238	rna-XM_024078489.1	gene-LOC112043184_5149	0.6592537522686764	57.82855917262915	3.873858512891161e-14	3.6475262687124554e-11	season	3.6475262687124554e-11	2.7413147538013396e-15	seasonWet
gene-LOC112047339	NW_019862888.1	422584	423621	-	1038	rna-XM_024084435.1, rna-XM_024084433.1, rna-XM_024084436.1, rna-XM_024084434.1, rna-XM_024084432.1, rna-XM_024084430.1	gene-LOC112047339_61240	0.6194134371618281	79.20432214237654	4.549588788746729e-14	4.141880004692862e-11	season	4.141880004692862e-11	9.149240080956582e-16	seasonWet
gene-LOC112048525	NW_019862933.1	43350	43671	-	322	rna-XM_024086072.1, rna-XM_024086071.1, rna-XM_024086076.1, rna-XM_024086073.1, rna-XM_024086075.1, rna-XM_024086077.1	gene-LOC112048525_76226	0.6693165551915888	69.8958469378331	4.586074032402726e-14	4.141880004692862e-11	season	4.141880004692862e-11	2.4185097733684442e-12	seasonWet
gene-LOC112049794	NW_019862756.1	425261	426363	-	1103	rna-XM_024087865.1	gene-LOC112049794_92081	0.7440246209094534	101.97948310068898	5.00805939610983e-14	4.432533210308889e-11	season	4.432533210308889e-11	2.5105401752698577e-10	seasonWet
gene-LOC112047339	NW_019862888.1	475044	475814	-	771	rna-XM_024084436.1	gene-LOC112047339_61256	-0.61660399352124	78.70664556669371	5.456998005800366e-14	4.735176269582145e-11	season	4.735176269582145e-11	9.149240080956582e-16	seasonDry
gene-LOC112055306	NW_019862762.1	229187	229282	-	96	rna-XM_024095403.1, rna-XM_024095381.1, rna-XM_024095366.1, rna-XM_024095412.1, rna-XM_024095395.1, rna-XM_024095388.1, rna-XM_024095374.1, rna-XM_024095435.1	gene-LOC112055306_158455	-0.7910763504140148	57.75032706148277	6.222157091337189e-14	5.29529499846223e-11	season	5.29529499846223e-11	2.9893465245715883e-10	seasonDry
gene-LOC112047339	NW_019862888.1	459429	459603	-	175	rna-XM_024084433.1, rna-XM_024084436.1, rna-XM_024084434.1, rna-XM_024084432.1, rna-XM_024084430.1	gene-LOC112047339_61247	0.6227694977822835	78.20702600160847	6.550161148470708e-14	5.469260971026844e-11	season	5.469260971026844e-11	9.149240080956582e-16	seasonWet
gene-LOC112052039	NW_019863120.1	110912	111013	+	102	rna-XM_024090932.1	gene-LOC112052039_120333	-0.9043719558615393	57.17328557705877	7.001096587446451e-14	5.7375283033491713e-11	season	5.7375283033491713e-11	2.9893465245715883e-10	seasonDry
gene-LOC112042930	NW_019862782.1	1135471	1135558	-	88	rna-XM_024078142.1	gene-LOC112042930_2463	-0.7448715373730295	58.00991016699275	7.408277761520833e-14	5.960834982878963e-11	season	5.960834982878963e-11	2.671883744777251e-10	seasonDry
gene-LOC112052039	NW_019863120.1	110909	111013	+	105	rna-XM_024090936.1, rna-XM_024090930.1, rna-XM_024090931.1, rna-XM_024090933.1, rna-XM_024090934.1, rna-XM_024090935.1	gene-LOC112052039_120240	-0.903049549502146	57.01149689091859	7.589512965199978e-14	5.997612620749282e-11	season	5.997612620749282e-11	2.9893465245715883e-10	seasonDry
gene-LOC112043184	NW_019862787.1	157156	157626	+	471	rna-XM_024078489.1	gene-LOC112043184_5145	0.6434455482696538	55.995350832660996	9.659417217413665e-14	7.499435956832006e-11	season	7.499435956832006e-11	2.7413147538013396e-15	seasonWet
gene-LOC112053695	NW_019863272.1	179495	179605	+	111	rna-XM_024093186.1	gene-LOC112053695_139644	0.6780213750091766	86.96056911346726	1.3570580883045196e-13	1.0354353213763485e-10	season	1.0354353213763485e-10	5.942791344217957e-10	seasonWet
gene-LOC112051030	NW_019863058.1	161111	161350	-	240	rna-XM_024089491.1	gene-LOC112051030_107071	-0.6554976775506053	107.9725951679407	2.535246511500296e-13	1.901606764744646e-10	season	1.901606764744646e-10	7.841292717822933e-11	seasonDry
gene-LOC112044935	NW_019862820.1	466454	466765	+	312	rna-XM_024080950.1	gene-LOC112044935_28685	1.1247079166712877	60.29402823888665	2.598330990582306e-13	1.9164423276204894e-10	season	1.9164423276204894e-10	2.671883744777251e-10	seasonWet
gene-LOC112047339	NW_019862888.1	474369	474735	-	367	rna-XM_024084436.1	gene-LOC112047339_61255	-0.5898539121326907	71.80365383993822	6.8131866048643e-13	4.94279934445352e-10	season	4.94279934445352e-10	9.149240080956582e-16	seasonDry
gene-LOC112042856	NW_019862780.1	925352	925459	+	108	rna-XM_024078035.1	gene-LOC112042856_878	0.8199152248887799	51.88237281447132	1.144856818610338e-12	8.171692524319661e-10	season	8.171692524319661e-10	4.17393980486809e-9	seasonWet
gene-LOC112057836	NW_019862767.1	899894	900195	-	302	rna-XM_024098390.1	gene-LOC112057836_184889	-0.7695184824094312	74.17206013882576	1.436850903361425e-12	1.0093079345612143e-9	season	1.0093079345612143e-9	1.6006519063446273e-9	seasonDry
gene-LOC112047778	NW_019862904.1	1311594	1311784	-	191	rna-XM_024085018.1	gene-LOC112047778_66464	-0.812959200850035	50.93401099009174	1.6197420753731775e-12	1.1200010281806968e-9	season	1.1200010281806968e-9	1.4539004291529565e-13	seasonDry
gene-LOC112050301	NW_019863017.1	214716	214864	+	149	rna-XM_024088538.1	gene-LOC112050301_98358	-0.8254614342692919	51.524936264149346	1.7241199027466545e-12	1.1738338796330838e-9	season	1.1738338796330838e-9	2.4173999272080403e-9	seasonDry
gene-LOC112050301	NW_019863017.1	214732	214864	+	133	rna-XM_024088539.1	gene-LOC112050301_98367	-0.8249458554783786	51.45732898246329	1.7805274978285064e-12	1.1938706649833746e-9	season	1.1938706649833746e-9	2.4173999272080403e-9	seasonDry
gene-LOC112047339	NW_019862888.1	425329	425498	-	170	rna-XM_024084435.1, rna-XM_024084433.1, rna-XM_024084436.1, rna-XM_024084434.1, rna-XM_024084432.1, rna-XM_024084430.1	gene-LOC112047339_61242	0.5793805363819944	67.9781013748851	2.7653197970210383e-12	1.8265143626472988e-9	season	1.8265143626472988e-9	9.149240080956582e-16	seasonWet
gene-LOC112047778	NW_019862904.1	1312046	1312231	-	186	rna-XM_024085018.1	gene-LOC112047778_66465	-0.8597871289710566	49.78304125387321	2.845973469300364e-12	1.852142792800269e-9	season	1.852142792800269e-9	1.4539004291529565e-13	seasonDry
gene-LOC112044935	NW_019862820.1	465830	465917	+	88	rna-XM_024080950.1	gene-LOC112044935_28684	1.4337431460378527	54.229157493237444	3.0829325486092197e-12	1.9772767682051073e-9	season	1.9772767682051073e-9	2.671883744777251e-10	seasonWet
gene-LOC112055261	NW_019863485.1	23858	24979	-	1122	rna-XM_024095287.1	gene-LOC112055261_157717	-0.8359118561170799	55.64947197778506	3.595527855078246e-12	2.2730927099804673e-9	season	2.2730927099804673e-9	2.325726598388032e-9	seasonDry
gene-LOC112057836	NW_019862767.1	901089	901683	-	595	rna-XM_024098390.1	gene-LOC112057836_184890	-0.8193765805783944	70.91165875647144	4.419140737602581e-12	2.7544317493220367e-9	season	2.7544317493220367e-9	1.6006519063446273e-9	seasonDry
gene-LOC112050422	NW_019863022.1	323981	324323	-	343	rna-XM_024088688.1	gene-LOC112050422_99503	-0.6102582250798574	71.1324782226015	5.1407318805319145e-12	3.1596937311258244e-9	season	3.1596937311258244e-9	5.0530370425699e-9	seasonDry
gene-LOC112043184	NW_019862787.1	143117	151156	+	8040	rna-XM_024078489.1	gene-LOC112043184_5138	0.5844397740335475	47.469726749170285	6.866946696354732e-12	4.162874782198388e-9	season	4.162874782198388e-9	2.7413147538013396e-15	seasonWet
gene-LOC112047140	NW_019862883.1	590008	590120	+	113	rna-XM_024084137.1, rna-XM_024084138.1	gene-LOC112047140_58786	0.8169807389238963	68.4616922047125	7.452966450294422e-12	4.457075368801747e-9	season	4.457075368801747e-9	1.2809732850968892e-8	seasonWet
gene-LOC112051030	NW_019863058.1	163278	163481	-	204	rna-XM_024089491.1	gene-LOC112051030_107072	-0.6100234183159404	94.06750169980978	8.51290384936486e-12	5.0230672926639e-9	season	5.0230672926639e-9	7.841292717822933e-11	seasonDry
gene-LOC112047339	NW_019862888.1	424237	424423	-	187	rna-XM_024084435.1, rna-XM_024084433.1, rna-XM_024084436.1, rna-XM_024084434.1, rna-XM_024084432.1, rna-XM_024084430.1	gene-LOC112047339_61241	0.5593009816196444	63.84780974644975	1.2569693873739737e-11	7.319200430111557e-9	season	7.319200430111557e-9	9.149240080956582e-16	seasonWet
gene-LOC112045474	NW_019862833.1	385332	385370	+	39	rna-XM_024081652.1	gene-LOC112045474_34762	1.5266677687623837	50.005598399099554	1.8614022740699134e-11	1.0609098276110667e-8	season	1.0609098276110667e-8	4.425754209564013e-12	seasonWet
gene-LOC112054043	NW_019863308.1	135204	135250	-	47	rna-XM_024093688.1	gene-LOC112054043_143923	-0.7089240886857867	47.76326232044647	1.8871289596253615e-11	1.0609098276110667e-8	season	1.0609098276110667e-8	2.4526386045264277e-8	seasonDry
gene-LOC112051030	NW_019863058.1	164757	164919	-	163	rna-XM_024089491.1	gene-LOC112051030_107074	-0.6167173693249054	90.90841833363129	1.8938825051130808e-11	1.0609098276110667e-8	season	1.0609098276110667e-8	7.841292717822933e-11	seasonDry
gene-LOC112051396	NW_019863080.1	70462	70837	+	376	rna-XM_024090020.1	gene-LOC112051396_111822	0.7349365546300429	53.72372960484328	2.275143677758804e-11	1.2585526039442263e-8	season	1.2585526039442263e-8	1.1697738724722958e-7	seasonWet
gene-LOC112052421	NW_019863146.1	152982	153053	+	72	rna-XM_024091482.1, rna-XM_024091483.1	gene-LOC112052421_125297	0.5828743226262441	57.87283011936493	2.8535808583485862e-11	1.5590415716710906e-8	season	1.5590415716710906e-8	9.034737374464082e-8	seasonWet
gene-LOC112058475	NW_019862777.1	825899	826798	+	900	rna-XM_024099337.1	gene-LOC112058475_194291	-0.8298368488173393	47.27215861193663	3.765296239202902e-11	2.0320660947522588e-8	season	2.0320660947522588e-8	3.400978386869216e-8	seasonDry
gene-LOC112053886	NW_019863292.1	154801	154829	+	29	rna-XM_024093483.1	gene-LOC112053886_142298	-0.6643753990966749	43.72774591741509	1.4229403013538237e-10	7.586843385073748e-8	season	7.586843385073748e-8	5.495205718454953e-7	seasonDry
gene-LOC112052285	NW_019863138.1	453059	453126	+	68	rna-XM_024091304.1	gene-LOC112052285_123881	0.5605463270184219	61.517407966280736	1.631575771951749e-10	8.595685025232465e-8	season	8.595685025232465e-8	1.861906517514108e-7	seasonWet
gene-LOC112043184	NW_019862787.1	173654	173798	+	145	rna-XM_024078489.1	gene-LOC112043184_5152	0.5577910838505592	40.96369211694966	1.8107529419504117e-10	9.427418905067472e-8	season	9.427418905067472e-8	2.7413147538013396e-15	seasonWet
gene-LOC112047778	NW_019862904.1	1313005	1313147	-	143	rna-XM_024085018.1	gene-LOC112047778_66466	-0.8976594347624569	41.225774301477195	1.9259899578765653e-10	9.910785999519711e-8	season	9.910785999519711e-8	1.4539004291529565e-13	seasonDry
gene-LOC112044894	NW_019862751.1	1716959	1717074	-	116	rna-XM_024080892.1, rna-XM_024080902.1, rna-XM_024080910.1	gene-LOC112044894_28328	-0.7501322881233575	41.11129676050519	1.95656904094467e-10	9.936349786354442e-8	season	9.936349786354442e-8	4.464329493698602e-7	seasonDry
gene-LOC112047778	NW_019862904.1	1314274	1314410	-	137	rna-XM_024085018.1	gene-LOC112047778_66468	-0.7916781280403429	41.174144551287235	1.9758638342278457e-10	9.936349786354442e-8	season	9.936349786354442e-8	1.4539004291529565e-13	seasonDry
gene-LOC112047778	NW_019862904.1	1313747	1313889	-	143	rna-XM_024085018.1	gene-LOC112047778_66467	-0.8096787337009992	41.10115214791633	2.0485913264271587e-10	1.0186332647158143e-7	season	1.0186332647158143e-7	1.4539004291529565e-13	seasonDry
gene-LOC112044894	NW_019862751.1	1716676	1716780	-	105	rna-XM_024080892.1, rna-XM_024080902.1, rna-XM_024080910.1	gene-LOC112044894_28327	-0.8032506000079774	40.7419211964788	2.351053234263776e-10	1.1560389981012126e-7	season	1.1560389981012126e-7	4.464329493698602e-7	seasonDry
gene-LOC112054416	NW_019862761.1	1143548	1143642	-	95	rna-XM_024094207.1	gene-LOC112054416_148615	0.6877140508712912	44.95605599236229	2.534402382978395e-10	1.2324993742453395e-7	season	1.2324993742453395e-7	1.2704959145870695e-7	seasonWet
gene-LOC112042856	NW_019862780.1	933427	933591	+	165	rna-XM_024078034.1, rna-XR_002886637.1, rna-XM_024078033.1, rna-XM_024078032.1, rna-XM_024078035.1	gene-LOC112042856_823	-0.7044779975742687	40.48206697780964	2.9942935785783394e-10	1.440320304634846e-7	season	1.440320304634846e-7	4.17393980486809e-9	seasonDry
gene-LOC112048374	NW_019862927.1	67295	67524	-	230	rna-XM_024085881.1	gene-LOC112048374_74384	0.7256779804865133	46.527920329501434	3.073960715572697e-10	1.4627425538382168e-7	season	1.4627425538382168e-7	1.9945256493949076e-7	seasonWet
gene-LOC112055520	NW_019863544.1	14451	14717	+	267	rna-XM_024095668.1	gene-LOC112055520_161154	-0.755835877440386	45.22317795513091	3.5571300599595255e-10	1.6746514220579664e-7	season	1.6746514220579664e-7	1.0791505057758376e-10	seasonDry
gene-LOC112049870	NW_019862756.1	647052	647175	-	124	rna-XM_024087921.1, rna-XM_024087914.1	gene-LOC112049870_92723	0.7524058526307276	44.836257003056666	3.869314177793582e-10	1.802448732885023e-7	season	1.802448732885023e-7	6.184509904523811e-7	seasonWet
gene-LOC112048374	NW_019862927.1	67295	67511	-	217	rna-XM_024085882.1	gene-LOC112048374_74376	0.7227950623564453	45.82458424092899	4.1776419945434933e-10	1.9258059252763307e-7	season	1.9258059252763307e-7	1.9945256493949076e-7	seasonWet
gene-LOC112048525	NW_019862933.1	94715	94897	-	183	rna-XM_024086073.1	gene-LOC112048525_76255	0.7087639625953509	47.43040824610993	5.171551898316373e-10	2.3594005949287916e-7	season	2.3594005949287916e-7	2.4185097733684442e-12	seasonWet
gene-LOC112044894	NW_019862751.1	1730835	1730966	-	132	rna-XM_024080892.1, rna-XM_024080902.1, rna-XM_024080910.1	gene-LOC112044894_28329	-0.7198812958769133	38.55777563592978	6.977215445393104e-10	3.1507111461268005e-7	season	3.1507111461268005e-7	4.464329493698602e-7	seasonDry
gene-LOC112051439	NW_019863083.1	207502	207590	+	89	rna-XM_024090076.1	gene-LOC112051439_112346	0.6767890020163412	51.74262654946251	8.589254155788562e-10	3.839483367780475e-7	season	3.839483367780475e-7	4.0053889379505177e-7	seasonWet
gene-LOC112043682	NW_019862794.1	1405181	1405455	+	275	rna-XM_024079199.1	gene-LOC112043682_12634	0.6796271718539826	82.16990688292358	1.0072864461189755e-9	4.4576454386549144e-7	season	4.4576454386549144e-7	8.594939496841574e-7	seasonWet
gene-LOC112050918	NW_019863051.1	363228	364007	+	780	rna-XM_024089332.1	gene-LOC112050918_105714	-0.5351017812023031	53.227408204019255	1.3028418040966453e-9	5.708511009751776e-7	season	5.708511009751776e-7	2.113367463281515e-6	seasonDry
gene-LOC112050918	NW_019863051.1	362450	362779	+	330	rna-XM_024089332.1	gene-LOC112050918_105713	-0.5610687195492019	52.73902997950334	1.5492969135367181e-9	6.721822118789601e-7	season	6.721822118789601e-7	2.113367463281515e-6	seasonDry
gene-LOC112051030	NW_019863058.1	164478	164618	-	141	rna-XM_024089491.1	gene-LOC112051030_107073	-0.5559453195665526	73.40516719603094	1.6083431734551046e-9	6.91025425224099e-7	season	6.91025425224099e-7	7.841292717822933e-11	seasonDry
gene-LOC112051080	NW_019863061.1	290965	291272	+	308	rna-XM_024089557.1	gene-LOC112051080_107624	-0.7419023151884079	45.3495124609142	1.941941173814252e-9	8.263333144805375e-7	season	8.263333144805375e-7	1.352076542268173e-6	seasonDry
gene-LOC112047339	NW_019862888.1	466521	467024	-	504	rna-XM_024084433.1	gene-LOC112047339_61249	-0.49310917738366516	49.19301928733695	2.7552260811709024e-9	1.161235952344163e-6	season	1.161235952344163e-6	9.149240080956582e-16	seasonDry
gene-LOC112047778	NW_019862904.1	1314893	1315022	-	130	rna-XM_024085018.1	gene-LOC112047778_66469	-0.8900534128194424	35.22807970110346	3.7992360660865674e-9	1.5861452157414619e-6	season	1.5861452157414619e-6	1.4539004291529565e-13	seasonDry
gene-LOC112049616	NW_019862981.1	480740	480877	+	138	rna-XM_024087577.1, rna-XM_024087578.1	gene-LOC112049616_89863	0.77761179236067135	35.276911153788426	3.9945347027659754e-9	1.6520947545439763e-6	season	1.6520947545439763e-6	8.56398092841306e-6	seasonWet
gene-LOC112056316	NW_019863771.1	38419	38613	-	195	rna-XM_024096728.1	gene-LOC112056316_173376	-1.0798065418860778	34.96897160042301	6.173851070461571e-9	2.529792641409318e-6	season	2.529792641409318e-6	7.1421958652824284e-6	seasonDry
gene-LOC112054615	NW_019863384.1	15908	18669	-	2762	rna-XM_024094461.1	gene-LOC112054615_150574	0.8677369933589889	34.24735199798454	7.837335310348238e-9	3.181958136001385e-6	season	3.181958136001385e-6	1.0670967432556368e-5	seasonWet
gene-LOC112043292	NW_019862788.1	260789	260896	+	108	rna-XM_024078621.1	gene-LOC112043292_6396	0.6652831841243136	34.070164159605405	8.218360784568461e-9	3.306321256002661e-6	season	3.306321256002661e-6	1.1771040746583343e-5	seasonWet
gene-LOC112043423	NW_019862790.1	635054	635151	-	98	rna-XM_024078829.1	gene-LOC112043423_8685	0.5904093942326759	34.896102043267796	8.2954756351954e-9	3.3072790879273623e-6	season	3.3072790879273623e-6	6.523171664193654e-6	seasonWet
gene-LOC112044894	NW_019862751.1	1731839	1732096	-	258	rna-XM_024080892.1, rna-XM_024080902.1, rna-XM_024080910.1	gene-LOC112044894_28330	-0.6623286353827483	33.15906419098037	1.0405840657416866e-8	4.111607789761839e-6	season	4.111607789761839e-6	4.464329493698602e-7	seasonDry
gene-LOC112050918	NW_019863051.1	361651	361747	+	97	rna-XM_024089332.1	gene-LOC112050918_105712	-0.58111113384958	47.2764332592829	1.0788675726975664e-8	4.225150934704257e-6	season	4.225150934704257e-6	2.113367463281515e-6	seasonDry
gene-LOC112055217	NW_019862762.1	166911	167112	+	202	rna-XM_024095270.1, rna-XM_024095262.1, rna-XM_024095240.1, rna-XM_024095247.1	gene-LOC112055217_157402	0.5002274210672089	50.34189324611421	1.3108925804276154e-8	5.088793004758218e-6	season	5.088793004758218e-6	2.8750332212365907e-5	seasonWet
gene-LOC112050069	NW_019863004.1	106143	106817	-	675	rna-XM_024088202.1	gene-LOC112050069_95502	-0.5041617832834339	34.341961811801966	1.4613867509144182e-8	5.6018227310007935e-6	season	5.6018227310007935e-6	2.8358445609034757e-5	seasonDry
gene-LOC112054807	NW_019862761.1	2254696	2255970	-	1275	rna-XM_024094744.1	gene-LOC112054807_152895	0.6551221399042596	32.54678318970382	1.4683676883357257e-8	5.6018227310007935e-6	season	5.6018227310007935e-6	3.1228176091750874e-5	seasonWet
gene-LOC112049354	NW_019862968.1	378335	378522	-	188	rna-XR_002887085.1	gene-LOC112049354_86686	0.4906056326640609	53.404267777239724	1.6204492572572513e-8	6.1291761906549055e-6	season	6.1291761906549055e-6	4.3324331342029876e-6	seasonWet
gene-LOC112054077	NW_019863315.1	109148	109225	+	78	rna-XM_024093732.1, rna-XM_024093733.1	gene-LOC112054077_144276	-0.6871869373966205	43.62977273638813	1.7723029608441258e-8	6.646736883830165e-6	season	6.646736883830165e-6	2.9159564283771415e-5	seasonDry
gene-LOC112057834	NW_019862767.1	874513	874563	+	51	rna-XM_024098386.1, rna-XM_024098387.1	gene-LOC112057834_184803	0.4955290761454048	38.64081690974461	1.966292148109858e-8	7.312293506088542e-6	season	7.312293506088542e-6	2.8750332212365907e-5	seasonWet
gene-LOC112048560	NW_019862935.1	352653	352763	+	111	rna-XM_024086137.1, rna-XM_024086139.1, rna-XM_024086131.1, rna-XM_024086133.1	gene-LOC112048560_76976	0.48039940656207797	42.70483153831164	2.0444516856061958e-8	7.53959707456805e-6	season	7.53959707456805e-6	7.841292717822933e-11	seasonWet
gene-LOC112051080	NW_019863061.1	303049	303108	+	60	rna-XM_024089557.1	gene-LOC112051080_107628	-0.6854731281329971	39.55395062000799	2.0714494517208645e-8	7.576026779872326e-6	season	7.576026779872326e-6	1.352076542268173e-6	seasonDry
gene-LOC112046056	NW_019862846.1	501868	502936	-	1069	rna-XM_024082522.1	gene-LOC112046056_43027	0.5785543242383635	31.605749983576885	2.14994774511298e-8	7.68607396668187e-6	season	7.68607396668187e-6	6.806960871316654e-5	seasonWet
gene-LOC112043159	NW_019862786.1	1007339	1007427	-	89	rna-XM_024078453.1	gene-LOC112043159_4880	0.5376192349808053	50.062371124621656	2.15339183518234e-8	7.68607396668187e-6	season	7.68607396668187e-6	3.4371990510707485e-5	seasonWet
gene-LOC112054484	NW_019863363.1	23696	23787	-	92	rna-XM_024094278.1	gene-LOC112054484_149225	-0.48423916588829785	39.66150175863723	2.167190584606872e-8	7.68607396668187e-6	season	7.68607396668187e-6	1.2706580585537132e-5	seasonDry
gene-LOC112057834	NW_019862767.1	873661	873675	+	15	rna-XM_024098386.1, rna-XM_024098388.1	gene-LOC112057834_184802	0.5622005096862286	38.405121412997595	2.171011085631206e-8	7.68607396668187e-6	season	7.68607396668187e-6	2.8750332212365907e-5	seasonWet
gene-LOC112043423	NW_019862790.1	634584	634662	-	79	rna-XM_024078829.1	gene-LOC112043423_8684	0.5687179120643472	32.66493052201077	2.3589437735466605e-8	8.285134742423327e-6	season	8.285134742423327e-6	6.523171664193654e-6	seasonWet
gene-LOC112042935	NW_019862782.1	1230371	1230663	-	293	rna-XM_024078148.1, rna-XM_024078149.1, rna-XM_024078150.1, rna-XM_024078152.1, rna-XM_024078153.1, rna-XM_024078157.1, rna-XM_024078158.1, rna-XM_024078151.1, rna-XM_024078155.1, rna-XM_024078159.1	gene-LOC112042935_2547	0.5699837306931471	37.13104502036841	2.680438315195422e-8	9.340166708713244e-6	season	9.340166708713244e-6	7.857069094404913e-5	seasonWet
gene-LOC112049783	NW_019862756.1	336543	336782	+	240	rna-XM_024087814.1	gene-LOC112049783_91898	-0.5242044536132304	56.27321917609896	2.730023713021457e-8	9.438630421566528e-6	season	9.438630421566528e-6	3.4884885363508886e-5	seasonDry
gene-LOC112049036	NW_019862955.1	295958	296145	-	188	rna-XM_024086771.1	gene-LOC112049036_82119	1.0200523623643618	33.0409001440052	2.8298028285039003e-8	9.707759253690821e-6	season	9.707759253690821e-6	1.156357427042846e-5	seasonWet
gene-LOC112042985	NW_019862783.1	637980	641019	+	3040	rna-XM_024078220.1	gene-LOC112042985_3280	0.48888783442861083	56.937293563979104	2.8589208472199837e-8	9.73220639791332e-6	season	9.73220639791332e-6	3.600251452994765e-5	seasonWet
gene-LOC112043423	NW_019862790.1	635851	636012	-	162	rna-XM_024078829.1	gene-LOC112043423_8686	0.5619598871896575	32.237162952079245	2.8849096413253085e-8	9.745709257038946e-6	season	9.745709257038946e-6	6.523171664193654e-6	seasonWet
gene-LOC112043486	NW_019862791.1	1197062	1197130	-	69	rna-XM_024078936.1, rna-XM_024078924.1, rna-XM_024078925.1, rna-XM_024078926.1, rna-XM_024078918.1, rna-XM_024078919.1, rna-XM_024078920.1, rna-XM_024078921.1, rna-XM_024078927.1, rna-XM_024078928.1, rna-XM_024078923.1	gene-LOC112043486_9437	-0.5177297861715757	30.960177130277838	2.9386103893104223e-8	9.85191395216238e-6	season	9.85191395216238e-6	1.0066356819102317e-4	seasonDry
gene-LOC112045098	NW_019862823.1	49058	49490	-	433	rna-XM_024081173.1	gene-LOC112045098_30404	-0.5582784171448213	47.581316716527176	3.158094192934836e-8	1.050814288828107e-5	season	1.050814288828107e-5	3.61863455752739e-5	seasonDry
gene-LOC112042847	NW_019862780.1	568018	568948	-	931	rna-XM_024078021.1	gene-LOC112042847_596	0.5847616269013015	33.52171883632503	3.2000576259869656e-8	1.0552441957732259e-5	season	1.0552441957732259e-5	1.8126428111946503e-5	seasonWet
gene-LOC112055283	NW_019863491.1	112447	112592	-	146	rna-XM_024095310.1	gene-LOC112055283_157915	-0.5515653873968868	31.049243271985766	3.219098079933689e-8	1.0552441957732259e-5	season	1.0552441957732259e-5	5.3791128915691944e-5	seasonDry
gene-LOC112051080	NW_019863061.1	301502	301736	+	235	rna-XM_024089557.1	gene-LOC112051080_107627	-0.6647186191450989	38.076637933613135	3.792732089095691e-8	1.2341438666973581e-5	season	1.2341438666973581e-5	1.352076542268173e-6	seasonDry
gene-LOC112056316	NW_019863771.1	38419	38982	-	564	rna-XM_024096726.1	gene-LOC112056316_173369	-0.9922613326341446	31.177840820768715	3.8486202582753476e-8	1.243188619778958e-5	season	1.243188619778958e-5	7.1421958652824284e-6	seasonDry
gene-LOC112054929	NW_019863433.1	135664	136104	+	441	rna-XM_024094873.1	gene-LOC112054929_154087	-0.5960423592174325	30.60874729816614	4.0126709035475456e-8	1.286787957721689e-5	season	1.286787957721689e-5	6.523952185778544e-5	seasonDry
gene-LOC112046958	NW_019862879.1	297646	297765	-	120	rna-XM_024083829.1	gene-LOC112046958_56553	-0.7710701508112462	32.900090473188726	4.054648197477742e-8	1.2908949736056115e-5	season	1.2908949736056115e-5	1.4017897526866154e-5	seasonDry
gene-LOC112049036	NW_019862955.1	296666	296852	-	187	rna-XM_024086771.1	gene-LOC112049036_82120	0.9493700913565277	31.88948521060329	4.757604614553899e-8	1.5038788186604876e-5	season	1.5038788186604876e-5	1.156357427042846e-5	seasonWet
gene-LOC112055832	NW_019862762.1	2136006	2136110	+	105	rna-XM_024096107.1	gene-LOC112055832_165359	-0.5076655742849479	33.21789759590921	5.011766365934698e-8	1.5729837500572634e-5	season	1.5729837500572634e-5	2.058761097107103e-5	seasonDry
gene-LOC112051828	NW_019863106.1	251721	251810	+	90	rna-XM_024090627.1	gene-LOC112051828_117442	0.48700302205221957	33.82681775073059	5.0953818584328745e-8	1.587964991289355e-5	season	1.587964991289355e-5	4.317151986984338e-5	seasonWet
gene-LOC112055832	NW_019862762.1	2136006	2136118	+	113	rna-XM_024096099.1	gene-LOC112055832_165350	-0.5064896519486917	33.06899337879711	5.36823232125901e-8	1.6612989730419318e-5	season	1.6612989730419318e-5	2.058761097107103e-5	seasonDry
gene-LOC112055429	NW_019862762.1	338765	338917	-	153	rna-XM_024095677.1	gene-LOC112055429_160043	0.8313689713650314	29.684694875289146	5.7838993067723904e-8	1.7775047216798984e-5	season	1.7775047216798984e-5	5.9129549476138854e-5	seasonWet
gene-LOC112055429	NW_019862762.1	338826	338917	-	92	rna-XM_024095567.1	gene-LOC112055429_160052	0.8301909706632085	29.59467449116096	6.054276694005465e-8	1.830582401136528e-5	season	1.830582401136528e-5	5.9129549476138854e-5	seasonWet
gene-LOC112055429	NW_019862762.1	338831	338917	-	87	rna-XM_024095607.1	gene-LOC112055429_160062	0.8301909706632085	29.59467449116096	6.054276694005465e-8	1.830582401136528e-5	season	1.830582401136528e-5	5.9129549476138854e-5	seasonWet
gene-LOC112046772	NW_019862870.1	643811	643905	+	95	rna-XM_024083560.1	gene-LOC112046772_53886	-0.6195884800777283	31.969804951853515	6.080707121775877e-8	1.830582401136528e-5	season	1.830582401136528e-5	2.032172320097498e-5	seasonDry
gene-LOC112052325	NW_019863140.1	261521	261899	+	379	rna-XM_024091343.1	gene-LOC112052325_124133	-0.46615800610470937	51.823294601976485	6.704546616399785e-8	2.0047500402848383e-5	season	2.0047500402848383e-5	1.5289205858076105e-4	seasonDry
gene-LOC112043184	NW_019862787.1	141815	142189	+	375	rna-XM_024078489.1	gene-LOC112043184_5137	0.48371271839306396	28.926370156370208	8.135875806141699e-8	2.4164097176174142e-5	season	2.4164097176174142e-5	2.7413147538013396e-15	seasonWet
gene-LOC112053886	NW_019863292.1	150498	150566	+	69	rna-XM_024093483.1, rna-XM_024093484.1, rna-XM_024093479.1, rna-XM_024093482.1, rna-XM_024093480.1	gene-LOC112053886_142295	-0.5218493687081601	30.277781315679906	9.465258249056906e-8	2.7925035903584286e-5	season	2.7925035903584286e-5	5.495205718454953e-7	seasonDry
gene-LOC112049328	NW_019862968.1	172499	172639	+	141	rna-XM_024087180.1, rna-XM_024087179.1	gene-LOC112049328_86414	0.8144204145575555	29.161252613741816	1.0187701798051453e-7	2.9857387772911856e-5	season	2.9857387772911856e-5	7.857069094404913e-5	seasonWet
gene-LOC112052021	NW_019863119.1	91854	92119	+	266	rna-XR_002887278.1	gene-LOC112052021_119869	0.5644698883788407	28.804667536297625	1.0978261262890986e-7	3.1962629863682746e-5	season	3.1962629863682746e-5	1.0738346089926344e-4	seasonWet
gene-LOC112050866	NW_019863047.1	210657	210811	+	155	rna-XM_024089241.1	gene-LOC112050866_104143	-0.6712344657419842	28.256300988010654	1.11778761239277e-7	3.233109346328735e-5	season	3.233109346328735e-5	4.600525924754712e-23	seasonDry
gene-LOC112054660	NW_019863391.1	247963	248240	-	278	rna-XM_024094508.1	gene-LOC112054660_150979	0.5302768265441888	34.26427801996377	1.1952358151201577e-7	3.434673101449835e-5	season	3.434673101449835e-5	1.9972390470657836e-4	seasonWet
gene-LOC112048290	NW_019862924.1	383665	383730	+	66	rna-XM_024085772.1, rna-XM_024085774.1, rna-XR_002887014.1, rna-XR_002887013.1, rna-XM_024085775.1, rna-XM_024085771.1	gene-LOC112048290_73509	0.538673519521268	35.674753026634356	1.229302790671025e-7	3.50977843215197e-5	season	3.50977843215197e-5	1.467260688008059e-4	seasonWet
gene-LOC112053447	NW_019863241.1	166423	166490	+	68	rna-XM_024092853.1	gene-LOC112053447_136837	0.5554407333718399	43.31474030674353	1.3653418502573162e-7	3.873194759056876e-5	season	3.873194759056876e-5	1.0139938807911002e-4	seasonWet
gene-LOC112053066	NW_019863202.1	248457	249415	-	959	rna-XM_024092342.1	gene-LOC112053066_132109	-0.43462986859740727	37.47129004624812	1.4980274295714508e-7	4.222529036194585e-5	season	4.222529036194585e-5	6.675210226170385e-5	seasonDry
gene-LOC112043210	NW_019862787.1	388349	388481	-	133	rna-XM_024078518.1	gene-LOC112043210_5457	-0.5431986109149232	28.651420002856938	1.5779815020976515e-7	4.419746417330979e-5	season	4.419746417330979e-5	8.010553184825851e-5	seasonDry
gene-LOC112055283	NW_019863491.1	113051	113222	-	172	rna-XM_024095310.1	gene-LOC112055283_157916	-0.5178097387718156	27.835282154720144	1.613300790731216e-7	4.490252402076681e-5	season	4.490252402076681e-5	5.3791128915691944e-5	seasonDry
gene-LOC112050866	NW_019863047.1	233605	233720	+	116	rna-XM_024089243.1, rna-XM_024089242.1, rna-XM_024089244.1, rna-XM_024089247.1, rna-XM_024089245.1, rna-XM_024089241.1, rna-XM_024089246.1, rna-XM_024089233.1, rna-XM_024089234.1, rna-XM_024089235.1, rna-XM_024089236.1, rna-XM_024089237.1, rna-XM_024089239.1, rna-XM_024089240.1	gene-LOC112050866_103844	0.5283816917555189	27.222420972306875	1.9007896197417954e-7	5.243586255131646e-5	season	5.243586255131646e-5	4.600525924754712e-23	seasonWet
gene-LOC112047259	NW_019862886.1	77066	77437	+	372	rna-XM_024084314.1	gene-LOC112047259_60295	0.6475863872553093	27.742144676976668	1.9080739257643198e-7	5.243586255131646e-5	season	5.243586255131646e-5	1.6312700850918123e-4	seasonWet
gene-LOC112043271	NW_019862788.1	45785	47284	-	1500	rna-XM_024078590.1	gene-LOC112043271_6094	0.52181603262955	27.56529908974009	1.9195123002018496e-7	5.243586255131646e-5	season	5.243586255131646e-5	2.1383367024248602e-4	seasonWet
gene-LOC112051828	NW_019863106.1	249731	249905	+	175	rna-XM_024090627.1	gene-LOC112051828_117441	0.4608839868984148	30.767742046137595	2.038689959861269e-7	5.505943178044435e-5	season	5.505943178044435e-5	4.317151986984338e-5	seasonWet
gene-LOC112045975	NW_019862845.1	171019	172428	+	1410	rna-XM_024082399.1	gene-LOC112045975_41838	0.4574679797643231	35.12808776807723	2.0404363022535532e-7	5.505943178044435e-5	season	5.505943178044435e-5	1.1502160687932439e-4	seasonWet
gene-LOC112046056	NW_019862846.1	464795	464895	-	101	rna-XM_024082523.1, rna-XM_024082522.1, rna-XM_024082519.1, rna-XM_024082521.1	gene-LOC112046056_42978	0.6106948871558722	27.06438835889958	2.166332639611335e-7	5.8102354323248497e-5	season	5.8102354323248497e-5	6.806960871316654e-5	seasonWet
gene-LOC112042935	NW_019862782.1	1229674	1229919	-	246	rna-XM_024078148.1, rna-XM_024078149.1, rna-XM_024078150.1, rna-XM_024078152.1, rna-XM_024078153.1, rna-XM_024078157.1, rna-XM_024078158.1, rna-XM_024078151.1, rna-XM_024078155.1, rna-XM_024078159.1	gene-LOC112042935_2546	0.5191557436105224	32.10394470140852	2.3286542335795442e-7	6.207967738122238e-5	season	6.207967738122238e-5	7.857069094404913e-5	seasonWet
gene-LOC112055429	NW_019862762.1	347124	347251	-	128	rna-XM_024095623.1, rna-XM_024095647.1, rna-XM_024095639.1	gene-LOC112055429_160133	0.745330714311808	26.92056038619927	2.359197992110324e-7	6.251733409751514e-5	season	6.251733409751514e-5	5.9129549476138854e-5	seasonWet
gene-LOC112050069	NW_019863004.1	90489	90695	-	207	rna-XM_024088202.1	gene-LOC112050069_95498	-0.5837280383659956	28.16602405220644	2.877088458781701e-7	7.578730515174132e-5	season	7.578730515174132e-5	2.8358445609034757e-5	seasonDry
gene-LOC112050918	NW_019863051.1	357107	357317	+	211	rna-XM_024089332.1	gene-LOC112050918_105707	-0.5717376597161858	38.006677751540934	2.948336809481117e-7	7.720455453655464e-5	season	7.720455453655464e-5	2.113367463281515e-6	seasonDry
gene-LOC112052465	NW_019863150.1	123696	123892	+	197	rna-XM_024091558.1	gene-LOC112052465_125862	0.42167495467820537	45.360824973940694	2.9925124351843265e-7	7.777002600541566e-5	season	7.777002600541566e-5	7.652360248510669e-40	seasonWet
gene-LOC112046182	NW_019862850.1	382949	383034	+	86	rna-XM_024082728.1	gene-LOC112046182_45211	0.44782932521613666	43.88841142913284	3.005078511982211e-7	7.777002600541566e-5	season	7.777002600541566e-5	2.031162954683167e-4	seasonWet
gene-LOC112043423	NW_019862790.1	633165	633325	-	161	rna-XM_024078829.1	gene-LOC112043423_8683	0.5961221502516288	27.22668591395958	3.1190077654464345e-7	8.024916840236425e-5	season	8.024916840236425e-5	6.523171664193654e-6	seasonWet
gene-LOC112046056	NW_019862846.1	538348	539568	-	1221	rna-XM_024082519.1, rna-XM_024082521.1	gene-LOC112046056_43064	0.5045704787059477	26.0447382090004	3.647319455302206e-7	9.32996966329155e-5	season	9.32996966329155e-5	6.806960871316654e-5	seasonWet
gene-LOC112052150	NW_019863130.1	186327	186514	-	188	rna-XM_024091117.1	gene-LOC112052150_122083	-0.42993635420001763	30.57554397890497	3.704939859403799e-7	9.422897042416996e-5	season	9.422897042416996e-5	4.595347673861751e-4	seasonDry
gene-LOC112057834	NW_019862767.1	847168	847256	+	89	rna-XM_024098386.1, rna-XM_024098387.1, rna-XM_024098388.1, rna-XM_024098389.1	gene-LOC112057834_184789	0.5075249125965433	31.639448799431264	3.757465931532404e-7	9.501879847659144e-5	season	9.501879847659144e-5	2.8750332212365907e-5	seasonWet
gene-LOC112047434	NW_019862893.1	382106	382575	-	470	rna-XR_002886951.1	gene-LOC112047434_62463	0.7113277634523745	26.142835198127514	4.492546245860398e-7	1.1296201225244661e-4	season	1.1296201225244661e-4	2.905952816838474e-4	seasonWet
gene-LOC112047339	NW_019862888.1	465790	465990	-	201	rna-XM_024084436.1, rna-XM_024084434.1, rna-XM_024084432.1, rna-XM_024084430.1	gene-LOC112047339_61254	0.41321433532650537	34.94753423171183	5.406845025757775e-7	1.3518334450275964e-4	season	1.3518334450275964e-4	9.149240080956582e-16	seasonWet
gene-LOC112044972	NW_019862820.1	119516	119611	+	96	rna-XM_024080994.1, rna-XM_024080995.1	gene-LOC112044972_28921	0.5338306312586458	27.131256203419966	5.76469066469343e-7	1.4332057341311406e-4	season	1.4332057341311406e-4	3.279250417260501e-4	seasonWet
gene-LOC112051923	NW_019863112.1	320899	321597	-	699	rna-XM_024090777.1	gene-LOC112051923_118800	0.9801339400988347	25.46696712355088	5.924560952592108e-7	1.4647235776313474e-4	season	1.4647235776313474e-4	4.5374731195664807e-4	seasonWet
gene-LOC112047339	NW_019862888.1	465790	465979	-	190	rna-XM_024084433.1	gene-LOC112047339_61248	0.41140089644319516	34.63685088026355	6.070593251828836e-7	1.4915786763118792e-4	season	1.4915786763118792e-4	9.149240080956582e-16	seasonWet
gene-LOC112045763	NW_019862840.1	557954	558127	+	174	rna-XM_024082077.1	gene-LOC112045763_38756	0.563812323025016	33.99060884284392	6.100595209753923e-7	1.4915786763118792e-4	season	1.4915786763118792e-4	5.652171260870626e-4	seasonWet
gene-LOC112058415	NW_019862776.1	675862	676070	+	209	rna-XM_024099225.1	gene-LOC112058415_192626	-0.5043453947925842	27.648330615075906	6.205394317555335e-7	1.508865495214801e-4	season	1.508865495214801e-4	0.0013698778002453533	seasonDry
gene-LOC112043184	NW_019862787.1	139721	139897	+	177	rna-XM_024078489.1	gene-LOC112043184_5134	0.5188310414171909	24.856061123625853	6.552587990292598e-7	1.5845804859148014e-4	season	1.5845804859148014e-4	2.7413147538013396e-15	seasonWet
gene-LOC112046902	NW_019862874.1	524769	524877	-	109	rna-XM_024083747.1	gene-LOC112046902_55718	-0.4416777780980037	42.27453614852933	7.197556386375127e-7	1.7310905452317657e-4	season	1.7310905452317657e-4	6.476139773186913e-4	seasonDry
gene-LOC112042839	NW_019862780.1	97578	97607	-	30	rna-XM_024078011.1, rna-XM_024078010.1, rna-XM_024078008.1	gene-LOC112042839_543	0.473888376889006	31.70036883510569	7.35470797767021e-7	1.7593256586152296e-4	season	1.7593256586152296e-4	3.622232387991934e-4	seasonWet
gene-LOC112049013	NW_019862955.1	212139	212579	+	441	rna-XM_024086739.1	gene-LOC112049013_82012	-0.4526901172749461	25.606569029133475	7.426822440774094e-7	1.767024732763531e-4	season	1.767024732763531e-4	0.00026978739779420676	seasonDry
gene-LOC112043423	NW_019862790.1	636614	636867	-	254	rna-XM_024078829.1	gene-LOC112043423_8687	0.5542210428713509	25.320293821633662	7.80740758597336e-7	1.8476417930998133e-4	season	1.8476417930998133e-4	6.523171664193654e-6	seasonWet
gene-LOC112049806	NW_019862991.1	190191	190300	+	110	rna-XM_024087848.1	gene-LOC112049806_92265	-0.8921791157309883	24.247739469326316	8.671053108968761e-7	2.041110554703742e-4	season	2.041110554703742e-4	0.003813291008561524	seasonDry
gene-LOC112043184	NW_019862787.1	189199	189242	+	44	rna-XM_024078489.1	gene-LOC112043184_5159	-0.5562293489423517	24.267921276614672	8.867851559658901e-7	2.076391020746799e-4	season	2.076391020746799e-4	2.7413147538013396e-15	seasonDry
gene-LOC112045734	NW_019862839.1	924839	925819	-	981	rna-XM_024082037.1	gene-LOC112045734_38478	0.40312583873067387	36.70716261999005	9.237132952766838e-7	2.1514741141670719e-4	season	2.1514741141670719e-4	9.901857954311229e-4	seasonWet
gene-LOC112046958	NW_019862879.1	298776	298897	-	122	rna-XM_024083828.1	gene-LOC112046958_56555	0.5775230588532451	25.65775367225481	1.007430654402671e-6	2.334179904708681e-4	season	2.334179904708681e-4	1.4017897526866154e-5	seasonWet
gene-LOC112058408	NW_019862749.1	851970	852100	+	131	rna-XM_024099214.1	gene-LOC112058408_192489	-0.5679585840479282	42.51669168666606	1.0716155685790736e-6	2.457164527041364e-4	season	2.457164527041364e-4	5.116198900273234e-4	seasonDry
gene-LOC112058408	NW_019862749.1	851970	852102	+	133	rna-XM_024099223.1	gene-LOC112058408_192500	-0.5679585840479282	42.51669168666606	1.0716155685790736e-6	2.457164527041364e-4	season	2.457164527041364e-4	5.116198900273234e-4	seasonDry
gene-LOC112051684	NW_019863097.1	164843	164939	-	97	rna-XM_024090453.1	gene-LOC112051684_115724	0.5213198897134497	24.340137933738532	1.0914072152177263e-6	2.4896461289817146e-4	season	2.4896461289817146e-4	6.374241984333742e-4	seasonWet
gene-LOC112046109	NW_019862848.1	316386	316569	-	184	rna-XM_024082610.1	gene-LOC112046109_44011	0.6542950992795807	26.275806599116734	1.1118746588598444e-6	2.523328264265823e-4	season	2.523328264265823e-4	1.708452924096368e-4	seasonWet
gene-LOC112055922	NW_019862763.1	6158	6253	+	96	rna-XM_024096373.1, rna-XM_024096217.1, rna-XM_024096226.1, rna-XM_024096232.1, rna-XM_024096239.1, rna-XM_024096244.1, rna-XM_024096253.1, rna-XM_024096261.1, rna-XM_024096277.1, rna-XM_024096383.1, rna-XM_024096268.1, rna-XM_024096283.1, rna-XM_024096300.1, rna-XM_024096308.1, rna-XM_024096327.1, rna-XM_024096319.1, rna-XM_024096333.1	gene-LOC112055922_166320	-0.7062888571911317	23.699244556573596	1.149087232619282e-6	2.5944748159353935e-4	season	2.5944748159353935e-4	0.007513531691896253	seasonDry
gene-LOC112049806	NW_019862991.1	189023	189179	+	157	rna-XM_024087848.1	gene-LOC112049806_92264	-0.9572714732703352	23.670029172211272	1.169310417035449e-6	2.6164926416164056e-4	season	2.6164926416164056e-4	0.003813291008561524	seasonDry
gene-LOC112046330	NW_019862855.1	272309	272365	-	57	rna-XM_024082946.1	gene-LOC112046330_47028	0.6351259791739314	24.270753985440923	1.170663766077752e-6	2.6164926416164056e-4	season	2.6164926416164056e-4	6.137032637226427e-4	seasonWet
gene-LOC112046056	NW_019862846.1	466042	466189	-	148	rna-XM_024082523.1, rna-XM_024082522.1, rna-XM_024082519.1, rna-XM_024082521.1	gene-LOC112046056_42979	0.5269281986602201	23.54659097053352	1.3122833578748277e-6	2.9182807899192276e-4	season	2.9182807899192276e-4	6.806960871316654e-5	seasonWet
gene-LOC112055306	NW_019862762.1	214674	214715	-	42	rna-XM_024095403.1, rna-XM_024095428.1, rna-XM_024095421.1, rna-XM_024095366.1, rna-XM_024095412.1, rna-XM_024095395.1, rna-XM_024095388.1, rna-XM_024095374.1, rna-XM_024095435.1	gene-LOC112055306_158449	-0.47358762665982845	23.611594130812314	1.3446534036962038e-6	2.97531458635859e-4	season	2.97531458635859e-4	2.9893465245715883e-10	seasonDry
gene-LOC112055429	NW_019862762.1	340200	340327	-	128	rna-XM_024095607.1, rna-XM_024095591.1	gene-LOC112055429_160063	0.8107508415683125	23.40001895167075	1.427822674333805e-6	3.143625105968568e-4	season	3.143625105968568e-4	5.9129549476138854e-5	seasonWet
gene-LOC112046056	NW_019862846.1	483329	483511	-	183	rna-XM_024082523.1, rna-XM_024082522.1, rna-XM_024082519.1, rna-XM_024082521.1	gene-LOC112046056_42990	0.5841478298482741	23.273751750929325	1.509798637941238e-6	3.3076548972005716e-4	season	3.3076548972005716e-4	6.806960871316654e-5	seasonWet
gene-LOC112055553	NW_019863549.1	120014	120650	-	637	rna-XM_024095725.1	gene-LOC112055553_161470	-0.6144812870694368	25.574003641141957	1.5260946743844973e-6	3.3268863901582044e-4	season	3.3268863901582044e-4	2.2418498469419735e-4	seasonDry
gene-LOC112049654	NW_019862982.1	278291	278371	+	81	rna-XM_024087635.1	gene-LOC112049654_90463	-1.1381886468704612	23.29582108098779	1.5360756145548342e-6	3.33222991404459e-4	season	3.33222991404459e-4	0.0023416260052613797	seasonDry
gene-LOC112048983	NW_019862954.1	274390	274974	-	585	rna-XM_024086698.1	gene-LOC112048983_81645	-0.5656590004206681	27.604161232399747	1.5459894792685515e-6	3.337376508075633e-4	season	3.337376508075633e-4	5.1666968397155e-4	seasonDry
gene-LOC112054615	NW_019863384.1	82990	83143	-	154	rna-XM_024094461.1	gene-LOC112054615_150589	0.7912244352658881	23.501771368336666	1.5766974058183493e-6	3.3871440289847196e-4	season	3.3871440289847196e-4	1.0670967432556368e-5	seasonWet
gene-LOC112055283	NW_019863491.1	113946	114158	-	213	rna-XM_024095310.1	gene-LOC112055283_157917	-0.4761711787827393	23.249194228595613	1.6397239793246828e-6	3.505523912127271e-4	season	3.505523912127271e-4	5.3791128915691944e-5	seasonDry
gene-LOC112055429	NW_019862762.1	339252	339338	-	87	rna-XM_024095591.1	gene-LOC112055429_160072	0.7239564537283862	22.97574538305319	1.7752925464136507e-6	3.777105593701428e-4	season	3.777105593701428e-4	5.9129549476138854e-5	seasonWet
gene-LOC112051880	NW_019862758.1	1833535	1833552	+	18	rna-XM_024090700.1, rna-XM_024090708.1	gene-LOC112051880_118194	-0.4714511928934633	38.81792865680635	1.8186087460388308e-6	3.8507517438852827e-4	season	3.8507517438852827e-4	0.0013506200953915049	seasonDry
gene-LOC112053580	NW_019863256.1	14251	14318	-	68	rna-XR_002887395.1, rna-XM_024093041.1	gene-LOC112053580_138226	-0.6460116077337571	23.288890458833468	1.9043266191054846e-6	3.994031763122944e-4	season	3.994031763122944e-4	5.142836008929721e-4	seasonDry
gene-LOC112053580	NW_019863256.1	14252	14318	-	67	rna-XM_024093040.1	gene-LOC112053580_138231	-0.6460116077337571	23.288890458833468	1.9043266191054846e-6	3.994031763122944e-4	season	3.994031763122944e-4	5.142836008929721e-4	seasonDry
gene-LOC112053295	NW_019863225.1	12747	12795	+	49	rna-XM_024092681.1	gene-LOC112053295_135290	-0.5532217278444334	25.07282938706006	1.946982992198029e-6	4.064235157392999e-4	season	4.064235157392999e-4	8.675756213234417e-4	seasonDry
gene-LOC112045354	NW_019862829.1	200757	200940	+	184	rna-XM_024081502.1	gene-LOC112045354_33703	-0.41636867251754817	23.650169112812165	2.0676224967274605e-6	4.2958012192571376e-4	season	4.2958012192571376e-4	0.0013819988768126346	seasonDry
gene-LOC112050866	NW_019863047.1	205357	205372	+	16	rna-XM_024089246.1	gene-LOC112050866_104203	-0.5000650396457527	22.573117920013754	2.0904439660287254e-6	4.318944542425097e-4	season	4.318944542425097e-4	4.600525924754712e-23	seasonDry
gene-LOC112050069	NW_019863004.1	89815	89984	-	170	rna-XM_024088202.1	gene-LOC112050069_95497	-0.4757557394744375	24.07158256612474	2.0982805545744923e-6	4.318944542425097e-4	season	4.318944542425097e-4	2.8358445609034757e-5	seasonDry
gene-LOC112043184	NW_019862787.1	140383	140626	+	244	rna-XM_024078489.1	gene-LOC112043184_5135	0.5423823289653348	22.542512202431258	2.1584027553310725e-6	4.422127571038022e-4	season	4.422127571038022e-4	2.7413147538013396e-15	seasonWet
gene-LOC112051454	NW_019863083.1	296275	296299	+	25	rna-XM_024090099.1	gene-LOC112051454_112487	-0.47004087018626883	23.57863989345299	2.1921328746385563e-6	4.4705367849886944e-4	season	4.4705367849886944e-4	0.0010954927950717092	seasonDry
gene-LOC112044972	NW_019862820.1	115909	116108	+	200	rna-XM_024080994.1, rna-XM_024080995.1	gene-LOC112044972_28920	0.5250461953844037	24.324137864182028	2.2092824214815355e-6	4.484843315607517e-4	season	4.484843315607517e-4	3.279250417260501e-4	seasonWet
gene-LOC112050866	NW_019863047.1	205296	205372	+	77	rna-XM_024089247.1	gene-LOC112050866_104022	-0.497467391324401	22.353490242524252	2.3422416068852788e-6	4.711525457777324e-4	season	4.711525457777324e-4	4.600525924754712e-23	seasonDry
gene-LOC112050866	NW_019863047.1	205302	205372	+	71	rna-XM_024089245.1	gene-LOC112050866_104082	-0.497467391324401	22.353490242524252	2.3422416068852788e-6	4.711525457777324e-4	season	4.711525457777324e-4	4.600525924754712e-23	seasonDry
gene-LOC112050422	NW_019863022.1	332716	333064	-	349	rna-XM_024088687.1	gene-LOC112050422_99507	0.40394198268635123	33.26948771315464	2.35856145272075e-6	4.7228859062762023e-4	season	4.7228859062762023e-4	5.0530370425699e-9	seasonWet
gene-LOC112050069	NW_019863004.1	88888	89012	-	125	rna-XM_024088202.1	gene-LOC112050069_95496	-0.4560324823493672	23.757907785135377	2.4444169748741086e-6	4.8727580543278737e-4	season	4.8727580543278737e-4	2.8358445609034757e-5	seasonDry
gene-LOC112055429	NW_019862762.1	339211	339338	-	128	rna-XM_024095567.1	gene-LOC112055429_160053	0.7034579857723795	22.27831523290866	2.5407082715259834e-6	5.041995688256093e-4	season	5.041995688256093e-4	5.9129549476138854e-5	seasonWet
gene-LOC112050866	NW_019863047.1	205274	205377	+	104	rna-XM_024089243.1	gene-LOC112050866_103842	-0.4951751772472659	22.157407959824177	2.5926684208303955e-6	5.054447061472613e-4	season	5.054447061472613e-4	4.600525924754712e-23	seasonDry
gene-LOC112050866	NW_019863047.1	205281	205377	+	97	rna-XM_024089242.1	gene-LOC112050866_103902	-0.4951751772472659	22.157407959824177	2.5926684208303955e-6	5.054447061472613e-4	season	5.054447061472613e-4	4.600525924754712e-23	seasonDry
gene-LOC112050866	NW_019863047.1	205282	205377	+	96	rna-XM_024089244.1	gene-LOC112050866_103962	-0.4951751772472659	22.157407959824177	2.5926684208303955e-6	5.054447061472613e-4	season	5.054447061472613e-4	4.600525924754712e-23	seasonDry
gene-LOC112050866	NW_019863047.1	205317	205377	+	61	rna-XM_024089241.1	gene-LOC112050866_104142	-0.4951751772472659	22.157407959824177	2.5926684208303955e-6	5.054447061472613e-4	season	5.054447061472613e-4	4.600525924754712e-23	seasonDry
gene-LOC112050918	NW_019863051.1	360805	360898	+	94	rna-XM_024089332.1	gene-LOC112050918_105711	-0.4857517365028376	31.722511147202884	2.816778673222948e-6	5.46726857038633e-4	season	5.46726857038633e-4	2.113367463281515e-6	seasonDry
gene-LOC112050918	NW_019863051.1	356105	356201	+	97	rna-XM_024089332.1	gene-LOC112050918_105706	-0.5335725069847592	31.668632823379337	2.872001991945315e-6	5.550112495700785e-4	season	5.550112495700785e-4	2.113367463281515e-6	seasonDry
gene-LOC112051828	NW_019863106.1	247997	248174	+	178	rna-XM_024090627.1	gene-LOC112051828_117440	0.44027520397882414	24.873100771364705	2.988340982282456e-6	5.749827905649035e-4	season	5.749827905649035e-4	4.317151986984338e-5	seasonWet
gene-LOC112043184	NW_019862787.1	189244	189279	+	36	rna-XM_024078489.1	gene-LOC112043184_5160	-0.49801760182396093	21.759408475505076	3.235159912284825e-6	6.197782110746867e-4	season	6.197782110746867e-4	2.7413147538013396e-15	seasonDry
gene-LOC112049806	NW_019862991.1	186983	187190	+	208	rna-XM_024087848.1	gene-LOC112049806_92262	-0.8297090580658987	21.66667750306098	3.3054669782010274e-6	6.30517826091846e-4	season	6.30517826091846e-4	0.003813291008561524	seasonDry
gene-LOC112050866	NW_019863047.1	213530	213726	+	197	rna-XM_024089242.1, rna-XM_024089245.1	gene-LOC112050866_103903	-0.48207457532461273	21.488292477315134	3.6678678775668644e-6	6.966430259821632e-4	season	6.966430259821632e-4	4.600525924754712e-23	seasonDry
gene-LOC112050866	NW_019863047.1	213620	213726	+	107	rna-XM_024089243.1, rna-XM_024089247.1, rna-XM_024089241.1	gene-LOC112050866_103843	-0.48105891943803614	21.39142175292685	3.856940988846234e-6	7.294233611982958e-4	season	7.294233611982958e-4	4.600525924754712e-23	seasonDry
gene-LOC112050866	NW_019863047.1	213554	213726	+	173	rna-XM_024089244.1, rna-XM_024089246.1	gene-LOC112050866_103963	-0.48007096623615286	21.308750115242823	4.0260208327387485e-6	7.581596848171088e-4	season	7.581596848171088e-4	4.600525924754712e-23	seasonDry
gene-LOC112046056	NW_019862846.1	472346	472475	-	130	rna-XM_024082523.1, rna-XM_024082522.1, rna-XM_024082519.1, rna-XM_024082521.1	gene-LOC112046056_42982	0.5466132333691163	21.321468304465817	4.127081171905961e-6	7.738976702607051e-4	season	7.738976702607051e-4	6.806960871316654e-5	seasonWet
gene-LOC112048176	NW_019862919.1	102786	102974	-	189	rna-XM_024085599.1	gene-LOC112048176_71957	0.5051050091273632	21.21934911358557	4.517343920181933e-6	8.435043790874738e-4	season	8.435043790874738e-4	0.005230444006101676	seasonWet
gene-LOC112049870	NW_019862756.1	641613	641925	-	313	rna-XM_024087947.1	gene-LOC112049870_92711	0.4315157421925026	24.047355150430683	4.563041304276988e-6	8.484572684011505e-4	season	8.484572684011505e-4	6.184509904523811e-7	seasonWet
gene-LOC112053841	NW_019863287.1	91629	91716	-	88	rna-XM_024093405.1	gene-LOC112053841_141566	-0.5569168885016419	24.112584029665246	4.661274626834996e-6	8.630964323680165e-4	season	8.630964323680165e-4	0.0014034216038632935	seasonDry
gene-LOC112053886	NW_019863292.1	114242	114356	+	115	rna-XR_002887420.1, rna-XM_024093483.1, rna-XM_024093484.1, rna-XM_024093479.1, rna-XM_024093481.1, rna-XM_024093482.1, rna-XM_024093480.1	gene-LOC112053886_142270	0.455932016955911	22.283681339846837	4.687671237493155e-6	8.643675122667587e-4	season	8.643675122667587e-4	5.495205718454953e-7	seasonWet
gene-LOC112043372	NW_019862789.1	503709	503931	-	223	rna-XM_024078754.1	gene-LOC112043372_7914	-0.4471630217077045	21.790154776245824	4.788345635426033e-6	8.792674180503887e-4	season	8.792674180503887e-4	0.0017145697621707644	seasonDry
gene-LOC112051684	NW_019863097.1	215556	215696	-	141	rna-XM_024090453.1	gene-LOC112051684_115770	-0.6187772266935105	21.174800764864038	5.284737615633674e-6	9.664081753812091e-4	season	9.664081753812091e-4	6.374241984333742e-4	seasonDry
gene-LOC112048533	NW_019862934.1	180624	180722	-	99	rna-XM_024086100.1, rna-XM_024086085.1, rna-XM_024086087.1, rna-XM_024086089.1, rna-XM_024086090.1, rna-XM_024086091.1, rna-XM_024086092.1, rna-XM_024086093.1, rna-XM_024086095.1	gene-LOC112048533_76355	-0.43275971308010297	42.69859304183875	5.411947704298546e-6	9.855980810947649e-4	season	9.855980810947649e-4	0.008268219075550053	seasonDry
gene-LOC112047825	NW_019862905.1	284893	285003	-	111	rna-XM_024085084.1	gene-LOC112047825_67078	0.5531836035699254	25.403789995067136	5.725139123096297e-6	0.0010383619129241946	season	0.0010383619129241946	0.003763950481846785	seasonWet
gene-LOC112049806	NW_019862991.1	186016	186174	+	159	rna-XM_024087848.1	gene-LOC112049806_92261	-0.9452698615750054	20.332336932590767	6.618617675698625e-6	0.0011955114555933346	season	0.0011955114555933346	0.003813291008561524	seasonDry
gene-LOC112043416	NW_019862790.1	581545	584097	+	2553	rna-XM_024078818.1	gene-LOC112043416_8599	0.4235307035744242	50.14606910069806	6.7139317828607825e-6	0.0012057462896892617	season	0.0012057462896892617	0.0030424352567214553	seasonWet
gene-LOC112043776	NW_019862797.1	731675	731766	+	92	rna-XM_024079348.1, rna-XM_024079346.1, rna-XM_024079351.1, rna-XM_024079350.1, rna-XM_024079349.1, rna-XM_024079347.1	gene-LOC112043776_13777	0.4776384614893599	20.523945223766642	6.729772078303603e-6	0.0012057462896892617	season	0.0012057462896892617	0.005271304285708744	seasonWet
gene-LOC112055922	NW_019862763.1	5953	6051	+	99	rna-XM_024096373.1, rna-XM_024096217.1, rna-XM_024096226.1, rna-XM_024096232.1, rna-XM_024096239.1, rna-XM_024096244.1, rna-XM_024096253.1, rna-XM_024096261.1, rna-XM_024096277.1, rna-XM_024096383.1, rna-XM_024096268.1, rna-XM_024096283.1, rna-XM_024096292.1, rna-XM_024096300.1, rna-XM_024096308.1, rna-XM_024096327.1, rna-XM_024096319.1, rna-XM_024096333.1, rna-XM_024096338.1	gene-LOC112055922_166319	-0.6414150236194247	20.23525637570952	6.9501434625676926e-6	0.0012402082612599623	season	0.0012402082612599623	0.007513531691896253	seasonDry
gene-LOC112057654	NW_019862765.1	66976	67079	-	104	rna-XM_024098120.1, rna-XM_024098108.1, rna-XM_024098122.1, rna-XM_024098125.1, rna-XM_024098126.1, rna-XM_024098127.1, rna-XM_024098128.1, rna-XM_024098116.1, rna-XM_024098129.1, rna-XM_024098130.1, rna-XM_024098131.1, rna-XM_024098132.1, rna-XM_024098133.1, rna-XM_024098136.1, rna-XM_024098137.1, rna-XM_024098138.1, rna-XM_024098140.1	gene-LOC112057654_182027	0.39003969503657626	22.473074909479006	7.1162428980380455e-6	0.0012647478442159665	season	0.0012647478442159665	9.811672683695738e-22	seasonWet
gene-LOC112048418	NW_019862929.1	357981	361776	-	3796	rna-XM_024085937.1	gene-LOC112048418_74886	0.38863499277481733	33.14922428657909	7.594248642412646e-6	0.0013443035176853167	season	0.0013443035176853167	0.003763950481846785	seasonWet
gene-LOC112046056	NW_019862846.1	471227	471323	-	97	rna-XM_024082523.1, rna-XM_024082522.1, rna-XM_024082519.1, rna-XM_024082521.1	gene-LOC112046056_42981	0.5661057900346862	20.114078493530187	7.70374970765444e-6	0.0013582539424802373	season	0.0013582539424802373	6.806960871316654e-5	seasonWet
gene-LOC112053447	NW_019863241.1	137279	137554	+	276	rna-XM_024092853.1	gene-LOC112053447_136836	0.5021888360734161	31.189853434166874	7.754597119642235e-6	0.0013617934163993948	season	0.0013617934163993948	1.0139938807911002e-4	seasonWet
gene-LOC112050069	NW_019863004.1	79035	79278	-	244	rna-XM_024088202.1	gene-LOC112050069_95495	-0.43266373438116423	21.344228594151016	7.93581709694996e-6	0.0013881092877803304	season	0.0013881092877803304	2.8358445609034757e-5	seasonDry
gene-LOC112052043	NW_019863120.1	90597	90687	-	91	rna-XM_024090942.1	gene-LOC112052043_120523	-0.40973791932848147	20.27153675478646	8.01195572067729e-6	0.0013959097970978455	season	0.0013959097970978455	0.0023376054020850796	seasonDry
gene-LOC112052043	NW_019863120.1	90541	90687	-	147	rna-XM_024090944.1	gene-LOC112052043_120519	-0.4092441844646425	20.24299054136614	8.128589363883521e-6	0.0014106768380756916	season	0.0014106768380756916	0.0023376054020850796	seasonDry
gene-LOC112049997	NW_019863001.1	254229	254990	+	762	rna-XM_024088106.1, rna-XM_024088105.1	gene-LOC112049997_94610	-0.5727345010874662	20.1509834484071	8.661975542671105e-6	0.00149737135025534	season	0.00149737135025534	0.004594971787874101	seasonDry
gene-LOC112043184	NW_019862787.1	128413	128508	+	96	rna-XM_024078489.1	gene-LOC112043184_5127	0.40868863035776004	19.747486839060606	9.179660606580341e-6	0.0015805387621821263	season	0.0015805387621821263	2.7413147538013396e-15	seasonWet
gene-LOC112055044	NW_019863452.1	106243	106266	+	24	rna-XM_024095023.1	gene-LOC112055044_155713	0.48670573713742304	25.048730534623527	9.21451169708927e-6	0.0015805387621821263	season	0.0015805387621821263	0.012644262792607186	seasonWet
gene-LOC112052141	NW_019863130.1	78098	78210	-	113	rna-XM_024091091.1, rna-XM_024091095.1, rna-XM_024091096.1, rna-XM_024091097.1, rna-XM_024091098.1, rna-XM_024091099.1, rna-XM_024091094.1	gene-LOC112052141_121766	0.44126176307043585	26.59039386780934	9.5620665147364e-6	0.0016275372751659407	season	0.0016275372751659407	0.007816679812492573	seasonWet
gene-LOC112052141	NW_019863130.1	78098	78207	-	110	rna-XM_024091092.1	gene-LOC112052141_121794	0.44126176307043585	26.59039386780934	9.5620665147364e-6	0.0016275372751659407	season	0.0016275372751659407	0.007816679812492573	seasonWet
gene-LOC112052995	NW_019863194.1	285021	285228	+	208	rna-XM_024092251.1	gene-LOC112052995_131333	-0.5123662087531996	20.153435122201692	9.737341476888673e-6	0.001648396035517131	season	0.001648396035517131	0.0032542195215761946	seasonDry
gene-LOC112054138	NW_019863323.1	96241	96533	+	293	rna-XM_024093804.1	gene-LOC112054138_144836	0.3918073882657001	26.678514587266548	9.759112426119408e-6	0.001648396035517131	season	0.001648396035517131	0.009494344929554721	seasonWet
gene-LOC112048889	NW_019862950.1	285554	285640	+	87	rna-XM_024086584.1, rna-XM_024086588.1, rna-XM_024086581.1, rna-XM_024086585.1, rna-XM_024086583.1	gene-LOC112048889_80864	0.5976183940065446	19.71876037359184	9.807928064072231e-6	0.0016503423899142681	season	0.0016503423899142681	0.009494344929554721	seasonWet
gene-LOC112046056	NW_019862846.1	476986	477129	-	144	rna-XM_024082523.1, rna-XM_024082522.1, rna-XM_024082519.1, rna-XM_024082521.1	gene-LOC112046056_42986	0.5411613189174391	19.6329926415613	9.883946644641322e-6	0.0016568339954998374	season	0.0016568339954998374	6.806960871316654e-5	seasonWet
gene-LOC112051951	NW_019862758.1	2123193	2123271	-	79	rna-XM_024090832.1	gene-LOC112051951_118950	0.41468979836976444	23.153435965439932	1.0050145308637095e-5	0.0016723139012388912	season	0.0016723139012388912	0.003813291008561524	seasonWet
gene-LOC112043184	NW_019862787.1	126529	126590	+	62	rna-XM_024078489.1	gene-LOC112043184_5126	0.42195447130243735	19.566362230041225	1.0085700993226933e-5	0.0016723139012388912	season	0.0016723139012388912	2.7413147538013396e-15	seasonWet
gene-LOC112053841	NW_019863287.1	94368	94786	-	419	rna-XM_024093405.1	gene-LOC112053841_141568	-0.4978326478159004	22.414039590768773	1.0089659954598092e-5	0.0016723139012388912	season	0.0016723139012388912	0.0014034216038632935	seasonDry
gene-LOC112046056	NW_019862846.1	340205	340294	-	90	rna-XM_024082523.1, rna-XM_024082522.1, rna-XM_024082519.1, rna-XM_024082521.1	gene-LOC112046056_42970	0.5222708097352466	19.581869053480986	1.0149375961264859e-5	0.0016759346410067724	season	0.0016759346410067724	6.806960871316654e-5	seasonWet
gene-LOC112052043	NW_019863120.1	90478	90687	-	210	rna-XM_024090943.1, rna-XM_024090941.1	gene-LOC112052043_120511	-0.4033760378727612	19.686319713280497	1.0778089213139139e-5	0.00177251160223888	season	0.00177251160223888	0.0023376054020850796	seasonDry
gene-LOC112046056	NW_019862846.1	468671	468794	-	124	rna-XM_024082523.1, rna-XM_024082522.1, rna-XM_024082519.1, rna-XM_024082521.1	gene-LOC112046056_42980	0.49835384602052835	19.45797357870416	1.08227360583526e-5	0.00177251160223888	season	0.00177251160223888	6.806960871316654e-5	seasonWet
gene-LOC112051684	NW_019863097.1	164011	164154	-	144	rna-XM_024090453.1	gene-LOC112051684_115723	0.4657483299039136	19.742390376634972	1.0854400601227832e-5	0.00177251160223888	season	0.00177251160223888	6.374241984333742e-4	seasonWet
gene-LOC112046056	NW_019862846.1	479229	479366	-	138	rna-XM_024082523.1, rna-XM_024082522.1, rna-XM_024082519.1, rna-XM_024082521.1	gene-LOC112046056_42987	0.575884875435374	19.408396884121736	1.110459856686011e-5	0.0018067018565361298	season	0.0018067018565361298	6.806960871316654e-5	seasonWet
gene-LOC112052626	NW_019863164.1	29352	29417	+	66	rna-XM_024091777.1	gene-LOC112052626_127621	0.5018881557345017	30.24387636471466	1.163506407034818e-5	0.0018860737193010565	season	0.0018860737193010565	0.0027050006346506865	seasonWet
gene-LOC112058432	NW_019862776.1	1161159	1161330	-	172	rna-XM_024099274.1	gene-LOC112058432_193734	-0.41726766256309145	20.014619008728445	1.1969258544210528e-5	0.0019331663051660318	season	0.0019331663051660318	0.0027587077279139023	seasonDry
gene-LOC112056867	NW_019862764.1	869794	870056	+	263	rna-XM_024097356.1, rna-XM_024097363.1	gene-LOC112056867_177985	0.3816927573818927	19.453368807023242	1.21307846689363e-5	0.0019521299808694802	season	0.0019521299808694802	0.006606694903695352	seasonWet
gene-LOC112046056	NW_019862846.1	473647	473757	-	111	rna-XM_024082523.1, rna-XM_024082522.1, rna-XM_024082519.1, rna-XM_024082521.1	gene-LOC112046056_42983	0.5475386577530725	19.1924736392392	1.2420834473018942e-5	0.0019915637998876097	season	0.0019915637998876097	6.806960871316654e-5	seasonWet
gene-LOC112046056	NW_019862846.1	482498	482677	-	180	rna-XM_024082523.1, rna-XM_024082522.1, rna-XM_024082519.1, rna-XM_024082521.1	gene-LOC112046056_42989	0.5028670527706818	19.11446300556883	1.2934022662132577e-5	0.002066361873249152	season	0.002066361873249152	6.806960871316654e-5	seasonWet
gene-LOC112045475	NW_019862752.1	530892	530997	-	106	rna-XM_024081656.1, rna-XM_024081661.1	gene-LOC112045475_34774	-0.4412368442491583	30.24102935725478	1.3763583367822367e-5	0.0021909842387036367	season	0.0021909842387036367	0.005618063586596928	seasonDry
gene-LOC112047587	NW_019862897.1	30762	31017	+	256	rna-XM_024084734.1	gene-LOC112047587_63855	0.3955091149729502	26.585883287679252	1.4538248377512344e-5	0.002306005891392227	season	0.002306005891392227	0.00588931225183591	seasonWet
gene-LOC112054694	NW_019862761.1	1977761	1977851	+	91	rna-XM_024094570.1	gene-LOC112054694_151424	-0.4327248756767027	25.829723357446415	1.570509872029865e-5	0.0024821908527432016	season	0.0024821908527432016	0.004198915193859047	seasonDry
gene-LOC112053260	NW_019863221.1	64992	65093	+	102	rna-XM_024092632.1	gene-LOC112053260_134771	-0.7766248919911577	18.965672334846687	1.6450655196341246e-5	0.002589221092618557	season	0.002589221092618557	0.006587369147390228	seasonDry
gene-LOC112052138	NW_019862758.1	2348328	2348477	+	150	rna-XM_024091111.1	gene-LOC112052138_121750	-0.410582666429833	19.607272060859724	1.649930736472258e-5	0.002589221092618557	season	0.002589221092618557	0.0028277274468155316	seasonDry
gene-LOC112052039	NW_019863120.1	113603	113641	+	39	rna-XM_024090936.1, rna-XM_024090930.1, rna-XM_024090931.1, rna-XM_024090932.1, rna-XM_024090934.1, rna-XM_024090935.1, rna-XM_024090937.1	gene-LOC112052039_120243	0.5711802182661103	18.894203575516617	1.6734722635964217e-5	0.0026168848605369623	season	0.0026168848605369623	2.9893465245715883e-10	seasonWet
gene-LOC112053406	NW_019863238.1	37508	38036	+	529	rna-XM_024092810.1	gene-LOC112053406_136389	-0.41862456751130034	21.382044900031957	1.7215944258504565e-5	0.002682656328224863	season	0.002682656328224863	0.005310986373408209	seasonDry
gene-LOC112046056	NW_019862846.1	462459	462634	-	176	rna-XM_024082523.1, rna-XM_024082522.1, rna-XM_024082519.1, rna-XM_024082521.1	gene-LOC112046056_42975	0.4680645950430007	18.482500529831704	1.7960165726634965e-5	0.002788804119531592	season	0.002788804119531592	6.806960871316654e-5	seasonWet
gene-LOC112050069	NW_019863004.1	92252	92492	-	241	rna-XM_024088202.1	gene-LOC112050069_95500	-0.48150176017791535	19.623797536072153	1.8430641671175804e-5	0.0028454958329432616	season	0.0028454958329432616	2.8358445609034757e-5	seasonDry
gene-LOC112051658	NW_019863094.1	206723	207063	+	341	rna-XM_024090386.1	gene-LOC112051658_114869	0.5447196089354902	18.7344966726665	1.8453864149110048e-5	0.0028454958329432616	season	0.0028454958329432616	0.007202664407162135	seasonWet
gene-LOC112048176	NW_019862919.1	102786	103148	-	363	rna-XM_024085598.1, rna-XM_024085600.1, rna-XM_024085601.1, rna-XM_024085603.1, rna-XM_024085605.1, rna-XM_024085604.1	gene-LOC112048176_71971	0.46835365743732926	18.29869328913773	2.0331718161101706e-5	0.003124166164935399	season	0.003124166164935399	0.005230444006101676	seasonWet
gene-LOC112052060	NW_019863122.1	42323	42520	-	198	rna-XM_024090964.1, rna-XM_024090965.1	gene-LOC112052060_120799	-0.5519832249011303	18.754700805445513	2.049017381415152e-5	0.0031376199030154375	season	0.0031376199030154375	0.005308384564875534	seasonDry
gene-LOC112054615	NW_019863384.1	57680	57789	-	110	rna-XM_024094461.1	gene-LOC112054615_150588	0.7324647680497407	18.35289745090877	2.1247726810047407e-5	0.0032367495146839315	season	0.0032367495146839315	1.0670967432556368e-5	seasonWet
gene-LOC112046056	NW_019862846.1	464468	464595	-	128	rna-XM_024082523.1, rna-XM_024082522.1, rna-XM_024082519.1, rna-XM_024082521.1	gene-LOC112046056_42977	0.5102116891963393	18.1560964649742	2.128381861013748e-5	0.0032367495146839315	season	0.0032367495146839315	6.806960871316654e-5	seasonWet
gene-LOC112047428	NW_019862893.1	451338	453171	-	1834	rna-XM_024084552.1	gene-LOC112047428_62403	0.4712681089972617	18.39357109667481	2.1461076175824956e-5	0.003252528990016978	season	0.003252528990016978	0.009091637312907928	seasonWet
gene-LOC112043377	NW_019862789.1	856169	856186	+	18	rna-XM_024078758.1, rna-XM_024078760.1, rna-XM_024078761.1, rna-XM_024078762.1, rna-XM_024078764.1, rna-XM_024078768.1	gene-LOC112043377_7960	-0.48677279915684113	24.04209803995531	2.3426865094155578e-5	0.00353833613609816	season	0.00353833613609816	0.017285375499472143	seasonDry
gene-LOC112043184	NW_019862787.1	136501	137681	+	1181	rna-XM_024078489.1	gene-LOC112043184_5131	0.3695886259282558	17.908522042322616	2.392015927776513e-5	0.003600553498905503	season	0.003600553498905503	2.7413147538013396e-15	seasonWet
gene-LOC112054615	NW_019863384.1	48934	49075	-	142	rna-XM_024094461.1	gene-LOC112054615_150585	0.7250863841773361	18.006003205182633	2.5361334906412698e-5	0.0038045441184691104	season	0.0038045441184691104	1.0670967432556368e-5	seasonWet
gene-LOC112057034	NW_019864237.1	7748	8106	-	359	rna-XM_024097523.1	gene-LOC112057034_179175	-0.529486701868575	18.238422337350865	2.6412551339027246e-5	0.003937563644233207	season	0.003937563644233207	0.006587369147390228	seasonDry
gene-LOC112046056	NW_019862846.1	481609	481733	-	125	rna-XM_024082523.1, rna-XM_024082522.1, rna-XM_024082519.1, rna-XM_024082521.1	gene-LOC112046056_42988	0.503351221837224	17.740539256135207	2.642600448179289e-5	0.003937563644233207	season	0.003937563644233207	6.806960871316654e-5	seasonWet
gene-LOC112049503	NW_019862976.1	430867	431151	-	285	rna-XM_024087399.1, rna-XM_024087400.1, rna-XM_024087401.1, rna-XM_024087428.1, rna-XM_024087429.1, rna-XM_024087430.1	gene-LOC112049503_87992	-0.34378172840640225	18.09645001003671	2.8090500139762057e-5	0.0041715335341779534	season	0.0041715335341779534	0.046661478835710785	seasonDry
gene-LOC112047027	NW_019862880.1	774769	776306	+	1538	rna-XM_024083929.1	gene-LOC112047027_57394	-0.6572984208104347	18.906867265005623	2.9196857094753192e-5	0.004318639595496767	season	0.004318639595496767	0.0032542195215761946	seasonDry
gene-LOC112049661	NW_019862983.1	342459	342524	+	66	rna-XM_024087642.1, rna-XM_024087643.1	gene-LOC112049661_90554	-0.4275068758223386	17.92622725744741	2.928051758294293e-5	0.004318639595496767	season	0.004318639595496767	0.010578971866183272	seasonDry
gene-LOC112043912	NW_019862750.1	1875352	1875634	-	283	rna-XM_024079582.1	gene-LOC112043912_16432	-0.5982482349776063	17.863852854450204	2.9373853623277605e-5	0.004318639595496767	season	0.004318639595496767	0.009494344929554721	seasonDry
gene-LOC112042935	NW_019862782.1	1228485	1228654	-	170	rna-XM_024078148.1, rna-XM_024078149.1, rna-XM_024078150.1, rna-XM_024078152.1, rna-XM_024078153.1, rna-XM_024078157.1, rna-XM_024078158.1, rna-XM_024078151.1, rna-XM_024078155.1, rna-XM_024078159.1	gene-LOC112042935_2545	0.42849414879212977	20.858978452935634	3.071191824398821e-5	0.004500414668773028	season	0.004500414668773028	7.857069094404913e-5	seasonWet
gene-LOC112058432	NW_019862776.1	1161899	1162101	-	203	rna-XM_024099274.1	gene-LOC112058432_193735	-0.3796205564074634	17.947697944716282	3.260534456383771e-5	0.004762102040686713	season	0.004762102040686713	0.0027587077279139023	seasonDry
gene-LOC112049654	NW_019862982.1	275188	275327	+	140	rna-XM_024087635.1	gene-LOC112049654_90460	-0.9727737129397078	17.29768658117575	3.3836036199864754e-5	0.004925591927594786	season	0.004925591927594786	0.0023416260052613797	seasonDry
gene-LOC112043776	NW_019862797.1	737020	737200	+	181	rna-XM_024079348.1, rna-XM_024079346.1, rna-XM_024079351.1, rna-XM_024079350.1, rna-XM_024079349.1, rna-XM_024079347.1	gene-LOC112043776_13779	0.44034283588034523	17.356794772742532	3.414060529920018e-5	0.004953470329894431	season	0.004953470329894431	0.005271304285708744	seasonWet
gene-LOC112049654	NW_019862982.1	276173	276399	+	227	rna-XM_024087635.1	gene-LOC112049654_90462	-0.8804869321611646	17.27422381526151	3.425141051538157e-5	0.004953470329894431	season	0.004953470329894431	0.0023416260052613797	seasonDry
gene-LOC112043184	NW_019862787.1	137924	138130	+	207	rna-XM_024078489.1	gene-LOC112043184_5132	0.4140280181339452	17.209109315609354	3.447551940278467e-5	0.004969640507005969	season	0.004969640507005969	2.7413147538013396e-15	seasonWet
gene-LOC112052608	NW_019862759.1	318867	319175	-	309	rna-XM_024091759.1	gene-LOC112052608_127386	0.507469657166906	17.105415734903872	3.6398401161827904e-5	0.005229788457842637	season	0.005229788457842637	0.06611057428414613	rest
gene-LOC112043184	NW_019862787.1	138578	138811	+	234	rna-XM_024078489.1	gene-LOC112043184_5133	0.39933355324953734	17.0605103004758	3.726328519711045e-5	0.0053367295246373	season	0.0053367295246373	2.7413147538013396e-15	seasonWet
gene-LOC112055171	NW_019863470.1	150006	150259	+	254	rna-XM_024095180.1	gene-LOC112055171_156941	0.4674614153596906	29.52721304186309	3.7657804549001025e-5	0.0053758338145531975	season	0.0053758338145531975	0.008925700907997264	seasonWet
gene-LOC112043776	NW_019862797.1	727458	727568	+	111	rna-XM_024079348.1, rna-XM_024079346.1, rna-XM_024079351.1, rna-XM_024079350.1, rna-XM_024079349.1, rna-XM_024079347.1	gene-LOC112043776_13776	0.4302080110153779	17.100886181665512	3.8958661401610105e-5	0.00554365466773908	season	0.00554365466773908	0.005271304285708744	seasonWet
gene-LOC112044972	NW_019862820.1	164859	164934	+	76	rna-XM_024080994.1	gene-LOC112044972_28922	0.4426862832611649	18.33570758218067	3.964735128357955e-5	0.005623570140075415	season	0.005623570140075415	3.279250417260501e-4	seasonWet
gene-LOC112055306	NW_019862762.1	228300	228377	-	78	rna-XM_024095403.1, rna-XM_024095381.1, rna-XM_024095421.1, rna-XM_024095366.1, rna-XM_024095395.1, rna-XM_024095388.1, rna-XM_024095374.1, rna-XM_024095435.1	gene-LOC112055306_158454	-0.3993486600010647	16.961007621636703	4.0931752071453614e-5	0.005787200498946033	season	0.005787200498946033	2.9893465245715883e-10	seasonDry
gene-LOC112057766	NW_019862766.1	322191	322435	+	245	rna-XM_024098310.1	gene-LOC112057766_184304	0.5168100902379544	17.245522992559092	4.322883912916853e-5	0.006092512887968866	season	0.006092512887968866	0.00989525892943022	seasonWet
gene-LOC112043184	NW_019862787.1	135336	135499	+	164	rna-XM_024078489.1	gene-LOC112043184_5129	0.38267808662218494	16.747255091612264	4.390577398935237e-5	0.006168273403570792	season	0.006168273403570792	2.7413147538013396e-15	seasonWet
gene-LOC112057476	NW_019862748.1	5034943	5035041	-	99	rna-XM_024097975.1	gene-LOC112057476_181440	0.355151186263802	17.56902880044462	4.603640415319605e-5	0.006418045026561736	season	0.006418045026561736	0.0067876615888227	seasonWet
gene-LOC112043184	NW_019862787.1	130052	130228	+	177	rna-XM_024078489.1	gene-LOC112043184_5128	0.3625516113938364	16.65588378168435	4.6058999405533935e-5	0.006418045026561736	season	0.006418045026561736	2.7413147538013396e-15	seasonWet
gene-LOC112055366	NW_019862762.1	249355	250617	+	1263	rna-XM_024095453.1	gene-LOC112055366_159122	-0.4800201443669678	26.094553320763026	4.6118730927071725e-5	0.006418045026561736	season	0.006418045026561736	2.7691338099501714e-20	seasonDry
gene-LOC112052138	NW_019862758.1	2402866	2403329	+	464	rna-XM_024091093.1	gene-LOC112052138_121754	0.376985448979103	17.318999311145184	4.8985695872217975e-5	0.00679565199100042	season	0.00679565199100042	0.0028277274468155316	seasonWet
gene-LOC112049794	NW_019862756.1	399850	399976	-	127	rna-XM_024087865.1	gene-LOC112049794_92080	0.3554922036148722	29.42765258113764	5.21229456126969e-5	0.0072082776098259015	season	0.0072082776098259015	2.5105401752698577e-10	seasonWet
gene-LOC112048976	NW_019862954.1	455341	455579	+	239	rna-XM_024086689.1	gene-LOC112048976_81595	-0.3529055130748467	17.285123914118323	5.2513142367910386e-5	0.007239615583643322	season	0.007239615583643322	0.013855178036333408	seasonDry
gene-LOC112055217	NW_019862762.1	175073	175154	+	82	rna-XM_024095262.1	gene-LOC112055217_157423	0.3560138997805215	25.407194817014624	5.38017898475147e-5	0.0073942372916519115	season	0.0073942372916519115	2.8750332212365907e-5	seasonWet
gene-LOC112049806	NW_019862991.1	190725	190827	+	103	rna-XM_024087848.1	gene-LOC112049806_92266	-0.7645953552468446	16.317164842320516	5.4167865837883126e-5	0.007421500726903033	season	0.007421500726903033	0.003813291008561524	seasonDry
gene-LOC112049654	NW_019862982.1	276026	276089	+	64	rna-XM_024087635.1	gene-LOC112049654_90461	-0.9369131249284242	16.29614493764589	5.701034794778842e-5	0.007786839315066138	season	0.007786839315066138	0.0023416260052613797	seasonDry
gene-LOC112047408	NW_019862892.1	435560	437136	+	1577	rna-XM_024084525.1	gene-LOC112047408_62059	-0.34965381265908335	22.607086305390798	5.826907972311764e-5	0.007909938202659044	season	0.007909938202659044	0.010578971866183272	seasonDry
gene-LOC112047408	NW_019862892.1	435560	437134	+	1575	rna-XM_024084526.1	gene-LOC112047408_62064	-0.34965381265908335	22.607086305390798	5.826907972311764e-5	0.007909938202659044	season	0.007909938202659044	0.010578971866183272	seasonDry
gene-LOC112053924	NW_019863295.1	122113	122172	+	60	rna-XM_024093539.1, rna-XM_024093543.1, rna-XM_024093544.1, rna-XM_024093538.1, rna-XM_024093541.1	gene-LOC112053924_142805	0.4415770116340202	17.289274173883438	6.455464924382552e-5	0.008736395864331054	season	0.008736395864331054	0.027137312927404386	seasonWet
gene-LOC112051307	NW_019863073.1	170555	172091	-	1537	rna-XM_024089894.1, rna-XM_024089896.1	gene-LOC112051307_110618	0.4229095139414039	16.034879912404858	6.507327890611118e-5	0.008779734404606842	season	0.008779734404606842	0.044814680080111954	seasonWet
gene-LOC112043776	NW_019862797.1	737676	737755	+	80	rna-XM_024079348.1, rna-XM_024079346.1, rna-XM_024079351.1, rna-XM_024079350.1, rna-XM_024079349.1, rna-XM_024079347.1	gene-LOC112043776_13780	0.4034096740533258	16.092152398809617	6.563856209534882e-5	0.008829084884399898	season	0.008829084884399898	0.005271304285708744	seasonWet
gene-LOC112044718	NW_019862816.1	327181	327227	-	47	rna-XM_024080657.1	gene-LOC112044718_26519	-0.3979904055740987	17.55928666421802	6.848754613209792e-5	0.009184387474332912	season	0.009184387474332912	0.03127626299264824	seasonDry
gene-LOC112051684	NW_019863097.1	197476	197541	-	66	rna-XM_024090453.1	gene-LOC112051684_115752	-0.5191982091360903	15.980247093665117	7.335707610829795e-5	0.009807685939868934	season	0.009807685939868934	6.374241984333742e-4	seasonDry
gene-LOC112043624	NW_019862793.1	1084429	1084995	+	567	rna-XM_024079129.1	gene-LOC112043624_12095	0.4446091922770429	28.226819956247443	7.697395400799917e-5	0.010260257110451792	season	0.010260257110451792	0.04813978092065183	seasonWet
gene-LOC112043486	NW_019862791.1	1197998	1198033	-	36	rna-XM_024078935.1, rna-XM_024078934.1, rna-XM_024078940.1, rna-XM_024078942.1	gene-LOC112043486_9412	0.35202794906882406	15.6504888378022	7.849208471053497e-5	0.01043119734768773	season	0.01043119734768773	1.0066356819102317e-4	seasonWet
gene-LOC112056204	NW_019862763.1	1238843	1238893	-	51	rna-XM_024096628.1	gene-LOC112056204_171903	-0.42365592179129935	25.19586185073554	7.97836667698183e-5	0.010565443597617987	season	0.010565443597617987	0.075384286778092	rest
gene-LOC112051191	NW_019863068.1	113817	114188	+	372	rna-XM_024089719.1, rna-XM_024089720.1, rna-XM_024089721.1, rna-XM_024089725.1, rna-XM_024089726.1	gene-LOC112051191_109031	0.40121184263866916	25.98340686792898	8.014591992887659e-5	0.010565443597617987	season	0.010565443597617987	0.06757979145066487	rest
gene-LOC112044774	NW_019862817.1	731403	732855	+	1453	rna-XM_024080729.1	gene-LOC112044774_26999	0.48358987847314827	15.758300699848752	8.029905775936642e-5	0.010565443597617987	season	0.010565443597617987	0.03622029400429237	seasonWet
gene-LOC112051307	NW_019863073.1	203184	203438	-	255	rna-XM_024089894.1, rna-XM_024089896.1	gene-LOC112051307_110625	0.5506592183886585	15.629277020972834	8.045723533233744e-5	0.010565443597617987	season	0.010565443597617987	0.044814680080111954	seasonWet
gene-LOC112047428	NW_019862893.1	452534	453171	-	638	rna-XM_024084553.1	gene-LOC112047428_62401	0.49214368725762125	15.662587767321357	8.634372772448038e-5	0.01130489741632886	season	0.01130489741632886	0.009091637312907928	seasonWet
gene-LOC112056072	NW_019863696.1	26392	26457	-	66	rna-XM_024096412.1, rna-XM_024096413.1, rna-XM_024096414.1	gene-LOC112056072_170408	0.40711689489184383	19.798059564117573	8.779092485083826e-5	0.011460470762091434	season	0.011460470762091434	0.03888397565501826	seasonWet
gene-LOC112054729	NW_019863403.1	91498	91601	-	104	rna-XM_024094613.1, rna-XM_024094614.1, rna-XR_002887467.1	gene-LOC112054729_151941	0.4959288096039036	15.582165278187288	8.884852455311438e-5	0.011564419428157422	season	0.011564419428157422	0.023548198986803267	seasonWet
gene-LOC112049425	NW_019862973.1	11046	11300	-	255	rna-XM_024087300.1	gene-LOC112049425_87442	0.6973255033654866	15.709146317510799	8.999727018101788e-5	0.011679587080911337	season	0.011679587080911337	0.023136221303458597	seasonWet
gene-LOC112047890	NW_019862907.1	680347	680598	+	252	rna-XM_024085175.1	gene-LOC112047890_68257	-0.5518422671552852	15.463500768228718	9.052385660723163e-5	0.01170103624513158	season	0.01170103624513158	0.055393917740534496	rest
gene-LOC112055922	NW_019862763.1	8800	8895	+	96	rna-XM_024096373.1, rna-XM_024096217.1, rna-XM_024096226.1, rna-XM_024096232.1, rna-XM_024096239.1, rna-XM_024096244.1, rna-XM_024096253.1, rna-XM_024096261.1, rna-XM_024096277.1, rna-XM_024096383.1, rna-XM_024096268.1, rna-XM_024096283.1, rna-XM_024096292.1, rna-XM_024096300.1, rna-XM_024096308.1, rna-XM_024096316.1, rna-XM_024096327.1, rna-XM_024096319.1, rna-XM_024096333.1	gene-LOC112055922_166333	-0.5634700449391103	15.33777165601098	9.069135969810937e-5	0.01170103624513158	season	0.01170103624513158	0.007513531691896253	seasonDry
gene-LOC112057718	NW_019862765.1	1773886	1773945	+	60	rna-XM_024098242.1	gene-LOC112057718_183851	-0.4729023535926503	21.536844400663902	9.238767108643554e-5	0.011885244175171854	season	0.011885244175171854	0.036357512976408476	seasonDry
gene-LOC112055217	NW_019862762.1	171939	171962	+	24	rna-XM_024095262.1, rna-XM_024095240.1, rna-XM_024095255.1	gene-LOC112055217_157421	-0.347975960465939	23.678837827027092	9.671590832420417e-5	0.012375210940865567	season	0.012375210940865567	2.8750332212365907e-5	seasonDry
gene-LOC112058377	NW_019862775.1	1682580	1682660	-	81	rna-XM_024099167.1, rna-XM_024099166.1, rna-XM_024099163.1, rna-XM_024099164.1, rna-XM_024099165.1	gene-LOC112058377_192016	-0.35394730292822807	17.27574098832651	9.675561498484852e-5	0.012375210940865567	season	0.012375210940865567	0.0774710114731809	rest
gene-LOC112057899	NW_019862768.1	1657813	1658101	+	289	rna-XM_024098503.1	gene-LOC112057899_185974	-0.35640703700546295	15.129919910245684	1.0468153456362525e-4	0.013320364676783984	season	0.013320364676783984	0.0930623998996469	rest
gene-LOC112046722	NW_019862869.1	78827	79038	-	212	rna-XM_024083482.1, rna-XR_002886906.1	gene-LOC112046722_53044	0.38664626442784783	15.352801950880393	1.0474729758938913e-4	0.013320364676783984	season	0.013320364676783984	0.011232543518135046	seasonWet
gene-LOC112051684	NW_019863097.1	196731	196775	-	45	rna-XM_024090453.1	gene-LOC112051684_115751	-0.5155339823864538	15.254443832350315	1.0646493127365117e-4	0.013499997331186701	season	0.013499997331186701	6.374241984333742e-4	seasonDry
gene-LOC112046722	NW_019862869.1	79125	79495	-	371	rna-XM_024083482.1	gene-LOC112046722_53045	0.3958979294432527	15.29222462375463	1.0803292688639759e-4	0.01362076679894769	season	0.01362076679894769	0.011232543518135046	seasonWet
gene-LOC112046722	NW_019862869.1	79125	79496	-	372	rna-XR_002886906.1	gene-LOC112046722_53049	0.3958979294432527	15.29222462375463	1.0803292688639759e-4	0.01362076679894769	season	0.01362076679894769	0.011232543518135046	seasonWet
gene-LOC112051684	NW_019863097.1	160536	163072	-	2537	rna-XM_024090453.1	gene-LOC112051684_115722	-0.4186829735077197	15.213751455147596	1.0871606823308962e-4	0.013667957055645307	season	0.013667957055645307	6.374241984333742e-4	seasonDry
gene-LOC112054729	NW_019863403.1	91455	91601	-	147	rna-XR_002887466.1	gene-LOC112054729_151960	0.4820990723432388	15.156776376045423	1.106243938039531e-4	0.013868475703683119	season	0.013868475703683119	0.023548198986803267	seasonWet
gene-LOC112057718	NW_019862765.1	1773880	1773945	+	66	rna-XM_024098245.1, rna-XM_024098247.1, rna-XM_024098246.1, rna-XM_024098241.1, rna-XM_024098243.1	gene-LOC112057718_183813	-0.4669346505077364	21.036505880548127	1.1150942788994222e-4	0.013939938479778258	season	0.013939938479778258	0.036357512976408476	seasonDry
gene-LOC112055171	NW_019863470.1	151312	151494	+	183	rna-XM_024095180.1	gene-LOC112055171_156942	0.43711071752039504	25.699178777411486	1.2056660857720789e-4	0.01502973153795988	season	0.01502973153795988	0.008925700907997264	seasonWet
gene-LOC112051626	NW_019863091.1	140083	140172	-	90	rna-XM_024090344.1, rna-XM_024090345.1, rna-XM_024090341.1, rna-XM_024090342.1	gene-LOC112051626_114499	0.43503603371802196	19.9066244890236	1.2127152780131012e-4	0.015075140986851622	season	0.015075140986851622	0.06235222244799667	rest
gene-LOC112047695	NW_019862901.1	733674	734062	-	389	rna-XM_024084898.1, rna-XM_024084899.1	gene-LOC112047695_65342	0.6282124280535024	15.07065184266493	1.2436084307030843e-4	0.015415867644911565	season	0.015415867644911565	0.031171045315572802	seasonWet
gene-LOC112055283	NW_019863491.1	114736	115014	-	279	rna-XM_024095310.1	gene-LOC112055283_157919	-0.3829095851686085	14.768685719462436	1.290554358507894e-4	0.015953126419387804	season	0.015953126419387804	5.3791128915691944e-5	seasonDry
gene-LOC112055556	NW_019863549.1	88901	89168	+	268	rna-XM_024095732.1, rna-XM_024095733.1, rna-XM_024095734.1	gene-LOC112055556_161569	0.4244965348957027	18.10936573260337	1.306122296896862e-4	0.016100595021413294	season	0.016100595021413294	0.055393917740534496	rest
gene-LOC112044246	NW_019862805.1	1118425	1118849	-	425	rna-XM_024080019.1	gene-LOC112044246_20424	-0.4223710023371998	15.846879111851532	1.3264001970155924e-4	0.016295087566347313	season	0.016295087566347313	0.011014243362440558	seasonDry
gene-LOC112047514	NW_019862895.1	200749	201565	+	817	rna-XM_024084655.1	gene-LOC112047514_63273	0.5381623469505148	15.095237902714995	1.329264385468292e-4	0.016295087566347313	season	0.016295087566347313	0.022928524264438876	seasonWet
gene-LOC112046056	NW_019862846.1	474359	474509	-	151	rna-XM_024082523.1, rna-XM_024082522.1, rna-XM_024082519.1, rna-XM_024082521.1	gene-LOC112046056_42984	0.43641312176537284	14.621881365802738	1.3534804945811288e-4	0.016546112101434605	season	0.016546112101434605	6.806960871316654e-5	seasonWet
gene-LOC112053155	NW_019863213.1	146882	147038	+	157	rna-XM_024092465.1	gene-LOC112053155_133186	0.4072155026128697	24.135977840279992	1.397122279491797e-4	0.017032575580338837	season	0.017032575580338837	0.08576049780113115	rest
gene-LOC112051742	NW_019863100.1	147726	147815	+	90	rna-XM_024090524.1	gene-LOC112051742_116368	0.43241982841890475	17.39682917031182	1.4298513699990032e-4	0.01738369300218019	season	0.01738369300218019	0.024195257106514777	seasonWet
gene-LOC112051191	NW_019863068.1	107500	107587	+	88	rna-XM_024089719.1, rna-XM_024089720.1, rna-XM_024089721.1, rna-XM_024089725.1, rna-XM_024089726.1	gene-LOC112051191_109030	0.4435353543248254	24.015479688392457	1.4963807801763015e-4	0.01814269453312933	season	0.01814269453312933	0.06757979145066487	rest
gene-LOC112043184	NW_019862787.1	136102	136378	+	277	rna-XM_024078489.1	gene-LOC112043184_5130	0.3327465438890621	14.295197001600743	1.5951408006129446e-4	0.019287257101181763	season	0.019287257101181763	2.7413147538013396e-15	seasonWet
gene-LOC112055171	NW_019863470.1	146776	147029	+	254	rna-XM_024095180.1	gene-LOC112055171_156937	0.44567612296895726	24.733163537737525	1.619351423290336e-4	0.019526642475828485	season	0.019526642475828485	0.008925700907997264	seasonWet
gene-LOC112044246	NW_019862805.1	1118425	1119036	-	612	rna-XM_024080018.1	gene-LOC112044246_20422	-0.4138015664205046	15.417119054315748	1.636866408341954e-4	0.01968420816162088	season	0.01968420816162088	0.011014243362440558	seasonDry
gene-LOC112046056	NW_019862846.1	475501	475730	-	230	rna-XM_024082523.1, rna-XM_024082522.1, rna-XM_024082519.1, rna-XM_024082521.1	gene-LOC112046056_42985	0.42726469736097505	14.190743498343311	1.6989334677572885e-4	0.020375230808165595	season	0.020375230808165595	6.806960871316654e-5	seasonWet
gene-LOC112052608	NW_019862759.1	321693	322004	-	312	rna-XM_024091759.1	gene-LOC112052608_127392	0.5084053154720845	14.14292034460661	1.7288983511956e-4	0.02067855881994867	season	0.02067855881994867	0.06611057428414613	rest
gene-LOC112053773	NW_019863280.1	78169	78703	-	535	rna-XM_024093327.1	gene-LOC112053773_140932	0.3310501811240458	14.925305444572635	1.7971398300040817e-4	0.021436826425067557	season	0.021436826425067557	0.015702068789212133	seasonWet
gene-LOC112048976	NW_019862954.1	454940	455125	+	186	rna-XM_024086689.1	gene-LOC112048976_81594	-0.3696358353937906	14.81895722333836	1.8071573125425522e-4	0.021498370889585512	season	0.021498370889585512	0.013855178036333408	seasonDry
gene-LOC112046056	NW_019862846.1	461360	461445	-	86	rna-XM_024082523.1, rna-XM_024082522.1, rna-XM_024082519.1, rna-XM_024082521.1	gene-LOC112046056_42974	0.4162448269335499	14.053058503410501	1.8270150726447317e-4	0.021676333786815	season	0.021676333786815	6.806960871316654e-5	seasonWet
gene-LOC112057890	NW_019862768.1	1259026	1260190	+	1165	rna-XM_024098480.1, rna-XM_024098481.1, rna-XM_024098482.1, rna-XM_024098479.1	gene-LOC112057890_185627	0.39126466198692456	15.293298418179612	1.903722485940939e-4	0.02252602537241452	season	0.02252602537241452	0.07911594463852374	rest
gene-LOC112051519	NW_019863087.1	287885	287980	-	96	rna-XM_024090191.1, rna-XM_024090194.1, rna-XM_024090193.1	gene-LOC112051519_113314	-0.5313940253191543	14.145804610662813	1.910418183441394e-4	0.02254497234400412	season	0.02254497234400412	0.05722427970910875	rest
gene-LOC112052457	NW_019863150.1	135136	135782	-	647	rna-XM_024091542.1	gene-LOC112052457_125788	-0.3949803426346533	16.07996109010453	1.9156093035477384e-4	0.022546110138085534	season	0.022546110138085534	0.05722427970910875	rest
gene-LOC112047048	NW_019862881.1	603323	603936	-	614	rna-XM_024083957.1	gene-LOC112047048_57569	0.3706472530225211	19.827781133313714	1.9226811308903585e-4	0.02256931850568221	season	0.02256931850568221	0.08995840475209811	rest
gene-LOC112043776	NW_019862797.1	726307	726517	+	211	rna-XM_024079346.1, rna-XM_024079351.1	gene-LOC112043776_13790	0.44971507455666565	13.949166826863776	2.0032863124627319e-4	0.023391406984624205	season	0.023391406984624205	0.005271304285708744	seasonWet
gene-LOC112043776	NW_019862797.1	726308	726517	+	210	rna-XM_024079350.1	gene-LOC112043776_13819	0.44971507455666565	13.949166826863776	2.0032863124627319e-4	0.023391406984624205	season	0.023391406984624205	0.005271304285708744	seasonWet
gene-LOC112053634	NW_019863264.1	135712	135844	-	133	rna-XM_024093113.1, rna-XM_024093114.1, rna-XM_024093112.1	gene-LOC112053634_138929	0.4211879084685752	14.540538742256352	2.0466618471160538e-4	0.023834992995335223	season	0.023834992995335223	0.04813978092065183	seasonWet
gene-LOC112051433	NW_019863082.1	349901	349983	+	83	rna-XM_024090068.1	gene-LOC112051433_112261	0.3839768801168425	17.42511798488772	2.0825397785416758e-4	0.024163974144875915	season	0.024163974144875915	0.18101846659793913	rest
gene-LOC112052608	NW_019862759.1	322086	322391	-	306	rna-XM_024091759.1	gene-LOC112052608_127393	0.501629347091787	13.788310510328786	2.08583136515176e-4	0.024163974144875915	season	0.024163974144875915	0.06611057428414613	rest
gene-LOC112049557	NW_019862978.1	95793	95924	+	132	rna-XM_024087495.1	gene-LOC112049557_88888	0.37563358765064625	13.924974005559987	2.1141157236315354e-4	0.024427696405637064	season	0.024427696405637064	0.0683745943391283	rest
gene-LOC112055996	NW_019863677.1	67244	67315	+	72	rna-XM_024096315.1, rna-XM_024096314.1	gene-LOC112055996_169786	0.40015800872743396	13.858694277938111	2.133157741145852e-4	0.024583531947049098	season	0.024583531947049098	0.08685092187909975	rest
gene-LOC112050340	NW_019863018.1	329259	330071	+	813	rna-XM_024088592.1	gene-LOC112050340_98610	0.3919582695811944	15.5822157370239	2.1813044383076484e-4	0.025073103016329007	season	0.025073103016329007	0.043652212172599764	seasonWet
gene-LOC112052331	NW_019862759.1	896565	896874	-	310	rna-XM_024091354.1	gene-LOC112052331_124221	0.41404848903415004	13.81381099212319	2.2394428394380866e-4	0.025674690004272818	season	0.025674690004272818	0.07165740609001996	rest
gene-LOC112048541	NW_019862754.1	762306	762404	-	99	rna-XM_024086114.1	gene-LOC112048541_76840	-0.3679655434842721	16.737417529433387	2.2824872591233004e-4	0.026100566192569133	season	0.026100566192569133	0.03698459355146701	seasonDry
gene-LOC112052325	NW_019863140.1	269160	269401	+	242	rna-XM_024091343.1	gene-LOC112052325_124141	0.35541521139475385	24.082575004777368	2.3286569122563377e-4	0.026559892524482466	season	0.026559892524482466	1.5289205858076105e-4	seasonWet
gene-LOC112055814	NW_019863623.1	89962	90058	-	97	rna-XM_024096024.1	gene-LOC112055814_164216	0.3287397361186797	17.106488748048285	2.4583525610284793e-4	0.027903311579712504	season	0.027903311579712504	0.08469911607172348	rest
gene-LOC112052325	NW_019863140.1	270114	270273	+	160	rna-XM_024091343.1	gene-LOC112052325_124142	0.3628605033662785	23.9008045917347	2.459052631646377e-4	0.027903311579712504	season	0.027903311579712504	1.5289205858076105e-4	seasonWet
gene-LOC112058617	NW_019862779.1	449483	449718	-	236	rna-XM_024099525.1, rna-XM_024099526.1	gene-LOC112058617_195808	0.3964848934213119	16.83831351454187	2.4678320173393694e-4	0.027931314090878887	season	0.027931314090878887	0.09027108519545264	rest
gene-LOC112046192	NW_019862850.1	396622	397183	+	562	rna-XM_024082743.1	gene-LOC112046192_45348	0.551365248304065	13.72902077018077	2.527587945373481e-4	0.028534662483305617	season	0.028534662483305617	0.04911162158975682	seasonWet
gene-LOC112052325	NW_019863140.1	277265	277460	+	196	rna-XM_024091343.1	gene-LOC112052325_124148	0.38375784532858626	23.72214338900525	2.5943896568347363e-4	0.029214279866046924	season	0.029214279866046924	1.5289205858076105e-4	seasonWet
gene-LOC112047122	NW_019862882.1	640854	642964	-	2111	rna-XM_024084066.1	gene-LOC112047122_58350	0.41187447225802926	25.62202951477462	2.6612927014850945e-4	0.029891585586680553	season	0.029891585586680553	0.10412534878083729	rest
gene-LOC112055069	NW_019863455.1	4864	5128	+	265	rna-XM_024095058.1	gene-LOC112055069_155975	0.5208047681857058	13.444040152871816	2.787539193400746e-4	0.031169204510996414	season	0.031169204510996414	0.06974512501648882	rest
gene-LOC112052608	NW_019862759.1	323285	323938	-	654	rna-XM_024091759.1	gene-LOC112052608_127396	0.5241107200911324	13.23566524638679	2.796151708875675e-4	0.031169204510996414	season	0.031169204510996414	0.06611057428414613	rest
gene-LOC112052325	NW_019863140.1	262076	262143	+	68	rna-XM_024091343.1	gene-LOC112052325_124134	-0.3236335184203244	23.472496772953452	2.7961707847574404e-4	0.031169204510996414	season	0.031169204510996414	1.5289205858076105e-4	seasonDry
gene-LOC112052043	NW_019863120.1	94067	94205	-	139	rna-XM_024090941.1	gene-LOC112052043_120517	-0.4188044860461434	13.30320189763452	2.8696339955602704e-4	0.03174819570988106	season	0.03174819570988106	0.0023376054020850796	seasonDry
gene-LOC112052043	NW_019863120.1	94067	94207	-	141	rna-XM_024090944.1	gene-LOC112052043_120522	-0.4188044860461434	13.30320189763452	2.8696339955602704e-4	0.03174819570988106	season	0.03174819570988106	0.0023376054020850796	seasonDry
gene-LOC112052043	NW_019863120.1	94067	94206	-	140	rna-XM_024090942.1	gene-LOC112052043_120527	-0.4188044860461434	13.30320189763452	2.8696339955602704e-4	0.03174819570988106	season	0.03174819570988106	0.0023376054020850796	seasonDry
gene-LOC112056700	NW_019863948.1	28416	28719	-	304	rna-XM_024097170.1	gene-LOC112056700_176615	0.3552543610329992	13.380762900200436	3.016448483757046e-4	0.033289254663387606	season	0.033289254663387606	0.0572204052695088	rest
gene-LOC112056185	NW_019863730.1	42965	42988	+	24	rna-XM_024096558.1, rna-XM_024096560.1	gene-LOC112056185_171612	0.3184093243495723	30.434388645124166	3.0281033452463644e-4	0.033334747622023035	season	0.033334747622023035	0.13241018627793166	rest
gene-LOC112057766	NW_019862766.1	321200	321360	+	161	rna-XM_024098310.1	gene-LOC112057766_184303	0.5241573557432961	13.326788658815738	3.1022186941824086e-4	0.034065902256165834	season	0.034065902256165834	0.00989525892943022	seasonWet
gene-LOC112048496	NW_019862933.1	541977	542203	+	227	rna-XM_024086026.1	gene-LOC112048496_75733	0.3810763708907101	13.802454511591693	3.1770186156293513e-4	0.03480093609308448	season	0.03480093609308448	0.10873252166583655	rest
gene-LOC112049806	NW_019862991.1	185311	185441	+	131	rna-XM_024087848.1	gene-LOC112049806_92260	-0.8967453608882708	12.902882194033996	3.304005569421384e-4	0.03610258332572196	season	0.03610258332572196	0.003813291008561524	seasonDry
gene-LOC112058536	NW_019862778.1	942614	942747	+	134	rna-XM_024099427.1	gene-LOC112058536_195037	0.580092780341344	12.931720460457601	3.5111718152591883e-4	0.03827177278632515	season	0.03827177278632515	0.1122902986277149	rest
gene-LOC112045098	NW_019862823.1	57261	57734	-	474	rna-XM_024081170.1, rna-XM_024081172.1, rna-XM_024081171.1, rna-XM_024081169.1, rna-XM_024081174.1	gene-LOC112045098_30414	0.3538767045197038	19.83565259861498	3.541524338107572e-4	0.03850776856476966	season	0.03850776856476966	3.61863455752739e-5	seasonWet
gene-LOC112045055	NW_019862823.1	421064	421346	-	283	rna-XR_002886782.1	gene-LOC112045055_29923	-0.3066246282191569	14.462764130087265	3.617497142477833e-4	0.03923743101549363	season	0.03923743101549363	0.06215565315986676	rest
gene-LOC112054505	NW_019863366.1	115976	116146	+	171	rna-XM_024094310.1	gene-LOC112054505_149442	-0.32491447041612054	18.381586759157734	3.7431245505423286e-4	0.040500790674743326	season	0.040500790674743326	0.19926672607294188	rest
gene-LOC112046415	NW_019862857.1	568411	568545	-	135	rna-XM_024083023.1	gene-LOC112046415_47705	-0.3246455374917847	19.04521881510269	3.8486261967474574e-4	0.04154075700264926	season	0.04154075700264926	0.06359468951046782	rest
gene-LOC112051307	NW_019863073.1	167905	168217	-	313	rna-XM_024089894.1, rna-XM_024089896.1	gene-LOC112051307_110614	0.4217456739200485	12.591623793415287	3.9881896653169995e-4	0.04294241981725998	season	0.04294241981725998	0.044814680080111954	seasonWet
gene-LOC112046056	NW_019862846.1	549000	549179	-	180	rna-XM_024082519.1, rna-XM_024082521.1	gene-LOC112046056_43065	0.39831234302845786	12.574403405301545	3.999392950944033e-4	0.042958528070649815	season	0.042958528070649815	6.806960871316654e-5	seasonWet
gene-LOC112058437	NW_019862776.1	1253967	1254127	-	161	rna-XM_024099280.1	gene-LOC112058437_193853	0.4384774649089781	13.198102391944493	4.0959174056817986e-4	0.04388879633681412	season	0.04388879633681412	0.033798903629107584	seasonWet
gene-LOC112054319	NW_019863343.1	183238	186378	+	3141	rna-XM_024094067.1	gene-LOC112054319_147512	0.31570797833132846	18.802853747483137	4.122530341994557e-4	0.04406726032720462	season	0.04406726032720462	0.08478459324889728	rest
gene-LOC112051307	NW_019863073.1	150096	150954	-	859	rna-XM_024089894.1	gene-LOC112051307_110600	0.37237298565794436	12.517395714612963	0.00041484854190050624	0.04413150810881011	season	0.04413150810881011	0.044814680080111954	seasonWet
gene-LOC112051307	NW_019863073.1	150107	150954	-	848	rna-XM_024089896.1	gene-LOC112051307_110627	0.37237298565794436	12.517395714612963	0.00041484854190050624	0.04413150810881011	season	0.04413150810881011	0.044814680080111954	seasonWet
gene-LOC112045725	NW_019862752.1	1224502	1224746	+	245	rna-XM_024082055.1	gene-LOC112045725_38285	0.34368741105747463	19.495879975173597	4.165076955614597e-4	0.04420175433903318	season	0.04420175433903318	0.07326151150349465	rest
gene-LOC112053580	NW_019863256.1	14882	15904	-	1023	rna-XM_024093040.1	gene-LOC112053580_138232	-0.6092638218736778	12.619388324899356	4.214929303989332e-4	0.04462379938247462	season	0.04462379938247462	5.142836008929721e-4	seasonDry
gene-LOC112052373	NW_019862759.1	2018934	2018993	+	60	rna-XM_024091415.1	gene-LOC112052373_124765	-0.37784507232173525	22.234215044334256	4.289749812382451e-4	0.045307538949205965	season	0.045307538949205965	0.21130926218730628	rest
gene-LOC112054185	NW_019862760.1	923038	923124	+	87	rna-XM_024093880.1	gene-LOC112054185_145614	-0.43500850098842553	12.33336440428204	4.5895901271085195e-4	0.04835898130596676	season	0.04835898130596676	0.20088114857766357	rest
gene-LOC112052325	NW_019863140.1	270995	271229	+	235	rna-XM_024091343.1	gene-LOC112052325_124143	0.36458958082640514	21.73496131778719	4.71549455869718e-4	0.04956757629467577	season	0.04956757629467577	1.5289205858076105e-4	seasonWet
gene-LOC112051136	NW_019863064.1	216176	216300	-	125	rna-XM_024089639.1	gene-LOC112051136_108309	0.34460274665327195	14.583460909599948	4.7658984604111745e-4	0.049931761791340575	season	0.049931761791340575	0.05936559419644953	rest
gene-LOC112050918	NW_019863051.1	355225	355306	+	82	rna-XM_024089332.1	gene-LOC112050918_105705	-0.39736532710691636	17.645232821875606	4.7727064757393823e-4	0.049931761791340575	season	0.049931761791340575	2.113367463281515e-6	seasonDry
gene-LOC112046415	NW_019862857.1	568411	568554	-	144	rna-XM_024083021.1	gene-LOC112046415_47709	-0.31813831413738525	18.32119299707099	4.974706412078145e-4	0.05192232489625146	season	0.05192232489625146	0.06359468951046782	rest
gene-LOC112054807	NW_019862761.1	2252341	2252375	-	35	rna-XM_024094735.1	gene-LOC112054807_152878	-0.39286569745219546	12.166957639371793	5.042521243160693e-4	0.05246980283411499	season	0.05246980283411499	3.1228176091750874e-5	rest
gene-LOC112047309	NW_019862887.1	435622	435756	+	135	rna-XM_024084393.1	gene-LOC112047309_60900	0.422778501656349	12.551721975358081	5.050873595004516e-4	0.05246980283411499	season	0.05246980283411499	0.0572204052695088	rest
gene-LOC112050069	NW_019863004.1	169915	170061	-	147	rna-XM_024088202.1	gene-LOC112050069_95527	0.3957691528771984	12.92527232178604	5.088478448558609e-4	0.052736656970143486	season	0.052736656970143486	2.8358445609034757e-5	rest
gene-LOC112050446	NW_019863023.1	379822	380117	+	296	rna-XM_024088721.1, rna-XM_024088720.1	gene-LOC112050446_99913	0.6131071290963024	12.247922936115836	5.114702497946312e-4	0.05276131569792916	season	0.05276131569792916	0.07235274390745641	rest
gene-LOC112050446	NW_019863023.1	379822	380116	+	295	rna-XM_024088718.1	gene-LOC112050446_99929	0.6131071290963024	12.247922936115836	5.114702497946312e-4	0.05276131569792916	season	0.05276131569792916	0.07235274390745641	rest
gene-LOC112043773	NW_019862797.1	702893	704767	+	1875	rna-XM_024079337.1	gene-LOC112043773_13705	-0.3620901883027045	12.215925670007316	5.146889302174062e-4	0.05296986957637463	season	0.05296986957637463	0.14400756877282922	rest
gene-LOC112048194	NW_019862920.1	587486	589489	+	2004	rna-XM_024085644.1	gene-LOC112048194_72454	-0.2980409121527047	17.152890466416842	5.190288258809309e-4	0.05329257925878124	season	0.05329257925878124	0.2580388268569692	rest
gene-LOC112052608	NW_019862759.1	325146	325772	-	627	rna-XM_024091759.1	gene-LOC112052608_127399	0.5080970354354011	12.05423534405825	5.245482609338216e-4	0.05373462671149385	season	0.05373462671149385	0.06611057428414613	rest
gene-LOC112050521	NW_019863027.1	79640	79860	+	221	rna-XM_024088805.1	gene-LOC112050521_100607	0.3046260798244435	12.863675507506935	5.307657205245772e-4	0.05424597273924859	season	0.05424597273924859	0.055393917740534496	rest
gene-LOC112054185	NW_019862760.1	848997	849446	+	450	rna-XM_024093880.1	gene-LOC112054185_145596	0.3264103861368512	11.999860159739836	5.479714402608213e-4	0.05585363428293436	season	0.05585363428293436	0.20088114857766357	rest
gene-LOC112049204	NW_019862755.1	2543364	2543454	-	91	rna-XM_024087004.1	gene-LOC112049204_84509	-0.3363314592907522	12.21080740863396	5.490199962280573e-4	0.05585363428293436	season	0.05585363428293436	0.09083291224723601	rest
gene-LOC112057848	NW_019862767.1	1746055	1746745	+	691	rna-XM_024098408.1	gene-LOC112057848_185104	0.35232260397146814	16.250237453617263	5.64263238128135e-4	0.057272718670005704	season	0.057272718670005704	0.15570559336163345	rest
gene-LOC112046921	NW_019862876.1	392191	392418	-	228	rna-XM_024083773.1	gene-LOC112046921_55882	-0.4148889215232674	16.96177972408066	5.697604244267737e-4	0.05761224214324655	season	0.05761224214324655	0.2268761764942969	rest
gene-LOC112051357	NW_019863077.1	297697	297747	-	51	rna-XM_024089961.1, rna-XM_024089962.1, rna-XM_024089964.1	gene-LOC112051357_111259	-0.3976739745446214	17.339380084834755	5.702120047621004e-4	0.05761224214324655	season	0.05761224214324655	0.1559166970839496	rest
gene-LOC112052325	NW_019863140.1	263768	263892	+	125	rna-XM_024091343.1	gene-LOC112052325_124135	0.38711132481264554	21.052611958400465	5.793610462144911e-4	0.05834767235809837	season	0.05834767235809837	1.5289205858076105e-4	rest
gene-LOC112050521	NW_019863027.1	107015	107188	+	174	rna-XM_024088804.1	gene-LOC112050521_100613	0.3054388981932649	12.686153378735622	5.801278039852506e-4	0.05834767235809837	season	0.05834767235809837	0.055393917740534496	rest
gene-LOC112045935	NW_019862844.1	761781	761855	-	75	rna-XM_024082333.1	gene-LOC112045935_41063	-0.3153922723499066	11.896672731309359	5.841413911240946e-4	0.058363685939692225	season	0.058363685939692225	0.2955522713434085	rest
gene-LOC112057725	NW_019862765.1	2019164	2019377	-	214	rna-XM_024098260.1	gene-LOC112057725_183969	0.3859512482363829	17.828785268425015	5.846315644575871e-4	0.058363685939692225	season	0.058363685939692225	0.24525171821137104	rest
gene-LOC112051307	NW_019863073.1	159143	159248	-	106	rna-XM_024089894.1, rna-XM_024089896.1	gene-LOC112051307_110605	0.44564492539876427	11.869671900402777	5.85493544603035e-4	0.058363685939692225	season	0.058363685939692225	0.044814680080111954	rest
gene-LOC112054600	NW_019863381.1	16978	17167	-	190	rna-XM_024094443.1	gene-LOC112054600_150365	-0.3507736168360688	12.07787396258332	5.855623572382914e-4	0.058363685939692225	season	0.058363685939692225	0.7707369936306687	rest
gene-LOC112048496	NW_019862933.1	541513	541709	+	197	rna-XM_024086026.1	gene-LOC112048496_75732	0.415565801308299	12.581415515861602	0.00058715845836834475	0.058391259363219615	season	0.058391259363219615	0.10873252166583655	rest
gene-LOC112047890	NW_019862907.1	679669	679811	+	143	rna-XM_024085175.1	gene-LOC112047890_68256	-0.4437808496212976	11.894566942909456	5.888986058963648e-4	0.05843300202990522	season	0.05843300202990522	0.055393917740534496	rest
gene-LOC112051684	NW_019863097.1	199056	199742	-	687	rna-XM_024090453.1	gene-LOC112051684_115753	-0.42481867875603546	11.945204632486936	5.931298589393273e-4	0.05872118294742951	season	0.05872118294742951	6.374241984333742e-4	rest
gene-LOC112048457	NW_019862931.1	315679	316063	-	385	rna-XM_024085984.1	gene-LOC112048457_75399	0.3178122464973844	13.577256790043306	5.95616827230878e-4	0.05883577471490017	season	0.05883577471490017	0.09757605081399971	rest
gene-LOC112053291	NW_019863225.1	122374	122501	-	128	rna-XM_024092676.1	gene-LOC112053291_135223	0.3027321727617332	21.53669407530801	6.11207720270485e-4	0.060241395217928824	season	0.060241395217928824	0.21130926218730628	rest
gene-LOC112049503	NW_019862976.1	454561	455673	-	1113	rna-XM_024087426.1	gene-LOC112049503_88364	-0.2943377554034104	12.107629569713724	6.126188026598485e-4	0.06024629442868652	season	0.06024629442868652	0.046661478835710785	rest
gene-LOC112043184	NW_019862787.1	141199	141378	+	180	rna-XM_024078489.1	gene-LOC112043184_5136	0.36774835869980416	11.736745483499488	6.215738929072355e-4	0.060772962151923904	season	0.060772962151923904	2.7413147538013396e-15	rest
gene-LOC112049503	NW_019862976.1	454561	455232	-	672	rna-XM_024087390.1, rna-XM_024087391.1	gene-LOC112049503_88141	-0.29454317433376126	12.07086863982581	6.244633237410468e-4	0.060772962151923904	season	0.060772962151923904	0.046661478835710785	rest
gene-LOC112049503	NW_019862976.1	454561	455229	-	669	rna-XM_024087396.1	gene-LOC112049503_88053	-0.2944746602608899	12.065245824853875	6.262953010186937e-4	0.060772962151923904	season	0.060772962151923904	0.046661478835710785	rest
gene-LOC112049503	NW_019862976.1	454561	455228	-	668	rna-XM_024087402.1	gene-LOC112049503_88287	-0.2944746602608899	12.065245824853875	6.262953010186937e-4	0.060772962151923904	season	0.060772962151923904	0.046661478835710785	rest
gene-LOC112049503	NW_019862976.1	454561	455233	-	673	rna-XM_024087388.1	gene-LOC112049503_88157	-0.2943219155851174	12.052935195698248	6.303252178616758e-4	0.060772962151923904	season	0.060772962151923904	0.046661478835710785	rest
gene-LOC112049503	NW_019862976.1	454561	455226	-	666	rna-XM_024087387.1	gene-LOC112049503_88133	-0.2943131744725705	12.051929508677482	6.306555869575875e-4	0.060772962151923904	season	0.060772962151923904	0.046661478835710785	rest
gene-LOC112049503	NW_019862976.1	454561	455234	-	674	rna-XM_024087399.1, rna-XM_024087400.1	gene-LOC112049503_87999	-0.2942774892161391	12.049594495438615	6.314233154380511e-4	0.060772962151923904	season	0.060772962151923904	0.046661478835710785	rest
gene-LOC112049503	NW_019862976.1	454561	455240	-	680	rna-XM_024087397.1	gene-LOC112049503_88061	-0.2941741108950738	12.04150488212908	6.340904045664958e-4	0.060772962151923904	season	0.060772962151923904	0.046661478835710785	rest
gene-LOC112049503	NW_019862976.1	454561	455241	-	681	rna-XM_024087398.1	gene-LOC112049503_88069	-0.2941741108950738	12.04150488212908	6.340904045664958e-4	0.060772962151923904	season	0.060772962151923904	0.046661478835710785	rest
gene-LOC112049503	NW_019862976.1	454561	455242	-	682	rna-XM_024087392.1	gene-LOC112049503_88165	-0.2941741108950738	12.04150488212908	6.340904045664958e-4	0.060772962151923904	season	0.060772962151923904	0.046661478835710785	rest
gene-LOC112049503	NW_019862976.1	454561	455237	-	677	rna-XM_024087403.1, rna-XM_024087404.1	gene-LOC112049503_88295	-0.2941741108950738	12.04150488212908	6.340904045664958e-4	0.060772962151923904	season	0.060772962151923904	0.046661478835710785	rest
gene-LOC112049503	NW_019862976.1	454561	455384	-	824	rna-XM_024087394.1	gene-LOC112049503_88181	-0.2937094928245841	12.03211598566822	6.372001274120462e-4	0.060772962151923904	season	0.060772962151923904	0.046661478835710785	rest
gene-LOC112049503	NW_019862976.1	454561	455385	-	825	rna-XM_024087395.1	gene-LOC112049503_88189	-0.2937094928245841	12.03211598566822	6.372001274120462e-4	0.060772962151923904	season	0.060772962151923904	0.046661478835710785	rest
gene-LOC112049503	NW_019862976.1	454561	455386	-	826	rna-XM_024087406.1	gene-LOC112049503_88311	-0.2937094928245841	12.03211598566822	6.372001274120462e-4	0.060772962151923904	season	0.060772962151923904	0.046661478835710785	rest
gene-LOC112049503	NW_019862976.1	454561	455248	-	688	rna-XM_024087393.1	gene-LOC112049503_88173	-0.2940022718852287	12.027557583561686	6.38715478453255e-4	0.06078648340531257	season	0.06078648340531257	0.046661478835710785	rest
gene-LOC112049503	NW_019862976.1	454561	455387	-	827	rna-XM_024087407.1	gene-LOC112049503_88319	-0.29356390375900104	12.02029092942604	6.411386638116202e-4	0.0608861597174237	season	0.0608861597174237	0.046661478835710785	rest
gene-LOC112046693	NW_019862867.1	673844	674032	+	189	rna-XM_024083419.1, rna-XM_024083418.1, rna-XM_024083426.1, rna-XM_024083422.1, rna-XM_024083433.1, rna-XM_024083421.1, rna-XM_024083420.1, rna-XM_024083423.1	gene-LOC112046693_51993	-0.3085544233324971	15.344578888598488	6.426360362455163e-4	0.06089767697646484	season	0.06089767697646484	0.29912195165967986	rest
gene-LOC112049503	NW_019862976.1	454561	455418	-	858	rna-XM_024087401.1	gene-LOC112049503_88015	-0.2934503564260887	12.011442450032037	6.441018752238941e-4	0.06090616321828677	season	0.06090616321828677	0.046661478835710785	rest
gene-LOC112058415	NW_019862776.1	637846	638096	+	251	rna-XM_024099225.1	gene-LOC112058415_192596	0.37396199600439456	12.95158514168671	6.456599858361128e-4	0.060923319857550826	season	0.060923319857550826	0.0013698778002453533	rest
gene-LOC112052325	NW_019863140.1	275293	275413	+	121	rna-XM_024091343.1	gene-LOC112052325_124146	0.403060264804893	20.62964718367711	6.583669905743953e-4	0.06190814148536854	season	0.06190814148536854	1.5289205858076105e-4	rest
gene-LOC112054183	NW_019863326.1	129568	129741	+	174	rna-XM_024093875.1	gene-LOC112054183_145573	0.39374783622837645	14.354673447386801	6.588948940120347e-4	0.06190814148536854	season	0.06190814148536854	0.24085006681590213	rest
gene-LOC112050218	NW_019863013.1	84398	84415	+	18	rna-XM_024088424.1, rna-XM_024088428.1, rna-XM_024088429.1, rna-XM_024088425.1, rna-XM_024088426.1, rna-XM_024088427.1	gene-LOC112050218_97352	0.28449221077616954	13.648537873140175	6.62615143924913e-4	0.06212578512553622	season	0.06212578512553622	0.3089943922321478	rest
gene-LOC112055520	NW_019863544.1	4976	5153	+	178	rna-XM_024095668.1	gene-LOC112055520_161141	0.3690368803521131	13.314182215180068	6.65685087210171e-4	0.06228166564354949	season	0.06228166564354949	1.0791505057758376e-10	rest
gene-LOC112058432	NW_019862776.1	1162167	1162388	-	222	rna-XM_024099274.1	gene-LOC112058432_193736	-0.335558535666168	11.892954280724062	6.675157782638631e-4	0.062321188293858645	season	0.062321188293858645	0.0027587077279139023	rest
gene-LOC112045055	NW_019862823.1	405366	405690	-	325	rna-XR_002886782.1	gene-LOC112045055_29922	-0.28981995396911797	13.14562590469046	6.732599175305736e-4	0.06262461317255831	season	0.06262461317255831	0.06215565315986676	rest
gene-LOC112046148	NW_019862849.1	771241	771537	-	297	rna-XM_024082666.1	gene-LOC112046148_44505	0.5523418019053812	11.775534695009812	6.735959657915162e-4	0.06262461317255831	season	0.06262461317255831	0.12742402175520268	rest
gene-LOC112049503	NW_019862976.1	454561	455468	-	908	rna-XM_024087408.1, rna-XM_024087427.1	gene-LOC112049503_88327	-0.2921198121919733	11.913464220687803	6.778526004451059e-4	0.06288823685555077	season	0.06288823685555077	0.046661478835710785	rest
gene-LOC112042935	NW_019862782.1	1211537	1211749	-	213	rna-XM_024078148.1, rna-XM_024078149.1, rna-XM_024078150.1, rna-XM_024078152.1, rna-XM_024078153.1, rna-XM_024078157.1, rna-XM_024078158.1, rna-XM_024078151.1, rna-XM_024078155.1, rna-XM_024078159.1	gene-LOC112042935_2543	0.3037774370808374	13.80279865877512	6.97379160306452e-4	0.0645010258435635	season	0.0645010258435635	7.857069094404913e-5	rest
gene-LOC112051732	NW_019863100.1	42237	42370	-	134	rna-XM_024090512.1	gene-LOC112051732_116277	-0.4049632621745029	13.021041938704945	6.981513847124987e-4	0.0645010258435635	season	0.0645010258435635	0.11217413113986398	rest
gene-LOC112048496	NW_019862933.1	543159	543435	+	277	rna-XM_024086026.1	gene-LOC112048496_75734	0.341931230765375	12.182724884263331	7.180975719146682e-4	0.0662056040573161	season	0.0662056040573161	0.10873252166583655	rest
gene-LOC112055327	NW_019863501.1	67935	69425	+	1491	rna-XM_024095390.1, rna-XM_024095389.1	gene-LOC112055327_158725	-0.2833455845736863	13.196979327547048	7.322316147066187e-4	0.06736835317510749	season	0.06736835317510749	0.1559166970839496	rest
gene-LOC112051136	NW_019863064.1	215559	215703	-	145	rna-XM_024089639.1	gene-LOC112051136_108308	0.34898033115041294	13.433548640467462	7.993571929503976e-4	0.07339160418428817	season	0.07339160418428817	0.05936559419644953	rest
gene-LOC112044894	NW_019862751.1	1714241	1714309	-	69	rna-XM_024080948.1	gene-LOC112044894_28222	0.40962748214748623	11.241156280685196	8.212155774997149e-4	0.07524238957903184	season	0.07524238957903184	4.464329493698602e-7	rest
gene-LOC112053192	NW_019863216.1	64985	66388	-	1404	rna-XM_024092520.1	gene-LOC112053192_133750	-0.33330400752242295	11.431136135599784	8.455404397321557e-4	0.07731104673534467	season	0.07731104673534467	0.10920951302743437	rest
gene-LOC112043092	NW_019862785.1	800145	800262	+	118	rna-XM_024078359.1	gene-LOC112043092_4185	0.2940686950448653	11.814497302302634	8.541108412037111e-4	0.07793365188995677	season	0.07793365188995677	0.11571235447720167	rest
gene-LOC112051880	NW_019862758.1	1834755	1835089	+	335	rna-XM_024090700.1, rna-XM_024090717.1	gene-LOC112051880_118195	-0.29790191224156765	18.903472406665692	8.668919929218263e-4	0.07877502721717146	season	0.07877502721717146	0.0013506200953915049	rest
gene-LOC112051880	NW_019862758.1	1834755	1835090	+	336	rna-XM_024090708.1	gene-LOC112051880_118220	-0.29790191224156765	18.903472406665692	8.668919929218263e-4	0.07877502721717146	season	0.07877502721717146	0.0013506200953915049	rest
gene-LOC112053743	NW_019863277.1	31136	31249	-	114	rna-XM_024093279.1	gene-LOC112053743_140407	-0.31676443515030206	14.24789182576719	8.945089638942066e-4	0.08106701609868726	season	0.08106701609868726	0.08995840475209811	rest
gene-LOC112051307	NW_019863073.1	162218	162455	-	238	rna-XM_024089894.1, rna-XM_024089896.1	gene-LOC112051307_110608	0.36639730765088846	11.07361410293738	8.95778254446108e-4	0.08106701609868726	season	0.08106701609868726	0.044814680080111954	rest
gene-LOC112043675	NW_019862794.1	1295583	1295773	-	191	rna-XM_024079192.1, rna-XM_024079193.1	gene-LOC112043675_12584	0.36115702829424345	11.162526876397306	9.029897099160676e-4	0.08155287065841971	season	0.08155287065841971	0.2108500688586549	rest
gene-LOC112054059	NW_019863311.1	187483	187522	-	40	rna-XM_024093712.1, rna-XM_024093714.1	gene-LOC112054059_144137	-0.2858116480708279	15.812307345433343	9.069167289184775e-4	0.08174071878117779	season	0.08174071878117779	0.290967907972373	rest
gene-LOC112043092	NW_019862785.1	816647	816772	+	126	rna-XM_024078359.1	gene-LOC112043092_4186	0.29160526194916436	11.692077872071009	9.088717250229036e-4	0.08175042544545442	season	0.08175042544545442	0.11571235447720167	rest
gene-LOC112057863	NW_019862768.1	1408440	1408609	-	170	rna-XM_024098426.1	gene-LOC112057863_185228	0.35815622420152443	11.325816434123148	9.199913595304647e-4	0.0825697467905404	season	0.0825697467905404	0.21130926218730628	rest
gene-LOC112052608	NW_019862759.1	320123	320746	-	624	rna-XM_024091759.1	gene-LOC112052608_127389	0.44192834159855354	11.00201533317493	9.21712272665227e-4	0.0825697467905404	season	0.0825697467905404	0.06611057428414613	rest
gene-LOC112050138	NW_019863008.1	130222	132472	-	2251	rna-XM_024088312.1	gene-LOC112050138_96374	-0.29067473190294635	16.914672392450363	9.467919149238373e-4	0.08464510990513029	season	0.08464510990513029	0.29912195165967986	rest
gene-LOC112054438	NW_019862761.1	1156092	1156321	+	230	rna-XM_024094232.1	gene-LOC112054438_148809	0.31900772085196105	11.10464625561066	9.538312793344226e-4	0.08510251902351923	season	0.08510251902351923	0.17230833165057516	rest
gene-LOC112042853	NW_019862780.1	753802	753981	+	180	rna-XM_024078026.1	gene-LOC112042853_621	-0.32622582811182765	10.970659904642687	9.841467806695257e-4	0.08754703416185186	season	0.08754703416185186	0.26959168368832415	rest
gene-LOC112046056	NW_019862846.1	569529	569851	-	323	rna-XM_024082519.1, rna-XM_024082521.1	gene-LOC112046056_43066	0.3886960004796476	10.88700760977233	9.851860399647994e-4	0.08754703416185186	season	0.08754703416185186	6.806960871316654e-5	rest
gene-LOC112043184	NW_019862787.1	257456	257591	+	136	rna-XM_024078489.1	gene-LOC112043184_5176	-0.2946494223449362	10.840467947698388	0.0010053445957820396	0.0890721331333184	season	0.0890721331333184	2.7413147538013396e-15	rest
gene-LOC112046693	NW_019862867.1	601648	601800	+	153	rna-XM_024083418.1, rna-XM_024083424.1, rna-XM_024083425.1, rna-XM_024083426.1	gene-LOC112046693_51999	0.3648355439865489	14.238258644341826	0.0010103993047617353	0.0890721331333184	season	0.0890721331333184	0.29912195165967986	rest
gene-LOC112046693	NW_019862867.1	601649	601800	+	152	rna-XM_024083422.1, rna-XM_024083427.1, rna-XM_024083428.1, rna-XM_024083430.1, rna-XM_024083431.1, rna-XM_024083432.1	gene-LOC112046693_52154	0.3648355439865489	14.238258644341826	0.0010103993047617353	0.0890721331333184	season	0.0890721331333184	0.29912195165967986	rest
gene-LOC112046693	NW_019862867.1	601650	601800	+	151	rna-XM_024083433.1	gene-LOC112046693_52383	0.3648355439865489	14.238258644341826	0.0010103993047617353	0.0890721331333184	season	0.0890721331333184	0.29912195165967986	rest
gene-LOC112051658	NW_019863094.1	206476	206702	+	227	rna-XM_024090385.1	gene-LOC112051658_114862	-0.341639632778143	10.834589882299124	0.001073015449212006	0.09440402721556285	season	0.09440402721556285	0.007202664407162135	rest
gene-LOC112051371	NW_019863078.1	68678	68787	-	110	rna-XR_002887233.1, rna-XM_024089975.1, rna-XM_024089976.1	gene-LOC112051371_111468	0.37065240662076343	15.729606013124819	0.0011052893953556577	0.0970505494088676	season	0.0970505494088676	0.9999984646303554	rest
gene-LOC112058374	NW_019862775.1	1556308	1556480	+	173	rna-XM_024099155.1	gene-LOC112058374_191954	0.3860646769676392	18.87252994442365	0.001134521643671492	0.09942004122581823	season	0.09942004122581823	0.22684614813718706	rest
gene-LOC112054183	NW_019863326.1	122697	122866	+	170	rna-XM_024093875.1	gene-LOC112054183_145568	0.3279066386687493	13.099505390210131	0.0011386687778848755	0.09957040329002166	season	0.09957040329002166	0.24085006681590213	rest
gene-LOC112044703	NW_019862751.1	1009924	1010165	+	242	rna-XM_024080637.1	gene-LOC112044703_26207	0.288700959518678	29.2937610564166	0.0011420532085504513	0.09957040329002166	season	0.09957040329002166	0.20088114857766357	rest
gene-LOC112043607	NW_019862793.1	162987	163050	-	64	rna-XM_024079094.1	gene-LOC112043607_11191	0.32025323281318435	10.697135572236933	0.0011448108710966195	0.09957040329002166	season	0.09957040329002166	0.27881474802302936	rest
gene-LOC112053886	NW_019863292.1	82426	82769	+	344	rna-XR_002887420.1	gene-LOC112053886_142268	0.3819526309365989	11.201721414995223	0.0011702418193966619	0.09957040329002166	season	0.09957040329002166	5.495205718454953e-7	rest
gene-LOC112053886	NW_019863292.1	82428	82769	+	342	rna-XM_024093483.1	gene-LOC112053886_142282	0.3819526309365989	11.201721414995223	0.0011702418193966619	0.09957040329002166	season	0.09957040329002166	5.495205718454953e-7	rest
gene-LOC112053886	NW_019863292.1	82430	82769	+	340	rna-XM_024093484.1	gene-LOC112053886_142300	0.3819526309365989	11.201721414995223	0.0011702418193966619	0.09957040329002166	season	0.09957040329002166	5.495205718454953e-7	rest
gene-LOC112053886	NW_019863292.1	82438	82769	+	332	rna-XM_024093479.1, rna-XM_024093481.1, rna-XM_024093482.1	gene-LOC112053886_142317	0.3819526309365989	11.201721414995223	0.0011702418193966619	0.09957040329002166	season	0.09957040329002166	5.495205718454953e-7	rest
gene-LOC112046921	NW_019862876.1	135560	135625	-	66	rna-XM_024083774.1, rna-XM_024083773.1, rna-XM_024083770.1, rna-XM_024083771.1	gene-LOC112046921_55864	0.4020965452679217	15.040130674883963	0.001176288446318101	0.09957040329002166	season	0.09957040329002166	0.2268761764942969	rest
gene-LOC112043486	NW_019862791.1	1275176	1276225	-	1050	rna-XM_024078939.1	gene-LOC112043486_9400	0.28995516161703505	10.545771151621835	0.0011812369893628005	0.09957040329002166	season	0.09957040329002166	1.0066356819102317e-4	rest
gene-LOC112043486	NW_019862791.1	1275176	1276226	-	1051	rna-XM_024078935.1	gene-LOC112043486_9426	0.28995516161703505	10.545771151621835	0.0011812369893628005	0.09957040329002166	season	0.09957040329002166	1.0066356819102317e-4	rest
gene-LOC112043486	NW_019862791.1	1275176	1276227	-	1052	rna-XM_024078936.1	gene-LOC112043486_9452	0.28995516161703505	10.545771151621835	0.0011812369893628005	0.09957040329002166	season	0.09957040329002166	1.0066356819102317e-4	rest
gene-LOC112043486	NW_019862791.1	1275176	1276228	-	1053	rna-XM_024078924.1, rna-XM_024078931.1, rna-XM_024078937.1	gene-LOC112043486_9478	0.28995516161703505	10.545771151621835	0.0011812369893628005	0.09957040329002166	season	0.09957040329002166	1.0066356819102317e-4	rest
gene-LOC112043486	NW_019862791.1	1275176	1276229	-	1054	rna-XM_024078925.1, rna-XM_024078926.1, rna-XM_024078934.1, rna-XM_024078940.1, rna-XM_024078942.1	gene-LOC112043486_9556	0.28995516161703505	10.545771151621835	0.0011812369893628005	0.09957040329002166	season	0.09957040329002166	1.0066356819102317e-4	rest
gene-LOC112043486	NW_019862791.1	1275176	1276230	-	1055	rna-XM_024078918.1, rna-XM_024078919.1, rna-XM_024078929.1, rna-XM_024078941.1	gene-LOC112043486_9689	0.28995516161703505	10.545771151621835	0.0011812369893628005	0.09957040329002166	season	0.09957040329002166	1.0066356819102317e-4	rest
gene-LOC112043486	NW_019862791.1	1275176	1276231	-	1056	rna-XM_024078920.1	gene-LOC112043486_9795	0.28995516161703505	10.545771151621835	0.0011812369893628005	0.09957040329002166	season	0.09957040329002166	1.0066356819102317e-4	rest
gene-LOC112043486	NW_019862791.1	1275176	1276232	-	1057	rna-XM_024078921.1	gene-LOC112043486_9822	0.28995516161703505	10.545771151621835	0.0011812369893628005	0.09957040329002166	season	0.09957040329002166	1.0066356819102317e-4	rest
gene-LOC112043486	NW_019862791.1	1275176	1276235	-	1060	rna-XM_024078927.1	gene-LOC112043486_9848	0.28995516161703505	10.545771151621835	0.0011812369893628005	0.09957040329002166	season	0.09957040329002166	1.0066356819102317e-4	rest
gene-LOC112043486	NW_019862791.1	1275176	1276236	-	1061	rna-XM_024078928.1, rna-XM_024078932.1	gene-LOC112043486_9874	0.28995516161703505	10.545771151621835	0.0011812369893628005	0.09957040329002166	season	0.09957040329002166	1.0066356819102317e-4	rest
gene-LOC112043486	NW_019862791.1	1275176	1276237	-	1062	rna-XM_024078923.1, rna-XM_024078933.1	gene-LOC112043486_9927	0.28995516161703505	10.545771151621835	0.0011812369893628005	0.09957040329002166	season	0.09957040329002166	1.0066356819102317e-4	rest
gene-LOC112043486	NW_019862791.1	1275176	1276239	-	1064	rna-XM_024078930.1	gene-LOC112043486_9980	0.28995516161703505	10.545771151621835	0.0011812369893628005	0.09957040329002166	season	0.09957040329002166	1.0066356819102317e-4	rest
gene-LOC112053886	NW_019863292.1	150343	150418	+	76	rna-XM_024093483.1, rna-XM_024093484.1, rna-XM_024093479.1, rna-XM_024093481.1, rna-XM_024093482.1, rna-XM_024093480.1	gene-LOC112053886_142294	-0.28706454923614444	11.149194517127912	0.0012019537251015137	0.1009968851496001	season	0.1009968851496001	5.495205718454953e-7	rest
gene-LOC112042935	NW_019862782.1	1210669	1210788	-	120	rna-XM_024078148.1, rna-XM_024078149.1, rna-XM_024078150.1, rna-XM_024078152.1, rna-XM_024078153.1, rna-XM_024078157.1, rna-XM_024078158.1, rna-XM_024078151.1, rna-XM_024078155.1, rna-XM_024078159.1	gene-LOC112042935_2542	0.3319223362340201	12.590077289755126	0.001202724239025608	0.1009968851496001	season	0.1009968851496001	7.857069094404913e-5	rest
gene-LOC112055306	NW_019862762.1	233002	233055	-	54	rna-XM_024095403.1	gene-LOC112055306_158457	-0.36181877677649377	10.53091871941728	0.001208321593554143	0.10127474204762318	season	0.10127474204762318	2.9893465245715883e-10	rest
gene-LOC112055922	NW_019862763.1	8440	8565	+	126	rna-XM_024096373.1, rna-XM_024096217.1, rna-XM_024096226.1, rna-XM_024096232.1, rna-XM_024096239.1, rna-XM_024096244.1, rna-XM_024096253.1, rna-XM_024096261.1, rna-XM_024096277.1, rna-XM_024096383.1, rna-XM_024096268.1, rna-XM_024096283.1, rna-XM_024096292.1, rna-XM_024096300.1, rna-XM_024096308.1, rna-XM_024096316.1, rna-XM_024096327.1, rna-XM_024096319.1, rna-XM_024096333.1	gene-LOC112055922_166331	-0.4700874021882279	10.474892441341083	0.0012152877654721382	0.10166605817240831	season	0.10166605817240831	0.007513531691896253	rest
gene-LOC112054600	NW_019863381.1	80231	80378	-	148	rna-XM_024094443.1	gene-LOC112054600_150438	0.37784907011651814	10.678433166164323	0.001225427093649303	0.10232085019312501	season	0.10232085019312501	0.7707369936306687	rest
gene-LOC112051117	NW_019863064.1	36057	36463	-	407	rna-XM_024089608.1	gene-LOC112051117_107981	0.5024682863316717	10.771029449164589	0.001241470389748998	0.10346521775508881	season	0.10346521775508881	0.11798087324761568	rest
gene-LOC112053155	NW_019863213.1	145933	146056	+	124	rna-XM_024092465.1	gene-LOC112053155_133185	0.3675419651179424	17.330751274984724	0.001249284433786009	0.1039207393473046	season	0.1039207393473046	0.08576049780113115	rest
gene-LOC112055306	NW_019862762.1	242991	243149	-	159	rna-XM_024095374.1	gene-LOC112055306_158548	-0.32265838150848425	10.461979934917995	0.001253821549905819	0.10410247442688952	season	0.10410247442688952	2.9893465245715883e-10	rest
gene-LOC112043700	NW_019862750.1	1298739	1299176	-	438	rna-XM_024079230.1	gene-LOC112043700_12838	-0.3807369917644511	11.544652398506912	0.0012689135607558831	0.10496168358446888	season	0.10496168358446888	0.299344173179729	rest
gene-LOC112043700	NW_019862750.1	1298739	1299170	-	432	rna-XM_024079262.1	gene-LOC112043700_12847	-0.3807369917644511	11.544652398506912	0.0012689135607558831	0.10496168358446888	season	0.10496168358446888	0.299344173179729	rest
gene-LOC112047890	NW_019862907.1	675358	675491	+	134	rna-XM_024085175.1	gene-LOC112047890_68252	-0.45047315366840035	10.399046416866232	0.0013058822857505467	0.10781812439105352	season	0.10781812439105352	0.055393917740534496	rest
gene-LOC112045992	NW_019862845.1	301267	301875	-	609	rna-XM_024082426.1	gene-LOC112045992_42074	-0.35754289701187025	11.59674554896046	0.0013123621175926124	0.10815134665166382	season	0.10815134665166382	0.08860432721201031	rest
gene-LOC112047890	NW_019862907.1	676766	676938	+	173	rna-XM_024085175.1	gene-LOC112047890_68253	-0.4041057209878831	10.3641196144354	0.0013305327030926882	0.10913916688927024	season	0.10913916688927024	0.055393917740534496	rest
gene-LOC112057863	NW_019862768.1	1409942	1410042	-	101	rna-XM_024098426.1	gene-LOC112057863_185229	0.3335524245385489	10.621792173731507	0.0013307457870501216	0.10913916688927024	season	0.10913916688927024	0.21130926218730628	rest
gene-LOC112052465	NW_019863150.1	120086	120219	+	134	rna-XM_024091558.1, rna-XM_024091557.1, rna-XM_024091555.1, rna-XM_024091556.1, rna-XM_024091552.1, rna-XM_024091553.1, rna-XM_024091554.1	gene-LOC112052465_125860	0.26211445384000476	17.792187163725036	0.0013317474153795347	0.10913916688927024	season	0.10913916688927024	7.652360248510669e-40	rest
gene-LOC112045836	NW_019862842.1	251637	251810	+	174	rna-XM_024082185.1, rna-XM_024082186.1	gene-LOC112045836_39618	-0.3864135215850938	11.898310025387993	0.0013421469352083214	0.1096500350177574	season	0.1096500350177574	0.6238034923609125	rest
gene-LOC112055044	NW_019863452.1	116425	116556	+	132	rna-XM_024095026.1, rna-XM_024095021.1, rna-XM_024095022.1, rna-XM_024095024.1, rna-XM_024095025.1, rna-XM_024095023.1	gene-LOC112055044_155604	0.2709899796320807	13.09185079253706	0.001345211875869494	0.1096500350177574	season	0.1096500350177574	0.012644262792607186	rest
gene-LOC112053743	NW_019863277.1	31470	31634	-	165	rna-XM_024093279.1	gene-LOC112053743_140408	-0.3183297105394469	13.27305859742635	0.001345414403548657	0.1096500350177574	season	0.1096500350177574	0.08995840475209811	rest
gene-LOC112049706	NW_019862985.1	213224	213402	+	179	rna-XM_024087710.1	gene-LOC112049706_91072	-0.31137025212121566	14.734415002276108	0.0013682348632074268	0.1113049000668777	season	0.1113049000668777	0.4413525361429988	rest
gene-LOC112045935	NW_019862844.1	761409	761541	-	133	rna-XM_024082333.1	gene-LOC112045935_41062	-0.2889645645984587	10.292101958654838	0.0013754688218278262	0.1116880683324195	season	0.1116880683324195	0.2955522713434085	rest
gene-LOC112047871	NW_019862907.1	57149	58093	-	945	rna-XM_024085146.1, rna-XM_024085147.1, rna-XM_024085148.1, rna-XM_024085149.1, rna-XM_024085150.1	gene-LOC112047871_68011	0.29334069941506546	10.27427810045301	0.0014028335525218814	0.113701457936453	season	0.113701457936453	0.4622237764464351	rest
gene-LOC112042907	NW_019862781.1	1648252	1652028	+	3777	rna-XM_024078111.1	gene-LOC112042907_2005	-0.3099582555760407	11.156597398582408	0.0014069807483747655	0.11382911524419904	season	0.11382911524419904	0.5605187675445854	rest
gene-LOC112049251	NW_019862965.1	152015	152078	+	64	rna-XM_024087066.1	gene-LOC112049251_85299	-0.6823039506065645	10.330267824613296	0.001416560954667399	0.11439505198512971	season	0.11439505198512971	0.14402513764107697	rest
gene-LOC112050866	NW_019863047.1	250965	251102	+	138	rna-XM_024089243.1, rna-XM_024089242.1, rna-XM_024089244.1, rna-XM_024089247.1, rna-XM_024089245.1, rna-XM_024089241.1, rna-XM_024089246.1, rna-XM_024089233.1, rna-XM_024089234.1, rna-XM_024089236.1, rna-XM_024089237.1, rna-XM_024089239.1, rna-XM_024089240.1	gene-LOC112050866_103845	-0.3987558278655652	10.115734256210272	0.0014807747371808767	0.11936285103679876	season	0.11936285103679876	4.600525924754712e-23	rest
gene-LOC112055922	NW_019862763.1	7935	8096	+	162	rna-XM_024096373.1, rna-XM_024096217.1, rna-XM_024096226.1, rna-XM_024096232.1, rna-XM_024096239.1, rna-XM_024096244.1, rna-XM_024096253.1, rna-XM_024096261.1, rna-XM_024096277.1, rna-XM_024096383.1, rna-XM_024096268.1, rna-XM_024096283.1, rna-XM_024096292.1, rna-XM_024096300.1, rna-XM_024096308.1, rna-XM_024096316.1, rna-XM_024096327.1, rna-XM_024096319.1, rna-XM_024096333.1	gene-LOC112055922_166329	-0.4610167463540961	10.101321109414306	0.0014875956194161553	0.1196946482575319	season	0.1196946482575319	0.007513531691896253	rest
gene-LOC112042935	NW_019862782.1	1217478	1217584	-	107	rna-XM_024078148.1, rna-XM_024078149.1, rna-XM_024078150.1, rna-XM_024078152.1, rna-XM_024078153.1, rna-XM_024078157.1, rna-XM_024078158.1, rna-XM_024078151.1, rna-XM_024078155.1, rna-XM_024078159.1	gene-LOC112042935_2544	0.2884354972468931	12.10951519055021	0.001494082374150704	0.11999840541863022	season	0.11999840541863022	7.857069094404913e-5	rest
gene-LOC112051779	NW_019863102.1	43936	44045	-	110	rna-XM_024090569.1, rna-XM_024090570.1	gene-LOC112051779_116833	0.37571046587620677	10.14480494949795	0.0015188267657225694	0.12176478204762063	season	0.12176478204762063	0.4105522761874492	rest
gene-LOC112055429	NW_019862762.1	342870	342929	-	60	rna-XM_024095631.1	gene-LOC112055429_160172	-0.4514193517429561	10.056960738330107	0.0015432948450153326	0.12350265835679661	season	0.12350265835679661	5.9129549476138854e-5	rest
gene-LOC112051307	NW_019863073.1	195182	195433	-	252	rna-XM_024089894.1, rna-XM_024089896.1	gene-LOC112051307_110623	0.4482148520342462	10.045958438025332	0.0015561061996652904	0.12430311148012231	season	0.12430311148012231	0.044814680080111954	rest
gene-LOC112055283	NW_019863491.1	115777	115898	-	122	rna-XM_024095310.1	gene-LOC112055283_157921	-0.32334969625329835	10.05464882450879	0.0015649967284009508	0.12478804543901925	season	0.12478804543901925	5.3791128915691944e-5	rest
gene-LOC112051831	NW_019863107.1	133041	135137	+	2097	rna-XM_024090633.1	gene-LOC112051831_117492	0.3548667304362139	10.562468483132422	0.0015810574588622933	0.12584193666275525	season	0.12584193666275525	0.36026550187621253	rest
gene-LOC112045445	NW_019862752.1	465182	465321	-	140	rna-XM_024081619.1, rna-XM_024081626.1, rna-XM_024081634.1	gene-LOC112045445_34493	-0.3382263970261463	12.264915744613221	0.0016552027650226571	0.13150689975460084	season	0.13150689975460084	0.5703769334729218	rest
gene-LOC112049706	NW_019862985.1	214076	215371	+	1296	rna-XM_024087710.1	gene-LOC112049706_91073	-0.2933317198103978	14.203378911574305	0.0016719588283167254	0.13260011825865298	season	0.13260011825865298	0.4413525361429988	rest
gene-LOC112047127	NW_019862882.1	774372	775660	+	1289	rna-XM_024084072.1	gene-LOC112047127_58371	0.3298484272456697	9.962685049842452	0.0016909123643735744	0.1338633913649162	season	0.1338633913649162	0.38240046688442386	rest
gene-LOC112046302	NW_019862854.1	557892	558164	+	273	rna-XM_024082910.1	gene-LOC112046302_46765	0.3608914133107089	10.009201726198315	0.0016950856216789072	0.13395414125317565	season	0.13395414125317565	0.27634029988541015	rest
gene-LOC112045055	NW_019862823.1	404865	405018	-	154	rna-XR_002886782.1	gene-LOC112045055_29921	-0.2695681206385474	11.145622650492585	0.0017426168681345042	0.1374648251023607	season	0.1374648251023607	0.06215565315986676	rest
gene-LOC112050918	NW_019863051.1	360194	360299	+	106	rna-XM_024089332.1	gene-LOC112050918_105710	-0.3661154385570528	14.16831954971237	0.0017470139079103664	0.13756646526808783	season	0.13756646526808783	2.113367463281515e-6	rest
gene-LOC112047309	NW_019862887.1	434894	435011	+	118	rna-XM_024084393.1	gene-LOC112047309_60899	-0.4608559405742425	10.096205244590552	0.001750853769130883	0.1376239479558048	season	0.1376239479558048	0.0572204052695088	rest
gene-LOC112051168	NW_019863067.1	40703	41157	+	455	rna-XM_024089688.1	gene-LOC112051168_108779	0.34260134067296744	10.694823281013168	0.0017544160148218768	0.1376594438296584	season	0.1376594438296584	0.4264187870207063	rest
gene-LOC112052608	NW_019862759.1	321290	321604	-	315	rna-XM_024091759.1	gene-LOC112052608_127391	0.4698255364591608	9.784038542193864	0.0017783610864341617	0.13929131242311044	season	0.13929131242311044	0.06611057428414613	rest
gene-LOC112046921	NW_019862876.1	146053	146133	-	81	rna-XM_024083774.1, rna-XM_024083773.1, rna-XM_024083770.1, rna-XM_024083771.1, rna-XM_024083772.1	gene-LOC112046921_55865	-0.2763424471868039	13.920067302211855	0.0017998306744130583	0.14072386336656445	season	0.14072386336656445	0.2268761764942969	rest
gene-LOC112055283	NW_019863491.1	117295	117419	-	125	rna-XM_024095310.1	gene-LOC112055283_157922	-0.3174601811675547	9.791230535680246	0.0018032774319475923	0.14074469042929233	season	0.14074469042929233	5.3791128915691944e-5	rest
gene-LOC112056791	NW_019862764.1	137335	137419	-	85	rna-XM_024097279.1	gene-LOC112056791_177423	-0.3034458846723857	11.734151578084134	0.0018115611343338391	0.14114230006832698	season	0.14114230006832698	0.4036158207295794	rest
gene-LOC112046632	NW_019862864.1	41585	41626	-	42	rna-XM_024083338.1	gene-LOC112046632_51275	-0.26158940444020296	20.084049919206535	0.001845302787873968	0.14351850540347028	season	0.14351850540347028	0.37234728555923324	rest
gene-LOC112047317	NW_019862887.1	336805	337395	-	591	rna-XM_024084401.1	gene-LOC112047317_60956	-0.3198326629898094	12.617501652361408	0.0018541665379694296	0.14395488766894585	season	0.14395488766894585	0.1682341512188371	rest
gene-LOC112051066	NW_019863061.1	258174	258251	-	78	rna-XM_024089537.1	gene-LOC112051066_107429	0.4170536240411194	9.823038031206414	0.0018709032982730579	0.14499992042342538	season	0.14499992042342538	0.29774089632516954	rest
gene-LOC112053886	NW_019863292.1	113498	113552	+	55	rna-XR_002887420.1, rna-XM_024093483.1, rna-XM_024093484.1, rna-XM_024093479.1, rna-XM_024093481.1, rna-XM_024093482.1, rna-XM_024093480.1	gene-LOC112053886_142269	0.34066127287132775	10.25114585278744	0.001901157877896995	0.14708713414065316	season	0.14708713414065316	5.495205718454953e-7	rest
gene-LOC112054339	NW_019863347.1	116363	119716	-	3354	rna-XM_024094095.1, rna-XM_024094097.1	gene-LOC112054339_147847	0.3102419942763399	10.72378401862631	0.0019778620560856972	0.15275446322865	season	0.15275446322865	0.9999984646303554	rest
gene-LOC112046874	NW_019862874.1	48203	48277	+	75	rna-XM_024083701.1	gene-LOC112046874_55321	-0.30242121618203155	9.90575088403004	0.0019876474647957543	0.15302315138008224	season	0.15302315138008224	0.6684495926890476	rest
gene-LOC112049251	NW_019862965.1	150894	151125	+	232	rna-XR_002887074.1	gene-LOC112049251_85294	-0.6153534100233804	9.68373161407141	0.0019947056764858056	0.15302315138008224	season	0.15302315138008224	0.14402513764107697	rest
gene-LOC112049251	NW_019862965.1	150894	151121	+	228	rna-XM_024087066.1	gene-LOC112049251_85298	-0.6153534100233804	9.68373161407141	0.0019947056764858056	0.15302315138008224	season	0.15302315138008224	0.14402513764107697	rest
gene-LOC112055429	NW_019862762.1	342802	342929	-	128	rna-XM_024095615.1, rna-XM_024095560.1	gene-LOC112055429_160083	-0.4340531853704248	9.582030125824671	0.001995172376424898	0.15302315138008224	season	0.15302315138008224	5.9129549476138854e-5	rest
gene-LOC112049706	NW_019862985.1	196733	196907	+	175	rna-XM_024087710.1	gene-LOC112049706_91062	-0.3215683671137189	13.727155325298677	0.0020021602931596027	0.15326950048159865	season	0.15326950048159865	0.4413525361429988	rest
gene-LOC112046181	NW_019862850.1	68665	68837	+	173	rna-XM_024082726.1	gene-LOC112046181_45194	0.3652535198771643	12.247672968624647	0.002005311175912813	0.15326950048159865	season	0.15326950048159865	0.35674714562208626	rest
gene-LOC112050866	NW_019863047.1	308377	309912	+	1536	rna-XM_024089243.1, rna-XM_024089242.1, rna-XM_024089244.1, rna-XM_024089247.1, rna-XM_024089245.1, rna-XM_024089241.1, rna-XM_024089246.1, rna-XM_024089233.1, rna-XM_024089234.1, rna-XM_024089235.1, rna-XM_024089236.1, rna-XM_024089237.1, rna-XM_024089248.1	gene-LOC112050866_103867	-0.319608510164777	9.542859944436838	0.002020393005764113	0.1541559863398018	season	0.1541559863398018	4.600525924754712e-23	rest
gene-LOC112046876	NW_019862874.1	455953	456583	+	631	rna-XM_024083702.1, rna-XM_024083703.1	gene-LOC112046876_55374	0.3673505369721901	12.99047178926799	0.002035649007236121	0.15505268703309347	season	0.15505268703309347	0.5087912764227496	rest
gene-LOC112050653	NW_019862756.1	1639278	1639461	-	184	rna-XM_024088963.1	gene-LOC112050653_101796	-0.3049788811935801	17.318079360069223	0.0020812379361443856	0.15763735914076019	season	0.15763735914076019	0.13061966540083636	rest
gene-LOC112051030	NW_019863058.1	181440	181608	-	169	rna-XM_024089491.1	gene-LOC112051030_107079	0.27045545932877346	19.110334803631876	0.002081797737516184	0.15763735914076019	season	0.15763735914076019	7.841292717822933e-11	rest
gene-LOC112053155	NW_019863213.1	136667	139399	+	2733	rna-XM_024092465.1	gene-LOC112053155_133180	0.295609732759939	15.765302339124192	0.002082747596280303	0.15763735914076019	season	0.15763735914076019	0.08576049780113115	rest
gene-LOC112052475	NW_019863151.1	223418	223711	-	294	rna-XM_024091571.1	gene-LOC112052475_125992	-0.35568374365983046	9.583067863207706	0.0020838689286320337	0.15763735914076019	season	0.15763735914076019	0.4105522761874492	rest
gene-LOC112050575	NW_019863030.1	238117	241577	-	3461	rna-XM_024088866.1	gene-LOC112050575_101131	0.31987802228498874	10.803331016613901	0.002088598187763001	0.15763735914076019	season	0.15763735914076019	0.32215823739249	rest
gene-LOC112043486	NW_019862791.1	1195153	1195215	-	63	rna-XM_024078939.1, rna-XM_024078935.1, rna-XM_024078936.1, rna-XM_024078924.1, rna-XM_024078931.1, rna-XM_024078937.1, rna-XM_024078925.1, rna-XM_024078926.1, rna-XM_024078934.1, rna-XM_024078942.1, rna-XM_024078918.1, rna-XM_024078919.1, rna-XM_024078929.1, rna-XM_024078920.1, rna-XM_024078921.1, rna-XM_024078927.1, rna-XM_024078928.1, rna-XM_024078932.1, rna-XM_024078923.1, rna-XM_024078933.1,…	gene-LOC112043486_9386	-0.270154643967742	9.489439371062344	0.0020909551637281654	0.15763735914076019	season	0.15763735914076019	1.0066356819102317e-4	rest
gene-LOC112052608	NW_019862759.1	322489	322809	-	321	rna-XM_024091759.1	gene-LOC112052608_127394	0.4532649027540616	9.471918651319012	0.0021065405240495846	0.15854225229811278	season	0.15854225229811278	0.06611057428414613	rest
gene-LOC112044238	NW_019862805.1	1026778	1027081	-	304	rna-XM_024080006.1	gene-LOC112044238_20317	-0.48014416418762884	9.665388293750446	0.00211290402321156	0.15875119633820775	season	0.15875119633820775	0.18884849076505833	rest
gene-LOC112045836	NW_019862842.1	251051	251165	+	115	rna-XM_024082185.1, rna-XM_024082186.1	gene-LOC112045836_39617	-0.365486053606661	10.9228938180207	0.0021223449271316813	0.1591902583140431	season	0.1591902583140431	0.6238034923609125	rest
gene-LOC112043742	NW_019862796.1	924289	924450	+	162	rna-XM_024079293.1, rna-XM_024079294.1	gene-LOC112043742_13426	0.3735285881305453	9.458619445785603	0.0021547382934866575	0.16134651174273865	season	0.16134651174273865	0.5938354956142394	rest
gene-LOC112052135	NW_019863130.1	274750	274919	-	170	rna-XM_024091086.1	gene-LOC112052135_121741	0.5070010563620717	9.468576232001453	0.002174078886537887	0.1625197416298102	season	0.1625197416298102	0.4965625908889784	rest
gene-LOC112052325	NW_019863140.1	281064	281327	+	264	rna-XM_024091343.1	gene-LOC112052325_124149	0.29882170036134925	16.69530366554572	0.0021812963693356147	0.1627842993736565	season	0.1627842993736565	1.5289205858076105e-4	rest
gene-LOC112051898	NW_019863110.1	279978	280044	-	67	rna-XM_024090734.1, rna-XM_024090733.1	gene-LOC112051898_118474	0.3305411496535054	10.331824263452361	0.0022016279780577865	0.1640249908097126	season	0.1640249908097126	0.5413795834739822	rest
gene-LOC112044075	NW_019862750.1	2655167	2655899	+	733	rna-XM_024079801.1, rna-XM_024079812.1	gene-LOC112044075_18634	-0.2652902181628102	13.483642275757038	0.0022208568059782587	0.16517949091052414	season	0.16517949091052414	0.5083632496972151	rest
gene-LOC112046088	NW_019862847.1	730267	730452	-	186	rna-XM_024082570.1, rna-XM_024082569.1, rna-XM_024082571.1, rna-XM_024082572.1, rna-XM_024082573.1	gene-LOC112046088_43547	-0.3609855232577326	9.384909602308598	0.0022348836042773075	0.16574966503971186	season	0.16574966503971186	0.5596398205138297	rest
gene-LOC112055839	NW_019863632.1	63365	63670	-	306	rna-XM_024096103.1	gene-LOC112055839_165416	0.29371437584130067	9.485617933325107	0.002236013694326117	0.16574966503971186	season	0.16574966503971186	0.19763420671987283	rest
gene-LOC112045973	NW_019862844.1	570291	570540	+	250	rna-XM_024082397.1	gene-LOC112045973_41824	0.3236473818177278	12.112617329542823	0.0022418002367446325	0.16590071517875749	season	0.16590071517875749	0.43023854869567996	rest
gene-LOC112043926	NW_019862750.1	1899060	1899202	-	143	rna-XM_024079611.1	gene-LOC112043926_16662	0.2962663212664083	9.430325718078937	0.002260887441050324	0.16703391121242245	season	0.16703391121242245	0.43023854869567996	rest
gene-LOC112046088	NW_019862847.1	730774	730794	-	21	rna-XM_024082570.1, rna-XM_024082569.1, rna-XM_024082571.1, rna-XM_024082572.1, rna-XM_024082574.1, rna-XM_024082573.1	gene-LOC112046088_43548	-0.3879393214058684	9.339019079377467	0.002291110194965763	0.16898465094669143	season	0.16898465094669143	0.5596398205138297	rest
gene-LOC112050094	NW_019863005.1	190237	190430	+	194	rna-XM_024088245.1, rna-XM_024088246.1	gene-LOC112050094_95820	-0.3526078556833917	9.49817923353813	0.0023034090767569252	0.16957561169699872	season	0.16957561169699872	0.25659977115072147	rest
gene-LOC112052608	NW_019862759.1	320839	321162	-	324	rna-XM_024091759.1	gene-LOC112052608_127390	0.4459169247912378	9.304878280007799	0.002306786239471985	0.16957561169699872	season	0.16957561169699872	0.06611057428414613	rest
gene-LOC112058365	NW_019862775.1	1045813	1046000	-	188	rna-XM_024099138.1, rna-XM_024099137.1, rna-XM_024099136.1, rna-XM_024099139.1	gene-LOC112058365_191682	0.3317949717879158	12.50042407368717	0.0023461022754204934	0.1720526777572554	season	0.1720526777572554	0.2580388268569692	rest
gene-LOC112052281	NW_019863138.1	422834	422998	+	165	rna-XM_024091293.1	gene-LOC112052281_123748	0.35733581256444297	9.651832269093685	0.002348258177009587	0.1720526777572554	season	0.1720526777572554	0.14466136087679335	rest
gene-LOC112052039	NW_019863120.1	107924	107986	+	63	rna-XM_024090936.1, rna-XM_024090930.1, rna-XM_024090931.1, rna-XM_024090932.1, rna-XM_024090933.1, rna-XM_024090934.1, rna-XM_024090937.1	gene-LOC112052039_120238	0.2826529054109781	9.406762849734351	0.0023874669954217728	0.17463630481883494	season	0.17463630481883494	2.9893465245715883e-10	rest
gene-LOC112046170	NW_019862849.1	105393	107117	+	1725	rna-XM_024082709.1, rna-XM_024082712.1	gene-LOC112046170_45106	0.29498347269520286	11.110792834048436	0.0023981236712014055	0.17512634479430197	season	0.17512634479430197	0.26385281676230776	rest
gene-LOC112054183	NW_019863326.1	122352	122575	+	224	rna-XM_024093875.1	gene-LOC112054183_145567	0.3196831883157603	11.396315434778996	0.002405981919930502	0.1752405145665408	season	0.1752405145665408	0.24085006681590213	rest
gene-LOC112046942	NW_019862878.1	971029	974033	+	3005	rna-XM_024083797.1, rna-XM_024083798.1, rna-XM_024083800.1, rna-XM_024083801.1	gene-LOC112046942_56177	0.3038231292880956	9.240449701937242	0.002407606834556352	0.1752405145665408	season	0.1752405145665408	0.9999984646303554	rest
gene-LOC112054025	NW_019863307.1	84427	84999	+	573	rna-XM_024093669.1	gene-LOC112054025_143781	0.29992864573186717	10.694915350276267	0.0024246839422592285	0.17619369980417063	season	0.17619369980417063	0.5083632496972151	rest
gene-LOC112043776	NW_019862797.1	739543	739673	+	131	rna-XM_024079348.1, rna-XM_024079346.1, rna-XM_024079351.1, rna-XM_024079350.1, rna-XM_024079349.1, rna-XM_024079347.1	gene-LOC112043776_13781	0.3076248446229804	9.24542542862584	0.002433162944846252	0.1765199884610263	season	0.1765199884610263	0.005271304285708744	rest
gene-LOC112054059	NW_019863311.1	210488	210667	-	180	rna-XM_024093712.1, rna-XM_024093714.1	gene-LOC112054059_144138	-0.26162664332562796	13.142191623918158	0.0024876877944439253	0.18010777741711345	season	0.18010777741711345	0.290967907972373	rest
gene-LOC112049275	NW_019862966.1	78870	78993	-	124	rna-XM_024087107.1, rna-XM_024087106.1	gene-LOC112049275_85657	0.36186506726772993	9.261718976320488	0.002493115524588672	0.18010777741711345	season	0.18010777741711345	0.4257222232279372	rest
gene-LOC112047485	NW_019862894.1	903328	903376	-	49	rna-XM_024084614.1, rna-XM_024084616.1	gene-LOC112047485_63026	0.3668343671660821	9.210196691617371	0.00249809406769299	0.18010777741711345	season	0.18010777741711345	0.6422023364792286	rest
gene-LOC112045805	NW_019862841.1	514308	514452	+	145	rna-XM_024082148.1	gene-LOC112045805_39242	0.2716922554767732	10.345297439074605	0.002498896717451703	0.18010777741711345	season	0.18010777741711345	0.27269592913383156	rest
gene-LOC112043877	NW_019862799.1	789063	789275	+	213	rna-XM_024079540.1	gene-LOC112043877_16058	0.3395689099290206	9.209751270546128	0.0025168285667361736	0.18110525429649207	season	0.18110525429649207	0.5596398205138297	rest
gene-LOC112045941	NW_019862752.1	1765738	1766005	-	268	rna-XM_024082360.1, rna-XM_024082369.1, rna-XM_024082351.1, rna-XM_024082343.1	gene-LOC112045941_41222	0.3014830583478502	10.07412120392278	0.0025475920223295176	0.18302132687690012	season	0.18302132687690012	0.9350693539530619	rest
gene-LOC112046203	NW_019862850.1	365590	365766	+	177	rna-XM_024082757.1	gene-LOC112046203_45500	0.3164079947083828	9.605734502809007	0.0025770503480024485	0.18475349450398879	season	0.18475349450398879	0.3870787533943453	rest
gene-LOC112049719	NW_019862756.1	205634	206025	+	392	rna-XM_024087740.1	gene-LOC112049719_91191	-0.31716848694913935	9.19474015311354	0.002583932465236515	0.18475349450398879	season	0.18475349450398879	0.43023854869567996	rest
gene-LOC112056185	NW_019863730.1	29677	29765	+	89	rna-XM_024096558.1, rna-XM_024096560.1	gene-LOC112056185_171611	0.26558140055165463	21.17100639865846	0.002584227710443555	0.18475349450398879	season	0.18475349450398879	0.13241018627793166	rest
gene-LOC112053580	NW_019863256.1	15911	16175	-	265	rna-XM_024093041.1	gene-LOC112053580_138229	-0.4416733781726935	9.160779326175483	0.002612464355294869	0.1864709638374502	season	0.1864709638374502	5.142836008929721e-4	rest
gene-LOC112048448	NW_019862930.1	570438	570527	-	90	rna-XM_024085979.1	gene-LOC112048448_75368	0.3396698107491404	9.094507940839682	0.0026273258200834215	0.18722975336871456	season	0.18722975336871456	0.9162284755532655	rest
gene-LOC112051830	NW_019863107.1	237184	237367	-	184	rna-XM_024090632.1	gene-LOC112051830_117480	0.31746931264417433	9.789171711844135	0.0026526276727380604	0.1887289148381835	season	0.1887289148381835	0.43023854869567996	rest
gene-LOC112048034	NW_019862913.1	519270	521665	+	2396	rna-XM_024085374.1	gene-LOC112048034_70076	0.3069653097891307	12.72058805351091	0.0026827817409982085	0.19056793445607498	season	0.19056793445607498	0.4000769173098362	rest
gene-LOC112047122	NW_019862882.1	619118	621927	-	2810	rna-XM_024084051.1	gene-LOC112047122_58315	-0.27329990873901794	17.329007871375648	0.0027119818075043794	0.19233340209823527	season	0.19233340209823527	0.10412534878083729	rest
gene-LOC112051830	NW_019863107.1	232333	232495	-	163	rna-XM_024090632.1	gene-LOC112051830_117479	0.3711632506691942	9.724174942281545	0.0027411160339322572	0.19408855834502098	season	0.19408855834502098	0.43023854869567996	rest
gene-LOC112054183	NW_019863326.1	128574	128736	+	163	rna-XM_024093875.1	gene-LOC112054183_145572	0.2973116811440027	11.058591539212188	0.0027932993282685854	0.1974675215226805	season	0.1974675215226805	0.24085006681590213	rest
gene-LOC112044823	NW_019862818.1	951142	951403	+	262	rna-XM_024080799.1	gene-LOC112044823_27515	0.29770073636956196	10.697888336071372	0.002818886652478392	0.19895854851479866	season	0.19895854851479866	0.6579549912280042	rest
gene-LOC112051307	NW_019863073.1	162980	163206	-	227	rna-XM_024089894.1, rna-XM_024089896.1	gene-LOC112051307_110609	0.33912257945608754	8.92565742301621	0.0028552854175988096	0.20120668928410465	season	0.20120668928410465	0.044814680080111954	rest
gene-LOC112045445	NW_019862752.1	462900	465069	-	2170	rna-XM_024081619.1, rna-XM_024081626.1, rna-XM_024081634.1	gene-LOC112045445_34492	-0.2610177324458314	11.004793788522274	0.0028824155159214086	0.20264790956981657	season	0.20264790956981657	0.5703769334729218	rest
gene-LOC112042941	NW_019862782.1	1544031	1544248	+	218	rna-XM_024078168.1	gene-LOC112042941_2905	0.3375542041375069	17.374529315382578	0.0028848958970711	0.20264790956981657	season	0.20264790956981657	0.5211525452979252	rest
gene-LOC112048956	NW_019862953.1	430581	430898	+	318	rna-XM_024086667.1, rna-XM_024086669.1	gene-LOC112048956_81455	-0.3740565416720457	9.037228911245426	0.002933507081568407	0.20573601012318268	season	0.20573601012318268	0.3063681458313005	rest
gene-LOC112057890	NW_019862768.1	1258202	1258594	+	393	rna-XM_024098480.1, rna-XM_024098481.1, rna-XM_024098482.1, rna-XM_024098479.1	gene-LOC112057890_185626	0.3415471912804454	9.70785972986774	0.00294936030787343	0.20652055548201073	season	0.20652055548201073	0.07911594463852374	rest
gene-LOC112043789	NW_019862750.1	1394049	1394483	+	435	rna-XM_024079367.1, rna-XM_024079375.1, rna-XM_024079385.1	gene-LOC112043789_13964	-0.33157358145647725	12.674552663029772	0.0029813337432374972	0.20842961054223097	season	0.20842961054223097	0.5880167628137538	rest
gene-LOC112047132	NW_019862882.1	368175	369385	+	1211	rna-XM_024084099.1	gene-LOC112047132_58529	-0.26858207262821554	16.35538027942218	0.0029935929342214144	0.2088496578424044	season	0.2088496578424044	0.9999984646303554	rest
gene-LOC112055839	NW_019863632.1	67427	68002	-	576	rna-XM_024096103.1	gene-LOC112055839_165418	0.2897192557388294	8.93510860991234	0.0029967806916872328	0.2088496578424044	season	0.2088496578424044	0.19763420671987283	rest
gene-LOC112045759	NW_019862752.1	1223909	1224032	-	124	rna-XM_024082082.1	gene-LOC112045759_38703	0.40669441311644466	8.91353626198518	0.00300318726555321	0.20896705856885497	season	0.20896705856885497	0.49112438942489717	rest
gene-LOC112056973	NW_019862764.1	1335938	1336360	-	423	rna-XM_024097462.1, rna-XM_024097468.1	gene-LOC112056973_178643	-0.3404861822661607	8.820395046120902	0.0030181683385821162	0.20967978281885868	season	0.20967978281885868	0.9999984646303554	rest
gene-LOC112052331	NW_019862759.1	893897	893958	-	62	rna-XM_024091354.1	gene-LOC112052331_124220	0.36718325400972684	8.866186932619364	0.0030417468965742156	0.2109866256441933	season	0.2109866256441933	0.07165740609001996	rest
gene-LOC112043025	NW_019862784.1	1127874	1128143	-	270	rna-XM_024078273.1, rna-XM_024078272.1	gene-LOC112043025_3595	0.26049990288026226	14.588058757566952	0.0030685304574580782	0.2125113409457743	season	0.2125113409457743	0.3167576459868694	rest
gene-LOC112051080	NW_019863061.1	303568	303679	+	112	rna-XM_024089557.1	gene-LOC112051080_107629	0.2737728009439895	11.023372225193455	0.0030819808169261433	0.2131093423003899	season	0.2131093423003899	1.352076542268173e-6	rest
gene-LOC112053737	NW_019863277.1	18018	18086	+	69	rna-XM_024093268.1, rna-XM_024093271.1	gene-LOC112053737_140287	0.3495173225853861	13.428767995457527	0.0031017490710742645	0.21411971025518245	season	0.21411971025518245	0.5004297777152507	rest
gene-LOC112054438	NW_019862761.1	1153503	1153748	+	246	rna-XM_024094232.1	gene-LOC112054438_148808	0.27679494529123083	8.86788033159559	0.0031062695797854914	0.21411971025518245	season	0.21411971025518245	0.17230833165057516	rest
gene-LOC112046344	NW_019862855.1	117479	117589	+	111	rna-XM_024082966.1	gene-LOC112046344_47199	-0.2941823179886809	8.789476621190838	0.003127189220034176	0.21494015012836834	season	0.21494015012836834	0.8159991762979267	rest
gene-LOC112055283	NW_019863491.1	119242	119475	-	234	rna-XM_024095310.1	gene-LOC112055283_157924	-0.3042501902378839	8.77315064448598	0.0031278857658667966	0.21494015012836834	season	0.21494015012836834	5.3791128915691944e-5	rest
gene-LOC112055283	NW_019863491.1	108697	108821	-	125	rna-XM_024095310.1	gene-LOC112055283_157913	0.28973889888555193	8.759468089676538	0.003151234494474519	0.21620888576507807	season	0.21620888576507807	5.3791128915691944e-5	rest
gene-LOC112044238	NW_019862805.1	1025301	1025455	-	155	rna-XM_024080006.1	gene-LOC112044238_20315	-0.3973691581611537	8.895518628622314	0.00316442713430379	0.21641226803862365	season	0.21641226803862365	0.18884849076505833	rest
gene-LOC112058365	NW_019862775.1	1028405	1028511	-	107	rna-XM_024099138.1, rna-XM_024099137.1, rna-XM_024099136.1, rna-XM_024099139.1	gene-LOC112058365_191678	0.27945909246483186	11.758784682421126	0.003168699575080879	0.21641226803862365	season	0.21641226803862365	0.2580388268569692	rest
gene-LOC112056343	NW_019863781.1	5158	5418	+	261	rna-XM_024096762.1	gene-LOC112056343_173587	-0.3553274273310862	8.782028997022827	0.003168869473697928	0.21641226803862365	season	0.21641226803862365	0.6681616265677272	rest
gene-LOC112054183	NW_019863326.1	129974	130082	+	109	rna-XM_024093875.1	gene-LOC112054183_145574	0.34406218234757163	10.762626471466938	0.0031845661008810234	0.21714913440429706	season	0.21714913440429706	0.24085006681590213	rest
gene-LOC112043184	NW_019862787.1	200769	200879	+	111	rna-XM_024078489.1	gene-LOC112043184_5162	0.2576231325274646	8.706603113759245	0.0031969191144546774	0.21765608998627273	season	0.21765608998627273	2.7413147538013396e-15	rest
gene-LOC112046881	NW_019862874.1	9848	9948	-	101	rna-XM_024083710.1	gene-LOC112046881_55413	-0.25580598807306076	10.632958968874524	0.003217004906771676	0.21868715075925307	season	0.21868715075925307	0.3295396290706802	rest
gene-LOC112050866	NW_019863047.1	332117	332298	+	182	rna-XM_024089243.1, rna-XM_024089242.1, rna-XM_024089244.1, rna-XM_024089247.1, rna-XM_024089245.1, rna-XM_024089241.1, rna-XM_024089246.1, rna-XM_024089233.1, rna-XM_024089235.1, rna-XM_024089236.1, rna-XM_024089237.1, rna-XM_024089239.1, rna-XM_024089240.1, rna-XM_024089248.1	gene-LOC112050866_103899	0.639326293857148	8.67696031239407	0.0032402588763580185	0.21993008637169903	season	0.21993008637169903	4.600525924754712e-23	rest
gene-LOC112058365	NW_019862775.1	954943	956242	-	1300	rna-XM_024099138.1, rna-XM_024099137.1, rna-XM_024099136.1, rna-XM_024099139.1	gene-LOC112058365_191672	0.2539552649023084	11.674272646300928	0.0032794041047919512	0.22224617037283767	season	0.22224617037283767	0.2580388268569692	rest
gene-LOC112057654	NW_019862765.1	73245	73324	-	80	rna-XM_024098116.1, rna-XM_024098129.1, rna-XM_024098130.1, rna-XM_024098131.1, rna-XM_024098132.1, rna-XM_024098133.1, rna-XM_024098136.1, rna-XM_024098137.1, rna-XM_024098138.1, rna-XM_024098140.1	gene-LOC112057654_182635	0.2446387874452724	9.619929855215306	0.0033057618120487463	0.2233908711555227	season	0.2233908711555227	9.811672683695738e-22	rest
gene-LOC112057654	NW_019862765.1	73245	73323	-	79	rna-XM_024098101.1, rna-XM_024098103.1, rna-XM_024098104.1, rna-XM_024098105.1, rna-XM_024098106.1, rna-XM_024098107.1, rna-XM_024098108.1, rna-XM_024098109.1, rna-XM_024098110.1, rna-XM_024098111.1, rna-XM_024098112.1, rna-XM_024098113.1, rna-XM_024098114.1, rna-XM_024098115.1, rna-XM_024098121.1, rna-XM_024098122.1, rna-XM_024098123.1, rna-XM_024098124.1, rna-XM_024098125.1, rna-XM_024098126.1,…	gene-LOC112057654_182085	0.24462030788818762	9.618462169106255	0.0033081521245507976	0.2233908711555227	season	0.2233908711555227	9.811672683695738e-22	rest
gene-LOC112058365	NW_019862775.1	1036164	1036334	-	171	rna-XM_024099138.1, rna-XM_024099137.1, rna-XM_024099136.1, rna-XM_024099139.1	gene-LOC112058365_191680	0.29811044511823054	11.650357705351368	0.0033114387733995322	0.2233908711555227	season	0.2233908711555227	0.2580388268569692	rest
gene-LOC112055839	NW_019863632.1	64896	64990	-	95	rna-XM_024096103.1	gene-LOC112055839_165417	0.29616809847425285	8.739732520846022	0.0033264285242348437	0.224060529545645	season	0.224060529545645	0.19763420671987283	rest
gene-LOC112057654	NW_019862765.1	73245	73322	-	78	rna-XM_024098100.1, rna-XM_024098117.1, rna-XM_024098119.1, rna-XM_024098120.1, rna-XM_024098139.1	gene-LOC112057654_181959	0.2444272080947693	9.603287914854803	0.0033329685298818354	0.22415986219056344	season	0.22415986219056344	9.811672683695738e-22	rest
gene-LOC112045935	NW_019862844.1	810374	810689	-	316	rna-XM_024082333.1	gene-LOC112045935_41079	0.2587621014637124	8.633464132890317	0.0033708833320925	0.2263658133208217	season	0.2263658133208217	0.2955522713434085	rest
gene-LOC112055283	NW_019863491.1	115460	115576	-	117	rna-XM_024095310.1	gene-LOC112055283_157920	-0.30058949719603867	8.629673724884455	0.0033817453834595885	0.226751151817607	season	0.226751151817607	5.3791128915691944e-5	rest
gene-LOC112056407	NW_019863803.1	30335	30590	+	256	rna-XM_024096837.1	gene-LOC112056407_174022	-0.30042826085183105	8.759009203610892	0.003395591994692388	0.22705717531618155	season	0.22705717531618155	0.3465059067560904	rest
gene-LOC112054600	NW_019863381.1	15535	15828	-	294	rna-XM_024094443.1	gene-LOC112054600_150364	-0.2625005930575851	8.767401633212186	0.0033965709327814933	0.22705717531618155	season	0.22705717531618155	0.7707369936306687	rest
gene-LOC112055815	NW_019863623.1	12477	12770	-	294	rna-XM_024096026.1, rna-XM_024096027.1, rna-XM_024096031.1, rna-XM_024096032.1, rna-XM_024096036.1, rna-XM_024096037.1, rna-XM_024096038.1, rna-XM_024096040.1, rna-XM_024096041.1, rna-XM_024096042.1, rna-XM_024096043.1, rna-XM_024096046.1, rna-XM_024096047.1, rna-XM_024096048.1, rna-XM_024096052.1, rna-XM_024096035.1, rna-XM_024096051.1, rna-XM_024096053.1, rna-XM_024096058.1	gene-LOC112055815_164232	0.3427952881536133	10.31591635109558	0.003434216273222993	0.22922746147090547	season	0.22922746147090547	0.9999984646303554	rest
gene-LOC112058576	NW_019862749.1	1830950	1831148	+	199	rna-XM_024099486.1	gene-LOC112058576_195460	0.2847812496203071	9.857858795126715	0.003477872804656518	0.23179184201396014	season	0.23179184201396014	0.4257222232279372	rest
gene-LOC112051018	NW_019863056.1	216827	217186	-	360	rna-XM_024089478.1	gene-LOC112051018_106952	0.31189401595522365	8.755684678056232	0.0035032682349553875	0.23313328190934698	season	0.23313328190934698	0.2821186130414676	rest
gene-LOC112050343	NW_019863018.1	260316	260577	+	262	rna-XM_024088595.1	gene-LOC112050343_98629	0.3440721683570266	8.53473575201358	0.003516591544016526	0.2336685318151762	season	0.2336685318151762	0.9999984646303554	rest
gene-LOC112054615	NW_019863384.1	88991	89077	-	87	rna-XM_024094461.1	gene-LOC112054615_150591	-0.38815544665683993	8.57677846089801	0.0035288351502937836	0.23408500473745036	season	0.23408500473745036	1.0670967432556368e-5	rest
gene-LOC112050122	NW_019863006.1	291101	291276	+	176	rna-XM_024088279.1	gene-LOC112050122_96137	0.3594967540986845	8.574108445017615	0.0035334384047683116	0.23408500473745036	season	0.23408500473745036	0.7890079440035426	rest
gene-LOC112058365	NW_019862775.1	1041559	1041728	-	170	rna-XM_024099138.1, rna-XM_024099137.1, rna-XM_024099136.1, rna-XM_024099139.1	gene-LOC112058365_191681	0.3322773575687101	11.455466255904776	0.0035846515894528246	0.2371228272640438	season	0.2371228272640438	0.2580388268569692	rest
gene-LOC112055217	NW_019862762.1	175073	176312	+	1240	rna-XM_024095270.1	gene-LOC112055217_157406	0.2420921108287854	13.201090271510926	0.003602677272698547	0.23775911096400681	season	0.23775911096400681	2.8750332212365907e-5	rest
gene-LOC112055922	NW_019862763.1	8640	8723	+	84	rna-XM_024096373.1, rna-XM_024096217.1, rna-XM_024096226.1, rna-XM_024096232.1, rna-XM_024096239.1, rna-XM_024096244.1, rna-XM_024096253.1, rna-XM_024096261.1, rna-XM_024096277.1, rna-XM_024096383.1, rna-XM_024096268.1, rna-XM_024096283.1, rna-XM_024096292.1, rna-XM_024096300.1, rna-XM_024096308.1, rna-XM_024096316.1, rna-XM_024096327.1, rna-XM_024096319.1, rna-XM_024096333.1	gene-LOC112055922_166332	-0.42954385836322534	8.478078830402316	0.00360501566992472	0.23775911096400681	season	0.23775911096400681	0.007513531691896253	rest
gene-LOC112053742	NW_019863277.1	33867	34199	+	333	rna-XM_024093278.1	gene-LOC112053742_140390	0.2378833370256066	10.06704753938987	0.003620328053512173	0.23824853495184026	season	0.23824853495184026	0.9999984646303554	rest
gene-LOC112052747	NW_019862759.1	624237	624324	-	88	rna-XM_024091987.1	gene-LOC112052747_128807	-0.31743728452681436	10.325887142247582	0.0036236122574672775	0.23824853495184026	season	0.23824853495184026	0.6722985433795992	rest
gene-LOC112051307	NW_019863073.1	181038	181300	-	263	rna-XM_024089894.1, rna-XM_024089896.1	gene-LOC112051307_110622	0.4157476401264251	8.485233894242844	0.003630738757206039	0.23824853495184026	season	0.23824853495184026	0.044814680080111954	rest
gene-LOC112051684	NW_019863097.1	195063	195232	-	170	rna-XM_024090453.1	gene-LOC112051684_115749	-0.3911061794979595	8.536360451151277	0.003633971191135088	0.23824853495184026	season	0.23824853495184026	6.374241984333742e-4	rest
gene-LOC112054183	NW_019863326.1	127788	127945	+	158	rna-XM_024093875.1	gene-LOC112054183_145571	0.2903504010140468	10.417072193094517	0.0037125794442168024	0.24280993395601416	season	0.24280993395601416	0.24085006681590213	rest
gene-LOC112052284	NW_019863138.1	514768	514866	+	99	rna-XM_024091302.1	gene-LOC112052284_123861	-0.2864956409336985	11.025268821740768	0.0037145190330415685	0.24280993395601416	season	0.24280993395601416	0.9999984646303554	rest
gene-LOC112043476	NW_019862791.1	424793	424883	-	91	rna-XM_024078891.1	gene-LOC112043476_9159	-0.25469533036225844	24.08046798565429	0.0037368705966643527	0.24391072475631895	season	0.24391072475631895	0.8218513278374928	rest
gene-LOC112049706	NW_019862985.1	177698	177807	+	110	rna-XM_024087710.1	gene-LOC112049706_91049	0.3099461535358485	12.063708957784003	0.0037716873486687195	0.245820695033852	season	0.245820695033852	0.4413525361429988	rest
gene-LOC112046056	NW_019862846.1	460922	461060	-	139	rna-XM_024082523.1, rna-XM_024082522.1, rna-XM_024082519.1, rna-XM_024082521.1	gene-LOC112046056_42973	0.3793181540625532	8.385659365287434	0.003822429355250387	0.24876145395183913	season	0.24876145395183913	6.806960871316654e-5	rest
gene-LOC112049706	NW_019862985.1	203498	203681	+	184	rna-XM_024087710.1	gene-LOC112049706_91063	-0.31753277931071394	12.008165926906607	0.0038527209792167585	0.2503646317389992	season	0.2503646317389992	0.4413525361429988	rest
gene-LOC112058060	NW_019862749.1	2323773	2324270	-	498	rna-XM_024098730.1	gene-LOC112058060_187982	0.25536438510236215	10.70548189228322	0.003862798440934784	0.2506514401834721	season	0.2506514401834721	0.6324985826918811	rest
gene-LOC112043184	NW_019862787.1	189002	189121	+	120	rna-XM_024078489.1	gene-LOC112043184_5157	0.24513282389368438	8.291383414881857	0.004014973847299614	0.26014444017334865	season	0.26014444017334865	2.7413147538013396e-15	rest
gene-LOC112054025	NW_019863307.1	86153	86329	+	177	rna-XM_024093669.1	gene-LOC112054025_143782	0.3072735607089595	9.6166482835048	0.004031946660749936	0.2608622332234323	season	0.2608622332234323	0.5083632496972151	rest
gene-LOC112045975	NW_019862845.1	163411	163534	+	124	rna-XM_024082399.1	gene-LOC112045975_41836	-0.26066009451456384	10.741477720642871	0.0040654186792121495	0.26239109669268745	season	0.26239109669268745	1.1502160687932439e-4	rest
gene-LOC112049806	NW_019862991.1	188196	188327	+	132	rna-XM_024087848.1	gene-LOC112049806_92263	-0.5807870184933109	8.259096477508267	0.004067435538735111	0.26239109669268745	season	0.26239109669268745	0.003813291008561524	rest
gene-LOC112052168	NW_019863132.1	100664	100755	-	92	rna-XM_024091145.1	gene-LOC112052168_122358	0.2542280206694105	11.671025782837159	0.004110071472871656	0.2647556083849523	season	0.2647556083849523	0.6292623190399015	rest
gene-LOC112052168	NW_019863132.1	100664	100756	-	93	rna-XM_024091142.1	gene-LOC112052168_122365	0.2539749391349624	11.648060964233345	0.004146931159196301	0.2667417027893504	season	0.2667417027893504	0.6292623190399015	rest
gene-LOC112046122	NW_019862752.1	1933911	1934177	-	267	rna-XM_024082650.1	gene-LOC112046122_44108	-0.3812202744294224	8.255210311921742	0.0041802112610595105	0.2684921177749312	season	0.2684921177749312	0.9999984646303554	rest
gene-LOC112043742	NW_019862796.1	923664	923788	+	125	rna-XM_024079293.1, rna-XM_024079294.1	gene-LOC112043742_13425	0.3542784781698996	8.209880713191193	0.004247528069321674	0.27242044518805997	season	0.27242044518805997	0.5938354956142394	rest
gene-LOC112043742	NW_019862796.1	925875	926177	+	303	rna-XM_024079293.1, rna-XM_024079294.1	gene-LOC112043742_13428	0.4026899957913051	8.190587794177086	0.004292583900074583	0.2749117335946463	season	0.2749117335946463	0.5938354956142394	rest
gene-LOC112056047	NW_019862763.1	14980	15022	-	43	rna-XR_002887561.1	gene-LOC112056047_170242	0.37374267646429155	8.257603864302805	0.004308971006267523	0.275079854008144	season	0.275079854008144	0.5703200436810321	rest
gene-LOC112055752	NW_019863602.1	69600	69767	-	168	rna-XM_024095945.1	gene-LOC112055752_163594	0.28603470494842304	9.380500526602848	0.004311857891934113	0.275079854008144	season	0.275079854008144	0.9999984646303554	rest
gene-LOC112056567	NW_019863881.1	701	1039	-	339	rna-XM_024097012.1	gene-LOC112056567_175669	0.7224270161993628	8.24211862680539	0.004313856796711075	0.275079854008144	season	0.275079854008144	0.6448457885128364	rest
gene-LOC112053535	NW_019863250.1	58937	59091	+	155	rna-XM_024092983.1	gene-LOC112053535_137869	0.2828634933474448	8.454230748450463	0.004320373301527686	0.2750989929292176	season	0.2750989929292176	0.24266701804547106	rest
gene-LOC112043092	NW_019862785.1	819701	819880	+	180	rna-XM_024078359.1	gene-LOC112043092_4187	0.25697369418571425	8.626213845461363	0.0043804015820920455	0.27852053392801923	season	0.27852053392801923	0.11571235447720167	rest
gene-LOC112055306	NW_019862762.1	240439	240522	-	84	rna-XM_024095388.1	gene-LOC112055306_158535	0.38078462020840487	8.134461095564115	0.004422192461757959	0.28077432597221913	season	0.28077432597221913	2.9893465245715883e-10	rest
gene-LOC112054769	NW_019863408.1	53509	53611	+	103	rna-XM_024094663.1	gene-LOC112054769_152429	-0.28403101366534234	15.00596687235706	0.004442352496680367	0.281449460998596	season	0.281449460998596	0.9999984646303554	rest
gene-LOC112045537	NW_019862835.1	93342	95832	-	2491	rna-XM_024081758.1, rna-XM_024081756.1, rna-XM_024081757.1	gene-LOC112045537_35662	0.2930107415833708	8.218697499425804	0.004448535007855276	0.281449460998596	season	0.281449460998596	0.22204082511680967	rest
gene-LOC112046874	NW_019862874.1	47700	47886	+	187	rna-XM_024083701.1, rna-XM_024083699.1, rna-XM_024083700.1	gene-LOC112046874_55320	-0.3088854813829601	8.379527957413217	0.004456381493806936	0.281449460998596	season	0.281449460998596	0.6684495926890476	rest
gene-LOC112058302	NW_019862773.1	1454514	1454642	+	129	rna-XM_024099024.1	gene-LOC112058302_190478	0.3918754730160672	8.245405808633246	0.00445826529036959	0.281449460998596	season	0.281449460998596	0.43023854869567996	rest
gene-LOC112055283	NW_019863491.1	114487	114643	-	157	rna-XM_024095310.1	gene-LOC112055283_157918	-0.2795832970341988	8.11776832006264	0.004471571682891401	0.2818873693086554	season	0.2818873693086554	5.3791128915691944e-5	rest
gene-LOC112053291	NW_019863225.1	144450	145036	-	587	rna-XM_024092675.1, rna-XM_024092676.1	gene-LOC112053291_135218	0.32127832629609016	14.801696109416882	0.004501169300681166	0.2833495678980716	season	0.2833495678980716	0.21130926218730628	rest
gene-LOC112052987	NW_019863194.1	111008	111374	+	367	rna-XM_024092238.1	gene-LOC112052987_131255	-0.5891273283988451	8.209947101623618	0.004549640496750994	0.2859940206579808	season	0.2859940206579808	0.43134463943664747	rest
gene-LOC112055556	NW_019863549.1	87323	87407	+	85	rna-XM_024095732.1, rna-XM_024095734.1	gene-LOC112055556_161568	0.32996607081872875	9.950335141646574	0.004575099049270867	0.2871864302502595	season	0.2871864302502595	0.055393917740534496	rest
gene-LOC112055283	NW_019863491.1	118219	118343	-	125	rna-XM_024095310.1	gene-LOC112055283_157923	-0.29225496692194397	8.061418663331322	0.004611638278040963	0.2890700288334629	season	0.2890700288334629	5.3791128915691944e-5	rest
gene-LOC112045537	NW_019862835.1	102468	103020	-	553	rna-XM_024081756.1	gene-LOC112045537_35672	-0.37040146182794287	8.13842040147019	0.0046441213870930574	0.2902838246672545	season	0.2902838246672545	0.22204082511680967	rest
gene-LOC112045537	NW_019862835.1	102468	102937	-	470	rna-XM_024081757.1	gene-LOC112045537_35679	-0.37040146182794287	8.13842040147019	0.0046441213870930574	0.2902838246672545	season	0.2902838246672545	0.22204082511680967	rest
gene-LOC112054339	NW_019863347.1	120793	121482	-	690	rna-XM_024094098.1, rna-XM_024094099.1, rna-XM_024094100.1, rna-XR_002887442.1, rna-XM_024094095.1, rna-XM_024094097.1	gene-LOC112054339_147773	-0.25234170483067	8.975396719522854	0.0046527520266804005	0.2904131004072136	season	0.2904131004072136	0.9999984646303554	rest
gene-LOC112052043	NW_019863120.1	91369	91848	-	480	rna-XM_024090942.1	gene-LOC112052043_120524	0.251471184740203	8.053730892825754	0.0046878286800979925	0.29219038085782617	season	0.29219038085782617	0.0023376054020850796	rest
gene-LOC112043932	NW_019862800.1	637174	637279	+	106	rna-XM_024079612.1	gene-LOC112043932_16720	-0.3277468685112934	14.129352785413175	0.004748272687316123	0.29554157454920915	season	0.29554157454920915	0.6942568202942085	rest
gene-LOC112052135	NW_019863130.1	269775	270103	-	329	rna-XM_024091086.1	gene-LOC112052135_121736	0.3770697429871219	8.019567938379977	0.004764178019725604	0.29611507596199	season	0.29611507596199	0.4965625908889784	rest
gene-LOC112057878	NW_019862768.1	932062	932230	+	169	rna-XM_024098463.1	gene-LOC112057878_185458	0.36325094930355933	8.041274535494946	0.004802625151987061	0.29808607780650126	season	0.29808607780650126	0.5087912764227496	rest
gene-LOC112051307	NW_019863073.1	159993	160128	-	136	rna-XM_024089894.1, rna-XM_024089896.1	gene-LOC112051307_110606	0.34717241890992795	7.960079055349881	0.004841879935387481	0.3001016171717613	season	0.3001016171717613	0.044814680080111954	rest
gene-LOC112048584	NW_019862935.1	230766	230875	+	110	rna-XM_024086174.1, rna-XM_024086175.1, rna-XM_024086178.1, rna-XM_024086177.1, rna-XM_024086180.1, rna-XM_024086179.1	gene-LOC112048584_77391	0.3125506731674506	9.320756501131628	0.0048528910007498436	0.30020030804516007	season	0.30020030804516007	0.9999984646303554	rest
gene-LOC112051973	NW_019863117.1	340258	340518	-	261	rna-XM_024090844.1	gene-LOC112051973_119445	0.30808296731234264	7.968817331316169	0.004857039376335125	0.30020030804516007	season	0.30020030804516007	5.2660368477802497e-48	rest
gene-LOC112055922	NW_019862763.1	6349	6474	+	126	rna-XM_024096373.1, rna-XM_024096217.1, rna-XM_024096226.1, rna-XM_024096232.1, rna-XM_024096239.1, rna-XM_024096244.1, rna-XM_024096253.1, rna-XM_024096261.1, rna-XM_024096277.1, rna-XM_024096383.1, rna-XM_024096268.1, rna-XM_024096283.1, rna-XM_024096292.1, rna-XM_024096300.1, rna-XM_024096308.1, rna-XM_024096316.1, rna-XM_024096327.1, rna-XM_024096319.1, rna-XM_024096333.1	gene-LOC112055922_166321	-0.44127340860746916	7.914707727242888	0.004916096079530704	0.30342666095334975	season	0.30342666095334975	0.007513531691896253	rest
gene-LOC112046986	NW_019862879.1	318266	318353	-	88	rna-XM_024083868.1, rna-XM_024083869.1, rna-XM_024083870.1	gene-LOC112046986_56848	0.3184889540767303	11.130144824262574	0.0049266454724667475	0.30365427400911343	season	0.30365427400911343	0.9999984646303554	rest
gene-LOC112052747	NW_019862759.1	624037	624146	-	110	rna-XM_024091987.1, rna-XM_024091960.1, rna-XM_024091968.1, rna-XM_024091977.1, rna-XM_024091950.1, rna-XR_002887331.1, rna-XM_024091942.1	gene-LOC112052747_128806	0.277076341068664	9.641688093707296	0.00493631716010892	0.3038272317155218	season	0.3038272317155218	0.6722985433795992	rest
gene-LOC112052608	NW_019862759.1	322893	323201	-	309	rna-XM_024091759.1	gene-LOC112052608_127395	0.4020772772556991	7.897133103878006	0.004985607328319799	0.3064348148714783	season	0.3064348148714783	0.06611057428414613	rest
gene-LOC112051307	NW_019863073.1	168300	168521	-	222	rna-XM_024089894.1, rna-XM_024089896.1	gene-LOC112051307_110615	0.34733566704751945	7.901095672943431	0.005001488292407199	0.3069845532485273	season	0.3069845532485273	0.044814680080111954	rest
gene-LOC112053406	NW_019863238.1	25027	25204	+	178	rna-XM_024092810.1	gene-LOC112053406_136384	0.2978898078939444	9.1152305721225	0.005009812495658508	0.30706958751090246	season	0.30706958751090246	0.005310986373408209	rest
gene-LOC112053965	NW_019862760.1	2162382	2163237	-	856	rna-XM_024093609.1	gene-LOC112053965_143312	-0.25791638974889985	10.282079240259023	0.005026492359572779	0.3076658269440301	season	0.3076658269440301	0.9999984646303554	rest
gene-LOC112058377	NW_019862775.1	1754601	1754688	-	88	rna-XM_024099166.1	gene-LOC112058377_192067	-0.2523310813297628	8.938506608674336	0.005042908698889422	0.3078191469802103	season	0.3078191469802103	0.0774710114731809	rest
gene-LOC112058377	NW_019862775.1	1754601	1754694	-	94	rna-XM_024099163.1, rna-XM_024099164.1, rna-XM_024099165.1	gene-LOC112058377_192084	-0.2523310813297628	8.938506608674336	0.005042908698889422	0.3078191469802103	season	0.3078191469802103	0.0774710114731809	rest
gene-LOC112048439	NW_019862930.1	365019	365163	-	145	rna-XM_024085968.1	gene-LOC112048439_75191	0.35869848350440736	7.87413697122129	0.005092898889904505	0.3104423518923333	season	0.3104423518923333	0.9999984646303554	rest
gene-LOC112055011	NW_019863447.1	115457	115602	+	146	rna-XM_024094976.1	gene-LOC112055011_154684	0.3204781115996492	11.375307705031757	0.005102301348521163	0.31058768071176834	season	0.31058768071176834	0.9999984646303554	rest
gene-LOC112052395	NW_019863145.1	314093	314231	+	139	rna-XM_024091442.1	gene-LOC112052395_124974	-0.3343835153769239	7.90746816057375	0.005111094475030135	0.3106955699148126	season	0.3106955699148126	0.8963935837898334	rest
gene-LOC112049762	NW_019862988.1	172838	173959	+	1122	rna-XM_024087791.1, rna-XM_024087792.1	gene-LOC112049762_91694	0.3308880138784921	7.840089299236139	0.005179645643566447	0.31411328738966665	season	0.31411328738966665	0.9999984646303554	rest
gene-LOC112058377	NW_019862775.1	1754601	1754652	-	52	rna-XM_024099168.1	gene-LOC112058377_192049	-0.2515506707555446	8.88279556460224	0.005181513530854988	0.31411328738966665	season	0.31411328738966665	0.0774710114731809	rest
gene-LOC112050466	NW_019863024.1	241486	241615	-	130	rna-XM_024088738.1	gene-LOC112050466_100060	-0.3194017018483343	8.443302316207468	0.005212145470176601	0.3155380104475996	season	0.3155380104475996	0.2809514542150033	rest
gene-LOC112049201	NW_019862963.1	404570	404765	-	196	rna-XM_024087000.1	gene-LOC112049201_84499	0.2706255812368604	8.802613181322831	0.005272018991806758	0.31872667822871076	season	0.31872667822871076	0.49112438942489717	rest
gene-LOC112045975	NW_019862845.1	167488	167587	+	100	rna-XM_024082399.1	gene-LOC112045975_41837	-0.24748807667865	10.105516566603312	0.0053249025735500445	0.32148463641184677	season	0.32148463641184677	1.1502160687932439e-4	rest
gene-LOC112058060	NW_019862749.1	2324752	2325632	-	881	rna-XM_024098730.1	gene-LOC112058060_187983	0.2654792600113658	9.94837198081272	0.005350825831488358	0.3226095999273649	season	0.3226095999273649	0.6324985826918811	rest
gene-LOC112052135	NW_019863130.1	271881	272032	-	152	rna-XM_024091086.1	gene-LOC112052135_121738	0.39210634087486995	7.803318998655175	0.005361621246755959	0.32282066211420163	season	0.32282066211420163	0.4965625908889784	rest
gene-LOC112054183	NW_019863326.1	145247	145384	+	138	rna-XM_024093875.1	gene-LOC112054183_145586	0.2518963719699648	9.582282970069445	0.005387312528013245	0.32348961848692964	season	0.32348961848692964	0.24085006681590213	rest
gene-LOC112047134	NW_019862882.1	441476	442456	-	981	rna-XM_024084131.1	gene-LOC112047134_58657	-0.3184077575902831	15.20310984552322	0.005394430783583786	0.32348961848692964	season	0.32348961848692964	0.9999984646303554	rest
gene-LOC112055044	NW_019863452.1	116634	116957	+	324	rna-XM_024095026.1, rna-XM_024095021.1, rna-XM_024095022.1, rna-XM_024095024.1, rna-XM_024095025.1, rna-XM_024095023.1	gene-LOC112055044_155605	0.2331622667252049	9.858558666407845	0.005398914562441778	0.32348961848692964	season	0.32348961848692964	0.012644262792607186	rest
gene-LOC112053015	NW_019863196.1	213876	214000	+	125	rna-XM_024092274.1	gene-LOC112053015_131539	-0.28460568753426774	12.039115451594299	0.005414895646833261	0.32348961848692964	season	0.32348961848692964	0.7771537960859957	rest
gene-LOC112053015	NW_019863196.1	213877	214000	+	124	rna-XM_024092273.1	gene-LOC112053015_131551	-0.28460568753426774	12.039115451594299	0.005414895646833261	0.32348961848692964	season	0.32348961848692964	0.7771537960859957	rest
gene-LOC112042839	NW_019862780.1	29647	29740	-	94	rna-XM_024078011.1, rna-XM_024078010.1, rna-XM_024078009.1, rna-XM_024078008.1	gene-LOC112042839_542	0.2443827592141824	9.999914660546006	0.005416590755611128	0.32348961848692964	season	0.32348961848692964	3.622232387991934e-4	rest
gene-LOC112051307	NW_019863073.1	165222	165337	-	116	rna-XM_024089894.1, rna-XM_024089896.1	gene-LOC112051307_110610	0.31533069340226444	7.7446269129883145	0.0054514108291035205	0.3251303703923817	season	0.3251303703923817	0.044814680080111954	rest
gene-LOC112055746	NW_019863601.1	52995	53175	-	181	rna-XM_024095940.1	gene-LOC112055746_163552	-0.3302324995755882	12.239643971981295	0.0054595417433480845	0.3251770663662532	season	0.3251770663662532	0.9999984646303554	rest
gene-LOC112044407	NW_019862751.1	304746	304889	-	144	rna-XM_024080252.1, rna-XM_024080260.1, rna-XM_024080273.1	gene-LOC112044407_23006	0.3490801438291571	7.730921968788755	0.005490545964650845	0.3261458001606154	season	0.3261458001606154	0.9999984646303554	rest
gene-LOC112044407	NW_019862751.1	304746	304890	-	145	rna-XM_024080288.1	gene-LOC112044407_23076	0.3490801438291571	7.730921968788755	0.005490545964650845	0.3261458001606154	season	0.3261458001606154	0.9999984646303554	rest
gene-LOC112047132	NW_019862882.1	340004	340281	+	278	rna-XM_024084084.1	gene-LOC112047132_58489	-0.3030393462535155	14.284563418774697	0.005535166921958549	0.3283555991479271	season	0.3283555991479271	0.9999984646303554	rest
gene-LOC112052043	NW_019863120.1	91369	92310	-	942	rna-XM_024090943.1	gene-LOC112052043_120512	0.24639448073340764	7.7352200178711765	0.005578065220493694	0.3304574273999035	season	0.3304574273999035	0.0023376054020850796	rest
gene-LOC112043483	NW_019862791.1	993489	993570	+	82	rna-XM_024078911.1	gene-LOC112043483_9333	-0.33741838063056184	9.699140124619854	0.005622478559342341	0.33264327027424595	season	0.33264327027424595	1.4879920520673842e-14	rest
gene-LOC112051386	NW_019863079.1	69719	69844	+	126	rna-XM_024089994.1	gene-LOC112051386_111703	-0.23748160056351614	12.543962897770454	0.005642260236620975	0.33336793659736264	season	0.33336793659736264	0.9725381283500613	rest
gene-LOC112045827	NW_019862752.1	1548743	1548939	+	197	rna-XM_024082180.1	gene-LOC112045827_39558	-0.5200853099674827	7.712840184175024	0.005709511427946583	0.33689162497646413	season	0.33689162497646413	0.5313847255646413	rest
gene-LOC112052150	NW_019863130.1	213941	214051	-	111	rna-XM_024091114.1	gene-LOC112052150_122117	0.2248282246300366	9.031307770803103	0.005730370114924222	0.337672169195548	season	0.337672169195548	4.595347673861751e-4	rest
gene-LOC112052465	NW_019863150.1	119383	119490	+	108	rna-XM_024091558.1, rna-XM_024091557.1, rna-XM_024091555.1, rna-XM_024091556.1, rna-XM_024091552.1, rna-XM_024091553.1	gene-LOC112052465_125859	0.22721502343189937	13.183616750179272	0.005738661661214303	0.33771108132364064	season	0.33771108132364064	7.652360248510669e-40	rest
gene-LOC112050866	NW_019863047.1	330616	330765	+	150	rna-XM_024089234.1	gene-LOC112050866_104379	-0.29576444265179713	7.624995623725776	0.005781464712706686	0.3397781399682891	season	0.3397781399682891	4.600525924754712e-23	rest
gene-LOC112051830	NW_019863107.1	244916	245084	-	169	rna-XM_024090632.1	gene-LOC112051830_117481	0.32051650628432005	8.206770080103809	0.005927622371899114	0.34790583613530957	season	0.34790583613530957	0.43023854869567996	rest
gene-LOC112043742	NW_019862796.1	925371	925508	+	138	rna-XM_024079293.1, rna-XM_024079294.1	gene-LOC112043742_13427	0.3784013659129744	7.59840165499548	0.005940979836021247	0.3482279757129593	season	0.3482279757129593	0.5938354956142394	rest
gene-LOC112055171	NW_019863470.1	145984	146132	+	149	rna-XM_024095180.1	gene-LOC112055171_156936	0.3111377554272117	13.12456812128147	0.006000717891602963	0.35126424546957347	season	0.35126424546957347	0.008925700907997264	rest
gene-LOC112044295	NW_019862806.1	577231	577341	+	111	rna-XM_024080100.1	gene-LOC112044295_21240	-0.29371043049649137	7.727957424535596	0.006017601333647952	0.35178722512451316	season	0.35178722512451316	0.43023854869567996	rest
gene-LOC112051320	NW_019863075.1	386581	387085	+	505	rna-XM_024089919.1	gene-LOC112051320_110965	0.3094712784847896	7.677880447444441	0.006036879554219892	0.352448638248611	season	0.352448638248611	0.5413795834739822	rest
gene-LOC112047134	NW_019862882.1	422891	423469	-	579	rna-XM_024084113.1, rna-XM_024084110.1	gene-LOC112047134_58589	-0.31463701605004696	14.665425367325176	0.006279107938438777	0.36610756614976236	season	0.36610756614976236	0.9999984646303554	rest
gene-LOC112049706	NW_019862985.1	212193	212357	+	165	rna-XM_024087710.1	gene-LOC112049706_91071	-0.26698743125195407	10.715118963092557	0.006334441951963538	0.36872349990514863	season	0.36872349990514863	0.4413525361429988	rest
gene-LOC112053481	NW_019863245.1	72077	72088	-	12	rna-XM_024092896.1	gene-LOC112053481_137157	0.255624314573725	7.542308892082237	0.0063406377599271955	0.36872349990514863	season	0.36872349990514863	0.7776297759147409	rest
gene-LOC112049740	NW_019862756.1	312383	312947	+	565	rna-XM_024087783.1	gene-LOC112049740_91421	0.30937482640053704	14.522667318303588	0.006365075227415698	0.36891552237848	season	0.36891552237848	0.9999984646303554	rest
gene-LOC112051684	NW_019863097.1	185900	186660	-	761	rna-XM_024090453.1	gene-LOC112051684_115738	-0.3498566747021689	7.50285293400748	0.006373544811711386	0.36891552237848	season	0.36891552237848	6.374241984333742e-4	rest
gene-LOC112055609	NW_019863561.1	71586	71818	+	233	rna-XM_024095791.1	gene-LOC112055609_162089	0.2956200997979883	12.800546036636499	0.006384554460588405	0.36891552237848	season	0.36891552237848	0.9754139889045234	rest
gene-LOC112049706	NW_019862985.1	170722	170890	+	169	rna-XM_024087710.1	gene-LOC112049706_91046	0.2881433139969362	10.689693590154466	0.006396988013635357	0.36891552237848	season	0.36891552237848	0.4413525361429988	rest
gene-LOC112054160	NW_019863325.1	272166	273186	+	1021	rna-XM_024093841.1, rna-XM_024093843.1, rna-XM_024093844.1	gene-LOC112054160_145235	-0.2695991042373678	9.154113675261137	0.006408365360735099	0.36891552237848	season	0.36891552237848	0.9999984646303554	rest
gene-LOC112052337	NW_019863141.1	180385	180533	-	149	rna-XM_024091367.1	gene-LOC112052337_124376	-0.29036487866694205	7.463718483340207	0.006410630377119608	0.36891552237848	season	0.36891552237848	0.7500714497988368	rest
gene-LOC112052337	NW_019863141.1	180385	180534	-	150	rna-XM_024091369.1	gene-LOC112052337_124388	-0.29036487866694205	7.463718483340207	0.006410630377119608	0.36891552237848	season	0.36891552237848	0.7500714497988368	rest
gene-LOC112052337	NW_019863141.1	180385	180535	-	151	rna-XM_024091371.1, rna-XM_024091374.1	gene-LOC112052337_124399	-0.29036487866694205	7.463718483340207	0.006410630377119608	0.36891552237848	season	0.36891552237848	0.7500714497988368	rest
gene-LOC112051468	NW_019863084.1	95575	96748	+	1174	rna-XM_024090130.1	gene-LOC112051468_112819	-0.24030985641023728	7.534659847949846	0.006491289766806113	0.3726539917355542	season	0.3726539917355542	0.9999984646303554	rest
gene-LOC112054902	NW_019863430.1	125299	125456	+	158	rna-XM_024094845.1	gene-LOC112054902_153906	-0.23914871984686917	15.513775201307405	0.006492435206492346	0.3726539917355542	season	0.3726539917355542	0.7890079440035426	rest
gene-LOC112052608	NW_019862759.1	319678	319986	-	309	rna-XM_024091759.1	gene-LOC112052608_127388	0.3634767321832213	7.409074854656677	0.006529621300381186	0.3738287446879303	season	0.3738287446879303	0.06611057428414613	rest
gene-LOC112045836	NW_019862842.1	254936	255114	+	179	rna-XM_024082185.1, rna-XM_024082186.1	gene-LOC112045836_39621	-0.2791433377475764	8.559534375279355	0.006529796620503686	0.3738287446879303	season	0.3738287446879303	0.6238034923609125	rest
gene-LOC112052168	NW_019863132.1	101495	101635	-	141	rna-XM_024091140.1	gene-LOC112052168_122337	-0.22637271053770802	10.462758946732421	0.006587849870811757	0.3766649976523301	season	0.3766649976523301	0.6292623190399015	rest
gene-LOC112047476	NW_019862894.1	1115530	1115696	-	167	rna-XM_024084603.1	gene-LOC112047476_62965	0.32088876560478513	8.254430922843547	0.0066381373617565055	0.3790504913640934	season	0.3790504913640934	0.9999984646303554	rest
gene-LOC112054183	NW_019863326.1	146445	146633	+	189	rna-XM_024093875.1	gene-LOC112054183_145587	0.2568220751390858	9.107186183570604	0.006666759832572554	0.38019431653436314	season	0.38019431653436314	0.24085006681590213	rest
gene-LOC112055556	NW_019863549.1	87268	87407	+	140	rna-XM_024095733.1	gene-LOC112055556_161580	0.31395291158984306	9.1047110149584	0.0066806267588606265	0.3802229299938642	season	0.3802229299938642	0.055393917740534496	rest
gene-LOC112056448	NW_019863826.1	617	823	-	207	rna-XM_024096883.1	gene-LOC112056448_174473	-0.43093444087227206	7.3898476819583525	0.006684445237384786	0.3802229299938642	season	0.3802229299938642	0.9999984646303554	rest
gene-LOC112049706	NW_019862985.1	180795	180946	+	152	rna-XM_024087710.1	gene-LOC112049706_91053	0.2629419316636303	10.551502673285205	0.00674813379621946	0.3833529050293915	season	0.3833529050293915	0.4413525361429988	rest
gene-LOC112058428	NW_019862776.1	1068362	1068421	-	60	rna-XM_024099264.1, rna-XM_024099265.1, rna-XM_024099266.1, rna-XM_024099267.1	gene-LOC112058428_193552	0.26623489298543523	7.510508299291896	0.006798920740441318	0.38564551987879675	season	0.38564551987879675	0.9999984646303554	rest
gene-LOC112042934	NW_019862782.1	1135475	1135785	+	311	rna-XR_002886644.1	gene-LOC112042934_2492	-0.2864612393416566	7.575179789071014	0.006811844735376328	0.38564551987879675	season	0.38564551987879675	0.22884694023072424	rest
gene-LOC112055306	NW_019862762.1	238541	238772	-	232	rna-XM_024095428.1	gene-LOC112055306_158467	0.2613031217589603	7.346533318998048	0.006820858295586969	0.38564551987879675	season	0.38564551987879675	2.9893465245715883e-10	rest
gene-LOC112055306	NW_019862762.1	238541	238775	-	235	rna-XM_024095366.1, rna-XM_024095412.1, rna-XM_024095435.1	gene-LOC112055306_158501	0.2612535835627934	7.343771114767797	0.006831277638199437	0.38564551987879675	season	0.38564551987879675	2.9893465245715883e-10	rest
gene-LOC112055306	NW_019862762.1	238541	238773	-	233	rna-XM_024095381.1, rna-XM_024095421.1	gene-LOC112055306_158478	0.26124444572935657	7.343254183529407	0.00683322936842047	0.38564551987879675	season	0.38564551987879675	2.9893465245715883e-10	rest
gene-LOC112055306	NW_019862762.1	238541	238778	-	238	rna-XM_024095395.1	gene-LOC112055306_158523	0.2612086451075706	7.341256627069883	0.006840776723117808	0.38564551987879675	season	0.38564551987879675	2.9893465245715883e-10	rest
gene-LOC112057654	NW_019862765.1	66635	66738	-	104	rna-XM_024098106.1, rna-XM_024098109.1, rna-XM_024098111.1, rna-XM_024098114.1, rna-XM_024098124.1	gene-LOC112057654_182178	0.22592719983856674	8.121029604588657	0.006950230019839468	0.3913174036869921	season	0.3913174036869921	9.811672683695738e-22	rest
gene-LOC112048560	NW_019862935.1	368914	369102	+	189	rna-XM_024086137.1, rna-XM_024086139.1, rna-XM_024086131.1, rna-XM_024086135.1, rna-XM_024086134.1, rna-XM_024086133.1, rna-XM_024086136.1	gene-LOC112048560_76982	0.22851304154037638	9.886891374711544	0.006966285731581552	0.39172300986710296	season	0.39172300986710296	7.841292717822933e-11	rest
gene-LOC112056876	NW_019864044.1	1918	2145	+	228	rna-XM_024097362.1	gene-LOC112056876_178056	0.3690816420804952	7.3122556873103335	0.007034868614577296	0.3950775071948016	season	0.3950775071948016	0.9999984646303554	rest
gene-LOC112058392	NW_019862749.1	824204	824332	+	129	rna-XM_024099191.1	gene-LOC112058392_192252	-0.2583617724112242	7.282669125537067	0.007084123714129099	0.39733943072885824	season	0.39733943072885824	0.9999984646303554	rest
gene-LOC112047985	NW_019862910.1	392954	393101	+	148	rna-XM_024085311.1	gene-LOC112047985_69389	0.41323521862391355	7.32786765831651	0.007126948010074685	0.39853959561113356	season	0.39853959561113356	0.3089943922321478	rest
gene-LOC112054266	NW_019863335.1	30642	30808	-	167	rna-XM_024093970.1	gene-LOC112054266_146541	0.27936307862272947	9.18565091393527	0.007132538521354404	0.39853959561113356	season	0.39853959561113356	0.7402777558498886	rest
gene-LOC112054266	NW_019863335.1	30642	30810	-	169	rna-XM_024093969.1	gene-LOC112054266_146550	0.27936307862272947	9.18565091393527	0.007132538521354404	0.39853959561113356	season	0.39853959561113356	0.7402777558498886	rest
gene-LOC112057878	NW_019862768.1	932916	933100	+	185	rna-XM_024098463.1	gene-LOC112057878_185459	0.3196134233410743	7.308592569245827	0.007152800153635754	0.3991677402257209	season	0.3991677402257209	0.5087912764227496	rest
gene-LOC112055766	NW_019863609.1	84269	84668	+	400	rna-XM_024095965.1	gene-LOC112055766_163726	0.28244675072242154	11.231877632283544	0.007161951774093361	0.3991750803661557	season	0.3991750803661557	0.9999984646303554	rest
gene-LOC112046942	NW_019862878.1	970162	970256	+	95	rna-XM_024083797.1, rna-XM_024083798.1, rna-XM_024083800.1, rna-XM_024083801.1	gene-LOC112046942_56176	0.3609478755359031	7.245656429068272	0.007185085262929592	0.3998772296068439	season	0.3998772296068439	0.9999984646303554	rest
gene-LOC112045537	NW_019862835.1	89320	89437	-	118	rna-XM_024081758.1, rna-XM_024081756.1, rna-XM_024081757.1	gene-LOC112045537_35660	-0.3159155269612769	7.327258600294741	0.007192621565667459	0.3998772296068439	season	0.3998772296068439	0.22204082511680967	rest
gene-LOC112048448	NW_019862930.1	577453	577688	-	236	rna-XM_024085979.1	gene-LOC112048448_75376	-0.25890893497947187	7.242893524264353	0.007234744833350928	0.4017144264179573	season	0.4017144264179573	0.9162284755532655	rest
gene-LOC112047675	NW_019862754.1	64488	64814	+	327	rna-XR_002886970.1, rna-XR_002886971.1	gene-LOC112047675_65149	-0.3203643252868036	7.331565035812281	0.007272668184594912	0.40331410757025465	season	0.40331410757025465	0.6292623190399015	rest
gene-LOC112046338	NW_019862855.1	369056	369258	+	203	rna-XM_024082957.1	gene-LOC112046338_47132	0.2984820540183047	7.280137761825906	0.0073126199463940745	0.4050221315490906	season	0.4050221315490906	0.7500714497988368	rest
gene-LOC112043606	NW_019862793.1	97333	98629	-	1297	rna-XM_024079091.1	gene-LOC112043606_11154	0.25691643083824856	11.390914229223519	0.00740233201890789	0.4094785014559372	season	0.4094785014559372	0.8556818274268403	rest
gene-LOC112046902	NW_019862874.1	528017	528120	-	104	rna-XM_024083747.1	gene-LOC112046902_55722	-0.23242577164751888	12.329774272046425	0.007439786781372168	0.4109944100301436	season	0.4109944100301436	6.476139773186913e-4	rest
gene-LOC112051365	NW_019863078.1	127995	128325	+	331	rna-XR_002887232.1	gene-LOC112051365_111353	-0.35105829552320456	7.330685481852867	0.007448310137934993	0.4109944100301436	season	0.4109944100301436	0.5087912764227496	rest
gene-LOC112047985	NW_019862910.1	392063	392246	+	184	rna-XM_024085311.1	gene-LOC112047985_69388	0.3566524623736801	7.237784909779886	0.007485545566997621	0.4121163548578964	season	0.4121163548578964	0.3089943922321478	rest
gene-LOC112046148	NW_019862849.1	769493	770019	-	527	rna-XM_024082666.1	gene-LOC112046148_44504	0.39520912451958035	7.238062488408186	0.0074872678019105325	0.4121163548578964	season	0.4121163548578964	0.12742402175520268	rest
gene-LOC112054339	NW_019863347.1	121560	122046	-	487	rna-XM_024094097.1	gene-LOC112054339_147860	-0.24157290121532116	7.99615138155803	0.00755593881699257	0.41537952348719154	season	0.41537952348719154	0.9999984646303554	rest
gene-LOC112058617	NW_019862779.1	449199	449390	-	192	rna-XM_024099525.1, rna-XM_024099526.1	gene-LOC112058617_195807	0.26789757739682196	8.932254864102896	0.007590384290919413	0.4164145445940481	season	0.4164145445940481	0.09027108519545264	rest
gene-LOC112052331	NW_019862759.1	874898	875011	-	114	rna-XM_024091354.1	gene-LOC112052331_124213	-0.27668159064961073	7.182531980045568	0.007597310462747747	0.4164145445940481	season	0.4164145445940481	0.07165740609001996	rest
gene-LOC112049386	NW_019862970.1	438235	438338	+	104	rna-XM_024087247.1, rna-XM_024087246.1	gene-LOC112049386_86925	0.25708436171144594	9.721476584883911	0.0076029952553891365	0.4164145445940481	season	0.4164145445940481	0.8917642855218002	rest
gene-LOC112053155	NW_019863213.1	147632	148684	+	1053	rna-XM_024092465.1	gene-LOC112053155_133187	0.3067759731929985	11.844596716787938	0.007628190026713712	0.4172780240323716	season	0.4172780240323716	0.08576049780113115	rest
gene-LOC112047985	NW_019862910.1	391225	391353	+	129	rna-XM_024085311.1	gene-LOC112047985_69387	0.33607238244945326	7.174283615164399	0.0077494252477370955	0.42338649989303384	season	0.42338649989303384	0.3089943922321478	rest
gene-LOC112050706	NW_019863039.1	275626	275825	+	200	rna-XM_024089036.1, rna-XM_024089038.1	gene-LOC112050706_102482	-0.23658944423323844	7.522938222432296	0.007854077354590004	0.42857501757093225	season	0.42857501757093225	0.9999984646303554	rest
gene-LOC112046170	NW_019862849.1	99283	100481	+	1199	rna-XM_024082710.1	gene-LOC112046170_45098	-0.2865178882446132	8.515789371309726	0.007864360155626485	0.4286076284816434	season	0.4286076284816434	0.26385281676230776	rest
gene-LOC112046962	NW_019862879.1	46697	47674	-	978	rna-XM_024083834.1	gene-LOC112046962_56583	0.37400461371875227	7.1848761878448855	0.007876837442805418	0.42871601536731463	season	0.42871601536731463	0.6664402717431825	rest
gene-LOC112058409	NW_019862776.1	505759	505846	-	88	rna-XM_024099213.1	gene-LOC112058409_192510	0.33307680119109007	7.109057471671434	0.007886746353100733	0.42871601536731463	season	0.42871601536731463	0.9999984646303554	rest
gene-LOC112047985	NW_019862910.1	390957	391138	+	182	rna-XM_024085311.1	gene-LOC112047985_69386	0.3530739806179669	7.132312869242093	0.007929064964086203	0.42871601536731463	season	0.42871601536731463	0.3089943922321478	rest
gene-LOC112054206	NW_019863329.1	189805	192894	+	3090	rna-XM_024093901.1	gene-LOC112054206_145800	0.2939417694872908	9.603933937320063	0.007929459747526992	0.42871601536731463	season	0.42871601536731463	0.8006119177110333	rest
gene-LOC112052608	NW_019862759.1	319264	319566	-	303	rna-XM_024091759.1	gene-LOC112052608_127387	0.3634660196349646	7.05936128434625	0.007929832547681337	0.42871601536731463	season	0.42871601536731463	0.06611057428414613	rest
gene-LOC112047309	NW_019862887.1	432675	432849	+	175	rna-XM_024084393.1	gene-LOC112047309_60897	-0.3420857094586214	7.207611356739685	0.007942644310360687	0.42871601536731463	season	0.42871601536731463	0.0572204052695088	rest
gene-LOC112047350	NW_019862889.1	67252	67439	+	188	rna-XM_024084448.1, rna-XM_024084447.1	gene-LOC112047350_61353	-0.23812576082533923	8.153201493012343	0.007943373476350423	0.42871601536731463	season	0.42871601536731463	0.9999984646303554	rest
gene-LOC112055740	NW_019862762.1	1941177	1941245	-	69	rna-XM_024095937.1, rna-XM_024095951.1, rna-XM_024095958.1, rna-XM_024095986.1, rna-XM_024095981.1, rna-XM_024095975.1	gene-LOC112055740_163285	-0.2685858175958754	7.8685395020383355	0.007943849880263885	0.42871601536731463	season	0.42871601536731463	0.9999984646303554	rest
gene-LOC112045836	NW_019862842.1	254364	254488	+	125	rna-XM_024082185.1, rna-XM_024082186.1	gene-LOC112045836_39620	-0.28341771997122345	8.13879239724342	0.007996254830846539	0.4310185886532067	season	0.4310185886532067	0.6238034923609125	rest
gene-LOC112048560	NW_019862935.1	366943	367081	+	139	rna-XM_024086137.1, rna-XM_024086139.1, rna-XM_024086131.1, rna-XM_024086135.1, rna-XM_024086134.1, rna-XM_024086133.1, rna-XM_024086136.1	gene-LOC112048560_76981	0.2235198327193781	9.547698504572333	0.008007359291536663	0.43109206580007725	season	0.43109206580007725	7.841292717822933e-11	rest
gene-LOC112053266	NW_019863222.1	174869	175012	-	144	rna-XM_024092639.1	gene-LOC112053266_134859	0.3097464109064989	9.67734724248811	0.00805062019422097	0.4328944666768588	season	0.4328944666768588	0.4000769173098362	rest
gene-LOC112042934	NW_019862782.1	1133774	1134423	+	650	rna-XR_002886644.1	gene-LOC112042934_2491	0.281805972537352	7.24914854360543	0.008080173233759863	0.43395629403738956	season	0.43395629403738956	0.22884694023072424	rest
gene-LOC112048145	NW_019862918.1	499924	500657	-	734	rna-XM_024085550.1	gene-LOC112048145_71535	0.30510418234493747	10.84264555950745	0.008104727770528319	0.434379102066707	season	0.434379102066707	0.9999984646303554	rest
gene-LOC112051327	NW_019863075.1	273377	273418	+	42	rna-XM_024089928.1	gene-LOC112051327_111017	0.27524603927533237	9.323233394650185	0.008107677007888552	0.434379102066707	season	0.434379102066707	1.4785190640856067e-18	rest
gene-LOC112047952	NW_019862909.1	348592	349150	-	559	rna-XM_024085277.1	gene-LOC112047952_69124	0.2675309618728001	7.066886300773733	0.008126211838072236	0.4347218703636396	season	0.4347218703636396	0.9999984646303554	rest
gene-LOC112050866	NW_019863047.1	333164	333846	+	683	rna-XM_024089243.1, rna-XM_024089242.1, rna-XM_024089244.1, rna-XM_024089247.1, rna-XM_024089245.1, rna-XM_024089241.1, rna-XM_024089246.1, rna-XM_024089233.1, rna-XM_024089234.1, rna-XM_024089235.1, rna-XM_024089236.1, rna-XM_024089237.1, rna-XM_024089239.1, rna-XM_024089240.1, rna-XM_024089248.1	gene-LOC112050866_103901	-0.256982328870794	7.0104622103789	0.008133721441250363	0.4347218703636396	season	0.4347218703636396	4.600525924754712e-23	rest
gene-LOC112057654	NW_019862765.1	71633	71776	-	144	rna-XM_024098112.1, rna-XM_024098114.1, rna-XM_024098124.1, rna-XM_024098126.1, rna-XM_024098132.1, rna-XM_024098133.1, rna-XM_024098136.1, rna-XM_024098137.1, rna-XM_024098138.1	gene-LOC112057654_182333	0.22207524601892897	7.803883601605257	0.008145242544821312	0.43481250130099197	season	0.43481250130099197	9.811672683695738e-22	rest
gene-LOC112046986	NW_019862879.1	319195	319381	-	187	rna-XM_024083868.1, rna-XM_024083869.1, rna-XM_024083870.1	gene-LOC112046986_56849	0.2935752716904084	9.852123898366083	0.008158520259531687	0.4348140755446553	season	0.4348140755446553	0.9999984646303554	rest
gene-LOC112046558	NW_019862861.1	397723	397800	-	78	rna-XM_024083236.1, rna-XM_024083229.1, rna-XM_024083231.1, rna-XM_024083232.1, rna-XM_024083234.1, rna-XM_024083235.1, rna-XM_024083237.1, rna-XM_024083238.1, rna-XM_024083233.1, rna-XM_024083230.1	gene-LOC112046558_49802	0.2559040572780184	7.010386676433803	0.008164922872002723	0.4348140755446553	season	0.4348140755446553	0.9999984646303554	rest
gene-LOC112056448	NW_019863826.1	2808	2908	-	101	rna-XM_024096883.1	gene-LOC112056448_174474	-0.41914236870673915	7.018104118736413	0.008209239082388303	0.4364804103191478	season	0.4364804103191478	0.9999984646303554	rest
gene-LOC112045827	NW_019862752.1	1549621	1549862	+	242	rna-XM_024082180.1	gene-LOC112045827_39559	-0.48255032678648435	7.04751502439856	0.008215939390695759	0.4364804103191478	season	0.4364804103191478	0.5313847255646413	rest
gene-LOC112058432	NW_019862776.1	1160351	1161071	-	721	rna-XM_024099274.1	gene-LOC112058432_193733	0.2326889677368832	7.0984228022516955	0.008248861075062742	0.43770395445542754	season	0.43770395445542754	0.0027587077279139023	rest
gene-LOC112052325	NW_019863140.1	282027	282160	+	134	rna-XM_024091343.1	gene-LOC112052325_124150	0.2637063450854432	12.362457456979579	0.008366352050676295	0.4433705234494693	season	0.4433705234494693	1.5289205858076105e-4	rest
gene-LOC112049762	NW_019862988.1	176372	176553	+	182	rna-XM_024087791.1, rna-XM_024087792.1	gene-LOC112049762_91701	0.3272407008282655	6.970953278423155	0.008375689375056635	0.4433705234494693	season	0.4433705234494693	0.9999984646303554	rest
gene-LOC112051026	NW_019863057.1	8424	8759	+	336	rna-XM_024089487.1	gene-LOC112051026_107016	0.2952700902196101	7.239165762961925	0.008422522132226171	0.4453169587091242	season	0.4453169587091242	0.9999984646303554	rest
gene-LOC112054025	NW_019863307.1	126798	126931	+	134	rna-XM_024093669.1	gene-LOC112054025_143795	-0.30569884856605445	8.057936729497081	0.008480754444713716	0.4478607484443446	season	0.4478607484443446	0.5083632496972151	rest
gene-LOC112043742	NW_019862796.1	836288	837750	+	1463	rna-XM_024079293.1	gene-LOC112043742_13410	-0.30520330744789054	6.917438632533127	0.008658033308430726	0.4557938326166782	season	0.4557938326166782	0.5938354956142394	rest
gene-LOC112043606	NW_019862793.1	97333	98737	-	1405	rna-XM_024079089.1, rna-XM_024079092.1, rna-XM_024079090.1	gene-LOC112043606_11163	0.24987682276815204	10.944111986013022	0.008661589232099526	0.4557938326166782	season	0.4557938326166782	0.8556818274268403	rest
gene-LOC112048517	NW_019862933.1	639188	639309	-	122	rna-XM_024086058.1, rna-XM_024086057.1, rna-XM_024086055.1, rna-XM_024086060.1, rna-XM_024086062.1, rna-XM_024086063.1, rna-XM_024086059.1	gene-LOC112048517_75992	0.315886050887838	7.324120778129903	0.008677994498010193	0.4557938326166782	season	0.4557938326166782	0.9999984646303554	rest
gene-LOC112048517	NW_019862933.1	639188	639297	-	110	rna-XM_024086056.1	gene-LOC112048517_76057	0.315886050887838	7.324120778129903	0.008677994498010193	0.4557938326166782	season	0.4557938326166782	0.9999984646303554	rest
gene-LOC112049706	NW_019862985.1	194889	195079	+	191	rna-XM_024087710.1	gene-LOC112049706_91060	-0.3127230849987677	9.901902928369289	0.008682473920907935	0.4557938326166782	season	0.4557938326166782	0.4413525361429988	rest
gene-LOC112053743	NW_019863277.1	31767	32020	-	254	rna-XM_024093279.1	gene-LOC112053743_140409	0.24602191750949598	8.885960133549133	0.008708648699396632	0.45612866096894855	season	0.45612866096894855	0.08995840475209811	rest
gene-LOC112054183	NW_019863326.1	135339	135511	+	173	rna-XM_024093875.1	gene-LOC112054183_145578	0.30521295328944237	8.512060124845624	0.00871835302927616	0.45612866096894855	season	0.45612866096894855	0.24085006681590213	rest
gene-LOC112050417	NW_019862756.1	1857654	1857716	+	63	rna-XM_024088685.1, rna-XM_024088692.1	gene-LOC112050417_99452	-0.24896124936093203	11.616628021823667	0.00871977329009198	0.45612866096894855	season	0.45612866096894855	0.9999984646303554	rest
gene-LOC112055839	NW_019863632.1	68716	68834	-	119	rna-XM_024096103.1	gene-LOC112055839_165419	0.30732722934617496	6.955038581781973	0.008734055059359556	0.45633633128323237	season	0.45633633128323237	0.19763420671987283	rest
gene-LOC112049251	NW_019862965.1	150248	150441	+	194	rna-XR_002887074.1	gene-LOC112049251_85293	-0.5309566289762633	6.929680463390368	0.008811325294178586	0.459289033649681	season	0.459289033649681	0.14402513764107697	rest
gene-LOC112049251	NW_019862965.1	150262	150441	+	180	rna-XM_024087066.1	gene-LOC112049251_85297	-0.5309566289762633	6.929680463390368	0.008811325294178586	0.459289033649681	season	0.459289033649681	0.14402513764107697	rest
gene-LOC112051879	NW_019863109.1	251783	251890	-	108	rna-XM_024090695.1	gene-LOC112051879_117975	-0.2699959372963839	7.6082855357529535	0.008831934133001994	0.45982166249631795	season	0.45982166249631795	0.9999984646303554	rest
gene-LOC112045827	NW_019862752.1	1552467	1552664	+	198	rna-XM_024082180.1	gene-LOC112045827_39562	-0.47366952867360035	6.91147893654419	0.008854424567588559	0.4604508869730483	season	0.4604508869730483	0.5313847255646413	rest
gene-LOC112053634	NW_019863264.1	136463	136670	-	208	rna-XM_024093113.1, rna-XM_024093114.1, rna-XM_024093112.1	gene-LOC112053634_138930	0.31264066880854807	7.203192085501705	0.00896256494859148	0.4655274052053608	season	0.4655274052053608	0.04813978092065183	rest
gene-LOC112045998	NW_019862845.1	436249	437647	-	1399	rna-XM_024082438.1	gene-LOC112045998_42122	0.36493902899533004	6.900971467554515	0.008997503629167356	0.46639679754579344	season	0.46639679754579344	0.9999984646303554	rest
gene-LOC112047132	NW_019862882.1	320127	321600	+	1474	rna-XM_024084089.1	gene-LOC112047132_58433	0.29658710061382676	12.66417137427167	0.009000381097846694	0.46639679754579344	season	0.46639679754579344	0.9999984646303554	rest
gene-LOC112049706	NW_019862985.1	172267	172333	+	67	rna-XM_024087710.1	gene-LOC112049706_91047	0.2972475607400304	9.790828423732949	0.009066157406502413	0.46925582440626645	season	0.46925582440626645	0.4413525361429988	rest
gene-LOC112043742	NW_019862796.1	855111	855255	+	145	rna-XM_024079293.1, rna-XM_024079294.1	gene-LOC112043742_13411	-0.33845085574577233	6.830883354939648	0.009084814681997759	0.4696721833377673	season	0.4696721833377673	0.5938354956142394	rest
gene-LOC112057766	NW_019862766.1	318022	318137	+	116	rna-XM_024098310.1	gene-LOC112057766_184300	-0.31508052288682853	6.894694064402985	0.00910353657694823	0.4700909074402181	season	0.4700909074402181	0.00989525892943022	rest
gene-LOC112051830	NW_019863107.1	224937	225135	-	199	rna-XM_024090632.1	gene-LOC112051830_117475	0.25200478094984224	7.355617048772692	0.009183244093117496	0.4736541772690229	season	0.4736541772690229	0.43023854869567996	rest
gene-LOC112053081	NW_019862759.1	1709041	1709554	+	514	rna-XM_024092366.1	gene-LOC112053081_132303	0.2972080997634796	12.16503324484175	0.009257348741696305	0.4766568480263794	season	0.4766568480263794	0.8993621946147982	rest
gene-LOC112045305	NW_019862828.1	717144	717264	+	121	rna-XM_024081430.1, rna-XM_024081429.1, rna-XM_024081435.1, rna-XM_024081431.1, rna-XM_024081432.1	gene-LOC112045305_32692	0.30738017345817226	6.77591362256141	0.009263001972763734	0.4766568480263794	season	0.4766568480263794	0.9999984646303554	rest
gene-LOC112048701	NW_019862941.1	72882	72996	+	115	rna-XM_024086347.1	gene-LOC112048701_78944	-0.33272917706102423	6.82054903244552	0.009274246521746621	0.47668119114213126	season	0.47668119114213126	1.9864830724140345e-13	rest
gene-LOC112051973	NW_019863117.1	333083	333260	-	178	rna-XM_024090844.1	gene-LOC112051973_119439	0.28585015656825274	6.794371564047739	0.009285852437971769	0.4767240299187966	season	0.4767240299187966	5.2660368477802497e-48	rest
gene-LOC112046722	NW_019862869.1	77899	78630	-	732	rna-XR_002886906.1	gene-LOC112046722_53047	-0.23472180098009782	6.818596977705006	0.009357833024209814	0.47971783235701376	season	0.47971783235701376	0.011232543518135046	rest
gene-LOC112050218	NW_019863013.1	84738	84755	+	18	rna-XM_024088424.1, rna-XM_024088425.1, rna-XM_024088426.1, rna-XM_024088427.1	gene-LOC112050218_97353	0.21786738605040984	7.950006758054451	0.00936584731677272	0.47971783235701376	season	0.47971783235701376	0.3089943922321478	rest
gene-LOC112052647	NW_019862759.1	521021	521202	-	182	rna-XM_024091831.1, rna-XM_024091822.1	gene-LOC112052647_128025	0.33467518278470665	6.782587718352927	0.00939001340256161	0.4803995989791462	season	0.4803995989791462	0.9999984646303554	rest
gene-LOC112044450	NW_019862809.1	961456	961619	+	164	rna-XM_024080305.1	gene-LOC112044450_23443	-0.23319588272596542	7.748734712020791	0.009536417729742683	0.48687580885319015	season	0.48687580885319015	0.9999984646303554	rest
gene-LOC112053634	NW_019863264.1	133750	134968	-	1219	rna-XM_024093113.1, rna-XM_024093114.1, rna-XM_024093112.1	gene-LOC112053634_138928	0.2579249241495502	7.0846168294967695	0.009545343644687633	0.48687580885319015	season	0.48687580885319015	0.04813978092065183	rest
gene-LOC112057979	NW_019862770.1	1024253	1024444	-	192	rna-XM_024098608.1	gene-LOC112057979_186807	0.3045718616846891	9.493475965403128	0.009549604602625052	0.48687580885319015	season	0.48687580885319015	0.9999984646303554	rest
gene-LOC112047127	NW_019862882.1	780544	781698	+	1155	rna-XM_024084076.1	gene-LOC112047127_58381	-0.269435677947722	6.753733942061696	0.009623169049410763	0.4895327197299076	season	0.4895327197299076	0.38240046688442386	rest
gene-LOC112057878	NW_019862768.1	931684	931874	+	191	rna-XM_024098463.1	gene-LOC112057878_185457	0.3359883619889254	6.767695803405298	0.00962384114803226	0.4895327197299076	season	0.4895327197299076	0.5087912764227496	rest
gene-LOC112056989	NW_019862764.1	1215513	1215800	-	288	rna-XM_024097478.1	gene-LOC112056989_178821	0.28786071699963334	7.036467811947604	0.009668148788634472	0.4912218788659356	season	0.4912218788659356	0.9999984646303554	rest
gene-LOC112043224	NW_019862787.1	878313	878561	-	249	rna-XM_024078537.1	gene-LOC112043224_5646	0.2759831269034537	16.47592404048814	0.009703891523234297	0.49247249480414057	season	0.49247249480414057	0.9999984646303554	rest
gene-LOC112053692	NW_019863272.1	8398	8661	-	264	rna-XM_024093180.1, rna-XM_024093182.1, rna-XM_024093184.1, rna-XM_024093183.1	gene-LOC112053692_139590	0.3520024722382171	6.790789851928608	0.00974759420722514	0.49412375033968076	season	0.49412375033968076	0.4965625908889784	rest
gene-LOC112047890	NW_019862907.1	677747	677891	+	145	rna-XM_024085175.1	gene-LOC112047890_68254	-0.33682971016385244	6.704477616302207	0.009771192912291463	0.4945413074577151	season	0.4945413074577151	0.055393917740534496	rest
gene-LOC112044923	NW_019862820.1	925934	926201	-	268	rna-XM_024080933.1, rna-XM_024080934.1	gene-LOC112044923_28622	0.22395973957474874	11.201247724469214	0.009778181498293955	0.4945413074577151	season	0.4945413074577151	0.9999984646303554	rest
gene-LOC112053447	NW_019863241.1	167512	167816	+	305	rna-XM_024092852.1	gene-LOC112053447_136844	-0.26031223137545006	10.404397052720121	0.009800515802161057	0.4946010269449169	season	0.4946010269449169	1.0139938807911002e-4	rest
gene-LOC112045952	NW_019862844.1	182595	183105	+	511	rna-XM_024082357.1	gene-LOC112045952_41500	0.22870877085808944	6.740692603497806	0.009807231285630458	0.4946010269449169	season	0.4946010269449169	0.9999984646303554	rest
gene-LOC112054185	NW_019862760.1	874881	874960	+	80	rna-XM_024093880.1	gene-LOC112054185_145598	0.26206234895023645	6.686704740929412	0.009812891527492137	0.4946010269449169	season	0.4946010269449169	0.20088114857766357	rest
gene-LOC112051973	NW_019863117.1	333898	333992	-	95	rna-XM_024090844.1	gene-LOC112051973_119440	0.28759274964677384	6.683427628715429	0.009877318613159566	0.49728197714080025	season	0.49728197714080025	5.2660368477802497e-48	rest
gene-LOC112054929	NW_019863433.1	119690	119717	+	28	rna-XM_024094873.1	gene-LOC112054929_154072	0.2755196072333971	6.674219803090938	0.009920046732848221	0.4988656228584832	season	0.4988656228584832	6.523952185778544e-5	rest
gene-LOC112049706	NW_019862985.1	206255	206439	+	185	rna-XM_024087710.1	gene-LOC112049706_91067	-0.2610293689191779	9.534548731982463	0.010019090171639993	0.5027378843112092	season	0.5027378843112092	0.4413525361429988	rest
gene-LOC112056455	NW_019863828.1	36700	37937	-	1238	rna-XM_024096889.1	gene-LOC112056455_174545	-0.2255725153869582	8.858735877357232	0.010019768020122171	0.5027378843112092	season	0.5027378843112092	0.9999984646303554	rest
gene-LOC112058392	NW_019862749.1	823871	823980	+	110	rna-XM_024099191.1	gene-LOC112058392_192251	-0.25005359247881126	6.645274424601462	0.010089517686598742	0.5053560538515464	season	0.5053560538515464	0.9999984646303554	rest
gene-LOC112055306	NW_019862762.1	241933	242040	-	108	rna-XM_024095374.1	gene-LOC112055306_158547	-0.25244560769276947	6.638005827126591	0.01010845468747379	0.5053560538515464	season	0.5053560538515464	2.9893465245715883e-10	rest
gene-LOC112055562	NW_019863550.1	20881	20993	+	113	rna-XM_024095740.1	gene-LOC112055562_161641	0.28861697187582824	6.678196014524061	0.01011059274502857	0.5053560538515464	season	0.5053560538515464	0.9999984646303554	rest
gene-LOC112051523	NW_019863087.1	158860	159228	+	369	rna-XM_024090205.1	gene-LOC112051523_113465	0.23159201504979504	11.917895872179331	0.010123881649508476	0.5053560538515464	season	0.5053560538515464	0.6547675286229341	rest
gene-LOC112056251	NW_019863747.1	13579	13875	+	297	rna-XM_024096646.1	gene-LOC112056251_172360	0.2949255595875159	6.818093001151184	0.0101290464086031	0.5053560538515464	season	0.5053560538515464	0.9999984646303554	rest
gene-LOC112055839	NW_019863632.1	62253	62491	-	239	rna-XM_024096103.1	gene-LOC112055839_165415	0.24974339571653592	6.679782527901505	0.010158741290423122	0.5062668210207036	season	0.5062668210207036	0.19763420671987283	rest
gene-LOC112049706	NW_019862985.1	195895	196048	+	154	rna-XM_024087710.1	gene-LOC112049706_91061	-0.25624246185343896	9.478976815993663	0.010238926236201661	0.5096889107501331	season	0.5096889107501331	0.4413525361429988	rest
gene-LOC112051523	NW_019863087.1	158842	159228	+	387	rna-XM_024090204.1	gene-LOC112051523_113371	0.23091561813571043	11.849099755998857	0.010343296622918113	0.51200475251747	season	0.51200475251747	0.6547675286229341	rest
gene-LOC112051523	NW_019863087.1	158846	159228	+	383	rna-XM_024090202.1	gene-LOC112051523_113387	0.23091561813571043	11.849099755998857	0.010343296622918113	0.51200475251747	season	0.51200475251747	0.6547675286229341	rest
gene-LOC112051523	NW_019863087.1	158847	159228	+	382	rna-XM_024090200.1, rna-XM_024090207.1	gene-LOC112051523_113402	0.23091561813571043	11.849099755998857	0.010343296622918113	0.51200475251747	season	0.51200475251747	0.6547675286229341	rest
gene-LOC112051523	NW_019863087.1	158850	159228	+	379	rna-XM_024090208.1	gene-LOC112051523_113434	0.23091561813571043	11.849099755998857	0.010343296622918113	0.51200475251747	season	0.51200475251747	0.6547675286229341	rest
gene-LOC112051523	NW_019863087.1	158851	159228	+	378	rna-XM_024090206.1	gene-LOC112051523_113449	0.23091561813571043	11.849099755998857	0.010343296622918113	0.51200475251747	season	0.51200475251747	0.6547675286229341	rest
gene-LOC112051973	NW_019863117.1	334070	334133	-	64	rna-XM_024090844.1	gene-LOC112051973_119441	0.28817330119091245	6.596454959988127	0.010367949849982789	0.5126516789509925	season	0.5126516789509925	5.2660368477802497e-48	rest
gene-LOC112051879	NW_019863109.1	251783	251902	-	120	rna-XM_024090694.1, rna-XM_024090696.1, rna-XM_024090697.1, rna-XM_024090699.1, rna-XM_024090701.1, rna-XM_024090702.1, rna-XM_024090698.1	gene-LOC112051879_117950	-0.263807897489544	7.278456710841115	0.010433958402743337	0.51517454728303	season	0.51517454728303	0.9999984646303554	rest
gene-LOC112047890	NW_019862907.1	674135	674547	+	413	rna-XM_024085175.1	gene-LOC112047890_68251	-0.29240455401371257	6.585252483203321	0.010442255364777827	0.51517454728303	season	0.51517454728303	0.055393917740534496	rest
gene-LOC112056128	NW_019863715.1	60919	61129	+	211	rna-XM_024096484.1	gene-LOC112056128_170959	0.30279713796213703	8.904407584792	0.010509922885300367	0.5175768039721603	season	0.5175768039721603	0.9999984646303554	rest
gene-LOC112045935	NW_019862844.1	758254	761005	-	2752	rna-XM_024082333.1	gene-LOC112045935_41061	-0.2177472601008053	6.5686329607392135	0.010514338743864331	0.5175768039721603	season	0.5175768039721603	0.2955522713434085	rest
gene-LOC112052880	NW_019863183.1	186869	186980	+	112	rna-XM_024092116.1	gene-LOC112052880_130308	-0.3137143944628292	6.967840187204052	0.01058187832006049	0.52032271463995206	season	0.52032271463995206	0.9999984646303554	rest
gene-LOC112046148	NW_019862849.1	807327	807414	-	88	rna-XM_024082666.1	gene-LOC112046148_44509	0.49260678319175266	6.603859390961825	0.010598340299800254	0.5204852835105214	season	0.5204852835105214	0.12742402175520268	rest
gene-LOC112046558	NW_019862861.1	397890	397973	-	84	rna-XM_024083236.1, rna-XM_024083229.1, rna-XM_024083231.1, rna-XM_024083232.1, rna-XM_024083234.1, rna-XM_024083235.1, rna-XM_024083237.1, rna-XM_024083238.1, rna-XM_024083233.1, rna-XM_024083230.1	gene-LOC112046558_49803	0.2461252454766249	6.541006513718728	0.010611812447366625	0.5204852835105214	season	0.5204852835105214	0.9999984646303554	rest
gene-LOC112049069	NW_019862755.1	2139234	2139545	+	312	rna-XM_024086832.1	gene-LOC112049069_82665	0.2360269778985911	7.20283431145758	0.010627004279529543	0.5204852835105214	season	0.5204852835105214	0.9999984646303554	rest
gene-LOC112043675	NW_019862794.1	1289178	1289213	-	36	rna-XM_024079191.1, rna-XM_024079192.1	gene-LOC112043675_12576	0.2764797867261378	6.579726049329962	0.010632229771173484	0.5204852835105214	season	0.5204852835105214	0.2108500688586549	rest
gene-LOC112049706	NW_019862985.1	205126	205357	+	232	rna-XM_024087710.1	gene-LOC112049706_91066	-0.2435067604180761	9.377661690874238	0.010652531500219223	0.5209029049842006	season	0.5209029049842006	0.4413525361429988	rest
gene-LOC112053692	NW_019863272.1	8398	8707	-	310	rna-XM_024093178.1, rna-XM_024093181.1	gene-LOC112053692_139583	0.34729213037653106	6.613722656475759	0.010735082941869745	0.524360221312918	season	0.524360221312918	0.4965625908889784	rest
gene-LOC112051523	NW_019863087.1	158865	159228	+	364	rna-XM_024090209.1	gene-LOC112051523_113481	0.22967306019212091	11.720727584610273	0.01076585149546087	0.5246555867974924	season	0.5246555867974924	0.6547675286229341	rest
gene-LOC112055044	NW_019863452.1	117083	117218	+	136	rna-XM_024095026.1	gene-LOC112055044_155606	0.21548847480946676	8.281409020708319	0.010773013946903049	0.5246555867974924	season	0.5246555867974924	0.012644262792607186	rest
gene-LOC112056263	NW_019863751.1	43111	43290	-	180	rna-XR_002887585.1	gene-LOC112056263_172547	-0.25078309949189054	7.195615499566218	0.010776696533622284	0.5246555867974924	season	0.5246555867974924	0.9999984646303554	rest
gene-LOC112051307	NW_019863073.1	165651	165817	-	167	rna-XM_024089894.1, rna-XM_024089896.1	gene-LOC112051307_110611	0.31094128529919735	6.510323793009796	0.010818536001851349	0.5261137277208018	season	0.5261137277208018	0.044814680080111954	rest
gene-LOC112049762	NW_019862988.1	176692	177577	+	886	rna-XM_024087791.1, rna-XM_024087792.1	gene-LOC112049762_91702	0.2508156992508902	6.500379197681609	0.010890133164625912	0.5290142185152087	season	0.5290142185152087	0.9999984646303554	rest
gene-LOC112054546	NW_019862761.1	1261843	1262158	-	316	rna-XM_024094392.1, rna-XM_024094375.1, rna-XM_024094384.1, rna-XM_024094400.1	gene-LOC112054546_149783	0.46225143149521597	6.523648112723072	0.011013753114350464	0.5338839996819198	season	0.5338839996819198	0.9999984646303554	rest
gene-LOC112052614	NW_019863163.1	96024	96205	+	182	rna-XM_024091763.1	gene-LOC112052614_127538	0.21308552717540719	8.118230918947747	0.011014509235540126	0.5338839996819198	season	0.5338839996819198	0.9999984646303554	rest
gene-LOC112047485	NW_019862894.1	901614	901662	-	49	rna-XM_024084613.1, rna-XM_024084615.1	gene-LOC112047485_63018	-0.2404780862783389	6.494838125148161	0.0110364489867046	0.5343621591440103	season	0.5343621591440103	0.6422023364792286	rest
gene-LOC112048560	NW_019862935.1	355930	356066	+	137	rna-XM_024086137.1, rna-XM_024086139.1, rna-XM_024086131.1, rna-XM_024086135.1, rna-XM_024086134.1, rna-XM_024086133.1, rna-XM_024086136.1	gene-LOC112048560_76978	0.2183406033052921	8.762797807534328	0.011071825107251508	0.5354891238211019	season	0.5354891238211019	7.841292717822933e-11	rest
gene-LOC112057099	NW_019864312.1	6335	6376	-	42	rna-XM_024097593.1	gene-LOC112057099_179503	-0.2609015912452788	6.488162978677252	0.011149033311738155	0.5381644913478768	season	0.5381644913478768	0.9999984646303554	rest
gene-LOC112050934	NW_019863052.1	228420	228617	-	198	rna-XM_024089348.1, rna-XM_024089349.1	gene-LOC112050934_105892	0.2860527734236642	6.465986657388201	0.011151462886202446	0.5381644913478768	season	0.5381644913478768	0.9999984646303554	rest
gene-LOC112045945	NW_019862844.1	66913	67014	-	102	rna-XM_024082346.1	gene-LOC112045945_41357	0.3301109272662934	6.459418669441629	0.011212909058768893	0.540540389419127	season	0.540540389419127	0.9999984646303554	rest
gene-LOC112053871	NW_019863290.1	161944	162019	-	76	rna-XM_024093461.1, rna-XM_024093462.1, rna-XM_024093459.1, rna-XM_024093460.1, rna-XM_024093463.1, rna-XM_024093464.1	gene-LOC112053871_142008	0.24518885173860877	9.587113630598457	0.01131089178002298	0.5443566979053094	season	0.5443566979053094	0.9999984646303554	rest
gene-LOC112053886	NW_019863292.1	155964	156102	+	139	rna-XM_024093479.1, rna-XM_024093481.1, rna-XM_024093482.1, rna-XM_024093480.1	gene-LOC112053886_142333	0.21932085012390867	6.818131046931232	0.01132634462240374	0.5443566979053094	season	0.5443566979053094	5.495205718454953e-7	rest
gene-LOC112057188	NW_019862764.1	1886993	1887143	-	151	rna-XM_024097688.1, rna-XM_024097701.1, rna-XM_024097681.1, rna-XM_024097694.1	gene-LOC112057188_180080	0.33373666123918966	6.426681354756467	0.011331297473311316	0.5443566979053094	season	0.5443566979053094	0.9999984646303554	rest
gene-LOC112049337	NW_019862968.1	387545	388353	+	809	rna-XM_024087191.1	gene-LOC112049337_86494	0.31201193345258	7.4552374213699535	0.011341277070291844	0.5443566979053094	season	0.5443566979053094	0.7084588405404736	rest
gene-LOC112044887	NW_019862819.1	1083966	1084010	+	45	rna-XM_024080878.1, rna-XM_024080882.1, rna-XM_024080881.1	gene-LOC112044887_28151	-0.2182598873563056	13.480519243172022	0.011407218194511357	0.5468306629793067	season	0.5468306629793067	0.8917642855218002	rest
gene-LOC112049706	NW_019862985.1	168623	168797	+	175	rna-XM_024087710.1	gene-LOC112049706_91044	0.279765832639772	9.200477566691193	0.011417533614879547	0.5468306629793067	season	0.5468306629793067	0.4413525361429988	rest
gene-LOC112046921	NW_019862876.1	360600	360692	-	93	rna-XM_024083774.1, rna-XM_024083773.1, rna-XM_024083770.1, rna-XM_024083771.1, rna-XM_024083772.1	gene-LOC112046921_55870	-0.2214961821572501	9.107917269325794	0.01157379951244302	0.5537155931066523	season	0.5537155931066523	0.2268761764942969	rest
gene-LOC112052465	NW_019863150.1	123324	123486	+	163	rna-XM_024091558.1, rna-XM_024091557.1, rna-XM_024091555.1, rna-XM_024091556.1, rna-XM_024091552.1, rna-XM_024091553.1, rna-XM_024091554.1	gene-LOC112052465_125861	0.2054750673403093	11.002273378168075	0.011619382581838419	0.5552960656335609	season	0.5552960656335609	7.652360248510669e-40	rest
gene-LOC112050218	NW_019863013.1	83699	83740	+	42	rna-XM_024088424.1, rna-XM_024088428.1, rna-XM_024088431.1, rna-XM_024088429.1, rna-XM_024088432.1, rna-XM_024088425.1, rna-XM_024088426.1, rna-XM_024088427.1	gene-LOC112050218_97351	0.20852165944927775	7.484569718068663	0.011695748178915538	0.5579839802540679	season	0.5579839802540679	0.3089943922321478	rest
gene-LOC112054600	NW_019863381.1	79441	79602	-	162	rna-XM_024094443.1	gene-LOC112054600_150437	0.3092374441030924	6.493577047115964	0.0117008436226279	0.5579839802540679	season	0.5579839802540679	0.7707369936306687	rest
gene-LOC112058365	NW_019862775.1	1031300	1031535	-	236	rna-XM_024099138.1, rna-XM_024099137.1, rna-XM_024099136.1, rna-XM_024099139.1	gene-LOC112058365_191679	0.23727307902585254	8.526991443767628	0.011975693514816052	0.5704761472601394	season	0.5704761472601394	0.2580388268569692	rest
gene-LOC112049252	NW_019862965.1	158460	158692	-	233	rna-XM_024087067.1	gene-LOC112049252_85302	0.28772562652761097	7.1092314877704466	0.012017007617094488	0.5718286613837629	season	0.5718286613837629	0.4769035321814448	rest
gene-LOC112045836	NW_019862842.1	256576	256737	+	162	rna-XM_024082185.1, rna-XM_024082186.1	gene-LOC112045836_39622	-0.2742543111001975	7.293219237481139	0.012050059685216694	0.5727855438341348	season	0.5727855438341348	0.6238034923609125	rest
gene-LOC112044672	NW_019862815.1	813460	813649	+	190	rna-XM_024080591.1	gene-LOC112044672_25930	0.3664855952889164	6.335187340725432	0.012085448091095059	0.5738513088233056	season	0.5738513088233056	0.9999984646303554	rest
gene-LOC112043372	NW_019862789.1	601340	601583	-	244	rna-XM_024078753.1	gene-LOC112043372_7919	0.2280571412325931	6.550297234677883	0.01215058467201545	0.5763258028674938	season	0.5763258028674938	0.0017145697621707644	rest
gene-LOC112052325	NW_019863140.1	271583	271768	+	186	rna-XM_024091343.1	gene-LOC112052325_124144	0.27858478320275915	11.172527059989248	0.0121829765299808	0.5772435153723451	season	0.5772435153723451	1.5289205858076105e-4	rest
gene-LOC112051030	NW_019863058.1	178735	178875	-	141	rna-XM_024089491.1	gene-LOC112051030_107078	0.2197570654584441	12.649944894893565	0.012262225661576222	0.580377042168336	season	0.580377042168336	7.841292717822933e-11	rest
gene-LOC112054694	NW_019862761.1	1979211	1980031	+	821	rna-XM_024094562.1, rna-XM_024094570.1	gene-LOC112054694_151423	0.2218813088985717	8.6722518664830055	0.012337811118881936	0.583330655186967	season	0.583330655186967	0.004198915193859047	rest
gene-LOC112051064	NW_019863061.1	116086	116246	-	161	rna-XM_024089532.1, rna-XM_024089534.1	gene-LOC112051064_107404	0.2518621373416763	6.620154888583739	0.01237817259702379	0.5846143544383039	season	0.5846143544383039	0.9999984646303554	rest
gene-LOC112045354	NW_019862829.1	201704	201775	+	72	rna-XM_024081502.1	gene-LOC112045354_33704	0.23178645010344254	6.55835436954725	0.012433040261103565	0.5865797054529608	season	0.5865797054529608	0.0013819988768126346	rest
gene-LOC112058365	NW_019862775.1	997079	997223	-	145	rna-XM_024099138.1, rna-XM_024099137.1, rna-XM_024099136.1, rna-XM_024099139.1	gene-LOC112058365_191677	0.236593619651622	8.41424136229906	0.01255349757631345	0.5904534524534587	season	0.5904534524534587	0.2580388268569692	rest
gene-LOC112054854	NW_019863425.1	129716	129797	-	82	rna-XM_024094774.1	gene-LOC112054854_153274	-0.2576261682763742	6.285397125100816	0.012555174645426506	0.5904534524534587	season	0.5904534524534587	0.9645837624141468	rest
gene-LOC112054854	NW_019863425.1	129716	129847	-	132	rna-XM_024094773.1	gene-LOC112054854_153280	-0.2576261682763742	6.285397125100816	0.012555174645426506	0.5904534524534587	season	0.5904534524534587	0.9645837624141468	rest
gene-LOC112051136	NW_019863064.1	212947	213738	-	792	rna-XM_024089639.1	gene-LOC112051136_108306	0.23396592621449308	7.440425915284691	0.01258169616794985	0.5910725925864678	season	0.5910725925864678	0.05936559419644953	rest
gene-LOC112054615	NW_019863384.1	90361	90458	-	98	rna-XM_024094461.1	gene-LOC112054615_150592	-0.3283204692901078	6.25645340955215	0.012628961945242073	0.5926639256890166	season	0.5926639256890166	1.0670967432556368e-5	rest
gene-LOC112049109	NW_019862959.1	313296	313924	-	629	rna-XM_024086881.1, rna-XM_024086880.1, rna-XM_024086882.1, rna-XM_024086883.1, rna-XM_024086884.1, rna-XM_024086885.1, rna-XM_024086886.1, rna-XM_024086887.1	gene-LOC112049109_83270	0.2448945854328324	9.626334349282667	0.012810232196055406	0.600208910826341	season	0.600208910826341	0.9999984646303554	rest
gene-LOC112051307	NW_019863073.1	169671	169869	-	199	rna-XM_024089894.1, rna-XM_024089896.1	gene-LOC112051307_110617	0.33618269944695706	6.208347637311002	0.012816862221062328	0.600208910826341	season	0.600208910826341	0.044814680080111954	rest
gene-LOC112050934	NW_019863052.1	227812	228024	-	213	rna-XM_024089348.1, rna-XM_024089349.1	gene-LOC112050934_105891	0.27405124354685517	6.214349387610675	0.012839009925313196	0.6005395418591081	season	0.6005395418591081	0.9999984646303554	rest
gene-LOC112051506	NW_019863086.1	28060	28217	-	158	rna-XM_024090174.1	gene-LOC112051506_113160	0.21780492111017802	11.455813775625588	0.012851063093518671	0.6005395418591081	season	0.6005395418591081	0.978877558029388	rest
gene-LOC112044238	NW_019862805.1	1027468	1027654	-	187	rna-XM_024080006.1	gene-LOC112044238_20318	-0.4380035643742982	6.28444454774389	0.012866744333234537	0.6006380840959507	season	0.6006380840959507	0.18884849076505833	rest
gene-LOC112051327	NW_019863075.1	224514	224625	+	112	rna-XM_024089928.1	gene-LOC112051327_111016	0.23156801074644012	8.225476118317752	0.012889583520087363	0.601070209797625	season	0.601070209797625	1.4785190640856067e-18	rest
gene-LOC112042930	NW_019862782.1	1125886	1126228	-	343	rna-XM_024078141.1	gene-LOC112042930_2450	0.21948829357799798	6.390034761294336	0.013019693161865627	0.6055443015195803	season	0.6055443015195803	2.671883744777251e-10	rest
gene-LOC112046043	NW_019862846.1	273281	273407	-	127	rna-XM_024082500.1	gene-LOC112046043_42751	-0.2411737224470382	9.004157671802067	0.013024350217336266	0.6055443015195803	season	0.6055443015195803	0.9999984646303554	rest
gene-LOC112043704	NW_019862795.1	357850	358486	+	637	rna-XM_024079226.1	gene-LOC112043704_12980	-0.276053664762253	6.187223997889649	0.01302657782452751	0.6055443015195803	season	0.6055443015195803	0.9999984646303554	rest
gene-LOC112052325	NW_019863140.1	265805	265983	+	179	rna-XM_024091343.1	gene-LOC112052325_124137	0.28153595331725867	10.957015308309698	0.013046242570676977	0.605822055322916	season	0.605822055322916	1.5289205858076105e-4	rest
gene-LOC112055429	NW_019862762.1	349751	349872	-	122	rna-XM_024095669.1	gene-LOC112055429_160143	0.3882430377786408	6.1489038860820004	0.013240233697281995	0.6141858511944627	season	0.6141858511944627	5.9129549476138854e-5	rest
gene-LOC112049069	NW_019862755.1	2184563	2185054	+	492	rna-XM_024086832.1	gene-LOC112049069_82670	0.22143001695207534	6.751833738609313	0.01338131509525183	0.6196615601130282	season	0.6196615601130282	0.9999984646303554	rest
gene-LOC112043153	NW_019862786.1	916495	917004	+	510	rna-XM_024078447.1	gene-LOC112043153_4829	0.28158868846978524	6.152178892754699	0.013386280369414177	0.6196615601130282	season	0.6196615601130282	0.9999984646303554	rest
gene-LOC112052135	NW_019863130.1	268125	268252	-	128	rna-XM_024091086.1	gene-LOC112052135_121735	0.36289492663695655	6.147250108498017	0.013402647289659536	0.6197709019400137	season	0.6197709019400137	0.4965625908889784	rest
gene-LOC112046662	NW_019862866.1	273921	274016	+	96	rna-XM_024083373.1, rna-XM_024083374.1	gene-LOC112046662_51663	0.2862828172924699	10.465385193232088	0.013479299265921419	0.6217367400442139	season	0.6217367400442139	0.9999984646303554	rest
gene-LOC112055044	NW_019863452.1	119047	119213	+	167	rna-XM_024095021.1, rna-XM_024095022.1, rna-XM_024095024.1, rna-XM_024095025.1, rna-XM_024095023.1	gene-LOC112055044_155631	0.2068279538780209	7.775008821999783	0.013481776253829613	0.6217367400442139	season	0.6217367400442139	0.012644262792607186	rest
gene-LOC112049109	NW_019862959.1	290996	291144	-	149	rna-XM_024086881.1, rna-XM_024086880.1, rna-XM_024086882.1, rna-XM_024086883.1, rna-XM_024086884.1, rna-XM_024086885.1, rna-XM_024086886.1, rna-XM_024086887.1	gene-LOC112049109_83267	0.25132704510663634	9.484796459830207	0.013487306694139407	0.6217367400442139	season	0.6217367400442139	0.9999984646303554	rest
gene-LOC112050343	NW_019863018.1	303934	304022	+	89	rna-XM_024088595.1	gene-LOC112050343_98667	-0.23137114537692263	6.107250041533139	0.013531244173689925	0.6226401522542926	season	0.6226401522542926	0.9999984646303554	rest
gene-LOC112051026	NW_019863057.1	56352	56415	+	64	rna-XM_024089487.1	gene-LOC112051026_107017	0.2827692707025992	6.359415649653551	0.013535043758047397	0.6226401522542926	season	0.6226401522542926	0.9999984646303554	rest
gene-LOC112049252	NW_019862965.1	157442	157664	-	223	rna-XM_024087067.1	gene-LOC112049252_85301	0.2544839962974044	6.868785009651522	0.013556503757401932	0.622979768722809	season	0.622979768722809	0.4769035321814448	rest
gene-LOC112048047	NW_019862914.1	452934	453140	-	207	rna-XM_024085400.1	gene-LOC112048047_70286	-0.251432118399682	7.67838477574678	0.013648928223548193	0.6262952484337772	season	0.6262952484337772	0.9999984646303554	rest
gene-LOC112055922	NW_019862763.1	9245	9328	+	84	rna-XM_024096373.1, rna-XM_024096217.1, rna-XM_024096226.1, rna-XM_024096232.1, rna-XM_024096239.1, rna-XM_024096244.1, rna-XM_024096253.1, rna-XM_024096261.1, rna-XM_024096277.1, rna-XM_024096383.1, rna-XM_024096268.1, rna-XM_024096283.1, rna-XM_024096292.1, rna-XM_024096300.1, rna-XM_024096308.1, rna-XM_024096316.1, rna-XM_024096327.1, rna-XM_024096319.1, rna-XM_024096333.1, rna-XM_024096338.1,…	gene-LOC112055922_166334	-0.35334408404957823	6.083091428659784	0.01367017701381171	0.6262952484337772	season	0.6262952484337772	0.007513531691896253	rest
gene-LOC112048609	NW_019862937.1	414322	416037	-	1716	rna-XM_024086217.1	gene-LOC112048609_77869	0.21478096093467322	7.210643937502364	0.01367110792215458	0.6262952484337772	season	0.6262952484337772	0.9999984646303554	rest
gene-LOC112057885	NW_019862768.1	1032550	1032560	+	11	rna-XR_002887740.1	gene-LOC112057885_185537	-0.24446920068565411	6.194009531477348	0.013730310932852588	0.6283569596923044	season	0.6283569596923044	0.8218513278374928	rest
gene-LOC112046874	NW_019862874.1	41348	41419	+	72	rna-XM_024083701.1, rna-XM_024083699.1, rna-XM_024083700.1	gene-LOC112046874_55313	0.2286124292220871	6.283368654219126	0.013791566830128369	0.6300835371153294	season	0.6300835371153294	0.6684495926890476	rest
gene-LOC112051307	NW_019863073.1	158280	158405	-	126	rna-XM_024089894.1, rna-XM_024089896.1	gene-LOC112051307_110604	0.27411062998748453	6.075529186622566	0.01381249165177354	0.6300835371153294	season	0.6300835371153294	0.044814680080111954	rest
gene-LOC112054183	NW_019863326.1	126087	126300	+	214	rna-XM_024093875.1	gene-LOC112054183_145569	0.2914510188802624	7.499314878251525	0.013819088117892887	0.6300835371153294	season	0.6300835371153294	0.24085006681590213	rest
gene-LOC112055574	NW_019863551.1	114791	114964	-	174	rna-XM_024095756.1	gene-LOC112055574_161799	0.25386554324087873	8.84421695399621	0.013831330186880061	0.6300835371153294	season	0.6300835371153294	0.9999984646303554	rest
gene-LOC112053060	NW_019863202.1	235328	235750	-	423	rna-XM_024092332.1	gene-LOC112053060_132077	0.2775181918727394	6.179532876552182	0.0138392280489018	0.6300835371153294	season	0.6300835371153294	0.8259053596326752	rest
gene-LOC112050614	NW_019863033.1	314616	314724	+	109	rna-XM_024088911.1, rna-XM_024088912.1	gene-LOC112050614_101497	0.2881797170097061	6.078252407198689	0.013895758990885474	0.6320071103624314	season	0.6320071103624314	0.9999984646303554	rest
gene-LOC112045725	NW_019862752.1	1222822	1223038	+	217	rna-XM_024082040.1	gene-LOC112045725_38279	-0.23960546325822357	9.454143542854554	0.013980497639513369	0.6352083598963292	season	0.6352083598963292	0.07326151150349465	rest
gene-LOC112048587	NW_019862935.1	442844	442975	+	132	rna-XM_024086183.1, rna-XM_024086185.1	gene-LOC112048587_77558	0.25903019098538904	7.728776933504305	0.014009325383367936	0.6358653184775022	season	0.6358653184775022	0.9999984646303554	rest
gene-LOC112046942	NW_019862878.1	977502	977561	+	60	rna-XM_024083797.1, rna-XM_024083798.1, rna-XM_024083800.1, rna-XM_024083801.1	gene-LOC112046942_56180	0.290268094566498	6.036842258586942	0.014121145074601806	0.6402839693969552	season	0.6402839693969552	0.9999984646303554	rest
gene-LOC112051973	NW_019863117.1	338707	338891	-	185	rna-XM_024090844.1	gene-LOC112051973_119444	0.26739623771046284	6.038457200759161	0.014172863161350698	0.641971224506053	season	0.641971224506053	5.2660368477802497e-48	rest
gene-LOC112049706	NW_019862985.1	181766	181914	+	149	rna-XM_024087710.1	gene-LOC112049706_91054	0.24692664274660567	8.639812186485933	0.014231564775789157	0.6435900400981417	season	0.6435900400981417	0.4413525361429988	rest
gene-LOC112046108	NW_019862848.1	332674	332912	+	239	rna-XM_024082609.1, rna-XM_024082607.1, rna-XM_024082608.1	gene-LOC112046108_43994	-0.24834576542493303	9.452297155888468	0.014238729995195485	0.6435900400981417	season	0.6435900400981417	0.9999984646303554	rest
gene-LOC112052677	NW_019863168.1	253372	253413	+	42	rna-XM_024091853.1	gene-LOC112052677_128277	0.24985949715146322	7.055035981556479	0.014252231194833887	0.6435900400981417	season	0.6435900400981417	0.9999984646303554	rest
gene-LOC112045497	NW_019862833.1	24901	25230	-	330	rna-XM_024081682.1	gene-LOC112045497_34961	0.5884555257361955	6.055460571032407	0.014362002793055835	0.6478859037756299	season	0.6478859037756299	0.9999984646303554	rest
gene-LOC112054660	NW_019863391.1	172587	172646	-	60	rna-XM_024094508.1	gene-LOC112054660_150962	-0.2190027193874992	7.323157124135959	0.01438333440496007	0.6481874549461333	season	0.6481874549461333	1.9972390470657836e-4	rest
gene-LOC112045937	NW_019862844.1	812518	812765	-	248	rna-XM_024082336.1	gene-LOC112045937_41083	0.23521388057268808	6.098435642347225	0.01446619486822755	0.6499849299700287	season	0.6499849299700287	0.8556818274268403	rest
gene-LOC112043877	NW_019862799.1	801284	802234	+	951	rna-XM_024079540.1	gene-LOC112043877_16061	0.2351829025390459	6.016767129345288	0.014468421390321123	0.6499849299700287	season	0.6499849299700287	0.5596398205138297	rest
gene-LOC112051030	NW_019863058.1	174585	174824	-	240	rna-XM_024089491.1	gene-LOC112051030_107076	0.21182046738526672	12.058056306711412	0.014476695149417743	0.6499849299700287	season	0.6499849299700287	7.841292717822933e-11	rest
gene-LOC112050614	NW_019863033.1	314607	314724	+	118	rna-XM_024088909.1, rna-XM_024088908.1, rna-XM_024088910.1	gene-LOC112050614_101486	0.2863860661982126	6.004733690805681	0.014481970916763417	0.6499849299700287	season	0.6499849299700287	0.9999984646303554	rest
gene-LOC112051724	NW_019863099.1	99993	100168	+	176	rna-XM_024090503.1	gene-LOC112051724_116202	0.28301527535141335	8.406263400992868	0.014591252932644965	0.6542262485119253	season	0.6542262485119253	0.9999984646303554	rest
gene-LOC112050198	NW_019863012.1	247515	248627	-	1113	rna-XM_024088391.1, rna-XM_024088392.1, rna-XM_024088394.1, rna-XM_024088395.1, rna-XM_024088397.1, rna-XM_024088393.1, rna-XM_024088396.1	gene-LOC112050198_96963	0.29322550455286456	5.981323371212585	0.014647242304497533	0.6557834594965758	season	0.6557834594965758	0.9999984646303554	rest
gene-LOC112054205	NW_019862760.1	1919156	1919302	+	147	rna-XM_024093902.1	gene-LOC112054205_145777	0.3029748278153928	6.127851227195726	0.014664847117246348	0.6557834594965758	season	0.6557834594965758	0.6323860524624167	rest
gene-LOC112053676	NW_019863271.1	157258	157981	+	724	rna-XM_024093162.1	gene-LOC112053676_139390	0.41059331205746175	6.028258340928916	0.014670439393085597	0.6557834594965758	season	0.6557834594965758	0.9999984646303554	rest
gene-LOC112046558	NW_019862861.1	396811	396918	-	108	rna-XM_024083236.1, rna-XM_024083229.1, rna-XM_024083231.1, rna-XM_024083232.1, rna-XM_024083237.1, rna-XM_024083238.1, rna-XM_024083233.1, rna-XM_024083230.1	gene-LOC112046558_49799	0.23727388760635643	5.958773827602203	0.014726969923038728	0.657646142254446	season	0.657646142254446	0.9999984646303554	rest
gene-LOC112047618	NW_019862898.1	564184	566542	-	2359	rna-XM_024084779.1, rna-XM_024084786.1, rna-XM_024084778.1, rna-XM_024084780.1, rna-XM_024084782.1, rna-XM_024084783.1, rna-XM_024084784.1, rna-XM_024084785.1, rna-XM_024084787.1, rna-XM_024084788.1, rna-XM_024084789.1	gene-LOC112047618_64170	-0.27527863227354954	7.877359354698333	0.014834737003941252	0.6617907775931614	season	0.6617907775931614	0.9999984646303554	rest
gene-LOC112054858	NW_019862761.1	2336702	2336834	+	133	rna-XM_024094785.1	gene-LOC112054858_153473	-0.2950945929028298	7.460341253955165	0.014942237573944599	0.6659151879127334	season	0.6659151879127334	0.9999984646303554	rest
gene-LOC112050680	NW_019863038.1	287719	287747	-	29	gene-LOC112050680	gene-LOC112050680_102062	0.47343558524744	6.043703518727448	0.014959226451787051	0.6660016170999841	season	0.6660016170999841	0.8822423788565705	rest
gene-LOC112049762	NW_019862988.1	178262	178475	+	214	rna-XM_024087791.1, rna-XM_024087792.1	gene-LOC112049762_91704	0.285446706766718	5.927922794276823	0.015026033172673103	0.6683035899733423	season	0.6683035899733423	0.9999984646303554	rest
gene-LOC112046572	NW_019862862.1	810648	810906	-	259	rna-XM_024083263.1, rna-XM_024083259.1, rna-XM_024083262.1, rna-XM_024083258.1, rna-XM_024083260.1, rna-XM_024083257.1, rna-XM_024083267.1, rna-XM_024083266.1, rna-XM_024083268.1, rna-XM_024083265.1, rna-XM_024083264.1, rna-XM_024083261.1	gene-LOC112046572_50349	0.34692305485933855	5.923605795813209	0.015217526606862715	0.6761409864057254	season	0.6761409864057254	0.9999984646303554	rest
gene-LOC112052135	NW_019863130.1	273272	273506	-	235	rna-XM_024091086.1	gene-LOC112052135_121739	0.3350305670324396	5.918192437974446	0.015241880671936048	0.6765438187119938	season	0.6765438187119938	0.4965625908889784	rest
gene-LOC112052325	NW_019863140.1	268682	268809	+	128	rna-XM_024091343.1	gene-LOC112052325_124140	0.2601642346083194	10.459943680148465	0.015285598357866042	0.6778044786863766	season	0.6778044786863766	1.5289205858076105e-4	rest
gene-LOC112046558	NW_019862861.1	397353	397448	-	96	rna-XM_024083236.1, rna-XM_024083229.1, rna-XM_024083231.1, rna-XM_024083232.1, rna-XM_024083234.1, rna-XM_024083235.1, rna-XM_024083237.1, rna-XM_024083238.1, rna-XM_024083233.1, rna-XM_024083230.1	gene-LOC112046558_49800	0.23443285663358598	5.888798225993068	0.015321825239339538	0.6787307849266586	season	0.6787307849266586	0.9999984646303554	rest
gene-LOC112050069	NW_019863004.1	134872	134996	-	125	rna-XM_024088202.1	gene-LOC112050069_95521	0.21168513927856003	6.28269371163847	0.015372529494880098	0.6802959202664238	season	0.6802959202664238	2.8358445609034757e-5	rest
gene-LOC112055044	NW_019863452.1	119312	119638	+	327	rna-XM_024095021.1, rna-XM_024095022.1, rna-XM_024095024.1, rna-XM_024095025.1, rna-XM_024095023.1	gene-LOC112055044_155632	0.2009048910977873	7.472063781545798	0.015428191021607378	0.682077088381831	season	0.682077088381831	0.012644262792607186	rest
gene-LOC112050214	NW_019863013.1	142725	142927	-	203	rna-XM_024088419.1, rna-XM_024088417.1, rna-XM_024088418.1	gene-LOC112050214_97284	0.24643874685081868	6.002107511787898	0.01546569975541528	0.6826310313026016	season	0.6826310313026016	0.9999984646303554	rest
gene-LOC112052365	NW_019862759.1	1975591	1976420	+	830	rna-XM_024091405.1	gene-LOC112052365_124688	-0.26575426241204503	6.543198918959273	0.015471571482724936	0.6826310313026016	season	0.6826310313026016	0.9999984646303554	rest
gene-LOC112050405	NW_019863021.1	123673	123921	-	249	rna-XM_024088668.1	gene-LOC112050405_99377	-0.32682503965153664	5.927185424439493	0.01551332418421731	0.6837914825182797	season	0.6837914825182797	0.9999984646303554	rest
gene-LOC112043776	NW_019862797.1	743394	743545	+	152	rna-XM_024079348.1, rna-XM_024079346.1, rna-XM_024079351.1, rna-XM_024079350.1, rna-XM_024079349.1, rna-XM_024079347.1	gene-LOC112043776_13782	-0.2252078037088871	5.878763352525041	0.015531806609972184	0.6839249449927453	season	0.6839249449927453	0.005271304285708744	rest
gene-LOC112051080	NW_019863061.1	306363	307819	+	1457	rna-XM_024089557.1	gene-LOC112051080_107630	0.21953779629588022	7.360154413598679	0.015596632002083959	0.6855948759525647	season	0.6855948759525647	1.352076542268173e-6	rest
gene-LOC112045194	NW_019862826.1	396161	396397	+	237	rna-XM_024081289.1	gene-LOC112045194_31543	0.23731825858633437	9.455356924701848	0.0156007149655225	0.6855948759525647	season	0.6855948759525647	0.9999984646303554	rest
gene-LOC112054694	NW_019862761.1	1977612	1977720	+	109	rna-XM_024094562.1	gene-LOC112054694_151420	-0.22343884721563048	8.095618158600066	0.01561856259294998	0.6856982827265956	season	0.6856982827265956	0.004198915193859047	rest
gene-LOC112043423	NW_019862790.1	629368	630548	-	1181	rna-XM_024078829.1	gene-LOC112043423_8682	-0.22498300093106505	5.877026589005621	0.01584965818768943	0.6950413277848576	season	0.6950413277848576	6.523171664193654e-6	rest
gene-LOC112045806	NW_019862841.1	698343	699356	-	1014	rna-XM_024082150.1	gene-LOC112045806_39248	-0.25430630473878135	10.191982085359088	0.01586278621283288	0.6950413277848576	season	0.6950413277848576	0.9999984646303554	rest
gene-LOC112058060	NW_019862749.1	2302287	2302359	-	73	rna-XM_024098730.1	gene-LOC112058060_187977	0.24164701091405053	7.456724526941805	0.015898094431172682	0.6958993778013016	season	0.6958993778013016	0.6324985826918811	rest
gene-LOC112055381	NW_019863510.1	40878	42671	-	1794	rna-XM_024095460.1, rna-XM_024095462.1	gene-LOC112055381_159308	-0.2270602195549115	6.073106893002617	0.015922493080072354	0.6962786647880652	season	0.6962786647880652	0.9999984646303554	rest
gene-LOC112044703	NW_019862751.1	1009549	1009742	+	194	rna-XM_024080637.1, rna-XM_024080629.1	gene-LOC112044703_26206	-0.2140517273051774	16.0805813569469	0.015946116200062012	0.696623323117023	season	0.696623323117023	0.20088114857766357	rest
gene-LOC112047632	NW_019862899.1	575355	575732	+	378	rna-XM_024084804.1	gene-LOC112047632_64476	0.25262598241067513	9.271163316520877	0.01602415314622447	0.6993420841548497	season	0.6993420841548497	0.9999984646303554	rest
gene-LOC112043781	NW_019862797.1	856998	857218	-	221	rna-XM_024079355.1	gene-LOC112043781_13902	-0.28006998628698826	6.444179095103792	0.016064359375640738	0.7004060687779362	season	0.7004060687779362	0.9999984646303554	rest
gene-LOC112053742	NW_019863277.1	33137	33246	+	110	rna-XM_024093278.1	gene-LOC112053742_140389	-0.19807969244387036	6.884519205308547	0.016126990341236984	0.7024447151191944	season	0.7024447151191944	0.9999984646303554	rest
gene-LOC112052457	NW_019863150.1	136600	136754	-	155	rna-XM_024091542.1	gene-LOC112052457_125789	-0.27662493106789465	6.686376990736827	0.016164073338721434	0.7033676514570092	season	0.7033676514570092	0.05722427970910875	rest
gene-LOC112057863	NW_019862768.1	1410405	1410600	-	196	rna-XM_024098426.1	gene-LOC112057863_185230	0.2779564394389589	5.9606002612008515	0.016212531947329	0.7047832895845751	season	0.7047832895845751	0.21130926218730628	rest
gene-LOC112051307	NW_019863073.1	153454	153665	-	212	rna-XM_024089894.1, rna-XM_024089896.1	gene-LOC112051307_110602	0.28686944314128865	5.789661051893012	0.016234977269156663	0.7050664220503032	season	0.7050664220503032	0.044814680080111954	rest
gene-LOC112048652	NW_019862938.1	391536	392257	+	722	rna-XM_024086280.1, rna-XM_024086281.1, rna-XM_024086282.1, rna-XM_024086283.1	gene-LOC112048652_78326	0.244899817381724	6.582946083989984	0.016278160102126196	0.7061435643650736	season	0.7061435643650736	0.9999984646303554	rest
gene-LOC112048496	NW_019862933.1	540501	540829	+	329	rna-XM_024086026.1	gene-LOC112048496_75731	0.2700699113016911	6.1448232932483515	0.01629169293661003	0.7061435643650736	season	0.7061435643650736	0.10873252166583655	rest
gene-LOC112052231	NW_019863135.1	250411	250692	+	282	rna-XM_024091235.1	gene-LOC112052231_123158	0.22614113253083512	7.019935279096648	0.01631766928110665	0.7065774328435358	season	0.7065774328435358	0.9999984646303554	rest
gene-LOC112055184	NW_019863472.1	129846	129996	-	151	rna-XM_024095197.1	gene-LOC112055184_157103	0.2647061906141917	9.048205531212423	0.016366910167445483	0.7074167758000802	season	0.7074167758000802	0.9999984646303554	rest
gene-LOC112042935	NW_019862782.1	1218632	1218721	-	90	rna-XM_024078149.1, rna-XM_024078150.1, rna-XM_024078152.1, rna-XM_024078153.1, rna-XM_024078157.1, rna-XM_024078158.1, rna-XM_024078151.1, rna-XM_024078155.1, rna-XM_024078159.1	gene-LOC112042935_2577	0.25683074849114906	6.9168501278629755	0.01638594686936486	0.7074167758000802	season	0.7074167758000802	7.857069094404913e-5	rest
gene-LOC112056263	NW_019863751.1	43124	43290	-	167	rna-XM_024096658.1	gene-LOC112056263_172552	-0.23861714002299245	6.375008283165957	0.01639233282171926	0.7074167758000802	season	0.7074167758000802	0.9999984646303554	rest
gene-LOC112049339	NW_019862968.1	474469	474574	-	106	rna-XM_024087193.1	gene-LOC112049339_86516	0.21105459947048086	8.505533969604036	0.0164009945309098	0.7074167758000802	season	0.7074167758000802	0.9999984646303554	rest
gene-LOC112051030	NW_019863058.1	182119	182470	-	352	rna-XM_024089491.1	gene-LOC112051030_107080	0.2094275079515241	11.608864786125723	0.0164293713563743	0.7074511182682977	season	0.7074511182682977	7.841292717822933e-11	rest
gene-LOC112043290	NW_019862788.1	240750	240864	+	115	rna-XM_024078618.1	gene-LOC112043290_6371	0.25392251753814166	7.344270595853459	0.016433763040172866	0.7074511182682977	season	0.7074511182682977	0.9999984646303554	rest
gene-LOC112052231	NW_019863135.1	250412	250692	+	281	rna-XM_024091232.1, rna-XM_024091233.1, rna-XM_024091234.1, rna-XM_024091237.1	gene-LOC112052231_123180	0.22564250726724833	6.988332913168231	0.01656064362255325	0.7115288571577393	season	0.7115288571577393	0.9999984646303554	rest
gene-LOC112052231	NW_019863135.1	250413	250692	+	280	rna-XM_024091236.1	gene-LOC112052231_123266	0.22564250726724833	6.988332913168231	0.01656064362255325	0.7115288571577393	season	0.7115288571577393	0.9999984646303554	rest
gene-LOC112046892	NW_019862874.1	58504	58610	-	107	rna-XM_024083731.1	gene-LOC112046892_55588	-0.2340835156430058	5.794891275200668	0.016694842640212787	0.7165989972841674	season	0.7165989972841674	0.9999984646303554	rest
gene-LOC112053291	NW_019863225.1	122737	122864	-	128	rna-XM_024092677.1, rna-XM_024092675.1	gene-LOC112053291_135203	-0.20810269231401407	10.492022873941316	0.0167716187060117	0.7191969129998466	season	0.7191969129998466	0.21130926218730628	rest
gene-LOC112056296	NW_019862763.1	1508552	1509071	-	520	rna-XM_024096727.1, rna-XM_024096720.1, rna-XM_024096712.1, rna-XM_024096703.1, rna-XM_024096735.1, rna-XM_024096751.1	gene-LOC112056296_172944	0.22001348009895985	8.18865731303539	0.016827154928310127	0.7208798782162985	season	0.7208798782162985	0.9999984646303554	rest
gene-LOC112048139	NW_019862918.1	516887	517022	+	136	rna-XM_024085539.1, rna-XM_024085540.1	gene-LOC112048139_71475	-0.25553599087261714	11.114546920228388	0.016892520774452906	0.7229802846737321	season	0.7229802846737321	0.9999984646303554	rest
gene-LOC112048560	NW_019862935.1	366368	366522	+	155	rna-XM_024086137.1, rna-XM_024086139.1, rna-XM_024086131.1, rna-XM_024086135.1, rna-XM_024086134.1, rna-XM_024086133.1, rna-XM_024086136.1	gene-LOC112048560_76980	0.2003488584647281	7.738871440317113	0.016968427946358354	0.7255273529837127	season	0.7255273529837127	7.841292717822933e-11	rest
gene-LOC112051307	NW_019863073.1	212739	212781	-	43	rna-XM_024089896.1	gene-LOC112051307_110658	-0.23446290892356653	5.702301546436493	0.017059629351030753	0.728722815927138	season	0.728722815927138	0.044814680080111954	rest
gene-LOC112051796	NW_019863104.1	81650	81754	+	105	rna-XM_024090589.1	gene-LOC112051796_116949	0.2523453895670237	5.7095897242533304	0.017231055886336805	0.7348668886901383	season	0.7348668886901383	0.9999984646303554	rest
gene-LOC112054595	NW_019863380.1	131036	131181	+	146	rna-XM_024094436.1	gene-LOC112054595_150323	0.2101983787354489	5.947355066130532	0.017236675339186595	0.7348668886901383	season	0.7348668886901383	0.9999984646303554	rest
gene-LOC112055393	NW_019862762.1	260825	260955	+	131	rna-XM_024095489.1	gene-LOC112055393_159525	-0.2059103860260585	6.884168561136716	0.017269312502695477	0.7352150705265196	season	0.7352150705265196	8.235167813613853e-15	rest
gene-LOC112051862	NW_019862748.1	385623	385790	-	168	rna-XM_024092600.1, rna-XM_024093351.1, rna-XM_024091839.1, rna-XM_024091062.1, rna-XM_024094111.1	gene-LOC112051862_117688	0.2378335317552964	11.041101459358195	0.0172780691767429	0.7352150705265196	season	0.7352150705265196	0.9999984646303554	rest
gene-LOC112053406	NW_019863238.1	27604	27695	+	92	rna-XM_024092810.1	gene-LOC112053406_136385	0.24535344593795844	6.55686791451323	0.01730302714819197	0.7355698015524376	season	0.7355698015524376	0.005310986373408209	rest
gene-LOC112054507	NW_019863367.1	75362	75967	+	606	rna-XM_024094313.1, rna-XM_024094312.1, rna-XM_024094314.1	gene-LOC112054507_149452	-0.24003915409254817	6.205631113282215	0.01741567326953084	0.7389388349662683	season	0.7389388349662683	0.9999984646303554	rest
gene-LOC112054507	NW_019863367.1	75362	75966	+	605	rna-XM_024094316.1	gene-LOC112054507_149457	-0.24003915409254817	6.205631113282215	0.01741567326953084	0.7389388349662683	season	0.7389388349662683	0.9999984646303554	rest
gene-LOC112049870	NW_019862756.1	648248	648334	-	87	rna-XM_024087939.1	gene-LOC112049870_92717	0.28909789144550285	6.462553551562427	0.017485763361024708	0.7404927959605622	season	0.7404927959605622	6.184509904523811e-7	rest
gene-LOC112049870	NW_019862756.1	648248	648335	-	88	rna-XM_024087921.1	gene-LOC112049870_92724	0.28909789144550285	6.462553551562427	0.017485763361024708	0.7404927959605622	season	0.7404927959605622	6.184509904523811e-7	rest
gene-LOC112049644	NW_019862982.1	393198	393344	-	147	rna-XM_024087620.1, rna-XM_024087621.1, rna-XM_024087622.1, rna-XM_024087623.1	gene-LOC112049644_90259	0.2457041415323657	9.114993813884741	0.017548122438950715	0.7424231457106357	season	0.7424231457106357	0.9999984646303554	rest
gene-LOC112049212	NW_019862963.1	374894	375228	+	335	rna-XM_024087009.1, rna-XM_024087010.1	gene-LOC112049212_84581	0.25576928456644193	11.16890362925423	0.017626058268091493	0.7440795038239519	season	0.7440795038239519	0.9999984646303554	rest
gene-LOC112042853	NW_019862780.1	754073	754243	+	171	rna-XM_024078026.1	gene-LOC112042853_622	-0.23217298027945554	5.665322724411607	0.01763059787116521	0.7440795038239519	season	0.7440795038239519	0.26959168368832415	rest
gene-LOC112046722	NW_019862869.1	78455	78630	-	176	rna-XM_024083482.1	gene-LOC112046722_53043	-0.21677979907134143	5.678365721494063	0.017637714093897174	0.7440795038239519	season	0.7440795038239519	0.011232543518135046	rest
gene-LOC112055964	NW_019863667.1	59822	59915	-	94	rna-XM_024096269.1	gene-LOC112055964_169436	-0.20395520500692163	9.584771689035604	0.01775608827794404	0.7483599339544148	season	0.7483599339544148	0.9999984646303554	rest
gene-LOC112052325	NW_019863140.1	288759	289043	+	285	rna-XM_024091343.1	gene-LOC112052325_124153	0.2138111864465272	9.988548588353169	0.017775812917406507	0.7484784251635657	season	0.7484784251635657	1.5289205858076105e-4	rest
gene-LOC112049706	NW_019862985.1	178393	178509	+	117	rna-XM_024087710.1	gene-LOC112049706_91050	0.27203617876244784	8.071436251889994	0.017818860626198172	0.749577811931344	season	0.749577811931344	0.4413525361429988	rest
gene-LOC112056495	NW_019863849.1	2552	2639	+	88	rna-XM_024096934.1	gene-LOC112056495_175047	0.24937610255857595	7.355021732188404	0.017842286378768404	0.7498504666723809	season	0.7498504666723809	0.9999984646303554	rest
gene-LOC112052608	NW_019862759.1	327943	328245	-	303	rna-XM_024091759.1	gene-LOC112052608_127404	0.382068625912825	5.595485505401655	0.0180743726232221	0.7588835731196117	season	0.7588835731196117	0.06611057428414613	rest
gene-LOC112045273	NW_019862828.1	63631	64449	+	819	rna-XM_024081388.1	gene-LOC112045273_32224	-0.2657835287783164	7.513621113291701	0.018093962356853132	0.7589859811755246	season	0.7589859811755246	0.9999984646303554	rest
gene-LOC112052135	NW_019863130.1	274542	274677	-	136	rna-XM_024091086.1	gene-LOC112052135_121740	0.3564170462152074	5.59646220841717	0.018276047771372792	0.7658979337825109	season	0.7658979337825109	0.4965625908889784	rest
gene-LOC112044238	NW_019862805.1	1026063	1026284	-	222	rna-XM_024080006.1	gene-LOC112044238_20316	0.31177213720862984	5.62498567505035	0.018525153882543006	0.7756028003009064	season	0.7756028003009064	0.18884849076505833	rest
gene-LOC112054929	NW_019863433.1	129813	129939	+	127	rna-XM_024094873.1	gene-LOC112054929_154082	0.270099132578545	5.555706267681202	0.01860889292208571	0.7783723510151048	season	0.7783723510151048	6.523952185778544e-5	rest
gene-LOC112050866	NW_019863047.1	279630	279795	+	166	rna-XM_024089243.1, rna-XM_024089242.1, rna-XM_024089244.1, rna-XM_024089247.1, rna-XM_024089245.1, rna-XM_024089241.1, rna-XM_024089246.1, rna-XM_024089233.1, rna-XM_024089234.1, rna-XM_024089235.1, rna-XM_024089236.1, rna-XM_024089237.1, rna-XM_024089239.1, rna-XM_024089240.1	gene-LOC112050866_103848	-0.2488893449191214	5.535037985071008	0.018685190835042727	0.7808257178602274	season	0.7808257178602274	4.600525924754712e-23	rest
gene-LOC112055520	NW_019863544.1	7762	7913	+	152	rna-XM_024095668.1	gene-LOC112055520_161146	0.26560705716441063	6.354855587768087	0.018710039452528603	0.7811264961624536	season	0.7811264961624536	1.0791505057758376e-10	rest
gene-LOC112046465	NW_019862858.1	717560	717829	-	270	rna-XM_024083085.1	gene-LOC112046465_48223	0.26893340238633223	8.428618512202988	0.018777197469397693	0.7829334647249664	season	0.7829334647249664	0.9999984646303554	rest
gene-LOC112054615	NW_019863384.1	87459	87526	-	68	rna-XM_024094461.1	gene-LOC112054615_150590	-0.3406393430692029	5.5499997196226545	0.01878870473941145	0.7829334647249664	season	0.7829334647249664	1.0670967432556368e-5	rest
gene-LOC112050866	NW_019863047.1	332669	332818	+	150	rna-XM_024089243.1, rna-XM_024089242.1, rna-XM_024089244.1, rna-XM_024089247.1, rna-XM_024089245.1, rna-XM_024089241.1, rna-XM_024089246.1, rna-XM_024089233.1, rna-XM_024089235.1, rna-XM_024089236.1, rna-XM_024089237.1, rna-XM_024089239.1, rna-XM_024089240.1, rna-XM_024089248.1	gene-LOC112050866_103900	0.5369175915520992	5.518453781416601	0.018862908685564807	0.7852861344976341	season	0.7852861344976341	4.600525924754712e-23	rest
gene-LOC112043861	NW_019862799.1	1054947	1055066	+	120	rna-XM_024079499.1, rna-XM_024079498.1, rna-XM_024079495.1, rna-XM_024079497.1, rna-XM_024079501.1, rna-XM_024079500.1	gene-LOC112043861_15307	0.322678196937884	5.51575347325862	0.018904382071236882	0.7862730490418393	season	0.7862730490418393	0.9999984646303554	rest
gene-LOC112046441	NW_019862857.1	290230	292230	+	2001	rna-XM_024083058.1, rna-XM_024083059.1	gene-LOC112046441_48003	0.2055365517757031	10.358798949895943	0.018942955975659415	0.7871376279312975	season	0.7871376279312975	0.9999984646303554	rest
gene-LOC112055044	NW_019863452.1	117079	117267	+	189	rna-XM_024095021.1, rna-XM_024095022.1, rna-XM_024095024.1, rna-XM_024095025.1, rna-XM_024095023.1	gene-LOC112055044_155626	0.19750790670381946	7.000600401053757	0.019052199465350854	0.7909343669227361	season	0.7909343669227361	0.012644262792607186	rest
gene-LOC112054546	NW_019862761.1	1262840	1263104	-	265	rna-XM_024094392.1, rna-XM_024094375.1, rna-XM_024094384.1, rna-XM_024094400.1	gene-LOC112054546_149784	0.42736382426569697	5.538648528759474	0.01908294314364292	0.7914681966998817	season	0.7914681966998817	0.9999984646303554	rest
gene-LOC112058153	NW_019862772.1	1078607	1078724	-	118	rna-XM_024098842.1	gene-LOC112058153_189013	-0.2448621166205001	5.955108696209876	0.019189124451643183	0.7949077364018611	season	0.7949077364018611	0.9428607528876366	rest
gene-LOC112052043	NW_019863120.1	88740	89002	-	263	rna-XM_024090943.1, rna-XM_024090941.1, rna-XM_024090944.1	gene-LOC112052043_120510	-0.27381155270474833	5.510910297955819	0.019208053255018374	0.7949077364018611	season	0.7949077364018611	0.0023376054020850796	rest
gene-LOC112055096	NW_019863458.1	41333	41533	-	201	rna-XM_024095092.1	gene-LOC112055096_156320	0.27045294608479503	10.594384075219061	0.019237722820228526	0.7949077364018611	season	0.7949077364018611	0.9999984646303554	rest
gene-LOC112055096	NW_019863458.1	41333	41534	-	202	rna-XM_024095091.1	gene-LOC112055096_156331	0.27045294608479503	10.594384075219061	0.019237722820228526	0.7949077364018611	season	0.7949077364018611	0.9999984646303554	rest
gene-LOC112043861	NW_019862799.1	1031852	1031956	+	105	rna-XM_024079499.1, rna-XM_024079498.1, rna-XM_024079495.1, rna-XM_024079497.1, rna-XM_024079501.1, rna-XM_024079500.1	gene-LOC112043861_15287	0.24449361067725595	5.4819237036263315	0.01927303705438586	0.7956240501910371	season	0.7956240501910371	0.9999984646303554	rest
gene-LOC112043674	NW_019862794.1	1264177	1264459	-	283	rna-XM_024079188.1	gene-LOC112043674_12564	0.3016092440274508	5.620202776976118	0.019304929761027757	0.7961979139277934	season	0.7961979139277934	0.7867936007482288	rest
gene-LOC112051168	NW_019863067.1	49327	49453	+	127	rna-XM_024089691.1, rna-XM_024089690.1, rna-XM_024089689.1, rna-XM_024089688.1	gene-LOC112051168_108708	0.26111457529913606	5.976292380805008	0.019336738604844857	0.7964140000731835	season	0.7964140000731835	0.4264187870207063	rest
gene-LOC112049557	NW_019862978.1	108326	110103	+	1778	rna-XM_024087495.1	gene-LOC112049557_88892	-0.21789883008357158	5.504450861762136	0.01934616193064293	0.7964140000731835	season	0.7964140000731835	0.0683745943391283	rest
gene-LOC112049706	NW_019862985.1	180261	180394	+	134	rna-XM_024087710.1	gene-LOC112049706_91052	0.23329298268141516	7.849741568288495	0.01946024509726625	0.8003658796788297	season	0.8003658796788297	0.4413525361429988	rest
gene-LOC112057654	NW_019862765.1	58398	58456	-	59	rna-XM_024098100.1, rna-XM_024098139.1, rna-XM_024098101.1, rna-XM_024098103.1, rna-XM_024098104.1, rna-XM_024098105.1, rna-XM_024098106.1, rna-XM_024098107.1, rna-XM_024098108.1, rna-XM_024098109.1, rna-XM_024098110.1, rna-XM_024098111.1, rna-XM_024098112.1, rna-XM_024098113.1, rna-XM_024098114.1, rna-XM_024098115.1, rna-XM_024098116.1, rna-XM_024098140.1	gene-LOC112057654_181946	0.19606982067822426	6.081096975614967	0.019505038653599364	0.8011861652459583	season	0.8011861652459583	9.811672683695738e-22	rest
gene-LOC112046558	NW_019862861.1	397527	397643	-	117	rna-XM_024083236.1, rna-XM_024083229.1, rna-XM_024083231.1, rna-XM_024083232.1, rna-XM_024083234.1, rna-XM_024083235.1, rna-XM_024083237.1, rna-XM_024083238.1, rna-XM_024083233.1, rna-XM_024083230.1	gene-LOC112046558_49801	0.22485653899583852	5.463102079465268	0.019516398204346343	0.8011861652459583	season	0.8011861652459583	0.9999984646303554	rest
gene-LOC112058060	NW_019862749.1	2302882	2303095	-	214	rna-XM_024098730.1	gene-LOC112058060_187978	0.2340687322273385	6.989354449608383	0.019571739001936286	0.8026743900505646	season	0.8026743900505646	0.6324985826918811	rest
gene-LOC112048371	NW_019862927.1	84720	86570	+	1851	rna-XM_024085874.1, rna-XM_024085873.1, rna-XM_024085875.1	gene-LOC112048371_74299	-0.26728017627850365	6.365257794473445	0.019588926227111895	0.8026743900505646	season	0.8026743900505646	0.9999984646303554	rest
gene-LOC112054929	NW_019863433.1	121128	121162	+	35	rna-XM_024094873.1	gene-LOC112054929_154074	0.25248616461272266	5.45881854470566	0.01966286404554998	0.804958728466021	season	0.804958728466021	6.523952185778544e-5	rest
gene-LOC112050967	NW_019863053.1	63080	63211	+	132	rna-XM_024089387.1	gene-LOC112050967_106141	0.266191571477184	5.619870863116678	0.019684936377570197	0.8051175364630235	season	0.8051175364630235	0.9999984646303554	rest
gene-LOC112051307	NW_019863073.1	212645	212762	-	118	rna-XM_024089895.1	gene-LOC112051307_110662	-0.229030503191538	5.443581448719651	0.01976536141466929	0.8076604838825252	season	0.8076604838825252	0.044814680080111954	rest
gene-LOC112046558	NW_019862861.1	398115	398207	-	93	rna-XM_024083236.1, rna-XM_024083229.1, rna-XM_024083231.1, rna-XM_024083232.1, rna-XM_024083234.1, rna-XM_024083235.1, rna-XM_024083237.1, rna-XM_024083238.1, rna-XM_024083233.1, rna-XM_024083230.1	gene-LOC112046558_49804	0.2212419370770668	5.436763926831812	0.01981205802065397	0.8088217856513106	season	0.8088217856513106	0.9999984646303554	rest
gene-LOC112053795	NW_019863282.1	362509	362914	-	406	rna-XM_024093358.1	gene-LOC112053795_141244	0.21505551027069691	11.117612748748606	0.020043176583794457	0.8175029829854746	season	0.8175029829854746	0.9999984646303554	rest
gene-LOC112049706	NW_019862985.1	182464	182671	+	208	rna-XM_024087710.1	gene-LOC112049706_91055	0.21461720398220138	7.771869676017603	0.020073223166391166	0.8177289291988534	season	0.8177289291988534	0.4413525361429988	rest
gene-LOC112058428	NW_019862776.1	1076833	1076949	-	117	rna-XM_024099266.1, rna-XM_024099268.1	gene-LOC112058428_193611	-0.20384933303244487	5.541047144596729	0.020085672392081026	0.8177289291988534	season	0.8177289291988534	0.9999984646303554	rest
gene-LOC112049275	NW_019862966.1	79661	79816	-	156	rna-XM_024087107.1, rna-XM_024087106.1	gene-LOC112049275_85658	0.2819504760012146	5.441319700686655	0.020156992062001236	0.8193398079963418	season	0.8193398079963418	0.4257222232279372	rest
gene-LOC112045475	NW_019862752.1	528787	528824	-	38	rna-XM_024081677.1, rna-XM_024081661.1	gene-LOC112045475_34769	-0.20456730369139708	8.63601801288905	0.02016226896795806	0.8193398079963418	season	0.8193398079963418	0.005618063586596928	rest
gene-LOC112051307	NW_019863073.1	161043	161318	-	276	rna-XM_024089894.1, rna-XM_024089896.1	gene-LOC112051307_110607	0.25436050765245916	5.402125949388043	0.020238552000216938	0.8204645959739821	season	0.8204645959739821	0.044814680080111954	rest
gene-LOC112049660	NW_019862756.1	186161	186235	+	75	rna-XM_024087675.1, rna-XM_024087641.1, rna-XM_024087665.1, rna-XM_024087650.1, rna-XM_024087659.1	gene-LOC112049660_90491	-0.2055822332612643	8.377501392590299	0.020241062458563896	0.8204645959739821	season	0.8204645959739821	0.9999984646303554	rest
gene-LOC112047587	NW_019862897.1	53836	54126	+	291	rna-XM_024084733.1	gene-LOC112047587_63860	-0.21343205152446493	7.62421719288269	0.020245567379301044	0.8204645959739821	season	0.8204645959739821	0.00588931225183591	rest
gene-LOC112044004	NW_019862801.1	1043110	1043208	-	99	rna-XM_024079719.1	gene-LOC112044004_17875	0.20359578575478182	12.371836863364335	0.020330228729541062	0.8229628575101512	season	0.8229628575101512	0.9999984646303554	rest
gene-LOC112053258	NW_019863221.1	219532	220847	+	1316	rna-XM_024092627.1, rna-XM_024092626.1	gene-LOC112053258_134741	-0.21957678385603022	5.5715097446636666	0.020344406519548636	0.8229628575101512	season	0.8229628575101512	0.9999984646303554	rest
gene-LOC112050796	NW_019863043.1	40310	40448	+	139	rna-XM_024089150.1, rna-XM_024089152.1, rna-XM_024089151.1	gene-LOC112050796_103234	-0.21987711269115445	8.318608054863052	0.020397762006947717	0.8237946704615512	season	0.8237946704615512	0.9999984646303554	rest
gene-LOC112042935	NW_019862782.1	1151811	1151990	-	180	rna-XM_024078156.1, rna-XM_024078148.1, rna-XM_024078149.1, rna-XM_024078152.1, rna-XM_024078157.1, rna-XM_024078158.1, rna-XM_024078151.1	gene-LOC112042935_2494	0.24401130725719888	6.452630474728504	0.02043514024413454	0.8237946704615512	season	0.8237946704615512	7.857069094404913e-5	rest
gene-LOC112052804	NW_019863177.1	97580	97647	+	68	rna-XM_024092028.1	gene-LOC112052804_129642	-0.2609685429727114	6.722852519489743	0.020436426684818154	0.8237946704615512	season	0.8237946704615512	0.9999984646303554	rest
gene-LOC112050120	NW_019863006.1	434751	438570	-	3820	rna-XM_024088273.1	gene-LOC112050120_96069	-0.22733484763860737	6.817433381193883	0.020439430292556224	0.8237946704615512	season	0.8237946704615512	0.9999984646303554	rest
gene-LOC112051208	NW_019863068.1	220748	220805	+	58	rna-XM_024089747.1	gene-LOC112051208_109348	0.26756133068404414	8.141589230702477	0.020521049866187115	0.8263317022549995	season	0.8263317022549995	0.9999984646303554	rest
gene-LOC112052608	NW_019862759.1	324695	325003	-	309	rna-XM_024091759.1	gene-LOC112052608_127398	0.3680903216571494	5.369005172602538	0.020569220217180863	0.8275184286282927	season	0.8275184286282927	0.06611057428414613	rest
gene-LOC112055553	NW_019863549.1	118510	119254	-	745	rna-XM_024095725.1	gene-LOC112055553_161469	0.274950156141189	5.499328157091719	0.020645565434190227	0.8298354702312936	season	0.8298354702312936	2.2418498469419735e-4	rest
gene-LOC112045707	NW_019862838.1	166904	166972	+	69	rna-XM_024081993.1, rna-XM_024081992.1	gene-LOC112045707_38080	0.2349421334363099	5.391029645514846	0.02073791266919472	0.8324905004805444	season	0.8324905004805444	0.9999984646303554	rest
gene-LOC112049706	NW_019862985.1	210068	210222	+	155	rna-XM_024087710.1	gene-LOC112049706_91069	-0.24822885330233427	7.6887909896761135	0.02074924350409094	0.8324905004805444	season	0.8324905004805444	0.4413525361429988	rest
gene-LOC112049806	NW_019862991.1	191758	191813	+	56	rna-XM_024087848.1	gene-LOC112049806_92267	-0.5832462995174844	5.339149442514719	0.020881505159331706	0.8370381606169071	season	0.8370381606169071	0.003813291008561524	rest
gene-LOC112049706	NW_019862985.1	209169	209298	+	130	rna-XM_024087710.1	gene-LOC112049706_91068	-0.24210262075105995	7.668968515715504	0.020913994367853316	0.8375818160678558	season	0.8375818160678558	0.4413525361429988	rest
gene-LOC112055483	NW_019863532.1	105753	105950	+	198	rna-XM_024095617.1	gene-LOC112055483_160693	0.3029021172188828	5.47377256759896	0.02093572002839711	0.8376938102501679	season	0.8376938102501679	0.8304709357258532	rest
gene-LOC112057974	NW_019862770.1	618233	618427	+	195	rna-XM_024098589.1, rna-XM_024098588.1, rna-XM_024098590.1, rna-XM_024098592.1	gene-LOC112057974_186596	0.2752760648618765	7.129906277112487	0.02101025870063208	0.8392527904406694	season	0.8392527904406694	0.9999984646303554	rest
gene-LOC112056668	NW_019863935.1	30837	30936	+	100	rna-XM_024097129.1	gene-LOC112056668_176279	0.26188729587244186	8.346257248230895	0.021012611104267675	0.8392527904406694	season	0.8392527904406694	5.4799140686414084e-14	rest
gene-LOC112046984	NW_019862879.1	137541	137690	+	150	rna-XM_024083866.1	gene-LOC112046984_56819	0.2606913488671674	5.3553756252808435	0.021098970091712903	0.8419421302422568	season	0.8419421302422568	0.9999984646303554	rest
gene-LOC112050866	NW_019863047.1	327475	328897	+	1423	rna-XM_024089243.1, rna-XM_024089242.1, rna-XM_024089244.1, rna-XM_024089247.1, rna-XM_024089245.1, rna-XM_024089241.1, rna-XM_024089246.1, rna-XM_024089233.1, rna-XM_024089234.1, rna-XM_024089235.1, rna-XM_024089236.1, rna-XM_024089237.1, rna-XM_024089239.1, rna-XM_024089240.1, rna-XM_024089248.1	gene-LOC112050866_103898	-0.22256647172817567	5.319674505988386	0.0211343362209165	0.8425936172256207	season	0.8425936172256207	4.600525924754712e-23	rest
gene-LOC112055574	NW_019863551.1	114302	114588	-	287	rna-XM_024095756.1	gene-LOC112055574_161798	0.25188348995884713	7.699300505578357	0.021632362139996586	0.861476224967106	season	0.861476224967106	0.9999984646303554	rest
gene-LOC112054185	NW_019862760.1	873835	873946	+	112	rna-XM_024093880.1	gene-LOC112054185_145597	0.23108045238105474	5.285687789854074	0.021646892081245126	0.861476224967106	season	0.861476224967106	0.20088114857766357	rest
gene-LOC112049794	NW_019862756.1	371363	371393	-	31	rna-XM_024087852.1	gene-LOC112049794_92035	-0.20145718631901866	9.476886223019855	0.021676467834375296	0.8618781738925826	season	0.8618781738925826	2.5105401752698577e-10	rest
gene-LOC112043945	NW_019862800.1	1118672	1119228	-	557	rna-XM_024079636.1	gene-LOC112043945_17046	0.26433130943113736	7.74831362734129	0.021755209833529875	0.8642325457567603	season	0.8642325457567603	0.9999984646303554	rest
gene-LOC112049395	NW_019862971.1	623241	623533	+	293	rna-XM_024087267.1	gene-LOC112049395_87180	-0.24932254764964107	5.291325253345885	0.0217913769166529	0.8648929094794238	season	0.8648929094794238	0.9999984646303554	rest
gene-LOC112043184	NW_019862787.1	188530	188742	+	213	rna-XM_024078489.1	gene-LOC112043184_5156	0.18796761289428185	5.2623916901918735	0.02190541498841356	0.8683350232602106	season	0.8683350232602106	2.7413147538013396e-15	rest
gene-LOC112047017	NW_019862753.1	1428189	1433061	+	4873	rna-XM_024083916.1, rna-XM_024083933.1	gene-LOC112047017_57218	0.20164190040032243	5.281192326298517	0.021917345798835253	0.8683350232602106	season	0.8683350232602106	0.9999984646303554	rest
gene-LOC112045524	NW_019862834.1	979295	979469	-	175	rna-XM_024081728.1, rna-XM_024081726.1, rna-XM_024081727.1, rna-XM_024081730.1, rna-XM_024081729.1	gene-LOC112045524_35436	0.23674381273871936	6.687870199792779	0.021939667679157525	0.8684419082946664	season	0.8684419082946664	0.9999984646303554	rest
gene-LOC112055423	NW_019863521.1	112494	112629	+	136	rna-XM_024095525.1	gene-LOC112055423_159860	0.2839011406308548	5.291450147277984	0.022025141722068004	0.8710461320539745	season	0.8710461320539745	0.9999984646303554	rest
gene-LOC112044902	NW_019862819.1	627598	627774	+	177	rna-XM_024080906.1	gene-LOC112044902_28484	0.24957838609498162	5.5941712874315535	0.022073607989228146	0.8721834356743772	season	0.8721834356743772	0.9999984646303554	rest
gene-LOC112051168	NW_019863067.1	54700	54852	+	153	rna-XM_024089691.1, rna-XM_024089690.1, rna-XM_024089689.1, rna-XM_024089688.1	gene-LOC112051168_108713	0.2704102086301875	5.721791534073608	0.02210084389109177	0.8723452672052661	season	0.8723452672052661	0.4264187870207063	rest
gene-LOC112049109	NW_019862959.1	294646	294776	-	131	rna-XM_024086881.1, rna-XM_024086880.1, rna-XM_024086882.1, rna-XM_024086883.1, rna-XM_024086884.1, rna-XM_024086885.1, rna-XM_024086886.1, rna-XM_024086887.1	gene-LOC112049109_83269	0.2513687839973176	8.136835711139556	0.022117128164783034	0.8723452672052661	season	0.8723452672052661	0.9999984646303554	rest
gene-LOC112047328	NW_019862753.1	2324649	2324802	+	154	rna-XM_024084419.1	gene-LOC112047328_61053	-0.27801482092106233	5.251264077455366	0.022191412229386722	0.8743234442082781	season	0.8743234442082781	0.9999984646303554	rest
gene-LOC112042907	NW_019862781.1	1555599	1555760	+	162	rna-XM_024078111.1, rna-XM_024078110.1	gene-LOC112042907_1990	-0.267764792120501	5.721848339082668	0.022206796024994455	0.8743234442082781	season	0.8743234442082781	0.5605187675445854	rest
gene-LOC112048433	NW_019862930.1	417862	417870	+	9	rna-XM_024085955.1	gene-LOC112048433_75039	0.24618939452135602	8.531500196129324	0.022266380611113922	0.8754331948563437	season	0.8754331948563437	0.9999984646303554	rest
gene-LOC112051433	NW_019863082.1	348031	348116	+	86	rna-XM_024090067.1	gene-LOC112051433_112299	0.20681551793313027	6.616605647617668	0.02228953566270687	0.8754331948563437	season	0.8754331948563437	0.18101846659793913	rest
gene-LOC112054623	NW_019863384.1	126498	127661	-	1164	rna-XM_024094467.1	gene-LOC112054623_150649	0.24783631594304106	7.908582499966664	0.022299944768157064	0.8754331948563437	season	0.8754331948563437	0.9999984646303554	rest
gene-LOC112051307	NW_019863073.1	157624	157769	-	146	rna-XM_024089894.1, rna-XM_024089896.1	gene-LOC112051307_110603	0.2517962844703912	5.229989538258902	0.02233246624274298	0.8754331948563437	season	0.8754331948563437	0.044814680080111954	rest
gene-LOC112050084	NW_019863005.1	245335	245439	+	105	rna-XM_024088227.1	gene-LOC112050084_95694	-0.2447713362169161	5.377817599972803	0.022333892461535953	0.8754331948563437	season	0.8754331948563437	0.9999984646303554	rest
gene-LOC112057570	NW_019862748.1	509073	509238	-	166	rna-XM_024098047.1	gene-LOC112057570_181679	0.26194375791232055	7.243375992041254	0.022408291991864136	0.877572171511465	season	0.877572171511465	0.9999984646303554	rest
gene-LOC112052587	NW_019863160.1	186029	187390	+	1362	rna-XM_024091729.1, rna-XM_024091731.1	gene-LOC112052587_127162	-0.25883109508457725	9.31144964556543	0.02246411677414146	0.8789805691625607	season	0.8789805691625607	0.9999984646303554	rest
gene-LOC112054850	NW_019863425.1	15596	15763	+	168	rna-XM_024094766.1, rna-XM_024094767.1	gene-LOC112054850_153217	0.23786963086239826	6.557665509146706	0.022613265926602337	0.8840348677701941	season	0.8840348677701941	0.9999984646303554	rest
gene-LOC112052449	NW_019863149.1	132481	133590	+	1110	rna-XM_024091533.1, rna-XM_024091534.1	gene-LOC112052449_125732	0.27284328916005446	5.637144780355454	0.02269355575371101	0.8862231003869309	season	0.8862231003869309	0.9999984646303554	rest
gene-LOC112046148	NW_019862849.1	805214	805341	-	128	rna-XM_024082666.1	gene-LOC112046148_44507	-0.32823387689075467	5.237154234207023	0.022718123835627425	0.8862231003869309	season	0.8862231003869309	0.12742402175520268	rest
gene-LOC112053368	NW_019863233.1	61189	61374	+	186	rna-XM_024092768.1	gene-LOC112053368_136125	0.38215691122209344	5.210938095147463	0.022729317551840884	0.8862231003869309	season	0.8862231003869309	0.9999984646303554	rest
gene-LOC112051307	NW_019863073.1	172439	172702	-	264	rna-XM_024089894.1, rna-XM_024089896.1	gene-LOC112051307_110619	0.2935526180254356	5.196277629780141	0.02276819286612652	0.886957400614052	season	0.886957400614052	0.044814680080111954	rest
gene-LOC112052677	NW_019863168.1	251936	252136	+	201	rna-XM_024091853.1	gene-LOC112052677_128275	0.24144524893725633	6.087007106681073	0.0228160909761492	0.8880415919599883	season	0.8880415919599883	0.9999984646303554	rest
gene-LOC112049706	NW_019862985.1	169623	169713	+	91	rna-XM_024087710.1	gene-LOC112049706_91045	0.25005082972216414	7.4415612977101855	0.022903912016156172	0.8899988681201676	season	0.8899988681201676	0.4413525361429988	rest
gene-LOC112052397	NW_019862759.1	102228	102373	-	146	rna-XM_024091453.1	gene-LOC112052397_125016	-0.2576749710932228	7.743933627616276	0.022920958726201403	0.8899988681201676	season	0.8899988681201676	0.9999984646303554	rest
gene-LOC112043011	NW_019862784.1	708443	708897	+	455	rna-XM_024078249.1	gene-LOC112043011_3463	-0.2085854290891794	5.462880867261707	0.02292671192789332	0.8899988681201676	season	0.8899988681201676	0.9999984646303554	rest
gene-LOC112053664	NW_019863269.1	174579	174877	+	299	rna-XM_024093147.1	gene-LOC112053664_139292	-0.1997426486524333	6.6932762621437965	0.02295190037121456	0.8901957923117697	season	0.8901957923117697	0.9999984646303554	rest
gene-LOC112043372	NW_019862789.1	552551	552583	-	33	rna-XM_024078753.1	gene-LOC112043372_7918	0.21564645452910544	5.383278804298715	0.023002187167639267	0.8913649657764519	season	0.8913649657764519	0.0017145697621707644	rest
gene-LOC112049644	NW_019862982.1	429102	429231	-	130	rna-XM_024087620.1, rna-XM_024087622.1, rna-XM_024087623.1, rna-XM_024087624.1	gene-LOC112049644_90262	0.21545377555221273	8.346796457065937	0.023042242510223035	0.8921359580467281	season	0.8921359580467281	0.9999984646303554	rest
gene-LOC112044504	NW_019862810.1	1167995	1168343	-	349	rna-XM_024080382.1	gene-LOC112044504_24012	0.20778781844740224	5.47410207247892	0.02308598551709532	0.8930482544349094	season	0.8930482544349094	0.9999984646303554	rest
gene-LOC112050367	NW_019862748.1	3414016	3414164	+	149	rna-XM_024088658.1	gene-LOC112050367_98885	0.2680076582512204	5.21188077395179	0.02315349372082883	0.8941186434394885	season	0.8941186434394885	0.9999984646303554	rest
gene-LOC112044076	NW_019862803.1	44292	44962	-	671	rna-XM_024079797.1	gene-LOC112044076_18667	0.20780008996410776	7.930950795378663	0.023154064386985442	0.8941186434394885	season	0.8941186434394885	0.9999984646303554	rest
gene-LOC112046338	NW_019862855.1	368086	368221	+	136	rna-XM_024082957.1	gene-LOC112046338_47131	0.26283441046464345	5.1960490827687655	0.02324439699430048	0.896394593386583	season	0.896394593386583	0.7500714497988368	rest
gene-LOC112042856	NW_019862780.1	913802	913901	+	100	rna-XM_024078036.1	gene-LOC112042856_869	0.2582315099563067	5.163440758127255	0.02327504442094985	0.896394593386583	season	0.896394593386583	4.17393980486809e-9	rest
gene-LOC112042856	NW_019862780.1	913799	913901	+	103	rna-XM_024078034.1, rna-XR_002886637.1, rna-XM_024078033.1	gene-LOC112042856_819	0.2581475578411835	5.160091209841241	0.023319739675133955	0.896394593386583	season	0.896394593386583	4.17393980486809e-9	rest
gene-LOC112042856	NW_019862780.1	913800	913901	+	102	rna-XM_024078032.1	gene-LOC112042856_850	0.2581475578411835	5.160091209841241	0.023319739675133955	0.896394593386583	season	0.896394593386583	4.17393980486809e-9	rest
gene-LOC112042856	NW_019862780.1	913801	913901	+	101	rna-XM_024078037.1	gene-LOC112042856_860	0.2581475578411835	5.160091209841241	0.023319739675133955	0.896394593386583	season	0.896394593386583	4.17393980486809e-9	rest
gene-LOC112045280	NW_019862828.1	450785	450869	+	85	rna-XM_024081396.1	gene-LOC112045280_32364	0.27919883792988587	8.007351419540221	0.023334536348834988	0.896394593386583	season	0.896394593386583	0.9999984646303554	rest
gene-LOC112045836	NW_019862842.1	257503	257645	+	143	rna-XM_024082185.1, rna-XM_024082186.1	gene-LOC112045836_39623	-0.26875976266382196	5.945887987620905	0.023394149355672807	0.8979051913147826	season	0.8979051913147826	0.6238034923609125	rest
gene-LOC112046822	NW_019862872.1	342485	342732	-	248	rna-XM_024083631.1	gene-LOC112046822_54511	0.2511034833410178	7.401187099011433	0.02346997659573102	0.9000349603704338	season	0.9000349603704338	0.9999984646303554	rest
gene-LOC112055044	NW_019863452.1	118428	118742	+	315	rna-XM_024095021.1, rna-XM_024095022.1, rna-XM_024095024.1, rna-XM_024095025.1, rna-XM_024095023.1	gene-LOC112055044_155629	0.18941551792074085	6.534938374961056	0.023500959922200308	0.900442840170608	season	0.900442840170608	0.012644262792607186	rest
gene-LOC112050122	NW_019863006.1	298586	298768	+	183	rna-XM_024088279.1, rna-XM_024088280.1, rna-XM_024088281.1	gene-LOC112050122_96148	-0.26633534609637727	5.150551193565698	0.02357764676258828	0.9025996365325103	season	0.9025996365325103	0.7890079440035426	rest
gene-LOC112048619	NW_019862937.1	472233	472696	-	464	rna-XM_024086227.1	gene-LOC112048619_78061	-0.2661592368490588	5.153542267362986	0.023661554609871335	0.9050289003502558	season	0.9050289003502558	0.9999984646303554	rest
gene-LOC112048007	NW_019862911.1	331822	332022	-	201	rna-XM_024085340.1, rna-XM_024085336.1, rna-XM_024085338.1, rna-XM_024085335.1, rna-XM_024085337.1	gene-LOC112048007_69689	0.3076519368876626	5.144337418692463	0.023694785884796125	0.9054155534486158	season	0.9054155534486158	0.9999984646303554	rest
gene-LOC112047208	NW_019862884.1	287881	289537	-	1657	rna-XM_024084235.1	gene-LOC112047208_59560	0.21821807945397836	9.521474110947864	0.02371258251111641	0.9054155534486158	season	0.9054155534486158	0.9999984646303554	rest
gene-LOC112056251	NW_019863747.1	32066	32345	+	280	rna-XM_024096646.1	gene-LOC112056251_172371	-0.25202930615109553	5.265261461569137	0.02384113869964414	0.9095394413914238	season	0.9095394413914238	0.9999984646303554	rest
gene-LOC112051247	NW_019863070.1	39927	40043	-	117	rna-XM_024089811.1	gene-LOC112051247_109875	-0.2359701659762251	7.102524432706471	0.023920074654971164	0.9117648439113641	season	0.9117648439113641	0.9999984646303554	rest
gene-LOC112050866	NW_019863047.1	329424	329605	+	182	rna-XM_024089234.1	gene-LOC112050866_104378	-0.23988936398365057	5.100109418589721	0.02397536964665854	0.9130860656998512	season	0.9130860656998512	4.600525924754712e-23	rest
gene-LOC112046338	NW_019862855.1	320950	321454	+	505	rna-XM_024082957.1	gene-LOC112046338_47130	0.21740405436632187	5.137581374073909	0.024027867847153297	0.9142985930420653	season	0.9142985930420653	0.7500714497988368	rest
gene-LOC112051168	NW_019863067.1	54152	54276	+	125	rna-XM_024089691.1, rna-XM_024089690.1, rna-XM_024089689.1, rna-XM_024089688.1	gene-LOC112051168_108712	0.26519713206085227	5.56083612776689	0.024057433762984658	0.9146371767586968	season	0.9146371767586968	0.4264187870207063	rest
gene-LOC112046338	NW_019862855.1	370263	370400	+	138	rna-XM_024082957.1	gene-LOC112046338_47133	0.2671103596104017	5.122143680491511	0.024239292812170667	0.9191473327956967	season	0.9191473327956967	0.7500714497988368	rest
gene-LOC112043133	NW_019862786.1	307068	308028	-	961	rna-XM_024078413.1	gene-LOC112043133_4487	-0.30633257187892216	5.129895174564314	0.024251797270894455	0.9191473327956967	season	0.9191473327956967	0.9999984646303554	rest
gene-LOC112048013	NW_019862912.1	110359	110487	-	129	rna-XM_024085345.1	gene-LOC112048013_69889	0.27116518136950196	5.171313939265711	0.024255763535543633	0.9191473327956967	season	0.9191473327956967	0.9999984646303554	rest
gene-LOC112055922	NW_019862763.1	6759	6863	+	105	rna-XM_024096373.1, rna-XM_024096217.1, rna-XM_024096226.1, rna-XM_024096232.1, rna-XM_024096239.1, rna-XM_024096244.1, rna-XM_024096253.1, rna-XM_024096261.1, rna-XM_024096277.1, rna-XM_024096383.1, rna-XM_024096268.1, rna-XM_024096283.1, rna-XM_024096292.1, rna-XM_024096300.1, rna-XM_024096308.1, rna-XM_024096316.1, rna-XM_024096327.1, rna-XM_024096319.1, rna-XM_024096333.1	gene-LOC112055922_166323	-0.3491459951069031	5.078048262059336	0.02425914233075821	0.9191473327956967	season	0.9191473327956967	0.007513531691896253	rest
gene-LOC112054426	NW_019863356.1	161594	161967	+	374	rna-XM_024094215.1	gene-LOC112054426_148716	0.24478121685468757	8.13498747753684	0.024302744738197105	0.9200116900292342	season	0.9200116900292342	0.9999984646303554	rest
gene-LOC112056135	NW_019863716.1	14892	15453	-	562	rna-XM_024096497.1, rna-XM_024096498.1	gene-LOC112056135_171014	0.20332615104118568	7.948691684924931	0.02446531571210627	0.9252971792530209	season	0.9252971792530209	0.9999984646303554	rest
gene-LOC112053305	NW_019863226.1	195270	195402	+	133	rna-XM_024092692.1	gene-LOC112053305_135372	0.23230256568662494	7.691221677765726	0.024500033310460894	0.9252971792530209	season	0.9252971792530209	0.9999984646303554	rest
gene-LOC112056263	NW_019863751.1	49660	49782	-	123	rna-XR_002887585.1, rna-XM_024096658.1, rna-XM_024096657.1	gene-LOC112056263_172549	0.21633947270581028	5.598349451949401	0.02450509093154383	0.9252971792530209	season	0.9252971792530209	0.9999984646303554	rest
gene-LOC112047350	NW_019862889.1	66793	66856	+	64	rna-XM_024084448.1, rna-XM_024084447.1	gene-LOC112047350_61352	-0.20481179860851642	5.845308352677715	0.024602373484330767	0.9261442235626911	season	0.9261442235626911	0.9999984646303554	rest
gene-LOC112045836	NW_019862842.1	253585	253765	+	181	rna-XM_024082185.1, rna-XM_024082186.1	gene-LOC112045836_39619	-0.2696304514145561	5.84335720618496	0.02462052357456483	0.9261442235626911	season	0.9261442235626911	0.6238034923609125	rest
gene-LOC112045827	NW_019862752.1	1553399	1553560	+	162	rna-XM_024082180.1	gene-LOC112045827_39563	-0.39938721550102807	5.083362127824765	0.02463146331213469	0.9261442235626911	season	0.9261442235626911	0.5313847255646413	rest
gene-LOC112051862	NW_019862748.1	465517	465675	-	159	rna-XM_024091062.1, rna-XM_024094111.1, rna-XM_024094865.1	gene-LOC112051862_117775	-0.2347491681713965	9.835398412797497	0.024640680412688715	0.9261442235626911	season	0.9261442235626911	0.9999984646303554	rest
gene-LOC112054226	NW_019863330.1	60612	60729	+	118	rna-XM_024093931.1	gene-LOC112054226_146103	0.23526370687929288	6.447391297368594	0.02464814659353026	0.9261442235626911	season	0.9261442235626911	0.9999984646303554	rest
gene-LOC112048145	NW_019862918.1	498111	498931	-	821	rna-XM_024085551.1	gene-LOC112048145_71528	0.24614702258728421	7.807488493322633	0.024656652714966008	0.9261442235626911	season	0.9261442235626911	0.9999984646303554	rest
gene-LOC112045704	NW_019862838.1	616337	616748	+	412	rna-XM_024081989.1	gene-LOC112045704_38061	-0.31384803310849524	5.083841718347306	0.024692064919375107	0.9261442235626911	season	0.9261442235626911	0.9999984646303554	rest
gene-LOC112047112	NW_019862882.1	235529	237271	-	1743	rna-XM_024084034.1	gene-LOC112047112_58100	0.24217718065888394	10.045775062783557	0.024714402973621704	0.9261442235626911	season	0.9261442235626911	0.9999984646303554	rest
gene-LOC112054160	NW_019863325.1	262633	264304	+	1672	rna-XM_024093845.1	gene-LOC112054160_145220	0.22848284245579403	6.212611009448551	0.024715874904585756	0.9261442235626911	season	0.9261442235626911	0.9999984646303554	rest
gene-LOC112052201	NW_019863133.1	164273	164375	-	103	rna-XM_024091192.1	gene-LOC112052201_122776	0.2708306787923051	5.980749994882858	0.02485717795738184	0.9306510603434653	season	0.9306510603434653	0.9999984646303554	rest
gene-LOC112054209	NW_019863329.1	164519	164620	-	102	rna-XM_024093906.1, rna-XM_024093908.1, rna-XM_024093909.1, rna-XM_024093907.1	gene-LOC112054209_145833	0.2677942404425484	7.577972444829803	0.024892905640500024	0.9309125469915971	season	0.9309125469915971	0.9999984646303554	rest
gene-LOC112052135	NW_019863130.1	271044	271179	-	136	rna-XM_024091086.1	gene-LOC112052135_121737	0.32873635223613507	5.0527473221766925	0.024906233462241856	0.9309125469915971	season	0.9309125469915971	0.4965625908889784	rest
gene-LOC112046693	NW_019862867.1	672557	672619	+	63	rna-XM_024083424.1, rna-XM_024083425.1, rna-XM_024083428.1, rna-XM_024083430.1	gene-LOC112046693_52071	0.2666931874835931	6.60936647211115	0.025096144858571295	0.9372192359250752	season	0.9372192359250752	0.29912195165967986	rest
gene-LOC112057654	NW_019862765.1	55416	55533	-	118	rna-XM_024098105.1, rna-XM_024098115.1, rna-XM_024098116.1, rna-XM_024098129.1, rna-XM_024098130.1, rna-XM_024098133.1, rna-XM_024098137.1, rna-XM_024098140.1	gene-LOC112057654_182144	0.1890241485514465	5.585712298992878	0.025183481017519244	0.9396878321663548	season	0.9396878321663548	9.811672683695738e-22	rest
gene-LOC112049109	NW_019862959.1	252989	253074	-	86	rna-XM_024086880.1, rna-XM_024086882.1, rna-XM_024086883.1, rna-XM_024086884.1, rna-XM_024086885.1, rna-XM_024086886.1, rna-XM_024086887.1	gene-LOC112049109_83271	-0.1992768454505753	7.779413627977217	0.025251955528070354	0.940414996983693	season	0.940414996983693	0.9999984646303554	rest
gene-LOC112050026	NW_019863002.1	427370	427484	-	115	rna-XM_024088148.1	gene-LOC112050026_95136	0.3524067550768742	5.057546174058863	0.02526662432801422	0.940414996983693	season	0.940414996983693	0.9999984646303554	rest
gene-LOC112053664	NW_019863269.1	130770	130894	+	125	rna-XM_024093147.1	gene-LOC112053664_139258	0.23084188412409656	6.477641109450145	0.025266720102445225	0.940414996983693	season	0.940414996983693	0.9999984646303554	rest
gene-LOC112049706	NW_019862985.1	185095	185309	+	215	rna-XM_024087710.1	gene-LOC112049706_91057	0.19932277506390902	7.19363672921771	0.025298442001791353	0.9408044137372055	season	0.9408044137372055	0.4413525361429988	rest
gene-LOC112054226	NW_019863330.1	61628	62231	+	604	rna-XM_024093931.1, rna-XM_024093930.1, rna-XM_024093932.1	gene-LOC112054226_146104	-0.22255590404379166	6.378806373987178	0.025424549969124733	0.9447002807167472	season	0.9447002807167472	0.9999984646303554	rest
gene-LOC112046170	NW_019862849.1	79745	80057	+	313	rna-XM_024082710.1, rna-XM_024082709.1	gene-LOC112046170_45092	-0.22104803959267602	6.014548416748543	0.025505264632718582	0.9469043465237652	season	0.9469043465237652	0.26385281676230776	rest
gene-LOC112053743	NW_019863277.1	29672	30585	-	914	rna-XM_024093279.1	gene-LOC112053743_140406	0.20531030989871835	6.434203503714827	0.025599192137043193	0.9489896403327645	season	0.9489896403327645	0.08995840475209811	rest
gene-LOC112055922	NW_019862763.1	8222	8326	+	105	rna-XM_024096373.1, rna-XM_024096217.1, rna-XM_024096226.1, rna-XM_024096232.1, rna-XM_024096239.1, rna-XM_024096244.1, rna-XM_024096253.1, rna-XM_024096261.1, rna-XM_024096277.1, rna-XM_024096383.1, rna-XM_024096268.1, rna-XM_024096283.1, rna-XM_024096292.1, rna-XM_024096300.1, rna-XM_024096308.1, rna-XM_024096316.1, rna-XM_024096327.1, rna-XM_024096319.1, rna-XM_024096333.1	gene-LOC112055922_166330	-0.3456104531837942	4.984513371508955	0.025604321203898422	0.9489896403327645	season	0.9489896403327645	0.007513531691896253	rest
gene-LOC112051828	NW_019863106.1	253197	253349	+	153	rna-XM_024090628.1	gene-LOC112051828_117448	-0.19684992141944713	5.674481759499428	0.025658665958448054	0.9502080362553641	season	0.9502080362553641	4.317151986984338e-5	rest
gene-LOC112045384	NW_019862830.1	905953	908698	+	2746	rna-XM_024081544.1	gene-LOC112045384_33973	0.19360769040942913	6.826804298614321	0.025788020078535662	0.9541998666852151	season	0.9541998666852151	0.9999984646303554	rest
gene-LOC112057930	NW_019862769.1	399440	399558	-	119	rna-XM_024098541.1	gene-LOC112057930_186291	0.1975532570710627	5.818079660871272	0.025906736162252003	0.9577917310979951	season	0.9577917310979951	0.9999984646303554	rest
gene-LOC112053965	NW_019862760.1	2140357	2140548	-	192	rna-XM_024093613.1, rna-XM_024093602.1, rna-XM_024093609.1	gene-LOC112053965_143256	0.22706727187006506	6.474567182446114	0.026005991584013195	0.9591715785441891	season	0.9591715785441891	0.9999984646303554	rest
gene-LOC112055423	NW_019863521.1	117458	117559	+	102	rna-XM_024095525.1	gene-LOC112055423_159861	0.2751174246532183	4.997463902156202	0.026022271838481784	0.9591715785441891	season	0.9591715785441891	0.9999984646303554	rest
gene-LOC112049644	NW_019862982.1	429064	429231	-	168	rna-XM_024087621.1	gene-LOC112049644_90278	0.2109219449908794	8.00602212628997	0.02602385002429238	0.9591715785441891	season	0.9591715785441891	0.9999984646303554	rest
gene-LOC112050538	NW_019862756.1	2373825	2374615	-	791	rna-XM_024088830.1, rna-XM_024088838.1	gene-LOC112050538_100810	-0.2614378970581059	7.523598124918109	0.02603075576968344	0.9591715785441891	season	0.9591715785441891	0.9999984646303554	rest
gene-LOC112046917	NW_019862875.1	59347	59496	-	150	rna-XM_024083766.1	gene-LOC112046917_55835	-0.4573777760173362	5.069292472922903	0.0262214706671746	0.9653951438478743	season	0.9653951438478743	0.9958199428374718	rest
gene-LOC112052608	NW_019862759.1	325974	326615	-	642	rna-XM_024091759.1	gene-LOC112052608_127400	0.34228353244755416	4.937489211865171	0.026359548957777167	0.9688775250368805	season	0.9688775250368805	0.06611057428414613	rest
gene-LOC112047825	NW_019862905.1	310952	311002	-	51	rna-XM_024085084.1, rna-XM_024085085.1	gene-LOC112047825_67080	0.2387288268397847	6.08688939848899	0.02638524358830959	0.9688775250368805	season	0.9688775250368805	0.003763950481846785	rest
gene-LOC112049806	NW_019862991.1	183216	183383	+	168	rna-XM_024087848.1	gene-LOC112049806_92259	-0.3406710012621669	4.931832325098716	0.026399265345578918	0.9688775250368805	season	0.9688775250368805	0.003813291008561524	rest
gene-LOC112052908	NW_019863186.1	82485	83849	-	1365	rna-XM_024092151.1	gene-LOC112052908_130632	0.2290653926507068	4.940615597711587	0.026412076300991766	0.9688775250368805	season	0.9688775250368805	0.9999984646303554	rest
gene-LOC112050015	NW_019863002.1	176921	178181	-	1261	rna-XM_024088128.1	gene-LOC112050015_94963	0.26220314306513337	7.537684945775903	0.026425524759784762	0.9688775250368805	season	0.9688775250368805	0.9999984646303554	rest
gene-LOC112050866	NW_019863047.1	327164	327302	+	139	rna-XM_024089243.1, rna-XM_024089242.1, rna-XM_024089244.1, rna-XM_024089247.1, rna-XM_024089245.1, rna-XM_024089241.1, rna-XM_024089246.1, rna-XM_024089233.1, rna-XM_024089234.1, rna-XM_024089235.1, rna-XM_024089236.1, rna-XM_024089237.1, rna-XM_024089239.1, rna-XM_024089240.1, rna-XM_024089248.1	gene-LOC112050866_103897	-0.21993686344284957	4.928764978894628	0.02646630957112931	0.9695695892059244	season	0.9695695892059244	4.600525924754712e-23	rest
gene-LOC112049762	NW_019862988.1	177688	178181	+	494	rna-XM_024087791.1, rna-XM_024087792.1	gene-LOC112049762_91703	0.22771432573026415	4.927521414045834	0.0265906231785293	0.9733179802668616	season	0.9733179802668616	0.9999984646303554	rest
gene-LOC112049214	NW_019862755.1	2563314	2563424	+	111	rna-XM_024087015.1, rna-XM_024087024.1, rna-XM_024087032.1, rna-XM_024087041.1, rna-XM_024087049.1, rna-XM_024087055.1, rna-XM_024087071.1, rna-XM_024087080.1, rna-XM_024087093.1, rna-XM_024087111.1, rna-XM_024087119.1, rna-XM_024087135.1	gene-LOC112049214_84614	0.2804699500155091	4.925463028370964	0.026643640398121407	0.974452613370632	season	0.974452613370632	0.9999984646303554	rest
gene-LOC112055815	NW_019863623.1	10633	10752	-	120	rna-XM_024096026.1, rna-XM_024096027.1, rna-XM_024096029.1, rna-XM_024096030.1, rna-XM_024096031.1, rna-XM_024096032.1, rna-XM_024096033.1, rna-XM_024096034.1, rna-XM_024096036.1, rna-XM_024096037.1, rna-XM_024096038.1, rna-XM_024096040.1, rna-XM_024096041.1, rna-XM_024096042.1, rna-XM_024096043.1, rna-XM_024096044.1, rna-XM_024096045.1, rna-XM_024096046.1, rna-XM_024096047.1, rna-XM_024096048.1,…	gene-LOC112055815_164231	0.2581800073854514	5.91871763268612	0.026672299306902736	0.9746952382557172	season	0.9746952382557172	0.9999984646303554	rest
gene-LOC112055904	NW_019863654.1	80472	80774	+	303	rna-XM_024096201.1	gene-LOC112055904_166231	0.23288825794941315	4.94340767557255	0.026743849658794543	0.976503566666909	season	0.976503566666909	0.9999984646303554	rest
gene-LOC112048007	NW_019862911.1	329004	329176	-	173	rna-XM_024085340.1, rna-XM_024085336.1, rna-XM_024085338.1, rna-XM_024085335.1, rna-XM_024085337.1	gene-LOC112048007_69683	0.27755483604989156	4.928627307194214	0.026807015298746524	0.9780030132157698	season	0.9780030132157698	0.9999984646303554	rest
gene-LOC112045305	NW_019862828.1	701923	702027	+	105	rna-XM_024081430.1, rna-XM_024081429.1, rna-XM_024081435.1, rna-XM_024081431.1, rna-XM_024081432.1	gene-LOC112045305_32680	0.23895627435587175	4.894247793421305	0.026984893216984426	0.9823273830702436	season	0.9823273830702436	0.9999984646303554	rest
gene-LOC112050015	NW_019863002.1	176922	178184	-	1263	rna-XM_024088127.1	gene-LOC112050015_94972	0.26106688795888855	7.4822209921862	0.02698614708878718	0.9823273830702436	season	0.9823273830702436	0.9999984646303554	rest
gene-LOC112047257	NW_019862886.1	151585	151667	-	83	rna-XM_024084311.1	gene-LOC112047257_60271	-0.22768474621178697	4.922833773578754	0.026992138514335795	0.9823273830702436	season	0.9823273830702436	0.9999984646303554	rest
gene-LOC112051607	NW_019863090.1	193479	193743	+	265	rna-XM_024090321.1	gene-LOC112051607_114360	0.19723852732769837	4.920663270692191	0.02702569694061849	0.9827405032129258	season	0.9827405032129258	0.9999984646303554	rest
gene-LOC112045935	NW_019862844.1	763610	763700	-	91	rna-XM_024082333.1	gene-LOC112045935_41065	-0.19933368046525374	4.897332049566743	0.02710763437053911	0.984910715462921	season	0.984910715462921	0.2955522713434085	rest
gene-LOC112054536	NW_019863371.1	116039	116264	-	226	rna-XM_024094360.1	gene-LOC112054536_149733	0.2161394270016264	6.566991758580536	0.027167525995279804	0.9862770265751538	season	0.9862770265751538	0.9999984646303554	rest
gene-LOC112056838	NW_019864017.1	20000	20080	-	81	rna-XM_024097319.1	gene-LOC112056838_177751	0.21202739029283357	5.649417835371205	0.02736320343332915	0.992566561261105	season	0.992566561261105	0.9999984646303554	rest
gene-LOC112049115	NW_019862959.1	104416	104505	+	90	rna-XM_024086894.1, rna-XM_024086895.1	gene-LOC112049115_83493	0.2233258300393136	5.7526353392990845	0.027395458582095068	0.9929227060540827	season	0.9929227060540827	0.9999984646303554	rest
gene-LOC112043781	NW_019862797.1	855647	855700	-	54	rna-XM_024079355.1	gene-LOC112043781_13900	-0.26103559729973963	5.405452617858482	0.0274608915766363	0.9942908779559915	season	0.9942908779559915	0.9999984646303554	rest
gene-LOC112049086	NW_019862958.1	383447	383906	+	460	rna-XM_024086847.1, rna-XM_024086848.1, rna-XM_024086849.1	gene-LOC112049086_82845	0.24115824892149426	5.917357196978514	0.02747814307723997	0.9942908779559915	season	0.9942908779559915	0.9999984646303554	rest
gene-LOC112058428	NW_019862776.1	1076842	1076949	-	108	rna-XM_024099269.1	gene-LOC112058428_193673	-0.19350838208772544	4.981857073858272	0.0275017988555718	0.9943338288843745	season	0.9943338288843745	0.9999984646303554	rest
gene-LOC112045194	NW_019862826.1	392977	393152	+	176	rna-XM_024081289.1	gene-LOC112045194_31539	0.22062012600812386	7.8476594948752165	0.027596404584283817	0.9965399437278353	season	0.9965399437278353	0.9999984646303554	rest
gene-LOC112055799	NW_019863616.1	67959	68955	-	997	rna-XM_024096006.1	gene-LOC112055799_164035	0.25696301160367474	4.969610978352323	0.02760785400213147	0.9965399437278353	season	0.9965399437278353	0.9999984646303554	rest
gene-LOC112054426	NW_019863356.1	161582	161967	+	386	rna-XM_024094214.1, rna-XM_024094213.1	gene-LOC112054426_148712	0.23862032276896483	7.7741569384757305	0.02768003603793064	0.9983311449246801	season	0.9983311449246801	0.9999984646303554	rest
gene-LOC112054313	NW_019863342.1	41308	41359	+	52	rna-XR_002887439.1, rna-XM_024094039.1, rna-XM_024094042.1, rna-XM_024094045.1, rna-XM_024094046.1	gene-LOC112054313_146970	0.24524252684879683	7.360307738609941	0.027769789067346087	0.9999984646303554	season	0.9999984646303554	0.9999984646303554	rest
gene-LOC112045273	NW_019862828.1	131239	131290	+	52	rna-XM_024081388.1	gene-LOC112045273_32225	0.24469009538618297	6.50970705008145	0.027798323384534328	0.9999984646303554	season	0.9999984646303554	0.9999984646303554	rest
gene-LOC112049706	NW_019862985.1	204349	204442	+	94	rna-XM_024087710.1	gene-LOC112049706_91064	-0.2273132952770465	6.958933378915386	0.02780529597018589	0.9999984646303554	season	0.9999984646303554	0.4413525361429988	rest
gene-LOC112053885	NW_019863291.1	71406	71694	+	289	rna-XM_024093477.1	gene-LOC112053885_142263	0.20376180285911705	6.010055478381133	0.027879695086283126	0.9999984646303554	season	0.9999984646303554	0.9999984646303554	rest
gene-LOC112053327	NW_019863229.1	83774	83866	-	93	rna-XM_024092719.1	gene-LOC112053327_135643	-0.252575846610147	6.227382334030756	0.027888018636893788	0.9999984646303554	season	0.9999984646303554	0.9999984646303554	rest
gene-LOC112046562	NW_019862861.1	121752	121873	-	122	rna-XM_024083247.1, rna-XM_024083248.1	gene-LOC112046562_50247	0.24904894096138475	4.84029530111685	0.027941573761951957	0.9999984646303554	season	0.9999984646303554	0.9999984646303554	rest
gene-LOC112052831	NW_019862759.1	903560	903665	+	106	rna-XM_024092059.1	gene-LOC112052831_129788	0.18385108895862057	7.599497000768546	0.02797573902612093	0.9999984646303554	season	0.9999984646303554	0.9999984646303554	rest
gene-LOC112044775	NW_019862751.1	1518541	1522409	+	3869	rna-XM_024080741.1, rna-XM_024080733.1, rna-XM_024080750.1	gene-LOC112044775_27014	-0.1927450507094121	9.227852969092748	0.02801951998316679	0.9999984646303554	season	0.9999984646303554	0.9999984646303554	rest
gene-LOC112053082	NW_019863204.1	135483	135669	+	187	rna-XM_024092364.1	gene-LOC112053082_132324	-0.4002905101248553	4.944570722172076	0.02804035921067596	0.9999984646303554	season	0.9999984646303554	0.8017535873653452	rest
gene-LOC112045273	NW_019862828.1	133812	133939	+	128	rna-XM_024081388.1	gene-LOC112045273_32227	0.23942501031809033	6.480882108642189	0.02814607338868755	0.9999984646303554	season	0.9999984646303554	0.9999984646303554	rest
gene-LOC112051981	NW_019863117.1	258193	258318	+	126	rna-XM_024090855.1	gene-LOC112051981_119560	0.2403139554508445	4.8756232164435165	0.0282038718389102	0.9999984646303554	season	0.9999984646303554	0.9999984646303554	rest
gene-LOC112043638	NW_019862793.1	1203451	1203867	-	417	rna-XM_024079143.1, rna-XM_024079145.1, rna-XM_024079142.1	gene-LOC112043638_12218	-0.19221746427770725	7.230700060761992	0.02826389094755722	0.9999984646303554	season	0.9999984646303554	0.9999984646303554	rest
gene-LOC112054183	NW_019863326.1	144371	144490	+	120	rna-XM_024093875.1	gene-LOC112054183_145585	0.21288784387123078	5.940240800955211	0.028442703443971346	0.9999984646303554	season	0.9999984646303554	0.24085006681590213	rest
gene-LOC112049706	NW_019862985.1	176417	176549	+	133	rna-XM_024087710.1	gene-LOC112049706_91048	0.23354368549166657	6.900188107557987	0.028472286357748386	0.9999984646303554	season	0.9999984646303554	0.4413525361429988	rest
gene-LOC112046466	NW_019862858.1	684588	684788	+	201	rna-XM_024083086.1, rna-XM_024083087.1, rna-XM_024083088.1	gene-LOC112046466_48224	0.19188944918148615	6.187730307351226	0.028539479596899717	0.9999984646303554	season	0.9999984646303554	0.9999984646303554	rest
gene-LOC112053451	NW_019863242.1	156209	156373	-	165	rna-XM_024092858.1	gene-LOC112053451_136871	-0.21215684127953766	7.371802093542514	0.02854815619247903	0.9999984646303554	season	0.9999984646303554	0.9999984646303554	rest
gene-LOC112047524	NW_019862895.1	727808	728044	+	237	rna-XM_024084665.1	gene-LOC112047524_63349	-0.29969647226729124	4.838567755625064	0.0286154849841552	0.9999984646303554	season	0.9999984646303554	0.9999984646303554	rest
gene-LOC112052839	NW_019862748.1	4107297	4107450	-	154	rna-XM_024092473.1, rna-XM_024092174.1	gene-LOC112052839_129870	0.2565985117284127	7.517630007859416	0.028701784394922658	0.9999984646303554	season	0.9999984646303554	0.9999984646303554	rest
gene-LOC112049109	NW_019862959.1	252174	253074	-	901	rna-XM_024086881.1	gene-LOC112049109_83251	-0.19345180575629436	7.413994608759271	0.02893704028772377	0.9999984646303554	season	0.9999984646303554	0.9999984646303554	rest
gene-LOC112050763	NW_019863042.1	271389	271480	-	92	rna-XM_024089107.1	gene-LOC112050763_102969	-0.18836304999720482	8.511365303638572	0.028959195410892008	0.9999984646303554	season	0.9999984646303554	0.9999984646303554	rest
gene-LOC112052325	NW_019863140.1	295352	295482	+	131	rna-XM_024091343.1	gene-LOC112052325_124158	0.21548695924458683	8.479773338901433	0.028968384368769955	0.9999984646303554	season	0.9999984646303554	1.5289205858076105e-4	rest
gene-LOC112048889	NW_019862950.1	293269	293403	+	135	rna-XM_024086584.1, rna-XM_024086588.1, rna-XM_024086581.1, rna-XM_024086586.1, rna-XM_024086587.1, rna-XM_024086583.1	gene-LOC112048889_80867	0.28791533100336497	4.759786941677924	0.029327859287130626	0.9999984646303554	season	0.9999984646303554	0.009494344929554721	rest
gene-LOC112052150	NW_019863130.1	198379	198396	-	18	rna-XM_024091116.1, rna-XM_024091117.1, rna-XM_024091115.1, rna-XM_024091114.1, rna-XM_024091113.1	gene-LOC112052150_122081	0.1771626193962157	5.61732359348029	0.029337129020892593	0.9999984646303554	season	0.9999984646303554	4.595347673861751e-4	rest
gene-LOC112051979	NW_019862758.1	2258310	2258682	-	373	rna-XM_024090882.1	gene-LOC112051979_119545	0.2549643900510591	7.768854502895183	0.029428767332957198	0.9999984646303554	season	0.9999984646303554	0.9999984646303554	rest
gene-LOC112054660	NW_019863391.1	166598	166761	-	164	rna-XM_024094508.1	gene-LOC112054660_150961	0.19275082106747604	5.7942551894167105	0.029472411504318112	0.9999984646303554	season	0.9999984646303554	1.9972390470657836e-4	rest
gene-LOC112043184	NW_019862787.1	210433	210615	+	183	rna-XM_024078489.1	gene-LOC112043184_5163	0.18939167786017194	4.742029861213884	0.02957511089003283	0.9999984646303554	season	0.9999984646303554	2.7413147538013396e-15	rest
gene-LOC112052088	NW_019863124.1	195393	195605	-	213	rna-XM_024091017.1	gene-LOC112052088_121301	-0.25948325017654295	4.772037998424786	0.029595420100858735	0.9999984646303554	season	0.9999984646303554	0.9999984646303554	rest
gene-LOC112054025	NW_019863307.1	125674	125851	+	178	rna-XM_024093669.1	gene-LOC112054025_143794	-0.2230970961395978	5.495263107193984	0.029720519555728943	0.9999984646303554	season	0.9999984646303554	0.5083632496972151	rest
gene-LOC112045291	NW_019862828.1	989459	989836	+	378	rna-XM_024081412.1	gene-LOC112045291_32488	-0.2501635471999984	4.751135772918457	0.029786191699843628	0.9999984646303554	season	0.9999984646303554	0.9999984646303554	rest
gene-LOC112048954	NW_019862953.1	420907	421075	-	169	rna-XM_024086665.1	gene-LOC112048954_81441	0.2695673090696167	4.740809249086044	0.02990839053925953	0.9999984646303554	season	0.9999984646303554	0.9999984646303554	rest
gene-LOC112047890	NW_019862907.1	678754	678833	+	80	rna-XM_024085175.1	gene-LOC112047890_68255	-0.3104295988803125	4.728120682584575	0.02993115079179292	0.9999984646303554	season	0.9999984646303554	0.055393917740534496	rest
gene-LOC112048560	NW_019862935.1	365200	365373	+	174	rna-XM_024086137.1, rna-XM_024086139.1, rna-XM_024086131.1, rna-XM_024086135.1, rna-XM_024086134.1, rna-XM_024086133.1, rna-XM_024086136.1	gene-LOC112048560_76979	0.18411590342996081	6.3990470288016565	0.02993775300240655	0.9999984646303554	season	0.9999984646303554	7.841292717822933e-11	rest
gene-LOC112053841	NW_019863287.1	50879	51455	-	577	rna-XM_024093407.1, rna-XM_024093406.1, rna-XM_024093405.1	gene-LOC112053841_141555	0.19647958073553917	5.41695352704761	0.029964335113542333	0.9999984646303554	season	0.9999984646303554	0.0014034216038632935	rest
gene-LOC112056204	NW_019862763.1	1202872	1203136	-	265	rna-XM_024096598.1, rna-XM_024096620.1	gene-LOC112056204_171827	0.19326956247709776	7.624261054397052	0.029996651165319358	0.9999984646303554	season	0.9999984646303554	0.075384286778092	rest
gene-LOC112055283	NW_019863491.1	104211	104332	-	122	rna-XM_024095310.1	gene-LOC112055283_157911	0.21029657632298593	4.713015784199121	0.030165289547887348	0.9999984646303554	season	0.9999984646303554	5.3791128915691944e-5	rest
gene-LOC112046470	NW_019862858.1	623463	624349	+	887	rna-XM_024083093.1	gene-LOC112046470_48302	0.18914663239248333	11.790659476165533	0.030176257706463514	0.9999984646303554	season	0.9999984646303554	0.9999984646303554	rest
gene-LOC112044883	NW_019862819.1	818193	818474	+	282	rna-XM_024080876.1	gene-LOC112044883_28136	0.2545695154139529	8.358980996430617	0.0302174070015385	0.9999984646303554	season	0.9999984646303554	0.9999984646303554	rest
gene-LOC112046036	NW_019862846.1	636088	636646	-	559	rna-XM_024082487.1, rna-XM_024082485.1, rna-XM_024082488.1, rna-XM_024082489.1	gene-LOC112046036_42678	-0.296609564746664	4.80676936901226	0.030226049645254906	0.9999984646303554	season	0.9999984646303554	0.9999984646303554	rest
gene-LOC112054426	NW_019863356.1	161479	161967	+	489	rna-XM_024094212.1	gene-LOC112054426_148723	0.23418631398027567	7.523772655063695	0.030307784019920906	0.9999984646303554	season	0.9999984646303554	0.9999984646303554	rest
gene-LOC112047214	NW_019862884.1	374031	374558	-	528	rna-XM_024084243.1	gene-LOC112047214_59642	0.2289844650037639	6.158309787862316	0.03056720363122505	0.9999984646303554	season	0.9999984646303554	0.9999984646303554	rest
gene-LOC112045354	NW_019862829.1	203893	204034	+	142	rna-XM_024081502.1	gene-LOC112045354_33706	0.19679039977791077	4.906558906943048	0.03061530609145026	0.9999984646303554	season	0.9999984646303554	0.0013819988768126346	rest
gene-LOC112050201	NW_019863012.1	408519	408704	+	186	rna-XR_002887138.1, rna-XM_024088406.1, rna-XM_024088400.1, rna-XM_024088404.1, rna-XM_024088407.1, rna-XM_024088402.1, rna-XM_024088401.1, rna-XM_024088405.1	gene-LOC112050201_97077	0.2545846011768558	4.8749697113318575	0.030672940200022005	0.9999984646303554	season	0.9999984646303554	0.9999984646303554	rest
gene-LOC112042907	NW_019862781.1	1557381	1557465	+	85	rna-XM_024078111.1, rna-XM_024078110.1	gene-LOC112042907_1992	-0.24990527304183602	5.102187778047515	0.0308162873500568	0.9999984646303554	season	0.9999984646303554	0.5605187675445854	rest
gene-LOC112048155	NW_019862918.1	623728	623839	-	112	rna-XM_024085566.1	gene-LOC112048155_71673	0.2622170190580748	6.06927506569019	0.03083451933078941	0.9999984646303554	season	0.9999984646303554	0.9999984646303554	rest
gene-LOC112052839	NW_019862748.1	4107297	4107465	-	169	rna-XM_024092245.1, rna-XM_024092320.1, rna-XM_024092395.1, rna-XM_024092102.1	gene-LOC112052839_129830	0.2529338429819757	7.306192693262086	0.03103872517643273	0.9999984646303554	season	0.9999984646303554	0.9999984646303554	rest
gene-LOC112050878	NW_019863048.1	69675	70011	+	337	rna-XM_024089269.1	gene-LOC112050878_104853	0.2872228585817396	4.6599770161114575	0.03115301970397674	0.9999984646303554	season	0.9999984646303554	0.9999984646303554	rest
gene-LOC112049654	NW_019862982.1	273378	273524	+	147	rna-XM_024087635.1	gene-LOC112049654_90457	0.39629938803752524	4.650409468599932	0.03121047769416052	0.9999984646303554	season	0.9999984646303554	0.0023416260052613797	rest
gene-LOC112049054	NW_019862957.1	324064	324613	-	550	rna-XM_024086800.1	gene-LOC112049054_82393	0.19023630181537754	7.067974567311434	0.03128945806666606	0.9999984646303554	season	0.9999984646303554	0.9999984646303554	rest
gene-LOC112043861	NW_019862799.1	1036409	1036577	+	169	rna-XM_024079499.1, rna-XM_024079498.1, rna-XM_024079495.1, rna-XM_024079497.1, rna-XM_024079501.1, rna-XM_024079500.1	gene-LOC112043861_15295	0.2394430765764568	4.638287152627987	0.03133807641886318	0.9999984646303554	season	0.9999984646303554	0.9999984646303554	rest
gene-LOC112045194	NW_019862826.1	397393	397683	+	291	rna-XM_024081289.1	gene-LOC112045194_31544	0.2159153883433521	7.492200612938898	0.03135747713839256	0.9999984646303554	season	0.9999984646303554	0.9999984646303554	rest
gene-LOC112043861	NW_019862799.1	1032605	1032744	+	140	rna-XM_024079499.1, rna-XM_024079498.1, rna-XM_024079495.1, rna-XM_024079497.1, rna-XM_024079501.1, rna-XM_024079500.1	gene-LOC112043861_15288	0.2249344345455324	4.636166630960323	0.031376769199148814	0.9999984646303554	season	0.9999984646303554	0.9999984646303554	rest
gene-LOC112056047	NW_019862763.1	14822	15022	-	201	rna-XR_002887562.1	gene-LOC112056047_170239	0.2615488160155777	4.659150958687666	0.031576044353515326	0.9999984646303554	season	0.9999984646303554	0.5703200436810321	rest
gene-LOC112055746	NW_019863601.1	66608	66725	-	118	rna-XM_024095940.1	gene-LOC112055746_163562	-0.2526524929691655	7.3243064095373445	0.03160033203147191	0.9999984646303554	season	0.9999984646303554	0.9999984646303554	rest
gene-LOC112045232	NW_019862827.1	110015	110439	+	425	rna-XM_024081338.1	gene-LOC112045232_31868	0.20818310425516345	7.084220713306795	0.031705362240362654	0.9999984646303554	season	0.9999984646303554	0.9999984646303554	rest
gene-LOC112055904	NW_019863654.1	79425	79647	+	223	rna-XM_024096202.1, rna-XM_024096200.1	gene-LOC112055904_166215	-0.25780079687046675	4.645410116686223	0.03172789152336222	0.9999984646303554	season	0.9999984646303554	0.9999984646303554	rest
gene-LOC112049654	NW_019862982.1	273809	273892	+	84	rna-XM_024087635.1	gene-LOC112049654_90458	0.3958343512423779	4.619811205922626	0.031770133749079374	0.9999984646303554	season	0.9999984646303554	0.0023416260052613797	rest
gene-LOC112044441	NW_019862809.1	509865	510017	-	153	rna-XM_024080287.1	gene-LOC112044441_23323	-0.22662574545494604	6.454764031804175	0.03179227916733149	0.9999984646303554	season	0.9999984646303554	0.9999984646303554	rest
gene-LOC112049055	NW_019862957.1	296636	296879	+	244	rna-XM_024086802.1	gene-LOC112049055_82421	-0.24252523306305704	5.396610166891677	0.03181827882111651	0.9999984646303554	season	0.9999984646303554	0.9999984646303554	rest
gene-LOC112045007	NW_019862751.1	2416888	2416989	+	102	rna-XM_024081040.1	gene-LOC112045007_29382	0.2081272493677107	7.43127998596279	0.03187220840619043	0.9999984646303554	season	0.9999984646303554	0.9999984646303554	rest
gene-LOC112044477	NW_019862810.1	238364	238754	+	391	rna-XM_024080343.1	gene-LOC112044477_23776	0.24484906068645126	5.329557666310079	0.03187523906559425	0.9999984646303554	season	0.9999984646303554	0.9999984646303554	rest
gene-LOC112049390	NW_019862970.1	467354	469438	+	2085	rna-XM_024087258.1	gene-LOC112049390_87057	0.20187964978580797	4.790133624933313	0.03193897348058957	0.9999984646303554	season	0.9999984646303554	0.9999984646303554	rest
gene-LOC112042941	NW_019862782.1	1547501	1547726	+	226	rna-XM_024078168.1	gene-LOC112042941_2906	0.23824471774893763	8.99716370456575	0.03201294445072215	0.9999984646303554	season	0.9999984646303554	0.5211525452979252	rest
gene-LOC112053443	NW_019862760.1	55471	55591	+	121	rna-XM_024092867.1, rna-XM_024092873.1, rna-XM_024092890.1, rna-XM_024092882.1	gene-LOC112053443_136713	0.20827935606819792	5.9881319790220555	0.03213881674373308	0.9999984646303554	season	0.9999984646303554	0.9999984646303554	rest
gene-LOC112053443	NW_019862760.1	55461	55591	+	131	rna-XM_024092897.1, rna-XM_024092906.1	gene-LOC112053443_136765	0.20827935606819792	5.9881319790220555	0.03213881674373308	0.9999984646303554	season	0.9999984646303554	0.9999984646303554	rest
gene-LOC112053066	NW_019863202.1	251996	252036	-	41	rna-XM_024092342.1, rna-XM_024092341.1	gene-LOC112053066_132110	0.17909404674243312	6.233612341346538	0.03215693554033767	0.9999984646303554	season	0.9999984646303554	6.675210226170385e-5	rest
gene-LOC112054625	NW_019863386.1	33634	35328	-	1695	rna-XM_024094473.1, rna-XM_024094474.1, rna-XM_024094475.1	gene-LOC112054625_150691	-0.31512173347498856	4.662553541887074	0.03216409273825543	0.9999984646303554	season	0.9999984646303554	0.9999984646303554	rest
gene-LOC112055169	NW_019863470.1	195267	195405	+	139	rna-XM_024095173.1	gene-LOC112055169_156901	0.19748277891952987	7.640353704241143	0.032181529185486724	0.9999984646303554	season	0.9999984646303554	0.9999984646303554	rest
gene-LOC112058180	NW_019862749.1	393466	393573	+	108	rna-XM_024098893.1	gene-LOC112058180_189488	0.2595493975577202	4.6164949714065076	0.0321880526810989	0.9999984646303554	season	0.9999984646303554	0.9999984646303554	rest
gene-LOC112049069	NW_019862755.1	2117049	2117402	+	354	rna-XM_024086832.1	gene-LOC112049069_82664	0.19204216748085925	5.0622342638762055	0.032215302621351104	0.9999984646303554	season	0.9999984646303554	0.9999984646303554	rest
gene-LOC112047142	NW_019862883.1	819641	820018	-	378	rna-XM_024084144.1	gene-LOC112047142_58863	0.2217517331134523	7.03520267913592	0.032237138371088464	0.9999984646303554	season	0.9999984646303554	0.9999984646303554	rest
gene-LOC112051973	NW_019863117.1	331617	331892	-	276	rna-XM_024090844.1	gene-LOC112051973_119436	0.22469449617162707	4.598911846651672	0.03224194393846139	0.9999984646303554	season	0.9999984646303554	5.2660368477802497e-48	rest
gene-LOC112043184	NW_019862787.1	188287	188445	+	159	rna-XM_024078489.1	gene-LOC112043184_5155	0.17566775570857826	4.592415230966985	0.03226303327498341	0.9999984646303554	season	0.9999984646303554	2.7413147538013396e-15	rest
gene-LOC112049328	NW_019862968.1	151095	151274	+	180	rna-XM_024087181.1	gene-LOC112049328_86416	-0.2602907854354956	4.6090646246955815	0.03226976625346899	0.9999984646303554	season	0.9999984646303554	7.857069094404913e-5	rest
gene-LOC112049328	NW_019862968.1	151096	151274	+	179	rna-XM_024087179.1	gene-LOC112049328_86423	-0.2602907854354956	4.6090646246955815	0.03226976625346899	0.9999984646303554	season	0.9999984646303554	7.857069094404913e-5	rest
gene-LOC112045305	NW_019862828.1	754754	755033	+	280	rna-XM_024081430.1, rna-XM_024081429.1, rna-XM_024081435.1, rna-XM_024081431.1, rna-XM_024081432.1, rna-XM_024081434.1	gene-LOC112045305_32707	0.21927191653406375	4.574264619856762	0.032497067970401194	0.9999984646303554	season	0.9999984646303554	0.9999984646303554	rest
gene-LOC112058153	NW_019862772.1	1078853	1078961	-	109	rna-XM_024098842.1	gene-LOC112058153_189014	-0.23526419257245748	4.956939619801726	0.03263242382326051	0.9999984646303554	season	0.9999984646303554	0.9428607528876366	rest
gene-LOC112042856	NW_019862780.1	953003	953113	+	111	rna-XM_024078034.1	gene-LOC112042856_828	0.2449950866822127	4.577113711210595	0.032639083097122	0.9999984646303554	season	0.9999984646303554	4.17393980486809e-9	rest
gene-LOC112047027	NW_019862880.1	769741	771479	+	1739	rna-XM_024083929.1	gene-LOC112047027_57392	0.2959501283255128	4.671348975032366	0.03268068826079295	0.9999984646303554	season	0.9999984646303554	0.0032542195215761946	rest
gene-LOC112053308	NW_019863227.1	111592	111741	-	150	rna-XM_024092697.1, rna-XM_024092695.1, rna-XM_024092698.1, rna-XM_024092699.1	gene-LOC112053308_135411	0.2441625151644579	6.6133236806968645	0.032723612878130255	0.9999984646303554	season	0.9999984646303554	0.9999984646303554	rest
gene-LOC112045389	NW_019862831.1	189546	189962	+	417	rna-XM_024081549.1	gene-LOC112045389_34013	-0.20155248521968966	7.055819387872296	0.03290204802078207	0.9999984646303554	season	0.9999984646303554	0.9999984646303554	rest
gene-LOC112055044	NW_019863452.1	113549	113599	+	51	rna-XM_024095027.1, rna-XM_024095026.1, rna-XM_024095021.1, rna-XM_024095022.1, rna-XM_024095023.1	gene-LOC112055044_155584	-0.17752547959767684	5.792940051414277	0.03294779954809842	0.9999984646303554	season	0.9999984646303554	0.012644262792607186	rest
gene-LOC112043290	NW_019862788.1	240438	240655	+	218	rna-XM_024078618.1	gene-LOC112043290_6370	0.22844264104588863	5.802643175999724	0.0329639041180028	0.9999984646303554	season	0.9999984646303554	0.9999984646303554	rest
gene-LOC112053769	NW_019863280.1	124886	125578	-	693	rna-XM_024093323.1	gene-LOC112053769_140897	0.20710232009135496	4.619794608874861	0.03308136200674961	0.9999984646303554	season	0.9999984646303554	0.9999984646303554	rest
gene-LOC112051161	NW_019863066.1	144149	144922	-	774	rna-XM_024089671.1	gene-LOC112051161_108621	-0.2299367664076648	4.6932511443498806	0.033125949504037536	0.9999984646303554	season	0.9999984646303554	0.9999984646303554	rest
gene-LOC112053793	NW_019863282.1	243890	244031	+	142	rna-XM_024093348.1	gene-LOC112053793_141186	0.22681301759868375	4.54548972782035	0.03317127385258427	0.9999984646303554	season	0.9999984646303554	0.9999984646303554	rest
gene-LOC112049115	NW_019862959.1	101141	101314	+	174	rna-XM_024086894.1, rna-XM_024086895.1	gene-LOC112049115_83492	0.1945242138372708	5.363460914156453	0.033178567093413054	0.9999984646303554	season	0.9999984646303554	0.9999984646303554	rest
gene-LOC112042907	NW_019862781.1	1556256	1556338	+	83	rna-XM_024078111.1, rna-XM_024078110.1	gene-LOC112042907_1991	-0.2502186957324117	4.9632287174683185	0.033185851576651486	0.9999984646303554	season	0.9999984646303554	0.5605187675445854	rest
gene-LOC112054181	NW_019863326.1	173541	173752	-	212	rna-XM_024093871.1	gene-LOC112054181_145558	0.20026503387339234	7.16727942332644	0.03318868669441045	0.9999984646303554	season	0.9999984646303554	4.083283462290172e-15	rest
gene-LOC112042856	NW_019862780.1	953003	953109	+	107	rna-XR_002886637.1	gene-LOC112042856_838	0.24417999989180006	4.546473393009947	0.03322548694550093	0.9999984646303554	season	0.9999984646303554	4.17393980486809e-9	rest
gene-LOC112045305	NW_019862828.1	699861	700082	+	222	rna-XM_024081430.1, rna-XM_024081429.1, rna-XM_024081435.1, rna-XM_024081431.1, rna-XM_024081432.1	gene-LOC112045305_32678	0.2328690763054757	4.533481110860596	0.03327969138606358	0.9999984646303554	season	0.9999984646303554	0.9999984646303554	rest
gene-LOC112046876	NW_019862874.1	448397	448684	+	288	rna-XM_024083702.1, rna-XM_024083703.1	gene-LOC112046876_55369	-0.21328689106330834	6.185003051839503	0.03328088114916176	0.9999984646303554	season	0.9999984646303554	0.5087912764227496	rest
gene-LOC112047214	NW_019862884.1	369940	370080	-	141	rna-XM_024084243.1	gene-LOC112047214_59641	0.24129514621739234	5.966251794619942	0.0332814563340002	0.9999984646303554	season	0.9999984646303554	0.9999984646303554	rest
gene-LOC112053492	NW_019863245.1	77529	77717	+	189	rna-XM_024092920.1	gene-LOC112053492_137301	0.2190380683523285	6.662925610295823	0.03328674941482698	0.9999984646303554	season	0.9999984646303554	0.9999984646303554	rest
gene-LOC112051830	NW_019863107.1	225991	226226	-	236	rna-XM_024090632.1	gene-LOC112051830_117476	0.2257896802315844	4.910311933528779	0.03329359460996665	0.9999984646303554	season	0.9999984646303554	0.43023854869567996	rest
gene-LOC112045194	NW_019862826.1	391910	392063	+	154	rna-XM_024081289.1	gene-LOC112045194_31538	0.24160376671969985	7.3120813091926395	0.033463722677690794	0.9999984646303554	season	0.9999984646303554	0.9999984646303554	rest
gene-LOC112058617	NW_019862779.1	439146	439253	-	108	rna-XM_024099525.1, rna-XM_024099526.1	gene-LOC112058617_195796	-0.24341196327887915	5.661478888472613	0.033546266764665225	0.9999984646303554	season	0.9999984646303554	0.09027108519545264	rest
gene-LOC112053753	NW_019863278.1	122105	122398	+	294	rna-XM_024093291.1, rna-XM_024093292.1, rna-XM_024093294.1, rna-XM_024093295.1	gene-LOC112053753_140525	0.196519789789343	6.355332277642344	0.033605995399634075	0.9999984646303554	season	0.9999984646303554	0.9999984646303554	rest
gene-LOC112053753	NW_019863278.1	122105	122399	+	295	rna-XM_024093296.1	gene-LOC112053753_140640	0.196519789789343	6.355332277642344	0.033605995399634075	0.9999984646303554	season	0.9999984646303554	0.9999984646303554	rest
gene-LOC112047257	NW_019862886.1	151572	151590	-	19	rna-XM_024084312.1	gene-LOC112047257_60260	-0.2167847195277432	4.54049454011208	0.03363259648172788	0.9999984646303554	season	0.9999984646303554	0.9999984646303554	rest
gene-LOC112045895	NW_019862843.1	433242	433380	+	139	rna-XM_024082277.1	gene-LOC112045895_40548	-0.2547344858978414	4.89758166867626	0.033657381394900814	0.9999984646303554	season	0.9999984646303554	0.9999984646303554	rest
gene-LOC112057294	NW_019862764.1	2281494	2281837	-	344	rna-XM_024097811.1	gene-LOC112057294_180692	0.1990174351753411	4.525441269272154	0.03370159459014605	0.9999984646303554	season	0.9999984646303554	0.9999984646303554	rest
gene-LOC112045305	NW_019862828.1	700864	701068	+	205	rna-XM_024081430.1, rna-XM_024081429.1, rna-XM_024081435.1, rna-XM_024081431.1, rna-XM_024081432.1	gene-LOC112045305_32679	0.22708318409579964	4.510571637447992	0.03372793107629164	0.9999984646303554	season	0.9999984646303554	0.9999984646303554	rest
gene-LOC112047231	NW_019862885.1	592760	592954	-	195	rna-XM_024084267.1, rna-XM_024084268.1	gene-LOC112047231_59889	-0.2939797622231026	4.5454594747992285	0.033845441331384236	0.9999984646303554	season	0.9999984646303554	0.9999984646303554	rest
gene-LOC112052329	NW_019863141.1	42186	42319	+	134	rna-XM_024091348.1	gene-LOC112052329_124206	0.264610534888669	4.5222628365289435	0.033846307689988704	0.9999984646303554	season	0.9999984646303554	0.9999984646303554	rest
gene-LOC112057878	NW_019862768.1	928392	928577	+	186	rna-XM_024098463.1	gene-LOC112057878_185456	0.26346427622288043	4.532925270547519	0.03385408395935262	0.9999984646303554	season	0.9999984646303554	0.5087912764227496	rest
gene-LOC112047366	NW_019862890.1	609721	609847	-	127	rna-XM_024084473.1, rna-XM_024084472.1, rna-XM_024084474.1, rna-XM_024084475.1, rna-XM_024084477.1, rna-XM_024084476.1	gene-LOC112047366_61549	0.24204871528461142	5.346547041157196	0.03387021781638941	0.9999984646303554	season	0.9999984646303554	0.9999984646303554	rest
gene-LOC112055056	NW_019863453.1	129300	130276	-	977	rna-XM_024095040.1	gene-LOC112055056_155869	0.2028093838876177	7.116692666959842	0.03398076613372558	0.9999984646303554	season	0.9999984646303554	0.9999984646303554	rest
gene-LOC112058337	NW_019862774.1	1655905	1655970	+	66	rna-XM_024099097.1	gene-LOC112058337_191378	0.2431625501467376	6.422748665232406	0.03409901115144756	0.9999984646303554	season	0.9999984646303554	0.9999984646303554	rest
gene-LOC112054929	NW_019863433.1	129120	129233	+	114	rna-XM_024094873.1	gene-LOC112054929_154081	0.25244906483193075	4.49732350015413	0.03418897131937212	0.9999984646303554	season	0.9999984646303554	6.523952185778544e-5	rest
gene-LOC112045354	NW_019862829.1	202373	202570	+	198	rna-XM_024081502.1	gene-LOC112045354_33705	0.19170428803565717	4.706975142432032	0.03420826176607918	0.9999984646303554	season	0.9999984646303554	0.0013819988768126346	rest
gene-LOC112052677	NW_019863168.1	251150	251209	+	60	rna-XM_024091853.1	gene-LOC112052677_128274	0.25263731455026966	5.252972434571327	0.034447395422519136	0.9999984646303554	season	0.9999984646303554	0.9999984646303554	rest
gene-LOC112045155	NW_019862825.1	126013	128977	-	2965	rna-XM_024081243.1	gene-LOC112045155_31242	0.1758839867174996	5.968188092131198	0.034523550508172005	0.9999984646303554	season	0.9999984646303554	0.9999984646303554	rest
gene-LOC112043861	NW_019862799.1	1036960	1037132	+	173	rna-XM_024079499.1, rna-XM_024079498.1, rna-XM_024079495.1, rna-XM_024079497.1, rna-XM_024079501.1, rna-XM_024079500.1	gene-LOC112043861_15296	0.22571328914954747	4.469960158311075	0.03457026406164344	0.9999984646303554	season	0.9999984646303554	0.9999984646303554	rest
gene-LOC112048897	NW_019862950.1	412894	412981	-	88	rna-XM_024086602.1	gene-LOC112048897_81053	0.21960281591028016	6.005215249990737	0.034650491524063354	0.9999984646303554	season	0.9999984646303554	0.9999984646303554	rest
gene-LOC112056263	NW_019863751.1	46890	48671	-	1782	rna-XM_024096657.1	gene-LOC112056263_172556	0.1868571461907424	4.935508447007828	0.034705653511560686	0.9999984646303554	season	0.9999984646303554	0.9999984646303554	rest
gene-LOC112046558	NW_019862861.1	398835	398933	-	99	rna-XM_024083236.1, rna-XM_024083229.1, rna-XM_024083231.1, rna-XM_024083232.1, rna-XM_024083234.1, rna-XM_024083235.1, rna-XM_024083238.1, rna-XM_024083233.1, rna-XM_024083230.1	gene-LOC112046558_49806	0.1998328315600319	4.464590704862446	0.03472303040386151	0.9999984646303554	season	0.9999984646303554	0.9999984646303554	rest
gene-LOC112043147	NW_019862786.1	827877	828212	-	336	rna-XM_024078436.1, rna-XM_024078437.1, rna-XM_024078438.1, rna-XM_024078439.1, rna-XM_024078440.1	gene-LOC112043147_4740	0.26047119079550507	4.466471456941205	0.03483931410890158	0.9999984646303554	season	0.9999984646303554	0.9999984646303554	rest
gene-LOC112043147	NW_019862786.1	827877	828213	-	337	rna-XM_024078441.1	gene-LOC112043147_4799	0.26047119079550507	4.466471456941205	0.03483931410890158	0.9999984646303554	season	0.9999984646303554	0.9999984646303554	rest
gene-LOC112043904	NW_019862800.1	201566	201815	-	250	rna-XM_024079567.1	gene-LOC112043904_16319	0.22858613820754314	7.5294216079947605	0.03488786577831222	0.9999984646303554	season	0.9999984646303554	0.9999984646303554	rest
gene-LOC112048480	NW_019862932.1	275937	276156	-	220	rna-XM_024086014.1	gene-LOC112048480_75619	0.25385832116756785	5.478646744224583	0.03491824227336927	0.9999984646303554	season	0.9999984646303554	0.9999984646303554	rest
gene-LOC112053604	NW_019863260.1	149138	149208	+	71	rna-XM_024093066.1	gene-LOC112053604_138435	0.1957507456567975	6.872816543859973	0.034923232890825134	0.9999984646303554	season	0.9999984646303554	0.9999984646303554	rest
gene-LOC112050866	NW_019863047.1	320721	320908	+	188	rna-XM_024089243.1, rna-XM_024089242.1, rna-XM_024089244.1, rna-XM_024089247.1, rna-XM_024089245.1, rna-XM_024089241.1, rna-XM_024089246.1, rna-XM_024089233.1, rna-XM_024089234.1, rna-XM_024089235.1, rna-XM_024089236.1, rna-XM_024089237.1, rna-XM_024089239.1, rna-XM_024089240.1, rna-XM_024089248.1	gene-LOC112050866_103886	-0.20955196447157864	4.446172838394525	0.03503854524726192	0.9999984646303554	season	0.9999984646303554	4.600525924754712e-23	rest
gene-LOC112050866	NW_019863047.1	321477	321737	+	261	rna-XM_024089243.1, rna-XM_024089242.1, rna-XM_024089244.1, rna-XM_024089247.1, rna-XM_024089245.1, rna-XM_024089241.1, rna-XM_024089246.1, rna-XM_024089233.1, rna-XM_024089234.1, rna-XM_024089235.1, rna-XM_024089236.1, rna-XM_024089237.1, rna-XM_024089239.1, rna-XM_024089240.1, rna-XM_024089248.1	gene-LOC112050866_103887	-0.20778370884353992	4.444151623758071	0.035080000405417554	0.9999984646303554	season	0.9999984646303554	4.600525924754712e-23	rest
gene-LOC112047247	NW_019862753.1	1884797	1885062	-	266	rna-XM_024084307.1	gene-LOC112047247_60149	0.2205466893041284	4.46072437458874	0.03511624466516491	0.9999984646303554	season	0.9999984646303554	0.9999984646303554	rest
gene-LOC112051169	NW_019863067.1	120262	120479	-	218	rna-XR_002887219.1, rna-XM_024089697.1, rna-XM_024089696.1, rna-XM_024089692.1, rna-XM_024089693.1	gene-LOC112051169_108809	-0.2351658919301185	4.448666565356452	0.03514778948592833	0.9999984646303554	season	0.9999984646303554	0.9999984646303554	rest
gene-LOC112047132	NW_019862882.1	372586	373783	+	1198	rna-XM_024084097.1	gene-LOC112047132_58534	-0.19131618114144566	8.227006411113912	0.03526591664975417	0.9999984646303554	season	0.9999984646303554	0.9999984646303554	rest
gene-LOC112044573	NW_019862812.1	1214277	1214475	+	199	rna-XM_024080442.1	gene-LOC112044573_24533	0.23584717184774898	7.092980891242532	0.03527069552596256	0.9999984646303554	season	0.9999984646303554	0.9999984646303554	rest
gene-LOC112043742	NW_019862796.1	857716	857841	+	126	rna-XM_024079293.1, rna-XM_024079294.1	gene-LOC112043742_13413	-0.2631592307423631	4.441930856461884	0.035297934180448624	0.9999984646303554	season	0.9999984646303554	0.5938354956142394	rest
gene-LOC112053070	NW_019863202.1	150767	150913	+	147	rna-XM_024092347.1	gene-LOC112053070_132141	0.241126046195005	5.268551197328564	0.03540478737743632	0.9999984646303554	season	0.9999984646303554	0.9999984646303554	rest
gene-LOC112046109	NW_019862848.1	317068	317384	-	317	rna-XM_024082610.1	gene-LOC112046109_44012	-0.2200171799244027	4.524494368846396	0.03540567536686031	0.9999984646303554	season	0.9999984646303554	1.708452924096368e-4	rest
gene-LOC112054600	NW_019863381.1	18412	18552	-	141	rna-XM_024094443.1	gene-LOC112054600_150366	-0.1885138534308987	4.520183916027014	0.03543336513807971	0.9999984646303554	season	0.9999984646303554	0.7707369936306687	rest
gene-LOC112047132	NW_019862882.1	355313	356917	+	1605	rna-XM_024084085.1	gene-LOC112047132_58438	-0.2291707368825726	8.210103531028217	0.0354545863292827	0.9999984646303554	season	0.9999984646303554	0.9999984646303554	rest
gene-LOC112042902	NW_019862781.1	1269804	1269966	-	163	rna-XM_024078105.1	gene-LOC112042902_1910	0.19523096834501397	5.374680948617852	0.03554619764725676	0.9999984646303554	season	0.9999984646303554	0.9999984646303554	rest
gene-LOC112054209	NW_019863329.1	166844	167336	-	493	rna-XM_024093906.1, rna-XM_024093908.1, rna-XM_024093909.1, rna-XM_024093907.1	gene-LOC112054209_145835	0.2243833877556345	6.634054427778448	0.03584179775227962	0.9999984646303554	season	0.9999984646303554	0.9999984646303554	rest
gene-LOC112054929	NW_019863433.1	122032	122174	+	143	rna-XM_024094873.1	gene-LOC112054929_154075	0.2248847494948348	4.410672047573198	0.03596008163396112	0.9999984646303554	season	0.9999984646303554	6.523952185778544e-5	rest
gene-LOC112046562	NW_019862861.1	125200	125356	-	157	rna-XM_024083247.1, rna-XM_024083248.1	gene-LOC112046562_50248	0.22171381052957506	4.404141606338752	0.03600480055174438	0.9999984646303554	season	0.9999984646303554	0.9999984646303554	rest
gene-LOC112042859	NW_019862780.1	1056454	1056641	+	188	rna-XM_024078043.1	gene-LOC112042859_981	-0.30804606417111247	4.406809277386118	0.03616212906034376	0.9999984646303554	season	0.9999984646303554	0.9999984646303554	rest
gene-LOC112052908	NW_019863186.1	114336	114610	-	275	rna-XM_024092151.1	gene-LOC112052908_130635	0.24017485315765807	4.398658351845372	0.03616884243601421	0.9999984646303554	season	0.9999984646303554	0.9999984646303554	rest
gene-LOC112051208	NW_019863068.1	220113	220228	+	116	rna-XM_024089747.1	gene-LOC112051208_109346	0.22278837719265648	6.657850803418684	0.03617319214590388	0.9999984646303554	season	0.9999984646303554	0.9999984646303554	rest
gene-LOC112054600	NW_019863381.1	84261	84479	-	219	rna-XM_024094443.1	gene-LOC112054600_150444	0.23287787599453189	4.48302387345837	0.03619703012809851	0.9999984646303554	season	0.9999984646303554	0.7707369936306687	rest
gene-LOC112048818	NW_019862946.1	585042	586057	+	1016	rna-XM_024086486.1	gene-LOC112048818_80066	0.19445894068645758	4.453673027054906	0.03621352821874754	0.9999984646303554	season	0.9999984646303554	0.9999984646303554	rest
gene-LOC112043742	NW_019862796.1	919507	919560	+	54	rna-XM_024079293.1, rna-XM_024079294.1	gene-LOC112043742_13420	0.29078096243212076	4.393632945401071	0.03630699990443634	0.9999984646303554	season	0.9999984646303554	0.5938354956142394	rest
gene-LOC112048013	NW_019862912.1	112185	112390	-	206	rna-XM_024085345.1	gene-LOC112048013_69892	0.19067094382872704	4.4645077053222435	0.036311029525803014	0.9999984646303554	season	0.9999984646303554	0.9999984646303554	rest
gene-LOC112053782	NW_019863281.1	186780	186905	-	126	rna-XM_024093334.1	gene-LOC112053782_141070	-0.1853871500292541	5.041653135690272	0.036322275128248115	0.9999984646303554	season	0.9999984646303554	0.9999984646303554	rest
gene-LOC112045354	NW_019862829.1	206075	206164	+	90	rna-XM_024081502.1	gene-LOC112045354_33708	0.23427911246951202	4.595699094736333	0.036400276092657655	0.9999984646303554	season	0.9999984646303554	0.0013819988768126346	rest
gene-LOC112048560	NW_019862935.1	353741	353818	+	78	rna-XM_024086137.1, rna-XM_024086139.1, rna-XM_024086131.1, rna-XM_024086134.1, rna-XM_024086133.1	gene-LOC112048560_76977	0.1760781164404816	5.940475935647283	0.03646709231820573	0.9999984646303554	season	0.9999984646303554	7.841292717822933e-11	rest
gene-LOC112052908	NW_019863186.1	80051	81907	-	1857	rna-XM_024092151.1	gene-LOC112052908_130631	0.2138549911846358	4.37727216407825	0.03662373215403697	0.9999984646303554	season	0.9999984646303554	0.9999984646303554	rest
gene-LOC112055343	NW_019863505.1	12918	13015	+	98	rna-XM_024095415.1	gene-LOC112055343_158896	-0.2467224669755686	5.014023913983869	0.0366596504239472	0.9999984646303554	season	0.9999984646303554	0.9999984646303554	rest
gene-LOC112051973	NW_019863117.1	332170	332391	-	222	rna-XM_024090844.1	gene-LOC112051973_119438	0.22064474777526777	4.378323699632423	0.03666005197880758	0.9999984646303554	season	0.9999984646303554	5.2660368477802497e-48	rest
gene-LOC112045354	NW_019862829.1	207985	208078	+	94	rna-XM_024081502.1	gene-LOC112045354_33709	0.23571193440594015	4.582126565958149	0.03667752512147262	0.9999984646303554	season	0.9999984646303554	0.0013819988768126346	rest
gene-LOC112049055	NW_019862957.1	296636	296837	+	202	rna-XM_024086803.1	gene-LOC112049055_82425	-0.23598133409015584	5.105491882557638	0.036799428714732074	0.9999984646303554	season	0.9999984646303554	0.9999984646303554	rest
gene-LOC112049178	NW_019862962.1	162439	163335	-	897	rna-XM_024086974.1	gene-LOC112049178_84287	-0.19144907764585894	4.372674498089717	0.03688843105785281	0.9999984646303554	season	0.9999984646303554	0.9999984646303554	rest
gene-LOC112051169	NW_019863067.1	120222	120479	-	258	rna-XM_024089694.1	gene-LOC112051169_108856	-0.23284132619498688	4.363557598825152	0.036938615479184124	0.9999984646303554	season	0.9999984646303554	0.9999984646303554	rest
gene-LOC112052870	NW_019863183.1	111853	111966	-	114	rna-XM_024092104.1	gene-LOC112052870_130196	-0.26534601517386736	4.417424901357291	0.036971012631861914	0.9999984646303554	season	0.9999984646303554	0.9999984646303554	rest
gene-LOC112043861	NW_019862799.1	1016282	1016433	+	152	rna-XM_024079499.1, rna-XM_024079498.1, rna-XM_024079495.1, rna-XM_024079497.1, rna-XM_024079501.1, rna-XM_024079500.1	gene-LOC112043861_15286	0.21835029309207177	4.349151941567053	0.037103683259574353	0.9999984646303554	season	0.9999984646303554	0.9999984646303554	rest
gene-LOC112057766	NW_019862766.1	317121	317926	+	806	rna-XM_024098310.1	gene-LOC112057766_184299	-0.2782009587704275	4.383287277430536	0.03716024317419279	0.9999984646303554	season	0.9999984646303554	0.00989525892943022	rest
gene-LOC112051307	NW_019863073.1	169181	169305	-	125	rna-XM_024089894.1, rna-XM_024089896.1	gene-LOC112051307_110616	0.285183852801924	4.3483749451451965	0.03720453298615532	0.9999984646303554	season	0.9999984646303554	0.044814680080111954	rest
gene-LOC112053753	NW_019863278.1	68762	68891	+	130	rna-XM_024093291.1, rna-XM_024093292.1, rna-XM_024093294.1, rna-XM_024093295.1, rna-XM_024093296.1	gene-LOC112053753_140499	0.2482436500491728	6.1095880952421355	0.03722542013142662	0.9999984646303554	season	0.9999984646303554	0.9999984646303554	rest
gene-LOC112055520	NW_019863544.1	8440	8668	+	229	rna-XM_024095668.1	gene-LOC112055520_161147	0.24789742157696043	4.986154354184545	0.0372769829756075	0.9999984646303554	season	0.9999984646303554	1.0791505057758376e-10	rest
gene-LOC112045305	NW_019862828.1	699141	699310	+	170	rna-XM_024081430.1, rna-XM_024081429.1, rna-XM_024081435.1, rna-XM_024081431.1, rna-XM_024081432.1	gene-LOC112045305_32677	0.23266537413348432	4.339318254643354	0.037285263459344894	0.9999984646303554	season	0.9999984646303554	0.9999984646303554	rest
gene-LOC112051277	NW_019863071.1	303484	303591	+	108	rna-XM_024089848.1	gene-LOC112051277_110099	0.23199874900006162	4.33472325164265	0.037438464100830904	0.9999984646303554	season	0.9999984646303554	0.9999984646303554	rest
gene-LOC112051732	NW_019863100.1	42699	42963	-	265	rna-XM_024090511.1	gene-LOC112051732_116281	0.2006057876709189	4.898695853180236	0.03757269448594498	0.9999984646303554	season	0.9999984646303554	0.11217413113986398	rest
gene-LOC112045964	NW_019862844.1	354886	354943	+	58	rna-XM_024082386.1, rna-XM_024082388.1, rna-XM_024082389.1	gene-LOC112045964_41705	0.21478830624938894	5.7253835381786535	0.03762191196787785	0.9999984646303554	season	0.9999984646303554	0.9999984646303554	rest
gene-LOC112049698	NW_019862985.1	216789	217628	+	840	rna-XM_024087696.1	gene-LOC112049698_90957	0.2340827306588855	4.354130719371155	0.03764831483515197	0.9999984646303554	season	0.9999984646303554	0.9999984646303554	rest
gene-LOC112056343	NW_019863781.1	8363	8503	+	141	rna-XM_024096762.1	gene-LOC112056343_173590	0.200050961390315	4.336647068892638	0.037744652300113805	0.9999984646303554	season	0.9999984646303554	0.6681616265677272	rest
gene-LOC112055964	NW_019863667.1	41552	41671	-	120	rna-XM_024096270.1	gene-LOC112055964_169424	-0.19366864076655962	7.359203894046656	0.03777581759058628	0.9999984646303554	season	0.9999984646303554	0.9999984646303554	rest
gene-LOC112045565	NW_019862835.1	225848	225977	-	130	rna-XM_024081796.1	gene-LOC112045565_35903	0.2020794302940477	4.491618144734357	0.03779296117272849	0.9999984646303554	season	0.9999984646303554	0.9999984646303554	rest
gene-LOC112052325	NW_019863140.1	296378	296540	+	163	rna-XM_024091343.1	gene-LOC112052325_124159	0.19160651738373502	7.668723918937061	0.03781526087383418	0.9999984646303554	season	0.9999984646303554	1.5289205858076105e-4	rest
gene-LOC112051543	NW_019863088.1	132818	132924	-	107	rna-XM_024090232.1	gene-LOC112051543_113688	0.21431248783201529	4.359263207394989	0.037884222864774934	0.9999984646303554	season	0.9999984646303554	0.9999984646303554	rest
gene-LOC112044096	NW_019862803.1	1208271	1208450	+	180	rna-XM_024079837.1, rna-XM_024079838.1	gene-LOC112044096_18911	-0.18797578584517347	4.7118370890307135	0.03797290679713531	0.9999984646303554	season	0.9999984646303554	0.9999984646303554	rest
gene-LOC112051030	NW_019863058.1	172957	173249	-	293	rna-XM_024089491.1	gene-LOC112051030_107075	0.17867906359002916	8.676032427794969	0.0380661286366682	0.9999984646303554	season	0.9999984646303554	7.841292717822933e-11	rest
gene-LOC112050614	NW_019863033.1	315633	315766	+	134	rna-XM_024088909.1, rna-XM_024088911.1, rna-XM_024088912.1, rna-XM_024088908.1, rna-XM_024088910.1	gene-LOC112050614_101487	0.2587206832684882	4.313120792557148	0.03814007189443298	0.9999984646303554	season	0.9999984646303554	0.9999984646303554	rest
gene-LOC112054600	NW_019863381.1	77246	77460	-	215	rna-XM_024094443.1	gene-LOC112054600_150434	0.2441155028303109	4.391951726523111	0.038142402707405	0.9999984646303554	season	0.9999984646303554	0.7707369936306687	rest
gene-LOC112048866	NW_019862948.1	132959	133092	-	134	rna-XM_024086551.1	gene-LOC112048866_80609	0.24947448552260637	4.303568119001252	0.03816199512368654	0.9999984646303554	season	0.9999984646303554	0.9999984646303554	rest
gene-LOC112051371	NW_019863078.1	68252	68369	-	118	rna-XR_002887233.1, rna-XM_024089975.1, rna-XM_024089976.1	gene-LOC112051371_111467	0.22032284070323443	6.343202734865257	0.038299364964416965	0.9999984646303554	season	0.9999984646303554	0.9999984646303554	rest
gene-LOC112054832	NW_019863423.1	77976	78321	-	346	rna-XM_024094740.1, rna-XM_024094739.1, rna-XM_024094741.1	gene-LOC112054832_153068	0.24477533050662975	4.6454247760052265	0.03837030777078882	0.9999984646303554	season	0.9999984646303554	0.9999984646303554	rest
gene-LOC112043781	NW_019862797.1	858354	858530	-	177	rna-XM_024079355.1	gene-LOC112043781_13904	-0.22600039578540804	4.767253349097239	0.03839111260567653	0.9999984646303554	season	0.9999984646303554	0.9999984646303554	rest
gene-LOC112049271	NW_019862966.1	345642	345740	+	99	rna-XM_024087097.1, rna-XM_024087098.1	gene-LOC112049271_85577	0.22917909428301975	4.604722392691145	0.03842290691399645	0.9999984646303554	season	0.9999984646303554	0.9999984646303554	rest
gene-LOC112045305	NW_019862828.1	705507	705631	+	125	rna-XM_024081430.1, rna-XM_024081429.1, rna-XM_024081435.1, rna-XM_024081431.1, rna-XM_024081432.1	gene-LOC112045305_32685	0.2541105997258326	4.285379638607739	0.03848538833043772	0.9999984646303554	season	0.9999984646303554	0.9999984646303554	rest
gene-LOC112056455	NW_019863828.1	40724	41119	-	396	rna-XM_024096889.1	gene-LOC112056455_174551	0.1861939267428764	5.721380158245847	0.03849873960525725	0.9999984646303554	season	0.9999984646303554	0.9999984646303554	rest
gene-LOC112049069	NW_019862755.1	2183937	2184263	+	327	rna-XM_024086832.1	gene-LOC112049069_82669	0.19216434663637852	4.7236852019842654	0.03855799595451365	0.9999984646303554	season	0.9999984646303554	0.9999984646303554	rest
gene-LOC112048179	NW_019862919.1	485175	485347	+	173	rna-XM_024085609.1	gene-LOC112048179_72063	0.190955103672663	5.738261443109335	0.03866532401890077	0.9999984646303554	season	0.9999984646303554	0.9999984646303554	rest
gene-LOC112048556	NW_019862935.1	527460	527806	+	347	rna-XM_024086124.1	gene-LOC112048556_76927	0.20865435322709325	6.5795668323194585	0.03869822391910556	0.9999984646303554	season	0.9999984646303554	0.9999984646303554	rest
gene-LOC112043781	NW_019862797.1	859590	859892	-	303	rna-XM_024079355.1	gene-LOC112043781_13905	-0.24101593025949658	4.748203908681403	0.03878005542100281	0.9999984646303554	season	0.9999984646303554	0.9999984646303554	rest
gene-LOC112054155	NW_019863325.1	67003	67137	-	135	rna-XM_024093831.1, rna-XM_024093832.1, rna-XM_024093834.1, rna-XM_024093835.1, rna-XM_024093836.1	gene-LOC112054155_145141	0.19772370412698023	5.623799236840693	0.03884238811405758	0.9999984646303554	season	0.9999984646303554	0.9999984646303554	rest
gene-LOC112052737	NW_019862759.1	610515	611019	+	505	rna-XR_002887324.1	gene-LOC112052737_128655	0.4274406398249968	4.33274660610264	0.03884596376984912	0.9999984646303554	season	0.9999984646303554	0.9999984646303554	rest
gene-LOC112043184	NW_019862787.1	258787	258848	+	62	rna-XM_024078489.1	gene-LOC112043184_5177	-0.1774382502860893	4.27355792492967	0.03887869356093171	0.9999984646303554	season	0.9999984646303554	2.7413147538013396e-15	rest
gene-LOC112051973	NW_019863117.1	331975	332093	-	119	rna-XM_024090844.1	gene-LOC112051973_119437	0.2187019433716555	4.277150794625272	0.03889455675126948	0.9999984646303554	season	0.9999984646303554	5.2660368477802497e-48	rest
gene-LOC112045305	NW_019862828.1	813282	813365	+	84	rna-XM_024081430.1, rna-XM_024081429.1, rna-XM_024081435.1, rna-XM_024081431.1, rna-XM_024081432.1, rna-XM_024081434.1	gene-LOC112045305_32776	0.22102224220893896	4.265747173880032	0.03893220212868668	0.9999984646303554	season	0.9999984646303554	0.9999984646303554	rest
gene-LOC112056296	NW_019862763.1	1507426	1507618	-	193	rna-XM_024096727.1, rna-XM_024096720.1, rna-XM_024096712.1, rna-XM_024096703.1, rna-XM_024096735.1, rna-XM_024096751.1	gene-LOC112056296_172943	0.21486265008871022	6.109435158467584	0.03894274923452314	0.9999984646303554	season	0.9999984646303554	0.9999984646303554	rest
gene-LOC112043781	NW_019862797.1	857746	857944	-	199	rna-XM_024079355.1	gene-LOC112043781_13903	-0.24693060808868245	4.736024752372364	0.03903088730777025	0.9999984646303554	season	0.9999984646303554	0.9999984646303554	rest
gene-LOC112048392	NW_019862928.1	120475	124121	-	3647	rna-XM_024085907.1	gene-LOC112048392_74615	0.22286528711463618	5.369468558144665	0.03914866993903794	0.9999984646303554	season	0.9999984646303554	0.9999984646303554	rest
gene-LOC112050094	NW_019863005.1	183035	183169	+	135	rna-XM_024088245.1, rna-XM_024088246.1	gene-LOC112050094_95818	0.23876507078313935	4.297352006677636	0.039267389194577736	0.9999984646303554	season	0.9999984646303554	0.25659977115072147	rest
gene-LOC112047366	NW_019862890.1	646559	646641	-	83	rna-XM_024084473.1, rna-XM_024084472.1, rna-XM_024084474.1, rna-XM_024084475.1, rna-XM_024084477.1, rna-XM_024084476.1	gene-LOC112047366_61556	0.2432302243698617	5.043697354427438	0.03933652192863112	0.9999984646303554	season	0.9999984646303554	0.9999984646303554	rest
gene-LOC112043224	NW_019862787.1	835667	835739	-	73	rna-XM_024078537.1	gene-LOC112043224_5645	0.19678829734106826	10.459609675742515	0.03934018928250843	0.9999984646303554	season	0.9999984646303554	0.9999984646303554	rest
gene-LOC112051946	NW_019863113.1	277945	278241	+	297	rna-XM_024090798.1, rna-XM_024090799.1	gene-LOC112051946_118910	0.2121459777128617	4.966513475371561	0.039429113138137635	0.9999984646303554	season	0.9999984646303554	0.9999984646303554	rest
gene-LOC112050729	NW_019863039.1	330456	330588	+	133	rna-XM_024089066.1	gene-LOC112050729_102669	0.20655682112354457	4.261153399584374	0.03949339174331796	0.9999984646303554	season	0.9999984646303554	0.9999984646303554	rest
gene-LOC112054789	NW_019862761.1	2235973	2236528	+	556	rna-XM_024094689.1	gene-LOC112054789_152630	-0.2254672529731403	5.573566922838026	0.03962920643247179	0.9999984646303554	season	0.9999984646303554	0.9999984646303554	rest
gene-LOC112053907	NW_019863293.1	38927	39177	+	251	rna-XM_024093515.1	gene-LOC112053907_142635	0.24805648168743363	7.711418032844838	0.039717964462957875	0.9999984646303554	season	0.9999984646303554	0.9999984646303554	rest
gene-LOC112053082	NW_019863204.1	137981	138831	+	851	rna-XM_024092364.1	gene-LOC112053082_132329	0.3615103892808138	4.31866686463966	0.03982378680510093	0.9999984646303554	season	0.9999984646303554	0.8017535873653452	rest
gene-LOC112049719	NW_019862756.1	216376	216601	+	226	rna-XM_024087731.1	gene-LOC112049719_91197	0.2133574395979183	4.25159478254116	0.039853962814283696	0.9999984646303554	season	0.9999984646303554	0.43023854869567996	rest
gene-LOC112055541	NW_019863548.1	20322	20539	+	218	rna-XM_024095712.1	gene-LOC112055541_161372	0.18780841074517185	4.226374967266473	0.04000879423905554	0.9999984646303554	season	0.9999984646303554	0.9999984646303554	rest
gene-LOC112058000	NW_019862770.1	1451314	1451417	-	104	rna-XM_024098642.1, rna-XM_024098643.1	gene-LOC112058000_187126	0.18114260181572406	5.926501571323912	0.040023448941162526	0.9999984646303554	season	0.9999984646303554	0.9999984646303554	rest
gene-LOC112043904	NW_019862800.1	200943	201114	-	172	rna-XM_024079567.1	gene-LOC112043904_16318	0.22215329779928528	7.133472542675683	0.0400300928123901	0.9999984646303554	season	0.9999984646303554	0.9999984646303554	rest
gene-LOC112050122	NW_019863006.1	292006	292137	+	132	rna-XM_024088281.1	gene-LOC112050122_96163	0.22625851529412994	4.229775392841183	0.04013375526065847	0.9999984646303554	season	0.9999984646303554	0.7890079440035426	rest
gene-LOC112048652	NW_019862938.1	384872	385082	+	211	rna-XM_024086280.1, rna-XM_024086281.1, rna-XM_024086282.1, rna-XM_024086283.1	gene-LOC112048652_78325	0.24396941125039823	4.8033200558274896	0.04013841247242062	0.9999984646303554	season	0.9999984646303554	0.9999984646303554	rest
gene-LOC112053274	NW_019863223.1	159297	159492	+	196	rna-XM_024092656.1, rna-XM_024092655.1, rna-XM_024092654.1, rna-XM_024092657.1	gene-LOC112053274_135004	0.20895656653908418	5.537721862111491	0.040201573532103393	0.9999984646303554	season	0.9999984646303554	0.9999984646303554	rest
gene-LOC112055922	NW_019862763.1	47468	47749	+	282	rna-XM_024096373.1, rna-XM_024096217.1, rna-XM_024096226.1, rna-XM_024096232.1, rna-XM_024096239.1, rna-XM_024096244.1, rna-XM_024096253.1, rna-XM_024096261.1, rna-XM_024096277.1, rna-XM_024096383.1, rna-XM_024096268.1, rna-XM_024096283.1, rna-XM_024096292.1, rna-XM_024096300.1, rna-XM_024096308.1, rna-XM_024096316.1, rna-XM_024096327.1, rna-XM_024096319.1, rna-XM_024096333.1, rna-XM_024096338.1,…	gene-LOC112055922_166376	0.2899537616242394	4.208566206308664	0.04025467207848165	0.9999984646303554	season	0.9999984646303554	0.007513531691896253	rest
gene-LOC112042902	NW_019862781.1	1290122	1290446	-	325	rna-XM_024078105.1	gene-LOC112042902_1911	0.2027661113399779	5.117009144355925	0.04025981898866899	0.9999984646303554	season	0.9999984646303554	0.9999984646303554	rest
gene-LOC112052337	NW_019863141.1	180603	180787	-	185	rna-XM_024091368.1, rna-XM_024091370.1, rna-XM_024091372.1	gene-LOC112052337_124422	0.20092924613647412	4.217845179501202	0.04027042437625508	0.9999984646303554	season	0.9999984646303554	0.7500714497988368	rest
gene-LOC112050699	NW_019863038.1	237715	237842	-	128	rna-XM_024089024.1, rna-XM_024089025.1	gene-LOC112050699_102399	-0.29799563816868	4.221793935926792	0.04028850729814872	0.9999984646303554	season	0.9999984646303554	0.9999984646303554	rest
gene-LOC112056251	NW_019863747.1	14634	14783	+	150	rna-XM_024096646.1	gene-LOC112056251_172361	0.23577066785132614	4.3365553024833865	0.04029284843515029	0.9999984646303554	season	0.9999984646303554	0.9999984646303554	rest
gene-LOC112054150	NW_019863325.1	320778	320963	+	186	rna-XM_024093827.1	gene-LOC112054150_145123	0.23756274806552075	4.568664690810739	0.040295675643427294	0.9999984646303554	season	0.9999984646303554	0.9999984646303554	rest
gene-LOC112045935	NW_019862844.1	762536	762651	-	116	rna-XM_024082333.1	gene-LOC112045935_41064	-0.18474703451107338	4.207679230459944	0.04048323012453823	0.9999984646303554	season	0.9999984646303554	0.2955522713434085	rest
gene-LOC112047134	NW_019862882.1	468565	469583	-	1019	rna-XM_024084116.1	gene-LOC112047134_58720	0.20762376567648894	8.237625865771598	0.040542562330051976	0.9999984646303554	season	0.9999984646303554	0.9999984646303554	rest
gene-LOC112050893	NW_019863049.1	17263	17384	+	122	rna-XM_024089296.1	gene-LOC112050893_105217	0.2165041967748127	4.37045687272762	0.04056429564983519	0.9999984646303554	season	0.9999984646303554	0.9999984646303554	rest
gene-LOC112048448	NW_019862930.1	464768	464978	-	211	rna-XM_024085979.1	gene-LOC112048448_75362	0.26495027001558646	4.201044978788344	0.04065456571064333	0.9999984646303554	season	0.9999984646303554	0.9162284755532655	rest
gene-LOC112055261	NW_019863485.1	31111	31219	-	109	rna-XM_024095287.1	gene-LOC112055261_157726	0.19098035625693555	4.2410705887456706	0.040903014684733244	0.9999984646303554	season	0.9999984646303554	2.325726598388032e-9	rest
gene-LOC112050122	NW_019863006.1	291993	292137	+	145	rna-XM_024088279.1, rna-XM_024088280.1	gene-LOC112050122_96138	0.22528191206345377	4.195913922288895	0.04093720877043983	0.9999984646303554	season	0.9999984646303554	0.7890079440035426	rest
gene-LOC112055541	NW_019863548.1	51118	51160	+	43	rna-XM_024095712.1	gene-LOC112055541_161388	-0.222918935349953	4.186908777073772	0.04094730542740867	0.9999984646303554	season	0.9999984646303554	0.9999984646303554	rest
gene-LOC112044040	NW_019862802.1	686863	687056	-	194	rna-XM_024079765.1, rna-XM_024079763.1, rna-XM_024079766.1, rna-XM_024079764.1	gene-LOC112044040_18199	0.18668286938492323	4.7023571184025705	0.0409802313199854	0.9999984646303554	season	0.9999984646303554	0.9999984646303554	rest
gene-LOC112045935	NW_019862844.1	764238	764283	-	46	rna-XM_024082333.1	gene-LOC112045935_41066	-0.18184874458531725	4.185022706340807	0.04102557048700286	0.9999984646303554	season	0.9999984646303554	0.2955522713434085	rest
gene-LOC112055794	NW_019863615.1	40123	40246	+	124	rna-XR_002887530.1	gene-LOC112055794_164015	-0.23083166838748298	6.657667696242409	0.041275671306620236	0.9999984646303554	season	0.9999984646303554	0.9999984646303554	rest
gene-LOC112047485	NW_019862894.1	886553	887398	-	846	rna-XM_024084613.1, rna-XM_024084614.1	gene-LOC112047485_63014	0.1955722932608599	4.178579804642556	0.04132083300830417	0.9999984646303554	season	0.9999984646303554	0.6422023364792286	rest
gene-LOC112047127	NW_019862882.1	784981	786151	+	1171	rna-XM_024084075.1	gene-LOC112047127_58386	-0.19685777041217672	4.181702082980487	0.04137015201757076	0.9999984646303554	season	0.9999984646303554	0.38240046688442386	rest
gene-LOC112054938	NW_019863435.1	9522	9908	-	387	rna-XM_024094888.1	gene-LOC112054938_154203	-0.1980860907870583	4.205756707209499	0.0413950326381232	0.9999984646303554	season	0.9999984646303554	0.9999984646303554	rest
gene-LOC112049969	NW_019862756.1	723493	725947	+	2455	rna-XM_024088107.1	gene-LOC112049969_93694	0.21987209831333931	5.67784565627293	0.04140959613096862	0.9999984646303554	season	0.9999984646303554	0.9999984646303554	rest
gene-LOC112044887	NW_019862819.1	1088162	1088272	+	111	rna-XM_024080878.1, rna-XM_024080882.1, rna-XM_024080881.1	gene-LOC112044887_28153	0.17932650931928432	8.751042806545533	0.04150872400953389	0.9999984646303554	season	0.9999984646303554	0.8917642855218002	rest
gene-LOC112044251	NW_019862805.1	1312597	1312864	+	268	rna-XM_024080031.1, rna-XM_024080032.1, rna-XM_024080033.1, rna-XM_024080034.1, rna-XM_024080035.1, rna-XM_024080036.1, rna-XM_024080037.1, rna-XM_024080038.1, rna-XM_024080039.1, rna-XM_024080040.1, rna-XM_024080042.1, rna-XM_024080041.1, rna-XM_024080043.1, rna-XM_024080045.1	gene-LOC112044251_20558	0.2323091381430062	5.752620560270139	0.0416547898547209	0.9999984646303554	season	0.9999984646303554	0.9999984646303554	rest
gene-LOC112051228	NW_019862757.1	2155536	2155778	+	243	rna-XM_024089782.1	gene-LOC112051228_109577	-0.24976044516243495	4.181023328819647	0.04178111412482829	0.9999984646303554	season	0.9999984646303554	0.9999984646303554	rest
gene-LOC112051973	NW_019863117.1	336069	336226	-	158	rna-XM_024090844.1	gene-LOC112051973_119443	0.2347677359967817	4.153319805036127	0.04182579793022371	0.9999984646303554	season	0.9999984646303554	5.2660368477802497e-48	rest
gene-LOC112045305	NW_019862828.1	698657	698788	+	132	rna-XM_024081430.1, rna-XM_024081429.1, rna-XM_024081435.1, rna-XM_024081431.1, rna-XM_024081432.1	gene-LOC112045305_32676	0.2645154309331672	4.142528289232745	0.04186376099704037	0.9999984646303554	season	0.9999984646303554	0.9999984646303554	rest
gene-LOC112051477	NW_019862758.1	171771	172385	+	615	rna-XM_024090146.1	gene-LOC112051477_112884	0.22840447217433385	5.440441548673328	0.0421480635105017	0.9999984646303554	season	0.9999984646303554	0.9999984646303554	rest
gene-LOC112051546	NW_019863089.1	138903	139129	-	227	rna-XM_024090235.1	gene-LOC112051546_113786	0.18588008669589814	5.419337720927812	0.04224221211486197	0.9999984646303554	season	0.9999984646303554	0.9999984646303554	rest
gene-LOC112053642	NW_019863264.1	191309	191472	+	164	rna-XM_024093124.1	gene-LOC112053642_139090	0.22087273674628605	5.751508272900211	0.042361954210728144	0.9999984646303554	season	0.9999984646303554	0.9999984646303554	rest
gene-LOC112055824	NW_019863625.1	101077	101195	+	119	rna-XM_024096070.1, rna-XM_024096071.1, rna-XM_024096072.1	gene-LOC112055824_165168	-0.22603047094989256	5.149382780788713	0.04238880971843783	0.9999984646303554	season	0.9999984646303554	0.9999984646303554	rest
gene-LOC112047706	NW_019862901.1	585634	586580	+	947	rna-XM_024084911.1, rna-XM_024084912.1	gene-LOC112047706_65419	0.2658505482598623	4.20520814835045	0.042419757219992964	0.9999984646303554	season	0.9999984646303554	0.9999984646303554	rest
gene-LOC112047533	NW_019862896.1	355572	357149	+	1578	rna-XM_024084668.1, rna-XM_024084670.1, rna-XM_024084669.1	gene-LOC112047533_63386	-0.209037371646368	5.322122536510198	0.04245294637233904	0.9999984646303554	season	0.9999984646303554	0.9999984646303554	rest
gene-LOC112047533	NW_019862896.1	355572	357146	+	1575	rna-XM_024084671.1	gene-LOC112047533_63430	-0.209037371646368	5.322122536510198	0.04245294637233904	0.9999984646303554	season	0.9999984646303554	0.9999984646303554	rest
gene-LOC112045656	NW_019862837.1	327420	327579	+	160	rna-XM_024081926.1, rna-XM_024081927.1	gene-LOC112045656_37404	0.18047475904234933	4.896862488936735	0.04275635372869701	0.9999984646303554	season	0.9999984646303554	0.9999984646303554	rest
gene-LOC112052325	NW_019863140.1	298379	298556	+	178	rna-XM_024091343.1	gene-LOC112052325_124161	0.181211314872184	7.296673386469989	0.0427806005749747	0.9999984646303554	season	0.9999984646303554	1.5289205858076105e-4	rest
gene-LOC112052614	NW_019863163.1	97835	97953	+	119	rna-XM_024091763.1	gene-LOC112052614_127539	0.16911806982974353	5.154360330698109	0.04279659191320761	0.9999984646303554	season	0.9999984646303554	0.9999984646303554	rest
gene-LOC112054383	NW_019863353.1	190474	190631	+	158	rna-XM_024094154.1	gene-LOC112054383_148239	0.3333383346491885	4.137173002488177	0.04286897153660403	0.9999984646303554	season	0.9999984646303554	0.9999984646303554	rest
gene-LOC112045354	NW_019862829.1	204613	204715	+	103	rna-XM_024081502.1	gene-LOC112045354_33707	0.23036721334417606	4.30420716403234	0.04286917578768513	0.9999984646303554	season	0.9999984646303554	0.0013819988768126346	rest
gene-LOC112048609	NW_019862937.1	416570	416681	-	112	rna-XM_024086217.1	gene-LOC112048609_77870	-0.19809678633276287	4.853940839726651	0.043063258158081916	0.9999984646303554	season	0.9999984646303554	0.9999984646303554	rest
gene-LOC112055423	NW_019863521.1	126111	126371	+	261	rna-XM_024095525.1	gene-LOC112055423_159865	-0.23992833126070912	4.12222560778288	0.04308827591826643	0.9999984646303554	season	0.9999984646303554	0.9999984646303554	rest
gene-LOC112056296	NW_019862763.1	1475611	1475775	-	165	rna-XM_024096743.1, rna-XM_024096727.1, rna-XM_024096720.1, rna-XM_024096712.1, rna-XM_024096703.1, rna-XM_024096735.1, rna-XM_024096751.1	gene-LOC112056296_172895	0.18068676817983512	5.853482033754787	0.043271832617509255	0.9999984646303554	season	0.9999984646303554	0.9999984646303554	rest
gene-LOC112054262	NW_019863335.1	44400	44718	+	319	rna-XM_024093963.1	gene-LOC112054262_146502	0.22529755133985047	6.822479607886369	0.04338312260633065	0.9999984646303554	season	0.9999984646303554	0.9999984646303554	rest
gene-LOC112053692	NW_019863272.1	7367	7541	-	175	rna-XM_024093178.1, rna-XM_024093180.1, rna-XM_024093181.1, rna-XM_024093182.1, rna-XM_024093184.1, rna-XM_024093183.1	gene-LOC112053692_139582	0.2775409824464701	4.121869387508579	0.0434575090404719	0.9999984646303554	season	0.9999984646303554	0.4965625908889784	rest
gene-LOC112045305	NW_019862828.1	706283	706511	+	229	rna-XM_024081430.1, rna-XM_024081429.1, rna-XM_024081435.1, rna-XM_024081431.1, rna-XM_024081432.1	gene-LOC112045305_32686	0.23052537113737182	4.076145254321436	0.04353841811776622	0.9999984646303554	season	0.9999984646303554	0.9999984646303554	rest
gene-LOC112046139	NW_019862849.1	749431	749557	+	127	rna-XM_024082647.1	gene-LOC112046139_44306	0.19274580938428199	6.1841448867161795	0.04356297868550138	0.9999984646303554	season	0.9999984646303554	0.9999984646303554	rest
gene-LOC112049706	NW_019862985.1	184078	184228	+	151	rna-XM_024087710.1	gene-LOC112049706_91056	0.182213721963389	5.855236843247523	0.04358794057348223	0.9999984646303554	season	0.9999984646303554	0.4413525361429988	rest
gene-LOC112054510	NW_019863368.1	59967	60071	+	105	rna-XM_024094318.1	gene-LOC112054510_149476	0.24212792584951337	4.1069588957581455	0.043618037723959155	0.9999984646303554	season	0.9999984646303554	0.9999984646303554	rest
gene-LOC112056170	NW_019863725.1	29863	29945	+	83	rna-XM_024096542.1	gene-LOC112056170_171372	0.23663844471371442	4.263264286704801	0.043643721113659766	0.9999984646303554	season	0.9999984646303554	0.9999984646303554	rest
gene-LOC112055337	NW_019863502.1	6983	7107	-	125	rna-XM_024095401.1	gene-LOC112055337_158790	0.38271247435505773	4.114300352836275	0.04367249584397226	0.9999984646303554	season	0.9999984646303554	0.9999984646303554	rest
gene-LOC112049140	NW_019862961.1	86545	86722	+	178	rna-XM_024086936.1, rna-XM_024086937.1	gene-LOC112049140_83961	0.20111334584255414	5.797856542296586	0.04379547254261073	0.9999984646303554	season	0.9999984646303554	0.9999984646303554	rest
gene-LOC112054615	NW_019863384.1	90910	91008	-	99	rna-XM_024094461.1	gene-LOC112054615_150593	-0.29185052274954887	4.0802877395969555	0.043812605004573006	0.9999984646303554	season	0.9999984646303554	1.0670967432556368e-5	rest
gene-LOC112051387	NW_019863080.1	177636	177867	-	232	rna-XM_024089998.1, rna-XM_024089999.1, rna-XM_024090000.1	gene-LOC112051387_111723	0.20356360732909917	7.414942753976196	0.043839252008762174	0.9999984646303554	season	0.9999984646303554	0.9999984646303554	rest
gene-LOC112050614	NW_019863033.1	316933	317141	+	209	rna-XM_024088909.1, rna-XM_024088911.1, rna-XM_024088912.1, rna-XM_024088908.1, rna-XM_024088910.1	gene-LOC112050614_101488	-0.2124962256855537	4.075284592969102	0.043850095884370555	0.9999984646303554	season	0.9999984646303554	0.9999984646303554	rest
gene-LOC112050934	NW_019863052.1	174342	174461	-	120	rna-XM_024089348.1, rna-XM_024089349.1	gene-LOC112050934_105879	-0.29042091096623057	4.072526306675836	0.04386307392551491	0.9999984646303554	season	0.9999984646303554	0.9999984646303554	rest
gene-LOC112051694	NW_019863098.1	345266	345355	-	90	rna-XM_024090466.1, rna-XM_024090467.1, rna-XM_024090468.1, rna-XM_024090469.1	gene-LOC112051694_115919	0.2479669616205799	5.429211603427493	0.0439449799115317	0.9999984646303554	season	0.9999984646303554	0.9999984646303554	rest
gene-LOC112044040	NW_019862802.1	685571	685772	-	202	rna-XM_024079765.1, rna-XM_024079763.1, rna-XM_024079766.1, rna-XM_024079764.1	gene-LOC112044040_18197	0.1811463793907498	4.5663414412826855	0.04401419160100165	0.9999984646303554	season	0.9999984646303554	0.9999984646303554	rest
gene-LOC112045112	NW_019862824.1	881680	882591	+	912	rna-XM_024081189.1, rna-XM_024081190.1	gene-LOC112045112_30626	0.19585152095866554	4.063159370486669	0.044033969013046785	0.9999984646303554	season	0.9999984646303554	0.9999984646303554	rest
gene-LOC112053564	NW_019863253.1	224521	224676	+	156	rna-XM_024093023.1	gene-LOC112053564_138124	-0.18915659368991777	5.369970971693203	0.044100891258798486	0.9999984646303554	season	0.9999984646303554	0.9999984646303554	rest
gene-LOC112050866	NW_019863047.1	325503	325620	+	118	rna-XM_024089243.1, rna-XM_024089242.1, rna-XM_024089244.1, rna-XM_024089247.1, rna-XM_024089245.1, rna-XM_024089241.1, rna-XM_024089246.1, rna-XM_024089233.1, rna-XM_024089234.1, rna-XM_024089235.1, rna-XM_024089236.1, rna-XM_024089237.1, rna-XM_024089239.1, rna-XM_024089240.1, rna-XM_024089248.1	gene-LOC112050866_103893	-0.20119850692678454	4.054434777628035	0.04411905193816921	0.9999984646303554	season	0.9999984646303554	4.600525924754712e-23	rest
gene-LOC112050866	NW_019863047.1	324892	325072	+	181	rna-XM_024089243.1, rna-XM_024089242.1, rna-XM_024089244.1, rna-XM_024089247.1, rna-XM_024089245.1, rna-XM_024089241.1, rna-XM_024089246.1, rna-XM_024089233.1, rna-XM_024089234.1, rna-XM_024089235.1, rna-XM_024089236.1, rna-XM_024089237.1, rna-XM_024089239.1, rna-XM_024089240.1, rna-XM_024089248.1	gene-LOC112050866_103892	-0.19960087054154352	4.054384128472163	0.04412037415813561	0.9999984646303554	season	0.9999984646303554	4.600525924754712e-23	rest
gene-LOC112049086	NW_019862958.1	382622	382831	+	210	rna-XM_024086847.1, rna-XM_024086848.1, rna-XM_024086849.1	gene-LOC112049086_82844	0.2356755217148607	4.929846302666287	0.04418774435639936	0.9999984646303554	season	0.9999984646303554	0.9999984646303554	rest
gene-LOC112057899	NW_019862768.1	1609693	1609925	+	233	rna-XM_024098501.1, rna-XM_024098503.1, rna-XM_024098502.1	gene-LOC112057899_185939	0.21178590912936357	4.055772186288869	0.044196120623076644	0.9999984646303554	season	0.9999984646303554	0.0930623998996469	rest
gene-LOC112049847	NW_019862994.1	244186	244304	-	119	rna-XM_024087888.1	gene-LOC112049847_92568	-0.22690165993037864	6.437237030921579	0.04448696426900318	0.9999984646303554	season	0.9999984646303554	0.9999984646303554	rest
gene-LOC112044436	NW_019862809.1	322318	322566	+	249	rna-XM_024080282.1	gene-LOC112044436_23284	0.21268914790367285	5.708820012279771	0.04454182953482387	0.9999984646303554	season	0.9999984646303554	0.9999984646303554	rest
gene-LOC112044436	NW_019862809.1	322343	322566	+	224	rna-XM_024080281.1	gene-LOC112044436_23290	0.21268914790367285	5.708820012279771	0.04454182953482387	0.9999984646303554	season	0.9999984646303554	0.9999984646303554	rest
gene-LOC112056784	NW_019863982.1	20253	20400	-	148	rna-XM_024097262.1, rna-XM_024097261.1	gene-LOC112056784_177323	-0.2131165573598678	4.481157966842184	0.04455426417492573	0.9999984646303554	season	0.9999984646303554	0.9999984646303554	rest
gene-LOC112046562	NW_019862861.1	116098	116527	-	430	rna-XM_024083247.1, rna-XM_024083248.1	gene-LOC112046562_50244	0.18957920286318575	4.041556138508037	0.04455679599955245	0.9999984646303554	season	0.9999984646303554	0.9999984646303554	rest
gene-LOC112052677	NW_019863168.1	263550	263751	+	202	rna-XM_024091853.1	gene-LOC112052677_128279	0.1910911637338873	4.735453054025699	0.04465172317278625	0.9999984646303554	season	0.9999984646303554	0.9999984646303554	rest
gene-LOC112052039	NW_019863120.1	100218	100299	+	82	rna-XM_024090936.1, rna-XM_024090930.1, rna-XM_024090931.1, rna-XM_024090932.1, rna-XM_024090933.1, rna-XM_024090934.1, rna-XM_024090935.1, rna-XM_024090937.1	gene-LOC112052039_120232	0.20426608138659463	4.106507504079401	0.04477451703820629	0.9999984646303554	season	0.9999984646303554	2.9893465245715883e-10	rest
gene-LOC112047941	NW_019862909.1	103796	103935	+	140	rna-XM_024085260.1	gene-LOC112047941_68987	0.23170485412297298	4.082467029818726	0.044818569743544194	0.9999984646303554	season	0.9999984646303554	0.9999984646303554	rest
gene-LOC112046662	NW_019862866.1	265625	265758	+	134	rna-XM_024083373.1, rna-XM_024083374.1	gene-LOC112046662_51662	-0.2181529297175368	6.898895190988712	0.044842788320394344	0.9999984646303554	season	0.9999984646303554	0.9999984646303554	rest
gene-LOC112053016	NW_019862759.1	1322788	1323247	-	460	rna-XM_024092278.1, rna-XM_024092287.1	gene-LOC112053016_131576	0.22691599321500017	6.0239467129047	0.045030178979979706	0.9999984646303554	season	0.9999984646303554	0.9999984646303554	rest
gene-LOC112054114	NW_019863320.1	45410	45585	+	176	rna-XM_024093777.1	gene-LOC112054114_144615	0.18403067805251394	5.713031003441687	0.04509426626511909	0.9999984646303554	season	0.9999984646303554	0.9999984646303554	rest
gene-LOC112044923	NW_019862820.1	925672	925798	-	127	rna-XM_024080933.1, rna-XM_024080934.1	gene-LOC112044923_28621	0.1736476023139692	6.728746000842206	0.04523958101577356	0.9999984646303554	season	0.9999984646303554	0.9999984646303554	rest
gene-LOC112043742	NW_019862796.1	858107	858208	+	102	rna-XM_024079293.1, rna-XM_024079294.1	gene-LOC112043742_13414	-0.2504622006504424	4.015649879867739	0.04533070107109873	0.9999984646303554	season	0.9999984646303554	0.5938354956142394	rest
gene-LOC112050934	NW_019863052.1	171586	171719	-	134	rna-XM_024089348.1	gene-LOC112050934_105878	-0.34371249361784484	4.015732643579207	0.0453574735084511	0.9999984646303554	season	0.9999984646303554	0.9999984646303554	rest
gene-LOC112045516	NW_019862834.1	751472	751701	-	230	rna-XM_024081715.1	gene-LOC112045516_35335	0.17908798178793006	4.985033890551783	0.04539004327557341	0.9999984646303554	season	0.9999984646303554	0.9999984646303554	rest
gene-LOC112044096	NW_019862803.1	1206180	1206389	+	210	rna-XM_024079837.1, rna-XM_024079838.1	gene-LOC112044096_18910	-0.18888500699922392	4.376269524018146	0.04551230769204973	0.9999984646303554	season	0.9999984646303554	0.9999984646303554	rest
gene-LOC112056973	NW_019862764.1	1354200	1354370	-	171	rna-XM_024097462.1, rna-XM_024097468.1	gene-LOC112056973_178661	-0.2870743691945714	4.002603350284675	0.045579731620521244	0.9999984646303554	season	0.9999984646303554	0.9999984646303554	rest
gene-LOC112047134	NW_019862882.1	420942	421848	-	907	rna-XM_024084110.1	gene-LOC112047134_58610	-0.22551916771484676	7.846955312720582	0.045606133433837896	0.9999984646303554	season	0.9999984646303554	0.9999984646303554	rest
gene-LOC112043704	NW_019862795.1	348092	348190	+	99	rna-XM_024079225.1	gene-LOC112043704_12995	-0.17244642776835384	4.000521387345069	0.045751142130688066	0.9999984646303554	season	0.9999984646303554	0.9999984646303554	rest
gene-LOC112049109	NW_019862959.1	289417	289572	-	156	rna-XM_024086881.1, rna-XM_024086880.1, rna-XM_024086882.1, rna-XM_024086883.1, rna-XM_024086884.1, rna-XM_024086885.1, rna-XM_024086886.1, rna-XM_024086887.1	gene-LOC112049109_83266	0.1968085090596872	6.197386094301436	0.04581471928362748	0.9999984646303554	season	0.9999984646303554	0.9999984646303554	rest
gene-LOC112054929	NW_019863433.1	127908	128068	+	161	rna-XM_024094873.1	gene-LOC112054929_154080	0.22006948263746148	3.996807991432296	0.045851688643347155	0.9999984646303554	season	0.9999984646303554	6.523952185778544e-5	rest
gene-LOC112054862	NW_019863426.1	41722	41913	+	192	rna-XM_024094788.1	gene-LOC112054862_153513	0.2049571399318495	5.305261584241931	0.04591557169353864	0.9999984646303554	season	0.9999984646303554	0.9999984646303554	rest
gene-LOC112046466	NW_019862858.1	684857	684967	+	111	rna-XM_024083086.1, rna-XM_024083087.1, rna-XM_024083088.1	gene-LOC112046466_48225	0.17483357154084506	5.140954072300937	0.045934883557738386	0.9999984646303554	season	0.9999984646303554	0.9999984646303554	rest
gene-LOC112050094	NW_019863005.1	185661	185822	+	162	rna-XM_024088245.1, rna-XM_024088246.1	gene-LOC112050094_95819	0.22970403832296016	4.026219566012604	0.045949688721524634	0.9999984646303554	season	0.9999984646303554	0.25659977115072147	rest
gene-LOC112056296	NW_019862763.1	1482144	1482246	-	103	rna-XM_024096743.1, rna-XM_024096727.1, rna-XM_024096720.1, rna-XM_024096712.1, rna-XM_024096703.1, rna-XM_024096735.1, rna-XM_024096751.1	gene-LOC112056296_172903	0.20529771988424775	5.7020373881358415	0.04606905394655708	0.9999984646303554	season	0.9999984646303554	0.9999984646303554	rest
gene-LOC112054025	NW_019863307.1	124889	125003	+	115	rna-XM_024093669.1	gene-LOC112054025_143793	-0.21578026489353683	4.626129010358604	0.04609783688175699	0.9999984646303554	season	0.9999984646303554	0.5083632496972151	rest
gene-LOC112046558	NW_019862861.1	399014	399115	-	102	rna-XM_024083236.1, rna-XM_024083229.1, rna-XM_024083231.1, rna-XM_024083232.1, rna-XM_024083234.1, rna-XM_024083235.1, rna-XM_024083238.1, rna-XM_024083233.1, rna-XM_024083230.1	gene-LOC112046558_49807	0.19002470227868046	3.980191583107796	0.04616838609981952	0.9999984646303554	season	0.9999984646303554	0.9999984646303554	rest
gene-LOC112046558	NW_019862861.1	399190	399303	-	114	rna-XM_024083236.1, rna-XM_024083229.1, rna-XM_024083231.1, rna-XM_024083232.1, rna-XM_024083234.1, rna-XM_024083235.1, rna-XM_024083238.1, rna-XM_024083233.1, rna-XM_024083230.1	gene-LOC112046558_49808	0.19050779317217076	3.9789131150713244	0.04620337190085536	0.9999984646303554	season	0.9999984646303554	0.9999984646303554	rest
gene-LOC112052863	NW_019863182.1	293584	293851	+	268	rna-XM_024092095.1	gene-LOC112052863_130156	-0.19088434721832684	4.007853989967418	0.046215823785953986	0.9999984646303554	season	0.9999984646303554	0.9999984646303554	rest
gene-LOC112048556	NW_019862935.1	518693	518789	+	97	rna-XM_024086124.1	gene-LOC112048556_76917	0.2412055321987625	6.109990995278748	0.046344431900052316	0.9999984646303554	season	0.9999984646303554	0.9999984646303554	rest
gene-LOC112046854	NW_019862873.1	127214	127344	+	131	rna-XM_024083676.1	gene-LOC112046854_55011	0.2463226344706212	3.9739802138806133	0.04634602424765726	0.9999984646303554	season	0.9999984646303554	0.9999984646303554	rest
gene-LOC112043561	NW_019862792.1	617364	617487	+	124	rna-XM_024079035.1	gene-LOC112043561_10695	0.2261266160751622	5.3270908336790574	0.04642552967865466	0.9999984646303554	season	0.9999984646303554	0.9999984646303554	rest
gene-LOC112052325	NW_019863140.1	284555	284723	+	169	rna-XM_024091343.1	gene-LOC112052325_124151	0.184647174540418	7.0498803450617435	0.04644887936094168	0.9999984646303554	season	0.9999984646303554	1.5289205858076105e-4	rest
gene-LOC112055814	NW_019863623.1	83025	83209	-	185	rna-XM_024096025.1, rna-XM_024096024.1	gene-LOC112055814_164205	0.16823943480008108	5.044340550567652	0.046476201260120434	0.9999984646303554	season	0.9999984646303554	0.08469911607172348	rest
gene-LOC112050625	NW_019863034.1	164653	164934	+	282	rna-XM_024088927.1	gene-LOC112050625_101597	0.22923811110312414	6.7290390813137355	0.04652659454985854	0.9999984646303554	season	0.9999984646303554	0.9999984646303554	rest
gene-LOC112050625	NW_019863034.1	164654	164934	+	281	rna-XM_024088930.1	gene-LOC112050625_101608	0.22923811110312414	6.7290390813137355	0.04652659454985854	0.9999984646303554	season	0.9999984646303554	0.9999984646303554	rest
gene-LOC112043861	NW_019862799.1	1004512	1004892	+	381	rna-XM_024079499.1	gene-LOC112043861_15285	0.21171536193255092	3.965003704566724	0.046537357148958194	0.9999984646303554	season	0.9999984646303554	0.9999984646303554	rest
gene-LOC112043861	NW_019862799.1	1004529	1004892	+	364	rna-XM_024079498.1	gene-LOC112043861_15342	0.21171536193255092	3.965003704566724	0.046537357148958194	0.9999984646303554	season	0.9999984646303554	0.9999984646303554	rest
gene-LOC112043861	NW_019862799.1	1004530	1004892	+	363	rna-XM_024079495.1, rna-XM_024079497.1	gene-LOC112043861_15399	0.21171536193255092	3.965003704566724	0.046537357148958194	0.9999984646303554	season	0.9999984646303554	0.9999984646303554	rest
gene-LOC112043861	NW_019862799.1	1004534	1004892	+	359	rna-XM_024079501.1	gene-LOC112043861_15516	0.21171536193255092	3.965003704566724	0.046537357148958194	0.9999984646303554	season	0.9999984646303554	0.9999984646303554	rest
gene-LOC112043861	NW_019862799.1	1004535	1004892	+	358	rna-XM_024079500.1	gene-LOC112043861_15572	0.21171536193255092	3.965003704566724	0.046537357148958194	0.9999984646303554	season	0.9999984646303554	0.9999984646303554	rest
gene-LOC112043861	NW_019862799.1	1055528	1055638	+	111	rna-XM_024079499.1, rna-XM_024079498.1, rna-XM_024079495.1, rna-XM_024079497.1, rna-XM_024079501.1, rna-XM_024079500.1	gene-LOC112043861_15308	0.2165017507218463	3.9623825699986392	0.04660977844650949	0.9999984646303554	season	0.9999984646303554	0.9999984646303554	rest
gene-LOC112045836	NW_019862842.1	279625	279718	+	94	rna-XM_024082185.1, rna-XM_024082186.1	gene-LOC112045836_39631	0.16918141547943769	4.580346637111073	0.04662781662532568	0.9999984646303554	season	0.9999984646303554	0.6238034923609125	rest
gene-LOC112047298	NW_019862887.1	168785	169045	-	261	rna-XM_024084376.1, rna-XM_024084377.1, rna-XM_024084375.1, rna-XM_024084373.1, rna-XM_024084374.1	gene-LOC112047298_60807	-0.2300855470238085	4.526163471989102	0.046657880067212235	0.9999984646303554	season	0.9999984646303554	0.9999984646303554	rest
gene-LOC112045933	NW_019862844.1	736174	736348	-	175	rna-XM_024082330.1, rna-XM_024082329.1	gene-LOC112045933_41041	0.22362019124953914	4.203701444608001	0.04668665562170082	0.9999984646303554	season	0.9999984646303554	0.9999984646303554	rest
gene-LOC112050866	NW_019863047.1	326912	327023	+	112	rna-XM_024089243.1, rna-XM_024089242.1, rna-XM_024089244.1, rna-XM_024089247.1, rna-XM_024089245.1, rna-XM_024089241.1, rna-XM_024089246.1, rna-XM_024089233.1, rna-XM_024089234.1, rna-XM_024089235.1, rna-XM_024089236.1, rna-XM_024089237.1, rna-XM_024089239.1, rna-XM_024089240.1, rna-XM_024089248.1	gene-LOC112050866_103896	-0.19697902182247784	3.956626037301538	0.04675187809251749	0.9999984646303554	season	0.9999984646303554	4.600525924754712e-23	rest
gene-LOC112050834	NW_019863045.1	166969	167139	+	171	rna-XM_024089197.1	gene-LOC112050834_103600	0.1757257572979674	6.099935348205901	0.046754962340132204	0.9999984646303554	season	0.9999984646303554	0.9999984646303554	rest
gene-LOC112055922	NW_019862763.1	7532	7648	+	117	rna-XM_024096373.1, rna-XM_024096217.1, rna-XM_024096226.1, rna-XM_024096232.1, rna-XM_024096239.1, rna-XM_024096244.1, rna-XM_024096253.1, rna-XM_024096261.1, rna-XM_024096277.1, rna-XM_024096383.1, rna-XM_024096268.1, rna-XM_024096283.1, rna-XM_024096292.1, rna-XM_024096300.1, rna-XM_024096308.1, rna-XM_024096316.1, rna-XM_024096327.1, rna-XM_024096319.1, rna-XM_024096333.1	gene-LOC112055922_166327	-0.31968876865855206	3.955312559412984	0.04675960004310448	0.9999984646303554	season	0.9999984646303554	0.007513531691896253	rest
gene-LOC112050625	NW_019863034.1	237504	237645	+	142	rna-XM_024088928.1, rna-XM_024088927.1, rna-XM_024088930.1	gene-LOC112050625_101595	-0.22330052959995544	6.714201962386987	0.04676872307796968	0.9999984646303554	season	0.9999984646303554	0.9999984646303554	rest
gene-LOC112051008	NW_019863056.1	76053	76416	-	364	rna-XM_024089467.1	gene-LOC112051008_106817	-0.24961482560551462	3.980957680428677	0.04679837951916362	0.9999984646303554	season	0.9999984646303554	0.9999984646303554	rest
gene-LOC112046558	NW_019862861.1	398657	398752	-	96	rna-XM_024083236.1, rna-XM_024083229.1, rna-XM_024083231.1, rna-XM_024083232.1, rna-XM_024083234.1, rna-XM_024083235.1, rna-XM_024083238.1, rna-XM_024083233.1, rna-XM_024083230.1	gene-LOC112046558_49805	0.1882608517634194	3.9556849138539887	0.046843914880787325	0.9999984646303554	season	0.9999984646303554	0.9999984646303554	rest
gene-LOC112058104	NW_019862771.1	1862092	1863412	-	1321	rna-XM_024098790.1	gene-LOC112058104_188635	0.19966127726981492	4.088738436751013	0.04697617894093833	0.9999984646303554	season	0.9999984646303554	0.9999984646303554	rest
gene-LOC112055044	NW_019863452.1	119717	119896	+	180	rna-XM_024095021.1, rna-XM_024095022.1, rna-XM_024095024.1, rna-XM_024095025.1, rna-XM_024095023.1	gene-LOC112055044_155633	0.1637927089689306	5.024657679380557	0.04700383931295398	0.9999984646303554	season	0.9999984646303554	0.012644262792607186	rest
gene-LOC112048138	NW_019862918.1	449459	449632	+	174	rna-XM_024085537.1	gene-LOC112048138_71461	0.18327559444775726	4.925251748196917	0.04712092533443717	0.9999984646303554	season	0.9999984646303554	0.9999984646303554	rest
gene-LOC112055520	NW_019863544.1	5654	5871	+	218	rna-XM_024095668.1	gene-LOC112055520_161142	0.2063078931861923	4.527643344661031	0.047183588573426506	0.9999984646303554	season	0.9999984646303554	1.0791505057758376e-10	rest
gene-LOC112050692	NW_019863038.1	175602	176134	+	533	rna-XM_024089013.1	gene-LOC112050692_102310	0.19670146238517816	6.044392723247505	0.04725653569299041	0.9999984646303554	season	0.9999984646303554	0.9999984646303554	rest
gene-LOC112055583	NW_019863554.1	120567	120655	-	89	rna-XM_024095765.1	gene-LOC112055583_161842	0.31641898203330365	3.956622721054387	0.04728207561273867	0.9999984646303554	season	0.9999984646303554	0.9999984646303554	rest
gene-LOC112054313	NW_019863342.1	2792	3108	+	317	rna-XR_002887439.1, rna-XM_024094039.1, rna-XM_024094042.1, rna-XM_024094045.1	gene-LOC112054313_146969	0.2157283175921592	5.981370473857571	0.0472881003996254	0.9999984646303554	season	0.9999984646303554	0.9999984646303554	rest
gene-LOC112054313	NW_019863342.1	2793	3108	+	316	rna-XM_024094046.1	gene-LOC112054313_147081	0.2157283175921592	5.981370473857571	0.0472881003996254	0.9999984646303554	season	0.9999984646303554	0.9999984646303554	rest
gene-LOC112050699	NW_019863038.1	237782	237842	-	61	rna-XM_024089027.1	gene-LOC112050699_102419	-0.33705057744383116	3.9422382205780684	0.047488258811013935	0.9999984646303554	season	0.9999984646303554	0.9999984646303554	rest
gene-LOC112053793	NW_019863282.1	257181	257387	+	207	rna-XM_024093347.1, rna-XM_024093348.1, rna-XM_024093349.1	gene-LOC112053793_141177	-0.2423447733284703	3.922613079801212	0.04782728312656661	0.9999984646303554	season	0.9999984646303554	0.9999984646303554	rest
gene-LOC112045476	NW_019862833.1	391165	391521	-	357	rna-XM_024081653.1	gene-LOC112045476_34786	-0.2702468401167719	3.9521300660583223	0.04799102596743201	0.9999984646303554	season	0.9999984646303554	0.9999984646303554	rest
gene-LOC112055283	NW_019863491.1	107064	107200	-	137	rna-XM_024095310.1	gene-LOC112055283_157912	0.19210549000360222	3.918389071237993	0.0480293349673082	0.9999984646303554	season	0.9999984646303554	5.3791128915691944e-5	rest
gene-LOC112049109	NW_019862959.1	291957	292075	-	119	rna-XM_024086881.1, rna-XM_024086880.1, rna-XM_024086882.1, rna-XM_024086883.1, rna-XM_024086884.1, rna-XM_024086885.1, rna-XM_024086886.1, rna-XM_024086887.1	gene-LOC112049109_83268	0.21124321329758414	6.070289702504784	0.048096822588635735	0.9999984646303554	season	0.9999984646303554	0.9999984646303554	rest
gene-LOC112056054	NW_019863694.1	54317	54714	+	398	rna-XM_024096394.1	gene-LOC112056054_170265	0.20992789673569426	5.422740509889367	0.04811780006011211	0.9999984646303554	season	0.9999984646303554	0.9999984646303554	rest
gene-LOC112056296	NW_019862763.1	1483632	1483775	-	144	rna-XM_024096743.1, rna-XM_024096727.1, rna-XM_024096720.1, rna-XM_024096712.1, rna-XM_024096703.1, rna-XM_024096735.1, rna-XM_024096751.1	gene-LOC112056296_172905	0.1962706184542812	5.5932943138123195	0.048194707986317045	0.9999984646303554	season	0.9999984646303554	0.9999984646303554	rest
gene-LOC112057460	NW_019862764.1	1264390	1267198	+	2809	rna-XM_024097938.1	gene-LOC112057460_181327	0.19909367439578823	3.918277074010272	0.04820056419952626	0.9999984646303554	season	0.9999984646303554	0.9999984646303554	rest
gene-LOC112043296	NW_019862788.1	332874	333039	+	166	rna-XM_024078622.1, rna-XM_024078623.1, rna-XM_024078624.1, rna-XM_024078625.1, rna-XM_024078626.1, rna-XM_024078628.1	gene-LOC112043296_6434	0.2040138443729017	4.918987620267432	0.04826437336172635	0.9999984646303554	season	0.9999984646303554	0.9999984646303554	rest
gene-LOC112052135	NW_019863130.1	267529	267671	-	143	rna-XM_024091086.1	gene-LOC112052135_121734	0.267351916271902	3.91412714134969	0.048284581669649246	0.9999984646303554	season	0.9999984646303554	0.4965625908889784	rest
gene-LOC112043486	NW_019862791.1	1208674	1208765	-	92	rna-XM_024078925.1, rna-XM_024078919.1, rna-XM_024078928.1, rna-XM_024078932.1	gene-LOC112043486_9550	0.20379633267581987	3.9031678812402	0.04831413260132298	0.9999984646303554	season	0.9999984646303554	1.0066356819102317e-4	rest
gene-LOC112045935	NW_019862844.1	785815	785916	-	102	rna-XM_024082333.1	gene-LOC112045935_41072	0.17688488763095783	3.907660471235372	0.04832163555913243	0.9999984646303554	season	0.9999984646303554	0.2955522713434085	rest
gene-LOC112047350	NW_019862889.1	159788	159934	+	147	rna-XM_024084448.1, rna-XM_024084447.1	gene-LOC112047350_61354	-0.17561637501233865	4.510907883781869	0.04833104512189585	0.9999984646303554	season	0.9999984646303554	0.9999984646303554	rest
[truncated: 42,687 more rows]
