# Supplementary material for: Alternative splicing in seasonal plasticity and the potential for adaptation to environmental change
Source: Nat Commun. 2022 Feb 8;13:755. doi: 10.1038/s41467-022-28306-8 (PMC8825856; doi:10.1038/s41467-022-28306-8)
Supplement: Supplementary file 10 — Source Data [file 41467_2022_28306_MOESM10_ESM.zip › SourceData_B_anynana_AS/Data_in/edgeR_DE_simesDataframe_all_abdomen.tsv]

GeneID	DE_fdr_S_abdomen	DE_fdr_F_abdomen	DE_fdr_I_abdomen	Name	Function
LOC112055661	6.23434013096957e-31	1.9799356144771881e-4	0.7943120746457487	NA	NA
LOC112050601	1.0534003046898634e-29	0.006949904365750879	0.9999608739163872	NA	Structural constituent of cuticle
LOC112047321	4.559743994335295e-27	1.5639907805069096e-4	0.825377451641301	cry2	FAD binding domain of DNA photolyase
LOC112056099	1.088012957564832e-26	0.21462729202014008	0.9999608739163872	NA	NA
LOC112054092	1.192383232126583e-26	1.8956104668282084e-5	0.9999608739163872	NA	Insect cuticle protein
LOC112049779	1.5562646491006698e-26	2.8236957315971165e-7	0.9999608739163872	CPR32	Insect cuticle protein
LOC112045483	1.732452721543242e-26	0.01510370992970161	0.9999608739163872	NA	Insect cuticle protein
LOC112047536	1.148615212748905e-25	0.014042373542624845	0.9999608739163872	NA	NA
LOC112043848	1.2199209214075682e-25	0.017491311759778284	0.9569926024814258	NA	NA
LOC112046429	1.4690308644871464e-25	0.2637406446688491	0.9999608739163872	NA	Belongs to the AAA ATPase family
LOC112052167	1.4690308644871464e-25	0.03427322683502848	0.9999608739163872	NA	Ubiquitin homologues
LOC112050467	1.9998550231286968e-25	3.226644954601082e-5	0.9999608739163872	NA	Single domain von Willebrand factor type C
LOC112049029	2.255354661994222e-25	1.264085055285308e-4	0.9999608739163872	NA	NA
LOC112048759	5.02340676314416e-25	2.7289697772508276e-4	0.9999608739163872	NA	Single domain von Willebrand factor type C
LOC112055860	5.02340676314416e-25	1.9689811585404038e-4	0.9348702533864874	NA	NA
LOC112050983	7.695519146479508e-25	4.5478466723558207e-4	0.9999608739163872	NA	Insect cuticle protein
LOC112050828	9.370058969664716e-25	5.531812344630721e-5	0.9999608739163872	Gpdh	NAD-dependent glycerol-3-phosphate dehydrogenase N-terminus
LOC112043721	2.488034856082707e-24	2.972510711326753e-5	0.9999608739163872	NA	Chitin binding Peritrophin-A domain
LOC112044105	3.1526968816251396e-24	0.003083843846838144	0.9999608739163872	NA	NA
LOC112046994	4.405035029857979e-24	0.005310367262707654	0.9999608739163872	NA	NA
LOC112047434	5.645792855884003e-24	0.10379052009006377	0.9999608739163872	NA	Type III restriction enzyme, res subunit
LOC112047405	7.520229207688227e-24	7.06996209329692e-8	0.9999608739163872	Spo11	Type IIB DNA topoisomerase
LOC112049035	1.5475708084818904e-23	0.7526644581872753	0.9999608739163872	NA	Insect pheromone-binding family, A10/OS-D
LOC112058027	1.5475708084818904e-23	7.755328904795178e-4	0.9999608739163872	NA	NA
LOC112054088	2.063199728841956e-23	4.1687782783911694e-8	0.3098155604193096	NA	MYND finger
LOC112054540	2.8348071041256646e-23	3.105655225663251e-5	0.9999608739163872	NA	Structural constituent of cuticle
LOC112049658	2.979628241032595e-23	0.019499362304308456	0.9999608739163872	NA	Chitinase A, N-terminal domain
LOC112045277	3.138742628458392e-23	9.397639836522487e-10	0.9999608739163872	NA	Dual specificity phosphatase, catalytic domain
LOC112052849	3.1609594638245176e-23	0.020308446837508976	0.9758368073334425	NA	Thrombospondin type 1 repeats
LOC112053916	4.3062225704174004e-23	0.06777575888886504	0.9999608739163872	NA	NA
LOC112045481	4.695548421208693e-23	8.300631374741328e-6	0.9999608739163872	CPR59	Insect cuticle protein
LOC112051821	5.535061832732134e-23	1.9162820652088933e-8	0.9999608739163872	Nhe2	Sodium/hydrogen exchanger family
LOC112049075	9.883369263189681e-23	0.520817861435784	0.9999608739163872	NA	Belongs to the AB hydrolase superfamily. Lipase family
LOC112058498	9.883369263189681e-23	0.0020963277045145676	0.9999608739163872	NA	Sodium:dicarboxylate symporter family
LOC112044606	1.2362089137290042e-22	0.06200501121280505	0.9998226546049144	NA	ATPase family associated with various cellular activities (AAA)
LOC112046995	1.9489544534673586e-22	0.007563144691947334	0.9999608739163872	NA	NA
LOC112049799	2.10304363520423e-22	8.721673504116718e-6	0.9999608739163872	NA	cornified envelope assembly
LOC112057687	2.786935263978259e-22	5.2123552987131955e-6	0.9999608739163872	NA	NA
LOC112051403	3.9860218185556756e-22	8.866160026655848e-4	0.9999608739163872	NA	NA
LOC112046984	4.0239990766216417e-22	0.0016438499432894205	0.9999608739163872	NA	NA
LOC112057899	4.1633796375551395e-22	0.005182754542127078	0.9999608739163872	Cht6	It is involved in the biological process described with carbohydrate metabolic process
LOC112043572	1.6920317567705858e-21	4.2288826212662646e-4	0.9999608739163872	NA	Phospholipase A2
LOC112047938	1.7910571061604765e-21	3.049473026072179e-9	0.9999608739163872	Adk1	AAA domain
LOC112058436	3.1034571721151203e-21	0.28787712081919176	0.9999608739163872	AChE-1	Carboxylesterase family
LOC112058029	3.8883540713642035e-21	1.746474385975968e-6	0.9999608739163872	NA	NA
LOC112054280	4.46110068319942e-21	1.1548474587464405e-4	0.9999608739163872	NA	Insect cuticle protein
LOC112048701	4.6132240135057344e-21	1.8742667037796013e-6	0.9999608739163872	NA	Tetraspanin family
LOC112043849	4.6658050471007004e-21	0.0022804888382099643	0.9999608739163872	NA	NA
LOC112043704	6.823780187231689e-21	5.595548053022478e-4	0.9999608739163872	NA	It is involved in the biological process described with intracellular signal transduction
LOC112045027	9.400501566565312e-21	1.360507043130375e-6	0.9999608739163872	NA	NHL repeat
LOC112051143	1.2325344753085995e-20	0.021109965962160956	0.9999608739163872	NA	Ankyrin repeats (many copies)
LOC112047905	1.2843275532234997e-20	2.923353194999374e-4	0.9999608739163872	NA	Sugar (and other) transporter
LOC112051897	1.6076693156900837e-20	8.387242830244134e-5	0.8093269337411887	NA	Ring finger
LOC112044113	1.7442820582537864e-20	6.170744249036561e-4	0.8542474520460187	NA	Major Facilitator Superfamily
LOC112045605	1.7442820582537864e-20	0.02066481674906841	0.9906373744498478	alphaTry	Trypsin-like serine protease
LOC112043046	1.965373300202391e-20	3.0902173513906326e-9	0.9999608739163872	NA	Glycosyl hydrolase family 1
LOC112050977	3.138314508601561e-20	9.151943084699969e-4	0.9999608739163872	NA	NA
LOC112054000	3.281653788293813e-20	0.0012690885267555828	0.9999608739163872	NA	Haem-NO-binding
LOC112054560	3.4761260487904075e-20	0.00556853824874004	0.8505909142241322	ken	Broad-Complex, Tramtrack and Bric a brac
LOC112050422	3.4761260487904075e-20	0.005530342774057506	0.9999608739163872	NA	Leucine rich repeat
LOC112045407	4.7287431461384784e-20	1.2383203233416368e-5	0.9999608739163872	NA	Sugar (and other) transporter
LOC112045131	5.767206000886135e-20	4.77401523632769e-8	0.9999608739163872	TpnCII	EF-hand domain
LOC112054157	6.049850021792428e-20	0.23099454372023268	0.8399916026270374	NA	Ubiquitin homologues
LOC112051790	6.604230298175934e-20	0.29179978301129106	0.9999608739163872	TpnCIIIa	troponin C
LOC112048355	6.604230298175934e-20	0.001200713318024342	0.7756989637849747	NA	NA
LOC112048831	6.686079457252732e-20	6.933815459125528e-8	0.9906373744498478	NA	NA
LOC112048989	7.080499119465868e-20	7.199242482416933e-6	0.9700225004861057	NA	FAR-17a/AIG1-like protein
LOC112043847	7.787784918538176e-20	3.0440504795719175e-5	0.9999608739163872	NA	NA
LOC112046215	1.0584760737327573e-19	1.0473223429059074e-7	0.9999608739163872	NA	RNA recognition motif. (a.k.a. RRM, RBD, or RNP domain)
LOC112058028	1.3183843908253062e-19	3.353937734052725e-4	0.9999608739163872	NA	NA
LOC112043322	1.407675521127497e-19	0.025862407355804237	0.9999608739163872	Mmp1	Putative peptidoglycan binding domain
LOC112045966	2.175049100046985e-19	9.580499145818857e-5	0.9999608739163872	NA	NA
LOC112051900	2.6924146208165685e-19	0.0015372190752316157	0.7663767615844256	NA	NA
LOC112044094	3.250560449465189e-19	1.1432752220593122e-6	0.9999608739163872	NA	GNS1/SUR4 family
LOC112055838	3.4613376475710816e-19	5.529167625624766e-4	0.9034367665533339	NA	Sugar (and other) transporter
LOC112052639	3.468269447389696e-19	0.07301813128746788	0.9999608739163872	NA	NA
LOC112044357	3.6861595499663913e-19	5.2400799257210186e-5	0.3996496022249656	NA	WD domain, G-beta repeat
LOC112047509	3.7200510273057815e-19	0.11772535056823863	0.9999608739163872	NA	The proteasome is a multicatalytic proteinase complex which is characterized by its ability to cleave peptides with Arg, Phe, Tyr, Leu, and Glu adjacent to the leaving group at neutral or slightly basic pH
LOC112056584	4.0456284861968636e-19	0.005418351662550702	0.5669714336061541	NA	NA
LOC112047221	6.883692252767885e-19	0.19654564677670713	0.9999608739163872	NA	transferase activity, transferring acyl groups
LOC112051384	9.516959663007661e-19	0.03852723804797182	0.9906373744498478	NA	Cytochrome P450
LOC112052039	1.0877562169452922e-18	3.359117856649512e-4	0.7480630672584697	sws	Phospholipase B that deacylates intracellular phosphatidylcholine (PtdCho), generating glycerophosphocholine (GroPtdCho). This deacylation occurs at both sn-2 and sn-1 positions of PtdCho. Its specific chemical modification by certain organophosphorus (OP) compounds leads to distal axonopathy. Plays a role in the signaling mechanism between neurons and glia that regulates glia wrapping during dev…
LOC112049246	1.0877562169452922e-18	0.05372339496004979	0.9741594566830291	NA	Protein tyrosine kinase
LOC112057975	1.1039814260845084e-18	0.05054777247757634	0.9999608739163872	NA	glycine rich nucleic binding domain
LOC112054520	1.1039814260845084e-18	7.38880401646943e-6	0.9999608739163872	NA	RTP801 C-terminal region
LOC112043829	1.1356686364459463e-18	3.593380932767245e-8	0.9999608739163872	NA	YqaJ-like viral recombinase domain
LOC112047382	1.2353159573331787e-18	0.0033753060692569424	0.9999608739163872	NA	SMP-30/Gluconolaconase/LRE-like region
LOC112054998	1.755200287772631e-18	0.004901172605485271	0.9963230599225718	NA	Enzyme regulator activity. It is involved in the biological process described with regulation of protein catabolic process
LOC112043842	1.755200287772631e-18	0.6539568693122738	0.9999608739163872	NA	G-protein coupled receptor activity. It is involved in the biological process described with G-protein coupled receptor signaling pathway
LOC112058329	2.0812396260474373e-18	0.02865861130122861	0.9999608739163872	NA	NA
LOC112046024	2.0812396260474373e-18	0.0028351635911021194	0.9999608739163872	NA	Cytochrome P450
LOC112045484	2.8808523923630432e-18	0.0014205703104238378	0.0014786528872922247	NA	Insect cuticle protein
LOC112045761	3.055609942162651e-18	2.998180833302705e-6	0.9999608739163872	NA	NA
LOC112049312	3.123536934665764e-18	0.0027316525501414994	0.7575381361572283	NA	Glycosyl hydrolases family 31
LOC112050527	3.334760974568887e-18	4.373234884558031e-4	0.9999608739163872	NA	K homology RNA-binding domain
LOC112055730	3.334760974568887e-18	0.003542192636838387	0.9999608739163872	NA	NA
LOC112049037	3.610863313902142e-18	0.9796846348407646	0.9999608739163872	NA	NA
LOC112048682	3.958218152369208e-18	0.014420948988076094	0.9999608739163872	NA	Homeobox KN domain
LOC112049403	5.12675751265081e-18	4.398312597716756e-6	0.9999608739163872	kinesin-A	Belongs to the TRAFAC class myosin-kinesin ATPase superfamily. Kinesin family
LOC112054328	5.4385021544452154e-18	3.345666964377002e-6	0.9999608739163872	robo3	Fibronectin type 3 domain
LOC112053163	5.854695658757804e-18	0.02890694671783786	0.9906373744498478	NA	Myo-inositol oxygenase
LOC112046329	6.3327564523876094e-18	0.0012587261492767328	0.9999608739163872	NA	NA
LOC112051246	7.67332828774811e-18	3.3283575596000913e-4	0.19546445348374444	NA	GHMP kinases C terminal
LOC112049720	7.947241885329203e-18	2.9651687041985076e-4	0.9999608739163872	Th	Biopterin-dependent aromatic amino acid hydroxylase
LOC112051913	8.204075739613463e-18	4.066222032190634e-6	0.9999608739163872	NA	Cytochrome P450
LOC112052490	8.222286719976063e-18	1.2290650297816803e-4	0.8669290964028381	NA	Alkaline phosphatase homologues
LOC112050549	8.62742818452837e-18	1.0512925132342342e-8	0.9856962608400776	fln	NA
LOC112051710	1.0718439336118843e-17	1.2020224594009121e-5	0.9999608739163872	NA	Regulatory subunit of the condensin complex, a complex required for conversion of interphase chromatin into mitotic-like condense chromosomes. The condensin complex probably introduces positive supercoils into relaxed DNA in the presence of type I topoisomerases and converts nicked DNA into positive knotted forms in the presence of type II topoisomerases
LOC112050802	1.500912041896627e-17	0.0013428015996203508	0.9849219321666479	NA	Oxidoreductase activity, acting on paired donors, with oxidation of a pair of donors resulting in the reduction of molecular oxygen to two molecules of water. It is involved in the biological process described with oxidation-reduction process
LOC112054308	1.701185440051369e-17	4.5025922292614164e-7	0.9999608739163872	NA	NA
LOC112058283	1.8799502938306442e-17	5.8585467061760655e-5	0.9999608739163872	NA	Sodium:solute symporter family
LOC112047348	2.0627446454199803e-17	2.8533592530102046e-6	0.9999608739163872	NA	Glycosyltransferase family 28 C-terminal domain
LOC112058270	2.2557776510800478e-17	0.002571780576642302	0.9999608739163872	CTLGA3	C-type lectin (CTL) or carbohydrate-recognition domain (CRD)
LOC112043914	2.3427569749678287e-17	0.00690134654027012	0.9431920556755825	NA	Mitochondrial carrier protein
LOC112049014	2.3863539667316622e-17	1.0007412298760868e-5	0.8622099241737272	NA	NA
LOC112047486	2.3960685054293347e-17	0.002107822096031945	0.9999608739163872	NA	Alcohol dehydrogenase transcription factor Myb/SANT-like
LOC112044694	2.461013929635091e-17	2.384555520485366e-4	0.9999608739163872	NA	Trypsin-like serine protease
LOC112048323	2.7570114911435638e-17	4.262666409656066e-10	0.9999608739163872	NA	NA
LOC112047975	2.7570114911435638e-17	0.2582254961925882	0.9999608739163872	NA	NA
LOC112051927	3.632731167588964e-17	0.015496799642448947	0.9999608739163872	NA	NA
LOC112049458	3.8917171305383394e-17	2.0857528496827767e-6	0.9999608739163872	NA	A Receptor for Ubiquitination Targets
LOC112055681	4.912227400319052e-17	0.13891179257386493	0.9999608739163872	NA	NA
LOC112047912	4.912227400319052e-17	7.257715165426252e-4	0.9999608739163872	NA	synaptic vesicle
LOC112055291	4.992457705814816e-17	1.2253657156430702e-5	0.9906373744498478	NA	Centromere/kinetochore Zw10
LOC112058335	5.236302399903388e-17	0.005154783431521038	0.9999608739163872	NA	Cadherin repeats.
LOC112048632	5.402864445162999e-17	2.5778717439803273e-4	0.9569926024814258	NA	NA
LOC112054572	5.45895874350943e-17	0.001091253016272567	0.9999608739163872	Tbp-1	It is involved in the biological process described with protein catabolic process
LOC112050698	6.127369372910342e-17	1.5223771121249555e-7	0.9999608739163872	NA	NA
LOC112055328	6.154747735394198e-17	4.794750505533366e-9	0.9999608739163872	Cpap3-b	Chitin-binding domain type 2
LOC112053106	6.513996167513864e-17	6.297220912271199e-6	0.9999608739163872	kinesin-14	Microtubule binding
LOC112055330	6.724917349622322e-17	7.344138904151215e-10	0.9999608739163872	Cpap3-d1	Chitin-binding domain type 2
LOC112057709	7.067047696247145e-17	1.227784001165144e-8	0.9999608739163872	NA	Microtubule binding
LOC112042807	7.197272488045924e-17	1.8360270544899224e-4	0.9684036091760629	NA	Haemolymph juvenile hormone binding protein (JHBP)
LOC112056768	7.221927786609906e-17	9.622628530511746e-8	0.9999608739163872	NA	AMP-binding enzyme C-terminal domain
LOC112057744	7.696286476547088e-17	0.0028046064605118134	0.9999608739163872	NA	NA
LOC112049980	8.84258787835704e-17	0.014813095738080262	0.9999608739163872	NA	NA
LOC112048034	1.3119811441912766e-16	5.79456418350873e-6	0.946547013556972	NA	N-acetylmuramoyl-L-alanine amidase
LOC112056400	1.41001619042392e-16	0.060295078307545935	0.8714755011194323	NA	NA
LOC112050138	1.6739157284905767e-16	3.596958938372715e-8	0.9999608739163872	NA	Electron transfer DM13
LOC112055629	1.8302883666160117e-16	8.330644371568813e-7	0.8714755011194323	bw	ABC transporter
LOC112054589	1.9750481184305333e-16	1.8922550753104303e-7	0.9999608739163872	ald	Kinase-like
LOC112051547	2.0216582272095708e-16	0.031583546553166614	0.9999608739163872	NA	NA
LOC112046205	2.088395574138994e-16	0.020295547845439344	0.9999608739163872	NA	Enzyme regulator activity. It is involved in the biological process described with regulation of protein catabolic process
LOC112056190	2.1739411979446425e-16	0.23337207728659046	0.8423870050029415	Rpn11	JAB/MPN domain
LOC112044656	2.321965633264242e-16	5.018461701444171e-10	0.6812249521842498	NA	NA
LOC112049969	2.456671554210799e-16	0.1638271522445005	0.9999608739163872	NA	Broad-Complex, Tramtrack and Bric a brac
LOC112044442	2.5373381318490993e-16	3.176335333492058e-6	0.9999608739163872	NA	RNA recognition motif
LOC112046606	2.780694561181767e-16	0.026843381322203607	0.8097913909948814	NA	GMC oxidoreductase
LOC112044638	2.792873507299025e-16	1.9894464718221427e-5	0.9999608739163872	noc	zinc finger
LOC112048715	2.888727452300595e-16	1.7779683664978955e-4	0.9999608739163872	NA	NA
LOC112050466	3.0062175058856584e-16	1.5468182041457676e-10	0.9999608739163872	NA	NA
LOC112053429	3.1901382238836936e-16	7.41750709184734e-5	0.9999608739163872	NA	Amidase
LOC112043191	3.326972208417215e-16	3.255334863186356e-7	0.9999608739163872	NA	Sugar (and other) transporter
LOC112054175	3.994109405358209e-16	1.6666092731531813e-5	0.9999608739163872	NA	Rough deal protein C-terminal region
LOC112046239	4.249511376076494e-16	5.595239640775011e-6	0.9999608739163872	NA	domain found in Plexins, Semaphorins and Integrins
LOC112055548	4.340027698215296e-16	0.03222687874122321	0.9527274171421602	NA	NA
LOC112054188	4.856767972207149e-16	2.3347358532728124e-7	0.9999608739163872	NA	Guanine nucleotide-binding proteins (G proteins) are involved as a modulator or transducer in various transmembrane signaling systems. The beta and gamma chains are required for the GTPase activity, for replacement of GDP by GTP, and for G protein- effector interaction
LOC112042969	5.005115446700712e-16	2.19633721096206e-5	0.9999608739163872	NA	Flavin containing amine oxidoreductase
LOC112052608	5.440772838178528e-16	1.0377047408127011e-4	0.9999608739163872	NA	Epidermal growth factor-like domain.
LOC112043100	5.7679933221080995e-16	0.116578408808309	0.9999608739163872	NA	Structural constituent of cuticle
LOC112042929	7.057367947843946e-16	9.839610305467818e-9	0.12785628294341356	Pxd	Animal haem peroxidase
LOC112050356	7.057367947843946e-16	0.023505007867872747	0.9999608739163872	NA	Haem-NO-binding
LOC112046762	7.202539926132049e-16	0.004282344820649799	0.9999608739163872	NA	actin binding
LOC112049680	7.353472814326171e-16	1.9946365712212834e-4	0.904932659483645	NA	NA
LOC112048339	7.633357683021346e-16	0.0030905133404644444	0.8093269337411887	NA	high mobility group
LOC112053893	7.71686249602634e-16	6.729435396835758e-6	0.9999608739163872	NA	ZnF_C4 abd HLH domain containing kinases domain
LOC112044187	8.551107040350364e-16	0.4271082696374291	0.9999608739163872	NA	Transmembrane transporter activity. It is involved in the biological process described with transmembrane transport
LOC112042826	8.577729044777842e-16	2.958970303164442e-10	0.9999608739163872	NA	Cytochrome P450
LOC112047798	8.836476436948356e-16	0.03752213016361674	0.9906373744498478	NA	HIUase/Transthyretin family
LOC112052395	9.607742135344091e-16	0.6359877237948577	0.9999608739163872	Prosbeta5	Proteasome subunit
LOC112054273	1.0424640434430736e-15	0.015475322431055283	0.9999608739163872	NA	Insect cuticle protein
LOC112052131	1.2469410599111539e-15	2.6311523529681943e-5	0.9999608739163872	NA	Leucine rich repeat C-terminal domain
LOC112045751	1.2469410599111539e-15	0.007304131571396548	0.9999608739163872	NA	NA
LOC112049614	1.2726963253088702e-15	6.868183482013987e-4	0.9999608739163872	NA	Insect cuticle protein
LOC112054005	1.2975307499722304e-15	1.6313209811173155e-6	0.9999608739163872	NA	zinc ion binding. It is involved in the biological process described with proteolysis
LOC112049044	1.3478572293061019e-15	0.08350708481950823	0.9999608739163872	Rpn12	CSN8/PSMD8/EIF3K family
LOC112043038	1.3478572293061019e-15	0.002731707930375219	0.9999608739163872	NA	Trypsin-like serine protease
LOC112054748	1.3818417876621218e-15	5.1683875429897545e-5	0.9999608739163872	NA	KR domain
LOC112058368	1.4878952951962913e-15	2.5203392772969095e-4	0.9999608739163872	NA	Belongs to the peptidase S1 family
LOC112044004	1.7139217522436233e-15	0.0034453641555385046	0.9906373744498478	NA	AAA domain (Cdc48 subfamily)
LOC112045485	1.7139217522436233e-15	0.010312437361827692	0.9999608739163872	NA	Insect cuticle protein
LOC112052632	1.9456200223121157e-15	6.870605840809824e-5	0.9999608739163872	NA	Zinc finger protein 512B
LOC112050906	1.9570848085280133e-15	4.46709406853482e-6	0.9999608739163872	NA	NA
LOC112054765	1.984052905220016e-15	0.04914127958420895	0.9012679850908024	NA	NA
LOC112043161	2.2067395897864914e-15	5.559013147644078e-5	0.9999608739163872	hay	Helicase conserved C-terminal domain
LOC112054138	2.3550883250327824e-15	2.43629288156755e-9	0.9999608739163872	NA	Otopetrin
LOC112051940	2.3977194973392885e-15	0.0011417545008847226	0.7663767615844256	NA	Major Facilitator Superfamily
LOC112050668	2.4532250122983486e-15	0.006049522390968312	0.9034367665533339	NA	Pyridoxal-dependent decarboxylase conserved domain
LOC112051949	2.551404809607433e-15	6.0081710295979334e-6	0.9999608739163872	lqfR	Telomere length regulation protein
LOC112052362	2.838952840959068e-15	4.905215639353131e-4	0.9999608739163872	NA	NA
LOC112054482	2.8491772077599667e-15	0.06243202701861616	0.9999608739163872	NA	ERAP1-like C-terminal domain
LOC112048343	2.891773783389537e-15	2.100603638989154e-5	0.9999608739163872	NA	NA
LOC112051535	3.019752621113063e-15	8.525376989168594e-9	0.9999608739163872	NA	metalloendopeptidase activity. It is involved in the biological process described with proteolysis
LOC112050486	3.1020169669012305e-15	0.5060989982937583	0.9999608739163872	NA	Insect cuticle protein
LOC112050528	3.234834370079709e-15	1.321283199247553e-4	0.9999608739163872	Moca-cyp	Cyclophilin type peptidyl-prolyl cis-trans isomerase/CLD
LOC112051785	3.326793084850781e-15	0.0030561192848016054	0.9999608739163872	TpnCIIIa	EF-hand domain
LOC112050433	3.4107902431102315e-15	0.14038453643084955	0.9999608739163872	NA	gag-polyprotein putative aspartyl protease
LOC112052355	3.752047906454261e-15	0.005992538000380552	0.9999608739163872	NA	NA
LOC112051270	3.9338046152890585e-15	3.210831510444949e-6	0.9999608739163872	NA	NA
LOC112049328	4.014762558925906e-15	0.06052218399335125	0.12785628294341356	stai	Stathmin family
LOC112057395	4.2303286840616426e-15	0.18355068283714032	0.9999608739163872	NA	NA
LOC112049027	4.28209224148621e-15	0.002351186070875381	0.9999608739163872	NA	Insect pheromone-binding family, A10/OS-D
LOC112046749	4.687966321756593e-15	1.5393969224494875e-4	0.01702321564573662	NA	Alpha galactosidase A
LOC112043301	4.901394529903787e-15	0.3596371546475308	0.9999608739163872	NA	Proteasome subunit
LOC112044346	6.310969996610188e-15	0.019598618437582246	0.9999608739163872	NA	Ubiquitin associated domain
LOC112056791	6.325549456864207e-15	0.002609910598718839	0.9999608739163872	mbl	zinc finger
LOC112042981	6.492825045297277e-15	8.197779839870666e-6	0.9999608739163872	NA	DEAD/DEAH box helicase
LOC112058362	6.522100649020594e-15	5.372456253706077e-6	0.9999608739163872	kinesin-4B	Kinesin motor, catalytic domain. ATPase.
LOC112054507	6.561239825775394e-15	5.82539147976061e-5	0.9999608739163872	NA	NA
LOC112055574	6.72413487416079e-15	0.16076125593573465	0.9999608739163872	NA	BRO1-like domain
LOC112055931	7.199168323918143e-15	0.02792194582031981	0.9999608739163872	NA	Alcohol dehydrogenase transcription factor Myb/SANT-like
LOC112055530	7.264931590332728e-15	0.10379052009006377	0.9847050591060199	NA	Helitron helicase-like domain at N-terminus
LOC112048277	7.358552236856205e-15	0.00188477556791355	0.9999608739163872	NA	Insect cuticle protein
LOC112046328	7.771771661971864e-15	5.275505663671539e-5	0.9998226546049144	NA	NA
LOC112056100	8.058749932765933e-15	0.6867548446677032	0.9999608739163872	NA	NA
LOC112051503	8.13659402257304e-15	0.004647206820737996	0.9906373744498478	NA	Introduces a single-strand break via transesterification at a target site in duplex DNA. Releases the supercoiling and torsional tension of DNA introduced during the DNA replication and transcription by transiently cleaving and rejoining one strand of the DNA duplex. The scissile phosphodiester is attacked by the catalytic tyrosine of the enzyme, resulting in the formation of a DNA-(5'-phosphotyr…
LOC112049999	8.363809118761429e-15	2.351909905095909e-6	0.9999608739163872	NA	protein serine threonine kinase activity. It is involved in the biological process described with intracellular signal transduction
LOC112051239	8.58474098684845e-15	0.2789263714363574	0.9999608739163872	NA	Catalyzes the reduction of fatty acyl-CoA to fatty alcohols
LOC112047963	8.665550388481604e-15	0.3863590091076666	0.9999608739163872	NA	Adenylyl- / guanylyl cyclase, catalytic domain
LOC112043866	9.097259746208496e-15	5.347871780942332e-4	0.9999608739163872	chb	CLASP N terminal
LOC112053193	9.097259746208496e-15	0.0020016529609968923	0.9999608739163872	NA	Zinc ion binding
LOC112046573	9.265022290782012e-15	0.0018407689288149154	0.6281835581507275	NA	Acyltransferase family
LOC112058550	9.455910195574018e-15	7.404278714832991e-4	0.9999608739163872	NA	Chitin-binding domain type 2
LOC112045697	9.598876742598846e-15	2.646878022311696e-6	0.9999608739163872	NA	NA
LOC112053381	9.598876742598846e-15	0.013559362310091168	0.9999608739163872	NA	NA
LOC112050173	1.1730097041677477e-14	2.29080283139866e-5	0.9999608739163872	Cpap3-e	Chitin-binding domain type 2
LOC112048007	1.1730097041677477e-14	2.4607017665340114e-4	0.9999608739163872	chp	Leucine Rich repeat
LOC112044967	1.3303999875155728e-14	5.720327510625817e-4	0.9999608739163872	Cda4	It is involved in the biological process described with
LOC112042985	1.3591606397578004e-14	1.573169201706187e-4	0.9999608739163872	how	K homology RNA-binding domain
LOC112047740	1.3606778892519083e-14	1.9946365712212834e-4	0.9999608739163872	NA	dsRNA-gated channel SID-1
LOC112057286	1.3913435567296565e-14	5.106186623456287e-4	0.9999608739163872	NA	NA
LOC112046822	1.5932345553939038e-14	0.039284987546684316	0.9999608739163872	NA	RING-like zinc finger
LOC112058541	1.6272150167490762e-14	0.005302596297933388	0.9999608739163872	NA	linker between RRM2 and RRM3 domains in RBM39 protein
LOC112044521	1.6423228709395043e-14	0.014822614873310543	0.9999608739163872	NA	WD40 repeats
LOC112042857	1.687342330589087e-14	4.686126948996532e-4	0.9999608739163872	NA	Haemolymph juvenile hormone binding protein (JHBP)
LOC112051027	1.7201432996391513e-14	6.332301457799026e-8	0.9999608739163872	NA	Protein tyrosine kinase
LOC112054800	1.7741598666200543e-14	0.013152056894116249	0.9999608739163872	NA	Anaphase-promoting complex subunit 15
LOC112058512	1.8014313201349347e-14	3.982596001595634e-5	0.8405892408312232	NA	NA
LOC112046667	1.868092750875198e-14	4.3098064222197797e-7	0.01702321564573662	NA	26S proteasome subunit RPN7
LOC112056646	2.1993676014231793e-14	0.0022445043418117395	0.9999608739163872	NA	NA
LOC112048098	2.2198993958569925e-14	0.01164837658234821	0.9999608739163872	NA	NA
LOC112057096	2.3254051987197625e-14	1.3446627564874235e-4	0.9999608739163872	NA	NA
LOC112049724	2.4813387578537944e-14	0.005399361088297089	0.9999608739163872	NA	Peptidase family M1 domain
LOC112054820	2.543277090744192e-14	0.028060335040038704	0.9999608739163872	NA	The proteasome is a multicatalytic proteinase complex which is characterized by its ability to cleave peptides with Arg, Phe, Tyr, Leu, and Glu adjacent to the leaving group at neutral or slightly basic pH
LOC112050376	2.627233729239955e-14	3.5093525723652405e-4	0.9999608739163872	NA	Glycosyl hydrolases family 38 C-terminal domain
LOC112058044	2.6964382486915343e-14	2.298976019791577e-4	0.9999608739163872	NA	Kazal type serine protease inhibitors
LOC112044969	2.794594448259562e-14	0.04206761409398343	0.9999608739163872	NA	NA
LOC112045244	2.8631115884707664e-14	0.014069322176538723	0.4206534108287594	NA	BEN
LOC112051905	3.2656781065451526e-14	0.18048356713518351	0.9999608739163872	NA	Cytochrome P450
LOC112049676	3.2656781065451526e-14	2.4242689656860993e-5	0.9999608739163872	NA	Major Facilitator Superfamily
LOC112056624	3.39615000404361e-14	6.22032332244707e-5	0.9999608739163872	NA	Ecdysteroid kinase
LOC112048069	3.39615000404361e-14	0.039649877788710756	0.9415207586685403	NA	NA
LOC112050980	3.40653478380081e-14	1.895919278121506e-4	0.8044898951150273	NA	NA
LOC112045562	3.5543103748876925e-14	8.686518253937012e-4	0.9999608739163872	NA	NA
LOC112045879	3.578764371174157e-14	2.387194973536094e-6	0.9999608739163872	NA	Bacterial extracellular solute-binding proteins, family 3
LOC112056412	3.6421911517964796e-14	0.009085335490778985	0.9999608739163872	NA	NA
LOC112058319	4.0214085502566297e-14	2.3140959832162987e-7	0.9999608739163872	NA	Calponin family repeat
LOC112044144	4.033746822325586e-14	1.0939879899856432e-5	0.9999608739163872	NA	Sugar (and other) transporter
LOC112043560	4.0457192573868225e-14	7.198812520825912e-7	0.9868170078394874	NA	Cytosine specific DNA methyltransferase replication foci domain
LOC112049221	4.154074700766614e-14	0.0010388563240867211	0.9999608739163872	NA	Recq-mediated genome instability protein 1, C-terminal OB-fold
LOC112048959	4.201012804683101e-14	0.021521782809454954	0.9999608739163872	NA	NA
LOC112052166	4.278546572576832e-14	0.00306180410005056	0.9999608739163872	NA	PIN domain
LOC112057743	4.505047336794406e-14	0.00755635101181788	0.9999608739163872	NA	Organic Anion Transporter Polypeptide (OATP) family
LOC112052489	4.740471604046913e-14	0.13105889723404657	0.9999608739163872	NA	EF hand
LOC112052638	4.964426629657542e-14	6.867653039341298e-7	0.9849219321666479	NA	NA
LOC112053036	4.971047089820047e-14	2.6658897359570157e-5	0.9999608739163872	ec	ubiquitinyl hydrolase activity. It is involved in the biological process described with ubiquitin-dependent protein catabolic process
LOC112047718	5.062321802151247e-14	0.014967048415459925	0.9999608739163872	NA	Major Facilitator Superfamily
LOC112045919	5.4020137476680537e-14	3.348248260685479e-6	0.9999608739163872	NA	ABC transporter
LOC112043004	5.419887125449355e-14	0.08869775653043803	0.9716147985026237	NA	Domain first found in C1r, C1s, uEGF, and bone morphogenetic protein.
LOC112058011	5.737869304215456e-14	3.1687708269655163e-7	0.9999608739163872	NA	GDP-mannose 4,6 dehydratase
LOC112045938	5.771296263464577e-14	8.668641358353108e-4	0.8593971901891486	NA	NA
LOC112044358	5.868216474403939e-14	2.7811539604028472e-8	0.7279877960300682	NA	It is involved in the biological process described with DNA replication
LOC112047428	6.186654500898162e-14	0.2785544029160679	0.9999608739163872	NA	Uncharacterised protein family, YAP/Alf4/glomulin
LOC112049716	6.443227104744017e-14	4.201356354911507e-5	0.9999608739163872	NA	Wnt-binding factor required for Wnt secretion
LOC112053303	6.87778661022812e-14	1.9428447050973013e-9	0.6990531204301386	NA	2-oxoacid dehydrogenases acyltransferase (catalytic domain)
LOC112050284	6.930224451978736e-14	2.542909054453536e-8	0.9999608739163872	gatA	Allows the formation of correctly charged Gln-tRNA(Gln) through the transamidation of misacylated Glu-tRNA(Gln) in the mitochondria. The reaction takes place in the presence of glutamine and ATP through an activated gamma-phospho-Glu- tRNA(Gln)
LOC112057236	7.087085435409857e-14	3.589786075481047e-5	0.9999608739163872	NA	NA
LOC112048782	8.210623911627705e-14	1.8144316714283928e-6	0.9999608739163872	NA	Tubulin is the major constituent of microtubules. It binds two moles of GTP, one at an exchangeable site on the beta chain and one at a non-exchangeable site on the alpha chain
LOC112047161	8.22695285959931e-14	7.369414969567789e-6	0.9999608739163872	NA	Cyclin-dependent kinase regulatory subunit
LOC112047700	8.501406023453353e-14	9.466254673939712e-5	0.9999608739163872	NA	Lipase
LOC112044206	8.577229614157134e-14	0.003690397084241085	0.9999608739163872	NA	It is involved in the biological process described with regulation of transcription, DNA-templated
LOC112057787	8.65016317328314e-14	0.18957342102717842	0.9999608739163872	NA	Insect cuticle protein
LOC112046514	8.803090973866656e-14	1.4719711872398077e-9	0.9999608739163872	NA	septate junction assembly
LOC112057691	8.803090973866656e-14	3.7102550634566696e-7	0.9999608739163872	NA	HEC/Ndc80p family
LOC112053158	8.862817226521252e-14	0.02391780321323523	0.973750029431843	NA	Myo-inositol oxygenase
LOC112054688	8.899712752578737e-14	2.618309989127677e-10	0.9999608739163872	NA	Wiskott Aldrich syndrome homology region 2
LOC112048165	8.970201480745652e-14	0.02631043058443443	0.9999608739163872	Prosalpha7	Proteasome subunit A N-terminal signature Add an annotation
LOC112042803	9.601672320095943e-14	1.1908371683140577e-4	0.9999608739163872	NA	Sugar (and other) transporter
LOC112055327	1.085286431955571e-13	2.879523707739063e-4	0.9999608739163872	NA	Chitin-binding domain type 2
LOC112056714	1.1150103152669204e-13	5.62734027504225e-4	0.9999608739163872	Rpn5	motif in proteasome subunits, Int-6, Nip-1 and TRIP-15
LOC112043853	1.1792676839182442e-13	0.005521927714123875	0.9999608739163872	NA	occurring C-terminal to leucine-rich repeats
LOC112053695	1.262827929096986e-13	8.048003186275599e-4	0.9999608739163872	pot	NA
LOC112049018	1.370462084446028e-13	1.2956719352413997e-4	0.9906373744498478	NA	Insect pheromone-binding family, A10/OS-D
LOC112050579	1.3704793601227624e-13	0.00384556456770057	0.8714755011194323	NA	NA
LOC112044883	1.476257662493403e-13	0.02162558322586245	0.9999608739163872	Hr38	c4 zinc finger in nuclear hormone receptors
LOC112049632	1.5199232499969341e-13	0.12490063109716934	0.9999608739163872	NA	Transporter activity. It is involved in the biological process described with transmembrane transport
LOC112047618	1.5487050989486051e-13	0.0010932359141396723	0.9999608739163872	NA	NA
LOC112054776	1.618020903854361e-13	7.567242383821171e-4	0.9999608739163872	NA	Hyaluronidase
LOC112050487	1.618020903854361e-13	0.07319807651789735	0.9999608739163872	NA	Insect cuticle protein
LOC112043255	1.6194215115311885e-13	5.511016831316907e-5	0.9999608739163872	NA	NA
LOC112053766	1.6303245296812136e-13	0.0030520519519776582	0.9999608739163872	Mctp	Protein kinase C conserved region 2 (CalB)
LOC112046961	1.6840966559404343e-13	7.246553455216926e-6	0.9999608739163872	NA	Mediates the uptake of pyruvate into mitochondria
LOC112048512	1.721372304743542e-13	2.3196587165420983e-6	0.9999608739163872	NA	Essential component of the vacuolar proton pump (V- ATPase), a multimeric enzyme that catalyzes the translocation of protons across the membranes. Required for assembly and activity of the V-ATPase
LOC112054021	1.7591780402157156e-13	8.181124979306238e-5	0.9999608739163872	NA	NA
LOC112049522	1.773423688468073e-13	0.8306864815471221	0.9999608739163872	NA	RNA binding domain
LOC112049730	1.849685719339878e-13	0.0015956159549240837	0.9998226546049144	NA	NA
LOC112052906	2.0585174021650359e-13	3.3960498138477084e-6	0.9999608739163872	NA	NA
LOC112053200	2.0638886392411632e-13	4.097394126637176e-7	0.9741594566830291	Mcm3	MCM OB domain
LOC112047597	2.0956542310696392e-13	1.988178541949327e-5	0.9906373744498478	NA	SAM / Pointed domain
LOC112045056	2.319080046552949e-13	0.10938411715067892	0.9999608739163872	NA	NA
LOC112054771	2.320110314620038e-13	0.007651095664246996	0.9906373744498478	NA	NA
LOC112058082	2.365483814845325e-13	6.972927086146574e-4	0.9034367665533339	NA	Amino acid kinase family
LOC112058551	2.40298257554664e-13	5.652144614919645e-4	0.9999608739163872	NA	Polysaccharide deacetylase
LOC112054141	2.676786124230865e-13	8.63830301914574e-6	0.9999608739163872	NA	NA
LOC112046129	2.711928467377699e-13	0.03717110109109199	0.9999608739163872	NA	Metal ion binding
LOC112044256	2.780423081936442e-13	6.596191970563006e-9	0.9999608739163872	NA	Protein rolling stone-like
LOC112055762	2.9482769659852417e-13	1.170877444953517e-4	0.9999608739163872	NA	Zinc finger, C2H2 type
LOC112047423	2.953164314290253e-13	2.579560647961671e-4	0.9999608739163872	NA	Dipeptidyl peptidase IV (DPP IV) N-terminal region
LOC112045555	2.9623394486901643e-13	1.9282596623100924e-9	0.9999608739163872	Sry-alpha	It is involved in the biological process described with cellularization
LOC112053432	2.985210978917674e-13	5.438633976819209e-7	0.9999608739163872	NA	Chitin-binding domain type 2
LOC112051272	3.0142012019876757e-13	0.00643739877552539	0.8714755011194323	NA	Survival motor neuron protein (SMN)
LOC112044154	3.2898338122339745e-13	2.3735068186154328e-7	0.5744095476336696	NA	KR domain
LOC112056519	3.534378000508854e-13	0.030095850473476692	0.9309995723265406	NA	NA
LOC112053795	4.0071063526583e-13	0.0026180270625639867	0.9999608739163872	NA	NA
LOC112047118	4.074375192596158e-13	8.76060542457785e-4	0.9570896718898946	NA	NA
LOC112048679	4.295822302816643e-13	0.16995978681904456	0.7838174410440449	NA	Amino acid permease
LOC112054806	4.4203783459871844e-13	0.9107527689397232	0.9999608739163872	NA	Zinc finger, C2H2 type
LOC112044090	4.450867907058543e-13	6.690609113818698e-4	0.9999608739163872	NA	NA
LOC112049013	4.4948946968816325e-13	0.010531474747320526	0.9999608739163872	NA	Allows the formation of correctly charged Gln-tRNA(Gln) through the transamidation of misacylated Glu-tRNA(Gln) in the mitochondria. The reaction takes place in the presence of glutamine and ATP through an activated gamma-phospho-Glu- tRNA(Gln)
LOC112050954	4.691811170504968e-13	1.494540838951719e-4	0.9513038742439368	NA	NA
LOC112048334	5.113546472223246e-13	0.0015623484238287877	0.9999608739163872	NA	NA
LOC112052918	5.397247447992582e-13	5.400735288023806e-4	0.9999608739163872	NA	Lipase
LOC112055839	5.781205661807388e-13	9.604272083070484e-4	0.9999608739163872	NA	Glycosyl hydrolase family 1
LOC112051508	5.785015498804649e-13	4.34618811589592e-4	0.9906373744498478	NA	Serine hydroxymethyltransferase
LOC112047367	5.88086651037049e-13	3.610083549742421e-9	0.9999608739163872	NA	Sugar (and other) transporter
LOC112052995	5.914658578901213e-13	0.09706961307480699	0.9999608739163872	NA	Proteasome subunit
LOC112048460	6.398257163864408e-13	3.4100638098087525e-4	0.9999608739163872	NA	Zona pellucida-like domain
LOC112043314	6.696167273368748e-13	0.0011447552679097772	0.9999608739163872	NA	Peptidase dimerisation domain
LOC112042958	6.71237980773444e-13	9.875221760973234e-8	0.9999608739163872	NA	DNA Polymerase alpha zinc finger
LOC112054048	6.71260774892233e-13	0.002611084338711507	0.973750029431843	NA	Galactose-1-phosphate uridyl transferase, N-terminal domain
LOC112052027	6.858458036361318e-13	0.0010279510179522617	0.9963230599225718	SCRB7	CD36 family
LOC112042905	6.931969755748351e-13	5.147711732026739e-5	0.8949439806527478	NA	NA
LOC112051665	7.134389343134471e-13	2.4991271940311552e-6	0.9034367665533339	NA	Endoribonuclease L-PSP
LOC112043164	7.353748966364439e-13	0.0130520218851754	0.9999608739163872	NA	NA
LOC112056816	7.570824217967895e-13	6.464379860772099e-6	0.9999608739163872	NA	NA
LOC112045299	8.456050264563064e-13	1.5714492073610858e-8	0.9999608739163872	NA	Serpentine type 7TM GPCR chemoreceptor Srx
LOC112049829	8.480099310774699e-13	2.879819998781758e-4	0.9999608739163872	NA	NA
LOC112043243	9.158775603393478e-13	3.06053034694919e-5	0.9999608739163872	NA	Sugar (and other) transporter
LOC112056620	9.307464966832988e-13	1.2827283361116512e-5	0.9999608739163872	NA	Transcription activator MBF2
LOC112045593	9.5328697647924e-13	9.722175131241118e-4	0.9999608739163872	NA	Leucine Rich repeat
LOC112052749	9.53620216264644e-13	3.8235532578352934e-8	0.9999608739163872	NA	NA
LOC112057724	9.851656345416066e-13	1.3404600962979582e-4	0.9999608739163872	NA	Insect cuticle protein
LOC112049677	9.908466035870556e-13	0.0012212429577000792	0.9906373744498478	NA	Major Facilitator Superfamily
LOC112050912	1.0196149631402147e-12	3.0420349991335427e-4	0.9999608739163872	NA	Dipeptidyl peptidase IV (DPP IV) N-terminal region
LOC112053710	1.1187443035495827e-12	0.0029960719976287694	0.9999608739163872	NA	NA
LOC112048072	1.2382247894477307e-12	0.12276827345739141	0.9999608739163872	NA	NA
LOC112049445	1.2934072308724347e-12	0.0030384040876755168	0.9150355219314967	NA	Sugar (and other) transporter
LOC112045748	1.3170359984013064e-12	0.017343914974027576	0.9999608739163872	NA	GNS1/SUR4 family
LOC112048344	1.3366344360491867e-12	1.6955550185569063e-4	0.9999608739163872	NA	alpha/beta hydrolase fold
LOC112043718	1.4526308719696345e-12	8.091005577859627e-4	0.9999608739163872	NA	Major royal jelly protein
LOC112058059	1.468233483286986e-12	1.9216672052414956e-6	0.9999608739163872	NA	NA
LOC112047766	1.5724543131895391e-12	0.11162624352169193	0.9999608739163872	NA	G-patch domain
LOC112043224	1.715266088677884e-12	1.9132678690514375e-5	0.9999608739163872	NA	NA
LOC112055297	1.7651258946246088e-12	2.0279804558417996e-5	0.9999608739163872	NA	NA
LOC112045957	1.7726042679666036e-12	0.009085335490778985	0.9999608739163872	NA	zinc finger
LOC112052972	1.7914688883846618e-12	8.975440133872616e-8	0.9999608739163872	Osi17	DM4/DM12 family
LOC112049100	1.832133243921378e-12	1.1979717131960368e-4	0.9999608739163872	NA	NA
LOC112045124	1.839721342879927e-12	0.011615286318904407	0.45567432206094427	NA	Hemocyanin, all-alpha domain
LOC112056605	1.9192666241197116e-12	0.09755632976622447	0.9999608739163872	NA	Proteasome maturation factor UMP1
LOC112044916	1.9651778337891235e-12	6.251232063114605e-5	0.9999608739163872	NA	Peptidase C26
LOC112046936	2.0500792869284356e-12	0.025464895946787837	0.9999608739163872	Eh	Eclosion hormone
LOC112048720	2.127349018452973e-12	0.008223108712974634	0.9999608739163872	NA	SPT2 chromatin protein
LOC112050695	2.1350718706486442e-12	2.3695875384337496e-5	0.9999608739163872	NA	NA
LOC112051025	2.1387117324082607e-12	0.006936339237060637	0.9999608739163872	NA	Limb expression 1
LOC112049650	2.1926682984936375e-12	0.05408296409360614	0.9999608739163872	NA	NA
LOC112055329	2.3544193320965977e-12	0.17875449613612365	0.9999608739163872	NA	Chitin-binding domain type 2
LOC112057596	2.459619151132137e-12	0.042129469050652665	0.9999608739163872	NA	NA
LOC112054991	2.4654715332513492e-12	0.0011535905380246183	0.7943120746457487	NA	Microtubule associated protein (MAP65/ASE1 family)
LOC112051114	2.497834114739929e-12	0.07029711371645962	0.9999608739163872	Ddc	Pyridoxal-dependent decarboxylase conserved domain
LOC112045174	2.5477004544691167e-12	0.1303934994685477	0.9999608739163872	NA	The proteasome is a multicatalytic proteinase complex which is characterized by its ability to cleave peptides with Arg, Phe, Tyr, Leu, and Glu adjacent to the leaving group at neutral or slightly basic pH
LOC112051254	2.5795358912734245e-12	1.2949446162505454e-5	0.9906373744498478	NA	Belongs to the AB hydrolase superfamily. Lipase family
LOC112047513	2.591273240885285e-12	2.3936290566516688e-5	0.9999608739163872	NA	Cysteine/serine-rich nuclear protein N-terminus
LOC112044372	2.6042565065857847e-12	5.820023628915094e-8	0.9999608739163872	NA	GTPase-activator protein for Rho-like GTPases
LOC112050953	2.672594319840272e-12	0.008915377129243299	0.9999608739163872	NA	NA
LOC112045874	2.774233774625222e-12	0.007301743529248826	0.9999608739163872	roq	Ring finger
LOC112052168	2.790543000044021e-12	1.1892697274150386e-5	0.9999608739163872	NA	EF-hand domain
LOC112057719	2.796054573497935e-12	0.008804821401153934	0.9999608739163872	NA	Insect cuticle protein
LOC112047997	2.8217081308147972e-12	1.1658771411364922e-4	0.9999608739163872	NA	Pfam:DUF2352
LOC112056041	3.3005675784299506e-12	0.0855720442006505	0.9999608739163872	NA	Mitochondrial carrier protein
LOC112048128	3.5531046255166144e-12	0.12858105736856765	0.9999608739163872	NA	Rab GTPase activator activity. It is involved in the biological process described with regulation of Rab GTPase activity
LOC112044179	3.824247123620436e-12	2.7163353697236338e-11	0.8044898951150273	NA	Sugar (and other) transporter
LOC112052099	3.871879089216859e-12	0.04902827996798718	0.9999608739163872	NA	UPF0489 domain
LOC112049598	3.953614403900803e-12	4.9655063394649507e-5	0.9999608739163872	NA	NA
LOC112047917	4.138384007836017e-12	3.1633389900494236e-5	0.9906373744498478	NA	Sugar (and other) transporter
LOC112051805	4.1967095940662574e-12	5.816138754163188e-4	0.9415207586685403	NA	Leucine rich repeat
LOC112044325	4.2064096931267465e-12	6.063449146235746e-6	0.9999608739163872	NA	NA
LOC112054696	4.3399271356490776e-12	1.3072049267352306e-6	0.9999608739163872	NA	Nuclear condensing complex subunits, C-term domain
LOC112045122	4.5282365664151385e-12	0.2363839532354234	0.9999608739163872	NA	Catalyzes the reduction of fatty acyl-CoA to fatty alcohols
LOC112048373	4.922333943485788e-12	0.08415183319410664	0.9999608739163872	shf	WIF domain
LOC112052100	5.091753977700589e-12	3.5276123375636375e-7	0.8463956711479246	NA	Cys/Met metabolism PLP-dependent enzyme
LOC112049989	5.304631895194864e-12	2.813430938783616e-4	0.9231581578897468	NA	protein serine threonine kinase activity. It is involved in the biological process described with intracellular signal transduction
LOC112045105	5.365192526606512e-12	0.009971201903867525	0.9999608739163872	NA	Citrate transporter
LOC112057841	5.457069368993173e-12	0.0013052351763584396	0.9999608739163872	NA	Aldehyde oxidase and xanthine dehydrogenase, a/b hammerhead domain
LOC112044934	5.8127726369277174e-12	0.06613523087838533	0.9999608739163872	NA	NA
LOC112046800	5.846740188040367e-12	0.015041121719372691	0.9999608739163872	NA	Leucine rich repeat C-terminal domain
LOC112050775	5.87179558651363e-12	8.56111494152197e-5	0.9999608739163872	NA	synaptic vesicle
LOC112052779	5.934519836232049e-12	0.042673538207058985	0.3098155604193096	NA	EF hand
LOC112054422	6.04537082893784e-12	0.05398201997606414	0.9999608739163872	NA	NA
LOC112047783	6.3466042338865504e-12	0.11614064963871891	0.9999608739163872	NA	GTP1/OBG
LOC112046876	6.595817325564535e-12	0.010258717068398497	0.9999608739163872	Ars2	Arsenite-resistance protein 2
LOC112047887	6.7127396752579795e-12	0.001404137396046326	0.9999608739163872	NA	NA
LOC112057692	7.114045555053287e-12	5.1318440392501376e-5	0.9999608739163872	NA	NA
LOC112052242	7.43442477539968e-12	1.0225805730741673e-4	0.9999608739163872	NA	PFAM Peptidase S10, serine carboxypeptidase
LOC112057932	7.657371634556132e-12	0.4126989218295184	0.5691156307660854	NA	Haemolymph juvenile hormone binding protein (JHBP)
LOC112052374	7.712224869555921e-12	0.005927735324140502	0.9999608739163872	Rpn9	PCI domain
LOC112053950	7.933535371295741e-12	0.005791405317392559	0.9999608739163872	NA	NA
LOC112043988	7.989881275528762e-12	7.732393867805817e-6	0.9999608739163872	NA	HAUS augmin-like complex subunit 6 N-terminus
LOC112052207	8.315163069832708e-12	2.260840460139374e-9	0.9999608739163872	NA	Transmembrane protein 42
LOC112056395	8.819982555788519e-12	0.5154267638405856	0.9999608739163872	NA	NA
LOC112053994	8.819982555788519e-12	6.332811299925448e-4	0.9348702533864874	Mlh1	DNA mismatch repair protein Mlh1 C-terminus
LOC112054545	8.825244618456508e-12	6.371595376390617e-8	0.9999608739163872	NA	Insect cuticle protein
LOC112051290	9.10049216239672e-12	3.117763848942421e-5	0.9999608739163872	form3	Diaphanous FH3 Domain
LOC112047443	9.10049216239672e-12	2.3460324243030944e-7	0.9999608739163872	NA	E3 ubiquitin-protein ligase that mediates ubiquitination and subsequent proteasomal degradation of target proteins. E3 ubiquitin ligases accept ubiquitin from an E2 ubiquitin- conjugating enzyme in the form of a thioester and then directly transfers the ubiquitin to targeted substrates
LOC112054829	9.194462839579709e-12	1.7720294982736967e-4	0.9999608739163872	NA	SEA domain
LOC112053739	9.328950254168392e-12	0.024692377732716164	0.9999608739163872	NA	Protein of unknown function (DUF3421)
LOC112050643	9.6249205275433e-12	0.12632077009347523	0.9415207586685403	Pten	C2 domain of PTEN tumour-suppressor protein
LOC112046018	1.0091358602560227e-11	3.4955217469994933e-5	0.6009771363241629	NA	Putative sperm flagellar membrane protein
LOC112046524	1.0561710725683183e-11	4.34046409024331e-6	0.9999608739163872	NA	KR domain
LOC112057420	1.1159068019375932e-11	3.992923923278733e-7	0.9999608739163872	NA	AMP-binding enzyme C-terminal domain
LOC112049197	1.1508621781541625e-11	0.027650154336229277	0.9999608739163872	aop	SAM / Pointed domain
LOC112049256	1.167747885597e-11	4.102850130802331e-5	0.9999608739163872	NA	Transmembrane amino acid transporter protein
LOC112055652	1.1992612886524022e-11	2.5685160912983492e-6	0.9999608739163872	NA	Cytochrome P450
LOC112055049	1.2020283991476936e-11	0.0034464037988966986	0.7720055833031	NA	Diacylglycerol acyltransferase
LOC112049297	1.2678378109521868e-11	0.06035546794316959	0.9999608739163872	NA	Glycosyl hydrolases family 31
LOC112049569	1.3139967866323145e-11	2.8637885324112223e-4	0.9999608739163872	Hexo1	Glycosyl hydrolase family 20, catalytic domain
LOC112046859	1.3444390190193787e-11	4.2173190368574355e-7	0.9999608739163872	NA	NA
LOC112048180	1.3585986802455793e-11	0.017998598083531752	0.9999608739163872	NA	NA
LOC112042861	1.3761324671610544e-11	2.7289566177894547e-7	0.9999608739163872	NA	Leucine-rich repeats, typical (most populated) subfamily
LOC112044752	1.3774698462975869e-11	1.3259239713505765e-6	0.9999608739163872	NA	NA
LOC112052917	1.3778289958842901e-11	6.954049758486197e-7	0.9999608739163872	polo	POLO box duplicated region
LOC112051753	1.3810624120628912e-11	0.0015640071673042539	0.9984665851654005	NA	MADF
LOC112046496	1.3907337477834083e-11	1.614277141902182e-8	0.9999608739163872	NA	XPG domain containing
LOC112049220	1.4036505461768111e-11	0.02919608230924475	0.9999608739163872	NA	Protein phosphatase 1 regulatory subunit 35 C-terminus
LOC112044978	1.474566285076527e-11	5.1068225563371874e-5	0.9999608739163872	NA	NA
LOC112056769	1.4792082841026347e-11	0.007808110956043888	0.9999608739163872	NA	NA
LOC112046073	1.5036640639774447e-11	0.001184916288902404	0.9999608739163872	NA	NA
LOC112058441	1.5519732875559003e-11	1.2605862043531293e-6	0.9999608739163872	NA	Carboxylesterase family
LOC112054814	1.5589815833723635e-11	0.0028541664367333357	0.8423870050029415	CLIPB19	Trypsin-like serine protease
LOC112044854	1.5627127954729592e-11	2.1293082877088287e-6	0.9999608739163872	NA	NA
LOC112043553	1.5808878226280607e-11	2.364911300654337e-6	0.9999608739163872	NA	Hairy Orange
LOC112045906	1.6259183984787643e-11	0.047781716827237225	0.9999608739163872	NA	NA
LOC112048922	1.6314134822394702e-11	3.089137056800879e-5	0.9999608739163872	NA	Divergent CRAL/TRIO domain
LOC112046539	1.6648284804022544e-11	0.1636920698202031	0.9999608739163872	NA	Protein of unknown function (DUF727)
LOC112057965	1.82596059209454e-11	0.0017953012505079616	0.9999608739163872	NA	Kinetochore complex Sim4 subunit Fta1
LOC112045452	2.066594387555439e-11	6.043096456311745e-6	0.9906373744498478	fzy	WD domain, G-beta repeat
LOC112058497	2.172949635437298e-11	1.1364778190453732e-5	0.9999608739163872	NA	Cadherin repeats.
LOC112049782	2.3213640755933925e-11	4.82420881883802e-5	0.9999608739163872	Det	Baculoviral inhibition of apoptosis protein repeat
LOC112047258	2.3389570296082525e-11	0.008454050653654831	0.9999608739163872	NA	CD80-like C2-set immunoglobulin domain
LOC112051793	2.3389570296082525e-11	0.0500546413426474	0.9999608739163872	NA	Peptide methionine sulfoxide reductase
LOC112049537	2.347170409234864e-11	6.849427705842409e-7	0.9999608739163872	NA	Abnormal spindle-like microcephaly-assoc'd, ASPM-SPD-2-Hydin
LOC112052591	2.418128861342624e-11	0.09657859239936635	0.9999608739163872	NA	von Willebrand factor (vWF) type C domain
LOC112044629	2.467419742111863e-11	6.233109708464682e-4	0.9999608739163872	NA	Lipase
LOC112057680	2.600461820423852e-11	0.009876506046948987	0.9999608739163872	NA	Eukaryotic domain of unknown function (DUF1716)
LOC112043211	2.6087651657822528e-11	0.036764590618526924	0.9999608739163872	NA	CD36 family
LOC112045527	2.7064397169103625e-11	2.8312878984344374e-8	0.9999608739163872	NA	Transmembrane amino acid transporter protein
LOC112046897	2.7289989940972916e-11	0.03909885202270453	0.9999608739163872	NA	FERM central domain
LOC112051840	2.7289989940972916e-11	0.3984886467051821	0.9999608739163872	NA	Vesicle transport v-SNARE protein N-terminus
LOC112043711	2.7694048107012098e-11	0.00426684734410463	0.9999608739163872	NA	Carboxylic ester hydrolase activity. It is involved in the biological process described with lipid metabolic process
LOC112049694	2.8220886241063134e-11	2.8978476811061696e-4	0.9999608739163872	NA	Insect cuticle protein
LOC112045342	2.8610698398898917e-11	0.09514837675820607	0.9348702533864874	NA	NA
LOC112052552	2.8753835519902407e-11	3.366772086007595e-4	0.8912318236418617	NA	NA
LOC112043799	2.994284625831628e-11	1.4890475800007344e-6	0.8093269337411887	NA	BTB/POZ domain
LOC112047331	2.994284625831628e-11	0.0011767717355097573	0.9999608739163872	NA	Oxygenase domain of the 2OGFeDO superfamily
LOC112053251	3.059517794878234e-11	0.12843953645371736	0.6990531204301386	NA	NA
LOC112043954	3.5374535191546916e-11	5.497398833722358e-11	0.9999608739163872	NA	Serpentine type 7TM GPCR chemoreceptor Srsx
LOC112055398	3.5849024874687227e-11	1.915957179114055e-5	0.9999608739163872	NA	Insect pheromone-binding family, A10/OS-D
LOC112043244	3.6890320866960974e-11	2.170084083663213e-6	0.9999608739163872	NA	Sugar (and other) transporter
LOC112045274	3.873787887697634e-11	0.02974408105433827	0.9999608739163872	NA	scavenger receptor activity
LOC112049149	4.050507325507409e-11	1.8423835874040019e-4	0.9999608739163872	NA	NA
LOC112054439	4.1953100643418156e-11	0.028060335040038704	0.6667748943891013	NA	Cyclic nucleotide-monophosphate binding domain
LOC112045327	4.2103189961663554e-11	0.017145910595064463	0.7258834416024564	NA	phosphoric diester hydrolase activity. It is involved in the biological process described with
LOC112053198	4.311908245822495e-11	0.06727687077718968	0.34394043938335234	NA	Perilipin family
LOC112052030	4.313009621043324e-11	2.5346168412817936e-4	0.7943120746457487	ifc	Fatty acid desaturase
LOC112056277	4.313303117439439e-11	8.853066043907316e-4	0.9906373744498478	aurB	Protein tyrosine kinase
LOC112056403	4.313303117439439e-11	0.0018599162884105932	0.924486698930399	NA	GTP cyclohydrolase I
LOC112050530	4.469055446606111e-11	4.31655496310006e-8	0.9999608739163872	NA	It is involved in the biological process described with mitotic cytokinesis
LOC112053181	4.5258706742067666e-11	0.019253960718942437	0.9999608739163872	RNF130	ubiquitin-protein transferase activity
LOC112054090	4.863876993252267e-11	3.121656701058099e-4	0.2366517705875148	NA	Papain family cysteine protease
LOC112058252	4.8826216086336434e-11	0.15613803784727132	0.9999608739163872	cnn	Centrosomin N-terminal motif 1
LOC112057742	4.904913706472516e-11	0.12650604744638344	0.9999608739163872	NA	Organic Anion Transporter Polypeptide (OATP) family
LOC112047921	5.0872841572473833e-11	5.485540694013618e-9	0.9999608739163872	NA	Sugar (and other) transporter
LOC112046247	5.108283772080622e-11	2.3707965974648817e-4	0.9999608739163872	NA	helix-turn-helix, Psq domain
LOC112049618	5.136256753304925e-11	1.4238115859348755e-5	0.9999608739163872	NA	GTPase-activator protein for Ras-like GTPases
LOC112053575	5.34183849614315e-11	2.3461374797461675e-7	0.9415207586685403	NA	Domain of unknown function (DUF1986)
LOC112055148	5.88361976749145e-11	8.586990896883019e-5	0.9999608739163872	NA	NA
LOC112057570	5.931594290929893e-11	0.0034346554132729922	0.9999608739163872	Cdk7	Serine/Threonine protein kinases, catalytic domain
LOC112044576	6.106719385182128e-11	0.004642066994767635	0.9999608739163872	NA	Converts sphingomyelin to ceramide
LOC112046625	6.313477688724415e-11	3.819433412470055e-5	0.9999608739163872	NA	Structural molecule activity. It is involved in the biological process described with cell adhesion
LOC112046894	6.378329868769037e-11	0.0015114901643677292	0.9999608739163872	grh	epithelial cell morphogenesis involved in placental branching
LOC112043201	6.399618002142867e-11	0.19151847447019785	0.9999608739163872	NA	3'-5' exonuclease
LOC112045474	6.491104235489483e-11	0.10923332709268754	0.9431920556755825	NA	Insect cuticle protein
LOC112049492	6.557460496426404e-11	4.906621740327575e-5	0.9999608739163872	NA	Transcription activator MBF2
LOC112047951	6.720929584522176e-11	7.7724671445927e-6	0.9999608739163872	NA	SET and MYND
LOC112042951	7.055852035605404e-11	0.019198715807265974	0.9999608739163872	NA	TatD related DNase
LOC112051487	7.249894275245428e-11	0.003772392957380006	0.24550997355742807	NA	high mobility group
LOC112053860	7.485408234624146e-11	0.1572164090784571	0.462282075171571	NA	Leucine-rich repeat - CC (cysteine-containing) subfamily
LOC112049460	7.580194697806775e-11	0.01629875843398246	0.9999608739163872	NA	AMP-binding enzyme
LOC112044558	8.065561011500591e-11	0.0027763932750834077	0.9999608739163872	NA	Lipase
LOC112047643	8.069797776812924e-11	1.2567775297632418e-6	0.34394043938335234	NA	NA
LOC112053233	8.075925928148716e-11	2.2024734146674617e-11	0.9974936110402847	NA	Protein of unknown function (DUF3421)
LOC112050970	8.670271267515195e-11	0.0018117745665606083	0.9999608739163872	NA	Pyridoxal 5'-phosphate (PLP)-binding protein, which may be involved in intracellular homeostatic regulation of pyridoxal 5'-phosphate (PLP), the active form of vitamin B6
LOC112045800	8.995113150258038e-11	0.021074966060520246	0.9999608739163872	NA	Zinc finger, C2H2 type
LOC112049336	9.164766001913063e-11	2.232288168450933e-11	0.9999608739163872	NA	Sodium / potassium ATPase beta chain
LOC112046075	9.236643430186855e-11	0.8901646877148492	0.9999608739163872	NA	transmembrane receptor protein tyrosine kinase activity. It is involved in the biological process described with protein phosphorylation
LOC112052643	9.345257239064183e-11	4.333258418868829e-5	0.9999608739163872	NA	Angiotensin-converting enzyme
LOC112045836	9.446571899826848e-11	1.1759244653220601e-4	0.9236531723618576	NA	Immunoglobulin C-2 Type
LOC112047543	9.696116214287749e-11	0.419760211165699	0.9999608739163872	NA	Domain involved in innate immunity and lipid metabolism.
LOC112056124	9.743656765268596e-11	5.101624798705083e-5	0.9999608739163872	NA	NA
LOC112057832	9.815802870924707e-11	0.005470656860219089	0.9999608739163872	NA	UDP-glucoronosyl and UDP-glucosyl transferase
LOC112046849	1.0277981706083489e-10	1.0631241700634561e-7	0.3098155604193096	NA	NA
LOC112052657	1.0651292434694636e-10	1.458057542594655e-7	0.7007036334948304	NA	Phosphatidylethanolamine-binding protein
LOC112048705	1.0799625550393392e-10	0.05344018600591502	0.9999608739163872	NA	Ricin-type beta-trefoil lectin domain
LOC112047072	1.0857963263112116e-10	0.011724576280197635	0.9378489005853329	NA	NA
LOC112044581	1.0893399731313254e-10	1.569880201624048e-6	0.9999608739163872	NA	ABC-2 type transporter
LOC112052198	1.0893399731313254e-10	0.23159892381901792	0.9999608739163872	NA	NA
LOC112053386	1.1049527973754439e-10	0.005438074028375468	0.8658344046884691	NA	NA
LOC112055904	1.1182916582244656e-10	5.5806118754031606e-5	0.9999608739163872	NA	macromolecule localization
LOC112047343	1.1275419032659545e-10	6.177520111841631e-4	0.9999608739163872	Vha44	Subunit of the peripheral V1 complex of vacuolar ATPase. Subunit C is necessary for the assembly of the catalytic sector of the enzyme and is likely to have a specific function in its catalytic activity. V-ATPase is responsible for acidifying a variety of intracellular compartments in eukaryotic cells
LOC112052852	1.1329604144398255e-10	5.951216269680326e-6	0.9999608739163872	NA	NA
LOC112051223	1.1612688556108866e-10	7.062354231518377e-7	0.9999608739163872	NA	Zinc-finger associated domain (zf-AD)
LOC112044537	1.1851212410894067e-10	8.419458746568688e-4	0.9999608739163872	htl	Tyrosine kinase, catalytic domain
LOC112055306	1.201695836644598e-10	6.329378372985564e-6	0.9999608739163872	NA	Domain present in PSD-95, Dlg, and ZO-1/2.
LOC112047187	1.2162270875455863e-10	0.004375449623958103	0.9999608739163872	Akhr	7 transmembrane receptor (rhodopsin family)
LOC112057003	1.230060427199426e-10	8.370218539713423e-6	0.9999608739163872	NA	NA
LOC112049714	1.2404563603757462e-10	0.0014077788731297336	0.9999608739163872	NA	cell adhesion
LOC112057759	1.3169297921292278e-10	4.3354872915565325e-4	0.9999608739163872	NA	Insect cuticle protein
LOC112056217	1.3311802251100614e-10	2.1948561281312496e-4	0.9999608739163872	NA	NA
LOC112044815	1.3311802251100614e-10	6.220708396480796e-5	0.9999608739163872	pk	Zinc-binding domain present in Lin-11, Isl-1, Mec-3.
LOC112049275	1.348799189705676e-10	0.25360332623228726	0.9906373744498478	NA	zinc finger
LOC112051159	1.389405152436349e-10	0.10155530126983398	0.9999608739163872	NA	Ubiquitin-conjugating enzyme
LOC112058630	1.4099611773895798e-10	4.6771308067848387e-7	0.9999608739163872	NA	Catalyzes the reduction of fatty acyl-CoA to fatty alcohols
LOC112056956	1.4454086422334332e-10	4.5335787190320354e-4	0.9974936110402847	NA	zinc-finger of a C2HC-type
LOC112048574	1.5448044756590693e-10	1.7959998828095283e-6	0.9999608739163872	NA	DoxX-like family
LOC112051613	1.5941048772539663e-10	1.3544194380961396e-6	0.9999608739163872	NA	Chorion protein
LOC112056175	1.6306451608391261e-10	0.007320884544192093	0.9999608739163872	NA	RNA recognition motif
LOC112052579	1.639078972390765e-10	6.013458623600755e-5	0.8405892408312232	NA	Alcohol dehydrogenase transcription factor Myb/SANT-like
LOC112051941	1.6594914529655218e-10	2.0699679523449377e-4	0.8923855130581937	NA	Sugar (and other) transporter
LOC112049682	1.7004414018790054e-10	6.464379860772099e-6	0.9999608739163872	NA	NA
LOC112058166	1.7147768935261912e-10	1.8706120587269476e-4	0.9999608739163872	NA	Dak1 domain
LOC112052266	1.7290416235785258e-10	1.2483717818053169e-5	0.9999608739163872	NA	NA
LOC112043944	1.7663376780927536e-10	5.2076475430713246e-14	0.5012198587933357	NA	NA
LOC112049965	1.8022470756387564e-10	1.1141998160171889e-6	0.9999608739163872	NA	Belongs to the G-protein coupled receptor 1 family
LOC112047778	1.8425635698971779e-10	9.070772293986154e-5	0.6750523333052623	NA	Carboxylesterase family
LOC112051428	1.853090349144499e-10	1.733607723439236e-4	0.9999608739163872	NA	Xeroderma pigmentosum G I-region
LOC112044897	1.8575440958781123e-10	0.027383917499205067	0.9999608739163872	amd	Pyridoxal-dependent decarboxylase conserved domain
LOC112044394	1.8763698561248428e-10	0.0012894527910645172	0.7736508464169436	NA	NA
LOC112058429	1.9085455246227718e-10	0.013544223838129367	0.9999608739163872	NA	Inhibitor of apoptosis-promoting Bax1
LOC112053675	1.9331890503576886e-10	0.651078238406127	0.9999608739163872	NA	Zinc finger protein 512B
LOC112049603	1.9386466855231547e-10	0.312030485341699	0.9847050591060199	NA	NA
LOC112056401	1.9501687703385884e-10	0.10149086620916409	0.9741594566830291	NA	NA
LOC112045236	1.9588290610524238e-10	0.019886028661917635	0.9999608739163872	NA	PRP1 splicing factor, N-terminal
LOC112051813	2.0143119436825417e-10	4.297903583855578e-6	0.9999608739163872	NA	Domain of unknown function (DUF243)
LOC112058009	2.1870447786891634e-10	0.0026711170490025544	0.9999608739163872	Dab	Phosphotyrosine-binding domain, phosphotyrosine-interaction (PI) domain
LOC112054986	2.2167647736468786e-10	8.093688598745673e-8	0.5329467369349031	NA	NA
LOC112051926	2.2291590386380128e-10	5.795440223647761e-7	0.9999608739163872	otp	sequence-specific DNA binding. It is involved in the biological process described with regulation of transcription, DNA-templated
LOC112055370	2.2455654293274996e-10	9.060977797606713e-5	0.9999608739163872	NA	catalytic domain of ctd-like phosphatases
LOC112049529	2.403503721865637e-10	0.009284368817010235	0.9415207586685403	NA	HEAT repeat-containing protein
LOC112048387	2.5466407647190197e-10	0.003429050998515816	0.9999608739163872	Blimp-1	SET (Su(var)3-9, Enhancer-of-zeste, Trithorax) domain
LOC112046512	2.55197862564791e-10	0.0038194490214145645	0.9999608739163872	NA	Chitin-binding domain type 2
LOC112058274	2.5712031653408833e-10	0.022966185841495835	0.9999608739163872	NA	Reeler domain
LOC112052244	2.6663572291351875e-10	6.2345934624890326e-6	0.9999608739163872	NA	Ring finger
LOC112044645	2.692996101316571e-10	0.7683441673602284	0.9999608739163872	NA	Translation-initiation factor 2
LOC112043153	2.7096704869859647e-10	5.080275550789589e-4	0.9999608739163872	Psa	ERAP1-like C-terminal domain
LOC112052382	2.757858869569462e-10	1.0907551247316073e-4	0.9999608739163872	NA	7 transmembrane receptor (rhodopsin family)
LOC112043024	2.790530458684948e-10	0.11928454906423827	0.9999608739163872	beta-CA	Carbonic anhydrase
LOC112046213	2.7962279496167673e-10	4.21654197630418e-5	0.9999608739163872	NA	Zn_pept
LOC112045547	2.845462187227753e-10	0.19842221933414694	0.9999608739163872	NA	NA
LOC112044498	2.963992250711278e-10	0.12484387435667607	0.40145035628376696	NA	Hemocyanin, all-alpha domain
LOC112052092	2.9924326876921256e-10	6.946833841271047e-5	0.9348702533864874	NA	Mandelate racemase / muconate lactonizing enzyme, N-terminal domain
LOC112052511	3.076544652172174e-10	6.522846582479609e-5	0.9999608739163872	Gp150	Leucine-rich repeats, typical (most populated) subfamily
LOC112052988	3.0983964783307267e-10	0.28021490514445235	0.9999608739163872	NA	nucleic acid binding
LOC112045435	3.0983964783307267e-10	1.9133011723533713e-4	0.21217247995136945	NA	zinc finger
LOC112057883	3.1519352293594486e-10	3.589419943679536e-4	0.9999608739163872	NA	SNF2 family N-terminal domain
LOC112058559	3.1970696557333486e-10	4.644707919613802e-6	0.9999608739163872	NA	Domain Homologous to E6-AP Carboxyl Terminus with
LOC112050791	3.1970696557333486e-10	0.08833569901664207	0.9999608739163872	NA	The proteasome is a multicatalytic proteinase complex which is characterized by its ability to cleave peptides with Arg, Phe, Tyr, Leu, and Glu adjacent to the leaving group at neutral or slightly basic pH
LOC112054044	3.2264554400467246e-10	0.007110878002804667	0.9097576281681424	NA	ATPase activity. It is involved in the biological process described with
LOC112051549	3.2357252026494735e-10	0.3198144254388211	0.9999608739163872	Ufd1-like	Ubiquitin fusion degradation protein UFD1
LOC112058337	3.2772946151461287e-10	0.0010075412915248327	0.9999608739163872	NA	involucrin
LOC112058300	3.4637468320615126e-10	0.03776114016098301	0.9999608739163872	NA	Domain in Myosin and Kinesin Tails
LOC112049056	3.7146462728903933e-10	0.035257961217107975	0.9999608739163872	NA	NA
LOC112052598	3.7146462728903933e-10	4.359559792350265e-5	0.9999608739163872	NA	NA
LOC112049414	3.849249121200573e-10	1.5153285964465637e-5	0.9999608739163872	Ugt37b1	Glycosyltransferase family 28 C-terminal domain
LOC112050757	3.849249121200573e-10	1.8975459731167804e-7	0.9999608739163872	NA	RNA recognition motif
LOC112056039	4.010241190846738e-10	2.4751991161355365e-6	0.9999608739163872	Mf	Myofilin
LOC112055366	4.072732714185623e-10	0.0012804417544115493	0.9999608739163872	NA	Sulfotransferase family
LOC112048785	4.188459103291858e-10	3.3493528624419867e-10	0.9999608739163872	NA	identical protein binding
LOC112044084	4.2034370968734134e-10	0.008780507961889021	0.9999608739163872	NA	Transmembrane protein 173
LOC112054050	4.247641297380269e-10	3.5615967888794265e-4	0.9999608739163872	NA	NA
LOC112047094	4.303216395006532e-10	1.2161714836872116e-4	0.8949439806527478	NA	Vacuolar ATP synthase subunit S1 (ATP6S1)
LOC112045889	4.365385253112064e-10	0.004072415244349893	0.9999608739163872	NA	Glycosyltransferase family 92
LOC112052492	4.3969339299081183e-10	0.005175128001394162	0.40239826036981874	NA	CRAL/TRIO domain
LOC112046074	4.410441696635439e-10	0.3341702877984255	0.9999608739163872	NA	transmembrane receptor protein tyrosine kinase activity. It is involved in the biological process described with protein phosphorylation
LOC112046444	4.682151874351756e-10	3.055441949253846e-4	0.9999608739163872	elm	EF-hand domain
LOC112051208	4.735325067347474e-10	1.1823564291415711e-4	0.8100127166622153	copd	Adaptor complexes medium subunit family
LOC112047220	4.785150061538694e-10	2.21120304985691e-5	0.9906373744498478	NA	May play an essential role at the early stage of chromosomal DNA replication by coupling the polymerase alpha primase complex to the cellular replication machinery
LOC112053913	4.84866390111185e-10	0.0014217632065482875	0.9999608739163872	NA	Leucine Rich repeat
LOC112046854	4.865049536407372e-10	0.0067178177354711025	0.9999608739163872	NA	Sec63 Brl domain
LOC112047195	4.904512306871093e-10	1.2096352309411506e-7	0.9741594566830291	NA	L-lysine 6-monooxygenase (NADPH-requiring)
LOC112049588	4.920750889765517e-10	3.8738804786108175e-4	0.9906373744498478	NA	Zinc finger, C2H2 type
LOC112058253	4.94755395913347e-10	1.451341400551954e-4	0.9999608739163872	NA	Adenomatous polyposis coli tumour suppressor protein
LOC112046025	4.95668247281988e-10	5.078813162817739e-6	0.9906373744498478	NA	SHC SH2 domain-binding protein
LOC112051501	4.981165292083238e-10	0.7212251443289266	0.9999608739163872	U2af50	Necessary for the splicing of pre-mRNA
LOC112051610	5.028327529145529e-10	2.0236976438930816e-8	0.9999608739163872	NA	Kinase-like
LOC112047640	5.236795895173249e-10	1.4389721833783558e-5	0.6431503264055602	NA	AMMECR1
LOC112043179	5.480274321138109e-10	6.644345836458564e-7	0.9999608739163872	NA	NA
LOC112050307	5.508185274738612e-10	0.0188825820775302	0.9999608739163872	NA	NA
LOC112044583	5.577639434280361e-10	1.605028003260782e-6	0.9999608739163872	NA	NA
LOC112052075	5.645732363508454e-10	0.006260237351872263	0.9999608739163872	NA	Involved in the fragmentation of the mitochondrial network and its perinuclear clustering
LOC112052194	5.696542147173368e-10	1.809827971685149e-8	0.9999608739163872	NA	chitin binding. It is involved in the biological process described with chitin metabolic process
LOC112053844	5.730311274404932e-10	0.06930766602760662	0.9999608739163872	NA	Ras family
LOC112051450	6.084838638862798e-10	7.186978208188271e-5	0.9999608739163872	NA	Clusterin-associated protein-1
LOC112053767	6.302969479063357e-10	8.578759009814876e-4	0.9999608739163872	Mctp	Protein kinase C conserved region 2 (CalB)
LOC112045063	6.411679770952794e-10	0.02903501600651676	0.9999608739163872	NA	ATP binding
LOC112054065	6.585962423248259e-10	0.004020226134958483	0.9999608739163872	NA	ER retention sequence binding. It is involved in the biological process described with protein retention in ER lumen
LOC112058062	6.604952593825763e-10	8.844682926729999e-4	0.9999608739163872	NA	NA
LOC112047350	6.607971131618161e-10	1.814388872733411e-5	0.9999608739163872	NA	NA
LOC112047332	6.610896933493007e-10	1.9098442369766835e-6	0.3114646549998998	Sobp	Sine oculis-binding protein
LOC112047750	6.802498222845677e-10	4.536369613805564e-6	0.9999608739163872	SMC2	RecF/RecN/SMC N terminal domain
LOC112055985	6.864575963517046e-10	4.1082033585604266e-8	0.9999608739163872	NA	Protein heterodimerization activity
LOC112056182	6.907116636476174e-10	0.0014018819626507898	0.9415207586685403	NA	NA
LOC112051769	7.394420905062727e-10	1.8849356957600932e-8	0.9999608739163872	NA	NA
LOC112050690	7.411125922519562e-10	1.227784001165144e-8	0.9999608739163872	NA	Zinc ion binding
LOC112057500	7.523564864202455e-10	0.0150621417724957	0.9999608739163872	NA	NA
LOC112053886	7.631964598739296e-10	0.002704329318500301	0.9999608739163872	NA	Smoothelin cytoskeleton protein
LOC112050650	7.721069667203367e-10	1.954335393671639e-5	0.9999608739163872	NA	NA
LOC112051761	7.87911090061169e-10	1.8925820347622354e-8	0.9906373744498478	NA	Pao retrotransposon peptidase
LOC112056059	7.959594545867375e-10	4.502237153018291e-16	0.9999608739163872	bt	Immunoglobulin
LOC112047093	8.020289276647069e-10	2.1334914521066805e-4	0.9999608739163872	NA	Zinc-finger associated domain (zf-AD)
LOC112050866	8.036164067989945e-10	1.0096209594189099e-5	0.2670632673378218	Unc-89	Immunoglobulin
LOC112051031	8.093998255777187e-10	0.4173408173813273	0.9999608739163872	NA	divergent subfamily of APPLE domains
LOC112056595	8.130721786147154e-10	2.114658308133404e-5	0.9999608739163872	NA	Tubulin is the major constituent of microtubules. It binds two moles of GTP, one at an exchangeable site on the beta chain and one at a non-exchangeable site on the alpha chain
LOC112044042	8.130721786147154e-10	6.050628100771922e-4	0.7908017410302058	NA	NADP oxidoreductase coenzyme F420-dependent
LOC112045891	8.21394754916145e-10	4.49161877004595e-5	0.9999608739163872	NA	Eukaryotic homologues of bacterial periplasmic substrate binding proteins.
LOC112053449	8.432548771987004e-10	2.474122042768812e-8	0.9999608739163872	NA	pyrimidine-specific mismatch base pair DNA N-glycosylase activity
LOC112043531	8.478184142203034e-10	0.002609910598718839	0.6170605909338578	NA	Pyridoxal-phosphate dependent enzyme
LOC112044045	8.606456317554727e-10	0.001610548882199428	0.9999608739163872	CNOT4	nuclear-transcribed mRNA catabolic process, deadenylation-dependent decay
LOC112042966	8.709540926575553e-10	1.4362077591314898e-6	0.9999608739163872	Mcm7	MCM OB domain
LOC112044519	8.906270056379831e-10	0.21813492704835943	0.9999608739163872	NA	Leucine rich repeat C-terminal domain
LOC112049870	8.968399915616217e-10	0.06562692668072986	0.9316343396880286	NA	A20-like zinc finger
LOC112052875	9.005186027838558e-10	2.3695875384337496e-5	0.9999608739163872	NA	NA
LOC112047167	9.134603528828112e-10	0.0023359523566541447	0.9999608739163872	Rab23	50S ribosome-binding GTPase
LOC112045408	9.245592241290851e-10	1.5132325691226254e-6	0.9999608739163872	NA	Belongs to the major facilitator superfamily. Sugar transporter (TC 2.A.1.1) family
LOC112045476	9.403075559043007e-10	0.09447601531126627	0.9999608739163872	NA	Insect cuticle protein
LOC112047687	9.477065004713798e-10	0.0012276934144581093	0.9999608739163872	NA	zinc finger
LOC112049036	9.629596744435935e-10	1.1489801139344156e-5	0.9999608739163872	NA	Insect pheromone-binding family, A10/OS-D
LOC112053096	9.661854287550988e-10	5.396892705004099e-6	0.9999608739163872	NA	NA
LOC112048723	9.661854287550988e-10	0.2213969093047208	0.9999608739163872	NA	NA
LOC112046599	9.85414281634243e-10	0.022138817336341297	0.9999608739163872	NA	Phosphate acyltransferases
LOC112047163	9.85414281634243e-10	3.9833772120296497e-7	0.9999608739163872	Orc1	Origin recognition complex subunit
LOC112049495	9.85414281634243e-10	4.930816016053308e-6	0.9999608739163872	NA	NA
LOC112051799	9.857888347819207e-10	4.8678466140389706e-5	0.9999608739163872	NA	Lipase
LOC112044396	9.986779371062803e-10	0.005101412642010165	0.9999608739163872	NA	Chitin-binding domain type 2
LOC112056775	1.0216161021461034e-9	5.691144074275828e-6	0.9999608739163872	NA	Zinc finger, C2H2 type
LOC112043029	1.0289577742509251e-9	7.290523776300827e-4	0.9999608739163872	NA	UCH-binding domain
LOC112057324	1.092718871554796e-9	7.072957508937067e-9	0.9999608739163872	NA	Carboxylesterase family
LOC112048414	1.095176832908766e-9	1.3597230562494056e-5	0.9999608739163872	NA	T-complex protein 10 C-terminus
LOC112046053	1.1611205066280173e-9	2.7546137280559452e-8	0.9999608739163872	NA	NA
LOC112044900	1.2339506902309083e-9	1.4639213559921645e-8	0.9999608739163872	NA	Domain in DAP-5, eIF4G, MA-3 and other proteins.
LOC112045610	1.239436809518613e-9	0.007782607772509308	0.9999608739163872	Myb	DNA- binding
LOC112058221	1.2687029909110504e-9	6.737031172608412e-7	0.9999608739163872	NA	Insect cuticle protein
LOC112046980	1.2729064486782235e-9	5.511016831316907e-5	0.9999608739163872	NA	Zinc finger, C3HC4 type (RING finger)
LOC112043589	1.2811019748183791e-9	8.671374143303687e-7	0.9999608739163872	NA	Domain of unknown function (DUF1986)
LOC112053924	1.2927005939019251e-9	0.023503774179867917	0.9999608739163872	sgg	It is involved in the biological process described with protein phosphorylation
LOC112048684	1.3105897994053422e-9	0.0011289837776814016	0.9999608739163872	NA	Domain first found in the mice T locus (Brachyury) protein
LOC112045242	1.3443922389056843e-9	0.0022043519947054563	0.9999608739163872	NA	BEN
LOC112044082	1.3467590535918282e-9	0.0016249203609551932	0.9999608739163872	NA	Ankyrin repeats (many copies)
LOC112058579	1.429444230700365e-9	0.27021203120430637	0.9999608739163872	NA	Protein of unknown function (DUF1241)
LOC112047483	1.449983832497634e-9	0.2521714976773251	0.9999608739163872	NA	ZIP Zinc transporter
LOC112058531	1.4621928799560708e-9	0.5168142443942163	0.9348702533864874	Wnt6	Ligand for members of the frizzled family of seven transmembrane receptors
LOC112048402	1.4819124780408794e-9	2.7322950733943145e-6	0.9999608739163872	Sse	Peptidase family C50
LOC112050093	1.4896890069636776e-9	3.2052797511554227e-7	0.9272463061895846	NA	Enoyl-(Acyl carrier protein) reductase
LOC112055048	1.4938308092011628e-9	0.0010894418304679405	0.9999608739163872	NA	NA
LOC112051474	1.49707481109134e-9	0.41412091222137143	0.9999608739163872	pain	Ion transport protein
LOC112055972	1.49707481109134e-9	2.998413899675904e-4	0.9999608739163872	NA	SprT homologues.
LOC112055277	1.49707481109134e-9	0.04339784900303307	0.48446758350202335	NA	Asparaginase
LOC112045519	1.5389903248876796e-9	0.03270636746192978	0.34394043938335234	NA	Chitin-binding domain type 2
LOC112056120	1.658711155240391e-9	0.6034183721726547	0.9999608739163872	SREBP	protein dimerization activity
LOC112045998	1.668087131378973e-9	5.640322990150987e-4	0.9348702533864874	NA	Major Facilitator Superfamily
LOC112043476	1.6715065625213242e-9	1.1671982034881514e-4	0.9998226546049144	PyK	Pyruvate kinase, alpha/beta domain
LOC112045972	1.6927405698739513e-9	0.012842052816872953	0.9999608739163872	NA	NA
LOC112050073	1.6927405698739513e-9	5.249123346079772e-4	0.9999608739163872	Arc42	Acyl-CoA dehydrogenase, N-terminal domain
LOC112054498	1.7063383518474806e-9	0.0649556050347481	0.9999608739163872	mRpL28	structural constituent of ribosome
LOC112055393	1.7163184252033984e-9	1.6313465006812965e-7	0.9999608739163872	NA	Dehydrogenase E1 component
LOC112047091	1.7346355611792028e-9	5.652088679040655e-5	0.9431920556755825	NA	C2H2-type zinc finger
LOC112050333	1.7453061453064687e-9	0.00555681443496851	0.9999608739163872	NA	Transmembrane amino acid transporter protein
LOC112053992	1.7687343839857653e-9	1.2035708950372824e-6	0.9999608739163872	NA	MCM OB domain
LOC112046435	1.7693371017280691e-9	0.05967798842777963	0.9999608739163872	NA	Lipocalin-like domain
LOC112056296	1.7701029330863777e-9	0.35226072556250293	0.9999608739163872	NA	It is involved in the biological process described with protein phosphorylation
LOC112049768	1.8304896052752815e-9	6.9292740595035e-5	0.9999608739163872	NA	Cytochrome b5-like Heme/Steroid binding domain
LOC112052293	1.8396137299520594e-9	3.190742201610326e-5	0.9999608739163872	Obp73a	odorant binding
LOC112055397	1.874524585032211e-9	0.010847929163576861	0.9999608739163872	TER94	Cell division protein 48 (CDC48) domain 2
LOC112047385	1.895689962488197e-9	0.0011293744738144317	0.9999608739163872	NA	Interferon-related protein conserved region
LOC112056802	1.9031266305807245e-9	1.4009322932226378e-4	0.9999608739163872	NA	Permease family
LOC112047911	2.0037598689686627e-9	4.937139967922915e-4	0.9348702533864874	NA	synaptic vesicle
LOC112043430	2.0552504388508855e-9	0.01953311535614543	0.9999608739163872	kni	c4 zinc finger in nuclear hormone receptors
LOC112057779	2.066759924780693e-9	2.2303501552694814e-4	0.9700694729871997	Antp	sequence-specific DNA binding. It is involved in the biological process described with regulation of transcription, DNA-templated
LOC112058280	2.110127315174577e-9	0.07469853190670234	0.9999608739163872	NA	Belongs to the DEAD box helicase family
LOC112046538	2.1109252795081315e-9	4.223307782185998e-8	0.9999608739163872	NA	NA
LOC112058081	2.1320632628638418e-9	3.8443711359667675e-5	0.9348702533864874	NA	GTPase-activator protein for Rho-like GTPases
LOC112047756	2.1389987666931146e-9	1.4372375517884265e-6	0.6932606272511213	NA	Phytanoyl-CoA dioxygenase (PhyH)
LOC112047799	2.1445285246634415e-9	0.0022716328360931357	0.8676982100228626	NA	NA
LOC112046202	2.1696206320617315e-9	7.60067070524997e-9	0.9999608739163872	RpA-70	As part of the heterotrimeric replication protein A complex (RPA RP-A), binds and stabilizes single-stranded DNA intermediates, that form during DNA replication or upon DNA stress. It prevents their reannealing and in parallel, recruits and activates different proteins and complexes involved in DNA metabolism. Thereby, it plays an essential role both in DNA replication and the cellular response t…
LOC112043640	2.1884846237336916e-9	0.0071681552192411156	0.6750523333052623	NA	Putative cyclase
LOC112052150	2.190363734334689e-9	1.6309829360065256e-7	0.9999608739163872	NA	This magnesium-dependent enzyme catalyzes the hydrolysis of ATP coupled with the transport of calcium
LOC112052339	2.197399446237732e-9	0.0018407689288149154	0.9847050591060199	NA	NA
LOC112049358	2.1994605334406787e-9	0.17375888967933684	0.9999608739163872	NA	Fcf1
LOC112050158	2.2092624349679456e-9	0.0016017193018017075	0.9999608739163872	NA	Domain present in fly proteins (CG14681, CG12492, CG6217), worm H06A10.1 and Arabidopsis thaliana MBG8.9.
LOC112054706	2.2092624349679456e-9	0.016309113662173618	0.9999608739163872	NA	Leucine-rich repeats, typical (most populated) subfamily
LOC112042867	2.2148348482729004e-9	4.7249650618439706e-4	0.9999608739163872	Bub1	Mad3/BUB1 hoMad3/BUB1 homology region 1
LOC112047019	2.220120763993243e-9	2.7602929919464e-8	0.8093269337411887	NA	Sugar (and other) transporter
LOC112053080	2.220120763993243e-9	0.028851620923545856	0.9999608739163872	NA	anchor protein 17A
LOC112055064	2.220120763993243e-9	1.2283268050260886e-8	0.9999608739163872	NA	Condensin complex subunit 2
LOC112048087	2.3496485117194262e-9	0.002916915339709537	0.9999608739163872	NA	glycine rich nucleic binding domain
LOC112048032	2.3898429617049e-9	6.659827192811923e-6	0.9999608739163872	NA	MYND finger
LOC112052029	2.3898429617049e-9	0.028921466478924043	0.9999608739163872	NA	Coiled-coil domain containing 51
LOC112051716	2.6123258539172856e-9	1.9210642075063528e-4	0.24550997355742807	NA	Acyl-CoA dehydrogenase, N-terminal domain
LOC112043943	2.6123258539172856e-9	0.02613591352569274	0.9999608739163872	Desat1	Fatty acid desaturase
LOC112052707	2.626409768410884e-9	4.703335383893811e-4	0.9999608739163872	NA	NA
LOC112047990	2.6689238108079612e-9	8.524401465100811e-5	0.9999608739163872	NA	WD domain, G-beta repeat
LOC112044459	2.68932341224426e-9	0.0018631835098533779	0.9999608739163872	NA	Acetyl-coenzyme A transporter 1
LOC112043239	2.7602571820671334e-9	0.0022622048351090694	0.9999608739163872	NA	Sugar (and other) transporter
LOC112051318	2.8058786206478453e-9	3.4570345745690496e-5	0.9999608739163872	NA	Kazal type serine protease inhibitors
LOC112045163	2.8817108714831e-9	0.0010246909629909285	0.9999608739163872	NA	Spastic paraplegia 21 (Autosomal recessive, Mast syndrome)
LOC112048135	3.088462536386267e-9	0.04955609602184677	0.9999608739163872	NA	LUC7 N_terminus
LOC112048969	3.0964697301025472e-9	0.033246368507274554	0.9999608739163872	NA	zinc finger
LOC112044729	3.0964697301025472e-9	0.39777371584496457	0.9999608739163872	NA	Cytochrome P450
LOC112052093	3.103978805605061e-9	0.6323297324134634	0.9999608739163872	NA	Cys/Met metabolism PLP-dependent enzyme
LOC112056150	3.1639925836229347e-9	9.996933616827954e-5	0.9999608739163872	NA	Zinc finger, C2H2 type
LOC112050673	3.1639925836229347e-9	0.31796020096975636	0.49662366051386186	CLIPD1	Trypsin-like serine protease
LOC112057173	3.244897957446376e-9	0.001877368538166962	0.9847050591060199	NA	WD domain, G-beta repeat
LOC112047510	3.2632260159292227e-9	0.07165847994212247	0.9999608739163872	NA	Coiled-coil domain-containing protein
LOC112045120	3.2739672667893142e-9	0.18528932232959305	0.9999608739163872	NA	NDT80 / PhoG like DNA-binding family
LOC112050204	3.376536742921464e-9	0.0025840383519336904	0.7480630672584697	NA	NA
LOC112046231	3.376536742921464e-9	3.8365954569797103e-4	0.9999608739163872	NA	Sugar (and other) transporter
LOC112051694	3.4468058316904146e-9	0.007314145234581055	0.9999608739163872	Chro	Chromatin organization modifier domain
LOC112045525	3.4714291617493466e-9	0.08761673845003003	0.5906121058139706	NA	Amino acid permease
LOC112042814	3.482441892731444e-9	3.06053034694919e-5	0.9999608739163872	NA	NA
LOC112053125	3.4832765765716375e-9	0.10127469889090722	0.9999608739163872	NA	lipid binding
LOC112052019	3.5613682533139047e-9	3.192998340792253e-5	0.9999608739163872	pho	Zinc finger, C2H2 type
LOC112055594	3.590734673250281e-9	9.981534587905281e-5	0.9999608739163872	NA	NA
LOC112052596	3.6183391909841738e-9	0.0010349376261939128	0.9906373744498478	NA	Rhomboid family
LOC112050186	3.708561190153893e-9	0.37445030833541515	0.9999608739163872	NA	C2H2-type zinc finger
LOC112048146	3.7205073055088516e-9	0.0075427348950967855	0.9999608739163872	NA	Fucosyltransferase, N-terminal
LOC112050432	3.736970348797734e-9	0.022165951129429942	0.9999608739163872	NA	Fes/CIP4, and EFC/F-BAR homology domain
LOC112048468	3.872444395956884e-9	0.004034625717056886	0.9999608739163872	NA	Leucine rich repeat C-terminal domain
LOC112051438	3.884757175280986e-9	0.0031641275970828568	0.12785628294341356	NA	Mannosyl-glycoprotein endo-beta-N-acetylglucosaminidase activity
LOC112052045	3.884802366811387e-9	0.02901093537482452	0.9599973006488524	NA	7 transmembrane receptor (rhodopsin family)
LOC112049127	3.922324227852818e-9	0.07721177353356747	0.9999608739163872	NA	Ubiquitin associated domain
LOC112053328	3.922324227852818e-9	0.1753950707609687	0.9999608739163872	NA	Oxoglutarate and iron-dependent oxygenase degradation C-term
LOC112046649	4.042627368183718e-9	5.411212748488359e-5	0.9999608739163872	NA	NA
LOC112045103	4.195451195562606e-9	0.01876882676788283	0.8912318236418617	NA	Hemocyanin, all-alpha domain
LOC112047334	4.300860317654899e-9	0.008798019210966826	0.9999608739163872	NA	Belongs to the FPP GGPP synthase family
LOC112055624	4.332999787885427e-9	0.14489900007844328	0.9999608739163872	NA	bromo domain
LOC112045092	4.405744974176676e-9	0.01028085164110883	0.9999608739163872	NA	NA
LOC112051082	4.412806595917817e-9	5.231508585391073e-7	0.9999608739163872	NA	CCAAT-Binding transcription Factor
LOC112055472	4.433055502964581e-9	0.23767192337720217	0.9999608739163872	NA	rRNA processing
LOC112050198	4.4490154727906025e-9	0.8534541370523202	0.9824720065856212	NA	Glycosyl transferase family 8
LOC112054460	4.450289630957598e-9	1.0813342239530443e-5	0.9824720065856212	NA	Chitin-binding domain type 2
LOC112044115	4.507252286360005e-9	2.357387850841032e-6	0.9999608739163872	NA	Ion channel
LOC112043674	4.5090736791258346e-9	0.0031641275970828568	0.9999608739163872	NA	Protein of unknown function (DUF1011)
LOC112058417	4.557920877735491e-9	9.676285337465672e-9	0.9999608739163872	NA	Vault protein inter-alpha-trypsin domain
LOC112050539	4.725229084177683e-9	9.243762433133785e-5	0.9999608739163872	NA	Guanylate-binding protein, N-terminal domain
LOC112049041	4.916050884986447e-9	6.877724778328398e-6	0.9999608739163872	NA	It is involved in the biological process described with transmembrane transport
LOC112056891	4.951931699089914e-9	0.12982240582207116	0.34394043938335234	NA	NA
LOC112053536	5.3456123993184214e-9	3.9833772120296497e-7	0.9999608739163872	NA	NA
LOC112050441	5.574751652239818e-9	0.0741156353199588	0.9999608739163872	Hn	ACT domain
LOC112051156	5.694790355034848e-9	0.08418495052812139	0.9741594566830291	NA	NA
LOC112046165	5.7156488552158364e-9	0.1628869220639796	0.9999608739163872	NA	zinc finger
LOC112043069	5.755143696843495e-9	1.5190238702229996e-4	0.9999608739163872	NA	Haemolymph juvenile hormone binding protein (JHBP)
LOC112049310	5.771618228118782e-9	0.0015462229109927611	0.9847050591060199	NA	DDE superfamily endonuclease
LOC112047466	5.7943154217897944e-9	3.4100864985707555e-4	0.7575381361572283	NA	Cytochrome P450
LOC112044079	5.950325519829537e-9	0.04089399413581134	0.9999608739163872	NA	3-hydroxyacyl-CoA dehydrogenase, NAD binding domain
LOC112055474	5.950325519829537e-9	0.12666065994935097	0.9999608739163872	NA	NA
LOC112051921	6.02506254102857e-9	0.017457874171011512	0.9999608739163872	NA	Ataxin-1 and HBP1 module (AXH)
LOC112044802	6.1069393243951935e-9	4.447811858373945e-7	0.9999608739163872	NA	Leucine rich repeats (6 copies)
LOC112050936	6.1069393243951935e-9	0.028528837837750638	0.9999608739163872	NA	Transcription initiation factor TFIID 23-30kDa subunit
LOC112050723	6.116993552589815e-9	0.007748271183278957	0.9999608739163872	NA	Uncharacterised ACR, YagE family COG1723
LOC112055996	6.1328104356848605e-9	0.4707132664626579	0.904932659483645	NA	Core histone H2A/H2B/H3/H4
LOC112052898	6.141208555740072e-9	4.4915454824856976e-4	0.9999608739163872	NA	Protein tyrosine kinase
LOC112048851	6.175734908102566e-9	3.8107427178183126e-5	0.9999608739163872	Cpsf160	Mono-functional DNA-alkylating methyl methanesulfonate N-term
LOC112049356	6.302947653312919e-9	0.043265447434760546	0.9999608739163872	NA	Fcf1
LOC112052754	6.437730822237467e-9	6.765475590368636e-5	0.9999608739163872	NA	Acetyl-coenzyme A synthetase N-terminus
LOC112046119	6.445809032678481e-9	0.0038415578507899283	0.9999608739163872	NA	Microtubule binding. It is involved in the biological process described with microtubule cytoskeleton organization
LOC112045312	6.594598696532037e-9	0.003600695882994554	0.9999608739163872	NA	NA
LOC112047758	6.594598696532037e-9	6.4032464387357285e-9	0.9999608739163872	NA	GA-binding protein alpha chain
LOC112049015	6.650158687950129e-9	2.0631654675226294e-4	0.9999608739163872	NA	Insect pheromone-binding family, A10/OS-D
LOC112043420	6.791174755356613e-9	4.257004725786452e-9	0.9999608739163872	Alr	Erv1 / Alr family
LOC112044157	7.012683235114859e-9	7.512670737039069e-12	0.8873424587642395	NA	chitin binding. It is involved in the biological process described with chitin metabolic process
LOC112046010	7.2023082461187854e-09	0.0026948470974951714	0.9999608739163872	NA	Chitin-binding domain type 2
LOC112046470	7.3074617533122095e-9	0.051737381847773274	0.9999608739163872	Uba1	Ubiquitin-activating enzyme e1 C-terminal domain
LOC112047252	7.575569667662932e-9	0.00873411083421268	0.9999608739163872	NA	It is involved in the biological process described with transmembrane transport
LOC112043722	7.786269771580833e-9	1.4000139358673027e-5	0.9999608739163872	NA	GNS1/SUR4 family
LOC112049638	7.841617958659262e-9	9.988613071503523e-6	0.9999608739163872	NA	Choline/ethanolamine kinase
LOC112057649	7.876783432233689e-9	0.14278581696024986	0.32478830950069787	NA	NA
LOC112054705	7.90084421549351e-9	0.07946508484198617	0.9999608739163872	Adam	component of the eukaryotic translation initiation factor 3 (eIF-3) complex, which is involved in protein synthesis of a specialized repertoire of mRNAs and, together with other initiation factors, stimulates binding of mRNA and methionyl-tRNAi to the 40S ribosome. The eIF-3 complex specifically targets and initiates translation of a subset of mRNAs involved in cell proliferation
LOC112047685	7.936726400959613e-9	0.0030520222143597384	0.9999608739163872	NA	Man1-Src1p-C-terminal domain
LOC112052214	8.042290119659178e-9	2.1823871305437675e-7	0.9999608739163872	NA	AMP-binding enzyme C-terminal domain
LOC112046576	8.102571661065972e-9	2.210410877095826e-4	0.8935096305173932	trh	Motif C-terminal to PAS motifs (likely to contribute to PAS structural domain)
LOC112051368	8.201880405629122e-9	0.4493967473346657	0.9999608739163872	coq6	Ubiquinone biosynthesis monooxygenase
LOC112054633	8.24295264125295e-9	0.0017438186525736712	0.24550997355742807	st	ABC-2 type transporter
LOC112050404	8.26591899454925e-9	2.0306392201422275e-4	0.9999608739163872	NA	Haloacid dehalogenase-like hydrolase
LOC112058096	8.26591899454925e-9	0.7126548985323733	0.9999608739163872	NA	Galactose mutarotase-like
LOC112049896	8.345243670234655e-9	6.48234265598841e-5	0.9999608739163872	FANCI	FANCI helical domain 2
LOC112049132	8.474765196085675e-9	7.556774641731891e-5	0.9999608739163872	NA	NA
LOC112052982	8.587847056070729e-9	0.0014704537014104465	0.9999608739163872	NA	Subunit of the peripheral V1 complex of vacuolar ATPase essential for assembly or catalytic function. V-ATPase is responsible for acidifying a variety of intracellular compartments in eukaryotic cells
LOC112048564	8.81941408471896e-9	2.2767574892903082e-5	0.24550997355742807	NA	NA
LOC112047080	9.036218816005625e-9	0.4002061216112801	0.9999608739163872	NA	Glycosyl hydrolase family 20, catalytic domain
LOC112046440	9.117584511079873e-9	0.030670767912297656	0.9999608739163872	NA	NA
LOC112043134	9.134310423562151e-9	0.009487910670882962	0.9999608739163872	Pect	Cytidylyltransferase-like
LOC112049094	9.177891753334736e-9	0.045577041300939314	0.9999608739163872	NA	Origin recognition complex (ORC) subunit 3 N-terminus
LOC112057837	9.280350911665418e-9	0.0016030820885912542	0.9999608739163872	NA	Cut8, nuclear proteasome tether protein
LOC112044514	9.29689461163851e-9	1.116355025855308e-5	0.9999608739163872	NA	MFS_1 like family
LOC112043465	9.32263648417992e-9	0.0025750016604876914	0.9999608739163872	NA	Ankyrin repeat
LOC112054526	9.479192991045052e-9	1.0023877395177234e-5	0.9999608739163872	Y-h	Major royal jelly protein
LOC112057222	9.519418719474772e-9	0.0011650584598917445	0.9999608739163872	NA	NA
LOC112054902	9.528007627634753e-9	3.02337092497656e-8	0.9999608739163872	NA	Ion channel
LOC112052989	9.528007627634753e-9	0.008500054353163068	0.9999608739163872	NA	Zona pellucida (ZP) domain
LOC112044296	9.944758498862901e-9	1.6420550696275848e-5	0.9999608739163872	NA	Domain involved in innate immunity and lipid metabolism.
LOC112053847	1.0082144789812358e-8	2.604258471489133e-7	0.9999608739163872	wupA	Troponin
LOC112053836	1.0218135247967083e-8	9.384730096262375e-7	0.9999608739163872	Scgalpha	Sarcoglycan alpha/epsilon
LOC112043762	1.0375309726684122e-8	4.345617428517521e-4	0.9999608739163872	NA	Lipase
LOC112045205	1.0391101626773455e-8	0.0064971852841951665	0.9999608739163872	NA	serine-type endopeptidase activity
LOC112047239	1.0567210857731852e-8	0.08458418440210295	0.9999608739163872	GPRSTN	It is involved in the biological process described with homophilic cell adhesion via plasma membrane adhesion molecules
LOC112058397	1.0567210857731852e-8	0.0034706058397421776	0.9999608739163872	NA	Phospholipase A2
LOC112042895	1.0567210857731852e-8	6.917857771639274e-5	0.9999608739163872	NA	Actin interacting protein 3
LOC112052044	1.0632804764808348e-8	3.722145726332503e-10	0.9999608739163872	NA	transporter activity. It is involved in the biological process described with
LOC112046931	1.0805362044839839e-8	0.03849849838261411	0.9999608739163872	Prosalpha5	Proteasome subunit A N-terminal signature Add an annotation
LOC112050935	1.096828245034884e-8	4.766704716742409e-9	0.9999608739163872	NA	Transposase protein
LOC112045341	1.1112040629806845e-8	0.0022297084487721917	0.9415207586685403	NA	NA
LOC112053443	1.112729811221842e-8	8.592333603541499e-5	0.9999608739163872	NA	Chitin-binding domain type 2
LOC112058093	1.112729811221842e-8	1.2046367563392608e-6	0.9741594566830291	hrg	Poly(A) polymerase central domain
LOC112053124	1.1203433452644144e-8	1.5957664887776434e-5	0.9999608739163872	NA	5'-nucleotidase, C-terminal domain
LOC112050065	1.1258415874719207e-8	4.989592691111372e-4	0.9999608739163872	NA	NA
LOC112045334	1.1317882721046342e-8	0.00252104232827365	0.769598578653352	NA	SET (Su(var)3-9, Enhancer-of-zeste, Trithorax) domain
LOC112043423	1.133991610561902e-8	6.474152317217083e-4	0.9999608739163872	NA	PH domain
LOC112052329	1.1646389950134465e-8	4.958513379300342e-6	0.9999608739163872	NA	Aldo/keto reductase family
LOC112055356	1.1811017282153015e-8	7.043587373358583e-4	0.9999608739163872	NA	Domain first found in the mice T locus (Brachyury) protein
LOC112043077	1.1811017282153015e-8	5.8634428115646254e-5	0.9999608739163872	NA	Vacuolar 14 Fab1-binding region
LOC112049752	1.1849337807250404e-8	1.5608161743006487e-5	0.9999608739163872	NA	Glyco_18
LOC112043491	1.1861794292981465e-8	2.386441999294961e-6	0.8669290964028381	NA	Beta-mannosidase activity. It is involved in the biological process described with mannan catabolic process
LOC112047796	1.2064283404160034e-8	0.012189334822693753	0.9999608739163872	NA	Carboxylesterase family
LOC112043601	1.2460963554061034e-8	0.6956781910041966	0.9999608739163872	NA	Lysine methyltransferase
LOC112049113	1.2625649096958178e-8	1.854649994731404e-5	0.9999608739163872	fw	C-type lectin (CTL) or carbohydrate-recognition domain (CRD)
LOC112048211	1.2684948863506314e-8	0.011174387859761513	0.9999608739163872	Tbh	Copper type II ascorbate-dependent monooxygenase, N-terminal domain
LOC112047429	1.2753694764933336e-8	8.168457954824621e-5	0.9999608739163872	NA	It is involved in the biological process described with intracellular signal transduction
LOC112050988	1.2952526602628763e-8	0.05377156886636565	0.6750523333052623	NA	NA
LOC112055529	1.2952526602628763e-8	0.009447471937208072	0.9415207586685403	NA	Helitron helicase-like domain at N-terminus
LOC112051442	1.2952526602628763e-8	1.2289694886898149e-4	0.8132787214244965	NA	Enoyl-CoA hydratase/isomerase
LOC112048675	1.3067846650608133e-8	0.1655855116972014	0.7663767615844256	NA	ZIP Zinc transporter
LOC112043454	1.3270813370851345e-8	0.03118095516672336	0.9999608739163872	NA	Polyprenyl synthetase
LOC112049118	1.3344142219647344e-8	1.5583910584076602e-6	0.9999608739163872	NA	NA
LOC112046838	1.3565663870556057e-8	0.005100044316525389	0.9999608739163872	NA	Coagulation Factor Xa inhibitory site
LOC112055628	1.3607213521747747e-8	2.480845748206837e-5	0.9402221847905631	NA	NA
LOC112052614	1.4229911104355199e-8	0.002837524191931299	0.9999608739163872	NA	ATP synthase alpha/beta family, nucleotide-binding domain
LOC112052803	1.4334355610406937e-8	0.001207981655169477	0.9999608739163872	NA	Zinc ion binding
LOC112049998	1.4426596267624968e-8	7.503877152054197e-4	0.8480157150129297	NA	transporter activity. It is involved in the biological process described with transport
LOC112049935	1.4723305901024058e-8	0.19528466715995788	0.9915464438396439	NA	GMC oxidoreductase
LOC112051842	1.4820904758303667e-8	0.9230040686353972	0.9999608739163872	Usf	helix loop helix domain
LOC112047067	1.4820904758303667e-8	0.001013738127361521	0.9999608739163872	NA	WD40 repeats
LOC112053393	1.4820904758303667e-8	0.004819243915934068	0.9999608739163872	NA	Zinc-finger associated domain (zf-AD)
LOC112052072	1.4886874326600669e-8	3.130261245881793e-5	0.9999608739163872	NA	Ankyrin repeat
LOC112047107	1.4967040359372694e-8	3.0525076485367613e-4	0.9999608739163872	NA	NA
LOC112055617	1.4987770173239206e-8	3.1280348426676618e-6	0.9999608739163872	NA	Sugar (and other) transporter
LOC112043136	1.504445518308828e-8	0.0010860510440321256	0.9999608739163872	NA	Zinc finger C-x8-C-x5-C-x3-H type (and similar)
LOC112049245	1.5373780669619903e-8	6.472146926608938e-4	0.9999608739163872	NA	NA
LOC112053619	1.5456386160553163e-8	1.6716023952475907e-4	0.9984665851654005	NA	Domain of unknown function (DUF5009)
LOC112058461	1.581014653206685e-8	9.770498495008696e-6	0.9999608739163872	NA	DNA polymerase III, delta subunit
LOC112046093	1.5844847022815287e-8	1.587526001906767e-5	0.9999608739163872	NA	NA
LOC112046085	1.6017335260580347e-8	7.894175188184176e-5	0.9999608739163872	NA	Signal recognition particle receptor beta subunit
LOC112049152	1.61369749023123e-8	0.0050597901853255255	0.9999608739163872	NA	Belongs to the protein kinase superfamily
LOC112057195	1.6379181355155137e-8	0.06701610670409777	0.9999608739163872	Clk	activity. It is involved in the biological process described with regulation of transcription, DNA-templated
LOC112058143	1.638030848220933e-8	8.046065659272667e-4	0.9849219321666479	mad2	HORMA domain
LOC112055964	1.6389467889551138e-8	0.15942550359668486	0.9999608739163872	NA	Protein tyrosine serine threonine phosphatase activity. It is involved in the biological process described with protein dephosphorylation
LOC112050190	1.7189629508844857e-8	0.04415273342711356	0.9999608739163872	NA	NA
LOC112044687	1.7406552881514985e-8	0.024111132427457084	0.9999608739163872	NA	NA
LOC112046232	1.7930799130237972e-8	0.0140617907388298	0.9999608739163872	NA	ABC-2 family transporter protein
LOC112056731	1.8056859257426924e-8	0.0059763705306225086	0.9999608739163872	NA	Carbon-nitrogen hydrolase
LOC112052470	1.835469793634144e-8	0.1785794546565733	0.9999608739163872	NA	Leucine rich repeats (6 copies)
LOC112048556	1.835469793634144e-8	0.0022125730009264722	0.9999608739163872	NA	Proteasome stabiliser
LOC112054537	1.8360957974894782e-8	9.087219675683285e-5	0.9999608739163872	NA	Structural constituent of cuticle
LOC112056243	1.8868985554566477e-8	0.03362899718852568	0.9999608739163872	NA	NA
LOC112055632	1.8944724347226923e-8	0.00125936361343735	0.9999608739163872	NA	NA
LOC112056562	1.8976841597797573e-8	0.02532015972550661	0.9999608739163872	NA	Interferon regulatory factor 2-binding protein zinc finger
LOC112058403	1.8976841597797573e-8	0.001882234402574961	0.9999608739163872	Syx16	Glycosyltransferase like family
LOC112052164	1.8976841597797573e-8	0.019531873332414944	0.9999608739163872	NA	DSHCT
LOC112055481	1.903407821460261e-8	5.863448009149188e-4	0.9999608739163872	NA	DB module
LOC112053709	1.9513986424430837e-8	6.625453741193214e-4	0.9999608739163872	NA	Cytochrome b5-like Heme/Steroid binding domain
LOC112058458	1.9708832946828646e-8	4.2946122721233e-5	0.946547013556972	NA	Inosine-uridine preferring nucleoside hydrolase
LOC112055983	1.979017993080068e-8	6.474152317217083e-4	0.9999608739163872	NA	NA
LOC112045907	2.05026084888877e-8	0.12156592102157357	0.9999608739163872	NA	CRAL/TRIO domain
LOC112058269	2.0991571654430102e-8	0.002811211169659502	0.9999608739163872	NA	NHL repeat
LOC112047923	2.115691385923772e-8	8.910291332388464e-9	0.9999608739163872	NA	Acyl-coenzyme A:6-aminopenicillanic acid acyl-transferase
LOC112048173	2.1251058969615438e-8	0.0010173890614223271	0.9999608739163872	NA	nucleic acid-templated transcription
LOC112044711	2.1311229606420187e-8	4.750626840195417e-6	0.9999608739163872	NA	Structural molecule activity. It is involved in the biological process described with cell adhesion
LOC112055959	2.1594221310229803e-8	4.8018595282002974e-4	0.9999608739163872	Atp5i	Hydrogen ion transmembrane transporter activity. It is involved in the biological process described with ATP synthesis coupled proton transport
LOC112053853	2.1614923304697912e-8	6.737031172608412e-7	0.9999608739163872	NA	Mini-chromosome maintenance protein 2
LOC112054338	2.2075962082973518e-8	7.057852075223922e-4	0.9847050591060199	NA	Histidyl-tRNA synthetase
LOC112050020	2.214118467107608e-8	0.010988086375610885	0.49662366051386186	NA	Glycosyl hydrolases family 18
LOC112046258	2.3067219083411177e-8	0.0026570258901863924	0.9999608739163872	NA	Spaetzle
LOC112057946	2.321952620027786e-8	0.105883949037316	0.9999608739163872	pburs	Final heterodimeric neurohormone released at the end of the molting cycle, involved in the sclerotization (tanning) of the insect cuticle, melanization and wing spreading
LOC112047027	2.37685865395819e-8	0.002418278527752775	0.9999608739163872	NA	Sugar (and other) transporter
LOC112047223	2.3990078042033024e-8	4.934244273329661e-10	0.9999608739163872	Mcm5	DNA helicase activity. It is involved in the biological process described with DNA replication initiation
LOC112047948	2.4706351361590023e-8	0.046237171294977134	0.21075786423461434	NA	EF-hand domain pair
LOC112053645	2.4848937757156686e-8	0.0011308744093095524	0.9999608739163872	NA	Scavenger mRNA decapping enzyme C-term binding
LOC112051479	2.503491439748431e-8	0.044714493113974435	0.9999608739163872	NA	KR domain
LOC112048727	2.5054730991534225e-8	0.02447845226320807	0.9999608739163872	NA	SPT2 chromatin protein
LOC112047816	2.5649703850849445e-8	9.667231153673252e-6	0.6990531204301386	NA	Carboxylesterase family
LOC112044035	2.580608615830815e-8	0.08988113993345787	0.9999608739163872	NA	Proteasome subunit
LOC112042812	2.6028034233681998e-8	1.1042210548943383e-6	0.9906373744498478	NA	NA
LOC112054465	2.617212734466098e-8	2.0309023613612173e-5	0.9999608739163872	NA	Catalyzes the attachment of alanine to tRNA(Ala) in a two-step reaction alanine is first activated by ATP to form Ala- AMP and then transferred to the acceptor end of tRNA(Ala). Also edits incorrectly charged tRNA(Ala) via its editing domain
LOC112053154	2.6531728166032038e-8	0.04324956917657382	0.9999608739163872	NA	cilium organization
LOC112044361	2.662680550015817e-8	0.010027421965148844	0.9999608739163872	NA	Rab subfamily of small GTPases
LOC112045807	2.6969838037639226e-8	5.45264598685258e-4	0.9999608739163872	NA	NA
LOC112053987	2.6969838037639226e-8	0.5188555965218775	0.9999608739163872	NA	C-type lectin (CTL) or carbohydrate-recognition domain (CRD)
LOC112058563	2.7015080063784668e-8	3.500786800837849e-4	0.9999608739163872	Ndufs6	Zinc-finger domain
LOC112044841	2.7094015882470472e-8	1.1496221286966487e-7	0.9999608739163872	NA	HAUS augmin-like complex subunit 3
LOC112050842	2.8062810609587745e-8	1.4370471061645687e-5	0.9999608739163872	NA	EF hand
LOC112055558	2.8062810609587745e-8	2.120781544810498e-5	0.3098155604193096	NA	Glutathione S-transferase, C-terminal domain
LOC112058535	2.8145061054959863e-8	0.0060736915848779785	0.9741594566830291	NA	Solute proton antiporter activity. It is involved in the biological process described with transmembrane transport
LOC112052624	2.8363133656031934e-8	0.09373793486306892	0.9999608739163872	NA	KR domain
LOC112045910	2.8721153911572873e-8	8.093032088852829e-6	0.9999608739163872	NA	Alcohol dehydrogenase transcription factor Myb/SANT-like
LOC112049107	2.9258639237036286e-8	7.623857554489207e-7	0.9999608739163872	scra	Cell division protein anillin
LOC112044946	2.993796262127038e-8	9.769386133465152e-8	0.9999608739163872	NA	Protein kinase C conserved region 2 (CalB)
LOC112056287	3.021314347429706e-8	0.017214527822888945	0.9999608739163872	NA	NA
LOC112046193	3.044498943932271e-8	0.18358587940706278	0.9520840988678114	NA	ABC transporter, phosphonate, periplasmic substrate-binding protein
LOC112052897	3.129274519715815e-8	0.0012707687250426284	0.9999608739163872	NA	NA
LOC112052325	3.137279114299867e-8	0.04394287465845851	0.9999608739163872	NA	NA
LOC112044971	3.14911680108664e-8	0.012560848928402443	0.9999608739163872	NA	helicase superfamily c-terminal domain
LOC112051814	3.14911680108664e-8	0.024031753554630327	0.9999608739163872	NA	Zinc finger C-x8-C-x5-C-x3-H type (and similar)
LOC112050121	3.1749886575979135e-8	0.1418461249106931	0.9999608739163872	HDAC6	Histone deacetylase domain
LOC112052335	3.1806244085513964e-8	1.9098442369766835e-6	0.9999608739163872	NA	Aldo/keto reductase family
LOC112050298	3.198556343455221e-8	1.9817790003717742e-16	0.9999608739163872	NA	ABC-2 family transporter protein
LOC112042923	3.277676696372783e-8	0.4881807216827654	0.9999608739163872	NA	FKBP-type peptidyl-prolyl cis-trans isomerase
LOC112052742	3.3156581985153884e-8	0.07114763954294222	0.9999608739163872	NA	FCP1, C-terminal
LOC112051728	3.3503243204043415e-8	1.0205061568216595e-8	0.9906373744498478	NA	NA
LOC112048186	3.352732497955278e-8	0.008444799116823816	0.9999608739163872	NA	IRSp53/MIM homology domain
LOC112052703	3.3768151192185026e-8	2.4147951534255785e-5	0.9999608739163872	NA	Pao retrotransposon peptidase
LOC112055293	3.3897705791470715e-8	1.0945105310111781e-6	0.8357866536174494	NA	Immunoglobulin like
LOC112045838	3.5328073977732094e-8	0.0103379110789492	0.9999608739163872	NA	It is involved in the biological process described with protein phosphorylation
LOC112045091	3.5503538962270744e-8	0.004746313592822132	0.5401139093751925	SPZ5	Spaetzle
LOC112057310	3.5972967653922975e-8	0.048988009585010844	0.9999608739163872	NA	NA
LOC112044411	3.617274874301804e-8	8.448718748884767e-10	0.2903452209129005	NA	NA
LOC112047180	3.635511507748357e-8	0.011832057533409083	0.9999608739163872	NA	Cytochrome B561, N terminal
LOC112045790	3.635511507748357e-8	3.0364880154165147e-4	0.704256591662435	NA	Zinc finger, C2H2 type
LOC112055165	3.7144950391623066e-8	0.026395267329732804	0.9999608739163872	NA	It is involved in the biological process described with transmembrane transport
LOC112052571	3.767813728998486e-8	0.18652375252076567	0.9999608739163872	NA	NA
LOC112049711	3.830465814517945e-8	0.44306524277190185	0.9999608739163872	NA	NA
LOC112054325	3.858229179018608e-8	0.07608991850479013	0.5581292905424123	NA	Domain of unknown function (DUF3337)
LOC112046746	3.86517286531263e-8	2.474122042768812e-8	0.9999608739163872	NA	Cohesin loading factor
LOC112054014	3.978165806785822e-8	0.047985500895067	0.3421892708067804	NA	Sugar (and other) transporter
LOC112048433	3.9846104392803454e-8	0.006359200070724389	0.9999608739163872	dre4	FACT complex subunit SPT16 N-terminal lobe domain
LOC112044088	3.993205134790888e-8	1.955079603550951e-4	0.9999608739163872	NA	Calmodulin-binding
LOC112048887	4.058201328590539e-8	1.2130262480186796e-7	0.9999608739163872	NA	NA
LOC112055824	4.108943275609071e-8	3.3022721426777925e-5	0.9999608739163872	NA	protein side chain deglutamylation
LOC112057192	4.1438556931293835e-8	2.2494113486962515e-5	0.9999608739163872	NA	NADH-ubiquinone oxidoreductase ASHI subunit (CI-ASHI or NDUFB8)
LOC112053023	4.177933616444067e-8	1.3201241239990513e-9	0.9999608739163872	Flo1	prohibitin homologues
LOC112053592	4.283395504552256e-8	0.005653593003444679	0.9906373744498478	NA	Cytochrome P450
LOC112050445	4.297294319265767e-8	0.3557524162454165	0.814874245213533	Atp5c1	ATP synthase
LOC112048297	4.297294319265767e-8	2.4496316323367884e-5	0.9999608739163872	Dpck	Dephospho-CoA kinase
LOC112054484	4.3668298806321765e-8	4.770672748034016e-7	0.9999608739163872	Argk	ATP:guanido phosphotransferase, C-terminal catalytic domain
LOC112054143	4.370897369207551e-8	8.46835680753018e-7	0.9428980674009224	NA	Major Facilitator Superfamily
LOC112047090	4.437343600345148e-8	1.1599333593888055e-4	0.9999608739163872	NA	Zinc-finger associated domain (zf-AD)
LOC112050692	4.464519294243986e-8	0.8449773636098218	0.9716147985026237	CycG	domain present in cyclins, TFIIB and Retinoblastoma
LOC112048581	4.514778021918295e-8	0.031707596026096456	0.9431920556755825	NA	Protein of unknown function (DUF4497)
LOC112048190	4.526807743121965e-8	2.7501314865830033e-5	0.9999608739163872	NA	Fibrinogen-related domains (FReDs)
LOC112049741	4.565647871854592e-8	1.240243423502019e-4	0.9999608739163872	NA	Zinc ion binding
LOC112058361	4.6409473637528074e-8	0.06479210409973965	0.9999608739163872	NA	von Willebrand factor (vWF) type C domain
LOC112053081	4.6514000349518036e-8	0.030355987145763458	0.9999608739163872	NA	Likely ribonuclease with RNase H fold.
LOC112056502	4.6514000349518036e-8	9.254309777244601e-5	0.9999608739163872	NA	C2H2-type zinc finger
LOC112053026	4.754327199208752e-8	1.28000434021004e-5	0.9999608739163872	NA	NA
LOC112044390	4.812905893567765e-8	1.2758482503556697e-4	0.9569926024814258	NA	NA
LOC112052386	4.817055508637161e-8	5.234782920832183e-4	0.9999608739163872	NA	Mitosis protein DIM1
LOC112048869	4.826769251977067e-8	0.007897858338232887	0.9999608739163872	NA	serine-type endopeptidase activity
LOC112045399	5.052365665062377e-8	0.012826964520605912	0.9999608739163872	NA	SPX domain
LOC112056973	5.053134477483998e-8	0.0704720254155542	0.9999608739163872	NA	BPTI/Kunitz family of serine protease inhibitors.
LOC112044453	5.054562715047268e-8	2.9265706782203366e-5	0.9999608739163872	NA	Sugar (and other) transporter
LOC112058299	5.089006754181984e-8	1.7356442039785883e-5	0.9999608739163872	NA	NA
LOC112054546	5.089006754181984e-8	5.7597225070468945e-11	0.9999608739163872	NA	Tubulin-tyrosine ligase family
LOC112045471	5.112672800335607e-8	8.442056459671828e-13	0.9999608739163872	NA	Collagen triple helix repeat (20 copies)
LOC112053310	5.1590534443766145e-8	0.03265405294046781	0.9999608739163872	NA	NA
LOC112044866	5.281034387435593e-8	2.4349199877318583e-8	0.9999608739163872	NA	Transferase activity, transferring hexosyl groups
LOC112052287	5.296992238473177e-8	1.0683026456215578e-7	0.9999608739163872	NA	NA
LOC112051426	5.356453593630836e-8	3.1471836286890584e-4	0.9999608739163872	NA	NA
LOC112050918	5.361084892808082e-8	0.18432919487758478	0.9999608739163872	NA	zinc finger
LOC112045747	5.379225675015981e-8	2.2253463012177813e-6	0.9999608739163872	NA	transferase activity, transferring acyl groups other than amino-acyl groups
LOC112043091	5.416352522744482e-8	0.03450784233502735	0.9999608739163872	NA	Lipase
LOC112052267	5.476262193518273e-8	2.3088118682276307e-5	0.9999608739163872	Pc	CBX family C-terminal motif
LOC112054915	5.476561164587482e-8	6.178735754848379e-5	0.9999608739163872	NA	Arginosuccinate synthase
LOC112047062	5.488780786309484e-8	3.4029251695252393e-4	0.9999608739163872	NA	NA
LOC112047861	5.526704823780757e-8	0.019478438279443133	0.9999608739163872	NA	Required for cytoplasmic pre-assembly of axonemal dyneins, thereby playing a central role in motility in cilia and flagella. Involved in pre-assembly of dynein arm complexes in the cytoplasm before intraflagellar transport loads them for the ciliary compartment
LOC112043486	5.609195094857403e-8	0.0020335280927923065	0.13146449342935915	NA	large conductance calcium-activated potassium channel activity
LOC112056790	5.6157491953478994e-8	0.22608399813720137	0.9999608739163872	NA	Zinc finger, C2H2 type
LOC112053509	5.6724950991265635e-8	0.005322208857214663	0.9012478192782201	NA	FAR-17a/AIG1-like protein
LOC112043566	5.7342426740322256e-8	0.09882065292522724	0.9999608739163872	NA	Trypsin-like serine protease
LOC112054532	5.779506328259662e-8	4.376261832273619e-6	0.9999608739163872	NA	Protein kinase domain
LOC112047457	5.852385832617959e-8	2.2913887487387057e-7	0.9999608739163872	GPRMTH5	G-protein coupled receptor activity. It is involved in the biological process described with G-protein coupled receptor signaling pathway
LOC112049449	5.918012858957282e-8	0.0026702872342181023	0.9999608739163872	NA	Haemolymph juvenile hormone binding protein (JHBP)
LOC112044181	5.956128735110888e-8	1.490672157400423e-5	0.946547013556972	NA	Sugar (and other) transporter
LOC112057853	5.996530059384597e-8	0.05111305447701503	0.9999608739163872	NA	NA
LOC112049813	6.000432855896577e-8	0.03963300378489028	0.9999608739163872	NA	NA
LOC112053082	6.000432855896577e-8	3.2434765217101874e-6	0.9999608739163872	Eif4g	Middle domain of eukaryotic initiation factor 4G (eIF4G)
LOC112052549	6.033133976712731e-8	0.004416111070656458	0.9999608739163872	NA	NA
LOC112046662	6.069942480720854e-8	0.08105545909764339	0.9700694729871997	salm	Zinc-finger of C2H2 type
LOC112051439	6.181623800837753e-8	0.24007869482040578	0.9999608739163872	NA	N-terminal region of glycosyl transferase group 7
LOC112046295	6.359877418937641e-8	4.314782477153448e-7	0.9999608739163872	NA	Thrombospondin N-terminal -like domains.
LOC112042940	6.359877418937641e-8	0.5713895972866191	0.946547013556972	Fem-1	Ankyrin repeat
LOC112053120	6.368087964187974e-8	0.002072472850867667	0.9999608739163872	NA	AMP-binding enzyme
LOC112053083	6.368856972355834e-8	8.085529502599861e-4	0.9999608739163872	NA	Trypsin-like serine protease
LOC112044356	6.485020286745512e-8	8.47358748132404e-5	0.9999608739163872	NA	Electron transfer flavoprotein domain
LOC112047580	6.573003462660215e-8	3.736831581500279e-8	0.9999608739163872	NA	Protein of unknown function (DUF1397)
LOC112045340	6.645947604272174e-8	0.1401933379618038	0.9999608739163872	NA	Ankyrin repeat
LOC112056504	6.663998105349941e-8	0.03160352315772405	0.9999608739163872	NA	WD domain, G-beta repeat
LOC112049644	6.674012398006296e-8	0.007336490546947425	0.9999608739163872	NA	Trypsin
LOC112044101	6.794620656121268e-8	0.07173683040891368	0.9569926024814258	NA	GNS1/SUR4 family
LOC112051491	6.937608482605427e-8	0.00373613860485676	0.9999608739163872	NA	NA
LOC112052390	6.958897672318958e-8	6.678220469145249e-6	0.9906373744498478	NA	HCNGP-like protein
LOC112049069	6.959050097397401e-8	1.351028114002083e-4	0.9999608739163872	NA	SPOC domain
LOC112043732	6.99151822109033e-8	3.3398666774529605e-4	0.9999608739163872	NA	Polyketide cyclase / dehydrase and lipid transport
LOC112058543	6.99151822109033e-8	0.11371455115207565	0.9999608739163872	NA	Complex I intermediate-associated protein 30 (CIA30)
LOC112050083	7.192067515595024e-8	0.02158496596964556	0.9999608739163872	Arpc3A	ARP2/3 complex ARPC3 (21 kDa) subunit
LOC112056204	7.357755168386438e-8	1.807181788830324e-5	0.9999608739163872	NA	Filamin-type immunoglobulin domains
LOC112048521	7.357755168386438e-8	2.2686852104668036e-6	0.9999608739163872	NA	Sugar (and other) transporter
LOC112047901	7.368629981111338e-8	2.0759129019513266e-7	0.9999608739163872	FKBP59	FKBP-type peptidyl-prolyl cis-trans isomerase
LOC112047824	7.388469651160713e-8	1.3977913748747475e-5	0.9906373744498478	Cat	Occurs in almost all aerobically respiring organisms and serves to protect cells from the toxic effects of hydrogen peroxide
LOC112057798	7.430679297120981e-8	0.2160279000683446	0.9999608739163872	NA	sequence-specific DNA binding
LOC112053885	7.464352978657812e-8	1.4757136180863303e-5	0.9999608739163872	NA	Protein kinase domain
LOC112046442	7.494725530528324e-8	0.5855022721330193	0.9998226546049144	NA	NA
LOC112056109	7.560072376917645e-8	0.0903206209356811	0.9999608739163872	NA	NA
LOC112056623	7.621047365822934e-8	4.095236211606219e-4	0.9999608739163872	NA	Ecdysteroid kinase
LOC112052278	7.648125899535708e-8	1.7781833274504052e-7	0.9999608739163872	NA	FGGY family of carbohydrate kinases, N-terminal domain
LOC112048702	7.783363488286611e-8	2.110146075085058e-6	0.34394043938335234	NA	NA
LOC112045001	7.817403493596486e-8	0.006595009233167664	0.9999608739163872	ry	CO dehydrogenase flavoprotein C-terminal domain
LOC112053707	7.837276660443025e-8	0.37940857400100386	0.9999608739163872	NA	NA
LOC112057299	7.906583066991036e-8	0.0254710077964093	0.990097377760802	NA	NA
LOC112043682	8.048608123084411e-8	0.008751830884723897	0.9999608739163872	Mlc-c	EF-hand domain
LOC112046793	8.228241652632636e-8	7.792208124154597e-16	0.9999608739163872	NA	NA
LOC112058240	8.249867409561285e-8	4.082131422789655e-5	0.9999608739163872	NA	Acid phosphatase homologues
LOC112053732	8.409824314117008e-8	0.013745913745760067	0.8030667255252343	NA	MFS/sugar transport protein
LOC112057333	8.506313134382477e-8	0.05218103430651903	0.9999608739163872	NA	NA
LOC112044342	8.524012938692204e-8	1.7294176952998926e-4	0.9999608739163872	NA	Ubiquitin carboxyl-terminal hydrolase
LOC112046417	8.559524795567607e-8	0.0036118155378522952	0.9431920556755825	NA	Asparaginase
LOC112046921	8.559524795567607e-8	1.8561951391163017e-4	0.9599973006488524	NA	nucleic acid binding
LOC112049697	8.559524795567607e-8	4.6789252130116334e-4	0.9999608739163872	NA	NA
LOC112048629	8.653042683534853e-8	0.021452511141742698	0.5526281433614223	NA	Guanylylate cyclase
LOC112047493	8.693002967856186e-8	6.806844694905573e-4	0.9906373744498478	NA	NA
LOC112051744	8.735551076785224e-8	7.093748409650105e-6	0.9999608739163872	NA	Calcium ion binding. It is involved in the biological process described with signal transduction
LOC112047366	9.161323999234575e-8	2.8013906351988545e-5	0.9999608739163872	NA	Metal ion binding
LOC112048310	9.182765270581711e-8	3.1596324131312794e-5	0.7909674049107221	uzip	NA
LOC112055310	9.274208426554676e-8	0.18157366146475964	0.9999608739163872	NA	Sulfotransferase family
LOC112051551	9.338050787035333e-8	0.4431758671866416	0.9999608739163872	NA	Transport and Golgi organisation 2
LOC112042976	9.533484275462077e-8	0.03685596699544956	0.9999608739163872	dally	Cell surface proteoglycan that bears heparan sulfate
LOC112054146	9.590872219579589e-8	0.003096030297734968	0.9999608739163872	NA	NA
LOC112052752	9.620904871912915e-8	4.2381116510933885e-7	0.9999608739163872	NA	NA
LOC112043827	9.89204721607221e-8	4.77204310402999e-5	0.9999608739163872	NA	Chitin binding Peritrophin-A domain
LOC112044341	1.0105624453145736e-7	2.0261295928865455e-4	0.8093269337411887	NA	NA
LOC112043505	1.01308124905446e-7	5.763553771456183e-5	0.825913834158484	NA	cytochrome p450
LOC112053264	1.0625016816356962e-7	0.0010250769394629822	0.9999608739163872	NA	Sugar (and other) transporter
LOC112055951	1.0705720028181006e-7	0.0026007962964491624	0.956949826947684	NA	Zinc finger, C2H2 type
LOC112050854	1.087626795534157e-7	0.04254369260050213	0.8676982100228626	NA	D-isomer specific 2-hydroxyacid dehydrogenase, catalytic domain
LOC112051320	1.1234271005120711e-7	8.576613970171299e-4	0.9999608739163872	NA	NA
LOC112053876	1.1234857399543992e-7	0.07774904371196893	0.9999608739163872	NA	JAB/MPN domain
LOC112049985	1.130229853680917e-7	0.7658968534543744	0.9999608739163872	NA	Zinc-finger associated domain (zf-AD)
LOC112049567	1.1325671702549773e-7	0.025738585501827345	0.9999608739163872	NA	Alpha mannosidase, middle domain
LOC112043105	1.1384990324521613e-7	0.06070100682785805	0.9899591009258979	NA	Haemolymph juvenile hormone binding protein (JHBP)
LOC112048966	1.1440534849455096e-7	0.10522923697600921	0.9999608739163872	NA	Immunoglobulin C-2 Type
LOC112058583	1.1550098118700622e-7	3.217653335865063e-5	0.9999608739163872	NA	Bromo adjacent homology domain
LOC112046685	1.1656463196856556e-7	0.0017501796217753694	0.9999608739163872	NA	NA
LOC112056980	1.2031746989936207e-7	0.14038453643084955	0.820429615756911	NA	NA
LOC112049007	1.2114921182007612e-7	0.1175099336893994	0.9569926024814258	NA	Insect pheromone-binding family, A10/OS-D
LOC112051824	1.2182547637292306e-7	2.0763197555695966e-7	0.9999608739163872	NA	Malate/L-lactate dehydrogenase
LOC112050584	1.2712909879592757e-7	9.369809641861929e-4	0.9999608739163872	NA	NA
LOC112058307	1.3000801254509908e-7	0.11453883040940713	0.9847050591060199	NA	Cysteine protease required for the cytoplasm to vacuole transport (Cvt) and autophagy
LOC112047456	1.3003464372001068e-7	1.7987553145269367e-7	0.9999608739163872	AQR	It is involved in the biological process described with mRNA splicing, via spliceosome
LOC112050823	1.3066830026065532e-7	0.002448866400204929	0.9999608739163872	NA	NADH dehydrogenase 1 beta subcomplex subunit 2
LOC112052327	1.320250266868207e-7	0.016632536996785942	0.9415207586685403	NA	NA
LOC112051604	1.3301104088151728e-07	3.792450730297247e-5	0.9999608739163872	NA	Cytochrome c oxidase subunit VIIc
LOC112045866	1.3301104088151728e-07	0.17111592497784286	0.9999608739163872	ap	binding. It is involved in the biological process described with regulation of transcription, DNA-templated
LOC112053194	1.330390131844028e-7	2.162382098902213e-4	0.9999608739163872	NA	Cadherin repeats.
LOC112047200	1.339621653469033e-7	9.753855669111764e-5	0.9999608739163872	NA	Family with sequence similarity 13 member A
LOC112052607	1.3796590430338102e-07	3.125350432590532e-5	0.9999608739163872	NA	NA
LOC112052460	1.3796590430338102e-07	0.10791993911443552	0.9906373744498478	NA	Zinc-binding domain present in Lin-11, Isl-1, Mec-3.
LOC112052746	1.4622013506467733e-7	2.1280990639335596e-4	0.9999608739163872	NA	coiled-coil 1
LOC112048728	1.4687810077517847e-7	0.30332206598126155	0.9999608739163872	NA	NA
LOC112046875	1.5089947074113045e-7	0.04262157553282269	0.9999608739163872	NA	Heme oxygenase
LOC112045357	1.5222528709866278e-7	0.0487285384608493	0.19546445348374444	NA	Phosphoglycerate mutase family
LOC112047120	1.5260759448553395e-7	0.2671847589100894	0.9999608739163872	NA	YqaJ-like viral recombinase domain
LOC112048866	1.5274502306298856e-7	7.086492001186462e-6	0.9999608739163872	NA	Nucleoporin autopeptidase
LOC112052535	1.5281806970453863e-7	0.0013963022020040687	0.9999608739163872	NA	NA
LOC112055144	1.553616238212656e-7	5.323879577269174e-5	0.9999608739163872	NA	Transferrin
LOC112055566	1.602992088923048e-7	8.211129038658895e-5	0.9906373744498478	NA	NA
LOC112043318	1.6111421981059496e-7	0.012160968715681057	0.9999608739163872	NA	Dynactin subunit p22
LOC112053794	1.619825932665699e-7	2.2763484326000116e-7	0.9999608739163872	NA	NA
LOC112042939	1.6609808094041733e-7	3.1977183075590293e-7	0.32478830950069787	NA	5-formyltetrahydrofolate cyclo-ligase family
LOC112053706	1.6870432892883581e-7	6.589334166106326e-8	0.9999608739163872	NA	Calponin homology (CH) domain
LOC112044678	1.6997762892544826e-7	8.850173355156589e-4	0.9856962608400776	NA	Belongs to the glycosyl hydrolase 1 family
LOC112049959	1.7207182668148945e-7	0.015648490918187277	0.8399916026270374	NA	Carboxylesterase family
LOC112044825	1.7213203673803163e-7	9.542592875920101e-9	0.9999608739163872	NA	ATPase family associated with various cellular activities (AAA)
LOC112053740	1.7518900454465215e-7	2.327049382634883e-6	0.9999608739163872	NA	Gtr1/RagA G protein conserved region
LOC112050732	1.7574760459790201e-7	0.0016979456466546822	0.9999608739163872	Cdk2	Serine/Threonine protein kinases, catalytic domain
LOC112054351	1.7660992724512963e-7	0.0010228762869306273	0.9999608739163872	Calx	Belongs to the Ca(2 ) cation antiporter (CaCA) (TC 2.A.19) family
LOC112053041	1.7723601583395774e-7	6.459668630621939e-7	0.9407194100222959	Haspin	Domain of unknown function
LOC112058456	1.7907420713170628e-7	0.002050804882158261	0.9999608739163872	vih	Ubiquitin-conjugating enzyme E2, catalytic domain homologues
LOC112058087	1.8207845402465568e-7	0.0017874489578291128	0.9999608739163872	NA	Immunoglobulin C-2 Type
LOC112057774	1.8507912094284172e-7	4.613885581751196e-6	0.9999608739163872	Dfd	Homeodomain
LOC112043664	1.8680790113690866e-7	0.09911988449207985	0.9999608739163872	NA	ABC transporter
LOC112056398	1.8704595978423716e-7	8.213385258177395e-5	0.9999608739163872	NA	NA
LOC112046927	1.8740345507136635e-7	0.2866802787040614	0.9999608739163872	NA	Four-disulfide core domains
LOC112054184	1.885425425661331e-7	2.624327293962983e-4	0.611848123529425	NA	NeuB family
LOC112057782	1.9158379782360516e-7	4.4689034975895544e-5	0.9999608739163872	Ubx	sequence-specific DNA binding
LOC112051424	1.9479143766452737e-7	0.08108234793943961	0.9999608739163872	NA	c-clamp
LOC112053841	1.9479143766452737e-7	0.11797189115428156	0.8542474520460187	NA	Mitochondrial carrier protein
LOC112044637	1.9548189792292781e-7	0.018889465024079285	0.9999608739163872	NA	Amino acid permease
LOC112045676	2.003639501882271e-7	2.113045249575966e-8	0.01702321564573662	NA	corticotropin-releasing factor
LOC112047621	2.007742626282103e-7	1.909324122975314e-6	0.9999608739163872	NA	Epidermal growth factor-like domain.
LOC112057701	2.0403793404688459e-7	2.4250536211419234e-6	0.9999608739163872	NA	Mitochondrial ATP synthase B chain precursor (ATP-synt_B)
LOC112048116	2.0828894478277147e-7	0.0022411916403667726	0.9999608739163872	NA	CDGSH-type zinc finger. Function unknown.
LOC112055110	2.1042898302250657e-7	4.512554739713283e-7	0.09236565413328304	GPRNNA21	Serpentine type 7TM GPCR chemoreceptor Srv
LOC112054736	2.1068255768193033e-7	0.01085738236661221	0.9999608739163872	NA	Predicted membrane protein
LOC112054160	2.1235103258143852e-7	2.957559792025681e-4	0.9999608739163872	NA	NA
LOC112052118	2.1235103258143852e-7	8.213767454463261e-9	0.8676982100228626	NA	NA
LOC112044403	2.1369476843724612e-7	0.08962980830531155	0.9999608739163872	NA	NA
LOC112043720	2.1369476843724612e-7	7.233957607233056e-6	0.60846310226415945	NA	UDP-glucose/GDP-mannose dehydrogenase family, NAD binding domain
LOC112055605	2.1430705317902197e-7	3.8747870067614333e-7	0.9999608739163872	NA	GMC oxidoreductase
LOC112046313	2.1726960494894287e-7	9.722175131241118e-4	0.9999608739163872	alc	5'-AMP-activated protein kinase beta subunit, interation domain
LOC112051681	2.277415277041487e-7	0.01567301488368497	0.9999608739163872	NA	Trypsin-like serine protease
LOC112047145	2.2805020834787947e-7	0.1689733138466665	0.9500426300501653	NA	Alcohol dehydrogenase transcription factor Myb/SANT-like
LOC112044720	2.2805020834787947e-7	0.5642058959262817	0.9963230599225718	jhamt	juvenile hormone acid methyltransferase activity
LOC112056176	2.2805020834787947e-7	1.3040513424833905e-6	0.9309995723265406	Upf1	AAA domain
LOC112046989	2.2897375414613063e-7	0.04881522189448023	0.9999608739163872	ZCWPW1	zinc ion binding
LOC112054216	2.2983396149185195e-7	7.444927399385954e-7	0.9999608739163872	CycE	Cyclin_C
LOC112045055	2.3062336234319263e-7	7.51854943905746e-8	0.9999608739163872	NA	NA
LOC112050471	2.310136485576627e-7	1.6635052779461568e-6	0.904932659483645	NA	SET domain
LOC112045530	2.347437505743664e-7	0.008788737707554903	0.9999608739163872	NA	Transmembrane amino acid transporter protein
LOC112048499	2.3487966953215987e-7	1.0092094193342006e-5	0.9999608739163872	NA	DNA polymerase
LOC112055496	2.3663366583737222e-7	6.800991904172323e-4	0.9999608739163872	NA	Haloacid dehalogenase-like hydrolase
LOC112043659	2.4208672707794556e-7	0.1062147690174136	0.9999608739163872	NA	NA
LOC112051833	2.430046646863917e-7	0.002596500741747989	0.9999608739163872	NA	FERM C-terminal PH-like domain
LOC112054779	2.4429250462882233e-7	0.0024712587948002088	0.9999608739163872	NA	It is involved in the biological process described with nucleobase-containing compound metabolic process
LOC112052381	2.4505412627430016e-7	1.6614728941918285e-4	0.9999608739163872	NA	NA
LOC112047183	2.4575809132718597e-7	8.07111358726955e-7	0.9906373744498478	NA	DNA helicase activity. It is involved in the biological process described with DNA replication initiation
LOC112056561	2.4575809132718597e-7	0.012210989429374071	0.9999608739163872	NA	NA
LOC112047158	2.4615764405455644e-7	2.4165188875587547e-6	0.9906373744498478	NA	activity. It is involved in the biological process described with sulfate assimilation
LOC112049794	2.4924376973712353e-7	0.10887251355544954	0.9999608739163872	NA	It is involved in the biological process described with protein phosphorylation
LOC112043710	2.5009459896215535e-7	6.532172367121981e-5	0.9999608739163872	NA	NA
LOC112052554	2.5188434619995234e-7	1.4983529087080604e-6	0.7140895933948699	NA	Domain of unknown function (DUF1986)
LOC112052323	2.5195681976414785e-7	0.002837524191931299	0.9999608739163872	NA	NA
LOC112054773	2.5253285286513443e-7	2.451471843930646e-4	0.9999608739163872	NA	NA
LOC112043893	2.5420134447602303e-7	6.288508134781905e-4	0.9999608739163872	NA	Protein of unknown function (DUF4497)
LOC112057099	2.573615185524497e-7	4.6931969143197835e-7	0.9999608739163872	NA	identical protein binding
LOC112058139	2.6003045939408785e-7	2.877230468428176e-4	0.9999608739163872	NA	7 transmembrane receptor (rhodopsin family)
LOC112054045	2.6107587766617175e-7	1.6159102050707324e-4	0.8423870050029415	qua	Villin headpiece domain
LOC112043940	2.6119798324257464e-7	8.266752067499013e-8	0.2891583171507535	NA	GMC oxidoreductase
LOC112056876	2.62694579657275e-7	3.281774332412241e-4	0.9999608739163872	NA	Cytochrome P450
LOC112048273	2.6996798948097457e-7	4.23246866700313e-5	0.9348702533864874	ImpL2	Immunoglobulin domain
LOC112057211	2.6996798948097457e-7	0.003947230266419258	0.9999608739163872	NA	NA
LOC112050222	2.6996798948097457e-7	0.1384682908088325	0.7032372069516506	NA	ubiE/COQ5 methyltransferase family
LOC112055823	2.7091159905132317e-7	0.417326297304164	0.9999608739163872	NA	Cleft lip and palate transmembrane protein 1 (CLPTM1)
LOC112054938	2.7275051903318244e-7	7.375793056440236e-5	0.9906373744498478	NA	water channel activity
LOC112058547	2.7492814996446395e-7	1.335566894178661e-4	0.9999608739163872	NA	Caspase domain
LOC112057438	2.763959273626876e-7	2.257678458578319e-9	0.9999608739163872	NA	Condensin complex subunit 2
LOC112047298	2.800442032502913e-7	0.007782607772509308	0.9999608739163872	ttk	Drought induced 19 protein (Di19), zinc-binding
LOC112047328	2.8067032604174147e-7	0.001529391340965211	0.9999608739163872	Incenp	chromosome segregation
LOC112045810	2.81792903892522e-7	0.0028805903773985887	0.9999608739163872	NA	Thioesterase-like superfamily
LOC112055213	2.8418760627119115e-7	0.08938769549693806	0.9999608739163872	NA	Structural constituent of cuticle
LOC112047030	2.876251830142215e-7	0.08763066233489132	0.9999608739163872	NA	Domain of unknown function (DUF1986)
LOC112056399	2.885124374991933e-7	0.020580577154848644	0.9999608739163872	NA	NA
LOC112043156	2.8991629762333404e-7	8.475075683974568e-7	0.9999608739163872	NA	Mitochondrial carrier protein
LOC112045781	2.9306457342300727e-7	0.03251710103340763	0.9999608739163872	NT1	Neurotrophin 1 Source FlyBase
LOC112056134	2.974766482718194e-7	1.5051044688190918e-7	0.9906373744498478	NA	Lissencephaly type-1-like homology motif
LOC112057412	3.0584412588520525e-7	9.420887783229753e-12	0.9999608739163872	NA	NA
LOC112055010	3.0800072898349096e-7	0.4697042168408799	0.9999608739163872	NA	NA
LOC112051872	3.098973164666079e-7	0.0015577501894531672	0.9999608739163872	CycB3	Cyclin_C
LOC112045159	3.102444324126832e-7	0.007964830354210735	0.9999608739163872	Use1	Membrane fusion protein Use1
LOC112058418	3.1027692501316306e-7	0.04204262205850298	0.9411196448904012	NA	Vault protein inter-alpha-trypsin domain
LOC112044732	3.119381711279656e-7	2.083552913905416e-4	0.9999608739163872	Mctp	Protein kinase C conserved region 2 (CalB)
LOC112057930	3.1892219263406055e-7	1.9098442369766835e-6	0.9999608739163872	GPAM	glycerol-3-phosphate O-acyltransferase activity
LOC112054200	3.194926079236409e-7	3.4068679699587156e-6	0.6667748943891013	NA	macromolecule localization
LOC112058562	3.2191054640537565e-7	0.013208218571192313	0.9999608739163872	Rab14	Rab subfamily of small GTPases
LOC112048143	3.246697755269613e-7	5.601379848899858e-7	0.91138043721394	NA	Chromosome segregation protein Spc25
LOC112054232	3.3032817872087557e-7	7.184813786341062e-5	0.9999608739163872	NA	It is involved in the biological process described with double-strand break repair via homologous recombination
LOC112045177	3.340986734103204e-7	3.2782456570104894e-4	0.9999608739163872	NA	Major Facilitator Superfamily
LOC112045059	3.340986734103204e-7	5.595548053022478e-4	0.9999608739163872	Mal-A6	activity. It is involved in the biological process described with carbohydrate metabolic process
LOC112048194	3.347394046845019e-7	2.053466555730629e-5	0.9999608739163872	NA	NA
LOC112049372	3.354389850223606e-7	4.7024019846319463e-4	0.9999608739163872	NA	NA
LOC112045968	3.3917086480149645e-7	0.34888364782791415	0.9999608739163872	NA	NA
LOC112054171	3.396652201251511e-7	4.902309548282386e-4	0.9999608739163872	NA	transporter activity. It is involved in the biological process described with transport
LOC112044450	3.424162860421679e-7	0.0942822653499497	0.9999608739163872	NA	Spindle assembly abnormal protein
LOC112042943	3.4351912944990643e-7	3.044213324307137e-6	0.9999608739163872	NA	SERine Proteinase INhibitors
LOC112055018	3.4477175750420346e-7	0.03733756908758639	0.9999608739163872	NA	Ubiquitin-conjugating enzyme E2, catalytic domain homologues
LOC112052831	3.4679189976672057e-7	0.44384777650206697	0.9999608739163872	RpL23A	Ribosomal protein L23
LOC112050838	3.55608568093294e-7	6.33911683811865e-8	0.9999608739163872	NA	NA
LOC112044869	3.569298274877466e-7	0.040636432675374486	0.9999608739163872	NA	TPR repeat
LOC112052629	3.569796125064405e-7	1.6581743835897297e-4	0.9998226546049144	NA	Serpentine type 7TM GPCR chemoreceptor Srsx
LOC112053358	3.6205580401662464e-7	0.0019703301337106564	0.9999608739163872	NA	TMEM164 family
LOC112051512	3.6205580401662464e-7	9.185558068634174e-4	0.9999608739163872	NA	Rho effector or protein kinase C-related kinase homology region 1 homologues
LOC112055195	3.6351895580822024e-7	6.814081377931565e-9	0.8711341199104008	NA	Catalyzes the formation of S-adenosylmethionine from methionine and ATP
LOC112046825	3.6351895580822024e-7	0.0024936713802990937	0.9999608739163872	NA	von Willebrand factor (vWF) type D domain
LOC112051150	3.6957143334992107e-7	0.001124448985946287	0.9999608739163872	NA	N-terminal of Homeobox Meis and PKNOX1
LOC112046812	3.7818750909923996e-7	0.04892876742632969	0.9999608739163872	NA	Alcohol dehydrogenase GroES-like domain
LOC112043645	3.7995040669346863e-7	0.04077806120102051	0.9999608739163872	NA	Chitin binding Peritrophin-A domain
LOC112048570	3.843340914334273e-7	1.8042593942269556e-6	0.9999608739163872	Parp	PADR1
LOC112048813	4.0409875350666044e-7	3.1720156659776154e-10	0.9999608739163872	Caf1-105	WD domain, G-beta repeat
LOC112047776	4.4352961399921727e-7	0.26532427839472156	0.9999608739163872	NA	RNA pseudouridylate synthase
LOC112043745	4.4352961399921727e-7	1.0927223863142333e-4	0.9999608739163872	NA	NA
LOC112053746	4.4608971653797283e-7	3.482718132162713e-6	0.9999608739163872	NA	Phytanoyl-CoA dioxygenase (PhyH)
LOC112047245	4.491422334089476e-7	1.3307923640218906e-5	0.9999608739163872	NA	Major Facilitator Superfamily
LOC112045329	4.504741302969066e-7	4.5274278298166037e-4	0.9999608739163872	NA	Eps15 homology domain
LOC112052367	4.533006792035843e-7	3.5200497599618356e-4	0.9906373744498478	NA	NA
LOC112056078	4.533006792035843e-7	2.2279696681877918e-4	0.9999608739163872	NA	Thioredoxin-like [2Fe-2S] ferredoxin
LOC112054263	4.536489525413688e-7	0.02339720019096048	0.9999608739163872	NA	Lipocalin / cytosolic fatty-acid binding protein family
LOC112056456	4.569722412367773e-7	0.0017227750109884558	0.9999608739163872	NA	Phosphate acyltransferases
LOC112045142	4.587824508429146e-7	0.0023817876917331107	0.9999608739163872	NA	NA
LOC112047173	4.7562291501608146e-7	3.912982510375471e-8	0.9999608739163872	NA	Protein of unknown function (DUF3421)
LOC112054114	4.765999775685189e-7	0.012556767716948927	0.9999608739163872	NA	Alpha galactosidase A C-terminal beta sandwich domain
LOC112050908	4.880788418626104e-7	9.746483231024585e-4	0.9999608739163872	NA	NA
LOC112049640	4.897999937905195e-7	0.053968617938584755	0.9999608739163872	NA	Protein of unknown function (DUF498/DUF598)
LOC112053517	4.903809131169276e-7	0.6914637104542046	0.9999608739163872	Roc1a	RING-H2 zinc finger domain
LOC112056830	4.903809131169276e-7	8.039756735459616e-4	0.9999608739163872	NA	Zinc finger, C2H2 type
LOC112051646	4.928373219978218e-7	0.12787567309864456	0.9999608739163872	NA	UBA-like domain
LOC112051975	4.928373219978218e-7	0.0426106345124992	0.9999608739163872	NA	RNA recognition motif
LOC112056350	4.957754956117897e-7	2.3064054590285973e-4	0.9999608739163872	NA	NA
LOC112054846	4.996841106700391e-7	0.13178657326381182	0.9999608739163872	NA	Fz domain
LOC112046225	4.996841106700391e-7	0.31452248132626226	0.9999608739163872	NA	C-terminal duplication domain of Friend of PRMT1
LOC112046734	5.102986467078706e-7	0.012878440996887947	0.9999608739163872	Ndufs5	NADH:ubiquinone oxidoreductase, NDUFS5-15kDa
LOC112050401	5.110244264623324e-7	1.8544150622905695e-8	0.9999608739163872	NA	Domain of unknown function (DUF4779)
LOC112050014	5.117126310361091e-7	0.0027400886007405666	0.9999608739163872	NA	divergent subfamily of APPLE domains
LOC112054886	5.202197054163211e-7	6.26283657701736e-6	0.9999608739163872	NA	CRAL/TRIO domain
LOC112053605	5.253084227345003e-7	0.39104860693539667	0.9999608739163872	NA	Nuclear undecaprenyl pyrophosphate synthase 1 homolog (S. cerevisiae)
LOC112054819	5.305791859044779e-7	0.10530215908255677	0.9999608739163872	NA	Peptidylglycine alpha-amidating monooxygenase COOH-terminal interactor protein-1
LOC112057949	5.330717132479813e-7	1.3381617057918395e-8	0.9999608739163872	NA	NA
LOC112044345	5.334784526850492e-7	0.0023165511329307446	0.9999608739163872	NA	Transferase activity, transferring glycosyl groups
LOC112058428	5.335852689733543e-7	0.002072472850867667	0.9999608739163872	NA	Vault protein inter-alpha-trypsin domain
LOC112049210	5.540702868931374e-7	0.006686227142033937	0.9999608739163872	NA	ATP binding. It is involved in the biological process described with
LOC112053208	5.542615672692061e-7	0.07680493280647357	0.9999608739163872	NA	FGGY family of carbohydrate kinases, N-terminal domain
LOC112044391	5.961884006186328e-7	2.074375497271777e-5	0.9999608739163872	glu	SMC proteins Flexible Hinge Domain
LOC112045038	5.972835829653892e-7	1.9561724435499976e-4	0.9999608739163872	Bx42	SKIP/SNW domain
LOC112044057	6.094470412399701e-7	7.035902934032429e-8	0.9999608739163872	NA	FAD binding domain
LOC112058375	6.141845721126112e-7	2.092785109906822e-5	0.9999608739163872	NA	bZIP Maf transcription factor
LOC112054780	6.165821292758549e-7	0.1343381158009599	0.9999608739163872	NA	Domain first found in C1r, C1s, uEGF, and bone morphogenetic protein.
LOC112045666	6.201378251331822e-7	3.910869286312412e-4	0.9700694729871997	NA	Cyclic nucleotide-monophosphate binding domain
LOC112043743	6.207211954098833e-7	0.7609142051456762	0.9999608739163872	NA	NA
LOC112055911	6.260042256238025e-7	0.008342588797319384	0.9999608739163872	NA	NA
LOC112044034	6.264835411043165e-7	6.231740276195533e-5	0.9999608739163872	NA	tRNA methyl transferase
LOC112044421	6.341974822024946e-7	0.1879146367278787	0.9999608739163872	NA	BLOC-1-related complex sub-unit 8
LOC112049568	6.349025286932418e-7	0.008119142368738348	0.2835532405990987	NA	NA
LOC112049566	6.420933440680625e-7	4.409013305319499e-5	0.9999608739163872	Skp2	F-box-like
LOC112052036	6.433769580930117e-7	0.003479611165011176	0.9999608739163872	NA	CD36 family
LOC112058314	6.452273397917937e-7	0.007638652828077979	0.9999608739163872	CLIPB9	Clip or disulphide knot domain
LOC112048643	6.473529652722137e-7	1.1812444087754412e-7	0.37060362015748033	NA	Transmembrane amino acid transporter protein
LOC112055019	6.558989181371455e-7	1.069816303304432e-4	0.9999608739163872	NA	Voltage-sensitive calcium channels (VSCC) mediate the entry of calcium ions into excitable cells and are also involved in a variety of calcium-dependent processes, including muscle contraction, hormone or neurotransmitter release, gene expression, cell motility, cell division and cell death. The isoform alpha-1C gives rise to L-type calcium currents. Long-lasting (L-type) calcium channels belong …
LOC112048236	6.7188277159217e-7	0.028533170097369914	0.9999608739163872	Vg	Lipoprotein N-terminal Domain
LOC112056507	6.737526812181525e-7	0.3117769064104502	0.9999608739163872	NA	NA
LOC112058521	6.924588011148892e-7	5.5000741601291866e-5	0.7663767615844256	NA	macromolecule localization
LOC112051859	6.956561392935882e-7	0.5217997426883588	0.9999608739163872	NA	Rab GTPase activator activity. It is involved in the biological process described with regulation of Rab GTPase activity
LOC112050320	6.960015449339728e-7	0.004410124880997069	0.9999608739163872	NA	NA
LOC112050174	6.968406580364513e-7	0.0015462229109927611	0.9999608739163872	Cpap3-e	chitin binding. It is involved in the biological process described with chitin metabolic process
LOC112053762	7.003853140147233e-7	0.026923796659033352	0.9999608739163872	NA	Involved in pyrimidine base degradation. Catalyzes the reduction of uracil and thymine
LOC112049443	7.158778829754639e-7	0.019616066969968003	0.9999608739163872	NA	zinc finger
LOC112043413	7.229934691828495e-7	0.29427301719619264	0.9999608739163872	NA	TLD
LOC112045150	7.262077582822618e-7	7.926284216640218e-9	0.9999608739163872	NA	ADAM-TS Spacer 1
LOC112046058	7.343334586767567e-7	1.3552390636716627e-6	0.4265034030652872	NA	NA
LOC112042987	7.403047008080693e-7	7.797149936203939e-5	0.9999608739163872	NA	Immunoglobulin C-2 Type
LOC112051684	7.551374130892845e-7	3.877910438919361e-6	0.9999608739163872	NA	Zinc ion binding
LOC112055455	7.5800209481096e-7	0.12911610146006783	0.9999608739163872	NA	Immunoglobulin
LOC112055665	7.734607248399015e-7	1.4727221241667295e-4	0.9999608739163872	NA	PWI, domain in splicing factors
LOC112047934	7.738926967859739e-7	6.615098906055679e-4	0.9999608739163872	NA	Zinc finger, C3HC4 type (RING finger)
LOC112048589	7.807127582480984e-7	0.8597714891691728	0.9999608739163872	NA	DnaJ molecular chaperone homology domain
LOC112052366	7.8818433770837595e-07	4.4303492000078126e-4	0.9999608739163872	NA	NA
LOC112053939	7.885259760882091e-7	0.10222605277087828	0.9999608739163872	NA	NA
LOC112047213	7.90381034561421e-7	0.007064743663521576	0.9999608739163872	NA	Aldo/keto reductase family
LOC112046517	7.952721156410451e-7	9.887183293601251e-6	0.9999608739163872	NA	transcription cofactor activity
LOC112044928	7.981150321605435e-7	3.8546264061025956e-7	0.9999608739163872	Picot	Uncharacterised MFS-type transporter YbfB
LOC112054440	7.996018835892537e-7	8.0282698102535e-6	0.9999608739163872	NA	C-terminal domain of alpha-glycerophosphate oxidase
LOC112046216	8.003677888352341e-7	0.01552641390470481	0.9999608739163872	NA	Ras family
LOC112050742	8.00467166914365e-7	3.3865405345356534e-8	0.8669290964028381	NA	Protein FAM135
LOC112051376	8.010998446735041e-7	0.003991752366915684	0.9999608739163872	NA	HAD-hyrolase-like
LOC112050558	8.067079191342829e-7	3.859337193071695e-8	0.9999608739163872	Vha16	Proton-conducting pore forming subunit of the membrane integral V0 complex of vacuolar ATPase. V-ATPase is responsible for acidifying a variety of intracellular compartments in eukaryotic cells
LOC112050415	8.344780083788475e-7	4.262596195682222e-5	0.8343630687590357	NA	NA
LOC112054242	8.370033567091868e-7	1.6038206404654995e-9	0.9999608739163872	NA	NA
LOC112050147	8.37042757634257e-7	3.8214546508322975e-5	0.9999608739163872	NA	NA
LOC112058572	8.38913727588784e-7	0.004376262264824434	0.946547013556972	tim	timeless
LOC112049944	8.414766313565584e-7	0.028367985920133464	0.9999608739163872	NA	NA
LOC112043892	8.469371175356346e-7	8.211129038658895e-5	0.9999608739163872	NA	Phosphotyrosine-binding domain (IRS1-like)
LOC112045701	8.482352156896837e-7	9.622628530511746e-8	0.9999608739163872	NA	Gemin6 protein
LOC112055289	8.498649392934777e-7	0.050460092585516224	0.9999608739163872	NA	7 transmembrane receptor (rhodopsin family)
LOC112052889	8.502638320075369e-7	0.1887900480673534	0.9999608739163872	NA	NA
LOC112055425	8.587058534835488e-7	0.004945096676036268	0.814874245213533	NA	SERine Proteinase INhibitors
LOC112044245	8.60182605195726e-7	4.0493904234883217e-4	0.9999608739163872	p38b	Protein tyrosine kinase
LOC112046519	8.884408422038549e-7	1.9178102084127303e-5	0.9999608739163872	NA	Calcium-activated BK potassium channel alpha subunit
LOC112058022	8.915848222232174e-7	0.05380454491137564	0.9999608739163872	NA	NA
LOC112052522	8.916125534183951e-7	2.29542965940564e-6	0.9999608739163872	NA	Oxidoreductase activity. It is involved in the biological process described with oxidation-reduction process
LOC112053046	8.983322351953398e-7	2.193787846813523e-7	0.9999608739163872	NA	Endoribonuclease activity. It is involved in the biological process described with rRNA transcription
LOC112043116	8.986534237254148e-7	1.1258051194777142e-8	0.9999608739163872	NA	Juvenile hormone binding protein domains in insects.
LOC112044412	8.986534237254148e-7	1.5886890519493908e-4	0.9999608739163872	Cht4	Glyco_18
LOC112056394	9.112643036289649e-7	3.712784123526718e-6	0.9999608739163872	NA	NA
LOC112046799	9.112643036289649e-7	0.0016415222408394572	0.9906373744498478	NA	Aminotransferase class-III
LOC112048267	9.139930890598232e-7	6.052487835808367e-8	0.9999608739163872	NA	C2H2-type zinc finger
LOC112053999	9.202452909422235e-7	0.515749226291086	0.9999608739163872	NA	helix loop helix domain
LOC112057936	9.239069503907874e-7	0.0010562494574903427	0.9999608739163872	NA	Transmembrane transporter activity. It is involved in the biological process described with transmembrane transport
LOC112051955	9.454191622465688e-7	9.226687169032414e-7	0.7245877319747881	MRPL43	structural constituent of ribosome
LOC112050514	9.565057204393944e-7	0.11895657317963057	0.9999608739163872	NA	Sugar (and other) transporter
LOC112051560	9.585437845192698e-7	9.015986020943302e-5	0.9415207586685403	wbl	Endoplasmic reticulum protein ERp29, C-terminal domain
LOC112047559	9.616630842736176e-7	0.0011042931120387983	0.9999608739163872	NA	NA
LOC112055185	9.631377540374908e-7	2.2450655281661525e-6	0.9999608739163872	NA	NA
LOC112051367	9.72994322977767e-7	7.948768589395812e-5	0.9999608739163872	pyx	Ion transport protein
LOC112053452	9.756120525008062e-7	0.029499982666000204	0.946547013556972	NA	Trypsin-like serine protease
LOC112044454	9.806970665786528e-7	2.674060936044504e-4	0.9999608739163872	NA	Sodium/hydrogen exchanger family
LOC112051542	9.855214944255686e-7	6.126048844006669e-7	0.7663767615844256	NA	Transmembrane proteins 14C
LOC112045239	9.922596411979768e-7	2.3402172052956817e-4	0.9999608739163872	NA	Zc3h12a-like Ribonuclease NYN domain
LOC112045958	9.933797630786928e-7	0.4445926802681448	0.9999608739163872	NA	MADF
LOC112046823	1.0092779384323892e-6	0.011889451576915521	0.9402221847905631	Ncc69	Amino acid permease
LOC112049764	1.0094005901400449e-6	0.0047914370528881235	0.9999608739163872	NA	Aminotransferase class-V
LOC112044003	1.0155974256416638e-6	2.6255964354604565e-4	0.9415207586685403	NA	Serine/threonine phosphatases, family 2C, catalytic domain
LOC112054467	1.0208804508021492e-6	1.09829250075628e-6	0.9999608739163872	NA	NA
LOC112056640	1.0257694657829084e-6	1.4915365378204955e-5	0.9999608739163872	NA	Aldose 1-epimerase
LOC112051436	1.0670571775793035e-6	8.754902427631047e-4	0.9999608739163872	NA	Rho (Ras homology) subfamily of Ras-like small GTPases
LOC112046466	1.0728070446338674e-6	0.012265656150397734	0.9999608739163872	NA	Rabaptin-like protein
LOC112043471	1.0813279433705502e-6	0.6680357906197039	0.9999608739163872	NA	ADP-ribosylation factor family
LOC112047961	1.0928194735795052e-6	0.07826847024361455	0.9999608739163872	NA	Trypsin-like serine protease
LOC112046490	1.0928194735795052e-6	0.031180919132724694	0.9999608739163872	Sce	RAWUL domain RING finger- and WD40-associated ubiquitin-like
LOC112053462	1.0928194735795052e-6	9.742471450997317e-5	0.9999608739163872	NA	NA
LOC112049792	1.111789001285848e-6	0.004088607457042806	0.904932659483645	NA	NA
LOC112048471	1.1128217229279853e-6	4.499888905812741e-12	0.9999608739163872	NA	OB-fold nucleic acid binding domain
LOC112057894	1.1191733060935234e-6	5.864678739957822e-4	0.9999608739163872	NA	7 transmembrane receptor (rhodopsin family)
LOC112050110	1.123905783026144e-6	7.505699901169792e-5	0.9999608739163872	NA	Argininosuccinate lyase C-terminal
LOC112050816	1.1593462079973365e-6	1.3781552131221915e-5	0.9999608739163872	NA	chromatin silencing
LOC112053636	1.167360065340967e-6	0.0035954901177396833	0.9999608739163872	NA	Band 3 cytoplasmic domain
LOC112044455	1.2484369363516128e-6	3.294253198144465e-5	0.9999608739163872	lok	Forkhead associated domain
LOC112051395	1.249553186762462e-6	0.03307353483114866	0.34394043938335234	NA	Sugar (and other) transporter
LOC112054651	1.258587233413634e-6	4.905103508025253e-5	0.9999608739163872	NA	Glutathione S-transferase, C-terminal domain
LOC112044965	1.258587233413634e-6	4.990653943636988e-8	0.9999608739163872	NA	NA
LOC112058405	1.2791443532386666e-6	8.29020842548767e-7	0.9999608739163872	NA	XK-related protein
LOC112042896	1.2878803978095104e-6	0.022944179646937953	0.9415207586685403	NA	Archease protein family (MTH1598/TM1083)
LOC112044858	1.2878803978095104e-6	2.0108376236275933e-4	0.9999608739163872	NA	Domain present in PSD-95, Dlg, and ZO-1/2.
LOC112052525	1.303736978452295e-6	0.004640887237201746	0.9999608739163872	NA	NA
LOC112051429	1.3078576412207048e-6	0.020447747185408083	0.9999608739163872	NA	Biotin carboxylase C-terminal domain
LOC112057023	1.3242885871722477e-6	2.7590113010016657e-7	0.9150355219314967	NA	NA
LOC112044994	1.3244860289820222e-6	3.5681252812355445e-6	0.9999608739163872	NA	The purine nucleoside phosphorylases catalyze the phosphorolytic breakdown of the N-glycosidic bond in the beta- (deoxy)ribonucleoside molecules, with the formation of the corresponding free purine bases and pentose-1-phosphate
LOC112055980	1.3244860289820222e-6	0.005433190415311899	0.9999608739163872	NA	NA
LOC112046718	1.3314309622949e-6	0.20510876214425403	0.9999608739163872	NA	Zinc ion binding
LOC112050521	1.339043041426306e-6	0.0370251605767032	0.9569926024814258	NA	BAG domain
LOC112042973	1.3403647670186801e-6	2.909039266340232e-6	0.9999608739163872	NA	Transcription activator MBF2
LOC112052250	1.3403647670186801e-6	3.2899604357345974e-6	0.9999608739163872	NA	NA
LOC112055331	1.3626182076656425e-6	4.670435360935109e-14	0.9999608739163872	Cpap3-a2	Chitin-binding domain type 2
LOC112044787	1.3690332065375816e-6	0.2849106521808213	0.9999608739163872	NA	Sugar (and other) transporter
LOC112054523	1.3700375850419096e-6	0.3894208572440479	0.9999608739163872	NA	NA
LOC112049079	1.3800787049510763e-6	0.013430402223301	0.9999608739163872	NA	NA
LOC112042961	1.3854362855647668e-6	0.004796143686001695	0.9999608739163872	NA	Glutathione S-transferase, C-terminal domain
LOC112055509	1.3959160472221593e-6	0.0022437211370473827	0.9999608739163872	NA	Myosin. Large ATPases.
LOC112049586	1.4036207527587491e-6	0.029403504700996397	0.9906373744498478	NA	Zinc finger, C2H2 type
LOC112050130	1.404829601036963e-6	0.017796965035586986	0.9999608739163872	NA	NA
LOC112051174	1.40861071592522e-6	0.304483768072022	0.9999608739163872	NA	Uncharacterized conserved protein (DUF2045)
LOC112044665	1.4131708426468767e-6	0.0014771869783204673	0.9999608739163872	NA	Ankyrin repeat
LOC112053259	1.4625038900371611e-6	2.3833076009195456e-5	0.9999608739163872	fu	Haspin like kinase domain
LOC112052494	1.467875979518156e-6	0.39833172775033465	0.7380500662983117	NA	CRAL/TRIO domain
LOC112048112	1.478153092584183e-6	0.10515946196062496	0.9999608739163872	NA	Ligated ion channel L-glutamate- and glycine-binding site
LOC112052776	1.478153092584183e-6	1.7053099939349904e-5	0.9999608739163872	wun	Catalytic activity
LOC112051612	1.4834804818072305e-6	0.006009127959595783	0.9999608739163872	Dhfr	Dihydrofolate reductase
LOC112046562	1.517415823527099e-6	0.0011021366918602818	0.9999608739163872	Mhc2	Myosin. Large ATPases.
LOC112045625	1.519413516357047e-6	8.328520681839206e-5	0.9999608739163872	NA	Belongs to the UDP-glycosyltransferase family
LOC112046372	1.5233571455063006e-6	1.400765232807218e-4	0.9999608739163872	NA	Protein tyrosine kinase
LOC112054900	1.5314833661977562e-6	1.5697036205189433e-5	0.9999608739163872	NA	Mis6
LOC112051144	1.550430788009699e-6	3.911089152077274e-6	0.9999608739163872	alphaKap2	Atypical Arm repeat
LOC112043941	1.553145522921648e-6	2.2657870954861416e-10	0.9999608739163872	NA	Carboxylesterase family
LOC112045976	1.556122411136163e-6	1.5845436881709387e-4	0.9999608739163872	NA	Endonuclease/Exonuclease/phosphatase family
LOC112046986	1.556807908769248e-6	0.0033102605307918412	0.9999608739163872	Fmr1	K homology RNA-binding domain
LOC112046845	1.5571248012108817e-6	9.10115735116948e-6	0.9431920556755825	NA	Predicted coiled-coil protein (DUF2205)
LOC112046972	1.5754496703457294e-6	2.107801766870325e-4	0.9899591009258979	Gmer	Polysaccharide biosynthesis protein
LOC112049479	1.5853861264118636e-6	0.093917018805826	0.9999608739163872	NA	threonine-type endopeptidase activity. It is involved in the biological process described with proteolysis involved in cellular protein catabolic process
LOC112048835	1.5855387401562397e-6	0.012228986492704244	0.9999608739163872	NA	WD domain, G-beta repeat
LOC112046377	1.5868427583422745e-6	3.2434765217101874e-6	0.9906373744498478	NA	Glycosyl hydrolases family 31
LOC112043819	1.5929274165718156e-6	1.762748716996778e-4	0.9999608739163872	NA	Glutathione S-transferase, N-terminal domain
LOC112044496	1.6206884070508332e-6	1.942135282909461e-4	0.9999608739163872	NA	Coproporphyrinogen III oxidase
LOC112056989	1.627482836275263e-6	7.055104884931462e-4	0.769598578653352	NA	Cystatin-like domain
LOC112050299	1.6290434217352657e-6	3.797390268756685e-5	0.9999608739163872	mip130	DIRP
LOC112048615	1.6505143815158612e-6	1.4212306411779403e-5	0.9999608739163872	NA	Haemolymph juvenile hormone binding protein (JHBP)
LOC112053084	1.654420920804298e-6	3.824952799067675e-5	0.9322525220038003	NA	NA
LOC112058007	1.6600289384728872e-6	0.11518662874146883	0.9999608739163872	NA	RNA recognition motif
LOC112053030	1.6641328360387426e-6	6.678664881129732e-14	0.9999608739163872	NA	NA
LOC112051526	1.683578560187986e-6	2.743088381755823e-4	0.9999608739163872	NA	TELO2-interacting protein 1 homolog
LOC112047362	1.683578560187986e-6	1.0667678628040864e-8	0.9999608739163872	NA	ATP synthase (E/31 kDa) subunit
LOC112046078	1.6879680509991369e-6	1.718797397282369e-4	0.9906373744498478	NA	NA
LOC112050623	1.6941585623464846e-6	0.4292442469254701	0.9999608739163872	NA	FLYWCH zinc finger domain
LOC112044809	1.7404023290670147e-6	0.03419109842045529	0.9999608739163872	NA	Component of the core-TFIIH basal transcription factor involved in nucleotide excision repair (NER) of DNA
LOC112044632	1.7423028449300517e-6	0.002819218999140987	0.8714755011194323	NA	hydrolase activity, acting on acid anhydrides, in phosphorus-containing anhydrides
LOC112053298	1.7488232385124862e-6	1.7024083378209036e-10	0.9999608739163872	GNBPB5	Glycosyl hydrolases family 16
LOC112058614	1.7488232385124862e-6	9.903691201896529e-5	0.9999608739163872	NA	Leucine Rich Repeat
LOC112042904	1.755544328478923e-6	0.005839606167046782	0.9999608739163872	NA	NA
LOC112056348	1.7625907226810898e-6	0.5954003499074825	0.9999608739163872	NA	NA
LOC112049486	1.7670491498681445e-6	5.2736028046222765e-8	0.9999608739163872	Tm2	Tropomyosin like
LOC112050189	1.7774856321733227e-6	0.0031809230737592418	0.9999608739163872	NA	NA
LOC112044750	1.7799912928000172e-6	0.102799108941084	0.9999608739163872	NA	tRNA synthetases class I (W and Y)
LOC112050649	1.7882721498392705e-6	1.712297738887723e-5	0.9999608739163872	NA	NA
LOC112051089	1.7927776536273206e-6	0.014481962840447619	0.9999608739163872	NA	NA
LOC112053333	1.8071477123405982e-6	0.013640934254876133	0.9999608739163872	NA	Methyltransferase TRM13
LOC112051483	1.8200118382246601e-6	5.883643486447689e-4	0.9999608739163872	NA	Belongs to the two pore domain potassium channel (TC 1.A.1.8) family
LOC112055884	1.8211381082744325e-6	6.50695882562127e-8	0.9999608739163872	Synd	Src homology 3 domains
LOC112053817	1.8374512405353669e-6	6.256296494669101e-6	0.825377451641301	NA	NA
LOC112052801	1.8445482253173866e-6	0.005915477431899989	0.9999608739163872	NA	Eukaryotic protein of unknown function (DUF846)
LOC112052468	1.8445482253173866e-6	1.3414271833307455e-4	0.9999608739163872	NA	domain present in cyclins, TFIIB and Retinoblastoma
LOC112044351	1.8511342244797957e-6	0.03693300002058744	0.9999608739163872	NA	Insect cuticle protein
LOC112044055	1.856973084271909e-6	9.472968368215283e-6	0.9906373744498478	Hr46	zinc ion binding. It is involved in the biological process described with steroid hormone mediated signaling pathway
LOC112054947	1.856973084271909e-6	1.6195136976486428e-5	0.9999608739163872	NA	NA
LOC112046869	1.8604541488072342e-6	0.09061801277980087	0.9999608739163872	NA	OST-HTH/LOTUS domain
LOC112050552	1.8604541488072342e-6	0.09325541730964565	0.9999608739163872	NA	C2H2-type zinc finger
LOC112058251	1.8604541488072342e-6	0.012860176201765907	0.9999608739163872	NA	NA
LOC112058272	1.8733403389058136e-6	0.0029549808298642575	0.9999608739163872	NA	zinc finger
LOC112051973	1.8759013130716462e-6	0.005796658360279932	0.9999608739163872	CAD	Carbamoyl-phosphate synthase small chain, CPSase domain
LOC112058466	1.8803750519606983e-6	0.001263959997164304	0.9999608739163872	NA	Vault protein inter-alpha-trypsin domain
LOC112048719	1.8880144107033363e-6	2.3238853920842703e-4	0.9741594566830291	NA	NA
LOC112048464	1.8889572091702508e-6	1.5911288584552994e-6	0.9999608739163872	NA	NA
LOC112052946	1.8889572091702508e-6	1.3094610204105962e-7	0.9999608739163872	NA	NA
LOC112047490	1.889874537863244e-6	5.070171586263337e-7	0.9999608739163872	NA	7 transmembrane receptor (Secretin family)
LOC112054579	1.9281998557260784e-6	1.7286529187045367e-5	0.9999608739163872	NA	Trypsin
LOC112050645	1.95904109422532e-6	0.04471173643619914	0.15575450926492046	NA	NA
LOC112044510	1.9613708501321205e-6	0.002420323384989133	0.9700225004861057	NA	Aldehyde dehydrogenase family
LOC112050251	1.974170231029699e-6	0.10098316095637475	0.9999608739163872	NA	Glycosyltransferase like family 2
LOC112044793	1.982940256756457e-6	0.0018586619393701626	0.9999608739163872	Tbp	Transcription factor TFIID (or TATA-binding protein, TBP)
LOC112045984	1.9912803825193922e-6	0.004307432911619058	0.9999608739163872	NA	SNARE associated Golgi protein
LOC112055132	2.006911763663003e-6	0.05907008997542774	0.9999608739163872	NA	Zinc finger, C2H2 type
LOC112058514	2.0096979826656054e-6	0.0024165247003173356	0.9999608739163872	NA	Zinc-finger associated domain (zf-AD)
LOC112046513	2.0096979826656054e-6	0.012920035490965414	0.9999608739163872	NA	Adenylosuccinate lyase C-terminus
LOC112043658	2.024406908189185e-6	1.4064818660826597e-6	0.9906373744498478	NA	MANEC
LOC112055746	2.04312263291653e-6	1.665355789991948e-6	0.9999608739163872	NA	NA
LOC112043675	2.04312263291653e-6	0.0016706995122531712	0.9999608739163872	NA	Reticulon-like protein
LOC112055571	2.066671565006342e-6	8.939869963502125e-11	0.7406388233025751	NA	NA
LOC112055209	2.067851767934303e-6	5.6038898373380286e-5	0.9999608739163872	NA	NA
LOC112048621	2.0836470020402865e-6	0.013096337732660699	0.9999608739163872	NA	NA
LOC112057984	2.0870000045956337e-6	0.0024640680501449713	0.9999608739163872	Grip75	Spc97 / Spc98 family
LOC112048476	2.0870000045956337e-6	2.0738525289732546e-4	0.9999608739163872	NA	NA
LOC112054206	2.1152185998962755e-6	4.223307782185998e-8	0.9999608739163872	NA	Protein-only RNase P
LOC112044251	2.117310306826111e-6	4.466951237955954e-4	0.825377451641301	NA	Neuronal voltage-dependent calcium channel alpha 2acd
LOC112052326	2.1269463227372024e-6	0.042422103427452174	0.9999608739163872	Nup214	Nuclear pore complex protein
LOC112055281	2.1345486495956486e-6	6.161221527618384e-4	0.9999608739163872	NA	XAP5, circadian clock regulator
LOC112048729	2.13694587247667e-6	0.1611387535787221	0.9999608739163872	NA	Tetraspanin family
LOC112046422	2.144449622154425e-6	6.375126763080175e-6	0.9999608739163872	dan	CENP-B N-terminal DNA-binding domain
LOC112046815	2.144449622154425e-6	0.757166326960821	0.9963230599225718	NA	Rio2, N-terminal
LOC112052078	2.1511113969256464e-6	5.351413334423682e-11	0.9999608739163872	Ssl1	Ssl1-like
LOC112044025	2.169130285363797e-6	0.0013115255926833657	0.9906373744498478	NA	Oxidoreductase activity, acting on paired donors, with oxidation of a pair of donors resulting in the reduction of molecular oxygen to two molecules of water. It is involved in the biological process described with oxidation-reduction process
LOC112043478	2.172498749308592e-6	7.315109881764068e-11	0.8530348125630085	NA	Protein of unknown function (DUF1349)
LOC112058168	2.172498749308592e-6	9.843141198507348e-4	0.9999608739163872	NA	NA
LOC112053659	2.186214173083719e-6	2.2028229072051056e-7	0.9999608739163872	NA	NA
LOC112042900	2.186214173083719e-6	0.04522350523377066	0.9999608739163872	b6	Pentaxin family
LOC112048678	2.187577749484434e-6	0.0075822210054048295	0.9999608739163872	NA	NA
LOC112047269	2.1939838197249733e-6	1.598900634953122e-7	0.9999608739163872	NA	ATP synthase subunit C
LOC112050239	2.2122111101733746e-6	0.0031385121797960318	0.34394043938335234	NA	NA
LOC112044087	2.2260672505845185e-6	2.7579577093816255e-7	0.9407194100222959	NA	NDK
LOC112053524	2.2359911985802814e-6	1.0281123009408069e-9	0.9999608739163872	NA	Otopetrin
LOC112053594	2.248242858522395e-6	0.02782706219358776	0.9999608739163872	NA	Replication Fork Protection Component Swi3
LOC112045933	2.248242858522395e-6	0.13293864103323114	0.9999608739163872	CycT	domain present in cyclins, TFIIB and Retinoblastoma
LOC112046307	2.253668732314273e-6	2.2168417719585293e-5	0.9999608739163872	NA	breast cancer carboxy-terminal domain
LOC112054089	2.328313924089338e-6	3.858453106062776e-4	0.9999608739163872	NA	cysteine-type endopeptidase inhibitor activity. It is involved in the biological process described with proteolysis
LOC112048198	2.328313924089338e-6	0.04522350523377066	0.9999608739163872	Ssrp	Component of the FACT complex, a general chromatin factor that acts to reorganize nucleosomes. The FACT complex is involved in multiple processes that require DNA as a template such as mRNA elongation, DNA replication and DNA repair. During transcription elongation the FACT complex acts as a histone chaperone that both destabilizes and restores nucleosomal structure. It facilitates the passage of…
LOC112048285	2.347550943880382e-6	7.793338275457034e-5	0.9999608739163872	nes	MBOAT, membrane-bound O-acyltransferase family
LOC112045818	2.355672012096571e-6	0.004570986367615635	0.9999608739163872	NA	Lissencephaly type-1-like homology motif
LOC112048176	2.3882376210873023e-6	0.023135128095453133	0.9999608739163872	NA	Src homology 3 domains
LOC112043935	2.38874168765514e-6	1.132975869006761e-5	0.9999608739163872	NA	Immunoglobulin V-set domain
LOC112054181	2.4064020712328904e-6	5.570467951702658e-5	0.9999608739163872	NA	SOGA family member
LOC112048318	2.4064020712328904e-6	0.015274151968817047	0.9999608739163872	NA	DUF1771
LOC112054897	2.4434687067156134e-6	1.9083599108023273e-5	0.9431920556755825	NA	Glycosyl hydrolase family 1
LOC112048296	2.4434687067156134e-6	0.11446329536985121	0.9999608739163872	NA	WD domain, G-beta repeat
LOC112053892	2.450910660508941e-6	0.08483681604033523	0.9999608739163872	NA	ZnF_C4 abd HLH domain containing kinases domain
LOC112055045	2.4611075797694957e-6	1.2344822135320933e-11	0.9999608739163872	NA	NEMP family
LOC112052288	2.473227729920537e-6	1.8230772506108248e-4	0.9999608739163872	NA	endoplasmic reticulum organization
LOC112054470	2.4954920637303776e-6	2.0994425212155477e-5	0.9963230599225718	NA	Ribosomal protein S12/S23
LOC112049201	2.502559570765726e-6	6.22581759344569e-4	0.9999608739163872	NA	positive regulation of dendritic spine morphogenesis
LOC112047926	2.5054911750133165e-6	0.007855009352980528	0.9415207586685403	NA	synaptic vesicle
LOC112055962	2.507334812185903e-6	0.15470130061783174	0.9741594566830291	NA	PI31 proteasome regulator N-terminal
LOC112051484	2.522202780550113e-6	5.185085383482969e-4	0.9906373744498478	pain	Ion transport protein
LOC112042957	2.5293815096796034e-6	0.01453331840507815	0.9999608739163872	NA	MCM OB domain
LOC112047936	2.609431648039361e-6	0.025310740902609805	0.9415207586685403	NA	Protein tyrosine kinase
LOC112050167	2.6388508760579815e-6	0.0012843501279524707	0.9700694729871997	NA	NA
LOC112055127	2.6393294861624655e-6	1.740248751820282e-8	0.9999608739163872	nompB	Intraflagellar transport protein 88
LOC112053991	2.667872950376912e-6	0.02287294350417141	0.9999608739163872	NA	Sulfotransferase domain
LOC112048139	2.674215182586999e-6	9.539175821975443e-4	0.9624753466565957	NA	protein disulfide isomerase activity
LOC112052251	2.706440482529703e-6	3.3749232817993946e-8	0.9999608739163872	NA	Domain of unknown function (DUF389)
LOC112051036	2.72514130628635e-6	0.0012158785999444907	0.9999608739163872	NA	Immunoglobulin
LOC112052515	2.7351212748469603e-6	0.012056687879664218	0.9999608739163872	NA	NA
LOC112054030	2.7765788975883226e-6	8.099767013811929e-6	0.5870624918343175	NA	Belongs to the fatty acid desaturase type 1 family
LOC112049611	2.7784007496626966e-6	0.003357552925416582	0.9415207586685403	NA	NA
LOC112048938	2.8059411528720334e-6	2.624327293962983e-4	0.9999608739163872	NA	zinc finger binding to DNA consensus sequence [AT]GATA[AG]
LOC112049765	2.8261242351129983e-6	7.386812031779386e-4	0.9999608739163872	NA	Cytochrome b5-like Heme/Steroid binding domain
LOC112048123	2.870639093623345e-6	1.4756511734926677e-5	0.9999608739163872	glob1	Globin
LOC112058483	2.9439821515943544e-6	5.9963194247132703e-5	0.9999608739163872	NA	Reeler domain
LOC112046692	2.969206822799927e-6	1.330165384932072e-8	0.9999608739163872	Appl	Amyloid A4 N-terminal heparin-binding
LOC112050844	2.9812759396263756e-6	8.2542228479999e-5	0.9999608739163872	NA	It is involved in the biological process described with cholesterol transport
LOC112050873	2.990051898198468e-6	8.259219575333353e-16	0.990097377760802	NA	NA
LOC112055796	2.993401965349664e-6	0.04378894366040252	0.9999608739163872	NA	TPR repeat
LOC112057831	3.0206661197564785e-6	1.8215259198663133e-6	0.9999608739163872	NA	NA
LOC112046227	3.0206661197564785e-6	4.1852593246025836e-4	0.9999608739163872	NA	high mobility group
LOC112055915	3.0540069508248224e-6	3.979314364802118e-23	0.9998226546049144	NA	NA
LOC112055465	3.054253331817867e-6	0.1486668662427483	0.7943120746457487	NA	C-type lectin (CTL) or carbohydrate-recognition domain (CRD)
LOC112044180	3.0567789355355663e-6	0.0869492381042387	0.9999608739163872	NA	Sugar (and other) transporter
LOC112044644	3.063539064637413e-6	0.0038886892725751303	0.9999608739163872	NA	WD domain, G-beta repeat
LOC112058334	3.07515221987865e-6	1.4490461065765275e-8	0.8516989016103894	NA	Hsp20/alpha crystallin family
LOC112055879	3.1378465154668004e-6	0.30161167151137713	0.9999608739163872	NA	NA
LOC112046905	3.1528339305141386e-6	4.242658182285907e-5	0.9239101405893503	NA	NA
LOC112058127	3.184292668942378e-6	0.007697649618936187	0.9999608739163872	NA	CBF/Mak21 family
LOC112055466	3.2196201140884357e-6	0.028176433568530314	0.9906373744498478	NA	C-type lectin (CTL) or carbohydrate-recognition domain (CRD)
LOC112049128	3.22336663468513e-6	3.442470021267265e-5	0.9906373744498478	NA	Belongs to the FGGY kinase family
LOC112050894	3.2399719641899576e-6	0.0014405399944994503	0.9999608739163872	NA	FRG1-like domain
LOC112048760	3.2609931006773165e-6	3.308446210467833e-8	0.9999608739163872	NLG-5	Carboxylesterase family
LOC112046904	3.3061276282241557e-6	0.08079241660609171	0.9999608739163872	NA	RNA recognition motif
LOC112057784	3.3411273293444743e-6	0.0172553354937592	0.9999608739163872	abd-A	Homeobox protein
LOC112053552	3.366256935608439e-6	0.4708183939384459	0.9699875883855218	Golgin84	Golgin subfamily A member 5
LOC112046127	3.3989584069340233e-6	0.2681818814714692	0.9999608739163872	NA	C-terminal to LisH motif.
LOC112058430	3.4123020566933153e-6	6.814142051998279e-4	0.9999608739163872	NA	GTPase-activator protein for Ras-like GTPases
LOC112053694	3.4245874410584515e-6	1.2630620359497817e-5	0.9999608739163872	NA	NA
LOC112050289	3.429937158701713e-6	1.3048621545258242e-7	0.9999608739163872	PGBD4	DDE_Tnp_1-like zinc-ribbon
LOC112045712	3.431481046327848e-6	2.3872589225766645e-4	0.9999608739163872	CLIPC1	serine-type endopeptidase activity. It is involved in the biological process described with proteolysis
LOC112049641	3.432114567028535e-6	0.31272042943655576	0.9999608739163872	NA	Kinase associated domain 1
LOC112043996	3.548650937259393e-6	9.174754980872216e-6	0.9999608739163872	THOC3	mRNA-containing ribonucleoprotein complex export from nucleus
LOC112046200	3.6207993221400734e-6	7.83909813877616e-4	0.9999608739163872	NA	RNA recognition motif
LOC112054904	3.6850849442382235e-6	2.5096869356741064e-5	0.34394043938335234	NA	Pentapeptide repeats (9 copies)
LOC112052102	3.6963443176580063e-6	3.456131079879581e-4	0.9316343396880286	NA	Oxidoreductase family, NAD-binding Rossmann fold
LOC112055441	3.7067177006269995e-6	1.2512863078964611e-4	0.9999608739163872	NA	Zinc finger, C2H2 type
LOC112057663	3.74654130019486e-6	0.0028347620442569915	0.9999608739163872	NA	PEHE
LOC112047404	3.834309112599153e-6	0.05881737951539085	0.9999608739163872	eIF-4E	Eukaryotic initiation factor 4E
LOC112055068	3.8389847473869e-6	0.0058629730432241565	0.9999608739163872	NA	Cytochrome P450
LOC112045145	3.8390653577753805e-6	0.0015229449118850304	0.9999608739163872	NA	ADAM-TS Spacer 1
LOC112045651	3.846615550804676e-6	0.017711171812961748	0.9999608739163872	NA	von Willebrand factor type A domain
LOC112058462	3.846615550804676e-6	0.005251970205449316	0.9999608739163872	NA	NA
LOC112054245	3.87126609151141e-6	0.0019195055259551754	0.9958504750184624	Fur2	Growth factor receptor domain IV
LOC112055427	3.911283340624347e-6	0.012253437157817638	0.9999608739163872	NA	Annexin repeats
LOC112057855	3.95220305660899e-6	3.591851502477351e-7	0.9999608739163872	NA	Lipase
LOC112050633	3.967319815203323e-6	0.2691043494373689	0.9999608739163872	NA	NA
LOC112044387	3.976219804455577e-6	0.02886780572705944	0.9999608739163872	NA	NA
LOC112045575	3.977477338579917e-6	0.0028046122256773077	0.9999608739163872	NA	KR domain
LOC112047347	4.043026813023885e-6	4.734981782905239e-4	0.9999608739163872	NA	Glycosyltransferase family 28 C-terminal domain
LOC112054813	4.051936167004714e-6	2.2429290797341122e-10	0.9348702533864874	NA	NA
LOC112050628	4.064344528027429e-6	0.05948020183133682	0.9999608739163872	NA	Domain of unknown function (DUF4495)
LOC112058072	4.152272776759177e-6	4.1233308716982424e-7	0.9999608739163872	NA	NA
LOC112047512	4.182865141020566e-6	2.8533592530102046e-6	0.9999608739163872	NA	Tetraspanin family
LOC112054276	4.1878089625191576e-6	0.0031343613845499496	0.9999608739163872	Hop	Heat shock chaperonin-binding motif.
LOC112043507	4.296219258305456e-6	0.07507658411268274	0.9999608739163872	NA	NA
LOC112058241	4.39752660495593e-6	0.014802417959425782	0.9999608739163872	NA	Tetratricopeptide repeat
LOC112048545	4.463375203524882e-6	1.7603751621000002e-4	0.9906373744498478	NA	NA
LOC112044313	4.50739770572598e-6	0.00179432619980089	0.9999608739163872	NA	Zinc ion binding
LOC112055759	4.5612836477434225e-6	4.521955024607901e-5	0.9999608739163872	Fen1	Structure-specific nuclease with 5'-flap endonuclease and 5'-3' exonuclease activities involved in DNA replication and repair. During DNA replication, cleaves the 5'-overhanging flap structure that is generated by displacement synthesis when DNA polymerase encounters the 5'-end of a downstream Okazaki fragment. It enters the flap from the 5'-end and then tracks to cleave the flap base, leaving a …
LOC112050276	4.564672966983448e-6	1.258116852977665e-8	0.9999608739163872	NA	PAS domain
LOC112051896	4.569537930156664e-6	8.475075683974568e-7	0.9415207586685403	NA	Hairy Orange
LOC112058378	4.59459012067713e-6	5.529493827260418e-7	0.9906373744498478	NA	Alpha mannosidase, middle domain
LOC112043681	4.617110312391675e-6	0.18310334955873453	0.9999608739163872	NA	NA
LOC112051124	4.617223562785177e-6	2.8623580095964578e-5	0.9999608739163872	NA	Cytochrome P450
LOC112052074	4.619135047453702e-6	0.0384962946269695	0.9999608739163872	ab	zinc finger
LOC112052811	4.6769107148430466e-6	0.002511499195943094	0.9999608739163872	NA	WD40 repeats
LOC112053997	4.696891812241455e-6	0.18341568606471575	0.9999608739163872	NA	NA
LOC112047026	4.737648970783722e-6	8.355653925355497e-8	0.9999608739163872	NA	Sugar (and other) transporter
LOC112045732	4.774399740228669e-6	0.0027079527697451665	0.9999608739163872	NA	sequence-specific DNA binding. It is involved in the biological process described with regulation of transcription, DNA-templated
LOC112050753	4.792785124945115e-6	3.020795720039238e-10	0.9999608739163872	NA	NA
LOC112054447	4.803185219574382e-6	3.290213726277524e-7	0.9999608739163872	lds	DNA binding
LOC112053197	4.854530133958158e-6	0.007962982033476942	0.9999608739163872	NA	F-box only protein
LOC112055036	4.857036738638904e-6	0.05559571592790163	0.9999608739163872	tam	DNA-directed DNA polymerase activity. It is involved in the biological process described with DNA replication
LOC112056947	4.923332684344769e-6	0.6401562774084746	0.9999608739163872	NA	NA
LOC112054672	4.9307744278835045e-6	0.20995122685142467	0.9999608739163872	NA	NA
LOC112045856	4.9758112138456055e-6	0.002952787878369891	0.9999608739163872	NA	Zinc-binding dehydrogenase
LOC112056582	4.977972764571672e-6	0.009818435102117799	0.9999608739163872	NA	NA
LOC112044436	5.033406390774775e-6	0.20419686661763548	0.9999608739163872	NA	WD domain, G-beta repeat
LOC112055487	5.036707179686968e-6	0.07541273969543807	0.9999608739163872	RpS27	Ribosomal protein S27
LOC112044439	5.042930506006716e-6	0.006070676085527012	0.8762762312251933	NA	Ring finger domain
LOC112045322	5.140760738174575e-6	0.003943849664563867	0.4882583629016638	NA	NA
LOC112046647	5.140760738174575e-6	1.0729369452584282e-5	0.9999608739163872	NA	Calcium ion binding
LOC112044085	5.1695348961424106e-6	3.456345861456899e-4	0.9999608739163872	NA	NA
LOC112045456	5.221953624695928e-6	3.556638715806103e-5	0.9999608739163872	NA	regulation of smoothened signaling pathway
LOC112044996	5.221953624695928e-6	6.464379860772099e-6	0.9999608739163872	NA	zinc finger
LOC112056603	5.2349016641956745e-6	8.183890802878847e-5	0.8463956711479246	NA	NA
LOC112049527	5.249405703950339e-6	0.3044805639923513	0.9999608739163872	NA	Thymidylate kinase
LOC112044288	5.269062884130471e-6	0.019010133347143764	0.9999608739163872	NA	Prenyltransferase and squalene oxidase repeat
LOC112054423	5.274126195192789e-6	0.02350619675598895	0.9999608739163872	NA	Zinc-finger associated domain (zf-AD)
LOC112049009	5.314813034344547e-6	1.2483840156487784e-6	0.6667748943891013	CSP3	protein serine threonine kinase
LOC112045775	5.334566643334614e-6	1.4892316115905596e-4	0.9700694729871997	NA	NA
LOC112051638	5.384027198744661e-6	0.796057218027356	0.9999608739163872	NA	Putative DNA-binding (bihelical) motif predicted to be involved in chromosomal organisation
LOC112047214	5.440935379349956e-6	0.059264464200126335	0.9999608739163872	NA	Proteasome-substrate-size regulator, mid region
LOC112053227	5.484465080099793e-6	1.6712590597390371e-6	0.9999608739163872	NA	NA
LOC112046745	5.505340969963179e-6	8.73432289724468e-7	0.9999608739163872	NA	NA
LOC112053714	5.550578453156323e-6	0.11656918562841923	0.9906373744498478	NA	Glycosyl hydrolase family 1
LOC112052888	5.550578453156323e-6	0.07949577743129078	0.9999608739163872	NA	Endoribonuclease XendoU
LOC112043563	5.550578453156323e-6	2.626784693801185e-5	0.9999608739163872	KRR1	rRNA processing
LOC112049659	5.555031394754261e-6	6.763968338156768e-7	0.9999608739163872	NA	NA
LOC112056877	5.57367039941481e-6	0.04535699014617574	0.9999608739163872	NA	Serpentine type 7TM GPCR chemoreceptor Srw
LOC112048511	5.619747393929298e-6	2.3065368601854627e-4	0.9984665851654005	NA	Tetratricopeptide repeats
LOC112051312	5.633645901883388e-6	1.0153969395741996e-5	0.8093269337411887	NA	Retinal tissue protein
LOC112050511	5.688666983612688e-6	7.152330485093778e-8	0.9999608739163872	NA	regulation of response to stimulus
LOC112046659	5.694160663294531e-6	8.480568562419204e-4	0.9999608739163872	NA	NA
LOC112055423	5.694160663294531e-6	2.132906204517172e-5	0.9999608739163872	NA	NA
LOC112055820	5.764062338043083e-6	0.12233205864626291	0.7570977954390593	NA	NA
LOC112050022	5.768323010073586e-6	0.11885627377000468	0.2835532405990987	NA	Glycosyl hydrolases family 18
LOC112051419	5.792354991016617e-6	0.00755108578407603	0.9999608739163872	TMS1	Serine incorporator (Serinc)
LOC112055943	5.8354113263276525e-6	0.695377686393075	0.907501435850336	NA	Methyltransferase domain
LOC112051890	5.845684896076451e-6	0.003116656335314116	0.807813545358649	NA	ARF guanyl-nucleotide exchange factor activity. It is involved in the biological process described with regulation of ARF protein signal transduction
LOC112047112	5.9646489223290975e-6	0.13707155088973536	0.9998226546049144	NA	Zinc finger, C2H2 type
LOC112044091	5.992216393933527e-6	6.946833841271047e-5	0.9999608739163872	NA	ankyrin repeats
LOC112052550	5.9942185427681435e-6	0.0017592387739547599	0.9999608739163872	NA	Armadillo repeat-containing protein 6
LOC112048787	6.032100510215276e-6	0.186331464569589	0.9999608739163872	NA	Zinc-finger associated domain (zf-AD)
LOC112052934	6.0407971796945914e-6	0.0044654522895481875	0.9999608739163872	NA	C-type lectin (CTL) or carbohydrate-recognition domain (CRD)
LOC112057221	6.09452461302665e-6	0.06758615800888562	0.5691156307660854	NA	NA
LOC112052983	6.109647792584303e-6	8.300631374741328e-6	0.9999608739163872	NA	WD domain, G-beta repeat
LOC112051619	6.115447422112314e-6	7.894175188184176e-5	0.9999608739163872	NA	Nuclear pore complex assembly
LOC112055790	6.141141835130155e-6	2.324267705496919e-5	0.9999608739163872	NA	Lipase
LOC112058281	6.169221489759979e-6	0.05883736058873582	0.6990531204301386	vari	PDZ domain
LOC112050707	6.187448043932161e-6	0.001447909941393594	0.9998226546049144	Dad	Domain B in dwarfin family proteins
LOC112048882	6.201870272963582e-6	1.749916473411963e-4	0.9999608739163872	NA	C2H2-type zinc finger
LOC112047368	6.222597832049567e-6	9.799419956067578e-5	0.9999608739163872	Gr63a	Gustatory receptor which mediates acceptance or avoidance behavior, depending on its substrates
LOC112047804	6.2482387506862575e-6	0.020077779516660503	0.9999608739163872	NA	Phosphotransferase enzyme family
LOC112048557	6.266469658223608e-6	4.752890730996886e-4	0.9999608739163872	SMSr	PAP2 superfamily C-terminal
LOC112054128	6.316623094937686e-6	1.463198339067291e-11	0.9999608739163872	NA	N-terminal domain of oxidoreductase
LOC112047205	6.3294643930935896e-6	0.10173295512828456	0.9999608739163872	NA	CDP-alcohol phosphatidyltransferase
LOC112054278	6.3438539404632395e-6	0.005668764909537089	0.9999608739163872	NA	Insect cuticle protein
LOC112053236	6.3438539404632395e-6	0.00516722425605454	0.9999608739163872	NA	RNA recognition motif
LOC112042882	6.351318801116484e-6	0.006754413763590262	0.9999608739163872	NA	KR domain
LOC112050243	6.373252155411201e-6	9.317132983020639e-4	0.9999608739163872	NA	Domain of unknown function (DUF4787)
LOC112052999	6.373252155411201e-6	3.6476389805850915e-5	0.6932606272511213	NA	Thyroglobulin type I repeats.
LOC112049072	6.373534150646054e-6	0.18683620264988263	0.9999608739163872	NA	Sister chromatid cohesion protein Dcc1
LOC112043155	6.409620428426633e-6	0.001634442381264216	0.9999608739163872	NA	Nucleoporin Nup120/160
LOC112045065	6.503335239422834e-6	0.01504017035906752	0.4645665616690986	Nf-YB	Histone-like transcription factor (CBF/NF-Y) and archaeal histone
LOC112047620	6.556724723319232e-6	0.16413313193423995	0.9999608739163872	NA	Abhydrolase domain containing 18
LOC112051068	6.735345286982464e-6	0.013362208857552686	0.9999608739163872	NA	Mitochondrial ribosomal protein MRP-S35
LOC112049512	6.7924988473759805e-6	0.007263825479839126	0.9999608739163872	NA	Phosphatidylinositol-4-phosphate 5-Kinase
LOC112046955	6.879234078144654e-6	0.01438769908849546	0.9999608739163872	NA	NA
LOC112047746	6.910262003172445e-6	5.764226722949595e-11	0.8949439806527478	NA	NA
LOC112046577	7.083829398333029e-6	4.641680474044825e-7	0.9999608739163872	NA	Domain of unknown function (DUF3504)
LOC112046330	7.09150836855444e-6	0.08483268987031466	0.9999608739163872	Tpi	Triosephosphate isomerase
LOC112049704	7.111998493878419e-6	0.04067411481168844	0.9999608739163872	NA	PLD-like domain
LOC112045233	7.140953514061273e-6	0.005123832681576459	0.9999608739163872	CHORD	CHORD
LOC112056596	7.189339868118445e-6	0.0013585341619807721	0.9999608739163872	NA	NA
LOC112049757	7.211403692390154e-6	0.0035782809433277003	0.9999608739163872	tna	MIZ/SP-RING zinc finger
LOC112048631	7.245798852618062e-6	0.0014611644378467836	0.9999608739163872	NA	Growth-Arrest-Specific Protein 2 Domain
LOC112044150	7.26576481814197e-6	2.1650383227217458e-5	0.9999608739163872	Cam	calmodulin
LOC112056358	7.26576481814197e-6	3.329861605685272e-13	0.12785628294341356	NA	Zinc-dependent metalloprotease
LOC112047790	7.26576481814197e-6	0.01031626010634978	0.9999608739163872	NA	THAP
LOC112046898	7.279144767210835e-6	1.3093958247298779e-4	0.7909674049107221	NA	NA
LOC112053406	7.283392352503313e-6	3.430929590646945e-4	0.9999608739163872	NA	Got1/Sft2-like family
LOC112044507	7.385136236425723e-6	0.06342375145681889	0.9999608739163872	NA	NA
LOC112057025	7.4038153172410145e-6	1.680394570784036e-5	0.49936181347022146	NA	Transposase IS4
LOC112048386	7.404881946051426e-6	3.279189770507845e-5	0.9999608739163872	NA	Islet cell autoantigen ICA69, C-terminal domain
LOC112043329	7.471209673060596e-6	0.6468639826999384	0.9999608739163872	rho-7	Rhomboid family
LOC112053439	7.48969946454789e-6	7.417849256906809e-6	0.9999608739163872	NA	Electron carrier protein. The oxidized form of the cytochrome c heme group can accept an electron from the heme group of the cytochrome c1 subunit of cytochrome reductase. Cytochrome c then transfers this electron to the cytochrome oxidase complex, the final protein carrier in the mitochondrial electron-transport chain
LOC112051477	7.48969946454789e-6	1.6159102050707324e-4	0.9999608739163872	axo	Laminin G domain
LOC112053555	7.48969946454789e-6	1.6728038883506005e-6	0.9999608739163872	NA	D-Tyr-tRNA(Tyr) deacylase
LOC112055083	7.5182277880045256e-6	1.3989919124020206e-6	0.3550403811273544	NA	Alpha/beta hydrolase family
LOC112057288	7.523890724159002e-6	6.346154249297261e-6	0.9999608739163872	NA	non-membrane spanning protein tyrosine kinase activity. It is involved in the biological process described with protein phosphorylation
LOC112045037	7.588279966716234e-6	0.0016448024902767243	0.9906373744498478	NA	It is involved in the biological process described with protein import into peroxisome matrix, docking
LOC112044526	7.593839458932724e-6	0.0012953082462968302	0.9415207586685403	NA	Aldehyde dehydrogenase family
LOC112058438	7.746231552905442e-6	9.63090340852825e-4	0.9999608739163872	NA	PPIC-type PPIASE domain
LOC112050624	7.752156505746813e-6	0.024812595328877207	0.9999608739163872	PGRPS1	Ami_2
LOC112051880	7.755935035765696e-6	0.025832389548997498	0.9999608739163872	NA	Organic solute transporter Ostalpha
LOC112051708	7.856140187667964e-6	0.012479823396771368	0.19546445348374444	NA	7 transmembrane sweet-taste receptor of 3 GCPR
LOC112051097	7.93703435947313e-6	1.3205128226719333e-7	0.946547013556972	NA	Subunit of the integral membrane V0 complex of vacuolar ATPase. Vacuolar ATPase is responsible for acidifying a variety of intracellular compartments in eukaryotic cells, thus providing most of the energy required for transport processes in the vacuolar system
LOC112045746	7.9582076439971e-6	1.8618442594474738e-6	0.7380500662983117	NA	transferase activity, transferring acyl groups other than amino-acyl groups
LOC112054600	7.991171721614339e-6	8.586990896883019e-5	0.9999608739163872	NA	Zinc ion binding
LOC112043668	7.991171721614339e-6	0.15483800349353058	0.9999608739163872	NA	SART-1 family
LOC112045288	7.991171721614339e-6	0.0048829610082772356	0.9999608739163872	NA	Alcohol dehydrogenase transcription factor Myb/SANT-like
LOC112043606	7.997909402327018e-6	8.586990896883019e-5	0.9999608739163872	NA	Tau and MAP protein, tubulin-binding repeat
LOC112046143	8.005677711083108e-6	0.48671870413159846	0.9999608739163872	NA	Creatinase/Prolidase N-terminal domain
LOC112043564	8.06434013669035e-6	1.1832018624283064e-4	0.9999608739163872	NA	Trypsin-like serine protease
LOC112046113	8.072370868809264e-6	4.601145627025609e-6	0.9999608739163872	NA	melanosome assembly
LOC112046191	8.13681374774404e-6	4.92904164400707e-4	0.9999608739163872	ISLR2	regulation of response to stimulus
LOC112054059	8.209084666449824e-6	2.0325079029564198e-7	0.9999608739163872	NA	MAP-kinase scaffold activity
LOC112055493	8.296996966238395e-6	2.9925726156842267e-6	0.9999608739163872	NA	N-terminal EH-domain containing protein
LOC112046461	8.322719690857864e-6	0.041581286272449225	0.521867465078797	NA	NA
LOC112052883	8.377446409164288e-6	1.6630393388164344e-5	0.825377451641301	ENDOU	Poly(U)-specific
LOC112052870	8.43307194330524e-6	2.2763484326000116e-7	0.9999608739163872	NA	NA
LOC112043202	8.452476040705771e-6	5.612349239290905e-5	0.9999608739163872	NA	Required for the assembly of the V0 complex of the vacuolar ATPase (V-ATPase) in the endoplasmic reticulum
LOC112043341	8.474095191709526e-6	0.235998445382376	0.9999608739163872	NA	NA
LOC112053638	8.477478572618675e-6	0.1570936111246142	0.9600000109745426	NA	NA
LOC112057873	8.482709481900632e-6	0.0017763112008644204	0.9999608739163872	NA	NA
LOC112045572	8.483241336549152e-6	0.031783801651639534	0.9999608739163872	kinesin-3B	Kinesin protein 1B
LOC112047943	8.485945504767571e-6	0.0025230175218020467	0.9999608739163872	NA	Homeobox KN domain
LOC112048208	8.485945504767571e-6	0.03971011231507853	0.9999608739163872	NA	Enoyl-(Acyl carrier protein) reductase
LOC112050697	8.488313325030459e-6	2.147456406317686e-4	0.9999608739163872	NA	zinc finger
LOC112043876	8.502439079241386e-6	5.768192176866812e-5	0.985931964694693	NA	NA
LOC112053679	8.502439079241386e-6	0.036063522247709603	0.9999608739163872	NA	Gamma-tubulin complex component
LOC112047561	8.514256096095109e-6	0.021731859604232986	0.9999608739163872	NA	Globin
LOC112043653	8.535176670174533e-6	0.10954021764086123	0.9963230599225718	NA	Beige/BEACH domain
LOC112046965	8.550019850758837e-6	4.6397211449095823e-7	0.9999608739163872	NA	NA
LOC112043946	8.553287951019804e-6	8.062222724793295e-6	0.9999608739163872	NA	Fatty acid desaturase
LOC112048767	8.747396548124071e-6	0.07994887519057373	0.9999608739163872	NA	Domain of unknown function, currently peculiar to Drosophila.
LOC112046451	8.753005097524964e-6	5.0524655889974134e-5	0.9402488360004503	NA	NA
LOC112049030	8.804054780422351e-6	0.0014330482282232562	0.9999608739163872	NA	Insect pheromone-binding family, A10/OS-D
LOC112045047	8.874045622526837e-6	0.0028150969521617084	0.8280653526514489	NA	HECT-like Ubiquitin-conjugating enzyme (E2)-binding
LOC112056629	8.881317685511976e-6	5.348143907712203e-6	0.9999608739163872	NA	NA
LOC112049828	8.972609544342102e-6	1.8833556683071846e-8	0.9999608739163872	NA	Cytochrome P450
LOC112048048	9.132992886199844e-6	0.0019588263253270616	0.9999608739163872	NA	CDP-alcohol phosphatidyltransferase
LOC112052633	9.132992886199844e-6	2.4688613138537673e-4	0.9999608739163872	NA	NA
LOC112054785	9.214588610489742e-6	1.9718656937326866e-4	0.9999608739163872	NA	NA
LOC112056574	9.273013615445652e-6	0.044908620679361834	0.9999608739163872	NA	Glycosyl hydrolase family 1
LOC112044293	9.475484281093795e-6	1.245011247937581e-5	0.8949439806527478	NA	NA
LOC112043313	9.484874524064804e-6	0.013780700555342707	0.9999608739163872	NA	SERine Proteinase INhibitors
LOC112050803	9.491758334654797e-6	8.02599035445446e-5	0.9999608739163872	NA	NA
LOC112045618	9.608599096868276e-6	9.397930221040591e-4	0.9999608739163872	NA	RPR
LOC112056234	9.73525011725022e-6	0.002164043677454916	0.5906121058139706	ELP4	phosphorylase kinase regulator activity
LOC112058102	9.822915781449219e-6	0.025196534875011046	0.9999608739163872	NA	Putative adipose-regulatory protein (Seipin)
LOC112044228	9.822915781449219e-6	2.945872952933739e-4	0.7998788758320893	NA	Trypsin-like serine protease
LOC112047020	9.861375275132636e-6	0.07123331390364461	0.9999608739163872	NA	It is involved in the biological process described with DNA repair
LOC112057909	9.931985821871913e-6	0.03576345701859728	0.9999608739163872	NA	Divalent cation transporter
LOC112053798	9.95944670273482e-6	0.007615543454899769	0.9999608739163872	NA	chromatin remodeling
LOC112050410	1.0028597071732795e-5	0.7752303981312662	0.9999608739163872	NA	NA
LOC112050585	1.0052983171579004e-5	0.010023181434014653	0.6671068032441873	NA	NA
LOC112051262	1.0054931068478603e-5	1.0144555702477303e-5	0.9999608739163872	NA	Belongs to the AB hydrolase superfamily. Lipase family
LOC112043634	1.0070565001803302e-5	0.011601097782746999	0.9999608739163872	NA	NA
LOC112043924	1.0070565001803302e-5	5.455465275501577e-7	0.9999608739163872	U2af38	Zinc finger C-x8-C-x5-C-x3-H type (and similar)
LOC112047593	1.0106284195341366e-5	2.2688376502800638e-7	0.9999608739163872	NA	ATPsynthase alpha/beta subunit N-term extension
LOC112051168	1.0108698970793353e-5	8.093688598745673e-8	0.9999608739163872	NA	Phospholipid-translocating ATPase N-terminal
LOC112055748	1.021458938729313e-5	5.7107727917038895e-5	0.9999608739163872	NA	ABC transporter
LOC112043409	1.0220164668732025e-5	0.1724058313052091	0.9999608739163872	NA	The proteasome is a multicatalytic proteinase complex which is characterized by its ability to cleave peptides with Arg, Phe, Tyr, Leu, and Glu adjacent to the leaving group at neutral or slightly basic pH
LOC112045182	1.0296087636982977e-5	3.1912169749439987e-4	0.9999608739163872	TTC19	determination of stomach left/right asymmetry
LOC112054781	1.0322637901983432e-5	0.05025394700249219	0.9999608739163872	NA	Oxidoreductase activity, acting on the CH-CH group of donors. It is involved in the biological process described with lipid metabolic process
LOC112046015	1.040872834796272e-5	6.609152375421303e-5	0.9999608739163872	NA	Thymidylate synthase
LOC112047106	1.0478350427727995e-5	3.2278291086801727e-4	0.9999608739163872	NA	NA
LOC112050431	1.0486796218756997e-5	1.316340184090551e-5	0.7380500662983117	NA	Double-stranded RNA binding motif
LOC112056030	1.0666210350651102e-5	1.5297613159381325e-4	0.8669290964028381	NA	zinc finger
LOC112048770	1.0751642281974326e-5	0.032719972564166415	0.9999608739163872	Trp1	Translocation protein Sec62
LOC112054521	1.081768473636533e-5	0.5085171625603218	0.9999608739163872	NA	Alcohol dehydrogenase transcription factor Myb/SANT-like
LOC112054594	1.0887439327800394e-5	0.681929368422789	0.9999608739163872	NA	Mur ligase middle domain
LOC112044254	1.0888665099319438e-5	0.2033877907952853	0.9999608739163872	NA	PCRF
LOC112051874	1.0896208034763334e-5	0.0037356075464187472	0.9999608739163872	NA	Chitin binding Peritrophin-A domain
LOC112045704	1.0925469386178447e-5	0.0014012091594904433	0.9999608739163872	NA	Trypsin-like serine protease
LOC112043042	1.0987087609823911e-5	3.0144260792638842e-5	0.9999608739163872	NA	NA
LOC112047092	1.0987087609823911e-5	2.9304445156755335e-7	0.9847050591060199	NA	C2H2-type zinc finger
LOC112057083	1.1050181166739853e-5	1.4447390148864029e-5	0.8067673910260832	NA	zinc finger
LOC112045753	1.1064577194446889e-5	1.5326633149163688e-8	0.9999608739163872	NA	alpha/beta hydrolase fold
LOC112053286	1.1069601436615192e-5	1.7475990542700125e-4	0.9999608739163872	NA	It is involved in the biological process described with mitotic cytokinesis
LOC112049681	1.1075956596671706e-5	0.11538738778505511	0.9332243105388662	drk	Src homology 2 domains
LOC112045200	1.1075956596671706e-5	0.15937283499763188	0.9999608739163872	NA	Uncharacterised protein family (UPF0239)
LOC112043916	1.1140480582327841e-5	2.8852936213228677e-4	0.9999608739163872	NA	NA
LOC112045235	1.1244749276630017e-5	0.09891373218559545	0.9999608739163872	NA	helicase superfamily c-terminal domain
LOC112053371	1.1268857054636612e-5	2.6859791547662493e-4	0.9906373744498478	NA	Mitochondrial carrier required for the biosynthesis of heme, possibly by facilitating 5-aminolevulinate (ALA) production. May act by importing glycine into mitochondria or by exchanging glycine for ALA across the mitochondrial inner membrane
LOC112058273	1.1333664455414682e-5	0.02496901019409228	0.9999608739163872	TfIIS	Domain in the N-terminus of transcription elongation factor S-II (and elsewhere)
LOC112047992	1.1349962509820492e-5	4.178071839871213e-6	0.9999608739163872	NA	2-oxoglutarate dehydrogenase C-terminal
LOC112045559	1.1423192161029599e-5	2.3663769719233107e-6	0.9999608739163872	NA	Rho guanyl-nucleotide exchange factor activity. It is involved in the biological process described with regulation of Rho protein signal transduction
LOC112057764	1.1452586370908365e-5	2.4466940161653363e-4	0.9700225004861057	CREG	Pyridoxamine 5'-phosphate oxidase
LOC112052757	1.1452586370908365e-5	0.00884780891197344	0.9999608739163872	Fas1	Four repeated domains in the Fasciclin I family of proteins, present in many other contexts.
LOC112058162	1.1533596887893364e-5	1.4061868032515235e-4	0.9999608739163872	NA	prohibitin homologues
LOC112051101	1.1761077692769102e-5	0.37043125046927683	0.9999608739163872	NA	NA
LOC112044574	1.1850077481910321e-5	0.012399641208414802	0.9999608739163872	NA	Carboxylesterase family
LOC112045455	1.1897341181229276e-5	0.11879426096711464	0.9999608739163872	NA	Glycosyl transferase family 41
LOC112053963	1.1900779526447305e-5	0.41037634115372706	0.9999608739163872	NA	Phosphoribosyl transferase domain
LOC112056845	1.1900779526447305e-5	8.883265326788112e-5	0.9999608739163872	NA	XK-related protein
LOC112051889	1.1981228560871609e-5	0.022074011198799783	0.8044898951150273	Reck	Reversion-inducing cysteine-rich protein with Kazal
LOC112044164	1.1981228560871609e-5	1.578005834654258e-4	0.9348702533864874	NA	Deltamethrin resistance
LOC112049066	1.1992074829352443e-5	1.9076230344486578e-6	0.9999608739163872	NA	Sulfate permease family
LOC112043468	1.2022929028157524e-5	2.1991016235048485e-6	0.9999608739163872	TPX3	C-terminal domain of 1-Cys peroxiredoxin
LOC112054105	1.2031768534580133e-5	2.2566094965416504e-4	0.9999608739163872	NA	Tetraspanin family
LOC112048689	1.2039078759620917e-5	4.1472688071030964e-5	0.9999608739163872	NA	C2H2-type zinc finger
LOC112054251	1.215837845443952e-5	1.2512863078964611e-4	0.9999608739163872	NA	Belongs to the sodium solute symporter (SSF) (TC 2.A.21) family
LOC112053133	1.2296859937038563e-05	2.8851766597260304e-4	0.9906373744498478	NA	macromolecule localization
LOC112043094	1.2452131655909152e-5	1.0695560666061845e-4	0.9999608739163872	NA	Domains present in proteins implicated in post-mortem DNA fragmentation
LOC112052135	1.25439178254946e-5	0.013152056894116249	0.9999608739163872	NA	CAF1 family ribonuclease
LOC112045374	1.257881528486599e-5	5.494443169127233e-6	0.9999608739163872	NA	GMC oxidoreductase
LOC112049786	1.2673241279761026e-5	0.0045714960643339015	0.27659791505756226	NA	Cytochrome P450
LOC112043003	1.2699418813783604e-5	9.925809758215384e-4	0.9999608739163872	26-29-p	Cathepsin propeptide inhibitor domain (I29)
LOC112051699	1.2699893005585594e-5	4.273200525427073e-6	0.9999608739163872	NA	Domain that may be involved in binding ubiquitin-conjugating enzymes (UBCs)
LOC112051187	1.2699893005585594e-5	6.477648099663106e-4	0.9999608739163872	NA	Transient receptor ion channel II
LOC112044888	1.2818740558683231e-5	0.06265615555152765	0.9984665851654005	NA	NA
LOC112043539	1.2838272058859158e-5	6.226940049031484e-7	0.9999608739163872	geminin	Geminin
LOC112058377	1.2872658603310695e-5	0.002219772232332237	0.9431920556755825	NA	Cation transporter/ATPase, N-terminus
LOC112051286	1.2886411713475602e-5	0.5250263052273563	0.9999608739163872	NA	Binds to the catalytic subunit of the cyclin dependent kinases and is essential for their biological function
LOC112053309	1.2892623752975233e-5	5.475666033645997e-4	0.9963230599225718	NA	NA
LOC112058234	1.29089123366452e-5	2.977259864423745e-4	0.9999608739163872	NA	zinc finger
LOC112047987	1.2919631905187553e-5	1.7925753444543528e-4	0.7907690810507882	NA	Trypsin-like serine protease
LOC112051258	1.2983986972731993e-5	0.16641718040208522	0.9999608739163872	RpL19	Ribosomal protein L19e
LOC112057786	1.3051291701954777e-5	1.8708490294399517e-6	0.9999608739163872	Abd-B	sequence-specific DNA binding. It is involved in the biological process described with regulation of transcription, DNA-templated
LOC112045708	1.3310254849431554e-5	3.6398233392984097e-4	0.9999608739163872	NA	Enoyl-(Acyl carrier protein) reductase
LOC112048793	1.3431058946767434e-5	9.180055070197805e-4	0.9999608739163872	NA	nucleotide binding
LOC112056122	1.3456096862290271e-5	0.0016949711572949717	0.9741594566830291	NA	Immunoglobulin
LOC112047789	1.3591531786394169e-5	3.951952648738534e-8	0.9999608739163872	NA	Phosphotransferase activity, for other substituted phosphate groups. It is involved in the biological process described with phospholipid biosynthetic process
LOC112050728	1.3618234740584324e-5	2.3663022284303655e-5	0.9999608739163872	NA	Domain of unknown function (DUF3342)
LOC112050656	1.362931182023026e-5	0.0010429059864537926	0.9999608739163872	NA	NA
LOC112052786	1.3675577608047967e-5	0.2796805850844969	0.9999608739163872	NA	Telomerase activating protein Est1
LOC112044586	1.3770194658634386e-5	6.740711655603754e-4	0.9999608739163872	NA	ABC transporter
LOC112049703	1.3773433022611309e-5	1.4810276032456576e-4	0.9999608739163872	NA	NA
LOC112051108	1.3952531284076394e-5	0.004699262467900227	0.9999608739163872	NA	Importin-beta N-terminal domain
LOC112058412	1.3996148550056026e-5	0.004280401188573542	0.9415207586685403	NA	Coiled-coil domain-containing protein 39
LOC112052021	1.4124329257028462e-5	8.489439639335561e-6	0.9999608739163872	NA	Isocitrate/isopropylmalate dehydrogenase
LOC112043127	1.4124329257028462e-5	0.21276027034217193	0.9999608739163872	NA	Acetyltransferase (GNAT) family
LOC112045348	1.4166736302265831e-5	2.2997442712660078e-4	0.9999608739163872	NA	Carbohydrate-binding module 48 (Isoamylase N-terminal domain)
LOC112051077	1.4180563062923096e-5	5.939783093674352e-7	0.9999608739163872	NA	TRAF-type zinc finger
LOC112057802	1.4255784422983732e-5	0.010837585410098683	0.9999608739163872	NA	NA
LOC112054235	1.4255784422983732e-5	1.007923151431527e-5	0.9999608739163872	TUBG1	Tubulin is the major constituent of microtubules. The gamma chain is found at microtubule organizing centers (MTOC) such as the spindle poles or the centrosome
LOC112047871	1.4281479052337645e-5	1.3312535789910924e-4	0.9999608739163872	NA	Neurotransmitter-gated ion-channel transmembrane region
LOC112047001	1.4443947550075484e-5	0.037654845724371305	0.9999608739163872	NA	PurA ssDNA and RNA-binding protein
LOC112043154	1.4464991392225635e-5	0.16178366581377185	0.9999608739163872	NA	Leucine Rich repeat
LOC112044536	1.4472029974322023e-5	0.020077779516660503	0.9999608739163872	NA	Protein tyrosine kinase
LOC112058369	1.4490467076028601e-5	4.454606041507284e-7	0.9999608739163872	NA	Zinc ion binding
LOC112043293	1.4498726388021445e-5	0.08339855003375587	0.9999608739163872	NA	NA
LOC112050257	1.4529700866668763e-5	3.089137056800879e-5	0.9999608739163872	NA	Sodium:neurotransmitter symporter family
LOC112055037	1.4561296526442872e-5	0.22688871511881056	0.9999608739163872	NA	Translation initiation factor 1A / IF-1
LOC112046923	1.4561296526442872e-5	0.001981969679125839	0.9999608739163872	NA	NA
LOC112043381	1.4582713124593402e-5	0.02748655064760374	0.9415207586685403	NA	C2 domain
LOC112052303	1.469848332373595e-5	4.714881020161433e-10	0.9999608739163872	NA	Protein msta, isoform
LOC112047768	1.4809024606851055e-5	0.005960051803188992	0.9999608739163872	NA	NA
LOC112054145	1.4898611246867332e-5	4.608644386608652e-7	0.9999608739163872	NA	NA
LOC112047582	1.4934809393716043e-5	0.05060072949003787	0.9906373744498478	NA	NA
LOC112049579	1.510133788522707e-5	0.0013081395502536279	0.9999608739163872	NA	Microtubule binding
LOC112046720	1.510133788522707e-5	8.682146256768068e-4	0.9999608739163872	NA	It is involved in the biological process described with mRNA
LOC112043308	1.510133788522707e-5	0.0035524129277400675	0.9999608739163872	RpL30	ribosomal protein
LOC112048541	1.5144896118394308e-5	0.06571410146823012	0.9999608739163872	RpS25	S25 ribosomal protein
LOC112043868	1.532488929074294e-5	9.243762433133785e-5	0.9415207586685403	NA	NA
LOC112054772	1.543188081776236e-5	0.008109164563595348	0.9999608739163872	Nox	EF-hand domain pair
LOC112047346	1.561374825244175e-5	0.006024843681800443	0.9999608739163872	NA	Glycosyltransferase family 28 C-terminal domain
LOC112049503	1.58072203343839e-5	1.5326633149163688e-8	0.9999608739163872	NA	NA
LOC112049063	1.588818210137944e-5	0.013158642137443298	0.9999608739163872	Hrs	Hepatocyte growth factor-regulated tyrosine kinase substrate
LOC112052822	1.599596902329098e-5	2.480845748206837e-5	0.9999608739163872	SAK	Protein tyrosine kinase
LOC112052970	1.605873281421222e-5	0.010105757602490249	0.9999608739163872	Miro	EF hand associated
LOC112048213	1.6079795663917893e-5	0.003985998884664803	0.9999608739163872	NA	Ion channel regulatory protein UNC-93
LOC112050109	1.6183539829744112e-5	8.875947413509215e-4	0.39641436216260983	Cht3	Glyco_18
LOC112053025	1.629910594748616e-5	0.01660811353552371	0.9999608739163872	NA	NA
LOC112052322	1.6420510482853575e-5	0.010669694932867499	0.9999608739163872	Nipped-B	Sister chromatid cohesion C-terminus
LOC112052061	1.6583689519291145e-5	0.0017048818586414905	0.9999608739163872	NA	AAA domain, putative AbiEii toxin, Type IV TA system
LOC112053484	1.6583689519291145e-5	0.0012784483227926558	0.5691156307660854	NA	Rab-GTPase-TBC domain
LOC112057015	1.6666768204590956e-5	3.0747625899589124e-4	0.9999608739163872	NA	NA
LOC112050967	1.680159989539181e-5	4.855207542444783e-4	0.9999608739163872	msps	TOG
LOC112046804	1.6843722292340238e-5	1.0655336517793023e-4	0.9999608739163872	NA	ATP binding. It is involved in the biological process described with protein phosphorylation
LOC112050297	1.6870187543038692e-5	0.002165268381620601	0.9999608739163872	NA	NA
LOC112049298	1.6953088166826516e-5	0.9683917437561264	0.9999608739163872	NA	Programmed cell death protein 7
LOC112046462	1.705711066330161e-5	0.4370521098590799	0.9999608739163872	Br-c	Broad-Complex, Tramtrack and Bric a brac
LOC112058627	1.714012452594289e-5	2.0501856839954513e-4	0.9999608739163872	NA	Male sterility protein
LOC112046157	1.72094244188159e-5	2.1768903348909368e-10	0.9999608739163872	NA	Ferrous iron transport protein B
LOC112047172	1.721914752395058e-5	0.3029712368381106	0.6750523333052623	NA	Pyrroline-5-carboxylate reductase activity. It is involved in the biological process described with
LOC112050141	1.72937576955756e-5	0.032761908969531614	0.9999608739163872	Syx18	SNARE-complex protein Syntaxin-18 N-terminus
LOC112053241	1.7494993218179067e-5	3.922977154282861e-4	0.9999608739163872	NA	cytochrome p450
LOC112045218	1.754238115596998e-5	6.134597421751489e-6	0.9999608739163872	mus209	This protein is an auxiliary protein of DNA polymerase delta and is involved in the control of eukaryotic DNA replication by increasing the polymerase's processibility during elongation of the leading strand
LOC112049353	1.7557197648719553e-5	7.659475715169945e-4	0.9999608739163872	NA	Enoyl-(Acyl carrier protein) reductase
LOC112056919	1.7591735042727393e-5	4.501376188194567e-4	0.946547013556972	Hr46	zinc ion binding. It is involved in the biological process described with steroid hormone mediated signaling pathway
LOC112044811	1.8123980716825162e-5	4.669909427460909e-7	0.9999608739163872	NA	transferase activity, transferring acyl groups other than amino-acyl groups
LOC112055699	1.8124127108777745e-5	0.11209559007341541	0.9999608739163872	shakB	Structural component of the gap junctions
LOC112049055	1.8142340983088502e-5	0.0054838087139060365	0.9999608739163872	Irk2	Inward rectifier potassium channel
LOC112042808	1.8146354776673763e-5	0.0012690885267555828	0.9999608739163872	Pglym78	Phosphoglycerate mutase family
LOC112051251	1.8150695536940855e-5	0.0015924015672727954	0.9999608739163872	NA	Partial alpha/beta-hydrolase lipase region
LOC112044636	1.8150695536940855e-5	0.045296357179457784	0.9999608739163872	NA	Amino acid permease
LOC112051963	1.8297186391326565e-5	0.001365777495655116	0.9999608739163872	Nf1	Ras GTPase activator activity. It is involved in the biological process described with positive regulation of Ras GTPase activity
LOC112058631	1.8308667778401462e-5	0.04196926499022413	0.9999608739163872	NA	Male sterility protein
LOC112055136	1.8430937324069586e-5	0.0814775887841099	0.9999608739163872	NA	Domain of unknown function (DUF4743)
LOC112054185	1.8494419393477662e-5	0.02974408105433827	0.9849219321666479	NA	NA
LOC112054240	1.854041439602067e-5	2.3812082755588327e-5	0.9999608739163872	Fur1	Belongs to the peptidase S8 family
LOC112044049	1.8592894663580234e-5	0.04831908107701491	0.9999608739163872	NA	NA
LOC112055766	1.8623334433061974e-5	4.482267876158968e-4	0.9999608739163872	mew	Repeat domain in Vibrio, Colwellia, Bradyrhizobium and Shewanella
LOC112045973	1.919204774893861e-5	2.790817038819274e-4	0.9999608739163872	vlc	It is involved in the biological process described with cell-cell signaling
LOC112045877	1.9270658425551277e-5	3.9596336139749623e-4	0.9999608739163872	NA	NA
LOC112054627	1.9424522695476666e-5	0.034511640431869155	0.9999608739163872	NA	Zinc finger, C2H2 type
LOC112054798	1.943688566242907e-5	0.0024722663738413423	0.9999608739163872	NA	NA
LOC112053078	1.9456861441319415e-5	8.56025293491677e-9	0.9999608739163872	NA	proline rich protein
LOC112047554	1.9464533428755718e-5	0.009067493517298155	0.9999608739163872	NA	NA
LOC112055201	1.9472536232553487e-5	0.0834930762432628	0.9999608739163872	NA	FAM76 protein
LOC112052705	1.9548349490960884e-5	0.32887705430912056	0.34394043938335234	NA	Guanylate kinase homologues.
LOC112045785	1.9559010437130923e-5	6.592312141230976e-4	0.9999608739163872	spel1	DNA-binding domain of DNA mismatch repair MUTS family
LOC112045507	1.9612934637474414e-5	1.6752643494675145e-4	0.9999608739163872	NA	Aldo/keto reductase family
LOC112047458	1.9626268449412163e-5	0.34767217895423375	0.523144866783906	NA	Kelch
LOC112054182	1.9716673460147467e-5	0.012228986492704244	0.9999608739163872	NA	Type III restriction enzyme, res subunit
LOC112054973	2.002616121962844e-5	0.0026900319950392444	0.9999608739163872	NA	NA
LOC112042839	2.003261330543011e-5	0.005294663979258718	0.9999608739163872	NA	NA
LOC112054967	2.003402896623305e-5	4.8470647569589965e-6	0.9999608739163872	NA	Domain of unknown function (DUF4728)
LOC112055897	2.0202469882752103e-5	3.266187141131489e-4	0.9999608739163872	shtd	Anaphase-promoting complex subunit 1
LOC112048717	2.0338173033421227e-5	8.845306317117992e-5	0.9999608739163872	Ranbp21	Exportin 1-like protein
LOC112047885	2.0421916384283126e-5	0.05857903620793048	0.9999608739163872	NA	NA
LOC112055806	2.043523289118793e-5	3.8557535037228835e-4	0.9999608739163872	pont	Proposed core component of the chromatin remodeling Ino80 complex which is involved in transcriptional regulation, DNA replication and probably DNA repair
LOC112055337	2.0512805397611236e-5	0.13376401666068016	0.9999608739163872	NA	Myb/SANT-like DNA-binding domain
LOC112045696	2.054937797015714e-5	0.06557623483513313	0.9999608739163872	NA	DNA repair
LOC112050665	2.061276880334479e-5	5.302423436865627e-7	0.9999608739163872	Msh6	Component of the post-replicative DNA mismatch repair system (MMR)
LOC112043684	2.084332722650049e-5	9.474544167083908e-7	0.9999608739163872	NA	Nucleoporin Nup120/160
LOC112044932	2.0944207075144773e-5	1.1291894779923728e-12	0.9415207586685403	NA	NA
LOC112051609	2.0947684510289916e-5	1.5332862571302858e-4	0.9999608739163872	NA	Cytochrome P450
LOC112046724	2.0974282856868708e-5	6.177578959109811e-4	0.9999608739163872	NA	LEM domain
LOC112049783	2.106363485800741e-5	6.45696592241527e-6	0.9999608739163872	Men	Malic enzyme, N-terminal domain
LOC112048006	2.107623248050012e-5	0.24576522728085742	0.9999608739163872	NA	Zinc ion binding
LOC112052163	2.110899235929482e-5	0.01241074542445762	0.9999608739163872	Papst2	UAA transporter family
LOC112045745	2.1241610909212288e-5	6.646312800373063e-7	0.9999608739163872	NA	GNS1/SUR4 family
LOC112048255	2.138364457040165e-5	0.18746973839688252	0.9999608739163872	NA	Endonuclease/Exonuclease/phosphatase family
LOC112042919	2.138845630149108e-5	8.145590070939059e-4	0.9999608739163872	NA	NA
LOC112055941	2.166518276686696e-5	0.0037599216187830897	0.9999608739163872	NA	CBF/Mak21 family
LOC112045370	2.1715206554898634e-5	0.9894343804012258	0.9999608739163872	NA	Matrix AAA peptidase interacting protein 1
LOC112058325	2.1771082809309305e-5	0.030883133170093127	0.9999608739163872	NA	Hydrolase activity, acting on carbon-nitrogen (but not peptide) bonds, in cyclic amides. It is involved in the biological process described with pyrimidine nucleobase catabolic process
LOC112056672	2.1777319428888263e-5	0.07267123556811847	0.8669290964028381	Updo	Uroporphyrinogen decarboxylase (URO-D)
LOC112056866	2.193616223356734e-5	0.04621232978487581	0.9999608739163872	NA	RNA polymerase II transcription cofactor activity. It is involved in the biological process described with regulation of transcription from RNA polymerase II promoter
LOC112050218	2.1964731213985613e-5	8.023862195328138e-8	0.9999608739163872	NA	Troponin t
LOC112054752	2.229274009759524e-5	2.5970520566499917e-6	0.9999608739163872	NA	electron carrier activity. It is involved in the biological process described with oxidation-reduction process
LOC112053935	2.2408161961059994e-5	0.014009207204043028	0.9999608739163872	NA	Hsp70 protein
LOC112043178	2.2417293898446282e-5	0.3557117031093515	0.9999608739163872	NA	actin binding
LOC112044033	2.2491087091600423e-5	0.0010353670417636326	0.9999608739163872	drosha	Double-stranded RNA binding motif
LOC112048879	2.256129211153853e-5	3.407012823459714e-5	0.9999608739163872	Amyrel	activity. It is involved in the biological process described with carbohydrate metabolic process
LOC112057799	2.256450952389872e-5	0.19677365207888814	0.9847050591060199	NA	DNA binding
LOC112048489	2.2579550475190216e-5	9.326854500661415e-4	0.9999608739163872	NA	LMBR1-like membrane protein
LOC112050661	2.26668663116132e-5	0.3028153597207268	0.9999608739163872	NA	Belongs to the DHHC palmitoyltransferase family
LOC112044124	2.273342979783383e-5	0.008387703830586405	0.9999608739163872	NA	Cytosol aminopeptidase family, N-terminal domain
LOC112053543	2.2939297076005965e-5	0.004186934371420224	0.6899112676531413	NA	NA
LOC112051468	2.2966633484889565e-5	0.0025793353472761717	0.6543612874299691	Drp1	Dynamin GTPase effector domain
LOC112048140	2.2966633484889565e-5	2.738777588378442e-7	0.37060362015748033	pst	Domain of unknown function (DUF4781)
LOC112055734	2.2989719732229642e-5	2.520691494012322e-4	0.9999608739163872	NA	Chromatin assembly factor 1 subunit A
LOC112052204	2.3056684173185155e-5	0.02570219757939092	0.9965360495238293	NA	Peptidase family C78
LOC112047416	2.3468978564730983e-5	8.25956356569291e-6	0.9999608739163872	NA	Autophagy-related protein 11
LOC112056633	2.358337464065377e-5	4.605543492419827e-4	0.9999608739163872	NA	NA
LOC112043627	2.3635571093638485e-5	0.0010660654777731185	0.9999608739163872	NA	Zinc finger, C2H2 type
LOC112057070	2.36773148368567e-5	0.5589134914170801	0.8676982100228626	NA	NA
LOC112051791	2.380850937109646e-5	8.70723541852992e-8	0.9012679850908024	NA	Multicopper oxidase
LOC112048474	2.380913959496483e-5	0.053754822531632176	0.9999608739163872	NA	NA
LOC112047038	2.3952630806205238e-5	0.0023817876917331107	0.9999608739163872	NA	Catalytic activity
LOC112045920	2.447470823100247e-5	4.0615353552576417e-4	0.9999608739163872	NA	Phosphoric diester hydrolase activity. It is involved in the biological process described with lipid metabolic process
LOC112045172	2.4482553624351902e-5	1.9423954572413398e-6	0.9999608739163872	NA	Sulfotransferase family
LOC112045888	2.4546359613050782e-5	0.0011294711942562276	0.6750523333052623	NA	Belongs to the peptidase S1 family
LOC112047932	2.4858774849454003e-5	0.008765275743645606	0.9415207586685403	NA	Transcription factor Iwr1
LOC112049666	2.4858774849454003e-5	0.33322411950698655	0.9999608739163872	NA	NA
LOC112058149	2.4893215823910993e-5	0.004694124142595731	0.9999608739163872	regucalcin	SMP-30/Gluconolaconase/LRE-like region
LOC112055837	2.4970357062354032e-5	2.6979493219339072e-5	0.9999608739163872	NA	NA
LOC112058076	2.4970357062354032e-5	0.17981363240422585	0.9999608739163872	f	Espin isoform X1
LOC112049747	2.4970357062354032e-5	0.1111424172743393	0.9999608739163872	NA	NA
LOC112048560	2.5051977731439025e-5	4.476220998243457e-6	0.9999608739163872	NA	protein serine threonine kinase activity. It is involved in the biological process described with intracellular signal transduction
LOC112055497	2.5236535519979568e-5	4.450284008002915e-5	0.9999608739163872	NA	Zinc ion binding
LOC112043604	2.5257782802092382e-5	0.001529391340965211	0.9999608739163872	NA	NA
LOC112054850	2.54070791314368e-5	0.023363107901571936	0.9999608739163872	NA	NA
LOC112055821	2.5674082428436274e-5	8.66931741599396e-4	0.9999608739163872	NA	Menin
LOC112050123	2.578830352244124e-5	0.1721954214093036	0.9999608739163872	NA	Alg9-like mannosyltransferase family
LOC112050890	2.6262388125170594e-5	3.85340079444829e-5	0.9348702533864874	NA	Ion channel
LOC112046566	2.6336361722580332e-5	9.003795150441453e-4	0.9999608739163872	NA	N-terminal domain in C. elegans NRF-6 (Nose Resistant to Fluoxetine-4) and NDG-4 (resistant to nordihydroguaiaretic acid-4).
LOC112046337	2.6451580322714574e-5	0.006482642048532267	0.9999608739163872	NA	BTB/POZ domain
LOC112054219	2.6462485121433915e-5	9.271208767694214e-13	0.18663380155931056	NA	Arrestin (or S-antigen), C-terminal domain
LOC112050921	2.660097384997121e-5	1.3555777438185435e-6	0.9805736918764825	NA	DNA-dependent RNA polymerase
LOC112056510	2.660097384997121e-5	3.822960618064379e-5	0.9999608739163872	NA	coiled-coil domain-containing protein 170
LOC112058414	2.6940743072404605e-5	6.179329205931084e-7	0.6667748943891013	NA	Protein of unknown function (DUF423)
LOC112057847	2.7322631198921896e-5	0.0027442561973709026	0.9999608739163872	NA	Ion channel
LOC112049601	2.758975903494496e-5	0.10695449762309002	0.8912318236418617	Caps	Domain of Unknown Function (DUF1041)
LOC112057051	2.758975903494496e-5	6.498798163645531e-4	0.9999608739163872	NA	NA
LOC112045290	2.758975903494496e-5	0.6957090216668392	0.9999608739163872	NA	Ribosome associated membrane protein RAMP4
LOC112052838	2.781388834697482e-5	0.0027362784241638056	0.9999608739163872	NA	NA
LOC112046067	2.802102776846841e-5	6.227636852078987e-4	0.9999608739163872	NA	heterophilic cell-cell adhesion via plasma membrane cell adhesion molecules
LOC112047117	2.843444840353545e-5	0.01089237353093997	0.9569926024814258	NA	Zinc-finger associated domain (zf-AD)
LOC112047235	2.849495726165674e-5	2.9088273386143087e-8	0.9999608739163872	NA	Gtr1/RagA G protein conserved region
LOC112046899	2.8795982758622197e-5	6.625453741193214e-4	0.9999608739163872	NA	NA
LOC112043483	2.8907429296518476e-5	1.3623094460571848e-4	0.9348702533864874	tmod	binding. It is involved in the biological process described with pointed-end actin filament capping
LOC112055898	2.9028607133172374e-5	0.0015325634587509051	0.9999608739163872	bbx	high mobility group
LOC112043956	2.9177078855830945e-5	4.356198906919926e-4	0.9999608739163872	Hml	chitin binding. It is involved in the biological process described with chitin metabolic process
LOC112049177	2.940051259719781e-5	0.0012104402495513081	0.7838174410440449	NA	NA
LOC112044886	2.953719818244037e-5	1.6947748793035523e-10	0.9999608739163872	NA	NA
LOC112047467	2.969620453978959e-5	0.0042557223605411525	0.2654840656375734	NA	NA
LOC112049398	2.9735916189773254e-5	5.811218753356425e-4	0.8999281442549755	NA	NA
LOC112051544	2.9792519124060062e-5	0.0011281367487874154	0.9906373744498478	NA	It is involved in the biological process described with protein phosphorylation
LOC112050317	2.985659972705916e-5	0.0018041860437234874	0.7663767615844256	NA	NA
LOC112055891	3.0614656891997735e-5	3.2712690557473884e-7	0.9999608739163872	NA	NA
LOC112045352	3.0758171367703176e-5	1.6599084661378183e-5	0.7998788758320893	NA	NA
LOC112053813	3.101552634448849e-5	0.0018007522738128488	0.9999608739163872	NA	Protein of unknown function (DUF1777)
LOC112045002	3.1050552200734095e-5	0.11674878981141809	0.9999608739163872	NA	NA
LOC112045942	3.107544679003797e-5	4.01010197628458e-5	0.910785849521983	NA	NA
LOC112053006	3.141523970478425e-5	0.0012292126765324804	0.9999608739163872	NA	Engrailed homeobox C-terminal signature domain
LOC112049196	3.141523970478425e-5	0.0044481110916354425	0.9999608739163872	NA	PLAT/LH2 domain
LOC112045579	3.1440253838324984e-5	2.633628594548569e-7	0.9999608739163872	NA	KR domain
LOC112054527	3.1502839509157847e-5	3.4715361754994364e-4	0.9999608739163872	NA	RNA recognition motif
LOC112046132	3.160654769458252e-5	4.801427596340676e-8	0.9999608739163872	NA	betaine-homocysteine S-methyltransferase activity
LOC112048226	3.169707810750876e-5	0.2808979231722373	0.9999608739163872	NA	NA
LOC112053195	3.1911212960123196e-5	0.7439695294747825	0.9999608739163872	NA	Serine hydrolase (FSH1)
LOC112054940	3.1940798611772906e-5	0.002938934800524551	0.9999608739163872	Sin1	SAPK-interacting protein 1 (Sin1), middle CRIM domain
LOC112049339	3.212416670018016e-5	1.6688509195003098e-4	0.9999608739163872	NA	Sodium / potassium ATPase beta chain
LOC112052869	3.216930141673555e-5	6.144090228215976e-7	0.9999608739163872	NA	Diacylglycerol kinase accessory domain (presumed)
LOC112050956	3.230580181813951e-5	8.555074076432824e-4	0.9999608739163872	NA	Leucine Rich Repeat
LOC112052987	3.2339662478155114e-5	0.005870821445874838	0.9999608739163872	NA	Zona pellucida (ZP) domain
LOC112055562	3.294703031291978e-5	0.0020966526020082506	0.9999608739163872	NA	Zinc ion binding
LOC112048121	3.296469369792706e-5	0.006049522390968312	0.8676982100228626	NA	retrotransposable element Tf2 155 kDa protein type 1-like
LOC112049842	3.296469369792706e-5	0.5347091245984319	0.9999608739163872	NA	Acetyltransferase (GNAT) domain
LOC112044145	3.391682365020443e-5	4.380973367322793e-7	0.9999608739163872	NA	Sugar (and other) transporter
LOC112051888	3.391682365020443e-5	4.0403757868278e-4	0.9999608739163872	NA	DNA binding domain with preference for A/T rich regions
LOC112053281	3.3954340166889205e-5	0.0807955114156248	0.9999608739163872	Sema-1a	Sema domain
LOC112046223	3.401100804258126e-5	0.10142516669487554	0.9999608739163872	NA	PA domain
LOC112048945	3.434678807884028e-5	2.8911726444891728e-6	0.9999608739163872	nanos	Nanos RNA binding domain
LOC112051078	3.441601656104177e-5	1.4501681718411678e-7	0.9974936110402847	NA	Protein phosphatase 2A homologues, catalytic domain.
LOC112047122	3.45251155917483e-5	5.120432655619507e-4	0.9999608739163872	NA	Zinc finger protein
LOC112051335	3.483626161732722e-5	1.4811013519671695e-7	0.9999608739163872	NA	Enoyl-(Acyl carrier protein) reductase
LOC112054147	3.483626161732722e-5	3.790563630940296e-5	0.9999608739163872	NA	UNC-6/NTR/C345C module
LOC112049606	3.483626161732722e-5	0.016869029790687464	0.9999608739163872	NA	NA
LOC112047852	3.497958956405674e-5	0.10778080903937874	0.9999608739163872	Mlh1	DNA mismatch repair protein Mlh1 C-terminus
LOC112051339	3.49828478217101e-5	1.4994499428649846e-5	0.9999608739163872	NA	Polysaccharide biosynthesis protein
LOC112055927	3.535852756414756e-5	1.317195117722779e-4	0.19546445348374444	NA	NA
LOC112043204	3.543079928709606e-5	0.058284660931914936	0.9999608739163872	NA	Diacylglycerol kinase
LOC112056870	3.543079928709606e-5	1.0664871780517634e-5	0.9711110523290307	NA	Histidine phosphatase superfamily (branch 2)
LOC112048986	3.553357463730475e-5	0.007153182674775705	0.9999608739163872	NA	Sugar (and other) transporter
LOC112050822	3.568010780300482e-5	0.17820266300366755	0.9999608739163872	NA	RWD
LOC112051080	3.59591392864532e-5	0.4165010265384515	0.9999608739163872	NA	A domain family that is part of the cupin metalloenzyme superfamily.
LOC112055457	3.625242619616147e-5	0.0010246909629909285	0.9999608739163872	NA	NA
LOC112058416	3.6441712490601856e-5	6.059096975466394e-4	0.9999608739163872	NA	Vault protein inter-alpha-trypsin domain
LOC112053016	3.656556727985942e-5	0.08570023547563153	0.9999608739163872	MICAL-like	Rab GTPase binding. It is involved in the biological process described with endocytic recycling
LOC112050715	3.677683447062473e-5	2.970056749390197e-4	0.9999608739163872	CDC45L	CDC45-like protein
LOC112044784	3.695454474202988e-5	0.0017081707285345506	0.9999608739163872	NA	Hydrolethalus syndrome protein 1 C-terminus
LOC112047044	3.707185531586291e-5	0.7066264423910775	0.9999608739163872	NA	Cyclophilin type peptidyl-prolyl cis-trans isomerase/CLD
LOC112058104	3.7218937795494514e-5	2.630709539323387e-4	0.9999608739163872	CFL2	actin filament depolymerization
LOC112052063	3.7337874624988514e-5	1.3072049267352306e-6	0.9999608739163872	NA	Elongation complex protein 6
LOC112058083	3.7501341465852066e-5	0.0057427546599550785	0.9999608739163872	NA	Protein tyrosine kinase
LOC112053170	3.778806740723702e-5	0.03772486018044	0.9999608739163872	NA	helix loop helix domain
LOC112048099	3.778806740723702e-5	0.17318870587142526	0.9999608739163872	NA	Ergosterol biosynthesis ERG4/ERG24 family
LOC112043163	3.785274432675017e-5	0.0034152577833983615	0.9999608739163872	NA	NA
LOC112045963	3.806300460095514e-5	0.23403575774626104	0.9999608739163872	NA	Tudor domain
LOC112048073	3.8266812553830335e-5	5.138440940391591e-4	0.9999608739163872	NA	Galactokinase galactose-binding signature
LOC112046045	3.834763690068069e-5	0.052936127520352365	0.4639752029319895	NA	NA
[truncated: 8,524 more rows]
