# Supplementary material for: Alternative splicing in seasonal plasticity and the potential for adaptation to environmental change
Source: Nat Commun. 2022 Feb 8;13:755. doi: 10.1038/s41467-022-28306-8 (PMC8825856; doi:10.1038/s41467-022-28306-8)
Supplement: Supplementary file 10 — Source Data [file 41467_2022_28306_MOESM10_ESM.zip › SourceData_B_anynana_AS/Data_in/edgeR_DS_simesDataframe_all_thorax.tsv]

GeneID	Chr	Strand	NExons	S_FDR	S_nsig	F_minFDR	F_nsig	SxF_minFDR	SxF_nsig	Name	Function
LOC112051973	NW_019863117.1	-	17	5.2660368477802497e-48	1	0.3628467834509136	0	0.9999588512606757	0	CAD	Carbamoyl-phosphate synthase small chain, CPSase domain
LOC112052465	NW_019863150.1	+	17	7.652360248510669e-40	1	0.8654424842329864	0	0.9999588512606757	0	NA	Zinc-binding domain present in Lin-11, Isl-1, Mec-3.
LOC112050866	NW_019863047.1	+	75	4.600525924754712e-23	1	7.543988587408675e-59	15	1.1532241111094133e-10	5	Unc-89	Immunoglobulin
LOC112057654	NW_019862765.1	-	38	9.811672683695738e-22	1	0.08460929179807974	0	0.9999588512606757	0	Mhc	Belongs to the TRAFAC class myosin-kinesin ATPase superfamily. Myosin family
LOC112055366	NW_019862762.1	+	5	2.7691338099501714e-20	1	0.0034318192495266207	3	0.9999588512606757	0	NA	Sulfotransferase family
LOC112051327	NW_019863075.1	+	16	1.4785190640856067e-18	1	0.18201397028572583	0	0.9999588512606757	0	NA	A domain family that is part of the cupin metalloenzyme superfamily.
LOC112042826	NW_019862779.1	-	3	3.964295688607298e-18	1	1.0667625409436559e-6	5	0.9999588512606757	0	NA	Cytochrome P450
LOC112046101	NW_019862848.1	+	17	4.947318245733712e-18	1	0.005367610042670735	1	0.9999588512606757	0	NA	AAA domain (Cdc48 subfamily)
LOC112049458	NW_019862975.1	-	14	2.281734026915374e-17	1	0.019374390695476026	1	0.9999588512606757	0	NA	A Receptor for Ubiquitination Targets
LOC112054590	NW_019863380.1	-	15	2.099618405721682e-16	1	0.004289613851763562	2	0.9999588512606757	0	NA	Pre-SET motif
LOC112047339	NW_019862888.1	-	16	9.149240080956582e-16	1	0.048934561281908956	1	0.9999588512606757	0	NA	Zinc-binding domain present in Lin-11, Isl-1, Mec-3.
LOC112043184	NW_019862787.1	+	50	2.7413147538013396e-15	1	0.0024238543359563006	3	0.9999588512606757	0	NA	Calponin homology domain
LOC112054181	NW_019863326.1	-	45	4.083283462290172e-15	1	0.00860141636507955	1	0.9999588512606757	0	NA	SOGA family member
LOC112055393	NW_019862762.1	+	26	8.235167813613853e-15	1	0.999914902110211	0	0.9999588512606757	0	NA	Dehydrogenase E1 component
LOC112043483	NW_019862791.1	+	19	1.4879920520673842e-14	1	8.243693301380929e-5	2	0.9999588512606757	0	tmod	binding. It is involved in the biological process described with pointed-end actin filament capping
LOC112056668	NW_019863935.1	+	13	5.4799140686414084e-14	1	0.12995192959524854	0	0.9999588512606757	0	NA	Sperm-tail PG-rich repeat
LOC112047778	NW_019862904.1	-	22	1.4539004291529565e-13	1	1.3280228289417385e-10	9	0.9999588512606757	0	NA	Carboxylesterase family
LOC112048701	NW_019862941.1	+	9	1.9864830724140345e-13	1	0.004873131552849553	3	0.9999588512606757	0	NA	Tetraspanin family
LOC112048525	NW_019862933.1	-	11	2.4185097733684442e-12	1	2.755018082033423e-6	8	0.9999588512606757	0	NA	Zinc ion binding
LOC112045474	NW_019862833.1	+	4	4.425754209564013e-12	1	0.999914902110211	0	0.9999588512606757	0	NA	Insect cuticle protein
LOC112051030	NW_019863058.1	-	11	7.841292717822933e-11	1	2.5099012471571033e-6	5	0.9999588512606757	0	NA	Polyprenyl synthetase
LOC112048560	NW_019862935.1	+	14	7.841292717822933e-11	1	0.0028944631808545934	3	0.9999588512606757	0	NA	protein serine threonine kinase activity. It is involved in the biological process described with intracellular signal transduction
LOC112055520	NW_019863544.1	+	12	1.0791505057758376e-10	1	0.019488429997155502	1	0.9999588512606757	0	ATP6AP1L	proton-transporting ATP synthase activity, rotational mechanism
LOC112049794	NW_019862756.1	-	18	2.5105401752698577e-10	1	0.999914902110211	0	0.9999588512606757	0	NA	It is involved in the biological process described with protein phosphorylation
LOC112042930	NW_019862782.1	-	14	2.671883744777251e-10	1	0.4016856049980928	0	0.9999588512606757	0	HPX2	Animal haem peroxidase
LOC112044935	NW_019862820.1	+	4	2.671883744777251e-10	1	0.0037748527270207617	4	0.9999588512606757	0	NA	NA
LOC112055306	NW_019862762.1	-	20	2.9893465245715883e-10	1	1.0386273731789436e-7	3	0.9999588512606757	0	NA	Domain present in PSD-95, Dlg, and ZO-1/2.
LOC112052039	NW_019863120.1	+	33	2.9893465245715883e-10	1	0.999914902110211	0	0.9999588512606757	0	sws	Phospholipase B that deacylates intracellular phosphatidylcholine (PtdCho), generating glycerophosphocholine (GroPtdCho). This deacylation occurs at both sn-2 and sn-1 positions of PtdCho. Its specific chemical modification by certain organophosphorus (OP) compounds leads to distal axonopathy. Plays a role in the signaling mechanism between neurons and glia that regulates glia wrapping during dev…
LOC112053695	NW_019863272.1	+	19	5.942791344217957e-10	1	0.999914902110211	0	0.9999588512606757	0	pot	NA
LOC112057836	NW_019862767.1	-	5	1.6006519063446273e-9	1	0.999914902110211	0	0.9999588512606757	0	NA	NA
LOC112055261	NW_019863485.1	-	3	2.325726598388032e-9	1	0.38542063899742685	0	0.9999588512606757	0	PPO1	Common central domain of tyrosinase
LOC112050301	NW_019863017.1	+	13	2.4173999272080403e-9	1	0.3391922472827189	0	0.9999588512606757	0	NA	Transmembrane amino acid transporter protein
LOC112042856	NW_019862780.1	+	18	4.17393980486809e-9	1	7.308927044306088e-9	6	0.9999588512606757	0	NA	NA
LOC112050422	NW_019863022.1	-	5	5.0530370425699e-9	1	0.777464755981394	0	0.9999588512606757	0	NA	Leucine rich repeat
LOC112047140	NW_019862883.1	+	9	1.2809732850968892e-8	1	0.999914902110211	0	0.9999588512606757	0	NA	Alpha/beta hydrolase family
LOC112054043	NW_019863308.1	-	7	2.4526386045264277e-8	1	0.999914902110211	0	0.9999588512606757	0	NA	Elongation factor TS
LOC112058475	NW_019862777.1	+	5	3.400978386869216e-8	1	5.208292853301322e-10	6	0.9999588512606757	0	NA	UDP-glucoronosyl and UDP-glucosyl transferase
LOC112052421	NW_019863146.1	+	18	9.034737374464082e-8	1	1.1994866226532942e-5	5	0.9999588512606757	0	NA	Component of the MICOS complex, a large protein complex of the mitochondrial inner membrane that plays crucial roles in the maintenance of crista junctions, inner membrane architecture, and formation of contact sites to the outer membrane
LOC112051396	NW_019863080.1	+	30	1.1697738724722958e-7	1	0.999914902110211	0	0.9999588512606757	0	NA	Voltage gated chloride channel
LOC112054416	NW_019862761.1	-	3	1.2704959145870695e-7	1	0.047319901006704364	1	0.9999588512606757	0	NA	Intraflagellar transport complex B protein 46 C terminal
LOC112052285	NW_019863138.1	+	7	1.861906517514108e-7	1	0.999914902110211	0	0.9999588512606757	0	porin	Eukaryotic porin
LOC112048374	NW_019862927.1	-	6	1.9945256493949076e-7	1	0.999914902110211	0	0.9999588512606757	0	coq7	Ubiquinone biosynthesis protein COQ7
LOC112051439	NW_019863083.1	+	3	4.0053889379505177e-7	1	0.03316941637340104	1	0.9999588512606757	0	NA	N-terminal region of glycosyl transferase group 7
LOC112044894	NW_019862751.1	-	25	4.464329493698602e-7	1	0.02831461346500265	2	0.9999588512606757	0	NA	Guanylate kinase homologues.
LOC112053886	NW_019863292.1	+	26	5.495205718454953e-7	1	1.052903659133734e-9	8	0.013243732128796797	1	NA	Smoothelin cytoskeleton protein
LOC112049870	NW_019862756.1	-	11	6.184509904523811e-7	1	0.999914902110211	0	0.9999588512606757	0	NA	A20-like zinc finger
LOC112043682	NW_019862794.1	+	6	8.594939496841574e-7	1	0.999914902110211	0	0.9999588512606757	0	Mlc-c	EF-hand domain
LOC112051080	NW_019863061.1	+	5	1.352076542268173e-6	1	0.5312726467371593	0	0.9999588512606757	0	NA	A domain family that is part of the cupin metalloenzyme superfamily.
LOC112050918	NW_019863051.1	+	20	2.113367463281515e-6	1	3.458522818299109e-6	4	0.9999588512606757	0	NA	zinc finger
LOC112049354	NW_019862968.1	-	2	4.3324331342029876e-6	1	0.999914902110211	0	0.9999588512606757	0	NA	NA
LOC112043423	NW_019862790.1	-	6	6.523171664193654e-6	1	0.23034566485338626	0	0.9999588512606757	0	NA	PH domain
LOC112056316	NW_019863771.1	-	9	7.1421958652824284e-6	1	4.3543876261427164e-13	6	0.9999588512606757	0	Y-e3	Major royal jelly protein
LOC112049616	NW_019862981.1	+	17	8.56398092841306e-6	1	5.989038788947233e-8	5	0.9999588512606757	0	bgm	AMP-binding enzyme
LOC112054615	NW_019863384.1	-	11	1.0670967432556368e-5	1	0.03092807484985973	1	0.9999588512606757	0	NA	ubiquitin-protein transferase activity
LOC112049036	NW_019862955.1	-	4	1.156357427042846e-5	1	0.999914902110211	0	0.9999588512606757	0	NA	Insect pheromone-binding family, A10/OS-D
LOC112043292	NW_019862788.1	+	12	1.1771040746583343e-5	1	0.2876022755653617	0	0.9999588512606757	0	EF1a-F2	Elongation factor 1-alpha
LOC112054484	NW_019863363.1	-	5	1.2706580585537132e-5	1	0.999914902110211	0	0.9999588512606757	0	Argk	ATP:guanido phosphotransferase, C-terminal catalytic domain
LOC112046958	NW_019862879.1	-	3	1.4017897526866154e-5	1	0.5763002303490783	0	0.9999588512606757	0	NA	FAD dependent oxidoreductase
LOC112042847	NW_019862780.1	-	5	1.8126428111946503e-5	1	0.999914902110211	0	0.9999588512606757	0	NA	NA
LOC112046772	NW_019862870.1	+	3	2.032172320097498e-5	1	5.550047613836515e-4	2	0.9999588512606757	0	UBB	Ubiquitin-2 like Rad60 SUMO-like
LOC112055832	NW_019862762.1	+	7	2.058761097107103e-5	1	0.999914902110211	0	0.9999588512606757	0	NA	Nuclear transport factor 2 (NTF2) domain
LOC112050069	NW_019863004.1	-	18	2.8358445609034757e-5	1	0.17153207928526026	0	0.9999588512606757	0	Ance-3	Angiotensin-converting enzyme
LOC112057834	NW_019862767.1	+	25	2.8750332212365907e-5	1	6.534859949416411e-5	1	0.9999588512606757	0	NA	Conserved carboxylase domain
LOC112055217	NW_019862762.1	+	21	2.8750332212365907e-5	1	0.999914902110211	0	0.9999588512606757	0	NA	Zinc-binding domain present in Lin-11, Isl-1, Mec-3.
LOC112054077	NW_019863315.1	+	16	2.9159564283771415e-5	1	0.999914902110211	0	0.9999588512606757	0	NA	NA
LOC112054807	NW_019862761.1	-	21	3.1228176091750874e-5	1	5.2590726147660146e-5	10	0.9999588512606757	0	NA	Adenosine/AMP deaminase
LOC112043159	NW_019862786.1	-	16	3.4371990510707485e-5	1	0.999914902110211	0	0.9999588512606757	0	hay	Helicase conserved C-terminal domain
LOC112049783	NW_019862756.1	+	13	3.4884885363508886e-5	1	0.003722508075193392	3	0.9999588512606757	0	Men	Malic enzyme, N-terminal domain
LOC112042985	NW_019862783.1	+	13	3.600251452994765e-5	1	0.999914902110211	0	0.9999588512606757	0	how	K homology RNA-binding domain
LOC112045098	NW_019862823.1	-	12	3.61863455752739e-5	1	0.04524396368141752	1	0.9999588512606757	0	NA	Repeated motif present between transmembrane helices in cystinosin, yeast ERS1p, mannose-P-dolichol utilization defect 1, and other hypothetical proteins.
LOC112051828	NW_019863106.1	+	9	4.317151986984338e-5	1	0.18625810391339526	0	0.9999588512606757	0	NA	NA
LOC112055283	NW_019863491.1	-	18	5.3791128915691944e-5	1	0.05169825861778555	0	0.9999588512606757	0	NA	NA
LOC112055429	NW_019862762.1	-	32	5.9129549476138854e-5	1	1.9909982646714158e-4	4	0.9999588512606757	0	NA	SERine Proteinase INhibitors
LOC112054929	NW_019863433.1	+	18	6.523952185778544e-5	1	9.957345996011214e-15	8	1.3328976169778568e-10	3	NA	nucleic acid binding
LOC112053066	NW_019863202.1	-	5	6.675210226170385e-5	1	0.3772150140947675	0	0.9999588512606757	0	NA	Mediates the uptake of pyruvate into mitochondria
LOC112046056	NW_019862846.1	-	36	6.806960871316654e-5	1	2.0400656480940808e-7	7	2.8434904158559203e-10	5	NA	Myosin. Large ATPases.
LOC112042935	NW_019862782.1	-	34	7.857069094404913e-5	1	3.3270820196060384e-12	6	0.9999588512606757	0	NA	PDZ domain
LOC112049328	NW_019862968.1	+	9	7.857069094404913e-5	1	0.999914902110211	0	0.9999588512606757	0	stai	Stathmin family
LOC112043210	NW_019862787.1	-	6	8.010553184825851e-5	1	0.999914902110211	0	0.9999588512606757	0	NA	Uncharacterized conserved protein (DUF2181)
LOC112043486	NW_019862791.1	-	41	1.0066356819102317e-4	1	0.999914902110211	0	0.9999588512606757	0	NA	large conductance calcium-activated potassium channel activity
LOC112053447	NW_019863241.1	+	9	1.0139938807911002e-4	1	0.47962457643205725	0	0.9999588512606757	0	NA	Mediator of CRAC channel activity
LOC112052021	NW_019863119.1	+	12	1.0738346089926344e-4	1	9.059673566779064e-38	9	2.1879731484586823e-8	6	NA	Isocitrate/isopropylmalate dehydrogenase
LOC112045975	NW_019862845.1	+	7	1.1502160687932439e-4	1	0.999914902110211	0	0.9999588512606757	0	NA	C2H2-type zinc finger
LOC112048290	NW_019862924.1	+	15	1.467260688008059e-4	1	0.999914902110211	0	0.9999588512606757	0	NA	protein, isoform A
LOC112052325	NW_019863140.1	+	29	1.5289205858076105e-4	1	0.2839727985109314	0	0.9999588512606757	0	NA	NA
LOC112047259	NW_019862886.1	+	11	1.6312700850918123e-4	1	0.999914902110211	0	0.9999588512606757	0	NA	Domain present in PSD-95, Dlg, and ZO-1/2.
LOC112046109	NW_019862848.1	-	2	1.708452924096368e-4	1	0.999914902110211	0	0.9999588512606757	0	NA	Essential subunit of the N-oligosaccharyl transferase (OST) complex which catalyzes the transfer of a high mannose oligosaccharide from a lipid-linked oligosaccharide donor to an asparagine residue within an Asn-X-Ser Thr consensus motif in nascent polypeptide chains
LOC112054660	NW_019863391.1	-	22	1.9972390470657836e-4	1	7.716585051646359e-12	12	1.1771049086495207e-4	2	NA	superoxide-generating NADPH oxidase activator activity
LOC112046182	NW_019862850.1	+	9	2.031162954683167e-4	1	0.037468989738349626	2	0.9999588512606757	0	Eno	Enolase, N-terminal domain
LOC112043271	NW_019862788.1	-	15	2.1383367024248602e-4	1	0.14024590672204712	0	0.7019085603341807	0	pbl	Guanine nucleotide exchange factor for Rho/Rac/Cdc42-like GTPases
LOC112055553	NW_019863549.1	-	2	2.2418498469419735e-4	1	0.999914902110211	0	0.9999588512606757	0	NA	Cupin-like domain
LOC112049013	NW_019862955.1	+	5	0.00026978739779420676	1	0.999914902110211	0	0.9999588512606757	0	NA	Allows the formation of correctly charged Gln-tRNA(Gln) through the transamidation of misacylated Glu-tRNA(Gln) in the mitochondria. The reaction takes place in the presence of glutamine and ATP through an activated gamma-phospho-Glu- tRNA(Gln)
LOC112047434	NW_019862893.1	-	9	2.905952816838474e-4	1	0.999914902110211	0	0.9999588512606757	0	NA	Type III restriction enzyme, res subunit
LOC112044972	NW_019862820.1	+	8	3.279250417260501e-4	1	0.999914902110211	0	0.9999588512606757	0	NA	PH domain
LOC112042839	NW_019862780.1	-	7	3.622232387991934e-4	1	0.6297710707767207	0	0.9999588512606757	0	NA	NA
LOC112051923	NW_019863112.1	-	11	4.5374731195664807e-4	1	0.0013203017676878274	5	0.9999588512606757	0	pnut	Belongs to the TRAFAC class TrmE-Era-EngA-EngB-Septin- like GTPase superfamily. Septin GTPase family
LOC112052150	NW_019863130.1	-	18	4.595347673861751e-4	1	0.2445806224147921	0	0.9999588512606757	0	NA	This magnesium-dependent enzyme catalyzes the hydrolysis of ATP coupled with the transport of calcium
LOC112058408	NW_019862749.1	+	14	5.116198900273234e-4	1	0.1468063358296579	0	0.9999588512606757	0	NA	Aminotransferase class I and II
LOC112053580	NW_019863256.1	-	8	5.142836008929721e-4	1	7.828676517310625e-15	6	0.9999588512606757	0	NA	Cathepsin propeptide inhibitor domain (I29)
LOC112048983	NW_019862954.1	-	5	5.1666968397155e-4	1	0.999914902110211	0	0.9999588512606757	0	NA	ABC transporter
LOC112045763	NW_019862840.1	+	14	5.652171260870626e-4	1	0.2600341856064697	0	0.9999588512606757	0	NA	Ndr family
LOC112046330	NW_019862855.1	-	8	6.137032637226427e-4	1	1.0145570040428939e-14	12	0.9999588512606757	0	Tpi	Triosephosphate isomerase
LOC112051684	NW_019863097.1	-	9	6.374241984333742e-4	1	3.733669631355e-6	6	0.9999588512606757	0	NA	Zinc ion binding
LOC112046902	NW_019862874.1	-	14	6.476139773186913e-4	1	0.999914902110211	0	0.9999588512606757	0	Pfk	Catalyzes the phosphorylation of D-fructose 6-phosphate to fructose 1,6-bisphosphate by ATP, the first committing step of glycolysis
LOC112053295	NW_019863225.1	+	7	8.675756213234417e-4	1	0.999914902110211	0	0.9999588512606757	0	NA	Domain in cystathionine beta-synthase and other proteins.
LOC112045734	NW_019862839.1	-	17	9.901857954311229e-4	1	0.9114496738280802	0	0.9999588512606757	0	NA	Myosin tail
LOC112051454	NW_019863083.1	+	8	0.0010954927950717092	1	1.0007119992951747e-9	10	0.9999588512606757	0	mRpS33	Mitochondrial ribosomal subunit S27
LOC112051880	NW_019862758.1	+	12	0.0013506200953915049	1	0.999914902110211	0	0.9999588512606757	0	NA	Organic solute transporter Ostalpha
LOC112058415	NW_019862776.1	+	36	0.0013698778002453533	1	7.774527782085914e-11	9	0.9999588512606757	0	NA	WWE domain
LOC112045354	NW_019862829.1	+	11	0.0013819988768126346	1	0.133140511779073	0	0.9999588512606757	0	Ing3	Inhibitor of growth proteins N-terminal histone-binding
LOC112053841	NW_019863287.1	-	5	0.0014034216038632935	1	0.999914902110211	0	0.9999588512606757	0	NA	Mitochondrial carrier protein
LOC112043372	NW_019862789.1	-	6	0.0017145697621707644	1	0.004396650151785382	1	0.9999588512606757	0	NA	Domain of unknown function (DUF4757)
LOC112052043	NW_019863120.1	-	11	0.0023376054020850796	1	0.999914902110211	0	0.9999588512606757	0	NA	RNA recognition motif
LOC112049654	NW_019862982.1	+	26	0.0023416260052613797	1	2.769668415549656e-7	5	0.9999588512606757	0	NA	ATP binding. It is involved in the biological process described with protein phosphorylation
LOC112052626	NW_019863164.1	+	4	0.0027050006346506865	1	0.0706830215012272	0	0.9999588512606757	0	NA	EF-hand domain pair
LOC112058432	NW_019862776.1	-	4	0.0027587077279139023	1	0.999914902110211	0	0.9999588512606757	0	NA	Yippee zinc-binding/DNA-binding /Mis18, centromere assembly
LOC112052138	NW_019862758.1	+	3	0.0028277274468155316	1	0.999914902110211	0	0.9999588512606757	0	NA	Starch/carbohydrate-binding module (family 53)
LOC112043416	NW_019862790.1	+	8	0.0030424352567214553	1	0.999914902110211	0	0.9999588512606757	0	NA	Zinc finger, C2H2 type
LOC112047027	NW_019862880.1	+	2	0.0032542195215761946	1	0.999914902110211	0	0.9999588512606757	0	NA	Sugar (and other) transporter
LOC112052995	NW_019863194.1	+	6	0.0032542195215761946	1	4.1775910220991897e-10	6	0.16877873206517577	0	NA	Proteasome subunit
LOC112048418	NW_019862929.1	-	9	0.003763950481846785	1	0.999914902110211	0	0.9999588512606757	0	NA	Protein phosphatase 2A homologues, catalytic domain.
LOC112047825	NW_019862905.1	-	12	0.003763950481846785	1	0.999914902110211	0	0.9999588512606757	0	Nep2	Peptidase family M13
LOC112051951	NW_019862758.1	-	7	0.003813291008561524	1	0.999914902110211	0	0.9999588512606757	0	NA	N-acetyltransferase activity
LOC112049806	NW_019862991.1	+	121	0.003813291008561524	1	8.127931367178574e-34	11	1.3545911975953087e-14	5	RyR	Ryanodine-sensitive calcium-release channel activity. It is involved in the biological process described with
LOC112054694	NW_019862761.1	+	5	0.004198915193859047	1	0.999914902110211	0	0.9999588512606757	0	NA	S-adenosyl-L-methionine-dependent protein-lysine N- methyltransferase that methylates elongation factor 1-alpha
LOC112049997	NW_019863001.1	+	10	0.004594971787874101	1	3.053565975863649e-21	6	8.231520945853897e-7	6	NA	PD-(D/E)XK nuclease superfamily
LOC112048176	NW_019862919.1	-	22	0.005230444006101676	1	0.5341928415433519	0	0.9999588512606757	0	NA	Src homology 3 domains
LOC112043776	NW_019862797.1	+	15	0.005271304285708744	1	0.012039766547698652	1	0.9999588512606757	0	NA	peptidase activity
LOC112052060	NW_019863122.1	-	5	0.005308384564875534	1	0.999914902110211	0	0.9999588512606757	0	Y-e	Major royal jelly protein
LOC112053406	NW_019863238.1	+	6	0.005310986373408209	1	0.2270051380329301	0	0.9999588512606757	0	NA	Got1/Sft2-like family
LOC112045475	NW_019862752.1	-	8	0.005618063586596928	1	6.295948215670572e-5	2	0.9999588512606757	0	NA	TB2/DP1, HVA22 family
LOC112047587	NW_019862897.1	+	8	0.00588931225183591	1	0.39339041042412237	0	0.9999588512606757	0	NA	Eukaryotic cytochrome b561
LOC112053260	NW_019863221.1	+	8	0.006587369147390228	1	0.999914902110211	0	0.9999588512606757	0	TpnC47D	EF hand
LOC112057034	NW_019864237.1	-	5	0.006587369147390228	1	0.0012353427024809445	3	0.9999588512606757	0	larp	Domain in the RNA-binding Lupus La protein; unknown function
LOC112056867	NW_019862764.1	+	11	0.006606694903695352	1	0.9208441841997527	0	0.9999588512606757	0	NA	NA
LOC112057476	NW_019862748.1	-	3	0.0067876615888227	1	0.999914902110211	0	0.9999588512606757	0	NA	NA
LOC112051658	NW_019863094.1	+	8	0.007202664407162135	1	0.999914902110211	0	0.9999588512606757	0	Pka-R1	RIIalpha, Regulatory subunit portion of type II PKA R-subunit
LOC112055922	NW_019862763.1	+	135	0.007513531691896253	1	0.999914902110211	0	0.9999588512606757	0	bt	Immunoglobulin
LOC112052141	NW_019863130.1	-	34	0.007816679812492573	1	0.056986841974947494	0	0.32571215312771085	0	NA	Histidine phosphatase superfamily (branch 2)
LOC112048533	NW_019862934.1	-	32	0.008268219075550053	1	3.836730353078225e-66	16	0.060497805129381334	0	NA	NA
LOC112055171	NW_019863470.1	+	5	0.008925700907997264	1	0.12902100100252623	0	0.9999588512606757	0	Cog3	Sec34-like family
LOC112047428	NW_019862893.1	-	9	0.009091637312907928	1	0.025853431661932744	2	0.9999588512606757	0	NA	Uncharacterised protein family, YAP/Alf4/glomulin
LOC112054138	NW_019863323.1	+	21	0.009494344929554721	1	5.541705532699689e-4	5	0.9999588512606757	0	NA	Otopetrin
LOC112043912	NW_019862750.1	-	7	0.009494344929554721	1	0.037592534616214396	1	0.9999588512606757	0	NA	Mitochondrial carrier protein
LOC112048889	NW_019862950.1	+	21	0.009494344929554721	1	0.999914902110211	0	0.9999588512606757	0	NA	Rab GTPase activator activity. It is involved in the biological process described with regulation of Rab GTPase activity
LOC112057766	NW_019862766.1	+	5	0.00989525892943022	1	9.31048166576357e-4	3	0.9999588512606757	0	NA	Rho (Ras homology) subfamily of Ras-like small GTPases
LOC112047408	NW_019862892.1	+	8	0.010578971866183272	1	0.999914902110211	0	0.9999588512606757	0	PNUTS	metal ion binding. It is involved in the biological process described with transcription, DNA-templated
LOC112049661	NW_019862983.1	+	8	0.010578971866183272	1	0.9208441841997527	0	0.9999588512606757	0	NA	BTB/POZ domain
LOC112044246	NW_019862805.1	-	3	0.011014243362440558	1	0.09707537032787124	0	0.9999588512606757	0	NA	Lipid-droplet associated hydrolase
LOC112046722	NW_019862869.1	-	7	0.011232543518135046	1	0.3907193555723794	0	0.9999588512606757	0	NA	Ribosomal protein S4/S9 N-terminal domain
LOC112055044	NW_019863452.1	+	31	0.012644262792607186	1	0.999914902110211	0	0.9999588512606757	0	NA	It is involved in the biological process described with cell redox homeostasis
LOC112048976	NW_019862954.1	+	6	0.013855178036333408	1	0.02964224362876144	1	0.9999588512606757	0	NA	Zinc ion binding
LOC112053773	NW_019863280.1	-	2	0.015702068789212133	1	0.10029091307949675	0	0.9999588512606757	0	NA	NA
LOC112043377	NW_019862789.1	+	17	0.017285375499472143	1	0.999914902110211	0	0.9999588512606757	0	lap	Phosphatidylinositol-binding clathrin assembly protein
LOC112047514	NW_019862895.1	+	4	0.022928524264438876	1	0.033694932101407345	2	0.9999588512606757	0	Ero1L	Endoplasmic Reticulum Oxidoreductin 1 (ERO1)
LOC112049425	NW_019862973.1	-	6	0.023136221303458597	1	0.40207789455589393	0	0.9999588512606757	0	NA	Central domain of human glycogen debranching enzyme
LOC112054729	NW_019863403.1	-	10	0.023548198986803267	1	0.999914902110211	0	0.9999588512606757	0	NA	It is involved in the biological process described with glycolipid transport
LOC112051742	NW_019863100.1	+	4	0.024195257106514777	1	0.11646579987913278	0	0.9999588512606757	0	NA	nucleic acid binding
LOC112053924	NW_019863295.1	+	10	0.027137312927404386	1	0.999914902110211	0	0.9999588512606757	0	sgg	It is involved in the biological process described with protein phosphorylation
LOC112047695	NW_019862901.1	-	6	0.031171045315572802	1	5.276054785650274e-8	7	0.9999588512606757	0	NA	Inorganic pyrophosphatase
LOC112044718	NW_019862816.1	-	11	0.03127626299264824	1	0.48899091793746347	0	0.9999588512606757	0	NA	GRAM domain
LOC112058437	NW_019862776.1	-	2	0.033798903629107584	1	0.039689416386657295	1	0.9999588512606757	0	NA	C-type lectin (CTL) or carbohydrate-recognition domain (CRD)
LOC112044774	NW_019862817.1	+	11	0.03622029400429237	1	0.999914902110211	0	0.9999588512606757	0	NA	lipid binding
LOC112057718	NW_019862765.1	+	16	0.036357512976408476	1	0.2166164378806545	0	0.9999588512606757	0	NA	positive regulation of protein homodimerization activity
LOC112048541	NW_019862754.1	-	4	0.03698459355146701	1	0.11843650891041814	0	0.9999588512606757	0	RpS25	S25 ribosomal protein
LOC112056072	NW_019863696.1	-	11	0.03888397565501826	1	0.999914902110211	0	0.9999588512606757	0	NA	NA
LOC112050340	NW_019863018.1	+	5	0.043652212172599764	1	0.29560265726634277	0	0.9999588512606757	0	NA	In Between Ring fingers
LOC112051307	NW_019863073.1	-	28	0.044814680080111954	1	3.775659947784118e-5	5	0.9999588512606757	0	NA	VPS10
LOC112049503	NW_019862976.1	-	42	0.046661478835710785	1	6.394525000868392e-4	5	0.9999588512606757	0	NA	NA
LOC112053634	NW_019863264.1	-	6	0.04813978092065183	1	0.999914902110211	0	0.9999588512606757	0	NA	Ubiquitin carboxyl-terminal hydrolase
LOC112043624	NW_019862793.1	+	16	0.04813978092065183	1	0.999914902110211	0	0.9999588512606757	0	NA	RUN
LOC112046192	NW_019862850.1	+	5	0.04911162158975682	1	2.8246980942686915e-7	3	0.9999588512606757	0	thoc5	Fms-interacting protein
LOC112047890	NW_019862907.1	+	16	0.055393917740534496	0	7.14529212038848e-5	2	0.9999588512606757	0	GNBP3	Carbohydrate binding domain (family 32)
LOC112050521	NW_019863027.1	+	5	0.055393917740534496	0	0.009317623853701594	2	0.9999588512606757	0	NA	BAG domain
LOC112056700	NW_019863948.1	-	5	0.0572204052695088	0	6.506930164057405e-5	5	0.9999588512606757	0	NA	May be involved in the degradation of misfolded endoplasmic reticulum (ER) luminal proteins
LOC112051136	NW_019863064.1	-	4	0.05936559419644953	0	4.939557900949194e-4	4	0.9999588512606757	0	NA	Metal ion binding
LOC112045055	NW_019862823.1	-	5	0.06215565315986676	0	6.395168269897155e-10	7	0.9999588512606757	0	NA	NA
LOC112049557	NW_019862978.1	+	9	0.0683745943391283	0	6.650216165515536e-5	3	0.9999588512606757	0	NA	diacylglycerol cholinephosphotransferase activity
LOC112052331	NW_019862759.1	-	9	0.07165740609001996	0	0.0049090675904067925	1	0.9999588512606757	0	NA	DEK C terminal domain
LOC112050446	NW_019863023.1	+	8	0.07235274390745641	0	5.798573256993341e-5	2	0.9999588512606757	0	NA	lactate/malate dehydrogenase, NAD binding domain
LOC112056204	NW_019862763.1	-	27	0.075384286778092	0	0.04808815020758676	1	0.9999588512606757	0	NA	Filamin-type immunoglobulin domains
LOC112053155	NW_019863213.1	+	18	0.08576049780113115	0	0.025097271023903064	1	0.9999588512606757	0	NA	Calponin homology domain
LOC112045992	NW_019862845.1	-	2	0.08860432721201031	0	4.2090851181453695e-5	4	0.9999588512606757	0	NA	Serine/Threonine protein kinases, catalytic domain
LOC112048496	NW_019862933.1	+	14	0.10873252166583655	0	0.026623747716061803	2	0.9999588512606757	0	NA	Rrp44-like cold shock domain
LOC112053192	NW_019863216.1	-	4	0.10920951302743437	0	3.2947861467028165e-4	4	0.9999588512606757	0	NA	Metal ion binding
LOC112043092	NW_019862785.1	+	8	0.11571235447720167	0	8.508935964657243e-4	3	0.9999588512606757	0	NA	Fungal family of unknown function (DUF1776)
LOC112051117	NW_019863064.1	-	3	0.11798087324761568	0	8.525816236396529e-4	2	0.9999588512606757	0	NA	Broad-Complex, Tramtrack and Bric a brac
LOC112046148	NW_019862849.1	-	6	0.12742402175520268	0	0.013732980683174018	2	0.9999588512606757	0	NA	Ribonuclease H2 non-catalytic subunit (Ylr154p-like)
LOC112043773	NW_019862797.1	+	9	0.14400756877282922	0	1.1609255693703104e-6	4	0.9999588512606757	0	NA	WD40 repeats
LOC112049251	NW_019862965.1	+	7	0.14402513764107697	0	3.1904272702871014e-6	9	0.9999588512606757	0	NA	NA
LOC112052281	NW_019863138.1	+	2	0.14466136087679335	0	0.00574903186603959	3	0.9999588512606757	0	NA	NA
LOC112047317	NW_019862887.1	-	3	0.1682341512188371	0	0.003330570872799003	1	0.9999588512606757	0	NA	NA
LOC112054438	NW_019862761.1	+	6	0.17230833165057516	0	4.493037603746755e-7	5	0.9999588512606757	0	Mocs2	MoaE protein
LOC112054185	NW_019862760.1	+	25	0.20088114857766357	0	4.4728457404849154e-12	9	0.9999588512606757	0	NA	NA
LOC112045805	NW_019862841.1	+	4	0.27269592913383156	0	1.220426950092666e-6	3	0.9999588512606757	0	NA	Biotin-lipoyl like
LOC112046302	NW_019862854.1	+	6	0.27634029988541015	0	1.518799158766411e-4	3	0.9999588512606757	0	Desat1	Fatty acid desaturase
LOC112045935	NW_019862844.1	-	19	0.2955522713434085	0	0.03342579270779445	1	0.9999588512606757	0	gem	CP2 transcription factor
LOC112047127	NW_019862882.1	+	9	0.38240046688442386	0	5.3211269832277714e-14	14	0.9999588512606757	0	NA	C2H2-type zinc finger
LOC112046203	NW_019862850.1	+	6	0.3870787533943453	0	0.0035521860134245064	3	0.19634563741788666	0	NA	proton-transporting ATPase activity, rotational mechanism. It is involved in the biological process described with ATP hydrolysis coupled proton transport
LOC112048034	NW_019862913.1	+	6	0.4000769173098362	0	3.141353502487147e-8	6	0.9999588512606757	0	NA	N-acetylmuramoyl-L-alanine amidase
LOC112056791	NW_019862764.1	-	9	0.4036158207295794	0	0.007019995299598862	2	0.9999588512606757	0	mbl	zinc finger
LOC112052475	NW_019863151.1	-	8	0.4105522761874492	0	0.027443800773522244	2	0.09402769359862967	0	NA	Domain in homologues of a S. cerevisiae phosphatidylinositol transfer protein (Sec14p)
LOC112051830	NW_019863107.1	-	13	0.43023854869567996	0	4.252335561665726e-11	11	0.44667991949569386	0	NA	BadF/BadG/BcrA/BcrD ATPase family
LOC112043926	NW_019862750.1	-	8	0.43023854869567996	0	7.003302340603853e-4	4	0.9999588512606757	0	NA	Mitochondrial carrier protein
LOC112052987	NW_019863194.1	+	4	0.43134463943664747	0	1.6984124083324912e-5	5	0.9999588512606757	0	NA	Zona pellucida (ZP) domain
LOC112047871	NW_019862907.1	-	14	0.4622237764464351	0	6.999036277062181e-5	5	0.9999588512606757	0	NA	Neurotransmitter-gated ion-channel transmembrane region
LOC112053692	NW_019863272.1	-	4	0.4965625908889784	0	8.283283489461154e-4	4	0.9999588512606757	0	NA	NA
LOC112051365	NW_019863078.1	+	3	0.5087912764227496	0	1.4208102618297277e-4	6	0.9999588512606757	0	NA	NA
LOC112057878	NW_019862768.1	+	7	0.5087912764227496	0	4.433235585436223e-6	8	0.9999588512606757	0	Est-6	Carboxylesterase family
LOC112045827	NW_019862752.1	+	8	0.5313847255646413	0	0.0011818787315332662	7	0.9999588512606757	0	NA	Ligated ion channel L-glutamate- and glycine-binding site
LOC112051320	NW_019863075.1	+	4	0.5413795834739822	0	1.4168235558230538e-8	6	0.9999588512606757	0	NA	NA
LOC112046088	NW_019862847.1	-	22	0.5596398205138297	0	5.543106615410666e-5	5	0.9999588512606757	0	NA	It is involved in the biological process described with intracellular signal transduction
LOC112056047	NW_019862763.1	-	6	0.5703200436810321	0	0.0020588834848764355	2	0.9999588512606757	0	NA	NA
LOC112045836	NW_019862842.1	+	27	0.6238034923609125	0	2.8349209902686296e-5	6	0.9999588512606757	0	NA	Immunoglobulin C-2 Type
LOC112056567	NW_019863881.1	-	7	0.6448457885128364	0	7.581946018535687e-4	3	0.9999588512606757	0	Lam	Intermediate filament protein
LOC112046962	NW_019862879.1	-	4	0.6664402717431825	0	0.0036773864276116053	5	0.9999588512606757	0	NA	extracellular matrix
LOC112056343	NW_019863781.1	+	10	0.6681616265677272	0	3.3184868796723367e-12	9	2.9727285069469334e-10	6	NA	Helicase associated domain (HA2) Add an annotation
LOC112046874	NW_019862874.1	+	16	0.6684495926890476	0	0.014830688952477668	1	0.9999588512606757	0	NA	zinc finger
LOC112043932	NW_019862800.1	+	7	0.6942568202942085	0	0.0070759461628329195	3	0.9999588512606757	0	NA	Protein-L-isoaspartate(D-aspartate) O-methyltransferase (PCMT)
LOC112054266	NW_019863335.1	-	10	0.7402777558498886	0	0.036931077442326585	1	0.9999588512606757	0	Trxr-1	Pyridine nucleotide-disulphide oxidoreductase, dimerisation domain
LOC112054600	NW_019863381.1	-	64	0.7707369936306687	0	8.176693735709113e-8	7	0.16877873206517577	0	NA	Zinc ion binding
LOC112053481	NW_019863245.1	-	6	0.7776297759147409	0	1.9289230209713407e-4	4	0.9999588512606757	0	Clc	Clathrin light chain
LOC112053060	NW_019863202.1	-	3	0.8259053596326752	0	6.618995576087486e-6	4	0.9999588512606757	0	NA	Retinoic acid induced 16-like protein
LOC112044887	NW_019862819.1	+	4	0.8917642855218002	0	4.493037603746755e-7	5	0.9999588512606757	0	NA	RING-like zinc finger
LOC112052395	NW_019863145.1	+	9	0.8963935837898334	0	2.502585016420115e-27	15	0.9999588512606757	0	Prosbeta5	Proteasome subunit
LOC112048448	NW_019862930.1	-	18	0.9162284755532655	0	0.012928543258104788	2	0.8539593563340526	0	NA	Domain present in PSD-95, Dlg, and ZO-1/2.
LOC112045998	NW_019862845.1	-	6	0.9999984646303554	0	6.457080334933531e-5	3	0.9999588512606757	0	NA	Major Facilitator Superfamily
LOC112051371	NW_019863078.1	-	49	0.9999984646303554	0	3.0074356807886786e-11	6	0.9999588512606757	0	NA	dynein heavy chain
LOC112052284	NW_019863138.1	+	16	0.9999984646303554	0	1.4883434621604858e-6	3	0.9999588512606757	0	Ndufs1	NADH-ubiquinone oxidoreductase subunit G, C-terminal
LOC112056448	NW_019863826.1	-	16	0.9999984646303554	0	1.2027339856204015e-9	7	0.9999588512606757	0	NA	Sodium:neurotransmitter symporter family
LOC112053742	NW_019863277.1	+	19	0.9999984646303554	0	0.0329226156833099	1	0.9999588512606757	0	NA	It is involved in the biological process described with peptidyl-amino acid modification
LOC112047134	NW_019862882.1	-	23	0.9999984646303554	0	1.838163680446556e-4	3	0.9999588512606757	0	NA	Zinc finger, C2H2 type
LOC112054769	NW_019863408.1	+	17	0.9999984646303554	0	4.564067431969001e-4	2	0.9999588512606757	0	NA	Cullin
LOC112056876	NW_019864044.1	+	11	0.9999984646303554	0	3.817437321127535e-5	7	0.9999588512606757	0	NA	Cytochrome P450
LOC112058409	NW_019862776.1	-	10	0.9999984646303554	0	4.0371745432762165e-5	4	0.9999588512606757	0	NA	Lipase
LOC112044436	NW_019862809.1	+	4	0.9999984646303554	0	0.03328939753739073	1	0.9999588512606757	0	NA	WD domain, G-beta repeat
LOC112047132	NW_019862882.1	+	30	0.9999984646303554	0	1.1380800529273414e-6	5	0.9999588512606757	0	NA	Zinc finger, C2H2 type
LOC112058392	NW_019862749.1	+	17	0.9999984646303554	0	2.6548942022265607e-6	6	0.9999588512606757	0	Gnf1	Replication factor RFC1 C terminal domain
LOC112045497	NW_019862833.1	-	6	0.9999984646303554	0	0.029800652206373065	1	0.9999588512606757	0	Iav	ankyrin repeats
LOC112048609	NW_019862937.1	-	7	0.9999984646303554	0	0.006777568048217679	1	0.9999588512606757	0	coq5	Methyltransferase required for the conversion of 2- polyprenyl-6-methoxy-1,4-benzoquinol (DDMQH2) to 2-polyprenyl-3- methyl-6-methoxy-1,4-benzoquinol (DMQH2)
LOC112047350	NW_019862889.1	+	13	0.9999984646303554	0	0.028894248580647982	1	0.9999588512606757	0	NA	NA
LOC112044450	NW_019862809.1	+	11	0.9999984646303554	0	8.565429162666632e-4	2	0.9999588512606757	0	NA	Spindle assembly abnormal protein
LOC112048818	NW_019862946.1	+	3	0.9999984646303554	0	0.0371868001834609	1	0.9999588512606757	0	NA	NA
LOC112050934	NW_019863052.1	-	17	0.9999984646303554	0	2.6395337150107985e-11	7	0.9999588512606757	0	kinesin-2B	Microtubule binding
LOC112055343	NW_019863505.1	+	3	0.9999984646303554	0	6.841197899721598e-4	2	0.9999588512606757	0	NA	Melibiase
LOC112052870	NW_019863183.1	-	3	0.9999984646303554	0	0.012687244445479267	2	0.9999588512606757	0	NA	NA
LOC112055904	NW_019863654.1	+	7	0.9999984646303554	0	9.499654341971635e-8	6	0.9999588512606757	0	NA	macromolecule localization
LOC112052737	NW_019862759.1	+	3	0.9999984646303554	0	1.8275580448188337e-4	6	0.9999588512606757	0	NA	NA
LOC112052614	NW_019863163.1	+	11	0.9999984646303554	0	3.428173193426655e-6	3	0.9999588512606757	0	NA	ATP synthase alpha/beta family, nucleotide-binding domain
LOC112043133	NW_019862786.1	-	5	0.9999984646303554	0	1.9039895471783498e-5	5	0.9999588512606757	0	NA	Putative DNA-binding (bihelical) motif predicted to be involved in chromosomal organisation
LOC112046558	NW_019862861.1	-	37	0.9999984646303554	0	2.7441287378112507e-4	6	0.9999588512606757	0	NA	Immunoglobulin
LOC112052677	NW_019863168.1	+	11	0.9999984646303554	0	1.7609941463521192e-4	4	0.9999588512606757	0	NA	Sulfatase
LOC112050026	NW_019863002.1	-	5	0.9999984646303554	0	6.618995576087486e-6	6	0.9999588512606757	0	NA	XRN-Two Binding Domain, XTBD
LOC112051468	NW_019863084.1	+	20	0.9999984646303554	0	8.644165884852944e-5	3	0.9999588512606757	0	Drp1	Dynamin GTPase effector domain
LOC112047092	NW_019862882.1	+	2	0.9999984646303554	0	0.021490112555778304	1	0.9999588512606757	0	NA	C2H2-type zinc finger
LOC112052831	NW_019862759.1	+	5	0.9999984646303554	0	0.02831461346500265	1	0.9999588512606757	0	RpL23A	Ribosomal protein L23
LOC112051879	NW_019863109.1	-	27	0.9999984646303554	0	4.1442192666718185e-6	5	0.9999588512606757	0	NA	Microtubule binding
LOC112048027	NW_019862913.1	-	6	0.9999984646303554	0	0.012790538443847229	1	0.9999588512606757	0	NA	NA
LOC112047112	NW_019862882.1	-	6	0.9999984646303554	0	0.004983576392810808	2	0.9999588512606757	0	NA	Zinc finger, C2H2 type
LOC112050343	NW_019863018.1	+	43	0.9999984646303554	0	9.802706173560024e-10	8	1.682141088255664e-6	3	mask	domain-containing protein
LOC112058428	NW_019862776.1	-	23	0.9999984646303554	0	8.0238199078806e-8	5	0.9999588512606757	0	NA	Vault protein inter-alpha-trypsin domain
LOC112045952	NW_019862844.1	+	16	0.9999984646303554	0	4.8901427860805004e-8	11	0.5048140599536443	0	ced-6	Phosphotyrosine-binding domain
LOC112054789	NW_019862761.1	+	4	0.9999984646303554	0	0.0029281118767813634	1	0.9999588512606757	0	NA	Elongation factor Tu GTP binding domain
LOC112044504	NW_019862810.1	-	7	0.9999984646303554	0	1.9943257067606012e-11	9	0.9999588512606757	0	cathD	Xylanase inhibitor C-terminal
LOC112046572	NW_019862862.1	-	11	0.9999984646303554	0	3.88688100663436e-4	4	0.9999588512606757	0	NA	It is involved in the biological process described with protein polyglutamylation
LOC112046984	NW_019862879.1	+	8	0.9999984646303554	0	1.7117427008248585e-4	3	0.9999588512606757	0	NA	NA
LOC112055337	NW_019863502.1	-	4	0.9999984646303554	0	0.047666637275767566	1	0.9999588512606757	0	NA	Myb/SANT-like DNA-binding domain
LOC112045476	NW_019862833.1	-	4	0.9999984646303554	0	0.03810279674608721	1	0.9999588512606757	0	NA	Insect cuticle protein
LOC112052088	NW_019863124.1	-	6	0.9999984646303554	0	1.105325537676692e-15	10	0.9999588512606757	0	NA	NA
LOC112045565	NW_019862835.1	-	5	0.9999984646303554	0	0.03957022668758343	2	0.9999588512606757	0	NA	NA
LOC112045232	NW_019862827.1	+	6	0.9999984646303554	0	0.011657345448509571	2	0.9999588512606757	0	NA	Enoyl-(Acyl carrier protein) reductase
LOC112054644	NW_019863390.1	+	3	0.9999984646303554	0	7.109080573443405e-9	6	0.9999588512606757	0	NA	Src homology 2 domains
LOC112049395	NW_019862971.1	+	10	0.9999984646303554	0	5.678477303258845e-7	6	0.03266606778547074	1	NA	protein serine threonine kinase activity. It is involved in the biological process described with protein phosphorylation
LOC112054323	NW_019863343.1	-	7	0.9999984646303554	0	0.016600500297929647	1	0.9999588512606757	0	NA	PRA1 family protein
LOC112056251	NW_019863747.1	+	23	0.9999984646303554	0	3.3303957157037766e-8	6	0.18904166273912323	0	polybromo	Bromo adjacent homology domain
LOC112050198	NW_019863012.1	-	16	0.9999984646303554	0	0.011844461050258952	2	0.9999588512606757	0	NA	Glycosyl transferase family 8
LOC112055740	NW_019862762.1	-	32	0.9999984646303554	0	8.043394624809938e-7	4	0.9999588512606757	0	NA	protein serine threonine kinase activity. It is involved in the biological process described with protein phosphorylation
LOC112053451	NW_019863242.1	-	9	0.9999984646303554	0	1.6375586646617813e-8	8	0.9999588512606757	0	NA	Trypsin-like serine protease
LOC112049660	NW_019862756.1	+	13	0.9999984646303554	0	0.01729212111856772	2	0.9999588512606757	0	NA	Ubiquitin homologues
LOC112044932	NW_019862820.1	-	4	0.9999984646303554	0	0.021770966712291322	1	0.9999588512606757	0	NA	NA
LOC112051208	NW_019863068.1	+	15	0.9999984646303554	0	1.7417381981847424e-4	5	0.9999588512606757	0	copd	Adaptor complexes medium subunit family
LOC112053871	NW_019863290.1	-	25	0.9999984646303554	0	4.465969812691024e-12	13	0.9999588512606757	0	NA	Receptor family ligand binding region
LOC112057930	NW_019862769.1	-	11	0.9999984646303554	0	0.006110962989083685	3	0.9999588512606757	0	GPAM	glycerol-3-phosphate O-acyltransferase activity
LOC112049390	NW_019862970.1	+	9	0.9999984646303554	0	0.017047993719269548	1	0.9999588512606757	0	rtGEF	RhoGEF domain
LOC112058238	NW_019862773.1	+	4	0.9999984646303554	0	0.01584682409656934	1	0.9999588512606757	0	NA	Histone-like transcription factor (CBF/NF-Y) and archaeal histone
LOC112047247	NW_019862753.1	-	10	0.9999984646303554	0	1.2280949232593288e-4	3	0.9999588512606757	0	NA	EF-hand domain pair
LOC112048097	NW_019862916.1	-	4	0.9999984646303554	0	0.03430815051656681	1	0.9999588512606757	0	NA	Fez1
LOC112051774	NW_019863102.1	+	3	0.9999984646303554	0	0.00266153261897205	3	0.9999588512606757	0	NA	Ribosomal protein S7p/S5e
LOC112051355	NW_019863077.1	-	11	0.9999984646303554	0	1.494810865579467e-4	7	0.9999588512606757	0	NA	Helicase conserved C-terminal domain
LOC112053401	NW_019863238.1	-	9	0.9999984646303554	0	0.011356128087494524	1	0.9999588512606757	0	NA	Trypsin
LOC112051955	NW_019863115.1	+	4	0.9999984646303554	0	4.10521860991146e-12	10	0.9999588512606757	0	MRPL43	structural constituent of ribosome
LOC112050749	NW_019863040.1	-	7	0.9999984646303554	0	6.182485494146472e-32	14	0.9999588512606757	0	NA	Enoyl-CoA hydratase/isomerase
LOC112051002	NW_019863056.1	+	15	0.9999984646303554	0	1.5081691835307315e-7	6	0.9999588512606757	0	NA	dopachrome isomerase activity
LOC112042982	NW_019862783.1	-	4	0.9999984646303554	0	0.031008728169542095	1	0.9999588512606757	0	NA	DDE_Tnp_1-like zinc-ribbon
LOC112052329	NW_019863141.1	+	11	0.9999984646303554	0	4.3929094499464677e-14	6	0.9999588512606757	0	NA	Aldo/keto reductase family
LOC112057144	NW_019864370.1	-	12	0.9999984646303554	0	0.0018210392120797318	4	0.9999588512606757	0	NA	Glycosyl hydrolases family 15
LOC112050079	NW_019863005.1	+	6	0.9999984646303554	0	0.004155092483923247	3	0.9999588512606757	0	NA	Rieske [2Fe-2S] domain
LOC112052627	NW_019863164.1	+	10	0.9999984646303554	0	0.028579267016306035	2	0.9999588512606757	0	milt	Kinesin associated protein
LOC112054427	NW_019862761.1	-	6	0.9999984646303554	0	7.897813240822539e-6	6	0.9999588512606757	0	NA	Intraflagellar transport complex B protein 46 C terminal
LOC112050639	NW_019863035.1	+	4	0.9999984646303554	0	0.02997234304436287	2	0.9999588512606757	0	NA	NA
LOC112042859	NW_019862780.1	+	12	0.9999984646303554	0	0.005320498827761041	2	0.9999588512606757	0	NA	Aminotransferase class-III
LOC112049003	NW_019862955.1	+	8	0.9999984646303554	0	2.501295798535592e-4	4	0.9999588512606757	0	NA	N-terminal region of Chorein or VPS13
LOC112055925	NW_019863657.1	-	12	0.9999984646303554	0	7.043388990749988e-13	7	0.9999588512606757	0	Dip-C	manganese ion binding
LOC112055541	NW_019863548.1	+	22	0.9999984646303554	0	1.292412074596001e-21	9	0.9999588512606757	0	NA	Ubiquitin protein ligase binding. It is involved in the biological process described with ubiquitin-dependent protein catabolic process
LOC112056334	NW_019863777.1	+	3	0.9999984646303554	0	0.032957955654987624	1	0.9999588512606757	0	NA	LEM3 (ligand-effect modulator 3) family / CDC50 family
LOC112045468	NW_019862833.1	-	7	0.9999984646303554	0	0.0040593651670980165	4	0.9999588512606757	0	NA	Eukaryotic translation initiation factor 2 alpha subunit
LOC112045680	NW_019862838.1	-	4	0.9999984646303554	0	0.0013487353300570817	3	0.9999588512606757	0	NA	Putative Phosphatase
LOC112054719	NW_019863402.1	-	2	0.9999984646303554	0	8.811488460101222e-6	8	0.9999588512606757	0	Idh	Belongs to the isocitrate and isopropylmalate dehydrogenases family
LOC112056134	NW_019863715.1	+	10	0.9999984646303554	0	2.1774971900937075e-4	4	0.9999588512606757	0	NA	Lissencephaly type-1-like homology motif
LOC112050846	NW_019863046.1	-	9	0.9999984646303554	0	1.0505114863359903e-20	8	0.9999588512606757	0	NA	D-isomer specific 2-hydroxyacid dehydrogenase, catalytic domain
LOC112043489	NW_019862791.1	-	3	0.9999984646303554	0	3.3860444713813083e-6	6	0.9999588512606757	0	NA	NA
LOC112045369	NW_019862830.1	-	6	0.9999984646303554	0	0.025848945488571376	2	0.9999588512606757	0	NA	Caspase domain
LOC112046084	NW_019862847.1	-	4	0.9999984646303554	0	0.0028956336165119815	3	0.9999588512606757	0	NA	Transcriptional regulator, SIX1, N-terminal SD domain
LOC112056138	NW_019863716.1	-	3	0.9999984646303554	0	1.733295807848734e-11	7	0.9999588512606757	0	NA	Transcriptional regulator of RNA polII, SAGA, subunit
LOC112055840	NW_019863632.1	+	7	0.9999984646303554	0	2.549717947936005e-4	3	0.9999588512606757	0	Nhe3	Sodium/hydrogen exchanger family
LOC112053691	NW_019863272.1	-	3	0.9999984646303554	0	4.27154249453485e-4	6	0.9999588512606757	0	NA	2Fe-2S iron-sulfur cluster binding domain
LOC112056106	NW_019863702.1	-	10	0.9999984646303554	0	0.006160587038814821	1	0.9999588512606757	0	NA	NA
LOC112055045	NW_019863452.1	-	8	0.9999984646303554	0	2.2517792878313624e-28	10	0.9999588512606757	0	NA	NEMP family
LOC112049543	NW_019862977.1	-	10	0.9999984646303554	0	7.656930730672884e-7	6	0.9999588512606757	0	NA	Metal ion binding
LOC112056935	NW_019864121.1	+	7	0.9999984646303554	0	1.5656837949194798e-4	5	0.9999588512606757	0	NA	Zinc finger, C2H2 type
LOC112054681	NW_019863395.1	-	6	0.9999984646303554	0	0.019374390695476026	3	0.9999588512606757	0	NA	Sodium:neurotransmitter symporter family
LOC112047634	NW_019862899.1	-	11	0.9999984646303554	0	5.138387404203406e-4	1	0.9999588512606757	0	NA	WD domain, G-beta repeat
LOC112051823	NW_019863106.1	+	9	0.9999984646303554	0	2.4276455005515043e-4	4	0.9999588512606757	0	NA	Malate/L-lactate dehydrogenase
LOC112049634	NW_019862982.1	+	3	0.9999984646303554	0	0.0012062997614930944	1	0.9999588512606757	0	NA	Presenilin enhancer-2 subunit of gamma secretase
LOC112052095	NW_019863124.1	+	9	0.9999984646303554	0	0.0013190646903348813	3	0.9999588512606757	0	hk	HOOK protein
LOC112050597	NW_019863031.1	-	6	0.9999984646303554	0	0.0012053567254784665	1	0.9999588512606757	0	PAN2	Ubiquitin carboxyl-terminal hydrolase
LOC112052282	NW_019863138.1	+	13	0.9999984646303554	0	0.03763725321849909	1	0.9999588512606757	0	mip120	Tesmin/TSO1-like CXC domain, cysteine-rich domain
LOC112045802	NW_019862841.1	-	10	0.9999984646303554	0	0.007401781682717119	4	0.9999588512606757	0	NA	UDP-glucoronosyl and UDP-glucosyl transferase
LOC112043046	NW_019862784.1	-	6	0.9999984646303554	0	0.003134129003289124	1	0.9999588512606757	0	NA	Glycosyl hydrolase family 1
LOC112046960	NW_019862879.1	+	3	0.9999984646303554	0	0.0034888527039442356	1	0.9999588512606757	0	NA	Got1/Sft2-like family
LOC112043718	NW_019862795.1	+	8	0.9999984646303554	0	0.01750773234156888	1	0.9999588512606757	0	NA	Major royal jelly protein
LOC112056241	NW_019863744.1	-	24	0.9999984646303554	0	0.03348613646947169	1	0.9999588512606757	0	NA	translational activator
LOC112050694	NW_019863038.1	-	2	0.9999984646303554	0	4.249776997439889e-4	1	0.9999588512606757	0	NA	NA
LOC112053762	NW_019863279.1	+	22	0.9999984646303554	0	5.288931656939242e-4	5	0.9999588512606757	0	NA	Involved in pyrimidine base degradation. Catalyzes the reduction of uracil and thymine
LOC112054132	NW_019863321.1	+	8	0.9999984646303554	0	0.03470526237662704	1	0.9999588512606757	0	NA	ABC transporter transmembrane region
LOC112045656	NW_019862837.1	+	42	0.9999984646303554	0	5.421745756393141e-13	6	0.0011693917592724176	1	NA	Filamin-type immunoglobulin domains
LOC112050384	NW_019862756.1	-	13	0.9999984646303554	0	0.0023149027363684985	2	0.9999588512606757	0	NA	Splicing factor 1 helix-hairpin domain
LOC112055571	NW_019863550.1	+	3	0.9999984646303554	0	0.023672319099170835	1	0.9999588512606757	0	NA	NA
LOC112054155	NW_019863325.1	-	16	0.9999984646303554	0	1.4609116283469233e-7	6	0.9999588512606757	0	NA	NA
LOC112051015	NW_019863056.1	+	5	0.9999984646303554	0	0.0022332747906590998	3	0.9999588512606757	0	NA	NA
LOC112050828	NW_019863045.1	+	11	0.9999984646303554	0	6.240348411518791e-13	12	0.9999588512606757	0	Gpdh	NAD-dependent glycerol-3-phosphate dehydrogenase N-terminus
LOC112057004	NW_019864208.1	-	3	0.9999984646303554	0	0.004053902811114631	3	0.9999588512606757	0	NA	DUF3585
LOC112055356	NW_019863506.1	+	9	0.9999984646303554	0	2.3489569671521856e-9	6	0.9999588512606757	0	NA	Domain first found in the mice T locus (Brachyury) protein
LOC112045934	NW_019862844.1	+	9	0.9999984646303554	0	4.096921074091323e-6	7	0.9999588512606757	0	dgt1	Potential DNA-binding domain
LOC112055443	NW_019863524.1	+	2	0.9999984646303554	0	2.5629057246509004e-4	5	0.9999588512606757	0	NA	NA
LOC112054572	NW_019862761.1	-	5	0.9999984646303554	0	0.004383492549579776	1	0.9999588512606757	0	Tbp-1	It is involved in the biological process described with protein catabolic process
LOC112056569	NW_019863883.1	+	7	0.9999984646303554	0	5.631644479549177e-4	5	0.9999588512606757	0	NA	TRAM domain
LOC112051014	NW_019863056.1	+	4	0.9999984646303554	0	9.31048166576357e-4	1	0.9999588512606757	0	NA	NA
LOC112049700	NW_019862985.1	+	3	0.9999984646303554	0	5.665937277912599e-5	4	0.9999588512606757	0	NA	Sugar (and other) transporter
LOC112055328	NW_019863501.1	+	6	0.9999984646303554	0	1.1185534017184254e-7	6	0.9999588512606757	0	Cpap3-b	Chitin-binding domain type 2
LOC112049727	NW_019862987.1	+	2	0.9999984646303554	0	0.039597979530155994	2	0.9999588512606757	0	NA	A Receptor for Ubiquitination Targets
LOC112056176	NW_019863728.1	+	9	0.9999984646303554	0	2.6483680546732326e-8	6	0.9999588512606757	0	Upf1	AAA domain
LOC112051716	NW_019863099.1	+	9	0.9999984646303554	0	0.013180032425626214	2	0.9999588512606757	0	NA	Acyl-CoA dehydrogenase, N-terminal domain
LOC112047290	NW_019862887.1	+	3	0.9999984646303554	0	0.04368326443339142	1	0.9999588512606757	0	pck	PMP-22/EMP/MP20/Claudin tight junction
LOC112056078	NW_019863697.1	+	7	0.9999984646303554	0	2.618037027695578e-4	2	0.9999588512606757	0	NA	Thioredoxin-like [2Fe-2S] ferredoxin
LOC112044041	NW_019862750.1	+	3	0.9999984646303554	0	0.013366919145700592	1	0.9999588512606757	0	NA	SH3 domain-binding protein 5 (SH3BP5)
LOC112056486	NW_019863843.1	-	3	0.9999984646303554	0	0.0018558885500777214	4	0.9999588512606757	0	Tapdelta	Translocon-associated protein, delta subunit precursor (TRAP-delta)
LOC112047481	NW_019862894.1	+	4	0.9999984646303554	0	2.577629506744713e-8	4	0.9999588512606757	0	NA	Rtf2 RING-finger
LOC112056580	NW_019863888.1	+	10	0.9999984646303554	0	0.015030367517492213	1	0.9999588512606757	0	NA	NA
LOC112043167	NW_019862786.1	+	9	0.9999984646303554	0	0.0180620653607244	2	0.9999588512606757	0	NA	Transmembrane protein 55A
LOC112056437	NW_019863821.1	+	5	0.9999984646303554	0	0.0015452846399440889	2	0.9999588512606757	0	mal	Sulfurates the molybdenum cofactor. Sulfation of molybdenum is essential for xanthine dehydrogenase (XDH) and aldehyde oxidase (ADO) enzymes in which molybdenum cofactor is liganded by 1 oxygen and 1 sulfur atom in active form
LOC112058196	NW_019862772.1	-	3	0.9999984646303554	0	0.004471976514277898	2	0.9999588512606757	0	NA	Pex2 / Pex12 amino terminal region
LOC112053270	NW_019863223.1	+	9	0.9999984646303554	0	0.0017109918081184587	1	0.9999588512606757	0	NA	cell differentiation
LOC112055092	NW_019863458.1	+	9	0.9999984646303554	0	0.012349446345875927	1	0.9999588512606757	0	26-29-p	Cathepsin propeptide inhibitor domain (I29)
LOC112052539	NW_019863155.1	-	3	0.9999984646303554	0	0.04301302548476394	2	0.9999588512606757	0	NA	Zinc finger, C2H2 type
LOC112053614	NW_019862760.1	-	15	0.9999984646303554	0	2.3079448780127947e-10	11	0.9999588512606757	0	NA	Peptidase family M41
LOC112056030	NW_019863688.1	+	5	0.9999984646303554	0	0.009111033423123527	1	0.9999588512606757	0	NA	zinc finger
LOC112044270	NW_019862806.1	-	17	0.9999984646303554	0	0.03353511884495155	1	0.9999588512606757	0	NA	RNA binding activity-knot of a chromodomain
LOC112049020	NW_019862955.1	+	8	0.9999984646303554	0	0.0016556001086140918	1	0.9999588512606757	0	Vinc	Vinculin family
LOC112052400	NW_019863145.1	-	6	0.9999984646303554	0	2.1309750716767814e-4	8	0.9999588512606757	0	NA	Enoyl-CoA hydratase/isomerase
LOC112048030	NW_019862913.1	-	7	0.9999984646303554	0	2.552455246576261e-10	7	0.9999588512606757	0	NA	SET (Su(var)3-9, Enhancer-of-zeste, Trithorax) domain
LOC112050173	NW_019863009.1	+	6	0.9999984646303554	0	0.0010606056219197725	3	0.9999588512606757	0	Cpap3-e	Chitin-binding domain type 2
LOC112052335	NW_019863141.1	+	7	0.9999984646303554	0	4.7233034042798644e-7	6	0.9999588512606757	0	NA	Aldo/keto reductase family
LOC112047767	NW_019862904.1	-	10	0.9999984646303554	0	0.010901304357748354	3	0.4704069964905226	0	snRNP70K	U1 small nuclear ribonucleoprotein of 70kDa MW N terminal
LOC112055884	NW_019863649.1	-	9	0.9999984646303554	0	2.929084215785934e-5	7	0.9999588512606757	0	Synd	Src homology 3 domains
LOC112047274	NW_019862886.1	+	25	0.9999984646303554	0	0.005803982793260919	4	0.9999588512606757	0	Sap-r	Saposin (B) Domains
LOC112047979	NW_019862910.1	+	6	0.9999984646303554	0	0.028285825754346985	1	0.9999588512606757	0	NA	CRAL/TRIO domain
LOC112055862	NW_019863639.1	-	4	0.9999984646303554	0	4.127347376124597e-5	6	0.9999588512606757	0	NA	NA
LOC112053538	NW_019863251.1	-	6	0.9999984646303554	0	0.029948675997935145	1	0.9999588512606757	0	NA	NA
LOC112057873	NW_019862768.1	-	4	0.9999984646303554	0	9.01944873985129e-4	2	0.9999588512606757	0	NA	NA
LOC112053212	NW_019863216.1	+	16	0.9999984646303554	0	0.008880815624247949	1	0.9999588512606757	0	NA	Diacylglycerol kinase accessory domain (presumed)
LOC112051515	NW_019863086.1	+	4	0.9999984646303554	0	0.016632728133982238	1	0.9999588512606757	0	NA	Insect cuticle protein
LOC112049677	NW_019862984.1	-	11	0.9999984646303554	0	9.81357537998584e-4	4	0.9999588512606757	0	NA	Major Facilitator Superfamily
LOC112055397	NW_019863514.1	-	16	0.9999984646303554	0	3.7523549905966883e-4	3	0.9999588512606757	0	TER94	Cell division protein 48 (CDC48) domain 2
LOC112056868	NW_019864039.1	+	8	0.9999984646303554	0	2.6664119572610115e-17	8	0.007005617585104419	1	NA	NA
LOC112047225	NW_019862884.1	+	3	0.9999984646303554	0	0.0049996992088323	1	0.9999588512606757	0	TRAPPC6B	ER to Golgi vesicle-mediated transport
LOC112048157	NW_019862918.1	-	2	0.9999984646303554	0	0.003665444039252389	4	0.9999588512606757	0	NA	NA
LOC112043309	NW_019862788.1	+	11	0.9999984646303554	0	0.019985760872839382	2	0.9999588512606757	0	NA	NA
LOC112056060	NW_019863695.1	-	6	0.9999984646303554	0	0.02293127711929025	1	0.9999588512606757	0	NA	Protein kinase C conserved region 2 (CalB)
LOC112056260	NW_019863749.1	-	10	0.9999984646303554	0	0.025003013866795668	1	0.9999588512606757	0	eIF3-S9	component of the eukaryotic translation initiation factor 3 (eIF-3) complex, which is involved in protein synthesis
LOC112047221	NW_019862884.1	+	15	0.9999984646303554	0	0.0014550059995585595	1	0.9999588512606757	0	NA	transferase activity, transferring acyl groups
LOC112050112	NW_019863005.1	-	3	0.9999984646303554	0	0.002823128575354487	4	0.9999588512606757	0	NA	tRNA (Guanine-1)-methyltransferase
LOC112051694	NW_019863098.1	-	18	0.9999984646303554	0	4.132569041351617e-4	4	0.9999588512606757	0	Chro	Chromatin organization modifier domain
LOC112049188	NW_019862962.1	+	3	0.9999984646303554	0	0.046641021714245376	1	0.9999588512606757	0	NA	NA
LOC112056332	NW_019863777.1	-	12	0.9999984646303554	0	2.397194083711204e-16	11	0.9999588512606757	0	Rnp4F	RNA recognition motif
LOC112053547	NW_019863252.1	+	8	0.9999984646303554	0	7.285256854920655e-4	4	0.9999588512606757	0	SRPN12	SERine Proteinase INhibitors
LOC112054019	NW_019863306.1	-	3	0.9999984646303554	0	0.033276481116804736	1	0.9999588512606757	0	NA	huntingtin interacting protein K
LOC112058257	NW_019862773.1	-	9	0.9999984646303554	0	0.0017040025141487306	3	0.9999588512606757	0	NA	Starch binding domain
LOC112048434	NW_019862930.1	+	4	0.9999984646303554	0	0.0313304384704497	1	0.9999588512606757	0	NA	B-Box C-terminal domain
LOC112043464	NW_019862791.1	-	3	0.9999984646303554	0	5.160409654806031e-4	2	0.9999588512606757	0	NA	Ankyrin repeat
LOC112051409	NW_019863081.1	-	2	0.9999984646303554	0	1.5554126896781277e-6	4	0.9999588512606757	0	MKP-4	Dual specificity phosphatase, catalytic domain
LOC112049536	NW_019862977.1	+	15	0.9999984646303554	0	7.021665710881805e-25	9	0.9999588512606757	0	NA	NA
LOC112047915	NW_019862754.1	+	4	0.9999984646303554	0	2.158524292581223e-9	6	0.9999588512606757	0	NA	Selenoprotein SelK_SelG
LOC112043787	NW_019862797.1	-	4	0.9999984646303554	0	9.977586434549017e-12	9	0.9999588512606757	0	NA	NA
LOC112043252	NW_019862787.1	+	12	0.9999984646303554	0	3.117974388739873e-4	5	0.9999588512606757	0	NA	N-terminal domain of NEFA-interacting nuclear protein NIP30
LOC112043933	NW_019862800.1	-	5	0.9999984646303554	0	1.999013938038583e-9	6	0.9999588512606757	0	mei-9	endonuclease activity. It is involved in the biological process described with DNA repair
LOC112055155	NW_019863467.1	-	3	0.9999984646303554	0	0.004844858652677894	4	0.9999588512606757	0	NA	NA
LOC112046747	NW_019862869.1	+	8	0.9999984646303554	0	3.344316000149901e-8	7	0.9999588512606757	0	NA	Major Facilitator Superfamily
LOC112057166	NW_019862764.1	-	7	0.9999984646303554	0	1.417758880997392e-4	3	0.9999588512606757	0	NA	rRNA biogenesis protein RRP36
LOC112048626	NW_019862937.1	-	4	0.9999984646303554	0	9.289918695629371e-4	2	0.9999588512606757	0	NA	Pex2 / Pex12 amino terminal region
LOC112056355	NW_019863786.1	+	10	0.9999984646303554	0	0.011767628362499512	3	0.9999588512606757	0	NA	NA
LOC112054351	NW_019862761.1	-	5	0.9999984646303554	0	0.03541984603083529	1	0.9999588512606757	0	Calx	Belongs to the Ca(2 ) cation antiporter (CaCA) (TC 2.A.19) family
LOC112050570	NW_019863030.1	+	5	0.9999984646303554	0	0.010441452265709843	3	0.9999588512606757	0	NA	MobA-like NTP transferase domain
LOC112047488	NW_019862894.1	-	2	0.9999984646303554	0	0.02233645973495554	1	0.9999588512606757	0	NA	Transcription initiation factor TFIID
LOC112046258	NW_019862852.1	+	7	0.9999984646303554	0	0.00219165381283102	2	0.9999588512606757	0	NA	Spaetzle
LOC112056215	NW_019863736.1	+	4	0.9999984646303554	0	0.006677518350726114	2	0.9999588512606757	0	NA	BRO1-like domain
LOC112046516	NW_019862752.1	-	4	0.9999984646303554	0	0.03378101728981458	1	0.9999588512606757	0	NA	Uncharacterized coiled-coil protein (DUF2353)
LOC112051559	NW_019862758.1	-	7	0.9999984646303554	0	0.023746156689474635	2	0.9999588512606757	0	NA	Protein N-terminal asparagine amidohydrolase
LOC112047068	NW_019862881.1	+	4	0.9999984646303554	0	0.04280230684072737	1	0.9999588512606757	0	NA	NA
LOC112042857	NW_019862749.1	+	6	0.9999984646303554	0	0.02541571482241091	1	0.9999588512606757	0	NA	Haemolymph juvenile hormone binding protein (JHBP)
LOC112056307	NW_019863764.1	+	2	0.9999984646303554	0	0.01761206984351079	1	0.9999588512606757	0	NA	Regulator of Ty1 transposition protein 107 BRCT domain
LOC112046844	NW_019862873.1	+	6	0.9999984646303554	0	5.1185061591004935e-14	6	0.9999588512606757	0	NA	poly(A)+ mRNA export from nucleus
LOC112044812	NW_019862818.1	-	2	0.9999984646303554	0	0.013814463695187549	2	0.9999588512606757	0	NA	Ecdysteroid kinase
LOC112054664	NW_019863391.1	-	4	0.9999984646303554	0	1.7384569887988002e-10	10	0.9999588512606757	0	NA	otic vesicle formation
LOC112048819	NW_019862946.1	-	4	0.9999984646303554	0	0.04768586841671672	1	0.9999588512606757	0	aph-1	Aph-1 protein
LOC112054947	NW_019862761.1	-	3	0.9999984646303554	0	0.010377503518880959	3	0.9999588512606757	0	NA	NA
LOC112052234	NW_019863135.1	+	4	0.9999984646303554	0	6.88091871926054e-4	2	0.9999588512606757	0	NA	NA
LOC112053881	NW_019862760.1	+	8	0.9999984646303554	0	4.816564763016982e-13	8	0.9999588512606757	0	NA	NA
LOC112056949	NW_019864132.1	-	4	0.9999984646303554	0	2.243076420626188e-13	6	0.9999588512606757	0	NA	U11-48K-like CHHC zinc finger
LOC112054136	NW_019863322.1	+	3	0.9999984646303554	0	0.024586459814963147	1	0.9999588512606757	0	NA	NA
LOC112045981	NW_019862845.1	+	14	0.9999984646303554	0	0.0023025849294228055	7	0.9999588512606757	0	NA	Trypsin-like serine protease
LOC112056870	NW_019864040.1	-	8	0.9999984646303554	0	1.4669099351209229e-58	6	0.9999588512606757	0	NA	Histidine phosphatase superfamily (branch 2)
LOC112055265	NW_019863485.1	-	3	0.9999984646303554	0	0.04209633438140043	1	0.9999588512606757	0	NA	PGAP1-like protein
LOC112056174	NW_019863727.1	-	12	0.9999984646303554	0	1.9389229068374502e-5	3	0.9999588512606757	0	NA	high mobility group
LOC112048398	NW_019862929.1	+	7	0.9999984646303554	0	1.550828399875315e-6	9	0.9999588512606757	0	sqh	EF-hand, calcium binding motif
LOC112054897	NW_019863429.1	+	11	0.9999984646303554	0	8.036066015756024e-15	6	0.9999588512606757	0	NA	Glycosyl hydrolase family 1
LOC112048859	NW_019862948.1	+	6	0.9999984646303554	0	0.0044510945395813024	2	0.9999588512606757	0	NA	zinc ion binding. It is involved in the biological process described with transcription, DNA-templated
LOC112049276	NW_019862966.1	+	5	0.9999984646303554	0	0.024080627905544796	1	0.9999588512606757	0	Dsp1	High mobility group
LOC112048823	NW_019862755.1	+	7	0.9999984646303554	0	2.3570222280928818e-4	8	0.9999588512606757	0	NA	chitin binding. It is involved in the biological process described with chitin metabolic process
LOC112054588	NW_019863380.1	+	39	0.9999984646303554	0	1.5510326226786233e-23	10	0.8539593563340526	0	alpha-Spec	Ca2+ insensitive EF hand
LOC112057433	NW_019865439.1	+	2	0.9999984646303554	0	0.04663618427154099	1	0.9999588512606757	0	NA	NA
LOC112057332	NW_019864920.1	+	5	0.9999984646303554	0	0.014341465375182745	2	0.9999588512606757	0	NA	NA
LOC112050102	NW_019863005.1	+	8	0.9999984646303554	0	4.3580934474346945e-4	1	0.9999588512606757	0	Snr1	SNF5 / SMARCB1 / INI1
LOC112055806	NW_019862762.1	-	6	0.9999984646303554	0	0.020356762325592845	1	0.9999588512606757	0	pont	Proposed core component of the chromatin remodeling Ino80 complex which is involved in transcriptional regulation, DNA replication and probably DNA repair
LOC112049890	NW_019862996.1	-	7	0.9999984646303554	0	3.951456495753681e-4	4	0.9999588512606757	0	NA	Zinc finger, C2H2 type
LOC112054656	NW_019863390.1	-	4	0.9999984646303554	0	1.0776658078078355e-6	6	0.9999588512606757	0	NA	Glutathione S-transferase, C-terminal domain
LOC112045646	NW_019862837.1	+	14	0.9999984646303554	0	2.0752854595529773e-5	8	0.9999588512606757	0	NA	Filamin-type immunoglobulin domains
LOC112052989	NW_019863194.1	+	8	0.9999984646303554	0	8.643202888490843e-8	8	0.9999588512606757	0	NA	Zona pellucida (ZP) domain
LOC112049512	NW_019862976.1	-	12	0.9999984646303554	0	1.6678430811929083e-7	3	0.9999588512606757	0	NA	Phosphatidylinositol-4-phosphate 5-Kinase
LOC112051279	NW_019863071.1	-	27	0.9999984646303554	0	0.011257650485232584	3	0.056741304112275515	0	Zn72D	Zinc ion binding
LOC112055416	NW_019863520.1	-	9	0.9999984646303554	0	0.014117550518844366	2	0.9999588512606757	0	brm	It is involved in the biological process described with regulation of transcription, DNA-templated
LOC112051702	NW_019863098.1	+	5	0.9999984646303554	0	0.007467052149882892	1	0.9999588512606757	0	NA	NUDIX domain
LOC112047070	NW_019862881.1	+	15	0.9999984646303554	0	0.005446316968260779	2	0.9999588512606757	0	NA	Elongation factor Tu GTP binding domain
LOC112055395	NW_019863513.1	-	9	0.9999984646303554	0	8.891412681646507e-8	8	0.9999588512606757	0	NA	Vesicle associated protein
LOC112052306	NW_019863138.1	-	9	0.9999984646303554	0	3.9579791508192753e-4	5	0.9999588512606757	0	CSN4	motif in proteasome subunits, Int-6, Nip-1 and TRIP-15
LOC112047656	NW_019862900.1	-	15	0.9999984646303554	0	0.03064359663135087	1	0.9999588512606757	0	NA	Transglutaminase/protease-like homologues
LOC112052067	NW_019863122.1	+	4	0.9999984646303554	0	0.003662094734803128	3	0.9999588512606757	0	NA	SHS2 domain found in N terminus of Rpb7p/Rpc25p/MJ0397
LOC112052339	NW_019863141.1	+	4	0.9999984646303554	0	6.580082493811719e-9	10	0.9999588512606757	0	NA	NA
LOC112057083	NW_019864292.1	-	4	0.9999984646303554	0	0.005008813395528491	2	0.9999588512606757	0	NA	zinc finger
LOC112055016	NW_019863448.1	-	5	0.9999984646303554	0	2.398988486085593e-7	10	0.9999588512606757	0	NA	Eukaryotic porin
LOC112052767	NW_019863173.1	-	7	0.9999984646303554	0	0.026932445382853484	2	0.9999588512606757	0	NA	NA
LOC112044723	NW_019862816.1	-	7	0.9999984646303554	0	0.016184735386481974	1	0.9999588512606757	0	l(2)09851	Histone-binding protein RBBP4 or subunit C of CAF1 complex
LOC112050897	NW_019863049.1	-	4	0.9999984646303554	0	0.01628696051320151	2	0.9999588512606757	0	NA	NA
LOC112051764	NW_019862758.1	-	6	0.9999984646303554	0	1.0047164604482134e-9	7	0.9999588512606757	0	Ppt1	Palmitoyl protein thioesterase
LOC112058083	NW_019862748.1	+	7	0.9999984646303554	0	3.4065552877261514e-9	7	0.9999588512606757	0	NA	Protein tyrosine kinase
LOC112053802	NW_019863283.1	-	9	0.9999984646303554	0	6.29282785770987e-20	12	0.9999588512606757	0	NA	Cytochrome P450
LOC112050179	NW_019863009.1	+	11	0.9999984646303554	0	0.022485962477881153	2	0.9999588512606757	0	NA	Src homology 3 domains
LOC112051116	NW_019863064.1	+	7	0.9999984646303554	0	0.004873131552849553	1	0.9999588512606757	0	Fer1HCH	Stores iron in a soluble, non-toxic, readily available form. Important for iron homeostasis. Iron is taken up in the ferrous form and deposited as ferric hydroxides after oxidation
LOC112051479	NW_019863084.1	-	7	0.9999984646303554	0	1.9233563686741112e-4	4	0.9999588512606757	0	NA	KR domain
LOC112055627	NW_019863567.1	-	9	0.9999984646303554	0	0.007720802215618423	1	0.9999588512606757	0	NA	ABC transporter
LOC112055826	NW_019863625.1	-	12	0.9999984646303554	0	5.357389848204703e-5	2	0.9999588512606757	0	NA	C-type lectin (CTL) or carbohydrate-recognition domain (CRD)
LOC112055603	NW_019863559.1	-	8	0.9999984646303554	0	1.990654970025188e-8	7	0.9999588512606757	0	DAAM	binding. It is involved in the biological process described with actin cytoskeleton organization
LOC112047443	NW_019862893.1	+	8	0.9999984646303554	0	0.018525418319284868	2	0.9999588512606757	0	NA	E3 ubiquitin-protein ligase that mediates ubiquitination and subsequent proteasomal degradation of target proteins. E3 ubiquitin ligases accept ubiquitin from an E2 ubiquitin- conjugating enzyme in the form of a thioester and then directly transfers the ubiquitin to targeted substrates
LOC112053645	NW_019862760.1	-	3	0.9999984646303554	0	0.00841840255240935	3	0.9999588512606757	0	NA	Scavenger mRNA decapping enzyme C-term binding
LOC112043853	NW_019862799.1	-	13	0.9999984646303554	0	0.001065264308699171	1	0.9999588512606757	0	NA	occurring C-terminal to leucine-rich repeats
LOC112055263	NW_019863485.1	-	11	0.9999984646303554	0	6.849820201489096e-4	5	0.9999588512606757	0	PPO1	Common central domain of tyrosinase
LOC112052960	NW_019862759.1	-	10	0.9999984646303554	0	0.04355478479273641	1	0.9999588512606757	0	RpIII128	DNA-dependent RNA polymerase catalyzes the transcription of DNA into RNA using the four ribonucleoside triphosphates as substrates
LOC112052293	NW_019863138.1	+	6	0.9999984646303554	0	2.8117485050528885e-6	3	0.9999588512606757	0	Obp73a	odorant binding
LOC112054088	NW_019863315.1	+	7	0.9999984646303554	0	9.140487078905836e-20	6	0.9999588512606757	0	NA	MYND finger
LOC112044286	NW_019862750.1	-	5	0.9999984646303554	0	6.587805183397323e-4	3	0.9999588512606757	0	Gas41	YEATS family
LOC112053847	NW_019863288.1	+	25	0.9999984646303554	0	0.011194551110214437	1	0.9999588512606757	0	wupA	Troponin
LOC112043477	NW_019862791.1	+	7	0.9999984646303554	0	1.938913181323634e-6	6	0.9999588512606757	0	NA	Larval cuticle protein
LOC112056339	NW_019863781.1	-	10	0.9999984646303554	0	0.002520796595822215	2	0.9999588512606757	0	NA	RhoGEF domain
LOC112047442	NW_019862893.1	-	4	0.9999984646303554	0	2.731869972763506e-4	6	0.9999588512606757	0	RpL14	Ribosomal protein L14
LOC112047423	NW_019862892.1	-	16	0.9999984646303554	0	0.0011052940471479806	4	0.9301050749840934	0	NA	Dipeptidyl peptidase IV (DPP IV) N-terminal region
LOC112051476	NW_019863084.1	-	6	0.9999984646303554	0	1.7609941463521192e-4	2	0.9999588512606757	0	NA	TIP41-like family
LOC112051143	NW_019863065.1	+	14	0.9999984646303554	0	0.035436172679333966	1	0.9999588512606757	0	NA	Ankyrin repeats (many copies)
LOC112052792	NW_019863176.1	+	3	0.9999984646303554	0	0.004372491538162553	3	0.9999588512606757	0	NA	Tho complex subunit 7
LOC112045272	NW_019862827.1	+	10	0.9999984646303554	0	0.03983863247106489	2	0.9999588512606757	0	NA	N-terminal domain of galactosyltransferase
LOC112055986	NW_019863674.1	-	4	0.9999984646303554	0	8.231501707682629e-7	5	0.9999588512606757	0	NA	zinc finger
LOC112045818	NW_019862841.1	-	25	0.9999984646303554	0	2.6709971733797704e-20	10	0.002281862992969927	1	NA	Lissencephaly type-1-like homology motif
LOC112049350	NW_019862968.1	+	5	0.9999984646303554	0	0.007137447395790836	3	0.9999588512606757	0	NA	Sodium / potassium ATPase beta chain
LOC112050549	NW_019862748.1	-	5	0.9999984646303554	0	2.6949254603222967e-6	5	0.9999588512606757	0	fln	NA
LOC112045066	NW_019862823.1	-	15	0.9999984646303554	0	0.043862645340666286	1	0.9999588512606757	0	NA	ABC-2 type transporter
LOC112047209	NW_019862884.1	-	10	0.9999984646303554	0	0.007449539662524724	1	0.9999588512606757	0	NA	MOSC domain
LOC112055061	NW_019863453.1	-	13	0.9999984646303554	0	1.0306383258323856e-4	4	0.9999588512606757	0	tral	Scd6-like Sm domain
LOC112044828	NW_019862818.1	-	5	0.9999984646303554	0	0.0025751761723512624	3	0.9999588512606757	0	NA	Immunoglobulin
LOC112044762	NW_019862817.1	+	7	0.9999984646303554	0	7.598469887781734e-4	5	0.9999588512606757	0	NA	WW domain
LOC112050757	NW_019863041.1	-	7	0.9999984646303554	0	3.251033997851664e-4	2	0.9999588512606757	0	NA	RNA recognition motif
LOC112049126	NW_019862960.1	-	19	0.9999984646303554	0	0.006344410200913983	3	0.9999588512606757	0	NA	Repeat of unknown function (DUF1136)
LOC112050514	NW_019862756.1	-	12	0.9999984646303554	0	1.5411653472884296e-5	3	0.9999588512606757	0	NA	Sugar (and other) transporter
LOC112054298	NW_019863339.1	-	4	0.9999984646303554	0	1.0406206639694441e-4	3	0.8864353401810794	0	Nufip	Metal ion binding
LOC112052842	NW_019863180.1	+	16	0.9999984646303554	0	6.684708770903637e-4	2	0.9999588512606757	0	NA	Rho guanyl-nucleotide exchange factor activity. It is involved in the biological process described with
LOC112047371	NW_019862890.1	-	12	0.9999984646303554	0	8.592537218746847e-5	3	0.9999588512606757	0	pix	4Fe-4S binding domain
LOC112042909	NW_019862749.1	+	6	0.9999984646303554	0	0.0020470294581336583	4	0.2720090121973317	0	RpS8	Ribosomal protein S8e
LOC112054222	NW_019863330.1	-	6	0.9999984646303554	0	6.618995576087486e-6	10	0.9999588512606757	0	NA	Coiled-coil domain-containing protein 124
LOC112051673	NW_019863096.1	+	11	0.9999984646303554	0	5.927552489935277e-6	2	0.9999588512606757	0	NA	Neurotransmitter-gated ion-channel transmembrane region
LOC112047743	NW_019862903.1	-	15	0.9999984646303554	0	1.508601728682493e-4	3	0.9999588512606757	0	Fas3	coreceptor-mediated virion attachment to host cell
LOC112054899	NW_019863429.1	-	8	0.9999984646303554	0	6.297112441021998e-9	6	0.9999588512606757	0	NA	NA
LOC112045257	NW_019862827.1	-	12	0.9999984646303554	0	3.160742631892512e-8	5	0.9999588512606757	0	NA	Dihydrolipoyllysine-residue acetyltransferase activity. It is involved in the biological process described with pyruvate metabolic process
LOC112056694	NW_019863946.1	+	12	0.9999984646303554	0	6.224605191817686e-5	8	0.9999588512606757	0	sog	von Willebrand factor type C domain
LOC112050853	NW_019863046.1	-	2	0.9999984646303554	0	4.756017496836814e-12	8	0.9999588512606757	0	NA	It is involved in the biological process described with cell redox homeostasis
LOC112046145	NW_019862849.1	+	18	0.9999984646303554	0	9.100597713697312e-4	2	0.9999588512606757	0	NA	Elongation factor Tu GTP binding domain
LOC112056547	NW_019862763.1	+	11	0.9999984646303554	0	0.03683497944347736	1	0.9999588512606757	0	NA	regulation of kinetochore assembly
LOC112052541	NW_019863155.1	-	4	0.9999984646303554	0	0.03160329797852013	1	0.9999588512606757	0	NA	Chromosome 16 open reading frame 87
LOC112051322	NW_019863075.1	-	8	0.9999984646303554	0	0.033694932101407345	1	0.9999588512606757	0	NA	Dual specificity phosphatase, catalytic domain
LOC112057877	NW_019862768.1	+	5	0.9999984646303554	0	0.01761206984351079	1	0.9999588512606757	0	Est-6	Carboxylesterase family
LOC112050844	NW_019863046.1	-	25	0.9999984646303554	0	1.1342352638572693e-21	8	0.9999588512606757	0	NA	It is involved in the biological process described with cholesterol transport
LOC112048613	NW_019862937.1	+	7	0.9999984646303554	0	0.014939479791507991	2	0.9999588512606757	0	NA	DNA binding
LOC112054102	NW_019863319.1	+	6	0.9999984646303554	0	0.005008813395528491	1	0.9999588512606757	0	NA	16S rRNA methyltransferase RsmB/F
LOC112046511	NW_019862859.1	+	12	0.9999984646303554	0	0.013740962371316943	4	0.9999588512606757	0	NA	NA
LOC112056436	NW_019863819.1	+	9	0.9999984646303554	0	1.1514213468499827e-9	7	0.9999588512606757	0	NA	NA
LOC112045914	NW_019862843.1	-	12	0.9999984646303554	0	3.0074356807886786e-11	10	0.9999588512606757	0	NA	STAS domain
LOC112052130	NW_019863128.1	-	9	0.9999984646303554	0	1.2782340270172198e-9	9	0.9999588512606757	0	NA	NA
LOC112046846	NW_019862873.1	+	15	0.9999984646303554	0	8.19638723957575e-5	5	0.9999588512606757	0	NA	NA
LOC112049057	NW_019862957.1	-	7	0.9999984646303554	0	0.047434172551048176	1	0.9999588512606757	0	NA	Protein of unknown function, DUF255
LOC112053234	NW_019863219.1	+	7	0.9999984646303554	0	9.179155233956476e-8	5	0.9999588512606757	0	NA	Domain in the RNA-binding Lupus La protein; unknown function
LOC112043951	NW_019862800.1	+	8	0.9999984646303554	0	5.012376918686559e-4	5	0.9999588512606757	0	NA	Fatty acid desaturase
LOC112057849	NW_019862767.1	+	16	0.9999984646303554	0	0.0032212687869445024	3	0.9999588512606757	0	NA	Helicase
LOC112048785	NW_019862945.1	-	3	0.9999984646303554	0	3.622738952508954e-11	12	0.9999588512606757	0	NA	identical protein binding
LOC112052914	NW_019863186.1	-	16	0.9999984646303554	0	2.57157106772944e-33	12	0.9999588512606757	0	NA	NA
LOC112048277	NW_019862923.1	+	6	0.9999984646303554	0	2.9106477197658027e-4	4	0.9999588512606757	0	NA	Insect cuticle protein
LOC112045808	NW_019862841.1	-	8	0.9999984646303554	0	0.012349446345875927	1	0.2861819134856046	0	NA	A Receptor for Ubiquitination Targets
LOC112055912	NW_019863655.1	+	2	0.9999984646303554	0	7.558202076092587e-4	5	0.9999588512606757	0	NA	NA
LOC112044891	NW_019862819.1	-	11	0.9999984646303554	0	3.771016942670725e-9	8	0.9999588512606757	0	NA	Belongs to the SNF7 family
LOC112052727	NW_019863171.1	+	4	0.9999984646303554	0	9.24434672586553e-4	5	0.9999588512606757	0	NA	Prokaryotic RING finger family 4
LOC112054270	NW_019863335.1	+	7	0.9999984646303554	0	0.021488608434268492	1	0.9999588512606757	0	DNApol-eta	impB/mucB/samB family
LOC112057686	NW_019862765.1	-	11	0.9999984646303554	0	0.04409597760500662	1	0.9999588512606757	0	NA	eIF4-gamma/eIF5/eIF2-epsilon
LOC112043276	NW_019862788.1	-	12	0.9999984646303554	0	0.022820076550395533	2	0.9999588512606757	0	nct	Nicastrin
LOC112053719	NW_019863276.1	+	6	0.9999984646303554	0	1.953656208235897e-5	3	0.9999588512606757	0	NA	NA
LOC112056816	NW_019863998.1	+	22	0.9999984646303554	0	0.013102727411116871	1	0.9999588512606757	0	NA	NA
LOC112052764	NW_019863173.1	-	5	0.9999984646303554	0	1.325979821613264e-4	3	0.9999588512606757	0	NA	It is involved in the biological process described with cell redox homeostasis
LOC112050911	NW_019863050.1	-	5	0.9999984646303554	0	0.0013506954533464	4	0.9999588512606757	0	NA	Domain in Tre-2, BUB2p, and Cdc16p. Probable Rab-GAPs.
LOC112049975	NW_019863000.1	+	11	0.9999984646303554	0	0.0452061841283241	1	0.9999588512606757	0	NA	GTPase-activator protein for Rho-like GTPases
LOC112056534	NW_019863866.1	+	22	0.9999984646303554	0	9.100597713697312e-4	3	2.4997591662945205e-5	3	enc	nucleic acid binding
LOC112048214	NW_019862754.1	-	5	0.9999984646303554	0	0.005022934060525582	5	0.9999588512606757	0	TPX5	Redoxin
LOC112057192	NW_019864488.1	-	3	0.9999984646303554	0	0.007087909811766556	2	0.9999588512606757	0	NA	NADH-ubiquinone oxidoreductase ASHI subunit (CI-ASHI or NDUFB8)
LOC112058522	NW_019862778.1	+	13	0.9999984646303554	0	0.04531172350225835	1	0.9999588512606757	0	NA	Destroys radicals which are normally produced within the cells and which are toxic to biological systems
LOC112056620	NW_019863909.1	-	3	0.9999984646303554	0	0.0032601342482091065	3	0.9999588512606757	0	NA	Transcription activator MBF2
LOC112052001	NW_019863118.1	-	24	0.9999984646303554	0	9.797323098548368e-6	4	0.9999588512606757	0	nahoda	Possible catecholamine-binding domain present in a variety of eukaryotic proteins.
LOC112056120	NW_019863707.1	-	15	0.9999984646303554	0	1.7982215637296104e-10	8	0.18699217917272126	0	SREBP	protein dimerization activity
LOC112050077	NW_019863005.1	+	18	0.9999984646303554	0	1.1724501414729438e-16	9	0.9999588512606757	0	NA	Integrin_B_tail
LOC112056839	NW_019864020.1	-	11	0.9999984646303554	0	0.02357365593112921	1	0.9999588512606757	0	NA	Domain of unknown function (DUF1897)
LOC112058416	NW_019862776.1	-	27	0.9999984646303554	0	3.709747147308974e-11	6	0.9999588512606757	0	NA	Vault protein inter-alpha-trypsin domain
LOC112055444	NW_019863524.1	-	9	0.9999984646303554	0	3.3028147199235696e-4	6	0.9999588512606757	0	NA	Enoyl-CoA hydratase/isomerase
LOC112049678	NW_019862984.1	-	7	0.9999984646303554	0	0.038812702885466586	1	0.9999588512606757	0	NA	Major Facilitator Superfamily
LOC112051465	NW_019863083.1	-	14	0.9999984646303554	0	0.04886234686784476	1	0.9999588512606757	0	sn	Fascin domain
LOC112045946	NW_019862844.1	-	9	0.9999984646303554	0	0.004378608843706188	1	0.9999588512606757	0	NA	Nebulin repeat
LOC112052084	NW_019863124.1	+	7	0.9999984646303554	0	1.219507562644315e-13	10	0.9999588512606757	0	Lam	Intermediate filament protein
LOC112055983	NW_019863673.1	+	16	0.9999984646303554	0	0.002974361416546589	2	0.9999588512606757	0	NA	NA
LOC112056257	NW_019863747.1	-	7	0.9999984646303554	0	0.036077055405767826	1	0.9999588512606757	0	NA	p21-C-terminal region-binding protein
LOC112044713	NW_019862751.1	+	9	0.9999984646303554	0	7.457667108996464e-4	3	0.9999588512606757	0	Cka	Striatin family
LOC112057925	NW_019862769.1	-	8	0.9999984646303554	0	0.04243370596403929	1	0.9999588512606757	0	coq3	O-methyltransferase that catalyzes the 2 O-methylation steps in the ubiquinone biosynthetic pathway
LOC112049136	NW_019862960.1	+	2	0.9999984646303554	0	1.8283566920500634e-9	12	0.9999588512606757	0	NA	Repeat of unknown function (DUF1136)
LOC112055951	NW_019863664.1	-	8	0.9999984646303554	0	4.6398147564432094e-4	5	0.9999588512606757	0	NA	Zinc finger, C2H2 type
LOC112045027	NW_019862822.1	-	17	0.9999984646303554	0	8.337476310275311e-34	10	0.9999588512606757	0	NA	NHL repeat
LOC112052746	NW_019863172.1	+	12	0.9999984646303554	0	0.003391898595212625	2	0.9999588512606757	0	NA	coiled-coil 1
LOC112056937	NW_019862764.1	+	13	0.9999984646303554	0	7.475714752737285e-5	4	0.9999588512606757	0	NA	Alpha amylase, catalytic domain
LOC112055784	NW_019863614.1	+	18	0.9999984646303554	0	3.5500626176862076e-6	5	0.9999588512606757	0	NA	Dynamin, GTPase
LOC112056262	NW_019862763.1	+	2	0.9999984646303554	0	0.01771706871210688	2	0.9999588512606757	0	Magi	Domain with 2 conserved Trp (W) residues
LOC112046625	NW_019862864.1	-	18	0.9999984646303554	0	0.00799496753604655	1	0.9999588512606757	0	NA	Structural molecule activity. It is involved in the biological process described with cell adhesion
LOC112045348	NW_019862829.1	-	17	0.9999984646303554	0	6.152854233795064e-4	2	0.9999588512606757	0	NA	Carbohydrate-binding module 48 (Isoamylase N-terminal domain)
LOC112052988	NW_019862759.1	-	8	0.9999984646303554	0	1.0762425659896467e-6	8	0.9999588512606757	0	NA	nucleic acid binding
LOC112054477	NW_019863362.1	-	13	0.9999984646303554	0	0.0016447857661450887	3	0.9999588512606757	0	NA	ERAP1-like C-terminal domain
LOC112050351	NW_019862756.1	+	14	0.9999984646303554	0	0.0028213885020576097	3	0.006028160253382282	1	ALiX	BRO1-like domain
LOC112043400	NW_019862790.1	+	4	0.9999984646303554	0	0.004718529297931092	3	0.9999588512606757	0	NA	Zinc-finger (CX5CX6HX5H) motif
LOC112044922	NW_019862820.1	+	6	0.9999984646303554	0	0.03665065909636365	1	0.9999588512606757	0	NA	Wiskott Aldrich syndrome homology region 2
LOC112044311	NW_019862806.1	+	13	0.9999984646303554	0	0.012077947954713304	1	0.9999588512606757	0	NA	HAT (Half-A-TPR) repeats
LOC112054318	NW_019863343.1	+	37	0.9999984646303554	0	8.029605091208425e-13	6	0.9999588512606757	0	NA	Nuclear receptor coactivator 7
LOC112049582	NW_019862980.1	-	23	0.9999984646303554	0	0.004108281927077368	2	0.9999588512606757	0	NA	Zinc finger, C2H2 type
LOC112044303	NW_019862806.1	-	3	0.9999984646303554	0	5.8172516977481575e-11	8	0.9999588512606757	0	NA	Domain with 2 conserved Trp (W) residues
LOC112044854	NW_019862818.1	-	17	0.9999984646303554	0	0.006424086278122073	1	0.9999588512606757	0	NA	NA
LOC112050515	NW_019863027.1	+	3	0.9999984646303554	0	8.93034000830398e-4	4	0.9999588512606757	0	mRpL12	Ribosomal protein L7/L12 dimerisation domain
LOC112042926	NW_019862782.1	+	5	0.9999984646303554	0	0.03998039584685097	1	0.9999588512606757	0	NA	Glutamine synthetase, catalytic domain
LOC112047960	NW_019862910.1	+	7	0.9999984646303554	0	4.120578933137212e-5	3	0.9999588512606757	0	NA	Trypsin-like serine protease
LOC112045056	NW_019862823.1	+	2	0.9999984646303554	0	0.04751131416491486	1	0.9999588512606757	0	NA	NA
LOC112054235	NW_019863330.1	+	12	0.9999984646303554	0	0.005137959386320695	1	0.9999588512606757	0	TUBG1	Tubulin is the major constituent of microtubules. The gamma chain is found at microtubule organizing centers (MTOC) such as the spindle poles or the centrosome
LOC112051132	NW_019863064.1	+	24	0.9999984646303554	0	0.0023140797595478137	4	0.9999588512606757	0	eIF3-S10	RNA-binding component of the eukaryotic translation initiation factor 3 (eIF-3) complex, which is involved in protein synthesis of a specialized repertoire of mRNAs and, together with other initiation factors, stimulates binding of mRNA and methionyl-tRNAi to the 40S ribosome. The eIF-3 complex specifically targets and initiates translation of a subset of mRNAs involved in cell proliferation
LOC112053104	NW_019863206.1	+	14	0.9999984646303554	0	0.01351835874671618	2	0.9999588512606757	0	NA	SET (Su(var)3-9, Enhancer-of-zeste, Trithorax) domain
LOC112049097	NW_019862958.1	-	6	0.9999984646303554	0	0.03346910363623227	1	0.9999588512606757	0	NA	ALG11 mannosyltransferase N-terminus
LOC112053528	NW_019863250.1	+	9	0.9999984646303554	0	0.011356128087494524	1	0.9999588512606757	0	NA	Citrate synthase, C-terminal domain
LOC112054470	NW_019863361.1	-	5	0.9999984646303554	0	0.007024989537021719	2	0.9999588512606757	0	NA	Ribosomal protein S12/S23
LOC112055023	NW_019863449.1	-	14	0.9999984646303554	0	2.419544550948924e-10	10	0.9999588512606757	0	NA	FGGY family of carbohydrate kinases, C-terminal domain
LOC112053596	NW_019863259.1	+	28	0.9999984646303554	0	9.137574440033791e-8	8	0.9999588512606757	0	NA	copulation
LOC112047804	NW_019862904.1	-	7	0.9999984646303554	0	4.863054257418076e-8	9	0.9999588512606757	0	NA	Phosphotransferase enzyme family
LOC112048866	NW_019862948.1	-	35	0.9999984646303554	0	0.017732134768607594	1	0.9999588512606757	0	NA	Nucleoporin autopeptidase
LOC112046502	NW_019862859.1	+	15	0.9999984646303554	0	0.002315488965516296	4	0.9999588512606757	0	NA	Aconitase family (aconitate hydratase)
LOC112050790	NW_019863043.1	+	6	0.9999984646303554	0	0.018959870268216196	1	0.9999588512606757	0	kin17	Domain of Kin17 curved DNA-binding protein
LOC112043930	NW_019862800.1	+	8	0.9999984646303554	0	0.0021926753555221324	3	0.9999588512606757	0	NA	SERine Proteinase INhibitors
LOC112050750	NW_019863040.1	+	3	0.9999984646303554	0	1.0670070735948977e-4	3	0.9999588512606757	0	NA	Transmembrane protein 188
LOC112056787	NW_019863982.1	+	8	0.9999984646303554	0	0.013140050004894654	1	0.9999588512606757	0	CYP301A1	Oxidoreductase activity, acting on paired donors, with incorporation or reduction of molecular oxygen
LOC112044805	NW_019862817.1	-	10	0.9999984646303554	0	0.04287271468344016	1	0.9999588512606757	0	DMAP1	SANT/Myb-like domain of DAMP1
LOC112056640	NW_019863920.1	+	5	0.9999984646303554	0	0.002138681008609606	2	0.9999588512606757	0	NA	Aldose 1-epimerase
LOC112056840	NW_019864020.1	+	9	0.9999984646303554	0	6.216514727969607e-6	8	0.9999588512606757	0	NA	NA
LOC112046370	NW_019862856.1	-	11	0.9999984646303554	0	4.853689975128171e-6	4	0.9999588512606757	0	Cctgamma	TCP-1/cpn60 chaperonin family
LOC112054931	NW_019862761.1	-	6	0.9999984646303554	0	0.0065954995931078834	1	0.9999588512606757	0	Plip	phosphatase activity. It is involved in the biological process described with protein dephosphorylation
LOC112055279	NW_019862762.1	-	14	0.9999984646303554	0	7.61012399177806e-14	8	0.09583633699749315	0	NA	EF-hand domain pair
LOC112052101	NW_019862758.1	+	5	0.9999984646303554	0	0.008335232564791312	1	0.9999588512606757	0	GstO2	Glutaredoxin
LOC112046162	NW_019862849.1	+	40	0.9999984646303554	0	2.9124678885627284e-29	12	0.9999588512606757	0	Dcr-1	Belongs to the helicase family. Dicer subfamily
LOC112058156	NW_019862772.1	-	23	0.9999984646303554	0	1.442004192644642e-6	5	0.9999588512606757	0	NA	NA
LOC112043136	NW_019862786.1	+	21	0.9999984646303554	0	0.012800825588553924	2	0.9999588512606757	0	NA	Zinc finger C-x8-C-x5-C-x3-H type (and similar)
LOC112053704	NW_019863274.1	+	8	0.9999984646303554	0	6.198846566523257e-4	3	0.9999588512606757	0	Sep2	Septin
LOC112056088	NW_019863700.1	-	10	0.9999984646303554	0	7.766655243260475e-26	6	0.9999588512606757	0	NA	NA
LOC112055473	NW_019863529.1	-	8	0.9999984646303554	0	5.5086210260452094e-31	10	0.9999588512606757	0	NA	F-box WD repeat-containing protein 4
LOC112058417	NW_019862776.1	-	29	0.9999984646303554	0	4.070922539209881e-22	12	0.9999588512606757	0	NA	Vault protein inter-alpha-trypsin domain
LOC112056453	NW_019863828.1	+	19	0.9999984646303554	0	1.2075567870965634e-26	16	0.9999588512606757	0	brm	It is involved in the biological process described with regulation of transcription, DNA-templated
LOC112056984	NW_019864181.1	+	6	0.9999984646303554	0	5.084700531681225e-5	5	0.9999588512606757	0	NA	NA
LOC112047938	NW_019862909.1	+	7	0.9999984646303554	0	1.5821771328286757e-41	12	0.9999588512606757	0	Adk1	AAA domain
