# Supplementary material for: Alternative splicing in seasonal plasticity and the potential for adaptation to environmental change
Source: Nat Commun. 2022 Feb 8;13:755. doi: 10.1038/s41467-022-28306-8 (PMC8825856; doi:10.1038/s41467-022-28306-8)
Supplement: Supplementary file 10 — Source Data [file 41467_2022_28306_MOESM10_ESM.zip › SourceData_B_anynana_AS/Data_in/edgeR_DS_SxF_logFC_abdomen.tsv]

GeneID	ExonID	minFDR	nsig	rangeFC
gene-LOC112042788	gene-LOC112042788_10	0.9999817389863531	0	0.3191327261406238
gene-LOC112042788	gene-LOC112042788_11	0.9999817389863531	0	0.4523926110297749
gene-LOC112042788	gene-LOC112042788_2	0.9999817389863531	0	0.18502522239563923
gene-LOC112042788	gene-LOC112042788_3	0.9999817389863531	0	0.21159092730845508
gene-LOC112042788	gene-LOC112042788_4	0.9999817389863531	0	0.32708642989328585
gene-LOC112042788	gene-LOC112042788_5	0.9999817389863531	0	0.20161635447809978
gene-LOC112042788	gene-LOC112042788_6	0.9999817389863531	0	0.32388972518002124
gene-LOC112042788	gene-LOC112042788_7	0.9999817389863531	0	0.44716571932633453
gene-LOC112042788	gene-LOC112042788_8	0.9999817389863531	0	0.5393376354635606
gene-LOC112042788	gene-LOC112042788_9	0.9999817389863531	0	0.39789931791904554
gene-LOC112042789	gene-LOC112042789_12	0.9999817389863531	0	0.2342319878387844
gene-LOC112042789	gene-LOC112042789_13	0.9999817389863531	0	0.2898444468212693
gene-LOC112042790	gene-LOC112042790_66	0.9999817389863531	0	0.2577493905209778
gene-LOC112042790	gene-LOC112042790_67	0.9999817389863531	0	0.1854191888732739
gene-LOC112042790	gene-LOC112042790_68	0.9999817389863531	0	0.17438788720393017
gene-LOC112042790	gene-LOC112042790_69	0.9999817389863531	0	0.18185474152611825
gene-LOC112042790	gene-LOC112042790_70	0.9999817389863531	0	0.307694945268536
gene-LOC112042790	gene-LOC112042790_71	0.9999817389863531	0	0.26761346926618135
gene-LOC112042790	gene-LOC112042790_72	0.9999817389863531	0	0.10620749124973727
gene-LOC112042790	gene-LOC112042790_73	0.9999817389863531	0	0.1375554077923571
gene-LOC112042790	gene-LOC112042790_74	0.9999817389863531	0	0.3212621853742794
gene-LOC112042790	gene-LOC112042790_75	0.9999817389863531	0	0.12445882964098146
gene-LOC112042790	gene-LOC112042790_76	0.9999817389863531	0	0.29804300292233776
gene-LOC112042790	gene-LOC112042790_77	0.9999817389863531	0	0.32052414094037385
gene-LOC112042790	gene-LOC112042790_78	0.9999817389863531	0	0.11695566672456081
gene-LOC112042790	gene-LOC112042790_79	0.9999817389863531	0	0.1854191888732739
gene-LOC112042791	gene-LOC112042791_100	0.9999817389863531	0	0.21978703096811092
gene-LOC112042791	gene-LOC112042791_91	0.9999817389863531	0	0.3931777030891297
gene-LOC112042791	gene-LOC112042791_92	0.9999817389863531	0	0.21585017416900243
gene-LOC112042791	gene-LOC112042791_93	0.9999817389863531	0	0.23112063880953482
gene-LOC112042791	gene-LOC112042791_94	0.9999817389863531	0	0.2146023509682191
gene-LOC112042791	gene-LOC112042791_95	0.9999817389863531	0	0.19759917013085726
gene-LOC112042791	gene-LOC112042791_96	0.9999817389863531	0	0.24214645655581446
gene-LOC112042791	gene-LOC112042791_97	0.9999817389863531	0	0.3209056834035726
gene-LOC112042791	gene-LOC112042791_98	0.9999817389863531	0	0.5449416690253273
gene-LOC112042791	gene-LOC112042791_99	0.9999817389863531	0	0.2982171279678374
gene-LOC112042792	gene-LOC112042792_101	0.9999817389863531	0	0.4018485062188768
gene-LOC112042792	gene-LOC112042792_102	0.9999817389863531	0	0.31763315251861624
gene-LOC112042792	gene-LOC112042792_103	0.9999817389863531	0	0.20576130761548228
gene-LOC112042792	gene-LOC112042792_104	0.9999817389863531	0	0.6582279027753142
gene-LOC112042792	gene-LOC112042792_105	0.9999817389863531	0	0.37770456274102937
gene-LOC112042792	gene-LOC112042792_106	0.9999817389863531	0	0.26024279369371683
gene-LOC112042792	gene-LOC112042792_107	0.9999817389863531	0	0.2738239677836809
gene-LOC112042792	gene-LOC112042792_113	0.9999817389863531	0	0.26024264908134764
gene-LOC112042794	gene-LOC112042794_122	0.9999817389863531	0	0.15843790754958675
gene-LOC112042794	gene-LOC112042794_123	0.9999817389863531	0	0.08906824100041266
gene-LOC112042794	gene-LOC112042794_124	0.9999817389863531	0	0.11439903819627606
gene-LOC112042794	gene-LOC112042794_125	0.9999817389863531	0	0.30341690849769876
gene-LOC112042798	gene-LOC112042798_192	0.9999817389863531	0	0.04314665277237495
gene-LOC112042798	gene-LOC112042798_193	0.9999817389863531	0	0.02755067797350108
gene-LOC112042799	gene-LOC112042799_194	0.9999817389863531	0	0.4004791408580317
gene-LOC112042799	gene-LOC112042799_195	0.9999817389863531	0	0.2999248927842464
gene-LOC112042799	gene-LOC112042799_196	0.9999817389863531	0	0.17180046831929374
gene-LOC112042799	gene-LOC112042799_197	0.9999817389863531	0	0.30487653336677933
gene-LOC112042799	gene-LOC112042799_198	0.9999817389863531	0	0.33140303820100314
gene-LOC112042799	gene-LOC112042799_199	0.9999817389863531	0	0.38008801101373546
gene-LOC112042799	gene-LOC112042799_200	0.9999817389863531	0	0.3262979718133847
gene-LOC112042799	gene-LOC112042799_201	0.9999817389863531	0	0.34657887970695445
gene-LOC112042799	gene-LOC112042799_202	0.9999817389863531	0	0.14582097788795068
gene-LOC112042799	gene-LOC112042799_203	0.9999817389863531	0	0.2762578242110818
gene-LOC112042799	gene-LOC112042799_206	0.9999817389863531	0	0.27060027800304987
gene-LOC112042799	gene-LOC112042799_207	0.9999817389863531	0	0.3199426389827762
gene-LOC112042799	gene-LOC112042799_209	0.9999817389863531	0	0.5653260419545489
gene-LOC112042799	gene-LOC112042799_210	0.9999817389863531	0	0.4004791408580317
gene-LOC112042799	gene-LOC112042799_219	0.9999817389863531	0	0.22427384748170276
gene-LOC112042799	gene-LOC112042799_225	0.9999817389863531	0	0.4004791408580317
gene-LOC112042799	gene-LOC112042799_270	0.9999817389863531	0	0.24595153302483652
gene-LOC112042801	gene-LOC112042801_279	0.9999817389863531	0	0.3783507929746843
gene-LOC112042801	gene-LOC112042801_280	0.9999817389863531	0	0.3072741813441189
gene-LOC112042801	gene-LOC112042801_281	0.9999817389863531	0	0.38228998217349375
gene-LOC112042801	gene-LOC112042801_282	0.9999817389863531	0	0.10744033906572525
gene-LOC112042801	gene-LOC112042801_283	0.9999817389863531	0	0.14402244540437792
gene-LOC112042801	gene-LOC112042801_284	0.9999817389863531	0	0.11525624414699376
gene-LOC112042801	gene-LOC112042801_285	0.9999817389863531	0	0.18708189001258724
gene-LOC112042801	gene-LOC112042801_286	0.9999817389863531	0	0.20090496422368798
gene-LOC112042801	gene-LOC112042801_287	0.9999817389863531	0	0.22618241030571973
gene-LOC112042801	gene-LOC112042801_288	0.9999817389863531	0	0.18094412514859215
gene-LOC112042801	gene-LOC112042801_289	0.9999817389863531	0	0.18027889459994917
gene-LOC112042801	gene-LOC112042801_301	0.9999817389863531	0	0.1802788947308649
gene-LOC112042804	gene-LOC112042804_319	0.9999817389863531	0	0.5239244270988168
gene-LOC112042804	gene-LOC112042804_320	0.9999817389863531	0	0.17467293682027485
gene-LOC112042804	gene-LOC112042804_321	0.9999817389863531	0	0.06863869161924452
gene-LOC112042804	gene-LOC112042804_322	0.9999817389863531	0	0.10707925026959586
gene-LOC112042804	gene-LOC112042804_323	0.9999817389863531	0	0.1594684499926462
gene-LOC112042804	gene-LOC112042804_324	0.9999817389863531	0	0.1766084958109264
gene-LOC112042804	gene-LOC112042804_325	0.9999817389863531	0	0.1796743295136629
gene-LOC112042804	gene-LOC112042804_326	0.9999817389863531	0	0.13812146921379842
gene-LOC112042806	gene-LOC112042806_328	0.9999817389863531	0	0.3973619839438287
gene-LOC112042806	gene-LOC112042806_329	0.9999817389863531	0	0.43754888775240897
gene-LOC112042806	gene-LOC112042806_330	0.9999817389863531	0	0.12174198919099766
gene-LOC112042806	gene-LOC112042806_331	0.9999817389863531	0	0.19625297117654394
gene-LOC112042806	gene-LOC112042806_332	0.9999817389863531	0	0.26742293804504946
gene-LOC112042806	gene-LOC112042806_333	0.9999817389863531	0	0.29380549095219344
gene-LOC112042806	gene-LOC112042806_334	0.9999817389863531	0	0.22981196702999274
gene-LOC112042806	gene-LOC112042806_335	0.9999817389863531	0	0.32384490862732473
gene-LOC112042806	gene-LOC112042806_336	0.9999817389863531	0	0.8419298934206338
gene-LOC112042806	gene-LOC112042806_337	0.9999817389863531	0	0.18626024915144157
gene-LOC112042806	gene-LOC112042806_338	0.9999817389863531	0	0.3437151685105633
gene-LOC112042807	gene-LOC112042807_370	0.9999817389863531	0	0.21617642043518348
gene-LOC112042807	gene-LOC112042807_371	0.9999817389863531	0	0.1523822068912386
gene-LOC112042807	gene-LOC112042807_372	0.9999817389863531	0	0.10651510821923971
gene-LOC112042807	gene-LOC112042807_373	0.9999817389863531	0	0.26131148832063555
gene-LOC112042807	gene-LOC112042807_374	0.9999817389863531	0	0.32213909661143436
gene-LOC112042808	gene-LOC112042808_375	0.9999817389863531	0	0.2657395993719014
gene-LOC112042808	gene-LOC112042808_376	0.9999817389863531	0	0.12513226999990312
gene-LOC112042808	gene-LOC112042808_377	0.9999817389863531	0	0.13032171122163305
gene-LOC112042808	gene-LOC112042808_378	0.9999817389863531	0	0.08612793670733954
gene-LOC112042808	gene-LOC112042808_379	0.9999817389863531	0	0.10322558043714114
gene-LOC112042809	gene-LOC112042809_380	0.9999817389863531	0	0.23637604079072538
gene-LOC112042809	gene-LOC112042809_381	0.9999817389863531	0	0.09446349567236734
gene-LOC112042809	gene-LOC112042809_382	0.9999817389863531	0	0.36067864887701795
gene-LOC112042809	gene-LOC112042809_383	0.9999817389863531	0	0.3177816463647041
gene-LOC112042809	gene-LOC112042809_384	0.9999817389863531	0	0.7815826166308044
gene-LOC112042809	gene-LOC112042809_385	0.9999817389863531	0	0.23637604079072538
gene-LOC112042809	gene-LOC112042809_393	0.9999817389863531	0	0.3094620139009727
gene-LOC112042810	gene-LOC112042810_399	0.9999817389863531	0	0.05730052908493377
gene-LOC112042810	gene-LOC112042810_400	0.9999817389863531	0	0.17210994971268878
gene-LOC112042810	gene-LOC112042810_401	0.9999817389863531	0	0.16802073094534187
gene-LOC112042810	gene-LOC112042810_402	0.9999817389863531	0	0.4917123376274697
gene-LOC112042810	gene-LOC112042810_403	0.9999817389863531	0	0.05730052908493377
gene-LOC112042810	gene-LOC112042810_411	0.9999817389863531	0	0.05730052908493377
gene-LOC112042810	gene-LOC112042810_414	0.9999817389863531	0	0.23961204277732762
gene-LOC112042811	gene-LOC112042811_415	0.9999817389863531	0	0.18565073894024486
gene-LOC112042811	gene-LOC112042811_416	0.9999817389863531	0	0.04623161588363622
gene-LOC112042811	gene-LOC112042811_417	0.9999817389863531	0	0.13710679429736672
gene-LOC112042812	gene-LOC112042812_418	0.9999817389863531	0	0.40950659175230975
gene-LOC112042812	gene-LOC112042812_419	0.9999817389863531	0	0.40619866517908143
gene-LOC112042812	gene-LOC112042812_420	0.9999817389863531	0	0.11797398447368312
gene-LOC112042812	gene-LOC112042812_421	0.9999817389863531	0	0.19323525852630663
gene-LOC112042813	gene-LOC112042813_422	0.9999817389863531	0	0.21091566301598608
gene-LOC112042813	gene-LOC112042813_423	0.9999817389863531	0	0.18285310483059103
gene-LOC112042813	gene-LOC112042813_424	0.9999817389863531	0	0.2102360406431405
gene-LOC112042813	gene-LOC112042813_425	0.9999817389863531	0	0.27295989501134876
gene-LOC112042813	gene-LOC112042813_426	0.9999817389863531	0	0.19028757301357135
gene-LOC112042813	gene-LOC112042813_427	0.9999817389863531	0	0.2800551625460299
gene-LOC112042813	gene-LOC112042813_428	0.9999817389863531	0	0.37064847566259296
gene-LOC112042813	gene-LOC112042813_429	0.9999817389863531	0	0.3700380129506913
gene-LOC112042813	gene-LOC112042813_430	0.9999817389863531	0	0.7128505614590113
gene-LOC112042813	gene-LOC112042813_431	0.9999817389863531	0	0.672992063417504
gene-LOC112042813	gene-LOC112042813_432	0.9999817389863531	0	0.9395538990890815
gene-LOC112042813	gene-LOC112042813_433	0.9999817389863531	0	0.705946359825047
gene-LOC112042814	gene-LOC112042814_435	0.9999817389863531	0	1.5381703663956943
gene-LOC112042814	gene-LOC112042814_436	0.9999817389863531	0	0.018670493930007304
gene-LOC112042814	gene-LOC112042814_438	0.9999817389863531	0	0.12140652490213633
gene-LOC112042814	gene-LOC112042814_439	0.9999817389863531	0	0.43329462134895635
gene-LOC112042815	gene-LOC112042815_440	0.9999817389863531	0	0.22368472942859705
gene-LOC112042815	gene-LOC112042815_441	0.9999817389863531	0	0.09937064943345145
gene-LOC112042815	gene-LOC112042815_442	0.9999817389863531	0	0.5415397887654683
gene-LOC112042815	gene-LOC112042815_443	0.9999817389863531	0	0.13150586567810144
gene-LOC112042817	gene-LOC112042817_448	0.9999817389863531	0	0.622721503025315
gene-LOC112042817	gene-LOC112042817_449	0.9999817389863531	0	0.25007056991469767
gene-LOC112042817	gene-LOC112042817_450	0.9999817389863531	0	0.2672261611118491
gene-LOC112042817	gene-LOC112042817_451	0.9999817389863531	0	0.49030255652181154
gene-LOC112042817	gene-LOC112042817_452	0.9999817389863531	0	0.5519021315403494
gene-LOC112042817	gene-LOC112042817_453	0.9999817389863531	0	0.3114503214712707
gene-LOC112042817	gene-LOC112042817_454	0.9999817389863531	0	0.31398837357092635
gene-LOC112042817	gene-LOC112042817_455	0.9999817389863531	0	0.41637062175705264
gene-LOC112042818	gene-LOC112042818_459	0.9999817389863531	0	0.6134116428173675
gene-LOC112042818	gene-LOC112042818_462	0.9999817389863531	0	0.218694838013632
gene-LOC112042818	gene-LOC112042818_463	0.9999817389863531	0	0.17372250487106022
gene-LOC112042818	gene-LOC112042818_464	0.9999817389863531	0	0.3794739625050907
gene-LOC112042826	gene-LOC112042826_503	0.9999817389863531	0	0.6959836946895059
gene-LOC112042826	gene-LOC112042826_504	0.9999817389863531	0	0.17447766385102792
gene-LOC112042826	gene-LOC112042826_505	0.9999817389863531	0	0.1374605416627679
gene-LOC112042829	gene-LOC112042829_511	0.9999817389863531	0	0.42584063375343195
gene-LOC112042829	gene-LOC112042829_512	0.9999817389863531	0	0.6206369036689212
gene-LOC112042829	gene-LOC112042829_513	0.9999817389863531	0	0.6459200942574457
gene-LOC112042829	gene-LOC112042829_514	0.9999817389863531	0	0.4990314445319344
gene-LOC112042829	gene-LOC112042829_515	0.9999817389863531	0	0.5642283205042817
gene-LOC112042834	gene-LOC112042834_533	0.9999817389863531	0	0.19418236450744253
gene-LOC112042834	gene-LOC112042834_534	0.9999817389863531	0	0.13623320865443223
gene-LOC112042839	gene-LOC112042839_540	0.9999817389863531	0	0.13800422239896193
gene-LOC112042839	gene-LOC112042839_541	0.9999817389863531	0	0.14700327293400495
gene-LOC112042839	gene-LOC112042839_542	0.9999817389863531	0	0.6042030142698165
gene-LOC112042839	gene-LOC112042839_543	0.9999817389863531	0	0.5365557139945212
gene-LOC112042839	gene-LOC112042839_544	0.9999817389863531	0	0.5930039490508863
gene-LOC112042839	gene-LOC112042839_545	0.9999817389863531	0	0.5538690622142575
gene-LOC112042839	gene-LOC112042839_553	0.9999817389863531	0	0.6361781850651731
gene-LOC112042839	gene-LOC112042839_558	0.9999817389863531	0	0.3540869348532505
gene-LOC112042839	gene-LOC112042839_564	0.9999817389863531	0	0.3540869348532505
gene-LOC112042840	gene-LOC112042840_565	0.9999817389863531	0	0.34278722451474586
gene-LOC112042840	gene-LOC112042840_566	0.9999817389863531	0	0.2895738402348078
gene-LOC112042840	gene-LOC112042840_567	0.9999817389863531	0	0.1868693984077856
gene-LOC112042840	gene-LOC112042840_568	0.9999817389863531	0	0.3230127259397584
gene-LOC112042840	gene-LOC112042840_569	0.9999817389863531	0	0.3032614842479102
gene-LOC112042840	gene-LOC112042840_570	0.9999817389863531	0	0.41562377206544276
gene-LOC112042841	gene-LOC112042841_571	0.9999817389863531	0	0.03347726206997503
gene-LOC112042841	gene-LOC112042841_572	0.9999817389863531	0	0.5399038233506621
gene-LOC112042843	gene-LOC112042843_575	0.9999817389863531	0	0.31162174825280875
gene-LOC112042843	gene-LOC112042843_576	0.9999817389863531	0	0.18538119570041367
gene-LOC112042843	gene-LOC112042843_577	0.9999817389863531	0	0.14280039725992122
gene-LOC112042843	gene-LOC112042843_578	0.9999817389863531	0	0.1630921356024544
gene-LOC112042843	gene-LOC112042843_579	0.9999817389863531	0	0.28855834056671714
gene-LOC112042843	gene-LOC112042843_580	0.9999817389863531	0	0.19421586158448445
gene-LOC112042844	gene-LOC112042844_581	0.9999817389863531	0	0.5498923179264059
gene-LOC112042844	gene-LOC112042844_582	0.9999817389863531	0	0.2971773601057217
gene-LOC112042844	gene-LOC112042844_583	0.9999817389863531	0	0.3599009122207555
gene-LOC112042844	gene-LOC112042844_584	0.9999817389863531	0	0.42447300879014715
gene-LOC112042844	gene-LOC112042844_585	0.9999817389863531	0	0.548297672838931
gene-LOC112042844	gene-LOC112042844_586	0.9999817389863531	0	0.39595028683558287
gene-LOC112042844	gene-LOC112042844_587	0.9999817389863531	0	0.26391573630652143
gene-LOC112042844	gene-LOC112042844_589	0.9999817389863531	0	0.31016304155411856
gene-LOC112042846	gene-LOC112042846_591	0.9999817389863531	0	0.02035782961979304
gene-LOC112042846	gene-LOC112042846_592	0.9999817389863531	0	0.22504743697492113
gene-LOC112042847	gene-LOC112042847_593	0.9999817389863531	0	0.15838913316051517
gene-LOC112042847	gene-LOC112042847_594	0.9999817389863531	0	0.12459504979959046
gene-LOC112042847	gene-LOC112042847_595	0.9999817389863531	0	0.33611929812087027
gene-LOC112042847	gene-LOC112042847_596	0.9999817389863531	0	0.6846947873122984
gene-LOC112042847	gene-LOC112042847_598	0.9999817389863531	0	0.33611929812087027
gene-LOC112042850	gene-LOC112042850_608	0.9999817389863531	0	0.1700229109619622
gene-LOC112042850	gene-LOC112042850_609	0.9999817389863531	0	0.11229975308024454
gene-LOC112042850	gene-LOC112042850_610	0.9999817389863531	0	0.06432162303558364
gene-LOC112042851	gene-LOC112042851_611	0.9999817389863531	0	0.04567851105694576
gene-LOC112042851	gene-LOC112042851_612	0.9999817389863531	0	0.1486957631735022
gene-LOC112042852	gene-LOC112042852_613	0.9999817389863531	0	0.19388562343905047
gene-LOC112042852	gene-LOC112042852_614	0.9999817389863531	0	0.29222280534256573
gene-LOC112042852	gene-LOC112042852_615	0.9999817389863531	0	0.13180540697289267
gene-LOC112042852	gene-LOC112042852_616	0.9999817389863531	0	0.10112810957937146
gene-LOC112042852	gene-LOC112042852_617	0.9999817389863531	0	0.24648170074924636
gene-LOC112042852	gene-LOC112042852_618	0.9999817389863531	0	0.16516152431345343
gene-LOC112042852	gene-LOC112042852_619	0.9999817389863531	0	0.22210693697896478
gene-LOC112042853	gene-LOC112042853_620	0.9999817389863531	0	1.16747658802851
gene-LOC112042853	gene-LOC112042853_621	0.9999817389863531	0	0.4020022873514133
gene-LOC112042853	gene-LOC112042853_622	0.9999817389863531	0	0.26598318834106394
gene-LOC112042853	gene-LOC112042853_623	0.9999817389863531	0	0.1545020425610666
gene-LOC112042853	gene-LOC112042853_624	0.9999817389863531	0	0.1512389412449311
gene-LOC112042853	gene-LOC112042853_625	0.9999817389863531	0	0.18585142531088739
gene-LOC112042853	gene-LOC112042853_626	0.9999817389863531	0	0.10670971742398461
gene-LOC112042853	gene-LOC112042853_627	0.9999817389863531	0	0.14310816110738056
gene-LOC112042853	gene-LOC112042853_628	0.9999817389863531	0	0.20800471809936205
gene-LOC112042853	gene-LOC112042853_629	0.9999817389863531	0	0.29709417979421904
gene-LOC112042853	gene-LOC112042853_630	0.9999817389863531	0	0.11873036405126225
gene-LOC112042854	gene-LOC112042854_664	0.9999817389863531	0	0.8108144991964661
gene-LOC112042854	gene-LOC112042854_666	0.9999817389863531	0	0.8664380986563964
gene-LOC112042854	gene-LOC112042854_667	0.9999817389863531	0	0.6778422778000399
gene-LOC112042854	gene-LOC112042854_668	0.9999817389863531	0	0.43874471124224
gene-LOC112042854	gene-LOC112042854_671	0.9999817389863531	0	0.29313478495551415
gene-LOC112042854	gene-LOC112042854_672	0.9999817389863531	0	0.5609600109244628
gene-LOC112042854	gene-LOC112042854_674	0.9999817389863531	0	0.47301923644606525
gene-LOC112042854	gene-LOC112042854_675	0.9999817389863531	0	0.7055283026826347
gene-LOC112042854	gene-LOC112042854_676	0.9999817389863531	0	0.3457012117448022
gene-LOC112042854	gene-LOC112042854_677	0.9999817389863531	0	0.2766939840222893
gene-LOC112042854	gene-LOC112042854_678	0.9999817389863531	0	0.16450201482187232
gene-LOC112042854	gene-LOC112042854_679	0.9999817389863531	0	0.14696536669186422
gene-LOC112042854	gene-LOC112042854_680	0.9999817389863531	0	0.3185089394027649
gene-LOC112042854	gene-LOC112042854_681	0.9999817389863531	0	0.5914290539658458
gene-LOC112042854	gene-LOC112042854_682	0.9999817389863531	0	0.27213283250570086
gene-LOC112042854	gene-LOC112042854_683	0.9999817389863531	0	0.3141934873109644
gene-LOC112042854	gene-LOC112042854_684	0.9999817389863531	0	0.29035678077290505
gene-LOC112042854	gene-LOC112042854_685	0.9999817389863531	0	0.5242761407995644
gene-LOC112042854	gene-LOC112042854_686	0.9999817389863531	0	0.21363174160500975
gene-LOC112042854	gene-LOC112042854_687	0.9999817389863531	0	0.27337459737152425
gene-LOC112042854	gene-LOC112042854_688	0.9999817389863531	0	0.2674254287980773
gene-LOC112042854	gene-LOC112042854_689	0.9999817389863531	0	0.6260809103205958
gene-LOC112042854	gene-LOC112042854_690	0.9999817389863531	0	0.31589534885153814
gene-LOC112042854	gene-LOC112042854_691	0.9999817389863531	0	0.32255980279927865
gene-LOC112042856	gene-LOC112042856_819	0.9999817389863531	0	0.6869992601758854
gene-LOC112042856	gene-LOC112042856_820	0.9999817389863531	0	0.30520743570703424
gene-LOC112042856	gene-LOC112042856_821	0.9999817389863531	0	0.1538707274845308
gene-LOC112042856	gene-LOC112042856_822	0.9999817389863531	0	0.1504615055006342
gene-LOC112042856	gene-LOC112042856_823	0.9999817389863531	0	0.606173569686268
gene-LOC112042856	gene-LOC112042856_824	0.9999817389863531	0	0.12841014062440337
gene-LOC112042856	gene-LOC112042856_825	0.9999817389863531	0	0.06041339979512461
gene-LOC112042856	gene-LOC112042856_826	0.9999817389863531	0	0.10986480093648421
gene-LOC112042856	gene-LOC112042856_827	0.9999817389863531	0	0.10995065115213531
gene-LOC112042856	gene-LOC112042856_828	0.9999817389863531	0	0.19527076878671412
gene-LOC112042856	gene-LOC112042856_838	0.9999817389863531	0	0.1952707800941882
gene-LOC112042856	gene-LOC112042856_839	0.9999817389863531	0	0.15033706692094917
gene-LOC112042856	gene-LOC112042856_846	0.9999817389863531	0	0.06027395003416114
gene-LOC112042856	gene-LOC112042856_849	0.9999817389863531	0	0.08778467452805838
gene-LOC112042856	gene-LOC112042856_850	0.9999817389863531	0	0.6869992601758854
gene-LOC112042856	gene-LOC112042856_860	0.9999817389863531	0	0.6869992601758854
gene-LOC112042856	gene-LOC112042856_869	0.9999817389863531	0	0.678810653096793
gene-LOC112042856	gene-LOC112042856_878	0.9999817389863531	0	0.5570555796645795
gene-LOC112042857	gene-LOC112042857_886	0.9999817389863531	0	0.19105938114784582
gene-LOC112042857	gene-LOC112042857_887	0.9999817389863531	0	0.11634887018602491
gene-LOC112042857	gene-LOC112042857_888	0.9999817389863531	0	0.17356158799006494
gene-LOC112042857	gene-LOC112042857_889	0.9999817389863531	0	0.22049279891688922
gene-LOC112042857	gene-LOC112042857_890	0.9999817389863531	0	0.07569814410187536
gene-LOC112042857	gene-LOC112042857_891	0.9999817389863531	0	0.17481927440372225
gene-LOC112042858	gene-LOC112042858_892	0.9999817389863531	0	0.19145272152871673
gene-LOC112042858	gene-LOC112042858_893	0.9999817389863531	0	0.12549533586293826
gene-LOC112042858	gene-LOC112042858_894	0.9999817389863531	0	0.3531627492931815
gene-LOC112042858	gene-LOC112042858_895	0.9999817389863531	0	0.1855146291442642
gene-LOC112042858	gene-LOC112042858_896	0.9999817389863531	0	0.12836876786225293
gene-LOC112042858	gene-LOC112042858_897	0.9999817389863531	0	0.37725178775762913
gene-LOC112042858	gene-LOC112042858_898	0.9999817389863531	0	0.3860250617254435
gene-LOC112042858	gene-LOC112042858_899	0.9999817389863531	0	0.46511251798730413
gene-LOC112042858	gene-LOC112042858_900	0.9999817389863531	0	0.5060209751592977
gene-LOC112042858	gene-LOC112042858_901	0.9999817389863531	0	0.6076902303986795
gene-LOC112042858	gene-LOC112042858_902	0.9999817389863531	0	0.3337236866544995
gene-LOC112042858	gene-LOC112042858_903	0.9999817389863531	0	0.3295579896227867
gene-LOC112042858	gene-LOC112042858_906	0.9999817389863531	0	0.6439245522599988
gene-LOC112042858	gene-LOC112042858_907	0.9999817389863531	0	0.41277746340064336
gene-LOC112042858	gene-LOC112042858_908	0.9999817389863531	0	0.2173278249544257
gene-LOC112042858	gene-LOC112042858_909	0.9999817389863531	0	0.23050501050463712
gene-LOC112042858	gene-LOC112042858_910	0.9999817389863531	0	0.14897698308350193
gene-LOC112042858	gene-LOC112042858_911	0.9999817389863531	0	0.3096906847442069
gene-LOC112042858	gene-LOC112042858_912	0.9999817389863531	0	0.19523137715928662
gene-LOC112042858	gene-LOC112042858_913	0.9999817389863531	0	0.19145272152871673
gene-LOC112042859	gene-LOC112042859_972	0.9999817389863531	0	0.3176446489750324
gene-LOC112042859	gene-LOC112042859_973	0.9999817389863531	0	0.337072358290218
gene-LOC112042859	gene-LOC112042859_974	0.9999817389863531	0	0.30741451713088086
gene-LOC112042859	gene-LOC112042859_975	0.9999817389863531	0	0.28492758668865115
gene-LOC112042859	gene-LOC112042859_976	0.9999817389863531	0	0.2505452071667653
gene-LOC112042859	gene-LOC112042859_977	0.9999817389863531	0	0.11576971485092094
gene-LOC112042859	gene-LOC112042859_978	0.9999817389863531	0	0.11384201993379861
gene-LOC112042859	gene-LOC112042859_979	0.9999817389863531	0	0.24538689663624777
gene-LOC112042859	gene-LOC112042859_980	0.9999817389863531	0	0.3137077824626431
gene-LOC112042859	gene-LOC112042859_981	0.9999817389863531	0	0.75527666451642
gene-LOC112042859	gene-LOC112042859_982	0.9999817389863531	0	0.3176446489750324
gene-LOC112042859	gene-LOC112042859_991	0.9999817389863531	0	0.5743214782798471
gene-LOC112042860	gene-LOC112042860_1009	0.9999817389863531	0	0.27585690536705076
gene-LOC112042860	gene-LOC112042860_1019	0.9999817389863531	0	0.11149448509946325
gene-LOC112042863	gene-LOC112042863_1030	0.9999817389863531	0	0.41107001529955145
gene-LOC112042863	gene-LOC112042863_1031	0.9999817389863531	0	0.908362233715442
gene-LOC112042866	gene-LOC112042866_1065	0.9999817389863531	0	0.1073441589995836
gene-LOC112042866	gene-LOC112042866_1066	0.9999817389863531	0	0.047756408749391355
gene-LOC112042866	gene-LOC112042866_1067	0.9999817389863531	0	0.09164490896626099
gene-LOC112042866	gene-LOC112042866_1068	0.9999817389863531	0	0.10605242410049787
gene-LOC112042867	gene-LOC112042867_1069	0.9999817389863531	0	0.13179339043352734
gene-LOC112042867	gene-LOC112042867_1070	0.9999817389863531	0	0.10958436202220145
gene-LOC112042867	gene-LOC112042867_1071	0.9999817389863531	0	0.06397599556998212
gene-LOC112042867	gene-LOC112042867_1072	0.9999817389863531	0	0.143447054803147
gene-LOC112042867	gene-LOC112042867_1073	0.9999817389863531	0	0.051871269155252975
gene-LOC112042867	gene-LOC112042867_1074	0.9999817389863531	0	0.13343386996142037
gene-LOC112042867	gene-LOC112042867_1075	0.9999817389863531	0	0.18568652995157553
gene-LOC112042867	gene-LOC112042867_1076	0.9999817389863531	0	0.1938765748411848
gene-LOC112042867	gene-LOC112042867_1077	0.9999817389863531	0	0.18658482797252504
gene-LOC112042867	gene-LOC112042867_1078	0.9999817389863531	0	0.1706013762162053
gene-LOC112042867	gene-LOC112042867_1079	0.9999817389863531	0	0.18228558353310653
gene-LOC112042867	gene-LOC112042867_1080	0.9999817389863531	0	0.2723600537148325
gene-LOC112042867	gene-LOC112042867_1081	0.9999817389863531	0	0.2964787614014375
gene-LOC112042867	gene-LOC112042867_1082	0.9999817389863531	0	0.45184160381055083
gene-LOC112042869	gene-LOC112042869_1084	0.9999817389863531	0	0.07677467116837809
gene-LOC112042869	gene-LOC112042869_1085	0.9999817389863531	0	0.11623795308952634
gene-LOC112042869	gene-LOC112042869_1086	0.9999817389863531	0	0.8574093488793668
gene-LOC112042870	gene-LOC112042870_1090	0.9999817389863531	0	0.1046542676197788
gene-LOC112042870	gene-LOC112042870_1091	0.9999817389863531	0	0.062291184488564105
gene-LOC112042870	gene-LOC112042870_1092	0.9999817389863531	0	0.09577372527299222
gene-LOC112042870	gene-LOC112042870_1093	0.9999817389863531	0	0.11346736113406042
gene-LOC112042871	gene-LOC112042871_1094	0.9999817389863531	0	0.15768568371936542
gene-LOC112042871	gene-LOC112042871_1095	0.9999817389863531	0	0.23677301622614433
gene-LOC112042871	gene-LOC112042871_1096	0.9999817389863531	0	0.2036461575379409
gene-LOC112042871	gene-LOC112042871_1097	0.9999817389863531	0	0.24046106537595158
gene-LOC112042871	gene-LOC112042871_1098	0.9999817389863531	0	0.23581741562429048
gene-LOC112042871	gene-LOC112042871_1099	0.9999817389863531	0	0.14532854669074258
gene-LOC112042871	gene-LOC112042871_1100	0.9999817389863531	0	0.11631707652812917
gene-LOC112042872	gene-LOC112042872_1101	0.9999817389863531	0	0.06645394737230603
gene-LOC112042872	gene-LOC112042872_1102	0.9999817389863531	0	0.1360577332808628
gene-LOC112042872	gene-LOC112042872_1103	0.9999817389863531	0	0.12364554951453499
gene-LOC112042872	gene-LOC112042872_1104	0.9999817389863531	0	0.0663146215592354
gene-LOC112042872	gene-LOC112042872_1105	0.9999817389863531	0	0.3541174634050366
gene-LOC112042874	gene-LOC112042874_1107	0.9999817389863531	0	0.34094882036303886
gene-LOC112042874	gene-LOC112042874_1108	0.9999817389863531	0	0.39288895111411115
gene-LOC112042874	gene-LOC112042874_1109	0.9999817389863531	0	0.17432709702073268
gene-LOC112042874	gene-LOC112042874_1110	0.9999817389863531	0	0.20572787753486121
gene-LOC112042875	gene-LOC112042875_1111	0.9999817389863531	0	0.25044345040207805
gene-LOC112042875	gene-LOC112042875_1112	0.9999817389863531	0	0.2396780120510087
gene-LOC112042875	gene-LOC112042875_1113	0.9999817389863531	0	0.17620497148599146
gene-LOC112042875	gene-LOC112042875_1114	0.9999817389863531	0	0.2521186983745167
gene-LOC112042875	gene-LOC112042875_1115	0.9999817389863531	0	0.3104255257131374
gene-LOC112042877	gene-LOC112042877_1118	0.9999817389863531	0	0.1982391057614663
gene-LOC112042877	gene-LOC112042877_1119	0.9999817389863531	0	0.30486221305112515
gene-LOC112042877	gene-LOC112042877_1120	0.9999817389863531	0	0.5545635961111399
gene-LOC112042885	gene-LOC112042885_1153	0.9999817389863531	0	0.06036585694245922
gene-LOC112042885	gene-LOC112042885_1154	0.9999817389863531	0	0.1047199540856596
gene-LOC112042885	gene-LOC112042885_1155	0.9999817389863531	0	0.13529287449665794
gene-LOC112042885	gene-LOC112042885_1158	0.9999817389863531	0	0.10838343767722058
gene-LOC112042890	gene-LOC112042890_1198	0.9999817389863531	0	0.17245885182367715
gene-LOC112042890	gene-LOC112042890_1199	0.9999817389863531	0	0.4222068691965122
gene-LOC112042890	gene-LOC112042890_1200	0.9999817389863531	0	0.6490927576870815
gene-LOC112042893	gene-LOC112042893_1249	0.9999817389863531	0	0.1834510728134724
gene-LOC112042893	gene-LOC112042893_1250	0.9999817389863531	0	0.1522211136444067
gene-LOC112042893	gene-LOC112042893_1251	0.9999817389863531	0	0.09703624118274679
gene-LOC112042893	gene-LOC112042893_1252	0.9999817389863531	0	0.138454615184318
gene-LOC112042894	gene-LOC112042894_1259	0.9999817389863531	0	1.3413998505568987
gene-LOC112042894	gene-LOC112042894_1267	0.9999817389863531	0	0.9103669587468799
gene-LOC112042894	gene-LOC112042894_1269	0.9999817389863531	0	0.8296742744481529
gene-LOC112042894	gene-LOC112042894_1270	0.9999817389863531	0	1.1052199257748931
gene-LOC112042894	gene-LOC112042894_1272	0.9999817389863531	0	1.4923391382470106
gene-LOC112042894	gene-LOC112042894_1274	0.9999817389863531	0	0.9726923570537274
gene-LOC112042894	gene-LOC112042894_1275	0.9999817389863531	0	0.5619143362943548
gene-LOC112042894	gene-LOC112042894_1276	0.9999817389863531	0	1.135382803102118
gene-LOC112042894	gene-LOC112042894_1277	0.9999817389863531	0	1.2930635073662913
gene-LOC112042894	gene-LOC112042894_1278	0.9999817389863531	0	1.0366414836317697
gene-LOC112042894	gene-LOC112042894_1279	0.9999817389863531	0	1.2233412933625534
gene-LOC112042894	gene-LOC112042894_1280	0.9999817389863531	0	1.047775207207497
gene-LOC112042894	gene-LOC112042894_1281	0.9999817389863531	0	1.0614628914483166
gene-LOC112042894	gene-LOC112042894_1282	0.9999817389863531	0	1.20377498583633
gene-LOC112042894	gene-LOC112042894_1283	0.9999817389863531	0	1.0321049030336047
gene-LOC112042894	gene-LOC112042894_1284	0.9999817389863531	0	0.7864234359409199
gene-LOC112042894	gene-LOC112042894_1285	0.9999817389863531	0	0.9550491180947267
gene-LOC112042894	gene-LOC112042894_1286	0.9999817389863531	0	0.7595316790273507
gene-LOC112042894	gene-LOC112042894_1287	0.9999817389863531	0	0.7896937219238547
gene-LOC112042894	gene-LOC112042894_1288	0.9999817389863531	0	0.7162112006612666
gene-LOC112042894	gene-LOC112042894_1289	0.9999817389863531	0	0.7441565395080927
gene-LOC112042894	gene-LOC112042894_1290	0.9999817389863531	0	0.7644411553766286
gene-LOC112042894	gene-LOC112042894_1291	0.9999817389863531	0	0.504917931440116
gene-LOC112042894	gene-LOC112042894_1292	0.9999817389863531	0	0.5537865151504562
gene-LOC112042894	gene-LOC112042894_1293	0.9999817389863531	0	0.5706287889697217
gene-LOC112042894	gene-LOC112042894_1294	0.9999817389863531	0	0.48718443435026604
gene-LOC112042894	gene-LOC112042894_1295	0.9999817389863531	0	0.5351035725124644
gene-LOC112042894	gene-LOC112042894_1296	0.9999817389863531	0	0.8224780392838573
gene-LOC112042894	gene-LOC112042894_1297	0.9999817389863531	0	0.412235710591359
gene-LOC112042894	gene-LOC112042894_1298	0.9999817389863531	0	0.43555887324479947
gene-LOC112042894	gene-LOC112042894_1299	0.9999817389863531	0	0.3482966238991736
gene-LOC112042894	gene-LOC112042894_1300	0.9999817389863531	0	0.3024883875473714
gene-LOC112042894	gene-LOC112042894_1301	0.9999817389863531	0	0.3126173367213516
gene-LOC112042894	gene-LOC112042894_1302	0.9999817389863531	0	0.3407227841768554
gene-LOC112042894	gene-LOC112042894_1303	0.9999817389863531	0	0.20158386372186055
gene-LOC112042894	gene-LOC112042894_1304	0.9999817389863531	0	0.20143808846896682
gene-LOC112042894	gene-LOC112042894_1305	0.9999817389863531	0	0.20234580768781107
gene-LOC112042894	gene-LOC112042894_1306	0.9999817389863531	0	0.24654054866706598
gene-LOC112042894	gene-LOC112042894_1307	0.9999817389863531	0	0.18684817735983383
gene-LOC112042894	gene-LOC112042894_1308	0.9999817389863531	0	0.21900579823511013
gene-LOC112042894	gene-LOC112042894_1309	0.9999817389863531	0	0.20095330348575846
gene-LOC112042894	gene-LOC112042894_1310	0.9999817389863531	0	0.3482708112808979
gene-LOC112042894	gene-LOC112042894_1311	0.9999817389863531	0	0.19970949563727558
gene-LOC112042894	gene-LOC112042894_1312	0.9999817389863531	0	0.23051649433740629
gene-LOC112042894	gene-LOC112042894_1313	0.9999817389863531	0	0.23684552152516147
gene-LOC112042894	gene-LOC112042894_1314	0.9999817389863531	0	0.2560775764157084
gene-LOC112042894	gene-LOC112042894_1315	0.9999817389863531	0	0.17836829944642751
gene-LOC112042894	gene-LOC112042894_1316	0.9999817389863531	0	0.19005891342637682
gene-LOC112042894	gene-LOC112042894_1317	0.9999817389863531	0	0.1045179420444926
gene-LOC112042894	gene-LOC112042894_1318	0.9999817389863531	0	0.14501146287387545
gene-LOC112042894	gene-LOC112042894_1319	0.9999817389863531	0	0.16348228188952874
gene-LOC112042894	gene-LOC112042894_1320	0.9999817389863531	0	0.19019404538512852
gene-LOC112042894	gene-LOC112042894_1321	0.9999817389863531	0	0.18703015720397076
gene-LOC112042894	gene-LOC112042894_1322	0.9999817389863531	0	0.24494192756456812
gene-LOC112042894	gene-LOC112042894_1323	0.9999817389863531	0	0.3176229690181769
gene-LOC112042894	gene-LOC112042894_1324	0.9999817389863531	0	0.41091529387267656
gene-LOC112042894	gene-LOC112042894_1325	0.9999817389863531	0	0.1883066908745077
gene-LOC112042894	gene-LOC112042894_1326	0.9999817389863531	0	0.15783627709862103
gene-LOC112042894	gene-LOC112042894_1327	0.9999817389863531	0	0.18445090739259484
gene-LOC112042894	gene-LOC112042894_1328	0.9999817389863531	0	0.24644118470850174
gene-LOC112042894	gene-LOC112042894_1329	0.9999817389863531	0	0.23922507010277538
gene-LOC112042895	gene-LOC112042895_1479	0.9999817389863531	0	0.5470646762342577
gene-LOC112042895	gene-LOC112042895_1480	0.9999817389863531	0	0.11729791354254715
gene-LOC112042895	gene-LOC112042895_1481	0.9999817389863531	0	0.25628694756451775
gene-LOC112042895	gene-LOC112042895_1482	0.9999817389863531	0	0.18934627962011152
gene-LOC112042895	gene-LOC112042895_1483	0.9999817389863531	0	0.2328288291268965
gene-LOC112042895	gene-LOC112042895_1484	0.9999817389863531	0	0.5088074147432735
gene-LOC112042895	gene-LOC112042895_1485	0.9999817389863531	0	0.5456184181248069
gene-LOC112042895	gene-LOC112042895_1486	0.9999817389863531	0	0.5296349185628788
gene-LOC112042895	gene-LOC112042895_1487	0.9999817389863531	0	0.557636971059579
gene-LOC112042895	gene-LOC112042895_1488	0.9999817389863531	0	0.5311541019297303
gene-LOC112042895	gene-LOC112042895_1489	0.9999817389863531	0	0.5068680880384431
gene-LOC112042895	gene-LOC112042895_1490	0.9999817389863531	0	0.4919440355114588
gene-LOC112042895	gene-LOC112042895_1492	0.9999817389863531	0	0.630650037348814
gene-LOC112042895	gene-LOC112042895_1494	0.9999817389863531	0	0.5186323542142199
gene-LOC112042895	gene-LOC112042895_1500	0.9999817389863531	0	0.3465167895584358
gene-LOC112042895	gene-LOC112042895_1501	0.9999817389863531	0	0.5470646762342577
gene-LOC112042895	gene-LOC112042895_1505	0.9999817389863531	0	0.28042658943590215
gene-LOC112042895	gene-LOC112042895_1526	0.9999817389863531	0	0.2523920382893836
gene-LOC112042895	gene-LOC112042895_1553	0.9999817389863531	0	0.5088074147432735
gene-LOC112042895	gene-LOC112042895_1570	0.9999817389863531	0	0.6014899580495703
gene-LOC112042895	gene-LOC112042895_1678	0.9999817389863531	0	0.5470646762342577
gene-LOC112042895	gene-LOC112042895_1748	0.9999817389863531	0	0.27301232825847954
gene-LOC112042896	gene-LOC112042896_1839	0.9999817389863531	0	0.02939792726539016
gene-LOC112042896	gene-LOC112042896_1840	0.9999817389863531	0	0.037669728823570545
gene-LOC112042896	gene-LOC112042896_1841	0.9999817389863531	0	0.03774565610848413
gene-LOC112042897	gene-LOC112042897_1842	0.9999817389863531	0	0.2040574720203514
gene-LOC112042897	gene-LOC112042897_1843	0.9999817389863531	0	0.12196881983809327
gene-LOC112042897	gene-LOC112042897_1844	0.9999817389863531	0	0.3638800409326759
gene-LOC112042897	gene-LOC112042897_1845	0.9999817389863531	0	0.23119368095410664
gene-LOC112042897	gene-LOC112042897_1846	0.9999817389863531	0	0.4503185961824183
gene-LOC112042897	gene-LOC112042897_1847	0.9999817389863531	0	0.7152211403215825
gene-LOC112042897	gene-LOC112042897_1848	0.9999817389863531	0	0.35842867758050456
gene-LOC112042897	gene-LOC112042897_1849	0.9999817389863531	0	0.2498216234218571
gene-LOC112042897	gene-LOC112042897_1850	0.9999817389863531	0	0.25821407914264505
gene-LOC112042897	gene-LOC112042897_1851	0.9999817389863531	0	0.2903405660251126
gene-LOC112042897	gene-LOC112042897_1852	0.9999817389863531	0	0.21339454779259537
gene-LOC112042897	gene-LOC112042897_1853	0.9999817389863531	0	0.36247851511408413
gene-LOC112042897	gene-LOC112042897_1856	0.9999817389863531	0	0.3596721761835857
gene-LOC112042897	gene-LOC112042897_1865	0.9999817389863531	0	0.36247851511408413
gene-LOC112042899	gene-LOC112042899_1872	0.9999817389863531	0	0.5001307586273933
gene-LOC112042899	gene-LOC112042899_1873	0.9999817389863531	0	0.32968201379587114
gene-LOC112042899	gene-LOC112042899_1874	0.9999817389863531	0	0.2832391710306208
gene-LOC112042899	gene-LOC112042899_1875	0.9999817389863531	0	0.4180475968817392
gene-LOC112042899	gene-LOC112042899_1876	0.9999817389863531	0	0.7247363776580782
gene-LOC112042899	gene-LOC112042899_1877	0.9999817389863531	0	0.18536548308377654
gene-LOC112042899	gene-LOC112042899_1878	0.9999817389863531	0	0.2392647816580622
gene-LOC112042899	gene-LOC112042899_1879	0.9999817389863531	0	0.45932810050009465
gene-LOC112042899	gene-LOC112042899_1880	0.9999817389863531	0	0.5960632000467525
gene-LOC112042900	gene-LOC112042900_1881	0.9999817389863531	0	0.36068846998728166
gene-LOC112042900	gene-LOC112042900_1883	0.9999817389863531	0	0.33209576154067566
gene-LOC112042901	gene-LOC112042901_1890	0.9999817389863531	0	0.15691774430716166
gene-LOC112042901	gene-LOC112042901_1891	0.9999817389863531	0	0.2591620285003753
gene-LOC112042901	gene-LOC112042901_1892	0.9999817389863531	0	0.4057001870393142
gene-LOC112042901	gene-LOC112042901_1893	0.9999817389863531	0	0.48306152521058365
gene-LOC112042901	gene-LOC112042901_1894	0.9999817389863531	0	0.2206175050205319
gene-LOC112042901	gene-LOC112042901_1898	0.9999817389863531	0	0.602103729402728
gene-LOC112042902	gene-LOC112042902_1900	0.9999817389863531	0	0.31214386821210116
gene-LOC112042902	gene-LOC112042902_1901	0.9999817389863531	0	0.23059804826925312
gene-LOC112042902	gene-LOC112042902_1902	0.9999817389863531	0	0.22648739631853765
gene-LOC112042902	gene-LOC112042902_1903	0.9999817389863531	0	0.2719848582492643
gene-LOC112042902	gene-LOC112042902_1904	0.9999817389863531	0	0.2531226300577707
gene-LOC112042902	gene-LOC112042902_1905	0.9999817389863531	0	0.28287705561288856
gene-LOC112042902	gene-LOC112042902_1906	0.9999817389863531	0	0.2447079397232912
gene-LOC112042902	gene-LOC112042902_1907	0.9999817389863531	0	0.13626546523682137
gene-LOC112042902	gene-LOC112042902_1908	0.9999817389863531	0	0.11362340907449209
gene-LOC112042902	gene-LOC112042902_1909	0.9999817389863531	0	0.15614344513233114
gene-LOC112042902	gene-LOC112042902_1910	0.9999817389863531	0	0.28564261882297437
gene-LOC112042902	gene-LOC112042902_1911	0.9999817389863531	0	0.4777942606392873
gene-LOC112042904	gene-LOC112042904_1953	0.9999817389863531	0	0.23025701017537603
gene-LOC112042904	gene-LOC112042904_1954	0.9999817389863531	0	0.3590012755250367
gene-LOC112042904	gene-LOC112042904_1955	0.9999817389863531	0	0.4299925114979608
gene-LOC112042904	gene-LOC112042904_1956	0.9999817389863531	0	0.4517792484565355
gene-LOC112042904	gene-LOC112042904_1957	0.9999817389863531	0	0.18613202852411703
gene-LOC112042905	gene-LOC112042905_1958	0.9999817389863531	0	0.41605769351995736
gene-LOC112042905	gene-LOC112042905_1959	0.9999817389863531	0	0.3167337874942442
gene-LOC112042905	gene-LOC112042905_1960	0.9999817389863531	0	0.058311283775647205
gene-LOC112042907	gene-LOC112042907_1980	0.9999817389863531	0	0.8155715972638369
gene-LOC112042907	gene-LOC112042907_1981	0.9999817389863531	0	0.7080420620434564
gene-LOC112042907	gene-LOC112042907_1987	0.9999817389863531	0	0.6427722495459909
gene-LOC112042907	gene-LOC112042907_1989	0.9999817389863531	0	0.2997891334204228
gene-LOC112042907	gene-LOC112042907_1990	0.9999817389863531	0	0.4980816036345814
gene-LOC112042907	gene-LOC112042907_1991	0.9999817389863531	0	0.5882759044525745
gene-LOC112042907	gene-LOC112042907_1992	0.9999817389863531	0	0.5887121651026161
gene-LOC112042907	gene-LOC112042907_1993	0.9999817389863531	0	0.45691701059163226
gene-LOC112042907	gene-LOC112042907_1994	0.9999817389863531	0	0.470416720264053
gene-LOC112042907	gene-LOC112042907_1995	0.9999817389863531	0	0.1974178328974201
gene-LOC112042907	gene-LOC112042907_1996	0.9999817389863531	0	0.4252267149419744
gene-LOC112042907	gene-LOC112042907_1997	0.9999817389863531	0	0.5396634706371284
gene-LOC112042907	gene-LOC112042907_1998	0.9999817389863531	0	0.6270280102130954
gene-LOC112042907	gene-LOC112042907_1999	0.9999817389863531	0	0.5022074382222703
gene-LOC112042907	gene-LOC112042907_2000	0.9999817389863531	0	0.3548085633774356
gene-LOC112042907	gene-LOC112042907_2001	0.9999817389863531	0	0.39728868895750047
gene-LOC112042907	gene-LOC112042907_2002	0.9999817389863531	0	0.22568155673119072
gene-LOC112042907	gene-LOC112042907_2003	0.9999817389863531	0	0.15606756470727134
gene-LOC112042907	gene-LOC112042907_2004	0.9999817389863531	0	0.1793547118247929
gene-LOC112042907	gene-LOC112042907_2005	0.9999817389863531	0	0.2293671411167999
gene-LOC112042907	gene-LOC112042907_2047	0.9999817389863531	0	0.26454371934281884
gene-LOC112042907	gene-LOC112042907_2048	0.9999817389863531	0	0.29478988615925683
gene-LOC112042909	gene-LOC112042909_2052	0.9999817389863531	0	0.5901911721277573
gene-LOC112042909	gene-LOC112042909_2053	0.9999817389863531	0	0.17599411442863522
gene-LOC112042909	gene-LOC112042909_2054	0.9999817389863531	0	0.15371758246652512
gene-LOC112042909	gene-LOC112042909_2055	0.9999817389863531	0	0.13708689725958978
gene-LOC112042909	gene-LOC112042909_2056	0.9999817389863531	0	0.10910659237874842
gene-LOC112042909	gene-LOC112042909_2057	0.9999817389863531	0	0.17900635589568958
gene-LOC112042912	gene-LOC112042912_2101	0.9999817389863531	0	0.6042402856620637
gene-LOC112042912	gene-LOC112042912_2102	0.9999817389863531	0	0.20091697739879066
gene-LOC112042912	gene-LOC112042912_2103	0.9999817389863531	0	0.24931716086517675
gene-LOC112042912	gene-LOC112042912_2104	0.9999817389863531	0	0.36029431423520286
gene-LOC112042913	gene-LOC112042913_2107	0.9999817389863531	0	0.4620355191858616
gene-LOC112042913	gene-LOC112042913_2108	0.9999817389863531	0	0.46169578505247166
gene-LOC112042913	gene-LOC112042913_2109	0.9999817389863531	0	0.5910755267197407
gene-LOC112042913	gene-LOC112042913_2110	0.9999817389863531	0	0.13528902561121203
gene-LOC112042916	gene-LOC112042916_2126	0.9999817389863531	0	0.11720933214116602
gene-LOC112042916	gene-LOC112042916_2127	0.9999817389863531	0	0.1337736086925716
gene-LOC112042916	gene-LOC112042916_2128	0.9999817389863531	0	0.21575221422986957
gene-LOC112042916	gene-LOC112042916_2129	0.9999817389863531	0	0.18595325160793497
gene-LOC112042916	gene-LOC112042916_2130	0.9999817389863531	0	0.2046745307637341
gene-LOC112042916	gene-LOC112042916_2131	0.9999817389863531	0	0.42371354254529336
gene-LOC112042916	gene-LOC112042916_2132	0.9999817389863531	0	0.3355242674593777
gene-LOC112042919	gene-LOC112042919_2137	0.9999817389863531	0	0.4384557332136554
gene-LOC112042919	gene-LOC112042919_2139	0.9999817389863531	0	0.3461932608257232
gene-LOC112042919	gene-LOC112042919_2140	0.9999817389863531	0	0.3656496213336462
gene-LOC112042919	gene-LOC112042919_2141	0.9999817389863531	0	0.0918779877763507
gene-LOC112042919	gene-LOC112042919_2142	0.9999817389863531	0	0.3141463767917685
gene-LOC112042919	gene-LOC112042919_2143	0.9999817389863531	0	0.2374219493289509
gene-LOC112042919	gene-LOC112042919_2144	0.9999817389863531	0	0.3920995904411546
gene-LOC112042919	gene-LOC112042919_2145	0.9999817389863531	0	0.3315770668191682
gene-LOC112042919	gene-LOC112042919_2146	0.9999817389863531	0	0.27981270581187445
gene-LOC112042919	gene-LOC112042919_2147	0.9999817389863531	0	0.3262871471304507
gene-LOC112042919	gene-LOC112042919_2148	0.9999817389863531	0	0.25535989745629806
gene-LOC112042919	gene-LOC112042919_2149	0.9999817389863531	0	0.2639022823363453
gene-LOC112042919	gene-LOC112042919_2150	0.9999817389863531	0	0.2280976299579036
gene-LOC112042919	gene-LOC112042919_2151	0.9999817389863531	0	0.45484068901363806
gene-LOC112042919	gene-LOC112042919_2152	0.9999817389863531	0	0.3202694103033803
gene-LOC112042919	gene-LOC112042919_2153	0.9999817389863531	0	0.357330661435288
gene-LOC112042919	gene-LOC112042919_2154	0.9999817389863531	0	0.2820525974240651
gene-LOC112042919	gene-LOC112042919_2156	0.9999817389863531	0	0.7807179633164658
gene-LOC112042919	gene-LOC112042919_2158	0.9999817389863531	0	0.2033281439831418
gene-LOC112042919	gene-LOC112042919_2159	0.9999817389863531	0	0.19029324822790272
gene-LOC112042919	gene-LOC112042919_2160	0.9999817389863531	0	0.14634854198041847
gene-LOC112042919	gene-LOC112042919_2161	0.9999817389863531	0	0.09871470524279857
gene-LOC112042919	gene-LOC112042919_2180	0.9999817389863531	0	0.2569903244463747
gene-LOC112042919	gene-LOC112042919_2192	0.9999817389863531	0	0.09187800690863313
gene-LOC112042920	gene-LOC112042920_2312	0.9999817389863531	0	0.47746108603636905
gene-LOC112042920	gene-LOC112042920_2313	0.9999817389863531	0	0.35468471824599135
gene-LOC112042920	gene-LOC112042920_2314	0.9999817389863531	0	0.2015714204313035
gene-LOC112042920	gene-LOC112042920_2315	0.9999817389863531	0	0.48888709037080424
gene-LOC112042920	gene-LOC112042920_2316	0.9999817389863531	0	0.40452138484332156
gene-LOC112042920	gene-LOC112042920_2317	0.9999817389863531	0	0.22588303249313313
gene-LOC112042920	gene-LOC112042920_2318	0.9999817389863531	0	0.1398670356170637
gene-LOC112042920	gene-LOC112042920_2319	0.9999817389863531	0	0.33227778427946664
gene-LOC112042920	gene-LOC112042920_2320	0.9999817389863531	0	0.25436941530486834
gene-LOC112042920	gene-LOC112042920_2322	0.9999817389863531	0	0.5290606932284128
gene-LOC112042920	gene-LOC112042920_2332	0.9999817389863531	0	0.5290606932284128
gene-LOC112042921	gene-LOC112042921_2333	0.9999817389863531	0	0.0544556931066742
gene-LOC112042921	gene-LOC112042921_2334	0.9999817389863531	0	0.11917386401328489
gene-LOC112042921	gene-LOC112042921_2335	0.9999817389863531	0	0.17720440561871342
gene-LOC112042922	gene-LOC112042922_2336	0.9999817389863531	0	0.32691395076947316
gene-LOC112042922	gene-LOC112042922_2337	0.9999817389863531	0	0.4946442187071627
gene-LOC112042922	gene-LOC112042922_2338	0.9999817389863531	0	0.44717569623452214
gene-LOC112042922	gene-LOC112042922_2339	0.9999817389863531	0	0.20167795277471345
gene-LOC112042922	gene-LOC112042922_2340	0.9999817389863531	0	0.22610246476557894
gene-LOC112042922	gene-LOC112042922_2341	0.9999817389863531	0	0.38985013033745375
gene-LOC112042922	gene-LOC112042922_2342	0.9999817389863531	0	0.16041050985743155
gene-LOC112042922	gene-LOC112042922_2343	0.9999817389863531	0	0.1299708731880438
gene-LOC112042922	gene-LOC112042922_2344	0.9999817389863531	0	0.2752414286041507
gene-LOC112042922	gene-LOC112042922_2345	0.9999817389863531	0	0.1461274131855239
gene-LOC112042922	gene-LOC112042922_2347	0.9999817389863531	0	0.16243428359349643
gene-LOC112042922	gene-LOC112042922_2348	0.9999817389863531	0	0.32691395076947316
gene-LOC112042922	gene-LOC112042922_2350	0.9999817389863531	0	0.7030991729659632
gene-LOC112042923	gene-LOC112042923_2361	0.9999817389863531	0	0.4774966572416277
gene-LOC112042923	gene-LOC112042923_2362	0.9999817389863531	0	0.3821707007055961
gene-LOC112042923	gene-LOC112042923_2363	0.9999817389863531	0	0.19800817300553586
gene-LOC112042923	gene-LOC112042923_2364	0.9999817389863531	0	0.10676236392178498
gene-LOC112042923	gene-LOC112042923_2365	0.9999817389863531	0	0.25982944977399747
gene-LOC112042923	gene-LOC112042923_2366	0.9999817389863531	0	0.28953208233164496
gene-LOC112042923	gene-LOC112042923_2367	0.9999817389863531	0	0.14830070772076986
gene-LOC112042923	gene-LOC112042923_2368	0.9999817389863531	0	0.15872968736890503
gene-LOC112042924	gene-LOC112042924_2369	0.9999817389863531	0	0.10111614338820285
gene-LOC112042924	gene-LOC112042924_2370	0.9999817389863531	0	0.09038117268637524
gene-LOC112042925	gene-LOC112042925_2371	0.9999817389863531	0	0.08077865621973679
gene-LOC112042925	gene-LOC112042925_2372	0.9999817389863531	0	0.1092749726749842
gene-LOC112042925	gene-LOC112042925_2373	0.9999817389863531	0	0.19856507625690867
gene-LOC112042926	gene-LOC112042926_2374	0.9999817389863531	0	0.1624224739456901
gene-LOC112042926	gene-LOC112042926_2375	0.9999817389863531	0	0.17250462896761487
gene-LOC112042926	gene-LOC112042926_2376	0.9999817389863531	0	0.03335166796893585
gene-LOC112042926	gene-LOC112042926_2377	0.9999817389863531	0	0.1728427878058998
gene-LOC112042926	gene-LOC112042926_2378	0.9999817389863531	0	0.3359654317368346
gene-LOC112042928	gene-LOC112042928_2388	0.9999817389863531	0	0.15102900769776273
gene-LOC112042928	gene-LOC112042928_2389	0.9999817389863531	0	0.4101841443784906
gene-LOC112042928	gene-LOC112042928_2390	0.9999817389863531	0	0.47008050181867933
gene-LOC112042928	gene-LOC112042928_2391	0.9999817389863531	0	0.2579688593584253
gene-LOC112042928	gene-LOC112042928_2392	0.9999817389863531	0	0.13990942654254823
gene-LOC112042928	gene-LOC112042928_2396	0.9999817389863531	0	0.22776297360846964
gene-LOC112042930	gene-LOC112042930_2425	0.9999817389863531	0	0.13041803039024114
gene-LOC112042930	gene-LOC112042930_2426	0.9999817389863531	0	0.19568804312726318
gene-LOC112042930	gene-LOC112042930_2427	0.9999817389863531	0	0.3136456564325414
gene-LOC112042930	gene-LOC112042930_2428	0.9999817389863531	0	0.3247434168612999
gene-LOC112042930	gene-LOC112042930_2429	0.9999817389863531	0	0.12049955835913459
gene-LOC112042930	gene-LOC112042930_2430	0.9999817389863531	0	0.14817289305143252
gene-LOC112042930	gene-LOC112042930_2431	0.9999817389863531	0	0.17477408778182202
gene-LOC112042930	gene-LOC112042930_2432	0.9999817389863531	0	0.3279001784016913
gene-LOC112042930	gene-LOC112042930_2433	0.9999817389863531	0	0.4256980884747348
gene-LOC112042930	gene-LOC112042930_2434	0.9999817389863531	0	0.23723025964632605
gene-LOC112042930	gene-LOC112042930_2435	0.9999817389863531	0	0.22545629034111503
gene-LOC112042930	gene-LOC112042930_2436	0.9999817389863531	0	0.25083213021993966
gene-LOC112042930	gene-LOC112042930_2437	0.9999817389863531	0	1.2528615868497308
gene-LOC112042930	gene-LOC112042930_2450	0.9999817389863531	0	0.3043937898704723
gene-LOC112042930	gene-LOC112042930_2463	0.9999817389863531	0	0.6462259820281986
gene-LOC112042931	gene-LOC112042931_2464	0.9999817389863531	0	0.052387927047595546
gene-LOC112042931	gene-LOC112042931_2465	0.9999817389863531	0	0.37144435031566214
gene-LOC112042932	gene-LOC112042932_2466	0.9999817389863531	0	0.30044226561736664
gene-LOC112042932	gene-LOC112042932_2467	0.9999817389863531	0	0.27406802710963696
gene-LOC112042932	gene-LOC112042932_2468	0.9999817389863531	0	0.25487576671284984
gene-LOC112042932	gene-LOC112042932_2469	0.9999817389863531	0	0.33125872912572785
gene-LOC112042932	gene-LOC112042932_2470	0.9999817389863531	0	0.5519488719639831
gene-LOC112042932	gene-LOC112042932_2471	0.9999817389863531	0	0.563495532513115
gene-LOC112042932	gene-LOC112042932_2472	0.9999817389863531	0	0.5011540417882951
gene-LOC112042932	gene-LOC112042932_2473	0.9999817389863531	0	0.4369664353856191
gene-LOC112042932	gene-LOC112042932_2474	0.9999817389863531	0	0.4533105303275775
gene-LOC112042932	gene-LOC112042932_2485	0.9999817389863531	0	0.7807006592943653
gene-LOC112042933	gene-LOC112042933_2486	0.9999817389863531	0	0.15684393618498493
gene-LOC112042933	gene-LOC112042933_2487	0.9999817389863531	0	0.07774185414934909
gene-LOC112042933	gene-LOC112042933_2488	0.9999817389863531	0	0.10465640217809824
gene-LOC112042933	gene-LOC112042933_2489	0.9999817389863531	0	0.10084427200681212
gene-LOC112042933	gene-LOC112042933_2490	0.9999817389863531	0	0.19286590667310488
gene-LOC112042934	gene-LOC112042934_2491	0.9999817389863531	0	0.11832951507282452
gene-LOC112042934	gene-LOC112042934_2492	0.9999817389863531	0	0.2528911979138977
gene-LOC112042935	gene-LOC112042935_2493	0.9999817389863531	0	0.21567024921500177
gene-LOC112042935	gene-LOC112042935_2494	0.9999817389863531	0	0.31989254647677345
gene-LOC112042935	gene-LOC112042935_2495	0.9999817389863531	0	0.3848481723259036
gene-LOC112042935	gene-LOC112042935_2496	0.9999817389863531	0	0.2648060045530709
gene-LOC112042935	gene-LOC112042935_2497	0.9999817389863531	0	0.3075979627959571
gene-LOC112042935	gene-LOC112042935_2498	0.9999817389863531	0	0.3537424870654622
gene-LOC112042935	gene-LOC112042935_2499	0.9999817389863531	0	0.2131199823289922
gene-LOC112042935	gene-LOC112042935_2500	0.9999817389863531	0	0.11768534621521543
gene-LOC112042935	gene-LOC112042935_2501	0.9999817389863531	0	0.14943265302311204
gene-LOC112042935	gene-LOC112042935_2502	0.9999817389863531	0	0.2537916329609642
gene-LOC112042935	gene-LOC112042935_2503	0.9999817389863531	0	0.2666323007194471
gene-LOC112042935	gene-LOC112042935_2504	0.9999817389863531	0	0.44364819275495115
gene-LOC112042935	gene-LOC112042935_2505	0.9999817389863531	0	0.352582279907959
gene-LOC112042935	gene-LOC112042935_2506	0.9999817389863531	0	0.356997600512317
gene-LOC112042935	gene-LOC112042935_2507	0.9999817389863531	0	0.458534403372199
gene-LOC112042935	gene-LOC112042935_2508	0.9999817389863531	0	0.7586707825695225
gene-LOC112042935	gene-LOC112042935_2509	0.9999817389863531	0	0.20749121529620318
gene-LOC112042935	gene-LOC112042935_2510	0.9999817389863531	0	0.20637591410299194
gene-LOC112042935	gene-LOC112042935_2511	0.9999817389863531	0	0.2603600096955123
gene-LOC112042935	gene-LOC112042935_2512	0.9999817389863531	0	0.286424583088257
gene-LOC112042935	gene-LOC112042935_2513	0.9999817389863531	0	0.28896438863046825
gene-LOC112042935	gene-LOC112042935_2514	0.9999817389863531	0	0.20981517454914211
gene-LOC112042935	gene-LOC112042935_2515	0.9999817389863531	0	0.47785991520381543
gene-LOC112042935	gene-LOC112042935_2516	0.9999817389863531	0	0.6961029725546153
gene-LOC112042935	gene-LOC112042935_2540	0.9999817389863531	0	0.3946456710005508
gene-LOC112042935	gene-LOC112042935_2542	0.9999817389863531	0	0.3909210047853158
gene-LOC112042935	gene-LOC112042935_2543	0.9999817389863531	0	0.27077932199033317
gene-LOC112042935	gene-LOC112042935_2544	0.9999817389863531	0	0.3045162784778661
gene-LOC112042935	gene-LOC112042935_2545	0.9999817389863531	0	0.325134025373651
gene-LOC112042935	gene-LOC112042935_2546	0.9999817389863531	0	0.2328148770464047
gene-LOC112042935	gene-LOC112042935_2547	0.9999817389863531	0	0.6133462188635512
gene-LOC112042935	gene-LOC112042935_2577	0.9999817389863531	0	0.8387510692722975
gene-LOC112042935	gene-LOC112042935_2687	0.9999817389863531	0	0.391207479612639
gene-LOC112042935	gene-LOC112042935_2748	0.9999817389863531	0	0.13556625380743892
gene-LOC112042935	gene-LOC112042935_2749	0.9999817389863531	0	0.6240661169239594
gene-LOC112042937	gene-LOC112042937_2851	0.9999817389863531	0	0.20171646917082953
gene-LOC112042937	gene-LOC112042937_2852	0.9999817389863531	0	0.026653363766635074
gene-LOC112042937	gene-LOC112042937_2853	0.9999817389863531	0	0.0671070193948653
gene-LOC112042938	gene-LOC112042938_2854	0.9999817389863531	0	0.11000033807888787
gene-LOC112042938	gene-LOC112042938_2866	0.9999817389863531	0	0.8054211108977327
gene-LOC112042939	gene-LOC112042939_2867	0.9999817389863531	0	0.255663259835357
gene-LOC112042939	gene-LOC112042939_2868	0.9999817389863531	0	0.20756804139134566
gene-LOC112042939	gene-LOC112042939_2869	0.9999817389863531	0	0.047786041281967506
gene-LOC112042939	gene-LOC112042939_2870	0.9999817389863531	0	0.1634845756199228
gene-LOC112042939	gene-LOC112042939_2871	0.9999817389863531	0	0.17515046012389845
gene-LOC112042940	gene-LOC112042940_2872	0.9999817389863531	0	0.20284257881945944
gene-LOC112042940	gene-LOC112042940_2873	0.9999817389863531	0	0.2642877952769389
gene-LOC112042940	gene-LOC112042940_2874	0.9999817389863531	0	0.4223017354103558
gene-LOC112042940	gene-LOC112042940_2875	0.9999817389863531	0	0.4619883240008163
gene-LOC112042940	gene-LOC112042940_2876	0.9999817389863531	0	0.2408007638607801
gene-LOC112042940	gene-LOC112042940_2877	0.9999817389863531	0	0.19161581101494196
gene-LOC112042940	gene-LOC112042940_2878	0.9999817389863531	0	0.3273900288188214
gene-LOC112042940	gene-LOC112042940_2879	0.9999817389863531	0	0.4690681383129043
gene-LOC112042940	gene-LOC112042940_2880	0.9999817389863531	0	0.5824131505725223
gene-LOC112042940	gene-LOC112042940_2881	0.9999817389863531	0	0.4246396552698606
gene-LOC112042940	gene-LOC112042940_2882	0.9999817389863531	0	0.7988003980557474
gene-LOC112042940	gene-LOC112042940_2883	0.9999817389863531	0	0.3400965274902825
gene-LOC112042940	gene-LOC112042940_2884	0.9999817389863531	0	0.19038752441672985
gene-LOC112042940	gene-LOC112042940_2885	0.9999817389863531	0	0.09425316940702716
gene-LOC112042940	gene-LOC112042940_2900	0.9999817389863531	0	0.09425316940702716
gene-LOC112042941	gene-LOC112042941_2901	0.9999817389863531	0	0.18795985066982457
gene-LOC112042941	gene-LOC112042941_2902	0.9999817389863531	0	0.19733169525062877
gene-LOC112042941	gene-LOC112042941_2903	0.9999817389863531	0	0.2442697813114698
gene-LOC112042941	gene-LOC112042941_2904	0.9999817389863531	0	0.22398429979653578
gene-LOC112042941	gene-LOC112042941_2905	0.9999817389863531	0	0.11253084449100736
gene-LOC112042941	gene-LOC112042941_2906	0.9999817389863531	0	0.164922400077824
gene-LOC112042941	gene-LOC112042941_2907	0.9999817389863531	0	0.23823668400506737
gene-LOC112042941	gene-LOC112042941_2908	0.9999817389863531	0	0.12463904951153106
gene-LOC112042941	gene-LOC112042941_2909	0.9999817389863531	0	0.14607332530907247
gene-LOC112042941	gene-LOC112042941_2910	0.9999817389863531	0	0.135556363636959
gene-LOC112042943	gene-LOC112042943_2920	0.9999817389863531	0	0.20795437168240305
gene-LOC112042943	gene-LOC112042943_2921	0.9999817389863531	0	0.19257267590526528
gene-LOC112042943	gene-LOC112042943_2922	0.9999817389863531	0	0.21640696846162388
gene-LOC112042943	gene-LOC112042943_2923	0.9999817389863531	0	0.10689313788859602
gene-LOC112042944	gene-LOC112042944_2924	0.9999817389863531	0	0.3176762508181863
gene-LOC112042944	gene-LOC112042944_2925	0.9999817389863531	0	0.3815037011711473
gene-LOC112042944	gene-LOC112042944_2926	0.9999817389863531	0	0.4352483393493678
gene-LOC112042944	gene-LOC112042944_2927	0.9999817389863531	0	0.577068137889909
gene-LOC112042944	gene-LOC112042944_2928	0.9999817389863531	0	0.4685538106024332
gene-LOC112042944	gene-LOC112042944_2929	0.9999817389863531	0	0.33993748404337865
gene-LOC112042944	gene-LOC112042944_2930	0.9999817389863531	0	0.2898997442820104
gene-LOC112042951	gene-LOC112042951_2967	0.9999817389863531	0	0.14500308708620757
gene-LOC112042951	gene-LOC112042951_2968	0.9999817389863531	0	0.09806690268363383
gene-LOC112042951	gene-LOC112042951_2969	0.9999817389863531	0	0.23137717333842023
gene-LOC112042951	gene-LOC112042951_2970	0.9999817389863531	0	0.09756693907748026
gene-LOC112042951	gene-LOC112042951_2971	0.9999817389863531	0	0.15722347021400296
gene-LOC112042951	gene-LOC112042951_2972	0.9999817389863531	0	0.17263960578771353
gene-LOC112042953	gene-LOC112042953_2975	0.9999817389863531	0	0.031418083806020285
gene-LOC112042953	gene-LOC112042953_2976	0.9999817389863531	0	0.033122295673445386
gene-LOC112042956	gene-LOC112042956_2979	0.9999817389863531	0	0.3463565035008278
gene-LOC112042956	gene-LOC112042956_2980	0.9999817389863531	0	0.3871100679283179
gene-LOC112042956	gene-LOC112042956_2981	0.9999817389863531	0	0.5981387497431898
gene-LOC112042956	gene-LOC112042956_2987	0.9999817389863531	0	0.5084257491831314
gene-LOC112042957	gene-LOC112042957_2994	0.9999817389863531	0	0.14109422963262475
gene-LOC112042957	gene-LOC112042957_2995	0.9999817389863531	0	0.19475730267530889
gene-LOC112042957	gene-LOC112042957_2996	0.9999817389863531	0	0.2751709004307257
gene-LOC112042957	gene-LOC112042957_2997	0.9999817389863531	0	0.31981141805851543
gene-LOC112042957	gene-LOC112042957_2998	0.9999817389863531	0	0.1964124280434243
gene-LOC112042957	gene-LOC112042957_2999	0.9999817389863531	0	0.26644077880483863
gene-LOC112042957	gene-LOC112042957_3000	0.9999817389863531	0	0.3916977780945716
gene-LOC112042957	gene-LOC112042957_3001	0.9999817389863531	0	0.2123255374661106
gene-LOC112042957	gene-LOC112042957_3002	0.9999817389863531	0	0.27514381009707645
gene-LOC112042957	gene-LOC112042957_3003	0.9999817389863531	0	0.40499953380529874
gene-LOC112042957	gene-LOC112042957_3004	0.9999817389863531	0	0.36258794077715173
gene-LOC112042958	gene-LOC112042958_3006	0.9999817389863531	0	0.4216773143798873
gene-LOC112042958	gene-LOC112042958_3007	0.9999817389863531	0	0.06466763262466024
gene-LOC112042958	gene-LOC112042958_3008	0.9999817389863531	0	0.31817722797829884
gene-LOC112042958	gene-LOC112042958_3009	0.9999817389863531	0	0.22489208730712384
gene-LOC112042958	gene-LOC112042958_3010	0.9999817389863531	0	0.14023293035831141
gene-LOC112042958	gene-LOC112042958_3011	0.9999817389863531	0	0.42437044820882086
gene-LOC112042958	gene-LOC112042958_3012	0.9999817389863531	0	0.13199369403042738
gene-LOC112042958	gene-LOC112042958_3013	0.9999817389863531	0	0.2181692979428096
gene-LOC112042958	gene-LOC112042958_3014	0.9999817389863531	0	0.44325382973169347
gene-LOC112042958	gene-LOC112042958_3015	0.9999817389863531	0	0.32676854349454487
gene-LOC112042958	gene-LOC112042958_3016	0.9999817389863531	0	0.5183885778708097
gene-LOC112042959	gene-LOC112042959_3017	0.9999817389863531	0	0.13783678853662185
gene-LOC112042959	gene-LOC112042959_3018	0.9999817389863531	0	0.12025467919243038
gene-LOC112042959	gene-LOC112042959_3019	0.9999817389863531	0	0.09163311845569933
gene-LOC112042959	gene-LOC112042959_3020	0.9999817389863531	0	0.10377097380643718
gene-LOC112042959	gene-LOC112042959_3021	0.9999817389863531	0	0.17071555000190575
gene-LOC112042959	gene-LOC112042959_3022	0.9999817389863531	0	0.16360075022426912
gene-LOC112042959	gene-LOC112042959_3023	0.9999817389863531	0	0.17200664784052844
gene-LOC112042960	gene-LOC112042960_3024	0.9999817389863531	0	0.17863129544627743
gene-LOC112042960	gene-LOC112042960_3025	0.9999817389863531	0	0.060507407220652176
gene-LOC112042960	gene-LOC112042960_3026	0.9999817389863531	0	0.056876136942065614
gene-LOC112042960	gene-LOC112042960_3027	0.9999817389863531	0	0.10035865181713888
gene-LOC112042961	gene-LOC112042961_3028	0.9999817389863531	0	0.47349553315309745
gene-LOC112042961	gene-LOC112042961_3029	0.9999817389863531	0	0.1784498979720626
gene-LOC112042961	gene-LOC112042961_3030	0.9999817389863531	0	0.22808959550618813
gene-LOC112042961	gene-LOC112042961_3031	0.9999817389863531	0	0.40029101993918825
gene-LOC112042961	gene-LOC112042961_3032	0.9999817389863531	0	0.24692184177076015
gene-LOC112042961	gene-LOC112042961_3033	0.9999817389863531	0	0.372939981759032
gene-LOC112042961	gene-LOC112042961_3034	0.9999817389863531	0	0.5327620465002543
gene-LOC112042963	gene-LOC112042963_3068	0.9999817389863531	0	0.3903028170180258
gene-LOC112042963	gene-LOC112042963_3070	0.9999817389863531	0	0.4946347633123791
gene-LOC112042963	gene-LOC112042963_3073	0.9999817389863531	0	0.15991087551720984
gene-LOC112042964	gene-LOC112042964_3085	0.9999817389863531	0	0.34991368009437274
gene-LOC112042964	gene-LOC112042964_3088	0.9999817389863531	0	0.22116098146349206
gene-LOC112042964	gene-LOC112042964_3089	0.9999817389863531	0	0.3853691333322615
gene-LOC112042964	gene-LOC112042964_3090	0.9999817389863531	0	0.4688669104190888
gene-LOC112042964	gene-LOC112042964_3091	0.9999817389863531	0	0.16542998946586174
gene-LOC112042965	gene-LOC112042965_3092	0.9999817389863531	0	0.4731410080808667
gene-LOC112042965	gene-LOC112042965_3093	0.9999817389863531	0	0.356674451409833
gene-LOC112042965	gene-LOC112042965_3094	0.9999817389863531	0	0.26504483425535774
gene-LOC112042965	gene-LOC112042965_3095	0.9999817389863531	0	0.22114536185486777
gene-LOC112042965	gene-LOC112042965_3096	0.9999817389863531	0	0.6494455816062716
gene-LOC112042966	gene-LOC112042966_3097	0.9999817389863531	0	0.230226717701564
gene-LOC112042966	gene-LOC112042966_3098	0.9999817389863531	0	0.16332904499569967
gene-LOC112042966	gene-LOC112042966_3099	0.9999817389863531	0	0.2138284631890084
gene-LOC112042966	gene-LOC112042966_3100	0.9999817389863531	0	0.10569330160455603
gene-LOC112042966	gene-LOC112042966_3101	0.9999817389863531	0	0.19393555367019655
gene-LOC112042966	gene-LOC112042966_3102	0.9999817389863531	0	0.6293218120737318
gene-LOC112042966	gene-LOC112042966_3103	0.9999817389863531	0	0.1673726618386855
gene-LOC112042966	gene-LOC112042966_3104	0.9999817389863531	0	0.15358107194551884
gene-LOC112042966	gene-LOC112042966_3105	0.9999817389863531	0	0.14863389965846352
gene-LOC112042966	gene-LOC112042966_3106	0.9999817389863531	0	0.17394562188875007
gene-LOC112042966	gene-LOC112042966_3107	0.9999817389863531	0	0.1764036785388896
gene-LOC112042966	gene-LOC112042966_3108	0.9999817389863531	0	0.19304756008730806
gene-LOC112042966	gene-LOC112042966_3109	0.9999817389863531	0	0.2640188290583083
gene-LOC112042966	gene-LOC112042966_3110	0.9999817389863531	0	0.16746967263025514
gene-LOC112042966	gene-LOC112042966_3111	0.9999817389863531	0	0.17567968441918413
gene-LOC112042969	gene-LOC112042969_3122	0.9999817389863531	0	0.12380003083886404
gene-LOC112042969	gene-LOC112042969_3123	0.9999817389863531	0	0.09932793017400689
gene-LOC112042969	gene-LOC112042969_3124	0.9999817389863531	0	0.10254834421230985
gene-LOC112042969	gene-LOC112042969_3125	0.9999817389863531	0	0.24049473665063292
gene-LOC112042969	gene-LOC112042969_3126	0.9999817389863531	0	0.46591980224360263
gene-LOC112042969	gene-LOC112042969_3127	0.9999817389863531	0	0.1532292693948074
gene-LOC112042969	gene-LOC112042969_3128	0.9999817389863531	0	0.4455984827653161
gene-LOC112042969	gene-LOC112042969_3129	0.9999817389863531	0	0.5476538073566344
gene-LOC112042970	gene-LOC112042970_3130	0.9999817389863531	0	0.28368979824866614
gene-LOC112042970	gene-LOC112042970_3131	0.9999817389863531	0	0.2963662979314634
gene-LOC112042970	gene-LOC112042970_3132	0.9999817389863531	0	0.12295191123148097
gene-LOC112042970	gene-LOC112042970_3133	0.9999817389863531	0	0.16290820383452775
gene-LOC112042970	gene-LOC112042970_3134	0.9999817389863531	0	0.269147767694804
gene-LOC112042971	gene-LOC112042971_3135	0.9999817389863531	0	0.06067934963842525
gene-LOC112042971	gene-LOC112042971_3136	0.9999817389863531	0	0.10600667192991775
gene-LOC112042972	gene-LOC112042972_3137	0.9999817389863531	0	0.18504524351614737
gene-LOC112042972	gene-LOC112042972_3138	0.9999817389863531	0	0.09975643069208395
gene-LOC112042972	gene-LOC112042972_3139	0.9999817389863531	0	0.3121387839633387
gene-LOC112042973	gene-LOC112042973_3140	0.9999817389863531	0	0.06227422877173172
gene-LOC112042973	gene-LOC112042973_3141	0.9999817389863531	0	0.05581922490086466
gene-LOC112042981	gene-LOC112042981_3203	0.9999817389863531	0	0.25692445311631396
gene-LOC112042981	gene-LOC112042981_3204	0.9999817389863531	0	0.20266205237582469
gene-LOC112042981	gene-LOC112042981_3205	0.9999817389863531	0	0.14012313662858755
gene-LOC112042981	gene-LOC112042981_3206	0.9999817389863531	0	0.10667341910500294
gene-LOC112042981	gene-LOC112042981_3207	0.9999817389863531	0	0.20880203529540342
gene-LOC112042981	gene-LOC112042981_3208	0.9999817389863531	0	0.15821780692401965
gene-LOC112042981	gene-LOC112042981_3209	0.9999817389863531	0	0.2036142695048353
gene-LOC112042981	gene-LOC112042981_3210	0.9999817389863531	0	0.24346655915782733
gene-LOC112042981	gene-LOC112042981_3211	0.9999817389863531	0	0.5538459185515752
gene-LOC112042982	gene-LOC112042982_3212	0.9999817389863531	0	0.5135750550620974
gene-LOC112042982	gene-LOC112042982_3213	0.9999817389863531	0	0.14634096135670038
gene-LOC112042982	gene-LOC112042982_3214	0.9999817389863531	0	0.34698973406491973
gene-LOC112042982	gene-LOC112042982_3215	0.9999817389863531	0	0.25622773178256786
gene-LOC112042982	gene-LOC112042982_3216	0.9999817389863531	0	0.33716940050991084
gene-LOC112042985	gene-LOC112042985_3238	0.9999817389863531	0	0.415196137243
gene-LOC112042985	gene-LOC112042985_3239	0.9999817389863531	0	0.2870697625685441
gene-LOC112042985	gene-LOC112042985_3240	0.9999817389863531	0	0.23697522617949573
gene-LOC112042985	gene-LOC112042985_3241	0.9999817389863531	0	0.2392407341381313
gene-LOC112042985	gene-LOC112042985_3242	0.9999817389863531	0	0.2445285754094204
gene-LOC112042985	gene-LOC112042985_3243	0.9999817389863531	0	0.21474778727461796
gene-LOC112042985	gene-LOC112042985_3244	0.9999817389863531	0	0.1520491323774822
gene-LOC112042985	gene-LOC112042985_3245	0.9999817389863531	0	0.415196137243
gene-LOC112042985	gene-LOC112042985_3251	0.9999817389863531	0	0.12178067900736522
gene-LOC112042985	gene-LOC112042985_3256	0.9999817389863531	0	0.2335489386906895
gene-LOC112042985	gene-LOC112042985_3264	0.9999817389863531	0	0.2104221072092951
gene-LOC112042985	gene-LOC112042985_3279	0.9999817389863531	0	0.1547587651462612
gene-LOC112042985	gene-LOC112042985_3280	0.9999817389863531	0	0.09098873486881143
gene-LOC112042987	gene-LOC112042987_3290	0.9999817389863531	0	0.45631953586545126
gene-LOC112042987	gene-LOC112042987_3291	0.9999817389863531	0	0.5690480217749538
gene-LOC112042987	gene-LOC112042987_3293	0.9999817389863531	0	0.46432045496336194
gene-LOC112042987	gene-LOC112042987_3294	0.9999817389863531	0	0.5385157401362699
gene-LOC112042987	gene-LOC112042987_3295	0.9999817389863531	0	0.170793102873529
gene-LOC112042987	gene-LOC112042987_3296	0.9999817389863531	0	0.14580741979782985
gene-LOC112042987	gene-LOC112042987_3297	0.9999817389863531	0	0.34471281788740527
gene-LOC112042987	gene-LOC112042987_3298	0.9999817389863531	0	0.3784143605702486
gene-LOC112042993	gene-LOC112042993_3324	0.9999817389863531	0	0.2840641733290781
gene-LOC112042993	gene-LOC112042993_3325	0.9999817389863531	0	0.26579318650040573
gene-LOC112042993	gene-LOC112042993_3326	0.9999817389863531	0	0.20146890441570875
gene-LOC112042993	gene-LOC112042993_3327	0.9999817389863531	0	0.28926671635876033
gene-LOC112042993	gene-LOC112042993_3328	0.9999817389863531	0	0.2069409542718672
gene-LOC112042993	gene-LOC112042993_3329	0.9999817389863531	0	0.21779307017579885
gene-LOC112042993	gene-LOC112042993_3330	0.9999817389863531	0	0.09342290383779073
gene-LOC112043001	gene-LOC112043001_3379	0.9999817389863531	0	0.30924544856919933
gene-LOC112043001	gene-LOC112043001_3381	0.9999817389863531	0	0.2717774573778655
gene-LOC112043003	gene-LOC112043003_3387	0.9999817389863531	0	1.1897164678193572
gene-LOC112043003	gene-LOC112043003_3388	0.9999817389863531	0	1.1439131021676952
gene-LOC112043003	gene-LOC112043003_3389	0.9999817389863531	0	0.3954290367369202
gene-LOC112043003	gene-LOC112043003_3390	0.9999817389863531	0	0.2219795078956848
gene-LOC112043003	gene-LOC112043003_3391	0.9999817389863531	0	0.16097616046101135
gene-LOC112043003	gene-LOC112043003_3392	0.9999817389863531	0	0.1224901981980615
gene-LOC112043003	gene-LOC112043003_3393	0.9999817389863531	0	0.12323674101036364
gene-LOC112043003	gene-LOC112043003_3394	0.9999817389863531	0	0.14414651593619965
gene-LOC112043003	gene-LOC112043003_3395	0.9999817389863531	0	0.45377894604003544
gene-LOC112043003	gene-LOC112043003_3396	0.9999817389863531	0	0.47539154978395715
gene-LOC112043003	gene-LOC112043003_3397	0.9999817389863531	0	0.4776492693594889
gene-LOC112043003	gene-LOC112043003_3398	0.9999817389863531	0	1.0820963090583797
gene-LOC112043003	gene-LOC112043003_3399	0.9999817389863531	0	1.569640815365605
gene-LOC112043003	gene-LOC112043003_3400	0.9999817389863531	0	1.5218767763228387
gene-LOC112043004	gene-LOC112043004_3403	0.9999817389863531	0	0.4374622472505818
gene-LOC112043004	gene-LOC112043004_3404	0.9999817389863531	0	0.6513327700846965
gene-LOC112043004	gene-LOC112043004_3405	0.9999817389863531	0	0.6580817342197793
gene-LOC112043004	gene-LOC112043004_3406	0.9999817389863531	0	0.5307646248046813
gene-LOC112043004	gene-LOC112043004_3407	0.9999817389863531	0	0.5095929310257432
gene-LOC112043004	gene-LOC112043004_3408	0.9999817389863531	0	0.3097395968711849
gene-LOC112043004	gene-LOC112043004_3409	0.9999817389863531	0	0.31354181041286466
gene-LOC112043004	gene-LOC112043004_3410	0.9999817389863531	0	0.5265030595916178
gene-LOC112043004	gene-LOC112043004_3411	0.9999817389863531	0	0.5365495159680602
gene-LOC112043004	gene-LOC112043004_3412	0.9999817389863531	0	0.22895532611132996
gene-LOC112043004	gene-LOC112043004_3413	0.9999817389863531	0	0.24637746480083766
gene-LOC112043004	gene-LOC112043004_3414	0.9999817389863531	0	0.3244068221907303
gene-LOC112043005	gene-LOC112043005_3415	0.9999817389863531	0	0.8040004575091553
gene-LOC112043005	gene-LOC112043005_3416	0.9999817389863531	0	0.33110600420297853
gene-LOC112043005	gene-LOC112043005_3417	0.9999817389863531	0	0.14142067875771325
gene-LOC112043005	gene-LOC112043005_3418	0.9999817389863531	0	0.34358858305202133
gene-LOC112043007	gene-LOC112043007_3421	0.9999817389863531	0	0.3319257942227525
gene-LOC112043007	gene-LOC112043007_3422	0.9999817389863531	0	0.6265758417994851
gene-LOC112043007	gene-LOC112043007_3423	0.9999817389863531	0	0.5573048654052846
gene-LOC112043008	gene-LOC112043008_3424	0.9999817389863531	0	0.30215141914639787
gene-LOC112043008	gene-LOC112043008_3425	0.9999817389863531	0	0.3235608265792269
gene-LOC112043008	gene-LOC112043008_3426	0.9999817389863531	0	0.2625160716218904
gene-LOC112043008	gene-LOC112043008_3427	0.9999817389863531	0	0.3262561045876202
gene-LOC112043008	gene-LOC112043008_3428	0.9999817389863531	0	0.3085337604124385
gene-LOC112043008	gene-LOC112043008_3429	0.9999817389863531	0	0.44379101121140163
gene-LOC112043008	gene-LOC112043008_3430	0.9999817389863531	0	0.3744178235702158
gene-LOC112043008	gene-LOC112043008_3431	0.9999817389863531	0	0.2233642627124537
gene-LOC112043008	gene-LOC112043008_3432	0.9999817389863531	0	0.24810506973752844
gene-LOC112043009	gene-LOC112043009_3441	0.9999817389863531	0	0.3534136494528566
gene-LOC112043009	gene-LOC112043009_3442	0.9999817389863531	0	0.1651368048744688
gene-LOC112043009	gene-LOC112043009_3443	0.9999817389863531	0	0.16439379482515903
gene-LOC112043011	gene-LOC112043011_3450	0.9999817389863531	0	1.6515522498182484
gene-LOC112043011	gene-LOC112043011_3451	0.9999817389863531	0	0.49828389095819325
gene-LOC112043011	gene-LOC112043011_3452	0.9999817389863531	0	0.34353937693959136
gene-LOC112043011	gene-LOC112043011_3453	0.9999817389863531	0	0.3576490852259111
gene-LOC112043011	gene-LOC112043011_3454	0.9999817389863531	0	0.23654724301693708
gene-LOC112043011	gene-LOC112043011_3455	0.9999817389863531	0	0.2751989621460753
gene-LOC112043011	gene-LOC112043011_3456	0.9999817389863531	0	0.41590884773724035
gene-LOC112043011	gene-LOC112043011_3457	0.9999817389863531	0	0.6285618452411237
gene-LOC112043011	gene-LOC112043011_3458	0.9999817389863531	0	0.48718867653592834
gene-LOC112043011	gene-LOC112043011_3459	0.9999817389863531	0	0.19747093933030424
gene-LOC112043011	gene-LOC112043011_3460	0.9999817389863531	0	0.16511075286709787
gene-LOC112043011	gene-LOC112043011_3461	0.9999817389863531	0	0.18862885555447573
gene-LOC112043011	gene-LOC112043011_3462	0.9999817389863531	0	0.2103842568316754
gene-LOC112043011	gene-LOC112043011_3463	0.9999817389863531	0	0.22686060084370485
gene-LOC112043013	gene-LOC112043013_3480	0.9999817389863531	0	1.7340232431310367
gene-LOC112043013	gene-LOC112043013_3482	0.9999817389863531	0	1.7340232431310367
gene-LOC112043013	gene-LOC112043013_3483	0.9999817389863531	0	0.08719470922735884
gene-LOC112043013	gene-LOC112043013_3484	0.9999817389863531	0	0.203349866194122
gene-LOC112043014	gene-LOC112043014_3486	0.9999817389863531	0	0.24554197674624945
gene-LOC112043014	gene-LOC112043014_3487	0.9999817389863531	0	0.17581701629188995
gene-LOC112043014	gene-LOC112043014_3488	0.9999817389863531	0	0.26444333471595716
gene-LOC112043016	gene-LOC112043016_3513	0.9999817389863531	0	0.0205524752260402
gene-LOC112043016	gene-LOC112043016_3514	0.9999817389863531	0	0.07102756691636536
gene-LOC112043018	gene-LOC112043018_3516	0.9999817389863531	0	0.33977909015851004
gene-LOC112043018	gene-LOC112043018_3517	0.9999817389863531	0	0.369560551765753
gene-LOC112043018	gene-LOC112043018_3518	0.9999817389863531	0	0.5781044490183769
gene-LOC112043018	gene-LOC112043018_3519	0.9999817389863531	0	0.5248279779953329
gene-LOC112043018	gene-LOC112043018_3520	0.9999817389863531	0	0.28542949365133286
gene-LOC112043018	gene-LOC112043018_3521	0.9999817389863531	0	0.12252611829956273
gene-LOC112043018	gene-LOC112043018_3522	0.9999817389863531	0	0.3065934042643441
gene-LOC112043018	gene-LOC112043018_3523	0.9999817389863531	0	0.4291772692402587
gene-LOC112043018	gene-LOC112043018_3524	0.9999817389863531	0	0.5121593457947604
gene-LOC112043018	gene-LOC112043018_3525	0.9999817389863531	0	0.2693721967524221
gene-LOC112043018	gene-LOC112043018_3526	0.9999817389863531	0	0.3883123409409155
gene-LOC112043018	gene-LOC112043018_3527	0.9999817389863531	0	0.3038050557019307
gene-LOC112043018	gene-LOC112043018_3528	0.9999817389863531	0	0.47228539608956677
gene-LOC112043018	gene-LOC112043018_3529	0.9999817389863531	0	1.2372143183965303
gene-LOC112043018	gene-LOC112043018_3530	0.9999817389863531	0	0.3707260961912757
gene-LOC112043018	gene-LOC112043018_3531	0.9999817389863531	0	0.24336929854797518
gene-LOC112043018	gene-LOC112043018_3532	0.9999817389863531	0	0.28491462921590927
gene-LOC112043019	gene-LOC112043019_3533	0.9999817389863531	0	0.17942164025780283
gene-LOC112043019	gene-LOC112043019_3534	0.9999817389863531	0	0.19409738036298396
gene-LOC112043019	gene-LOC112043019_3535	0.9999817389863531	0	0.267945382929792
gene-LOC112043019	gene-LOC112043019_3536	0.9999817389863531	0	0.08498606657220087
gene-LOC112043019	gene-LOC112043019_3537	0.9999817389863531	0	0.10507833955917611
gene-LOC112043019	gene-LOC112043019_3538	0.9999817389863531	0	0.10966199318952441
gene-LOC112043019	gene-LOC112043019_3539	0.9999817389863531	0	0.08741124473907114
gene-LOC112043019	gene-LOC112043019_3540	0.9999817389863531	0	0.11646213182813714
gene-LOC112043019	gene-LOC112043019_3541	0.9999817389863531	0	0.21323659443081588
gene-LOC112043019	gene-LOC112043019_3542	0.9999817389863531	0	0.1385021339498822
gene-LOC112043019	gene-LOC112043019_3543	0.9999817389863531	0	0.08232074207909967
gene-LOC112043019	gene-LOC112043019_3544	0.9999817389863531	0	0.08879957500261071
gene-LOC112043019	gene-LOC112043019_3545	0.9999817389863531	0	0.11278323495349074
gene-LOC112043019	gene-LOC112043019_3546	0.9999817389863531	0	0.2297245052149819
gene-LOC112043019	gene-LOC112043019_3547	0.9999817389863531	0	0.18298334071323463
gene-LOC112043019	gene-LOC112043019_3548	0.9999817389863531	0	0.24352043130550882
gene-LOC112043019	gene-LOC112043019_3549	0.9999817389863531	0	0.5885878386730719
gene-LOC112043019	gene-LOC112043019_3562	0.9999817389863531	0	0.0962049792930193
gene-LOC112043020	gene-LOC112043020_3567	0.9999817389863531	0	0.24189508518067626
gene-LOC112043020	gene-LOC112043020_3568	0.9999817389863531	0	0.18214407366747665
gene-LOC112043020	gene-LOC112043020_3569	0.9999817389863531	0	0.19712326555616144
gene-LOC112043020	gene-LOC112043020_3570	0.9999817389863531	0	0.3098789641525075
gene-LOC112043020	gene-LOC112043020_3571	0.9999817389863531	0	0.13322491337229447
gene-LOC112043020	gene-LOC112043020_3572	0.9999817389863531	0	0.17576087059640422
gene-LOC112043020	gene-LOC112043020_3573	0.9999817389863531	0	0.1034236219453817
gene-LOC112043020	gene-LOC112043020_3574	0.9999817389863531	0	0.13575590277596827
gene-LOC112043020	gene-LOC112043020_3575	0.9999817389863531	0	0.228404201604671
gene-LOC112043022	gene-LOC112043022_3579	0.9999817389863531	0	0.12298753854562605
gene-LOC112043022	gene-LOC112043022_3580	0.9999817389863531	0	0.09256326089680478
gene-LOC112043022	gene-LOC112043022_3581	0.9999817389863531	0	0.06008601537082203
gene-LOC112043022	gene-LOC112043022_3582	0.9999817389863531	0	0.04564174848728619
gene-LOC112043022	gene-LOC112043022_3583	0.9999817389863531	0	0.10789263756278444
gene-LOC112043023	gene-LOC112043023_3584	0.9999817389863531	0	0.047559628144182575
gene-LOC112043023	gene-LOC112043023_3585	0.9999817389863531	0	0.04805767342821543
gene-LOC112043023	gene-LOC112043023_3587	0.9999817389863531	0	0.049006560983590575
gene-LOC112043024	gene-LOC112043024_3588	0.9999817389863531	0	0.30003820931740677
gene-LOC112043024	gene-LOC112043024_3589	0.9999817389863531	0	0.2623654828205071
gene-LOC112043024	gene-LOC112043024_3590	0.9999817389863531	0	0.09848258431685686
gene-LOC112043024	gene-LOC112043024_3591	0.9999817389863531	0	0.1282905447090572
gene-LOC112043024	gene-LOC112043024_3592	0.9999817389863531	0	0.19474484384621604
gene-LOC112043025	gene-LOC112043025_3593	0.9999817389863531	0	0.021725937333415338
gene-LOC112043025	gene-LOC112043025_3594	0.9999817389863531	0	0.03699505923543444
gene-LOC112043025	gene-LOC112043025_3595	0.9999817389863531	0	0.07803692479046909
gene-LOC112043025	gene-LOC112043025_3596	0.9999817389863531	0	0.021795011718161575
gene-LOC112043026	gene-LOC112043026_3599	0.9999817389863531	0	0.08707418731830785
gene-LOC112043026	gene-LOC112043026_3600	0.9999817389863531	0	0.04092502394413611
gene-LOC112043026	gene-LOC112043026_3601	0.9999817389863531	0	0.09560525128146313
gene-LOC112043026	gene-LOC112043026_3602	0.9999817389863531	0	0.07758483537545935
gene-LOC112043028	gene-LOC112043028_3646	0.9999817389863531	0	0.4514600680529668
gene-LOC112043028	gene-LOC112043028_3647	0.9999817389863531	0	0.15896722834563626
gene-LOC112043028	gene-LOC112043028_3648	0.9999817389863531	0	0.2928982569884395
gene-LOC112043028	gene-LOC112043028_3649	0.9999817389863531	0	0.2501618470655229
gene-LOC112043028	gene-LOC112043028_3650	0.9999817389863531	0	0.06831438306599757
gene-LOC112043028	gene-LOC112043028_3661	0.9999817389863531	0	0.24739784220385896
gene-LOC112043028	gene-LOC112043028_3667	0.9999817389863531	0	0.24739764304481948
gene-LOC112043029	gene-LOC112043029_3669	0.9999817389863531	0	0.19517709922823911
gene-LOC112043029	gene-LOC112043029_3670	0.9999817389863531	0	0.1124187580115592
gene-LOC112043029	gene-LOC112043029_3671	0.9999817389863531	0	0.151872909418306
gene-LOC112043029	gene-LOC112043029_3672	0.9999817389863531	0	0.24047262768350652
gene-LOC112043029	gene-LOC112043029_3673	0.9999817389863531	0	0.40702961358665224
gene-LOC112043029	gene-LOC112043029_3674	0.9999817389863531	0	0.16716084582025292
gene-LOC112043029	gene-LOC112043029_3679	0.9999817389863531	0	0.42524921692429984
gene-LOC112043030	gene-LOC112043030_3681	0.9999817389863531	0	0.11110016840998949
gene-LOC112043030	gene-LOC112043030_3682	0.9999817389863531	0	0.3765661744728206
gene-LOC112043030	gene-LOC112043030_3683	0.9999817389863531	0	0.26401851219123795
gene-LOC112043030	gene-LOC112043030_3684	0.9999817389863531	0	0.3155169509952529
gene-LOC112043030	gene-LOC112043030_3685	0.9999817389863531	0	0.10691210768866188
gene-LOC112043030	gene-LOC112043030_3686	0.9999817389863531	0	0.1430456634206827
gene-LOC112043030	gene-LOC112043030_3687	0.9999817389863531	0	0.09171585043829023
gene-LOC112043030	gene-LOC112043030_3688	0.9999817389863531	0	0.15183021183321888
gene-LOC112043030	gene-LOC112043030_3689	0.9999817389863531	0	0.39500484982726203
gene-LOC112043030	gene-LOC112043030_3690	0.9999817389863531	0	0.41238323679026134
gene-LOC112043030	gene-LOC112043030_3691	0.9999817389863531	0	0.3893376155323196
gene-LOC112043031	gene-LOC112043031_3692	0.9999817389863531	0	0.22279249395331746
gene-LOC112043031	gene-LOC112043031_3693	0.9999817389863531	0	0.018994643808871302
gene-LOC112043031	gene-LOC112043031_3694	0.9999817389863531	0	0.09356795105225668
gene-LOC112043031	gene-LOC112043031_3695	0.9999817389863531	0	0.13687648167411567
gene-LOC112043032	gene-LOC112043032_3696	0.9999817389863531	0	0.21102744142253638
gene-LOC112043032	gene-LOC112043032_3697	0.9999817389863531	0	0.3538061482673882
gene-LOC112043032	gene-LOC112043032_3698	0.9999817389863531	0	0.45943151269323934
gene-LOC112043032	gene-LOC112043032_3699	0.9999817389863531	0	0.2620192778690109
gene-LOC112043032	gene-LOC112043032_3700	0.9999817389863531	0	0.20304205245921558
gene-LOC112043032	gene-LOC112043032_3701	0.9999817389863531	0	1.0037456065521289
gene-LOC112043034	gene-LOC112043034_3715	0.9999817389863531	0	0.04694587287047458
gene-LOC112043034	gene-LOC112043034_3716	0.9999817389863531	0	0.1200651528806933
gene-LOC112043034	gene-LOC112043034_3717	0.9999817389863531	0	0.14981686469303135
gene-LOC112043034	gene-LOC112043034_3718	0.9999817389863531	0	0.24886677264163293
gene-LOC112043035	gene-LOC112043035_3720	0.9999817389863531	0	0.42153735816772553
gene-LOC112043035	gene-LOC112043035_3722	0.9999817389863531	0	0.2978227214429747
gene-LOC112043035	gene-LOC112043035_3723	0.9999817389863531	0	0.1984853813877292
gene-LOC112043035	gene-LOC112043035_3725	0.9999817389863531	0	0.7743996737187562
gene-LOC112043036	gene-LOC112043036_3733	0.9999817389863531	0	0.40558735688321157
gene-LOC112043036	gene-LOC112043036_3734	0.9999817389863531	0	0.3823655046244694
gene-LOC112043036	gene-LOC112043036_3735	0.9999817389863531	0	0.250014822225225
gene-LOC112043036	gene-LOC112043036_3736	0.9999817389863531	0	0.32806402531468315
gene-LOC112043036	gene-LOC112043036_3737	0.9999817389863531	0	0.2644288998723674
gene-LOC112043036	gene-LOC112043036_3738	0.9999817389863531	0	0.36724941295943836
gene-LOC112043036	gene-LOC112043036_3739	0.9999817389863531	0	0.4878920182004869
gene-LOC112043036	gene-LOC112043036_3740	0.9999817389863531	0	0.5134083288335027
gene-LOC112043036	gene-LOC112043036_3741	0.9999817389863531	0	0.351696072705427
gene-LOC112043036	gene-LOC112043036_3742	0.9999817389863531	0	0.36022867839881023
gene-LOC112043036	gene-LOC112043036_3743	0.9999817389863531	0	0.2990814838613103
gene-LOC112043036	gene-LOC112043036_3745	0.9999817389863531	0	0.38858430760989293
gene-LOC112043038	gene-LOC112043038_3761	0.9999817389863531	0	0.14239131148405093
gene-LOC112043038	gene-LOC112043038_3763	0.9999817389863531	0	0.5168640744762545
gene-LOC112043038	gene-LOC112043038_3764	0.9999817389863531	0	0.3378254838518302
gene-LOC112043038	gene-LOC112043038_3768	0.9999817389863531	0	0.39061873868619124
gene-LOC112043038	gene-LOC112043038_3769	0.9999817389863531	0	0.35490060873770446
gene-LOC112043039	gene-LOC112043039_3783	0.9999817389863531	0	0.10670178544587827
gene-LOC112043039	gene-LOC112043039_3784	0.9999817389863531	0	0.07783657688929235
gene-LOC112043039	gene-LOC112043039_3785	0.9999817389863531	0	0.3042625177516536
gene-LOC112043039	gene-LOC112043039_3786	0.9999817389863531	0	0.09438437130347488
gene-LOC112043039	gene-LOC112043039_3787	0.9999817389863531	0	0.13268951982668842
gene-LOC112043039	gene-LOC112043039_3788	0.9999817389863531	0	0.05765841420304696
gene-LOC112043039	gene-LOC112043039_3789	0.9999817389863531	0	0.1873310114673119
gene-LOC112043039	gene-LOC112043039_3790	0.9999817389863531	0	0.27169269872219637
gene-LOC112043039	gene-LOC112043039_3791	0.9999817389863531	0	0.9918814238606588
gene-LOC112043042	gene-LOC112043042_3833	0.9999817389863531	0	0.07758402975214818
gene-LOC112043042	gene-LOC112043042_3834	0.9999817389863531	0	0.10084230740242539
gene-LOC112043043	gene-LOC112043043_3835	0.9999817389863531	0	0.23769218277185722
gene-LOC112043043	gene-LOC112043043_3836	0.9999817389863531	0	0.15581840209404252
gene-LOC112043043	gene-LOC112043043_3837	0.9999817389863531	0	0.21606733473076556
gene-LOC112043043	gene-LOC112043043_3838	0.9999817389863531	0	0.17505356084280876
gene-LOC112043043	gene-LOC112043043_3839	0.9999817389863531	0	0.17710600973511514
gene-LOC112043043	gene-LOC112043043_3840	0.9999817389863531	0	0.21103894849104954
gene-LOC112043043	gene-LOC112043043_3841	0.9999817389863531	0	0.31433165116965345
gene-LOC112043043	gene-LOC112043043_3842	0.9999817389863531	0	0.22934495783389683
gene-LOC112043043	gene-LOC112043043_3843	0.9999817389863531	0	0.24286500302712266
gene-LOC112043043	gene-LOC112043043_3844	0.9999817389863531	0	0.21705244135717727
gene-LOC112043043	gene-LOC112043043_3845	0.9999817389863531	0	0.49777819754450014
gene-LOC112043043	gene-LOC112043043_3850	0.9999817389863531	0	0.17640307069068228
gene-LOC112043043	gene-LOC112043043_3851	0.9999817389863531	0	0.23293553103153108
gene-LOC112043043	gene-LOC112043043_3856	0.9999817389863531	0	0.49777819754450014
gene-LOC112043044	gene-LOC112043044_3868	0.9999817389863531	0	0.24122911926094037
gene-LOC112043044	gene-LOC112043044_3869	0.9999817389863531	0	0.13342336827864454
gene-LOC112043044	gene-LOC112043044_3870	0.9999817389863531	0	0.43409332380516563
gene-LOC112043044	gene-LOC112043044_3871	0.9999817389863531	0	0.34814151529769344
gene-LOC112043045	gene-LOC112043045_3873	0.9999817389863531	0	0.11731765155739815
gene-LOC112043045	gene-LOC112043045_3874	0.9999817389863531	0	0.2292079159708189
gene-LOC112043045	gene-LOC112043045_3875	0.9999817389863531	0	0.27105435900039865
gene-LOC112043045	gene-LOC112043045_3876	0.9999817389863531	0	0.2836809153322113
gene-LOC112043045	gene-LOC112043045_3877	0.9999817389863531	0	0.09188300727813647
gene-LOC112043045	gene-LOC112043045_3878	0.9999817389863531	0	0.3443126349193406
gene-LOC112043046	gene-LOC112043046_3879	0.9999817389863531	0	0.2647446543322003
gene-LOC112043046	gene-LOC112043046_3880	0.9999817389863531	0	0.8086714559443982
gene-LOC112043046	gene-LOC112043046_3881	0.9999817389863531	0	0.8664555742151023
gene-LOC112043046	gene-LOC112043046_3882	0.9999817389863531	0	0.7062109056420747
gene-LOC112043046	gene-LOC112043046_3883	0.9999817389863531	0	0.5057025051401887
gene-LOC112043046	gene-LOC112043046_3884	0.9999817389863531	0	0.5156112359947018
gene-LOC112043046	gene-LOC112043046_3885	0.9999817389863531	0	0.614565039590258
gene-LOC112043046	gene-LOC112043046_3886	0.9999817389863531	0	0.7870383602664557
gene-LOC112043046	gene-LOC112043046_3889	0.9999817389863531	0	0.6443127374253432
gene-LOC112043046	gene-LOC112043046_3898	0.9999817389863531	0	0.6443135804008158
gene-LOC112043046	gene-LOC112043046_3907	0.9999817389863531	0	0.5364480544488677
gene-LOC112043046	gene-LOC112043046_3914	0.9999817389863531	0	0.7842891608270932
gene-LOC112043057	gene-LOC112043057_3956	0.9999817389863531	0	0.18990166658807617
gene-LOC112043057	gene-LOC112043057_3957	0.9999817389863531	0	0.18674643102236566
gene-LOC112043057	gene-LOC112043057_3958	0.9999817389863531	0	0.18400678677690419
gene-LOC112043057	gene-LOC112043057_3959	0.9999817389863531	0	0.255574720716198
gene-LOC112043057	gene-LOC112043057_3960	0.9999817389863531	0	0.18719049724408698
gene-LOC112043057	gene-LOC112043057_3961	0.9999817389863531	0	0.1816424917329451
gene-LOC112043057	gene-LOC112043057_3962	0.9999817389863531	0	0.26820874014940976
gene-LOC112043057	gene-LOC112043057_3963	0.9999817389863531	0	0.2936284914531351
gene-LOC112043057	gene-LOC112043057_3964	0.9999817389863531	0	0.4603664039970168
gene-LOC112043057	gene-LOC112043057_3965	0.9999817389863531	0	0.36749037719256705
gene-LOC112043057	gene-LOC112043057_3966	0.9999817389863531	0	0.19856996128245985
gene-LOC112043057	gene-LOC112043057_3967	0.9999817389863531	0	0.2817598367257208
gene-LOC112043057	gene-LOC112043057_3968	0.9999817389863531	0	0.24720210484770533
gene-LOC112043057	gene-LOC112043057_3969	0.9999817389863531	0	0.1454246426749215
gene-LOC112043057	gene-LOC112043057_3970	0.9999817389863531	0	0.19937021077153982
gene-LOC112043057	gene-LOC112043057_3971	0.9999817389863531	0	0.4092512739727896
gene-LOC112043057	gene-LOC112043057_3972	0.9999817389863531	0	0.762467748269203
gene-LOC112043065	gene-LOC112043065_4005	0.9999817389863531	0	0.3268303218614479
gene-LOC112043065	gene-LOC112043065_4006	0.9999817389863531	0	0.30578118029892654
gene-LOC112043065	gene-LOC112043065_4007	0.9999817389863531	0	0.23769336992267043
gene-LOC112043065	gene-LOC112043065_4008	0.9999817389863531	0	0.3386407348805802
gene-LOC112043065	gene-LOC112043065_4009	0.9999817389863531	0	0.4535119460042427
gene-LOC112043065	gene-LOC112043065_4010	0.9999817389863531	0	0.27415730138413874
gene-LOC112043065	gene-LOC112043065_4011	0.9999817389863531	0	0.19561556787322143
gene-LOC112043065	gene-LOC112043065_4012	0.9999817389863531	0	0.24288180860673592
gene-LOC112043065	gene-LOC112043065_4013	0.9999817389863531	0	0.5730574453131414
gene-LOC112043065	gene-LOC112043065_4014	0.9999817389863531	0	0.5853583791814492
gene-LOC112043066	gene-LOC112043066_4015	0.9999817389863531	0	0.05566569401479704
gene-LOC112043066	gene-LOC112043066_4016	0.9999817389863531	0	0.01764899063463954
gene-LOC112043066	gene-LOC112043066_4017	0.9999817389863531	0	0.3723277037929078
gene-LOC112043068	gene-LOC112043068_4019	0.9999817389863531	0	0.08940886984705276
gene-LOC112043068	gene-LOC112043068_4020	0.9999817389863531	0	0.04492207347833954
gene-LOC112043069	gene-LOC112043069_4021	0.9999817389863531	0	0.16866419393437848
gene-LOC112043069	gene-LOC112043069_4022	0.9999817389863531	0	0.20689951774888016
gene-LOC112043069	gene-LOC112043069_4023	0.9999817389863531	0	0.3763987344921764
gene-LOC112043069	gene-LOC112043069_4024	0.9999817389863531	0	0.5026664364250495
gene-LOC112043069	gene-LOC112043069_4025	0.9999817389863531	0	0.8701950953904696
gene-LOC112043077	gene-LOC112043077_4064	0.9999817389863531	0	0.27403504201496975
gene-LOC112043077	gene-LOC112043077_4065	0.9999817389863531	0	0.26034989957263033
gene-LOC112043077	gene-LOC112043077_4066	0.9999817389863531	0	0.29458343717274804
gene-LOC112043077	gene-LOC112043077_4067	0.9999817389863531	0	0.22579917170017083
gene-LOC112043077	gene-LOC112043077_4068	0.9999817389863531	0	0.26721387814892505
gene-LOC112043077	gene-LOC112043077_4069	0.9999817389863531	0	0.11191688534488264
gene-LOC112043077	gene-LOC112043077_4070	0.9999817389863531	0	0.09901879076968356
gene-LOC112043077	gene-LOC112043077_4071	0.9999817389863531	0	0.1851840505634348
gene-LOC112043077	gene-LOC112043077_4072	0.9999817389863531	0	0.17587105057201136
gene-LOC112043077	gene-LOC112043077_4073	0.9999817389863531	0	0.27577716715276157
gene-LOC112043077	gene-LOC112043077_4074	0.9999817389863531	0	0.26203209917514947
gene-LOC112043077	gene-LOC112043077_4075	0.9999817389863531	0	0.11153114571334033
gene-LOC112043077	gene-LOC112043077_4076	0.9999817389863531	0	0.10502886172413195
gene-LOC112043077	gene-LOC112043077_4077	0.9999817389863531	0	0.17484468769240546
gene-LOC112043077	gene-LOC112043077_4078	0.9999817389863531	0	0.17546142959448385
gene-LOC112043077	gene-LOC112043077_4079	0.9999817389863531	0	0.4776314266149404
gene-LOC112043077	gene-LOC112043077_4080	0.9999817389863531	0	0.24028132484053
gene-LOC112043077	gene-LOC112043077_4081	0.9999817389863531	0	0.3148218651913437
gene-LOC112043078	gene-LOC112043078_4083	0.9999817389863531	0	0.3065944857492191
gene-LOC112043078	gene-LOC112043078_4084	0.9999817389863531	0	0.23607395856408964
gene-LOC112043078	gene-LOC112043078_4085	0.9999817389863531	0	0.16067716459412473
gene-LOC112043081	gene-LOC112043081_4095	0.9999817389863531	0	0.35918029013574415
gene-LOC112043081	gene-LOC112043081_4097	0.9999817389863531	0	0.24139626817373294
gene-LOC112043082	gene-LOC112043082_4098	0.9999817389863531	0	0.48432697388435564
gene-LOC112043082	gene-LOC112043082_4100	0.9999817389863531	0	0.39313992846349954
gene-LOC112043082	gene-LOC112043082_4101	0.9999817389863531	0	0.2129181254943706
gene-LOC112043082	gene-LOC112043082_4102	0.9999817389863531	0	0.3034656124750166
gene-LOC112043082	gene-LOC112043082_4103	0.9999817389863531	0	0.4922506691844246
gene-LOC112043083	gene-LOC112043083_4104	0.9999817389863531	0	0.23947543955988237
gene-LOC112043083	gene-LOC112043083_4105	0.9999817389863531	0	0.05069250175264717
gene-LOC112043083	gene-LOC112043083_4106	0.9999817389863531	0	0.062159462965762025
gene-LOC112043083	gene-LOC112043083_4107	0.9999817389863531	0	0.20252775097820397
gene-LOC112043083	gene-LOC112043083_4110	0.9999817389863531	0	0.062159462965762025
gene-LOC112043083	gene-LOC112043083_4111	0.9999817389863531	0	0.20252775097820397
gene-LOC112043084	gene-LOC112043084_4112	0.9999817389863531	0	0.3045313384927111
gene-LOC112043084	gene-LOC112043084_4113	0.9999817389863531	0	0.08989024110849986
gene-LOC112043084	gene-LOC112043084_4114	0.9999817389863531	0	0.041493024241878736
gene-LOC112043084	gene-LOC112043084_4115	0.9999817389863531	0	0.09485181930951025
gene-LOC112043085	gene-LOC112043085_4116	0.9999817389863531	0	0.1296992124193732
gene-LOC112043085	gene-LOC112043085_4117	0.9999817389863531	0	0.10405796601855144
gene-LOC112043085	gene-LOC112043085_4118	0.9999817389863531	0	0.15186640775493476
gene-LOC112043085	gene-LOC112043085_4119	0.9999817389863531	0	0.1819456898938574
gene-LOC112043085	gene-LOC112043085_4120	0.9999817389863531	0	0.15248004506246815
gene-LOC112043085	gene-LOC112043085_4121	0.9999817389863531	0	0.09137425645678743
gene-LOC112043085	gene-LOC112043085_4122	0.9999817389863531	0	0.12400206505962696
gene-LOC112043085	gene-LOC112043085_4123	0.9999817389863531	0	0.15147441651926652
gene-LOC112043085	gene-LOC112043085_4124	0.9999817389863531	0	0.15578403598822455
gene-LOC112043085	gene-LOC112043085_4125	0.9999817389863531	0	0.6447211677673836
gene-LOC112043085	gene-LOC112043085_4127	0.9999817389863531	0	0.15578403598822455
gene-LOC112043086	gene-LOC112043086_4128	0.9999817389863531	0	0.3005046799388591
gene-LOC112043086	gene-LOC112043086_4129	0.9999817389863531	0	0.19791400444037865
gene-LOC112043086	gene-LOC112043086_4130	0.9999817389863531	0	0.1302119682126346
gene-LOC112043086	gene-LOC112043086_4131	0.9999817389863531	0	0.31310369275832883
gene-LOC112043086	gene-LOC112043086_4132	0.9999817389863531	0	0.4845463803221275
gene-LOC112043086	gene-LOC112043086_4133	0.9999817389863531	0	0.38707082701712814
gene-LOC112043086	gene-LOC112043086_4134	0.9999817389863531	0	0.19911788403165254
gene-LOC112043086	gene-LOC112043086_4135	0.19929722107107217	0	1.609092700060903
gene-LOC112043086	gene-LOC112043086_4136	0.9999817389863531	0	0.09958908776010844
gene-LOC112043086	gene-LOC112043086_4137	0.9999817389863531	0	0.17088764357953057
gene-LOC112043086	gene-LOC112043086_4145	0.9999817389863531	0	0.1592798364989454
gene-LOC112043086	gene-LOC112043086_4153	0.9999817389863531	0	0.1592798364989454
gene-LOC112043086	gene-LOC112043086_4159	0.19929722107107217	0	1.609092700060903
gene-LOC112043087	gene-LOC112043087_4161	0.9999817389863531	0	0.13365624859500613
gene-LOC112043087	gene-LOC112043087_4162	0.9999817389863531	0	0.042002827442868096
gene-LOC112043087	gene-LOC112043087_4163	0.9999817389863531	0	0.04523928295389455
gene-LOC112043087	gene-LOC112043087_4164	0.9999817389863531	0	0.10274065760639317
gene-LOC112043088	gene-LOC112043088_4165	0.9999817389863531	0	0.06659934395208911
gene-LOC112043088	gene-LOC112043088_4166	0.9999817389863531	0	0.28128127888396026
gene-LOC112043089	gene-LOC112043089_4167	0.9999817389863531	0	0.1238909342100234
gene-LOC112043089	gene-LOC112043089_4168	0.9999817389863531	0	0.09770869790563186
gene-LOC112043089	gene-LOC112043089_4169	0.9999817389863531	0	0.13519452952614408
gene-LOC112043089	gene-LOC112043089_4170	0.9999817389863531	0	0.08443182155360862
gene-LOC112043089	gene-LOC112043089_4171	0.9999817389863531	0	0.1050037840069642
gene-LOC112043089	gene-LOC112043089_4172	0.9999817389863531	0	0.1493203144195432
gene-LOC112043090	gene-LOC112043090_4173	0.9999817389863531	0	0.527870995454431
gene-LOC112043090	gene-LOC112043090_4175	0.9999817389863531	0	0.7826262631614433
gene-LOC112043090	gene-LOC112043090_4176	0.9999817389863531	0	0.26157552696275665
gene-LOC112043090	gene-LOC112043090_4177	0.9999817389863531	0	0.5191084937348318
gene-LOC112043090	gene-LOC112043090_4178	0.9999817389863531	0	0.2772021894102341
gene-LOC112043090	gene-LOC112043090_4179	0.9999817389863531	0	0.38796729615729486
gene-LOC112043090	gene-LOC112043090_4180	0.9999817389863531	0	0.601046462617715
gene-LOC112043090	gene-LOC112043090_4181	0.9999817389863531	0	0.2143755184719529
gene-LOC112043090	gene-LOC112043090_4182	0.9999817389863531	0	0.300259415383783
gene-LOC112043092	gene-LOC112043092_4185	0.9999817389863531	0	0.24406514102940324
gene-LOC112043092	gene-LOC112043092_4186	0.9999817389863531	0	0.32518934737072147
gene-LOC112043092	gene-LOC112043092_4187	0.9999817389863531	0	0.4331427264122105
gene-LOC112043092	gene-LOC112043092_4188	0.9999817389863531	0	0.25093968646524
gene-LOC112043092	gene-LOC112043092_4189	0.9999817389863531	0	0.4566569281106858
gene-LOC112043092	gene-LOC112043092_4190	0.9999817389863531	0	0.45131789850113524
gene-LOC112043092	gene-LOC112043092_4191	0.9999817389863531	0	0.2919126661858895
gene-LOC112043092	gene-LOC112043092_4192	0.9999817389863531	0	0.08649687332353029
gene-LOC112043093	gene-LOC112043093_4194	0.9999817389863531	0	0.15752690800628866
gene-LOC112043093	gene-LOC112043093_4195	0.9999817389863531	0	0.04392958345993936
gene-LOC112043093	gene-LOC112043093_4196	0.9999817389863531	0	0.12899267186126728
gene-LOC112043093	gene-LOC112043093_4197	0.9999817389863531	0	0.18413854264517227
gene-LOC112043093	gene-LOC112043093_4198	0.9999817389863531	0	0.10017093012096989
gene-LOC112043094	gene-LOC112043094_4203	0.9999817389863531	0	0.9776459868111624
gene-LOC112043094	gene-LOC112043094_4205	0.9999817389863531	0	0.2529738037287501
gene-LOC112043094	gene-LOC112043094_4206	0.9999817389863531	0	0.10086746636179279
gene-LOC112043094	gene-LOC112043094_4210	0.9999817389863531	0	0.5499235908535454
gene-LOC112043094	gene-LOC112043094_4213	0.9999817389863531	0	0.9927951485779962
gene-LOC112043096	gene-LOC112043096_4217	0.9999817389863531	0	0.18471575198187296
gene-LOC112043096	gene-LOC112043096_4218	0.9999817389863531	0	0.25961881107635687
gene-LOC112043096	gene-LOC112043096_4219	0.9999817389863531	0	0.1401031592425923
gene-LOC112043096	gene-LOC112043096_4220	0.9999817389863531	0	0.08246425571965599
gene-LOC112043096	gene-LOC112043096_4221	0.9999817389863531	0	0.1608230459293356
gene-LOC112043096	gene-LOC112043096_4222	0.9999817389863531	0	0.19171404752456755
gene-LOC112043096	gene-LOC112043096_4223	0.9999817389863531	0	0.15992940564135694
gene-LOC112043096	gene-LOC112043096_4225	0.9999817389863531	0	0.25961881107635687
gene-LOC112043097	gene-LOC112043097_4231	0.9999817389863531	0	0.21985414460206698
gene-LOC112043097	gene-LOC112043097_4232	0.9999817389863531	0	0.43697319262338574
gene-LOC112043097	gene-LOC112043097_4233	0.9999817389863531	0	0.028545267627897886
gene-LOC112043098	gene-LOC112043098_4234	0.9999817389863531	0	0.2989801489182975
gene-LOC112043098	gene-LOC112043098_4235	0.9999817389863531	0	0.24036565402815757
gene-LOC112043098	gene-LOC112043098_4236	0.9999817389863531	0	0.4658169508619494
gene-LOC112043098	gene-LOC112043098_4237	0.9999817389863531	0	0.29898013234973764
gene-LOC112043098	gene-LOC112043098_4239	0.9999817389863531	0	0.09491862132886997
gene-LOC112043100	gene-LOC112043100_4241	0.9999817389863531	0	0.03195631833338197
gene-LOC112043100	gene-LOC112043100_4242	0.9999817389863531	0	0.46508487972521984
gene-LOC112043101	gene-LOC112043101_4243	0.9999817389863531	0	0.08728548328937169
gene-LOC112043101	gene-LOC112043101_4244	0.9999817389863531	0	0.14798901710550982
gene-LOC112043101	gene-LOC112043101_4245	0.9999817389863531	0	0.09897875362881514
gene-LOC112043101	gene-LOC112043101_4246	0.9999817389863531	0	0.21166639125873576
gene-LOC112043101	gene-LOC112043101_4247	0.9999817389863531	0	0.2352859303956638
gene-LOC112043101	gene-LOC112043101_4248	0.9999817389863531	0	0.261150452032461
gene-LOC112043101	gene-LOC112043101_4249	0.9999817389863531	0	0.3467940312254818
gene-LOC112043102	gene-LOC112043102_4250	0.9999817389863531	0	0.4421120818313229
gene-LOC112043102	gene-LOC112043102_4252	0.9999817389863531	0	0.28475667737323196
gene-LOC112043104	gene-LOC112043104_4266	0.9999817389863531	0	0.04956812560246693
gene-LOC112043104	gene-LOC112043104_4267	0.9999817389863531	0	0.04020752224399615
gene-LOC112043104	gene-LOC112043104_4268	0.9999817389863531	0	0.05960977161340253
gene-LOC112043104	gene-LOC112043104_4269	0.9999817389863531	0	0.06275111708890435
gene-LOC112043104	gene-LOC112043104_4270	0.9999817389863531	0	0.2578022806171356
gene-LOC112043105	gene-LOC112043105_4274	0.9999817389863531	0	0.35720754429599477
gene-LOC112043105	gene-LOC112043105_4275	0.9999817389863531	0	0.32728434908425363
gene-LOC112043116	gene-LOC112043116_4351	0.9999817389863531	0	0.3751503671549541
gene-LOC112043116	gene-LOC112043116_4352	0.9999817389863531	0	0.27870851806232366
gene-LOC112043116	gene-LOC112043116_4353	0.9999817389863531	0	0.307020104564403
gene-LOC112043116	gene-LOC112043116_4354	0.9999817389863531	0	0.3738036811672725
gene-LOC112043116	gene-LOC112043116_4355	0.9999817389863531	0	0.3242069635630447
gene-LOC112043118	gene-LOC112043118_4394	0.9999817389863531	0	0.23940968030887433
gene-LOC112043118	gene-LOC112043118_4395	0.9999817389863531	0	0.12063668319493193
gene-LOC112043118	gene-LOC112043118_4396	0.9999817389863531	0	0.3811934843949878
gene-LOC112043122	gene-LOC112043122_4421	0.9999817389863531	0	0.18935671060021075
gene-LOC112043122	gene-LOC112043122_4422	0.9999817389863531	0	0.2686077121467898
gene-LOC112043122	gene-LOC112043122_4423	0.9999817389863531	0	0.24299689088277177
gene-LOC112043122	gene-LOC112043122_4424	0.9999817389863531	0	0.44274686433550503
gene-LOC112043122	gene-LOC112043122_4426	0.9999817389863531	0	0.12430483176700768
gene-LOC112043122	gene-LOC112043122_4427	0.9999817389863531	0	0.17933207785137562
gene-LOC112043122	gene-LOC112043122_4428	0.9999817389863531	0	0.28819354364489946
gene-LOC112043122	gene-LOC112043122_4429	0.9999817389863531	0	0.5201545627732882
gene-LOC112043123	gene-LOC112043123_4431	0.9999817389863531	0	0.07085897164792065
gene-LOC112043123	gene-LOC112043123_4432	0.9999817389863531	0	0.3085524964041291
gene-LOC112043124	gene-LOC112043124_4433	0.9999817389863531	0	0.27913903154334113
gene-LOC112043124	gene-LOC112043124_4434	0.9999817389863531	0	0.03325334260950097
gene-LOC112043124	gene-LOC112043124_4435	0.9999817389863531	0	0.06200931270116872
gene-LOC112043125	gene-LOC112043125_4436	0.9999817389863531	0	0.5062032206977376
gene-LOC112043125	gene-LOC112043125_4438	0.9999817389863531	0	0.5335162360031571
gene-LOC112043125	gene-LOC112043125_4441	0.9999817389863531	0	0.35979704835810633
gene-LOC112043125	gene-LOC112043125_4442	0.9999817389863531	0	0.6148491172269486
gene-LOC112043125	gene-LOC112043125_4443	0.9999817389863531	0	0.15756964048472621
gene-LOC112043125	gene-LOC112043125_4444	0.9999817389863531	0	0.27390232109825163
gene-LOC112043125	gene-LOC112043125_4445	0.9999817389863531	0	0.338688107997811
gene-LOC112043125	gene-LOC112043125_4446	0.9999817389863531	0	0.16618338035157887
gene-LOC112043125	gene-LOC112043125_4447	0.9999817389863531	0	0.454654413695474
gene-LOC112043125	gene-LOC112043125_4448	0.9999817389863531	0	0.31181284634081674
gene-LOC112043125	gene-LOC112043125_4449	0.9999817389863531	0	0.5769141842978467
gene-LOC112043131	gene-LOC112043131_4477	0.9999817389863531	0	0.17642135808574633
gene-LOC112043131	gene-LOC112043131_4478	0.9999817389863531	0	0.1668311217803362
gene-LOC112043131	gene-LOC112043131_4479	0.9999817389863531	0	0.20470084018871582
gene-LOC112043131	gene-LOC112043131_4480	0.9999817389863531	0	0.14869660834112608
gene-LOC112043133	gene-LOC112043133_4482	0.9999817389863531	0	0.05581781697218968
gene-LOC112043133	gene-LOC112043133_4483	0.9999817389863531	0	0.20572243493513032
gene-LOC112043133	gene-LOC112043133_4484	0.9999817389863531	0	0.38610831002754686
gene-LOC112043133	gene-LOC112043133_4485	0.9999817389863531	0	0.583197654706126
gene-LOC112043133	gene-LOC112043133_4486	0.9999817389863531	0	0.6373954131654145
gene-LOC112043134	gene-LOC112043134_4488	0.9999817389863531	0	0.4050918094008713
gene-LOC112043134	gene-LOC112043134_4489	0.9999817389863531	0	0.24178613225330992
gene-LOC112043134	gene-LOC112043134_4490	0.9999817389863531	0	0.2431893151214135
gene-LOC112043134	gene-LOC112043134_4491	0.9999817389863531	0	0.4258046870092924
gene-LOC112043134	gene-LOC112043134_4493	0.9999817389863531	0	0.3819669034578661
gene-LOC112043134	gene-LOC112043134_4494	0.9999817389863531	0	0.39854560254146154
gene-LOC112043134	gene-LOC112043134_4495	0.9999817389863531	0	0.15187985888680888
gene-LOC112043134	gene-LOC112043134_4502	0.9999817389863531	0	0.2951517222389368
gene-LOC112043134	gene-LOC112043134_4503	0.9999817389863531	0	0.6502864018574508
gene-LOC112043134	gene-LOC112043134_4507	0.9999817389863531	0	0.4378754663687703
gene-LOC112043134	gene-LOC112043134_4511	0.9999817389863531	0	0.6502864018574508
gene-LOC112043134	gene-LOC112043134_4520	0.9999817389863531	0	0.6502864018574508
gene-LOC112043135	gene-LOC112043135_4521	0.9999817389863531	0	0.19305556704150817
gene-LOC112043135	gene-LOC112043135_4522	0.9999817389863531	0	0.1518864342641839
gene-LOC112043135	gene-LOC112043135_4523	0.9999817389863531	0	0.08909436358239908
gene-LOC112043135	gene-LOC112043135_4524	0.9999817389863531	0	0.2520676585667889
gene-LOC112043136	gene-LOC112043136_4525	0.9999817389863531	0	0.46298110179354524
gene-LOC112043136	gene-LOC112043136_4526	0.9999817389863531	0	0.2207234611168234
gene-LOC112043136	gene-LOC112043136_4527	0.9999817389863531	0	0.21569381063818135
gene-LOC112043136	gene-LOC112043136_4528	0.9999817389863531	0	0.20483426698688678
gene-LOC112043136	gene-LOC112043136_4529	0.9999817389863531	0	0.2187411328674882
gene-LOC112043136	gene-LOC112043136_4530	0.9999817389863531	0	0.1572128400898398
gene-LOC112043136	gene-LOC112043136_4531	0.9999817389863531	0	0.32805754667541187
gene-LOC112043136	gene-LOC112043136_4532	0.9999817389863531	0	0.7863411097034705
gene-LOC112043136	gene-LOC112043136_4533	0.9999817389863531	0	0.8278970481026429
gene-LOC112043136	gene-LOC112043136_4534	0.9999817389863531	0	0.6215547219201811
gene-LOC112043136	gene-LOC112043136_4535	0.9999817389863531	0	0.47088791716193334
gene-LOC112043136	gene-LOC112043136_4536	0.9999817389863531	0	0.36641955244569147
gene-LOC112043136	gene-LOC112043136_4537	0.9999817389863531	0	0.230425997690884
gene-LOC112043136	gene-LOC112043136_4538	0.9999817389863531	0	0.28790981276312344
gene-LOC112043136	gene-LOC112043136_4539	0.9999817389863531	0	0.24901577906361097
gene-LOC112043136	gene-LOC112043136_4540	0.9999817389863531	0	0.3428585722023012
gene-LOC112043136	gene-LOC112043136_4541	0.9999817389863531	0	0.32140090479160577
gene-LOC112043136	gene-LOC112043136_4542	0.9999817389863531	0	0.3215361011020992
gene-LOC112043136	gene-LOC112043136_4564	0.9999817389863531	0	0.15846022841194693
gene-LOC112043136	gene-LOC112043136_4586	0.9999817389863531	0	0.4839753193539984
gene-LOC112043136	gene-LOC112043136_4609	0.9999817389863531	0	0.21172731119656518
gene-LOC112043137	gene-LOC112043137_4625	0.9999817389863531	0	0.2680518199302382
gene-LOC112043137	gene-LOC112043137_4626	0.9999817389863531	0	0.13958580363960138
gene-LOC112043137	gene-LOC112043137_4627	0.9999817389863531	0	0.1227514549042672
gene-LOC112043137	gene-LOC112043137_4628	0.9999817389863531	0	0.0821295445902015
gene-LOC112043139	gene-LOC112043139_4632	0.9999817389863531	0	0.04481758331471308
gene-LOC112043139	gene-LOC112043139_4633	0.9999817389863531	0	0.2927248590773104
gene-LOC112043139	gene-LOC112043139_4634	0.9999817389863531	0	0.578233060058535
gene-LOC112043139	gene-LOC112043139_4635	0.9999817389863531	0	0.18269499086883023
gene-LOC112043139	gene-LOC112043139_4636	0.9999817389863531	0	0.046047446232339695
gene-LOC112043139	gene-LOC112043139_4637	0.9999817389863531	0	0.15237627580788615
gene-LOC112043139	gene-LOC112043139_4638	0.9999817389863531	0	0.5027115461595555
gene-LOC112043142	gene-LOC112043142_4659	0.9999817389863531	0	0.07649794839279345
gene-LOC112043142	gene-LOC112043142_4660	0.9999817389863531	0	0.15102245921201618
gene-LOC112043142	gene-LOC112043142_4661	0.9999817389863531	0	0.0669888129971117
gene-LOC112043142	gene-LOC112043142_4662	0.9999817389863531	0	0.1470764941543088
gene-LOC112043142	gene-LOC112043142_4663	0.9999817389863531	0	0.12328845966960955
gene-LOC112043143	gene-LOC112043143_4665	0.9999817389863531	0	0.30148255326111784
gene-LOC112043143	gene-LOC112043143_4666	0.9999817389863531	0	0.24852646233370645
gene-LOC112043143	gene-LOC112043143_4667	0.9999817389863531	0	0.18911703639289446
gene-LOC112043144	gene-LOC112043144_4673	0.9999817389863531	0	0.0546996758780134
gene-LOC112043144	gene-LOC112043144_4674	0.9999817389863531	0	0.08145825566690322
gene-LOC112043146	gene-LOC112043146_4679	0.9999817389863531	0	0.2691212455876979
gene-LOC112043146	gene-LOC112043146_4680	0.9999817389863531	0	0.1182632253592022
gene-LOC112043146	gene-LOC112043146_4681	0.9999817389863531	0	0.09573177295438651
gene-LOC112043146	gene-LOC112043146_4682	0.9999817389863531	0	0.12552360062715007
gene-LOC112043146	gene-LOC112043146_4683	0.9999817389863531	0	0.24613184467608562
gene-LOC112043146	gene-LOC112043146_4684	0.9999817389863531	0	0.27694171944349577
gene-LOC112043146	gene-LOC112043146_4685	0.9999817389863531	0	0.1276893733737916
gene-LOC112043146	gene-LOC112043146_4686	0.9999817389863531	0	0.1982837335971812
gene-LOC112043146	gene-LOC112043146_4687	0.9999817389863531	0	0.26206158574952987
gene-LOC112043146	gene-LOC112043146_4688	0.9999817389863531	0	0.26553363240830397
gene-LOC112043146	gene-LOC112043146_4689	0.9999817389863531	0	0.2322179440870027
gene-LOC112043146	gene-LOC112043146_4690	0.9999817389863531	0	0.22683134983600084
gene-LOC112043146	gene-LOC112043146_4691	0.9999817389863531	0	1.144434399820109
gene-LOC112043146	gene-LOC112043146_4692	0.9999817389863531	0	0.6743766602322747
gene-LOC112043146	gene-LOC112043146_4693	0.9999817389863531	0	0.3442685553777336
gene-LOC112043146	gene-LOC112043146_4694	0.9999817389863531	0	0.40447631276416995
gene-LOC112043146	gene-LOC112043146_4695	0.9999817389863531	0	0.49066632335690485
gene-LOC112043146	gene-LOC112043146_4712	0.9999817389863531	0	0.27229569528917263
gene-LOC112043147	gene-LOC112043147_4728	0.9999817389863531	0	0.23908088764094604
gene-LOC112043147	gene-LOC112043147_4729	0.9999817389863531	0	0.33050521174230063
gene-LOC112043147	gene-LOC112043147_4730	0.9999817389863531	0	0.42234514727984873
gene-LOC112043147	gene-LOC112043147_4731	0.9999817389863531	0	0.5011391930504416
gene-LOC112043147	gene-LOC112043147_4732	0.9999817389863531	0	0.3601026960538123
gene-LOC112043147	gene-LOC112043147_4734	0.9999817389863531	0	0.3660945826894144
gene-LOC112043147	gene-LOC112043147_4735	0.9999817389863531	0	0.5004445679781924
gene-LOC112043147	gene-LOC112043147_4736	0.9999817389863531	0	0.3175276527966622
gene-LOC112043147	gene-LOC112043147_4737	0.9999817389863531	0	0.519467122740771
gene-LOC112043147	gene-LOC112043147_4740	0.9999817389863531	0	0.6594275870057329
gene-LOC112043147	gene-LOC112043147_4744	0.9999817389863531	0	0.5818356352491882
gene-LOC112043147	gene-LOC112043147_4789	0.9999817389863531	0	0.35974267524499215
gene-LOC112043147	gene-LOC112043147_4799	0.9999817389863531	0	0.6594275870057329
gene-LOC112043149	gene-LOC112043149_4803	0.9999817389863531	0	0.19869585302933412
gene-LOC112043149	gene-LOC112043149_4804	0.9999817389863531	0	0.46127898167563064
gene-LOC112043149	gene-LOC112043149_4805	0.9999817389863531	0	0.5906200208035886
gene-LOC112043149	gene-LOC112043149_4806	0.9999817389863531	0	0.40181459060321423
gene-LOC112043149	gene-LOC112043149_4807	0.9999817389863531	0	0.4930382341794317
gene-LOC112043150	gene-LOC112043150_4814	0.9999817389863531	0	0.16968477258696613
gene-LOC112043150	gene-LOC112043150_4815	0.9999817389863531	0	0.12519193934744965
gene-LOC112043150	gene-LOC112043150_4816	0.9999817389863531	0	0.046984276862933605
gene-LOC112043150	gene-LOC112043150_4817	0.9999817389863531	0	0.07260038366990695
gene-LOC112043151	gene-LOC112043151_4818	0.9999817389863531	0	0.1957873810423827
gene-LOC112043151	gene-LOC112043151_4819	0.9999817389863531	0	0.26842643682058576
gene-LOC112043151	gene-LOC112043151_4820	0.9999817389863531	0	0.05245733384232576
gene-LOC112043152	gene-LOC112043152_4821	0.9999817389863531	0	0.043809600843951024
gene-LOC112043152	gene-LOC112043152_4822	0.9999817389863531	0	0.16328859112759808
gene-LOC112043152	gene-LOC112043152_4823	0.9999817389863531	0	0.22484517257636139
gene-LOC112043152	gene-LOC112043152_4824	0.9999817389863531	0	0.1347342315824065
gene-LOC112043152	gene-LOC112043152_4825	0.9999817389863531	0	0.2679712053094434
gene-LOC112043152	gene-LOC112043152_4826	0.9999817389863531	0	0.18922041623305486
gene-LOC112043152	gene-LOC112043152_4827	0.9999817389863531	0	0.17306135278215962
gene-LOC112043152	gene-LOC112043152_4828	0.9999817389863531	0	0.5661726834448775
gene-LOC112043153	gene-LOC112043153_4829	0.9999817389863531	0	0.3683799980796012
gene-LOC112043153	gene-LOC112043153_4830	0.9999817389863531	0	0.2341559594660021
gene-LOC112043153	gene-LOC112043153_4831	0.9999817389863531	0	0.23938780509307644
gene-LOC112043153	gene-LOC112043153_4832	0.9999817389863531	0	0.2307880936040103
gene-LOC112043153	gene-LOC112043153_4833	0.9999817389863531	0	0.2642128300299671
gene-LOC112043153	gene-LOC112043153_4834	0.9999817389863531	0	0.1379342576865703
gene-LOC112043153	gene-LOC112043153_4835	0.9999817389863531	0	0.16587965452950115
gene-LOC112043153	gene-LOC112043153_4836	0.9999817389863531	0	0.16505258078638008
gene-LOC112043153	gene-LOC112043153_4837	0.9999817389863531	0	0.1656098353793185
gene-LOC112043153	gene-LOC112043153_4838	0.9999817389863531	0	0.4241983272212888
gene-LOC112043153	gene-LOC112043153_4839	0.9999817389863531	0	0.33814814609195043
gene-LOC112043153	gene-LOC112043153_4840	0.9999817389863531	0	0.4955513597081689
gene-LOC112043155	gene-LOC112043155_4849	0.9999817389863531	0	0.2720185737940515
gene-LOC112043155	gene-LOC112043155_4850	0.9999817389863531	0	0.25436638327639827
gene-LOC112043155	gene-LOC112043155_4851	0.9999817389863531	0	0.19987453438834724
gene-LOC112043155	gene-LOC112043155_4852	0.9999817389863531	0	0.23212612251484988
gene-LOC112043155	gene-LOC112043155_4853	0.9999817389863531	0	0.14107817398742561
gene-LOC112043155	gene-LOC112043155_4854	0.9999817389863531	0	0.1612447278811855
gene-LOC112043155	gene-LOC112043155_4855	0.9999817389863531	0	0.23748764108889198
gene-LOC112043155	gene-LOC112043155_4856	0.9999817389863531	0	0.5542865087753261
gene-LOC112043155	gene-LOC112043155_4857	0.9999817389863531	0	0.583008280113865
gene-LOC112043155	gene-LOC112043155_4858	0.9999817389863531	0	0.31810494001710143
gene-LOC112043155	gene-LOC112043155_4859	0.9999817389863531	0	0.5569278385151364
gene-LOC112043155	gene-LOC112043155_4860	0.9999817389863531	0	0.706849053786593
gene-LOC112043156	gene-LOC112043156_4861	0.9999817389863531	0	0.048214644968568976
gene-LOC112043156	gene-LOC112043156_4862	0.9999817389863531	0	0.2127514190003854
gene-LOC112043156	gene-LOC112043156_4863	0.9999817389863531	0	0.07992296427623735
gene-LOC112043157	gene-LOC112043157_4866	0.9999817389863531	0	1.0644374259985447
gene-LOC112043157	gene-LOC112043157_4867	0.9999817389863531	0	0.566452221542848
gene-LOC112043157	gene-LOC112043157_4868	0.9999817389863531	0	0.1661724994846443
gene-LOC112043157	gene-LOC112043157_4869	0.9999817389863531	0	0.25467657220520756
gene-LOC112043157	gene-LOC112043157_4870	0.9999817389863531	0	0.20078533324999626
gene-LOC112043157	gene-LOC112043157_4871	0.9999817389863531	0	0.34991033726613097
gene-LOC112043157	gene-LOC112043157_4872	0.9999817389863531	0	0.4065493207075992
gene-LOC112043157	gene-LOC112043157_4873	0.9999817389863531	0	0.16265898207525709
gene-LOC112043157	gene-LOC112043157_4874	0.9999817389863531	0	0.24938278655247448
gene-LOC112043158	gene-LOC112043158_4875	0.9999817389863531	0	0.054185871414444975
gene-LOC112043158	gene-LOC112043158_4876	0.9999817389863531	0	0.3205491132852769
gene-LOC112043158	gene-LOC112043158_4877	0.9999817389863531	0	0.3626972718520234
gene-LOC112043158	gene-LOC112043158_4878	0.9999817389863531	0	0.47289554315641347
gene-LOC112043158	gene-LOC112043158_4879	0.9999817389863531	0	0.1926630428712368
gene-LOC112043159	gene-LOC112043159_4880	0.9999817389863531	0	0.13895604949143525
gene-LOC112043159	gene-LOC112043159_4881	0.9999817389863531	0	0.3398890865980837
gene-LOC112043159	gene-LOC112043159_4882	0.9999817389863531	0	0.17472675027073237
gene-LOC112043159	gene-LOC112043159_4883	0.9999817389863531	0	0.07792495504283892
gene-LOC112043159	gene-LOC112043159_4884	0.9999817389863531	0	0.06769733377667286
gene-LOC112043159	gene-LOC112043159_4885	0.9999817389863531	0	0.16131257836359225
gene-LOC112043159	gene-LOC112043159_4886	0.9999817389863531	0	0.14017278506658482
gene-LOC112043159	gene-LOC112043159_4887	0.9999817389863531	0	0.1321592615751701
gene-LOC112043159	gene-LOC112043159_4888	0.9999817389863531	0	0.10949921659273265
gene-LOC112043159	gene-LOC112043159_4889	0.9999817389863531	0	0.14109586292578147
gene-LOC112043159	gene-LOC112043159_4890	0.9999817389863531	0	0.2208444829791576
gene-LOC112043159	gene-LOC112043159_4891	0.9999817389863531	0	0.14865645365574842
gene-LOC112043159	gene-LOC112043159_4892	0.9999817389863531	0	0.13418793085917713
gene-LOC112043159	gene-LOC112043159_4893	0.9999817389863531	0	0.1684593729192594
gene-LOC112043159	gene-LOC112043159_4894	0.9999817389863531	0	0.32554884096788506
gene-LOC112043159	gene-LOC112043159_4895	0.9999817389863531	0	0.43764065520478734
gene-LOC112043160	gene-LOC112043160_4896	0.9999817389863531	0	0.0268939155137895
gene-LOC112043160	gene-LOC112043160_4897	0.9999817389863531	0	0.1326700302850492
gene-LOC112043161	gene-LOC112043161_4898	0.9999817389863531	0	0.10031603679041101
gene-LOC112043161	gene-LOC112043161_4899	0.9999817389863531	0	0.19164257974669052
gene-LOC112043162	gene-LOC112043162_4901	0.9999817389863531	0	0.22666629702335062
gene-LOC112043162	gene-LOC112043162_4902	0.9999817389863531	0	0.6488493967846694
gene-LOC112043162	gene-LOC112043162_4903	0.9999817389863531	0	0.5557804847285333
gene-LOC112043162	gene-LOC112043162_4905	0.9999817389863531	0	0.1330817829262605
gene-LOC112043162	gene-LOC112043162_4906	0.9999817389863531	0	0.48174862649613637
gene-LOC112043162	gene-LOC112043162_4907	0.9999817389863531	0	0.6218763788486941
gene-LOC112043162	gene-LOC112043162_4908	0.9999817389863531	0	1.3091824560284042
gene-LOC112043162	gene-LOC112043162_4911	0.9999817389863531	0	0.1330817829262605
gene-LOC112043163	gene-LOC112043163_4912	0.9999817389863531	0	0.17193832216919258
gene-LOC112043163	gene-LOC112043163_4913	0.9999817389863531	0	0.3222611225918106
gene-LOC112043163	gene-LOC112043163_4914	0.9999817389863531	0	0.19342814089502536
gene-LOC112043163	gene-LOC112043163_4915	0.9999817389863531	0	0.1953839927089076
gene-LOC112043163	gene-LOC112043163_4918	0.9999817389863531	0	0.1934279367642464
gene-LOC112043163	gene-LOC112043163_4919	0.9999817389863531	0	0.1953839927089076
gene-LOC112043163	gene-LOC112043163_4920	0.9999817389863531	0	0.5412761370223986
gene-LOC112043163	gene-LOC112043163_4921	0.9999817389863531	0	0.3222611225918106
gene-LOC112043163	gene-LOC112043163_4923	0.9999817389863531	0	0.1872730380940304
gene-LOC112043164	gene-LOC112043164_4924	0.9999817389863531	0	0.2023286837052014
gene-LOC112043164	gene-LOC112043164_4925	0.9999817389863531	0	0.12192589737668591
gene-LOC112043164	gene-LOC112043164_4926	0.9999817389863531	0	0.2274015731042578
gene-LOC112043164	gene-LOC112043164_4927	0.9999817389863531	0	0.3327121128345052
gene-LOC112043166	gene-LOC112043166_4933	0.9999817389863531	0	0.7464642546559306
gene-LOC112043166	gene-LOC112043166_4934	0.9999817389863531	0	0.16205440698574414
gene-LOC112043166	gene-LOC112043166_4935	0.9999817389863531	0	0.15307834028919753
gene-LOC112043166	gene-LOC112043166_4936	0.9999817389863531	0	0.17955664339857513
gene-LOC112043166	gene-LOC112043166_4937	0.9999817389863531	0	0.2392626169032006
gene-LOC112043166	gene-LOC112043166_4938	0.9999817389863531	0	0.37369133510103936
gene-LOC112043166	gene-LOC112043166_4939	0.9999817389863531	0	0.13423304792717783
gene-LOC112043166	gene-LOC112043166_4940	0.9999817389863531	0	0.2121919841803379
gene-LOC112043166	gene-LOC112043166_4941	0.9999817389863531	0	0.23280736827188075
gene-LOC112043166	gene-LOC112043166_4942	0.9999817389863531	0	0.1664710097752895
gene-LOC112043166	gene-LOC112043166_4943	0.9999817389863531	0	0.23390759999938915
gene-LOC112043167	gene-LOC112043167_4944	0.9999817389863531	0	1.0741627104104614
gene-LOC112043167	gene-LOC112043167_4945	0.9999817389863531	0	0.27870050501556687
gene-LOC112043167	gene-LOC112043167_4946	0.9999817389863531	0	0.0758897720615268
gene-LOC112043167	gene-LOC112043167_4947	0.9999817389863531	0	0.3488358978820081
gene-LOC112043167	gene-LOC112043167_4948	0.9999817389863531	0	0.31727701825450794
gene-LOC112043167	gene-LOC112043167_4949	0.9999817389863531	0	1.1699362659840533
gene-LOC112043167	gene-LOC112043167_4953	0.9999817389863531	0	0.2986643841107366
gene-LOC112043167	gene-LOC112043167_4957	0.9999817389863531	0	0.28144976528983534
gene-LOC112043167	gene-LOC112043167_4958	0.9999817389863531	0	0.0758897720615268
gene-LOC112043168	gene-LOC112043168_4965	0.9999817389863531	0	0.2207978542807032
gene-LOC112043168	gene-LOC112043168_4966	0.9999817389863531	0	0.05547359067512314
gene-LOC112043168	gene-LOC112043168_4967	0.9999817389863531	0	0.17735541059308435
gene-LOC112043168	gene-LOC112043168_4968	0.9999817389863531	0	0.16716935476564831
gene-LOC112043169	gene-LOC112043169_4969	0.9999817389863531	0	0.13516973374531638
gene-LOC112043169	gene-LOC112043169_4970	0.9999817389863531	0	0.11777866969492035
gene-LOC112043169	gene-LOC112043169_4971	0.9999817389863531	0	0.30176569125514074
gene-LOC112043169	gene-LOC112043169_4972	0.9999817389863531	0	0.1332422901674839
gene-LOC112043169	gene-LOC112043169_4973	0.9999817389863531	0	0.3416898582932868
gene-LOC112043169	gene-LOC112043169_4978	0.9999817389863531	0	0.3416898582932868
gene-LOC112043170	gene-LOC112043170_4980	0.9999817389863531	0	0.31634349300483944
gene-LOC112043170	gene-LOC112043170_4981	0.9999817389863531	0	0.20395853750035098
gene-LOC112043170	gene-LOC112043170_4982	0.9999817389863531	0	0.12899567404964785
gene-LOC112043170	gene-LOC112043170_4983	0.9999817389863531	0	0.20314005562687854
gene-LOC112043172	gene-LOC112043172_4986	0.9999817389863531	0	0.17540881890101723
gene-LOC112043172	gene-LOC112043172_4987	0.9999817389863531	0	0.3746684911496754
gene-LOC112043172	gene-LOC112043172_4988	0.9999817389863531	0	0.3002103928031046
gene-LOC112043172	gene-LOC112043172_4989	0.9999817389863531	0	0.08634208031171653
gene-LOC112043172	gene-LOC112043172_4990	0.9999817389863531	0	0.2115203497887519
gene-LOC112043172	gene-LOC112043172_4996	0.9999817389863531	0	0.2115203497887519
gene-LOC112043172	gene-LOC112043172_4997	0.9999817389863531	0	0.22442217318986923
gene-LOC112043172	gene-LOC112043172_5003	0.9999817389863531	0	0.214311678317598
gene-LOC112043174	gene-LOC112043174_5012	0.9999817389863531	0	0.03654837810604315
gene-LOC112043174	gene-LOC112043174_5013	0.9999817389863531	0	0.22861380342554494
gene-LOC112043174	gene-LOC112043174_5014	0.9999817389863531	0	0.09820026062993747
gene-LOC112043174	gene-LOC112043174_5019	0.9999817389863531	0	0.33381351147682103
gene-LOC112043174	gene-LOC112043174_5022	0.9999817389863531	0	0.09611553966828268
gene-LOC112043174	gene-LOC112043174_5023	0.9999817389863531	0	0.32956738736461855
gene-LOC112043174	gene-LOC112043174_5027	0.9999817389863531	0	0.5073611680639765
gene-LOC112043174	gene-LOC112043174_5031	0.9999817389863531	0	0.8034240088451945
gene-LOC112043174	gene-LOC112043174_5035	0.9999817389863531	0	0.8034251757605517
gene-LOC112043177	gene-LOC112043177_5057	0.9999817389863531	0	0.20668594662021
gene-LOC112043177	gene-LOC112043177_5058	0.9999817389863531	0	0.2141794619878743
gene-LOC112043177	gene-LOC112043177_5059	0.9999817389863531	0	0.14737315399595996
gene-LOC112043177	gene-LOC112043177_5060	0.9999817389863531	0	0.4927502966104296
gene-LOC112043177	gene-LOC112043177_5061	0.9999817389863531	0	0.2548153051365052
gene-LOC112043177	gene-LOC112043177_5062	0.9999817389863531	0	0.21479589911199515
gene-LOC112043178	gene-LOC112043178_5063	0.9999817389863531	0	0.5843817522983885
gene-LOC112043178	gene-LOC112043178_5064	0.9999817389863531	0	0.26778260816872823
gene-LOC112043178	gene-LOC112043178_5065	0.9999817389863531	0	0.11878514827163222
gene-LOC112043178	gene-LOC112043178_5066	0.9999817389863531	0	0.33688659222459183
gene-LOC112043178	gene-LOC112043178_5067	0.9999817389863531	0	0.25170857408021163
gene-LOC112043178	gene-LOC112043178_5068	0.9999817389863531	0	0.23886788612303356
gene-LOC112043178	gene-LOC112043178_5069	0.9999817389863531	0	0.19502127641412237
gene-LOC112043178	gene-LOC112043178_5070	0.9999817389863531	0	0.43674426741811967
gene-LOC112043178	gene-LOC112043178_5071	0.9999817389863531	0	0.24939627525764152
gene-LOC112043179	gene-LOC112043179_5072	0.9999817389863531	0	0.14644107534211415
gene-LOC112043179	gene-LOC112043179_5073	0.9999817389863531	0	0.2609213268156143
gene-LOC112043179	gene-LOC112043179_5074	0.9999817389863531	0	0.16812079671746805
gene-LOC112043179	gene-LOC112043179_5075	0.9999817389863531	0	0.05086387526291247
gene-LOC112043179	gene-LOC112043179_5076	0.9999817389863531	0	0.310841670372751
gene-LOC112043179	gene-LOC112043179_5077	0.9999817389863531	0	0.3119260141801581
gene-LOC112043179	gene-LOC112043179_5078	0.9999817389863531	0	0.6038712781792306
gene-LOC112043180	gene-LOC112043180_5080	0.9999817389863531	0	0.49690099140058663
gene-LOC112043180	gene-LOC112043180_5081	0.9999817389863531	0	0.47163111296036053
gene-LOC112043180	gene-LOC112043180_5082	0.9999817389863531	0	0.4520919940095123
gene-LOC112043180	gene-LOC112043180_5083	0.9999817389863531	0	0.2825231218617592
gene-LOC112043180	gene-LOC112043180_5084	0.9999817389863531	0	0.1836900057671249
gene-LOC112043180	gene-LOC112043180_5085	0.9999817389863531	0	0.1842709142006349
gene-LOC112043180	gene-LOC112043180_5086	0.9999817389863531	0	0.15544214612552135
gene-LOC112043180	gene-LOC112043180_5087	0.9999817389863531	0	0.11727282606778822
gene-LOC112043180	gene-LOC112043180_5088	0.9999817389863531	0	0.15343722702671947
gene-LOC112043180	gene-LOC112043180_5089	0.9999817389863531	0	0.166386130865547
gene-LOC112043180	gene-LOC112043180_5090	0.9999817389863531	0	0.14449106794201594
gene-LOC112043180	gene-LOC112043180_5091	0.9999817389863531	0	0.20455433761144803
gene-LOC112043180	gene-LOC112043180_5103	0.9999817389863531	0	0.09139435840957598
gene-LOC112043180	gene-LOC112043180_5105	0.9999817389863531	0	0.20455433761144803
gene-LOC112043184	gene-LOC112043184_5131	0.9999817389863531	0	0.7135262267715019
gene-LOC112043184	gene-LOC112043184_5138	0.9999817389863531	0	0.6274671416702402
gene-LOC112043184	gene-LOC112043184_5140	0.9999817389863531	0	0.598717125494117
gene-LOC112043184	gene-LOC112043184_5141	0.9999817389863531	0	0.6004234765420717
gene-LOC112043184	gene-LOC112043184_5142	0.9999817389863531	0	0.2803659022977225
gene-LOC112043184	gene-LOC112043184_5143	0.9999817389863531	0	0.24708343319302184
gene-LOC112043184	gene-LOC112043184_5144	0.9999817389863531	0	0.43370094692872474
gene-LOC112043184	gene-LOC112043184_5145	0.9999817389863531	0	0.34490076606949494
gene-LOC112043184	gene-LOC112043184_5146	0.9999817389863531	0	0.2080391479837198
gene-LOC112043184	gene-LOC112043184_5147	0.9999817389863531	0	0.29895367857876654
gene-LOC112043184	gene-LOC112043184_5149	0.9999817389863531	0	0.2503134296877265
gene-LOC112043184	gene-LOC112043184_5150	0.9999817389863531	0	0.3322559547742925
gene-LOC112043184	gene-LOC112043184_5151	0.9999817389863531	0	0.14278325918755375
gene-LOC112043184	gene-LOC112043184_5152	0.9999817389863531	0	0.3713101323197314
gene-LOC112043184	gene-LOC112043184_5154	0.9999817389863531	0	0.276433754911384
gene-LOC112043184	gene-LOC112043184_5155	0.9999817389863531	0	0.12546556371747908
gene-LOC112043184	gene-LOC112043184_5156	0.9999817389863531	0	0.14112469920152027
gene-LOC112043184	gene-LOC112043184_5157	0.9999817389863531	0	0.28415915569148975
gene-LOC112043184	gene-LOC112043184_5161	0.9999817389863531	0	0.17032172685426117
gene-LOC112043184	gene-LOC112043184_5162	0.9999817389863531	0	0.17315698597051643
gene-LOC112043184	gene-LOC112043184_5163	0.9999817389863531	0	0.21132904790904394
gene-LOC112043184	gene-LOC112043184_5164	0.9999817389863531	0	0.2792909065798357
gene-LOC112043184	gene-LOC112043184_5165	0.9999817389863531	0	0.26046775888225415
gene-LOC112043184	gene-LOC112043184_5166	0.9999817389863531	0	0.29086523148037635
gene-LOC112043184	gene-LOC112043184_5167	0.9999817389863531	0	0.41475655790541577
gene-LOC112043184	gene-LOC112043184_5168	0.9999817389863531	0	0.4392447406706417
gene-LOC112043184	gene-LOC112043184_5169	0.9999817389863531	0	0.19420368676111543
gene-LOC112043184	gene-LOC112043184_5170	0.9999817389863531	0	0.2750073858275135
gene-LOC112043184	gene-LOC112043184_5171	0.9999817389863531	0	0.10379588573203868
gene-LOC112043184	gene-LOC112043184_5172	0.9999817389863531	0	0.1937614618401451
gene-LOC112043184	gene-LOC112043184_5173	0.9999817389863531	0	0.2597803121944082
gene-LOC112043184	gene-LOC112043184_5174	0.9999817389863531	0	0.21159512502820021
gene-LOC112043184	gene-LOC112043184_5175	0.9999817389863531	0	0.19898399603190953
gene-LOC112043184	gene-LOC112043184_5176	0.9999817389863531	0	0.4409616320375216
gene-LOC112043184	gene-LOC112043184_5177	0.9999817389863531	0	0.393623231238001
gene-LOC112043184	gene-LOC112043184_5178	0.9999817389863531	0	0.18617841679480573
gene-LOC112043185	gene-LOC112043185_5183	0.9999817389863531	0	0.9000823258375865
gene-LOC112043185	gene-LOC112043185_5194	0.9999817389863531	0	0.49075506463708063
gene-LOC112043185	gene-LOC112043185_5195	0.9999817389863531	0	0.5108182552435494
gene-LOC112043185	gene-LOC112043185_5196	0.9999817389863531	0	0.39947531691267113
gene-LOC112043185	gene-LOC112043185_5197	0.9999817389863531	0	0.32756159155552833
gene-LOC112043185	gene-LOC112043185_5198	0.9999817389863531	0	0.3061901101923219
gene-LOC112043185	gene-LOC112043185_5200	0.9999817389863531	0	0.3397398208260895
gene-LOC112043185	gene-LOC112043185_5201	0.9999817389863531	0	0.28129485176416846
gene-LOC112043191	gene-LOC112043191_5242	0.9999817389863531	0	0.6630538036129359
gene-LOC112043191	gene-LOC112043191_5243	0.9999817389863531	0	0.8384182877163608
gene-LOC112043191	gene-LOC112043191_5244	0.9999817389863531	0	0.6416535699086685
gene-LOC112043191	gene-LOC112043191_5245	0.9999817389863531	0	0.9936576438639895
gene-LOC112043191	gene-LOC112043191_5246	0.9999817389863531	0	0.6476031709669572
gene-LOC112043191	gene-LOC112043191_5247	0.9999817389863531	0	0.7550731487107756
gene-LOC112043191	gene-LOC112043191_5253	0.9999817389863531	0	0.8198789933054327
gene-LOC112043191	gene-LOC112043191_5254	0.9999817389863531	0	1.2851358932822077
gene-LOC112043191	gene-LOC112043191_5255	0.9999817389863531	0	1.0041177594449548
gene-LOC112043191	gene-LOC112043191_5256	0.9999817389863531	0	0.8975350478388098
gene-LOC112043191	gene-LOC112043191_5257	0.9999817389863531	0	1.0987031418650375
gene-LOC112043191	gene-LOC112043191_5258	0.9999817389863531	0	1.1925063123950101
gene-LOC112043193	gene-LOC112043193_5264	0.9999817389863531	0	0.5673592637228858
gene-LOC112043193	gene-LOC112043193_5266	0.9999817389863531	0	0.23260928502806888
gene-LOC112043199	gene-LOC112043199_5299	0.9999817389863531	0	0.10610726502632328
gene-LOC112043199	gene-LOC112043199_5300	0.9999817389863531	0	0.16273442551590378
gene-LOC112043199	gene-LOC112043199_5301	0.9999817389863531	0	0.17681650008213445
gene-LOC112043199	gene-LOC112043199_5302	0.9999817389863531	0	0.1231863594420215
gene-LOC112043199	gene-LOC112043199_5303	0.9999817389863531	0	0.14622569260943052
gene-LOC112043199	gene-LOC112043199_5304	0.9999817389863531	0	0.17763067382147657
gene-LOC112043199	gene-LOC112043199_5305	0.9999817389863531	0	0.13383701892541566
gene-LOC112043199	gene-LOC112043199_5306	0.9999817389863531	0	0.7911847937861349
gene-LOC112043199	gene-LOC112043199_5307	0.9999817389863531	0	0.282583401055267
gene-LOC112043200	gene-LOC112043200_5316	0.9999817389863531	0	0.27972806119371096
gene-LOC112043200	gene-LOC112043200_5317	0.9999817389863531	0	0.11904588213949818
gene-LOC112043200	gene-LOC112043200_5318	0.9999817389863531	0	0.15913980439756958
gene-LOC112043200	gene-LOC112043200_5319	0.9999817389863531	0	0.07582657928854797
gene-LOC112043200	gene-LOC112043200_5320	0.9999817389863531	0	0.45095756517971086
gene-LOC112043200	gene-LOC112043200_5321	0.9999817389863531	0	0.21316029888568
gene-LOC112043200	gene-LOC112043200_5322	0.9999817389863531	0	0.06744016736150282
gene-LOC112043201	gene-LOC112043201_5323	0.9999817389863531	0	0.23083513934958955
gene-LOC112043201	gene-LOC112043201_5324	0.9999817389863531	0	0.0627694579940572
gene-LOC112043201	gene-LOC112043201_5325	0.9999817389863531	0	0.07456329110162585
gene-LOC112043202	gene-LOC112043202_5326	0.9999817389863531	0	0.02751415816517255
gene-LOC112043202	gene-LOC112043202_5327	0.9999817389863531	0	0.4591808393534835
gene-LOC112043203	gene-LOC112043203_5329	0.9999817389863531	0	0.41261852115667885
gene-LOC112043203	gene-LOC112043203_5330	0.9999817389863531	0	0.28416857101246773
gene-LOC112043203	gene-LOC112043203_5331	0.9999817389863531	0	0.42354784628534503
gene-LOC112043203	gene-LOC112043203_5332	0.9999817389863531	0	0.29842647584619897
gene-LOC112043203	gene-LOC112043203_5333	0.9999817389863531	0	0.2815679746261841
gene-LOC112043203	gene-LOC112043203_5334	0.9999817389863531	0	0.2588183584684778
gene-LOC112043203	gene-LOC112043203_5335	0.9999817389863531	0	0.26716557959416676
gene-LOC112043203	gene-LOC112043203_5336	0.9999817389863531	0	0.2621400009555641
gene-LOC112043203	gene-LOC112043203_5337	0.9999817389863531	0	0.4358035624873251
gene-LOC112043203	gene-LOC112043203_5338	0.9999817389863531	0	0.248882719080882
gene-LOC112043203	gene-LOC112043203_5339	0.9999817389863531	0	0.13508128258838514
gene-LOC112043203	gene-LOC112043203_5340	0.9999817389863531	0	0.407460045325192
gene-LOC112043203	gene-LOC112043203_5341	0.9999817389863531	0	0.42797367733551095
gene-LOC112043205	gene-LOC112043205_5412	0.9999817389863531	0	0.24450343666594776
gene-LOC112043205	gene-LOC112043205_5413	0.9999817389863531	0	0.7872887027315585
gene-LOC112043205	gene-LOC112043205_5415	0.9999817389863531	0	0.612922700697732
gene-LOC112043205	gene-LOC112043205_5416	0.9999817389863531	0	0.6242169936516673
gene-LOC112043205	gene-LOC112043205_5417	0.9999817389863531	0	0.5252465358336869
gene-LOC112043205	gene-LOC112043205_5421	0.9999817389863531	0	0.5853850505832829
gene-LOC112043205	gene-LOC112043205_5422	0.9999817389863531	0	0.6792216545279555
gene-LOC112043205	gene-LOC112043205_5423	0.9999817389863531	0	0.35327160829276405
gene-LOC112043205	gene-LOC112043205_5424	0.9999817389863531	0	0.6546751634942725
gene-LOC112043205	gene-LOC112043205_5425	0.9999817389863531	0	0.4618563704069345
gene-LOC112043205	gene-LOC112043205_5426	0.9999817389863531	0	0.6593677024908429
gene-LOC112043205	gene-LOC112043205_5427	0.9999817389863531	0	0.47072751418478465
gene-LOC112043205	gene-LOC112043205_5428	0.9999817389863531	0	0.4098194021022943
gene-LOC112043205	gene-LOC112043205_5429	0.9999817389863531	0	0.96321596699417
gene-LOC112043205	gene-LOC112043205_5430	0.9999817389863531	0	0.17207348988079296
gene-LOC112043205	gene-LOC112043205_5431	0.9999817389863531	0	0.3451238980228366
gene-LOC112043206	gene-LOC112043206_5432	0.9999817389863531	0	0.09663227982397427
gene-LOC112043206	gene-LOC112043206_5433	0.9999817389863531	0	0.11438670108634774
gene-LOC112043206	gene-LOC112043206_5434	0.9999817389863531	0	0.11115205141519535
gene-LOC112043208	gene-LOC112043208_5444	0.9999817389863531	0	0.24022737223052548
gene-LOC112043208	gene-LOC112043208_5445	0.9999817389863531	0	0.1408308817525592
gene-LOC112043208	gene-LOC112043208_5446	0.9999817389863531	0	0.1702580657778947
gene-LOC112043209	gene-LOC112043209_5447	0.9999817389863531	0	0.20182216312871137
gene-LOC112043209	gene-LOC112043209_5448	0.9999817389863531	0	0.10893739449602172
gene-LOC112043209	gene-LOC112043209_5449	0.9999817389863531	0	0.10032635540663204
gene-LOC112043209	gene-LOC112043209_5450	0.9999817389863531	0	0.2816942697354783
gene-LOC112043209	gene-LOC112043209_5451	0.9999817389863531	0	0.3181343037747695
gene-LOC112043209	gene-LOC112043209_5452	0.9999817389863531	0	0.35417055069881975
gene-LOC112043210	gene-LOC112043210_5453	0.9999817389863531	0	0.0945686993143493
gene-LOC112043210	gene-LOC112043210_5454	0.9999817389863531	0	0.16095369778279345
gene-LOC112043210	gene-LOC112043210_5455	0.9999817389863531	0	0.054891592145391854
gene-LOC112043210	gene-LOC112043210_5456	0.9999817389863531	0	0.12096902290662204
gene-LOC112043210	gene-LOC112043210_5457	0.9999817389863531	0	0.18924217349513484
gene-LOC112043210	gene-LOC112043210_5462	0.9999817389863531	0	0.4338293259950996
gene-LOC112043211	gene-LOC112043211_5463	0.9999817389863531	0	0.20124186495303853
gene-LOC112043211	gene-LOC112043211_5465	0.9999817389863531	0	0.7135514465287196
gene-LOC112043211	gene-LOC112043211_5466	0.9999817389863531	0	0.5056856862700565
gene-LOC112043211	gene-LOC112043211_5467	0.9999817389863531	0	0.3224311927434158
gene-LOC112043211	gene-LOC112043211_5468	0.9999817389863531	0	0.43773259588654057
gene-LOC112043214	gene-LOC112043214_5508	0.9999817389863531	0	0.2099379946765172
gene-LOC112043214	gene-LOC112043214_5509	0.9999817389863531	0	0.3905472042238225
gene-LOC112043214	gene-LOC112043214_5510	0.9999817389863531	0	0.3557784089182281
gene-LOC112043214	gene-LOC112043214_5511	0.9999817389863531	0	0.4039243343789565
gene-LOC112043214	gene-LOC112043214_5512	0.9999817389863531	0	0.3971566197004224
gene-LOC112043214	gene-LOC112043214_5513	0.9999817389863531	0	0.5254192285691817
gene-LOC112043214	gene-LOC112043214_5514	0.9999817389863531	0	0.43919744211565614
gene-LOC112043214	gene-LOC112043214_5515	0.9999817389863531	0	0.33323023045209865
gene-LOC112043214	gene-LOC112043214_5516	0.9999817389863531	0	0.4444775794257856
gene-LOC112043214	gene-LOC112043214_5517	0.9999817389863531	0	0.2242805056704178
gene-LOC112043214	gene-LOC112043214_5518	0.9999817389863531	0	0.4430456968215486
gene-LOC112043215	gene-LOC112043215_5526	0.9999817389863531	0	0.1203085344156527
gene-LOC112043215	gene-LOC112043215_5527	0.9999817389863531	0	0.06423451819131643
gene-LOC112043215	gene-LOC112043215_5528	0.9999817389863531	0	0.10113691516262602
gene-LOC112043215	gene-LOC112043215_5529	0.9999817389863531	0	0.06405609142823643
gene-LOC112043215	gene-LOC112043215_5530	0.9999817389863531	0	0.12727975357928223
gene-LOC112043215	gene-LOC112043215_5531	0.9999817389863531	0	0.18194715139135553
gene-LOC112043215	gene-LOC112043215_5537	0.9999817389863531	0	0.18112239977946487
gene-LOC112043217	gene-LOC112043217_5541	0.9999817389863531	0	0.18539002010816663
gene-LOC112043217	gene-LOC112043217_5542	0.9999817389863531	0	0.08081874343391428
gene-LOC112043217	gene-LOC112043217_5543	0.9999817389863531	0	0.06157555976498674
gene-LOC112043217	gene-LOC112043217_5544	0.9999817389863531	0	0.0998111724024886
gene-LOC112043218	gene-LOC112043218_5545	0.9999817389863531	0	0.36591247001452043
gene-LOC112043218	gene-LOC112043218_5546	0.9999817389863531	0	0.22013608704846543
gene-LOC112043218	gene-LOC112043218_5547	0.9999817389863531	0	0.1599998441769106
gene-LOC112043218	gene-LOC112043218_5548	0.9999817389863531	0	0.21080999599750072
gene-LOC112043218	gene-LOC112043218_5549	0.9999817389863531	0	0.21482782653037447
gene-LOC112043218	gene-LOC112043218_5550	0.9999817389863531	0	0.2603918213895984
gene-LOC112043218	gene-LOC112043218_5551	0.9999817389863531	0	0.3531340655691624
gene-LOC112043219	gene-LOC112043219_5552	0.9999817389863531	0	1.0318925825960932
gene-LOC112043219	gene-LOC112043219_5553	0.9999817389863531	0	0.8723455761638723
gene-LOC112043219	gene-LOC112043219_5554	0.9999817389863531	0	0.45156237443575176
gene-LOC112043219	gene-LOC112043219_5555	0.9999817389863531	0	0.5534754425960262
gene-LOC112043219	gene-LOC112043219_5556	0.9999817389863531	0	0.8294631237626628
gene-LOC112043219	gene-LOC112043219_5557	0.9999817389863531	0	0.4852997324067534
gene-LOC112043219	gene-LOC112043219_5558	0.9999817389863531	0	0.33334131198642236
gene-LOC112043219	gene-LOC112043219_5559	0.9999817389863531	0	0.08143967045569768
gene-LOC112043219	gene-LOC112043219_5560	0.9999817389863531	0	0.24641249651655794
gene-LOC112043219	gene-LOC112043219_5561	0.9999817389863531	0	0.205298559285934
gene-LOC112043219	gene-LOC112043219_5562	0.9999817389863531	0	0.4648665346793184
gene-LOC112043219	gene-LOC112043219_5563	0.9999817389863531	0	0.5135366697674266
gene-LOC112043219	gene-LOC112043219_5564	0.9999817389863531	0	0.2383407321433353
gene-LOC112043219	gene-LOC112043219_5565	0.9999817389863531	0	0.30116943720019407
gene-LOC112043219	gene-LOC112043219_5566	0.9999817389863531	0	0.2921199300551054
gene-LOC112043219	gene-LOC112043219_5567	0.9999817389863531	0	0.32949450607382236
gene-LOC112043219	gene-LOC112043219_5568	0.9999817389863531	0	0.4829147505596305
gene-LOC112043219	gene-LOC112043219_5569	0.9999817389863531	0	0.48447736005313224
gene-LOC112043219	gene-LOC112043219_5570	0.9999817389863531	0	0.45884948495656275
gene-LOC112043219	gene-LOC112043219_5571	0.9999817389863531	0	0.23734943342692727
gene-LOC112043219	gene-LOC112043219_5572	0.20599982644139253	0	1.2830471629142046
gene-LOC112043219	gene-LOC112043219_5574	0.9999817389863531	0	0.7064162742926889
gene-LOC112043219	gene-LOC112043219_5575	0.9999817389863531	0	0.9309878381132819
gene-LOC112043219	gene-LOC112043219_5576	0.9999817389863531	0	0.6503617883575519
gene-LOC112043219	gene-LOC112043219_5577	0.9999817389863531	0	0.917267466894681
gene-LOC112043219	gene-LOC112043219_5587	0.9999817389863531	0	0.20419691713175325
gene-LOC112043219	gene-LOC112043219_5603	0.9999817389863531	0	0.917267466894681
gene-LOC112043219	gene-LOC112043219_5604	0.9999817389863531	0	0.45326703822034364
gene-LOC112043221	gene-LOC112043221_5625	0.9999817389863531	0	0.1350298756042898
gene-LOC112043221	gene-LOC112043221_5626	0.9999817389863531	0	0.13195538156723519
gene-LOC112043221	gene-LOC112043221_5627	0.9999817389863531	0	0.085870551461114
gene-LOC112043221	gene-LOC112043221_5628	0.9999817389863531	0	0.08603939793413673
gene-LOC112043221	gene-LOC112043221_5629	0.9999817389863531	0	0.359947950627177
gene-LOC112043221	gene-LOC112043221_5630	0.9999817389863531	0	0.1505889428110283
gene-LOC112043223	gene-LOC112043223_5632	0.9999817389863531	0	0.07835780259672198
gene-LOC112043223	gene-LOC112043223_5633	0.9999817389863531	0	0.07665671590895329
gene-LOC112043223	gene-LOC112043223_5634	0.9999817389863531	0	0.19250060964904936
gene-LOC112043223	gene-LOC112043223_5635	0.9999817389863531	0	0.32254551735142556
gene-LOC112043224	gene-LOC112043224_5636	0.9999817389863531	0	0.08940851841863218
gene-LOC112043224	gene-LOC112043224_5637	0.9999817389863531	0	0.2346270190570161
gene-LOC112043224	gene-LOC112043224_5638	0.9999817389863531	0	0.15444713715586822
gene-LOC112043224	gene-LOC112043224_5639	0.9999817389863531	0	0.08108428842997562
gene-LOC112043224	gene-LOC112043224_5640	0.9999817389863531	0	0.18419980524302026
gene-LOC112043224	gene-LOC112043224_5641	0.9999817389863531	0	0.20014676989053193
gene-LOC112043224	gene-LOC112043224_5642	0.9999817389863531	0	0.18075930459224665
gene-LOC112043224	gene-LOC112043224_5643	0.9999817389863531	0	0.09336764817276855
gene-LOC112043224	gene-LOC112043224_5644	0.9999817389863531	0	0.3686955757127768
gene-LOC112043224	gene-LOC112043224_5645	0.9999817389863531	0	0.4402565430860621
gene-LOC112043225	gene-LOC112043225_5648	0.9999817389863531	0	0.24107802834868952
gene-LOC112043225	gene-LOC112043225_5649	0.9999817389863531	0	0.1832186048162825
gene-LOC112043225	gene-LOC112043225_5650	0.9999817389863531	0	0.12313251831193561
gene-LOC112043225	gene-LOC112043225_5651	0.9999817389863531	0	0.15678792607859648
gene-LOC112043225	gene-LOC112043225_5652	0.9999817389863531	0	0.16966172565542603
gene-LOC112043225	gene-LOC112043225_5653	0.9999817389863531	0	0.15619434654930853
gene-LOC112043225	gene-LOC112043225_5654	0.9999817389863531	0	0.46604540365476765
gene-LOC112043225	gene-LOC112043225_5655	0.9999817389863531	0	0.4495995855697794
gene-LOC112043225	gene-LOC112043225_5656	0.9999817389863531	0	0.18833392113417968
gene-LOC112043225	gene-LOC112043225_5657	0.9999817389863531	0	0.18004988411602607
gene-LOC112043225	gene-LOC112043225_5658	0.9999817389863531	0	0.4311747845937788
gene-LOC112043225	gene-LOC112043225_5659	0.9999817389863531	0	0.35567418036221365
gene-LOC112043225	gene-LOC112043225_5660	0.9999817389863531	0	0.28938938501009215
gene-LOC112043225	gene-LOC112043225_5661	0.9999817389863531	0	0.20118771162205817
gene-LOC112043225	gene-LOC112043225_5662	0.9999817389863531	0	0.31154891636358606
gene-LOC112043225	gene-LOC112043225_5663	0.9999817389863531	0	0.2780313831797052
gene-LOC112043225	gene-LOC112043225_5664	0.9999817389863531	0	0.23791460026509004
gene-LOC112043225	gene-LOC112043225_5665	0.9999817389863531	0	0.19580287181752798
gene-LOC112043225	gene-LOC112043225_5666	0.9999817389863531	0	0.16171583098606135
gene-LOC112043225	gene-LOC112043225_5667	0.9999817389863531	0	0.30544774001347186
gene-LOC112043225	gene-LOC112043225_5687	0.9999817389863531	0	0.5245636875711162
gene-LOC112043227	gene-LOC112043227_5708	0.9999817389863531	0	0.20728641090222055
gene-LOC112043227	gene-LOC112043227_5709	0.9999817389863531	0	0.18727278228256505
gene-LOC112043227	gene-LOC112043227_5710	0.9999817389863531	0	0.15247927221851132
gene-LOC112043227	gene-LOC112043227_5711	0.9999817389863531	0	0.3530154307193154
gene-LOC112043227	gene-LOC112043227_5712	0.9999817389863531	0	0.4041874743632512
gene-LOC112043227	gene-LOC112043227_5713	0.9999817389863531	0	0.24097003283939689
gene-LOC112043227	gene-LOC112043227_5714	0.9999817389863531	0	0.12473463208375524
gene-LOC112043227	gene-LOC112043227_5715	0.9999817389863531	0	0.19594230358111364
gene-LOC112043227	gene-LOC112043227_5716	0.9999817389863531	0	0.6894819031010471
gene-LOC112043227	gene-LOC112043227_5717	0.9999817389863531	0	0.19295550004094508
gene-LOC112043227	gene-LOC112043227_5718	0.9999817389863531	0	0.3228978386684851
gene-LOC112043227	gene-LOC112043227_5719	0.9999817389863531	0	0.48334088882898385
gene-LOC112043228	gene-LOC112043228_5720	0.9999817389863531	0	0.3085954137328075
gene-LOC112043228	gene-LOC112043228_5721	0.9999817389863531	0	0.21534307944445885
gene-LOC112043228	gene-LOC112043228_5722	0.9999817389863531	0	0.1702488452162294
gene-LOC112043228	gene-LOC112043228_5723	0.9999817389863531	0	0.11966344987451903
gene-LOC112043228	gene-LOC112043228_5724	0.9999817389863531	0	0.17617424910496204
gene-LOC112043228	gene-LOC112043228_5725	0.9999817389863531	0	0.12851772314772258
gene-LOC112043228	gene-LOC112043228_5726	0.9999817389863531	0	0.11775143777141572
gene-LOC112043228	gene-LOC112043228_5727	0.9999817389863531	0	0.21396915875345712
gene-LOC112043228	gene-LOC112043228_5728	0.9999817389863531	0	0.21073701052876537
gene-LOC112043228	gene-LOC112043228_5729	0.9999817389863531	0	0.6545638128014657
gene-LOC112043230	gene-LOC112043230_5748	0.9999817389863531	0	0.04165358365421579
gene-LOC112043230	gene-LOC112043230_5749	0.9999817389863531	0	0.015332030193209611
gene-LOC112043230	gene-LOC112043230_5750	0.9999817389863531	0	0.583229245403837
gene-LOC112043231	gene-LOC112043231_5754	0.9999817389863531	0	0.4726780867703013
gene-LOC112043231	gene-LOC112043231_5755	0.9999817389863531	0	0.37002634027052306
gene-LOC112043231	gene-LOC112043231_5756	0.9999817389863531	0	0.47406981335753073
gene-LOC112043231	gene-LOC112043231_5757	0.9999817389863531	0	0.411282033640771
gene-LOC112043231	gene-LOC112043231_5758	0.9999817389863531	0	0.3063743144469049
gene-LOC112043231	gene-LOC112043231_5759	0.9999817389863531	0	0.39752418348749163
gene-LOC112043231	gene-LOC112043231_5760	0.9999817389863531	0	0.3811977599171916
gene-LOC112043232	gene-LOC112043232_5792	0.9999817389863531	0	0.3410073265872837
gene-LOC112043232	gene-LOC112043232_5793	0.9999817389863531	0	0.3366646587017925
gene-LOC112043232	gene-LOC112043232_5794	0.9999817389863531	0	0.6099828079188638
gene-LOC112043232	gene-LOC112043232_5795	0.9999817389863531	0	0.7546430453741628
gene-LOC112043232	gene-LOC112043232_5796	0.9999817389863531	0	0.7464568725680207
gene-LOC112043232	gene-LOC112043232_5797	0.9999817389863531	0	0.5477950527283184
gene-LOC112043232	gene-LOC112043232_5798	0.9999817389863531	0	0.5244250488087419
gene-LOC112043232	gene-LOC112043232_5799	0.9999817389863531	0	0.30475318143667174
gene-LOC112043232	gene-LOC112043232_5800	0.9999817389863531	0	0.2762962938470448
gene-LOC112043232	gene-LOC112043232_5801	0.9999817389863531	0	0.543860530706378
gene-LOC112043232	gene-LOC112043232_5802	0.9999817389863531	0	0.24894624752084482
gene-LOC112043232	gene-LOC112043232_5803	0.9999817389863531	0	0.2465319138623192
gene-LOC112043232	gene-LOC112043232_5804	0.9999817389863531	0	0.5800240564422205
gene-LOC112043234	gene-LOC112043234_5817	0.9999817389863531	0	0.2772370678467464
gene-LOC112043234	gene-LOC112043234_5818	0.9999817389863531	0	0.5374504721509608
gene-LOC112043234	gene-LOC112043234_5819	0.9999817389863531	0	0.22428124873016575
gene-LOC112043234	gene-LOC112043234_5820	0.9999817389863531	0	0.19168140486836638
gene-LOC112043234	gene-LOC112043234_5821	0.9999817389863531	0	0.15468663997064613
gene-LOC112043234	gene-LOC112043234_5822	0.9999817389863531	0	0.21085674833264892
gene-LOC112043234	gene-LOC112043234_5823	0.9999817389863531	0	0.1691664555521042
gene-LOC112043234	gene-LOC112043234_5824	0.9999817389863531	0	0.34984199800124216
gene-LOC112043234	gene-LOC112043234_5825	0.9999817389863531	0	0.21026556726590953
gene-LOC112043234	gene-LOC112043234_5826	0.9999817389863531	0	0.22885611875255754
gene-LOC112043234	gene-LOC112043234_5827	0.9999817389863531	0	0.25834919842573445
gene-LOC112043234	gene-LOC112043234_5828	0.9999817389863531	0	0.5004246166818485
gene-LOC112043235	gene-LOC112043235_5837	0.9999817389863531	0	0.3069229913423639
gene-LOC112043235	gene-LOC112043235_5838	0.9999817389863531	0	0.23067088314630535
gene-LOC112043236	gene-LOC112043236_5839	0.9999817389863531	0	0.3521260521504832
gene-LOC112043236	gene-LOC112043236_5840	0.9999817389863531	0	0.2112357465212069
gene-LOC112043236	gene-LOC112043236_5841	0.9999817389863531	0	0.15219954474641195
gene-LOC112043236	gene-LOC112043236_5842	0.9999817389863531	0	0.18882234937631637
gene-LOC112043236	gene-LOC112043236_5843	0.9999817389863531	0	0.09867113968342257
gene-LOC112043236	gene-LOC112043236_5844	0.9999817389863531	0	0.222680427480479
gene-LOC112043236	gene-LOC112043236_5845	0.9999817389863531	0	0.3378423896534617
gene-LOC112043236	gene-LOC112043236_5846	0.9999817389863531	0	0.16719400787345418
gene-LOC112043236	gene-LOC112043236_5847	0.9999817389863531	0	0.1025952893138653
gene-LOC112043236	gene-LOC112043236_5848	0.9999817389863531	0	0.18943829831626324
gene-LOC112043236	gene-LOC112043236_5849	0.9999817389863531	0	0.21055440650780266
gene-LOC112043237	gene-LOC112043237_5850	0.9999817389863531	0	0.5990336666963145
gene-LOC112043237	gene-LOC112043237_5851	0.9999817389863531	0	0.6592430780572123
gene-LOC112043237	gene-LOC112043237_5854	0.9999817389863531	0	0.907473764346368
gene-LOC112043237	gene-LOC112043237_5855	0.9999817389863531	0	0.23194586853411533
gene-LOC112043237	gene-LOC112043237_5856	0.9999817389863531	0	0.3187407885077649
gene-LOC112043237	gene-LOC112043237_5857	0.9999817389863531	0	0.19821652977191828
gene-LOC112043237	gene-LOC112043237_5858	0.9999817389863531	0	0.23590416935893455
gene-LOC112043238	gene-LOC112043238_5859	0.9999817389863531	0	0.1834636777779055
gene-LOC112043238	gene-LOC112043238_5860	0.9999817389863531	0	0.27752400291263424
gene-LOC112043238	gene-LOC112043238_5861	0.9999817389863531	0	0.41413732701830863
gene-LOC112043238	gene-LOC112043238_5862	0.9999817389863531	0	0.14499731089265744
gene-LOC112043238	gene-LOC112043238_5863	0.9999817389863531	0	0.20031586054777684
gene-LOC112043238	gene-LOC112043238_5864	0.9999817389863531	0	0.15240019812742123
gene-LOC112043238	gene-LOC112043238_5865	0.9999817389863531	0	0.17861524380862015
gene-LOC112043238	gene-LOC112043238_5866	0.9999817389863531	0	0.12937538587685538
gene-LOC112043238	gene-LOC112043238_5867	0.9999817389863531	0	0.20796202472157432
gene-LOC112043243	gene-LOC112043243_5903	0.9999817389863531	0	0.2673852397249403
gene-LOC112043243	gene-LOC112043243_5904	0.9999817389863531	0	0.3128985654010492
gene-LOC112043243	gene-LOC112043243_5905	0.9999817389863531	0	0.3044153250921564
gene-LOC112043243	gene-LOC112043243_5906	0.9999817389863531	0	0.2833061365978855
gene-LOC112043243	gene-LOC112043243_5907	0.9999817389863531	0	0.28076499415046285
gene-LOC112043243	gene-LOC112043243_5908	0.9999817389863531	0	0.2351187252917155
gene-LOC112043243	gene-LOC112043243_5909	0.9999817389863531	0	0.3754002372174643
gene-LOC112043243	gene-LOC112043243_5910	0.9999817389863531	0	0.3438514613790682
gene-LOC112043243	gene-LOC112043243_5911	0.9999817389863531	0	0.2673852397249403
gene-LOC112043243	gene-LOC112043243_5914	0.9999817389863531	0	0.3065372323455975
gene-LOC112043243	gene-LOC112043243_5918	0.9999817389863531	0	0.3438514613790682
gene-LOC112043244	gene-LOC112043244_5927	0.9999817389863531	0	0.23561417426656295
gene-LOC112043244	gene-LOC112043244_5928	0.9999817389863531	0	0.251605858375318
gene-LOC112043244	gene-LOC112043244_5929	0.9999817389863531	0	0.28910336814455384
gene-LOC112043244	gene-LOC112043244_5930	0.9999817389863531	0	0.22357591655797737
gene-LOC112043244	gene-LOC112043244_5931	0.9999817389863531	0	0.23330247827624717
gene-LOC112043244	gene-LOC112043244_5932	0.9999817389863531	0	0.32544670950533927
gene-LOC112043244	gene-LOC112043244_5933	0.9999817389863531	0	0.18374982546497076
gene-LOC112043244	gene-LOC112043244_5934	0.9999817389863531	0	0.35415644230956556
gene-LOC112043246	gene-LOC112043246_5954	0.9999817389863531	0	0.22829509814471383
gene-LOC112043246	gene-LOC112043246_5955	0.9999817389863531	0	0.22953981069304863
gene-LOC112043246	gene-LOC112043246_5956	0.9999817389863531	0	0.08066174300545281
gene-LOC112043246	gene-LOC112043246_5957	0.9999817389863531	0	0.20243032078924017
gene-LOC112043246	gene-LOC112043246_5958	0.9999817389863531	0	0.13048588636163583
gene-LOC112043246	gene-LOC112043246_5959	0.9999817389863531	0	0.12113184822981005
gene-LOC112043246	gene-LOC112043246_5960	0.9999817389863531	0	0.12951182156336216
gene-LOC112043246	gene-LOC112043246_5961	0.9999817389863531	0	0.2003616266342485
gene-LOC112043246	gene-LOC112043246_5962	0.9999817389863531	0	0.373684177696167
gene-LOC112043246	gene-LOC112043246_5963	0.9999817389863531	0	0.5173965327267256
gene-LOC112043247	gene-LOC112043247_5964	0.9999817389863531	0	0.10362650959562014
gene-LOC112043247	gene-LOC112043247_5965	0.9999817389863531	0	0.09552984667780073
gene-LOC112043251	gene-LOC112043251_5973	0.9999817389863531	0	0.07687616419639909
gene-LOC112043251	gene-LOC112043251_5974	0.9999817389863531	0	0.14318617591154137
gene-LOC112043251	gene-LOC112043251_5976	0.9999817389863531	0	0.38377294632856795
gene-LOC112043251	gene-LOC112043251_5978	0.9999817389863531	0	0.3449855265779327
gene-LOC112043252	gene-LOC112043252_5980	0.9999817389863531	0	0.19841740573678202
gene-LOC112043252	gene-LOC112043252_5981	0.9999817389863531	0	0.6397689768830084
gene-LOC112043252	gene-LOC112043252_5982	0.9999817389863531	0	0.296308607488851
gene-LOC112043252	gene-LOC112043252_5983	0.9999817389863531	0	0.13854907224320012
gene-LOC112043252	gene-LOC112043252_5984	0.9999817389863531	0	0.24699514194669803
gene-LOC112043252	gene-LOC112043252_5985	0.9999817389863531	0	0.1629296454283491
gene-LOC112043252	gene-LOC112043252_5986	0.9999817389863531	0	0.10366411341214742
gene-LOC112043252	gene-LOC112043252_5988	0.9999817389863531	0	0.7752385037296774
gene-LOC112043252	gene-LOC112043252_5992	0.9999817389863531	0	0.16188762040568516
gene-LOC112043252	gene-LOC112043252_5993	0.9999817389863531	0	0.18593583217577425
gene-LOC112043252	gene-LOC112043252_6000	0.9999817389863531	0	0.1832363180131047
gene-LOC112043252	gene-LOC112043252_6006	0.9999817389863531	0	0.16292961644843107
gene-LOC112043252	gene-LOC112043252_6007	0.9999817389863531	0	0.18652454081051584
gene-LOC112043255	gene-LOC112043255_6014	0.9999817389863531	0	0.1852342319585718
gene-LOC112043255	gene-LOC112043255_6015	0.9999817389863531	0	0.12879501819487427
gene-LOC112043257	gene-LOC112043257_6017	0.9999817389863531	0	0.27105215105364255
gene-LOC112043257	gene-LOC112043257_6018	0.9999817389863531	0	0.18304613154235216
gene-LOC112043257	gene-LOC112043257_6019	0.9999817389863531	0	0.3933734744344708
gene-LOC112043257	gene-LOC112043257_6020	0.9999817389863531	0	0.21371801943717017
gene-LOC112043257	gene-LOC112043257_6021	0.9999817389863531	0	0.138902625591939
gene-LOC112043257	gene-LOC112043257_6022	0.9999817389863531	0	0.16441894417456382
gene-LOC112043257	gene-LOC112043257_6023	0.9999817389863531	0	0.23389301630277792
gene-LOC112043257	gene-LOC112043257_6024	0.9999817389863531	0	0.1839415510893696
gene-LOC112043257	gene-LOC112043257_6025	0.9999817389863531	0	0.29777532444067756
gene-LOC112043257	gene-LOC112043257_6026	0.9999817389863531	0	0.8800757784848461
gene-LOC112043265	gene-LOC112043265_6032	0.9999817389863531	0	1.8073023805419313
gene-LOC112043265	gene-LOC112043265_6034	0.9999817389863531	0	0.29657887862983756
gene-LOC112043265	gene-LOC112043265_6035	0.9999817389863531	0	0.24994708586323888
[truncated: 65,091 more rows]
